# Supplementary material for: LED-pump-X-ray-multiprobe crystallography for sub-second timescales
Source: Commun Chem. 2022 Aug 26;5:102. doi: 10.1038/s42004-022-00716-1 (PMC9814726; doi:10.1038/s42004-022-00716-1)
Supplement: Supplementary file 13 — Supplementary Data 4 [file 42004_2022_716_MOESM13_ESM.zip › dz_opt/orca_property.txt]

-------------------------------------------------------------
----------------------- !PROPERTIES! ------------------------
-------------------------------------------------------------
# -----------------------------------------------------------
$ SCF_Energy
   description: The SCF energy
   geom. index: 1
   prop. index: 1
        SCF Energy:    -1283.5637636591
# -----------------------------------------------------------
$ DFT_Energy
   description: The DFT energy
   geom. index: 1
   prop. index: 1
   Number of Alpha Electrons       112.9996503690 
   Number of Alpha Electrons       112.9996503690 
   Total nuber of  Electrons       225.9993007379 
   Exchange energy                -131.3365646507 
   Correlation energy               -7.7977481834 
   Correlantion energy NL            0.0000000000 
   Exchange-Correlation energy    -139.1343128341 
   Embedding correction              0.0000000000 
# -----------------------------------------------------------
$ SCF_Energy
   description: The SCF energy
   geom. index: 2
   prop. index: 1
        SCF Energy:    -1283.7472786060
# -----------------------------------------------------------
$ DFT_Energy
   description: The DFT energy
   geom. index: 2
   prop. index: 1
   Number of Alpha Electrons       112.9996355554 
   Number of Alpha Electrons       112.9996355554 
   Total nuber of  Electrons       225.9992711108 
   Exchange energy                -131.0228883329 
   Correlation energy               -7.7827498473 
   Correlantion energy NL            0.0000000000 
   Exchange-Correlation energy    -138.8056381802 
   Embedding correction              0.0000000000 
# -----------------------------------------------------------
$ SCF_Energy
   description: The SCF energy
   geom. index: 3
   prop. index: 1
        SCF Energy:    -1283.8797396966
# -----------------------------------------------------------
$ DFT_Energy
   description: The DFT energy
   geom. index: 3
   prop. index: 1
   Number of Alpha Electrons       112.9996313627 
   Number of Alpha Electrons       112.9996313627 
   Total nuber of  Electrons       225.9992627255 
   Exchange energy                -130.7192070512 
   Correlation energy               -7.7675686330 
   Correlantion energy NL            0.0000000000 
   Exchange-Correlation energy    -138.4867756842 
   Embedding correction              0.0000000000 
# -----------------------------------------------------------
$ SCF_Energy
   description: The SCF energy
   geom. index: 4
   prop. index: 1
        SCF Energy:    -1283.9674611214
# -----------------------------------------------------------
$ DFT_Energy
   description: The DFT energy
   geom. index: 4
   prop. index: 1
   Number of Alpha Electrons       112.9996384623 
   Number of Alpha Electrons       112.9996384623 
   Total nuber of  Electrons       225.9992769246 
   Exchange energy                -130.4266051057 
   Correlation energy               -7.7523428664 
   Correlantion energy NL            0.0000000000 
   Exchange-Correlation energy    -138.1789479722 
   Embedding correction              0.0000000000 
# -----------------------------------------------------------
$ SCF_Energy
   description: The SCF energy
   geom. index: 5
   prop. index: 1
        SCF Energy:    -1284.0162051354
# -----------------------------------------------------------
$ DFT_Energy
   description: The DFT energy
   geom. index: 5
   prop. index: 1
   Number of Alpha Electrons       112.9996608868 
   Number of Alpha Electrons       112.9996608868 
   Total nuber of  Electrons       225.9993217736 
   Exchange energy                -130.1487294332 
   Correlation energy               -7.7372616385 
   Correlantion energy NL            0.0000000000 
   Exchange-Correlation energy    -137.8859910717 
   Embedding correction              0.0000000000 
# -----------------------------------------------------------
$ SCF_Energy
   description: The SCF energy
   geom. index: 6
   prop. index: 1
        SCF Energy:    -1284.0321661471
# -----------------------------------------------------------
$ DFT_Energy
   description: The DFT energy
   geom. index: 6
   prop. index: 1
   Number of Alpha Electrons       112.9997196977 
   Number of Alpha Electrons       112.9997196977 
   Total nuber of  Electrons       225.9994393955 
   Exchange energy                -129.9350502160 
   Correlation energy               -7.7251580879 
   Correlantion energy NL            0.0000000000 
   Exchange-Correlation energy    -137.6602083038 
   Embedding correction              0.0000000000 
# -----------------------------------------------------------
$ SCF_Energy
   description: The SCF energy
   geom. index: 7
   prop. index: 1
        SCF Energy:    -1284.0337399738
# -----------------------------------------------------------
$ DFT_Energy
   description: The DFT energy
   geom. index: 7
   prop. index: 1
   Number of Alpha Electrons       112.9997767751 
   Number of Alpha Electrons       112.9997767751 
   Total nuber of  Electrons       225.9995535502 
   Exchange energy                -129.8938160296 
   Correlation energy               -7.7231224141 
   Correlantion energy NL            0.0000000000 
   Exchange-Correlation energy    -137.6169384437 
   Embedding correction              0.0000000000 
# -----------------------------------------------------------
$ SCF_Energy
   description: The SCF energy
   geom. index: 8
   prop. index: 1
        SCF Energy:    -1284.0342345085
# -----------------------------------------------------------
$ DFT_Energy
   description: The DFT energy
   geom. index: 8
   prop. index: 1
   Number of Alpha Electrons       112.9998106586 
   Number of Alpha Electrons       112.9998106586 
   Total nuber of  Electrons       225.9996213172 
   Exchange energy                -129.8865573172 
   Correlation energy               -7.7228688263 
   Correlantion energy NL            0.0000000000 
   Exchange-Correlation energy    -137.6094261435 
   Embedding correction              0.0000000000 
# -----------------------------------------------------------
$ SCF_Energy
   description: The SCF energy
   geom. index: 9
   prop. index: 1
        SCF Energy:    -1284.0343051043
# -----------------------------------------------------------
$ DFT_Energy
   description: The DFT energy
   geom. index: 9
   prop. index: 1
   Number of Alpha Electrons       112.9999198031 
   Number of Alpha Electrons       112.9999198031 
   Total nuber of  Electrons       225.9998396062 
   Exchange energy                -129.8876751776 
   Correlation energy               -7.7226345594 
   Correlantion energy NL            0.0000000000 
   Exchange-Correlation energy    -137.6103097370 
   Embedding correction              0.0000000000 
# -----------------------------------------------------------
$ SCF_Energy
   description: The SCF energy
   geom. index: 10
   prop. index: 1
        SCF Energy:    -1284.0348844348
# -----------------------------------------------------------
$ DFT_Energy
   description: The DFT energy
   geom. index: 10
   prop. index: 1
   Number of Alpha Electrons       112.9998597480 
   Number of Alpha Electrons       112.9998597480 
   Total nuber of  Electrons       225.9997194960 
   Exchange energy                -129.8964973399 
   Correlation energy               -7.7230810971 
   Correlantion energy NL            0.0000000000 
   Exchange-Correlation energy    -137.6195784370 
   Embedding correction              0.0000000000 
# -----------------------------------------------------------
$ SCF_Energy
   description: The SCF energy
   geom. index: 11
   prop. index: 1
        SCF Energy:    -1284.0351171720
# -----------------------------------------------------------
$ DFT_Energy
   description: The DFT energy
   geom. index: 11
   prop. index: 1
   Number of Alpha Electrons       112.9998391041 
   Number of Alpha Electrons       112.9998391041 
   Total nuber of  Electrons       225.9996782081 
   Exchange energy                -129.9017179064 
   Correlation energy               -7.7233841104 
   Correlantion energy NL            0.0000000000 
   Exchange-Correlation energy    -137.6251020169 
   Embedding correction              0.0000000000 
# -----------------------------------------------------------
$ SCF_Energy
   description: The SCF energy
   geom. index: 12
   prop. index: 1
        SCF Energy:    -1284.0353145199
# -----------------------------------------------------------
$ DFT_Energy
   description: The DFT energy
   geom. index: 12
   prop. index: 1
   Number of Alpha Electrons       112.9998515410 
   Number of Alpha Electrons       112.9998515410 
   Total nuber of  Electrons       225.9997030821 
   Exchange energy                -129.9039802389 
   Correlation energy               -7.7233640572 
   Correlantion energy NL            0.0000000000 
   Exchange-Correlation energy    -137.6273442962 
   Embedding correction              0.0000000000 
# -----------------------------------------------------------
$ SCF_Energy
   description: The SCF energy
   geom. index: 13
   prop. index: 1
        SCF Energy:    -1284.0354773184
# -----------------------------------------------------------
$ DFT_Energy
   description: The DFT energy
   geom. index: 13
   prop. index: 1
   Number of Alpha Electrons       112.9998704318 
   Number of Alpha Electrons       112.9998704318 
   Total nuber of  Electrons       225.9997408635 
   Exchange energy                -129.9020465716 
   Correlation energy               -7.7232238728 
   Correlantion energy NL            0.0000000000 
   Exchange-Correlation energy    -137.6252704445 
   Embedding correction              0.0000000000 
# -----------------------------------------------------------
$ SCF_Energy
   description: The SCF energy
   geom. index: 14
   prop. index: 1
        SCF Energy:    -1284.0356146547
# -----------------------------------------------------------
$ DFT_Energy
   description: The DFT energy
   geom. index: 14
   prop. index: 1
   Number of Alpha Electrons       112.9998737714 
   Number of Alpha Electrons       112.9998737714 
   Total nuber of  Electrons       225.9997475428 
   Exchange energy                -129.8998953470 
   Correlation energy               -7.7231860228 
   Correlantion energy NL            0.0000000000 
   Exchange-Correlation energy    -137.6230813698 
   Embedding correction              0.0000000000 
# -----------------------------------------------------------
$ SCF_Energy
   description: The SCF energy
   geom. index: 15
   prop. index: 1
        SCF Energy:    -1284.0357340508
# -----------------------------------------------------------
$ DFT_Energy
   description: The DFT energy
   geom. index: 15
   prop. index: 1
   Number of Alpha Electrons       112.9998763691 
   Number of Alpha Electrons       112.9998763691 
   Total nuber of  Electrons       225.9997527382 
   Exchange energy                -129.8985405084 
   Correlation energy               -7.7232761782 
   Correlantion energy NL            0.0000000000 
   Exchange-Correlation energy    -137.6218166867 
   Embedding correction              0.0000000000 
# -----------------------------------------------------------
$ SCF_Energy
   description: The SCF energy
   geom. index: 16
   prop. index: 1
        SCF Energy:    -1284.0358330375
# -----------------------------------------------------------
$ DFT_Energy
   description: The DFT energy
   geom. index: 16
   prop. index: 1
   Number of Alpha Electrons       112.9998760126 
   Number of Alpha Electrons       112.9998760126 
   Total nuber of  Electrons       225.9997520252 
   Exchange energy                -129.8984735548 
   Correlation energy               -7.7235111485 
   Correlantion energy NL            0.0000000000 
   Exchange-Correlation energy    -137.6219847033 
   Embedding correction              0.0000000000 
# -----------------------------------------------------------
$ SCF_Energy
   description: The SCF energy
   geom. index: 17
   prop. index: 1
        SCF Energy:    -1284.0359058270
# -----------------------------------------------------------
$ DFT_Energy
   description: The DFT energy
   geom. index: 17
   prop. index: 1
   Number of Alpha Electrons       112.9998832641 
   Number of Alpha Electrons       112.9998832641 
   Total nuber of  Electrons       225.9997665282 
   Exchange energy                -129.8993101268 
   Correlation energy               -7.7238337533 
   Correlantion energy NL            0.0000000000 
   Exchange-Correlation energy    -137.6231438802 
   Embedding correction              0.0000000000 
# -----------------------------------------------------------
$ SCF_Energy
   description: The SCF energy
   geom. index: 18
   prop. index: 1
        SCF Energy:    -1284.0359374058
# -----------------------------------------------------------
$ DFT_Energy
   description: The DFT energy
   geom. index: 18
   prop. index: 1
   Number of Alpha Electrons       112.9999250397 
   Number of Alpha Electrons       112.9999250397 
   Total nuber of  Electrons       225.9998500793 
   Exchange energy                -129.9003402279 
   Correlation energy               -7.7241357875 
   Correlantion energy NL            0.0000000000 
   Exchange-Correlation energy    -137.6244760154 
   Embedding correction              0.0000000000 
# -----------------------------------------------------------
$ SCF_Energy
   description: The SCF energy
   geom. index: 19
   prop. index: 1
        SCF Energy:    -1284.0359461557
# -----------------------------------------------------------
$ DFT_Energy
   description: The DFT energy
   geom. index: 19
   prop. index: 1
   Number of Alpha Electrons       112.9999325861 
   Number of Alpha Electrons       112.9999325861 
   Total nuber of  Electrons       225.9998651721 
   Exchange energy                -129.9004433576 
   Correlation energy               -7.7241546883 
   Correlantion energy NL            0.0000000000 
   Exchange-Correlation energy    -137.6245980459 
   Embedding correction              0.0000000000 
# -----------------------------------------------------------
$ SCF_Energy
   description: The SCF energy
   geom. index: 20
   prop. index: 1
        SCF Energy:    -1284.0359460046
# -----------------------------------------------------------
$ DFT_Energy
   description: The DFT energy
   geom. index: 20
   prop. index: 1
   Number of Alpha Electrons       112.9999311741 
   Number of Alpha Electrons       112.9999311741 
   Total nuber of  Electrons       225.9998623483 
   Exchange energy                -129.9001830253 
   Correlation energy               -7.7240554767 
   Correlantion energy NL            0.0000000000 
   Exchange-Correlation energy    -137.6242385020 
   Embedding correction              0.0000000000 
# -----------------------------------------------------------
$ SCF_Energy
   description: The SCF energy
   geom. index: 21
   prop. index: 1
        SCF Energy:    -1284.0359445480
# -----------------------------------------------------------
$ DFT_Energy
   description: The DFT energy
   geom. index: 21
   prop. index: 1
   Number of Alpha Electrons       112.9999286015 
   Number of Alpha Electrons       112.9999286015 
   Total nuber of  Electrons       225.9998572029 
   Exchange energy                -129.8999300469 
   Correlation energy               -7.7239890097 
   Correlantion energy NL            0.0000000000 
   Exchange-Correlation energy    -137.6239190566 
   Embedding correction              0.0000000000 
# -----------------------------------------------------------
$ SCF_Energy
   description: The SCF energy
   geom. index: 22
   prop. index: 1
        SCF Energy:    -1284.0359417311
# -----------------------------------------------------------
$ DFT_Energy
   description: The DFT energy
   geom. index: 22
   prop. index: 1
   Number of Alpha Electrons       112.9999273396 
   Number of Alpha Electrons       112.9999273396 
   Total nuber of  Electrons       225.9998546792 
   Exchange energy                -129.8997501461 
   Correlation energy               -7.7239392806 
   Correlantion energy NL            0.0000000000 
   Exchange-Correlation energy    -137.6236894267 
   Embedding correction              0.0000000000 
# -----------------------------------------------------------
$ SCF_Energy
   description: The SCF energy
   geom. index: 23
   prop. index: 1
        SCF Energy:    -1284.0359401815
# -----------------------------------------------------------
$ DFT_Energy
   description: The DFT energy
   geom. index: 23
   prop. index: 1
   Number of Alpha Electrons       112.9999301047 
   Number of Alpha Electrons       112.9999301047 
   Total nuber of  Electrons       225.9998602095 
   Exchange energy                -129.8998085601 
   Correlation energy               -7.7239499105 
   Correlantion energy NL            0.0000000000 
   Exchange-Correlation energy    -137.6237584706 
   Embedding correction              0.0000000000 
# -----------------------------------------------------------
$ SCF_Electric_Properties
   description: The SCF Calculated Electric Properties
   geom. index: 23
   prop. index: 1
       Filename                          : orca.scfp 
       Do Dipole Moment Calculation      : true 
       Do Quadrupole Moment Calculation  : false 
       Do Polarizability Calculation     : false 
** Dipole moment part of electric properties **
        Magnitude of dipole moment (Debye) :        9.2593193259
        Electronic Contribution:
                  0    
      0      -7.755216
      1       4.366827
      2     -16.736868
        Nuclear Contribution:
                  0    
      0       6.180804
      1      -3.640216
      2      13.533211
        Total Dipole moment:
                  0    
      0      -1.574412
      1       0.726612
      2      -3.203657
# -----------------------------------------------------------
$ Hessian
   description: Details about the Hessian
   geom. index: 23
   prop. index: 1
Normal modes:
Number of Rows: 216 Number of Columns: 216
                  0          1          2          3          4          5    
      0       0.000000   0.000000   0.000000   0.000000   0.000000   0.000000
      1       0.000000   0.000000   0.000000   0.000000   0.000000   0.000000
      2       0.000000   0.000000   0.000000   0.000000   0.000000   0.000000
      3       0.000000   0.000000   0.000000   0.000000   0.000000   0.000000
      4       0.000000   0.000000   0.000000   0.000000   0.000000   0.000000
      5       0.000000   0.000000   0.000000   0.000000   0.000000   0.000000
      6       0.000000   0.000000   0.000000   0.000000   0.000000   0.000000
      7       0.000000   0.000000   0.000000   0.000000   0.000000   0.000000
      8       0.000000   0.000000   0.000000   0.000000   0.000000   0.000000
      9       0.000000   0.000000   0.000000   0.000000   0.000000   0.000000
     10       0.000000   0.000000   0.000000   0.000000   0.000000   0.000000
     11       0.000000   0.000000   0.000000   0.000000   0.000000   0.000000
     12       0.000000   0.000000   0.000000   0.000000   0.000000   0.000000
     13       0.000000   0.000000   0.000000   0.000000   0.000000   0.000000
     14       0.000000   0.000000   0.000000   0.000000   0.000000   0.000000
     15       0.000000   0.000000   0.000000   0.000000   0.000000   0.000000
     16       0.000000   0.000000   0.000000   0.000000   0.000000   0.000000
     17       0.000000   0.000000   0.000000   0.000000   0.000000   0.000000
     18       0.000000   0.000000   0.000000   0.000000   0.000000   0.000000
     19       0.000000   0.000000   0.000000   0.000000   0.000000   0.000000
     20       0.000000   0.000000   0.000000   0.000000   0.000000   0.000000
     21       0.000000   0.000000   0.000000   0.000000   0.000000   0.000000
     22       0.000000   0.000000   0.000000   0.000000   0.000000   0.000000
     23       0.000000   0.000000   0.000000   0.000000   0.000000   0.000000
     24       0.000000   0.000000   0.000000   0.000000   0.000000   0.000000
     25       0.000000   0.000000   0.000000   0.000000   0.000000   0.000000
     26       0.000000   0.000000   0.000000   0.000000   0.000000   0.000000
     27       0.000000   0.000000   0.000000   0.000000   0.000000   0.000000
     28       0.000000   0.000000   0.000000   0.000000   0.000000   0.000000
     29       0.000000   0.000000   0.000000   0.000000   0.000000   0.000000
     30       0.000000   0.000000   0.000000   0.000000   0.000000   0.000000
     31       0.000000   0.000000   0.000000   0.000000   0.000000   0.000000
     32       0.000000   0.000000   0.000000   0.000000   0.000000   0.000000
     33       0.000000   0.000000   0.000000   0.000000   0.000000   0.000000
     34       0.000000   0.000000   0.000000   0.000000   0.000000   0.000000
     35       0.000000   0.000000   0.000000   0.000000   0.000000   0.000000
     36       0.000000   0.000000   0.000000   0.000000   0.000000   0.000000
     37       0.000000   0.000000   0.000000   0.000000   0.000000   0.000000
     38       0.000000   0.000000   0.000000   0.000000   0.000000   0.000000
     39       0.000000   0.000000   0.000000   0.000000   0.000000   0.000000
     40       0.000000   0.000000   0.000000   0.000000   0.000000   0.000000
     41       0.000000   0.000000   0.000000   0.000000   0.000000   0.000000
     42       0.000000   0.000000   0.000000   0.000000   0.000000   0.000000
     43       0.000000   0.000000   0.000000   0.000000   0.000000   0.000000
     44       0.000000   0.000000   0.000000   0.000000   0.000000   0.000000
     45       0.000000   0.000000   0.000000   0.000000   0.000000   0.000000
     46       0.000000   0.000000   0.000000   0.000000   0.000000   0.000000
     47       0.000000   0.000000   0.000000   0.000000   0.000000   0.000000
     48       0.000000   0.000000   0.000000   0.000000   0.000000   0.000000
     49       0.000000   0.000000   0.000000   0.000000   0.000000   0.000000
     50       0.000000   0.000000   0.000000   0.000000   0.000000   0.000000
     51       0.000000   0.000000   0.000000   0.000000   0.000000   0.000000
     52       0.000000   0.000000   0.000000   0.000000   0.000000   0.000000
     53       0.000000   0.000000   0.000000   0.000000   0.000000   0.000000
     54       0.000000   0.000000   0.000000   0.000000   0.000000   0.000000
     55       0.000000   0.000000   0.000000   0.000000   0.000000   0.000000
     56       0.000000   0.000000   0.000000   0.000000   0.000000   0.000000
     57       0.000000   0.000000   0.000000   0.000000   0.000000   0.000000
     58       0.000000   0.000000   0.000000   0.000000   0.000000   0.000000
     59       0.000000   0.000000   0.000000   0.000000   0.000000   0.000000
     60       0.000000   0.000000   0.000000   0.000000   0.000000   0.000000
     61       0.000000   0.000000   0.000000   0.000000   0.000000   0.000000
     62       0.000000   0.000000   0.000000   0.000000   0.000000   0.000000
     63       0.000000   0.000000   0.000000   0.000000   0.000000   0.000000
     64       0.000000   0.000000   0.000000   0.000000   0.000000   0.000000
     65       0.000000   0.000000   0.000000   0.000000   0.000000   0.000000
     66       0.000000   0.000000   0.000000   0.000000   0.000000   0.000000
     67       0.000000   0.000000   0.000000   0.000000   0.000000   0.000000
     68       0.000000   0.000000   0.000000   0.000000   0.000000   0.000000
     69       0.000000   0.000000   0.000000   0.000000   0.000000   0.000000
     70       0.000000   0.000000   0.000000   0.000000   0.000000   0.000000
     71       0.000000   0.000000   0.000000   0.000000   0.000000   0.000000
     72       0.000000   0.000000   0.000000   0.000000   0.000000   0.000000
     73       0.000000   0.000000   0.000000   0.000000   0.000000   0.000000
     74       0.000000   0.000000   0.000000   0.000000   0.000000   0.000000
     75       0.000000   0.000000   0.000000   0.000000   0.000000   0.000000
     76       0.000000   0.000000   0.000000   0.000000   0.000000   0.000000
     77       0.000000   0.000000   0.000000   0.000000   0.000000   0.000000
     78       0.000000   0.000000   0.000000   0.000000   0.000000   0.000000
     79       0.000000   0.000000   0.000000   0.000000   0.000000   0.000000
     80       0.000000   0.000000   0.000000   0.000000   0.000000   0.000000
     81       0.000000   0.000000   0.000000   0.000000   0.000000   0.000000
     82       0.000000   0.000000   0.000000   0.000000   0.000000   0.000000
     83       0.000000   0.000000   0.000000   0.000000   0.000000   0.000000
     84       0.000000   0.000000   0.000000   0.000000   0.000000   0.000000
     85       0.000000   0.000000   0.000000   0.000000   0.000000   0.000000
     86       0.000000   0.000000   0.000000   0.000000   0.000000   0.000000
     87       0.000000   0.000000   0.000000   0.000000   0.000000   0.000000
     88       0.000000   0.000000   0.000000   0.000000   0.000000   0.000000
     89       0.000000   0.000000   0.000000   0.000000   0.000000   0.000000
     90       0.000000   0.000000   0.000000   0.000000   0.000000   0.000000
     91       0.000000   0.000000   0.000000   0.000000   0.000000   0.000000
     92       0.000000   0.000000   0.000000   0.000000   0.000000   0.000000
     93       0.000000   0.000000   0.000000   0.000000   0.000000   0.000000
     94       0.000000   0.000000   0.000000   0.000000   0.000000   0.000000
     95       0.000000   0.000000   0.000000   0.000000   0.000000   0.000000
     96       0.000000   0.000000   0.000000   0.000000   0.000000   0.000000
     97       0.000000   0.000000   0.000000   0.000000   0.000000   0.000000
     98       0.000000   0.000000   0.000000   0.000000   0.000000   0.000000
     99       0.000000   0.000000   0.000000   0.000000   0.000000   0.000000
    100       0.000000   0.000000   0.000000   0.000000   0.000000   0.000000
    101       0.000000   0.000000   0.000000   0.000000   0.000000   0.000000
    102       0.000000   0.000000   0.000000   0.000000   0.000000   0.000000
    103       0.000000   0.000000   0.000000   0.000000   0.000000   0.000000
    104       0.000000   0.000000   0.000000   0.000000   0.000000   0.000000
    105       0.000000   0.000000   0.000000   0.000000   0.000000   0.000000
    106       0.000000   0.000000   0.000000   0.000000   0.000000   0.000000
    107       0.000000   0.000000   0.000000   0.000000   0.000000   0.000000
    108       0.000000   0.000000   0.000000   0.000000   0.000000   0.000000
    109       0.000000   0.000000   0.000000   0.000000   0.000000   0.000000
    110       0.000000   0.000000   0.000000   0.000000   0.000000   0.000000
    111       0.000000   0.000000   0.000000   0.000000   0.000000   0.000000
    112       0.000000   0.000000   0.000000   0.000000   0.000000   0.000000
    113       0.000000   0.000000   0.000000   0.000000   0.000000   0.000000
    114       0.000000   0.000000   0.000000   0.000000   0.000000   0.000000
    115       0.000000   0.000000   0.000000   0.000000   0.000000   0.000000
    116       0.000000   0.000000   0.000000   0.000000   0.000000   0.000000
    117       0.000000   0.000000   0.000000   0.000000   0.000000   0.000000
    118       0.000000   0.000000   0.000000   0.000000   0.000000   0.000000
    119       0.000000   0.000000   0.000000   0.000000   0.000000   0.000000
    120       0.000000   0.000000   0.000000   0.000000   0.000000   0.000000
    121       0.000000   0.000000   0.000000   0.000000   0.000000   0.000000
    122       0.000000   0.000000   0.000000   0.000000   0.000000   0.000000
    123       0.000000   0.000000   0.000000   0.000000   0.000000   0.000000
    124       0.000000   0.000000   0.000000   0.000000   0.000000   0.000000
    125       0.000000   0.000000   0.000000   0.000000   0.000000   0.000000
    126       0.000000   0.000000   0.000000   0.000000   0.000000   0.000000
    127       0.000000   0.000000   0.000000   0.000000   0.000000   0.000000
    128       0.000000   0.000000   0.000000   0.000000   0.000000   0.000000
    129       0.000000   0.000000   0.000000   0.000000   0.000000   0.000000
    130       0.000000   0.000000   0.000000   0.000000   0.000000   0.000000
    131       0.000000   0.000000   0.000000   0.000000   0.000000   0.000000
    132       0.000000   0.000000   0.000000   0.000000   0.000000   0.000000
    133       0.000000   0.000000   0.000000   0.000000   0.000000   0.000000
    134       0.000000   0.000000   0.000000   0.000000   0.000000   0.000000
    135       0.000000   0.000000   0.000000   0.000000   0.000000   0.000000
    136       0.000000   0.000000   0.000000   0.000000   0.000000   0.000000
    137       0.000000   0.000000   0.000000   0.000000   0.000000   0.000000
    138       0.000000   0.000000   0.000000   0.000000   0.000000   0.000000
    139       0.000000   0.000000   0.000000   0.000000   0.000000   0.000000
    140       0.000000   0.000000   0.000000   0.000000   0.000000   0.000000
    141       0.000000   0.000000   0.000000   0.000000   0.000000   0.000000
    142       0.000000   0.000000   0.000000   0.000000   0.000000   0.000000
    143       0.000000   0.000000   0.000000   0.000000   0.000000   0.000000
    144       0.000000   0.000000   0.000000   0.000000   0.000000   0.000000
    145       0.000000   0.000000   0.000000   0.000000   0.000000   0.000000
    146       0.000000   0.000000   0.000000   0.000000   0.000000   0.000000
    147       0.000000   0.000000   0.000000   0.000000   0.000000   0.000000
    148       0.000000   0.000000   0.000000   0.000000   0.000000   0.000000
    149       0.000000   0.000000   0.000000   0.000000   0.000000   0.000000
    150       0.000000   0.000000   0.000000   0.000000   0.000000   0.000000
    151       0.000000   0.000000   0.000000   0.000000   0.000000   0.000000
    152       0.000000   0.000000   0.000000   0.000000   0.000000   0.000000
    153       0.000000   0.000000   0.000000   0.000000   0.000000   0.000000
    154       0.000000   0.000000   0.000000   0.000000   0.000000   0.000000
    155       0.000000   0.000000   0.000000   0.000000   0.000000   0.000000
    156       0.000000   0.000000   0.000000   0.000000   0.000000   0.000000
    157       0.000000   0.000000   0.000000   0.000000   0.000000   0.000000
    158       0.000000   0.000000   0.000000   0.000000   0.000000   0.000000
    159       0.000000   0.000000   0.000000   0.000000   0.000000   0.000000
    160       0.000000   0.000000   0.000000   0.000000   0.000000   0.000000
    161       0.000000   0.000000   0.000000   0.000000   0.000000   0.000000
    162       0.000000   0.000000   0.000000   0.000000   0.000000   0.000000
    163       0.000000   0.000000   0.000000   0.000000   0.000000   0.000000
    164       0.000000   0.000000   0.000000   0.000000   0.000000   0.000000
    165       0.000000   0.000000   0.000000   0.000000   0.000000   0.000000
    166       0.000000   0.000000   0.000000   0.000000   0.000000   0.000000
    167       0.000000   0.000000   0.000000   0.000000   0.000000   0.000000
    168       0.000000   0.000000   0.000000   0.000000   0.000000   0.000000
    169       0.000000   0.000000   0.000000   0.000000   0.000000   0.000000
    170       0.000000   0.000000   0.000000   0.000000   0.000000   0.000000
    171       0.000000   0.000000   0.000000   0.000000   0.000000   0.000000
    172       0.000000   0.000000   0.000000   0.000000   0.000000   0.000000
    173       0.000000   0.000000   0.000000   0.000000   0.000000   0.000000
    174       0.000000   0.000000   0.000000   0.000000   0.000000   0.000000
    175       0.000000   0.000000   0.000000   0.000000   0.000000   0.000000
    176       0.000000   0.000000   0.000000   0.000000   0.000000   0.000000
    177       0.000000   0.000000   0.000000   0.000000   0.000000   0.000000
    178       0.000000   0.000000   0.000000   0.000000   0.000000   0.000000
    179       0.000000   0.000000   0.000000   0.000000   0.000000   0.000000
    180       0.000000   0.000000   0.000000   0.000000   0.000000   0.000000
    181       0.000000   0.000000   0.000000   0.000000   0.000000   0.000000
    182       0.000000   0.000000   0.000000   0.000000   0.000000   0.000000
    183       0.000000   0.000000   0.000000   0.000000   0.000000   0.000000
    184       0.000000   0.000000   0.000000   0.000000   0.000000   0.000000
    185       0.000000   0.000000   0.000000   0.000000   0.000000   0.000000
    186       0.000000   0.000000   0.000000   0.000000   0.000000   0.000000
    187       0.000000   0.000000   0.000000   0.000000   0.000000   0.000000
    188       0.000000   0.000000   0.000000   0.000000   0.000000   0.000000
    189       0.000000   0.000000   0.000000   0.000000   0.000000   0.000000
    190       0.000000   0.000000   0.000000   0.000000   0.000000   0.000000
    191       0.000000   0.000000   0.000000   0.000000   0.000000   0.000000
    192       0.000000   0.000000   0.000000   0.000000   0.000000   0.000000
    193       0.000000   0.000000   0.000000   0.000000   0.000000   0.000000
    194       0.000000   0.000000   0.000000   0.000000   0.000000   0.000000
    195       0.000000   0.000000   0.000000   0.000000   0.000000   0.000000
    196       0.000000   0.000000   0.000000   0.000000   0.000000   0.000000
    197       0.000000   0.000000   0.000000   0.000000   0.000000   0.000000
    198       0.000000   0.000000   0.000000   0.000000   0.000000   0.000000
    199       0.000000   0.000000   0.000000   0.000000   0.000000   0.000000
    200       0.000000   0.000000   0.000000   0.000000   0.000000   0.000000
    201       0.000000   0.000000   0.000000   0.000000   0.000000   0.000000
    202       0.000000   0.000000   0.000000   0.000000   0.000000   0.000000
    203       0.000000   0.000000   0.000000   0.000000   0.000000   0.000000
    204       0.000000   0.000000   0.000000   0.000000   0.000000   0.000000
    205       0.000000   0.000000   0.000000   0.000000   0.000000   0.000000
    206       0.000000   0.000000   0.000000   0.000000   0.000000   0.000000
    207       0.000000   0.000000   0.000000   0.000000   0.000000   0.000000
    208       0.000000   0.000000   0.000000   0.000000   0.000000   0.000000
    209       0.000000   0.000000   0.000000   0.000000   0.000000   0.000000
    210       0.000000   0.000000   0.000000   0.000000   0.000000   0.000000
    211       0.000000   0.000000   0.000000   0.000000   0.000000   0.000000
    212       0.000000   0.000000   0.000000   0.000000   0.000000   0.000000
    213       0.000000   0.000000   0.000000   0.000000   0.000000   0.000000
    214       0.000000   0.000000   0.000000   0.000000   0.000000   0.000000
    215       0.000000   0.000000   0.000000   0.000000   0.000000   0.000000
                  6          7          8          9         10         11    
      0      -0.039788   0.002419  -0.035584   0.003562  -0.025237  -0.000905
      1      -0.007747   0.001806   0.009270   0.003068  -0.034940  -0.025899
      2       0.047468   0.009732  -0.029010  -0.029917   0.050040  -0.043944
      3      -0.024239   0.002042  -0.030655   0.004397  -0.018047  -0.002772
      4      -0.047817   0.003876   0.032663   0.020566  -0.055736  -0.019624
      5       0.067023   0.009601  -0.011880  -0.023086   0.057657  -0.045139
      6      -0.077398   0.005900  -0.018331   0.012776  -0.039517  -0.001045
      7      -0.000324   0.001980   0.005265  -0.001576  -0.029259  -0.029233
      8       0.067423   0.011379  -0.043834  -0.049382   0.070787  -0.060674
      9      -0.042621   0.000395  -0.067843  -0.008141  -0.031941   0.007747
     10       0.018488   0.003336  -0.005678  -0.017935  -0.007586  -0.045914
     11       0.030741   0.008677  -0.021700  -0.016670   0.032449  -0.031034
     12      -0.062879   0.001381  -0.079104  -0.011412  -0.044212   0.009844
     13       0.010189   0.006975  -0.005853  -0.025704  -0.001952  -0.059983
     14       0.052095   0.009274  -0.007904  -0.016246   0.050154  -0.040008
     15      -0.057235   0.000239  -0.078020  -0.011148  -0.041278   0.009872
     16       0.054458   0.001789  -0.015026  -0.028686   0.015203  -0.049769
     17       0.015481   0.008147  -0.041606  -0.024684   0.022623  -0.028406
     18       0.038498   0.003782  -0.074368  -0.014689   0.001225   0.026612
     19       0.040444   0.005251  -0.008664  -0.023244   0.011593  -0.052182
     20      -0.013122   0.005852  -0.013648   0.011522  -0.022474   0.006197
     21       0.044377   0.004541  -0.085703  -0.017698  -0.002898   0.032197
     22       0.065848   0.008963  -0.000201  -0.027055   0.034396  -0.057445
     23       0.018204   0.010409  -0.031412   0.002256  -0.014261   0.014167
     24       0.058401   0.008070  -0.087165  -0.019629   0.001932   0.037004
     25       0.049610   0.004785  -0.020149  -0.031711   0.021943  -0.062561
     26      -0.032223   0.002068  -0.000965   0.016732  -0.024046  -0.002390
     27       0.042275   0.003714  -0.045291  -0.010076   0.020400   0.015764
     28       0.025251   0.003765  -0.006692  -0.015920  -0.004092  -0.041619
     29      -0.043469   0.003112  -0.013804   0.023294  -0.055981   0.026800
     30       0.035777   0.002896  -0.036081  -0.008075   0.024273   0.010342
     31      -0.004180   0.001103  -0.024281  -0.012814  -0.031338  -0.032250
     32      -0.085100  -0.001319  -0.004136   0.030378  -0.068268   0.019796
     33       0.080295   0.008294  -0.037081  -0.013235   0.037302   0.020034
     34       0.051144   0.006063  -0.000894  -0.022251   0.020246  -0.053535
     35      -0.053802   0.002536  -0.017062   0.028621  -0.074497   0.042239
     36      -0.021377   0.011924  -0.025159   0.000609  -0.018043  -0.005225
     37       0.014648  -0.047111  -0.014188   0.022731  -0.031714  -0.002336
     38      -0.023837  -0.007858  -0.053172  -0.032877   0.014910  -0.032076
     39      -0.039213   0.010946  -0.055112  -0.019373  -0.044685  -0.003525
     40       0.001502  -0.094851   0.016354   0.063441   0.004255   0.005238
     41      -0.023451   0.005433  -0.067606  -0.048123  -0.000149  -0.033864
     42      -0.001934  -0.003492  -0.024442   0.011938  -0.001221  -0.004164
     43       0.032445  -0.038827  -0.050913   0.001356  -0.051024  -0.002346
     44      -0.030950   0.017529  -0.086158  -0.064689  -0.021601  -0.033250
     45      -0.036811   0.050257   0.020466  -0.003456  -0.017512  -0.014590
     46       0.019635  -0.046101  -0.026397   0.017791  -0.036230  -0.002623
     47      -0.051978  -0.071903  -0.001559   0.027626   0.062520  -0.018212
     48      -0.054892   0.074093   0.055880  -0.025872  -0.066596  -0.001371
     49       0.000559  -0.049034   0.019844   0.038046  -0.018613  -0.001870
     50      -0.045716  -0.109252  -0.004620   0.080990   0.151953  -0.036739
     51      -0.019066   0.044279   0.003937   0.027799   0.065716  -0.046391
     52       0.036434   0.004957  -0.059053  -0.034694  -0.084400  -0.010719
     53      -0.055280  -0.086274   0.006116   0.044058   0.081481  -0.018357
     54      -0.053565   0.069924   0.055542  -0.023534  -0.065248   0.000171
     55       0.028841  -0.112372  -0.067646   0.058471   0.002113   0.007570
     56      -0.087791  -0.074463   0.055268   0.009392  -0.028252   0.028496
     57      -0.070003   0.077465   0.061683  -0.065355  -0.160910   0.030616
     58       0.006304  -0.173248   0.003537   0.150767   0.082702   0.031522
     59      -0.083069  -0.057797   0.036932  -0.018134  -0.056790   0.024491
     60      -0.034351   0.046115   0.009640  -0.004344  -0.017768  -0.015221
     61       0.052786  -0.105768  -0.152530   0.011667  -0.037188  -0.004380
     62      -0.090425  -0.031767   0.031580  -0.069996  -0.141609   0.038461
     63      -0.073885   0.110671   0.144604  -0.015342  -0.052931  -0.004015
     64       0.036463  -0.111729  -0.095576   0.044825  -0.009367   0.004027
     65      -0.126757  -0.153493   0.170777   0.131620   0.062532   0.071606
     66      -0.058702   0.103202   0.146359   0.032849   0.050477  -0.033982
     67       0.060268  -0.051556  -0.173993  -0.051743  -0.093338  -0.021952
     68      -0.133257  -0.171159   0.193597   0.160942   0.089637   0.078370
     69      -0.093531   0.136692   0.191127  -0.039706  -0.107855   0.011370
     70       0.012349  -0.120331  -0.007900   0.094767   0.031942   0.017333
     71      -0.126378  -0.198816   0.203816   0.220408   0.183828   0.065169
     72      -0.085541   0.124663   0.167831  -0.033206  -0.092554   0.007185
     73       0.042883  -0.162992  -0.127578   0.080407   0.024252   0.013762
     74      -0.151596  -0.153038   0.207316   0.110910  -0.013953   0.106225
     75       0.034647   0.017123  -0.009221   0.008931   0.016595  -0.011500
     76       0.000003   0.029993   0.006450   0.029933  -0.043814   0.009627
     77       0.025891   0.005279  -0.035821  -0.031836   0.037522  -0.040593
     78       0.020924   0.047746  -0.032210  -0.025639   0.067609  -0.073841
     79      -0.002375   0.035740   0.002975   0.025567  -0.036324   0.001134
     80       0.030456  -0.012121  -0.040317  -0.057061   0.046792  -0.070099
     81       0.058293   0.015002   0.007472   0.021957   0.013012   0.005484
     82       0.013066   0.015543   0.030698   0.073491  -0.088009   0.077425
     83      -0.004279   0.003175  -0.051700  -0.035099   0.027215  -0.041236
     84       0.065129   0.000284   0.021068   0.040683  -0.014904   0.039306
     85      -0.017294   0.071308  -0.018021   0.011320   0.021343  -0.044217
     86       0.066968   0.023940  -0.004865   0.005667   0.053585  -0.007210
     87       0.070997  -0.036824   0.045284   0.112909  -0.072557   0.135772
     88      -0.015379   0.066450  -0.016990  -0.002341   0.011696  -0.051158
     89       0.058957   0.027623   0.003342   0.118473   0.075083   0.083047
     90       0.043396   0.005087   0.002332   0.032446  -0.000922   0.020408
     91      -0.028155   0.099245  -0.047976  -0.095527   0.062966  -0.164585
     92       0.102414   0.034186   0.010818  -0.053213   0.055499  -0.054577
     93       0.118754   0.025904   0.051029  -0.009419   0.011220  -0.007114
     94      -0.024333   0.082714  -0.008058   0.167842   0.073208   0.071055
     95       0.072242   0.024484  -0.003725  -0.018764   0.049723  -0.026159
     96       0.142460   0.022080   0.082143  -0.003236  -0.031969   0.023457
     97      -0.012054   0.060407   0.040912   0.265753  -0.023479   0.206439
     98       0.036871   0.014342  -0.024524   0.047449   0.056325   0.022832
     99       0.111800   0.058224   0.005855  -0.065409   0.142769  -0.119613
    100      -0.025937   0.085397  -0.008346   0.190252   0.086296   0.084805
    101       0.078224   0.019284  -0.012950  -0.137740   0.019011  -0.117595
    102       0.151668   0.015349   0.102504   0.008293  -0.074555   0.055424
    103      -0.044325   0.117706  -0.061216   0.177710   0.242079  -0.001796
    104       0.115477   0.044714   0.037483   0.028748   0.075737   0.014125
    105       0.192217   0.032336   0.124935  -0.024524  -0.044246   0.023971
    106      -0.051277   0.127821  -0.050626   0.293202   0.271297   0.082470
    107       0.118370   0.044178   0.037109   0.011449   0.073229   0.001097
    108       0.159509  -0.013291   0.152363   0.059515  -0.219688   0.167029
    109      -0.042525   0.115129  -0.061024   0.159991   0.232094  -0.011972
    110       0.107143   0.052898   0.049178   0.146635   0.097558   0.102979
    111       0.129724   0.019471   0.071731   0.002439  -0.029396   0.024388
    112      -0.054636   0.137578  -0.113677   0.090480   0.356257  -0.131108
    113       0.154360   0.053046   0.058795  -0.034752   0.077130  -0.031115
    114       0.016870   0.003002  -0.035645  -0.007288   0.017849   0.007130
    115      -0.001293   0.047752   0.033276  -0.009817  -0.010478  -0.017465
    116       0.031513   0.014816  -0.028140   0.007920  -0.043829   0.058308
    117      -0.005019  -0.011971  -0.040549   0.001038   0.010878  -0.006745
    118       0.000978   0.030307   0.072999   0.007082  -0.013969  -0.066015
    119       0.046123   0.031858  -0.039102  -0.004144  -0.037619   0.085461
    120       0.042879  -0.005457  -0.058605  -0.016231   0.019485   0.026950
    121      -0.007412   0.079534   0.015873  -0.024690  -0.004383   0.027037
    122       0.030725   0.043812  -0.049690  -0.008161  -0.037810   0.105150
    123       0.023049   0.041450   0.007827  -0.012129   0.028182   0.015743
    124      -0.007903   0.078257   0.033782  -0.020160  -0.004916   0.014395
    125       0.055537  -0.031743   0.013626   0.030007  -0.048626  -0.018584
    126       0.046647   0.062378   0.054589  -0.036555   0.057341   0.035825
    127      -0.008251   0.093688   0.009965  -0.048455   0.012071   0.070882
    128       0.035771  -0.056649  -0.014349   0.064161  -0.081418  -0.062347
    129      -0.010314   0.048850  -0.017731   0.020838  -0.007405  -0.003841
    130      -0.001955   0.044784   0.046457   0.003285  -0.018143  -0.043842
    131       0.059675  -0.061600   0.024010   0.052146  -0.061693  -0.071372
    132       0.042448   0.047149   0.037226  -0.031686   0.051415   0.026659
    133      -0.022635   0.139032   0.058065  -0.029287  -0.000463   0.061060
    134       0.104071  -0.009280   0.092498  -0.021162   0.011101   0.014311
    135       0.075909   0.039314   0.060406  -0.066196   0.087690   0.051980
    136      -0.032218   0.178457   0.018182  -0.063766   0.011935   0.177705
    137       0.097108   0.024854   0.058642  -0.052762   0.023505   0.117282
    138       0.017501   0.026163  -0.025460  -0.008014   0.018698   0.022255
    139      -0.017902   0.120413   0.122147   0.008637  -0.012932  -0.060426
    140       0.122926   0.018138   0.113323  -0.060671   0.045345   0.079950
    141       0.051139   0.089396   0.119552  -0.037966   0.071360   0.010233
    142      -0.031343   0.175532   0.054132  -0.045769   0.006401   0.121868
    143       0.138005  -0.065058   0.194434   0.017808   0.013625  -0.173179
    144       0.065135   0.092561   0.138528  -0.053300   0.088617   0.021883
    145      -0.041913   0.221206   0.075714  -0.054416   0.012080   0.159444
    146       0.172415  -0.046033   0.249465  -0.024618   0.060402  -0.133712
    147       0.076741   0.111924   0.183938  -0.064897   0.107089   0.021952
    148      -0.037303   0.197101  -0.015493  -0.086446   0.018925   0.257210
    149       0.121187  -0.093507   0.180083   0.059411  -0.020442  -0.251288
    150       0.018550   0.097289   0.102410  -0.001300   0.035028  -0.025493
    151      -0.021755   0.137411   0.099267  -0.009702  -0.006057  -0.002383
    152       0.147422  -0.099647   0.235568   0.049473   0.003265  -0.284451
    153      -0.041230   0.017220  -0.013199   0.007303   0.005029  -0.017183
    154       0.005023  -0.023215   0.008023  -0.010150  -0.017895  -0.018225
    155      -0.030964  -0.013064  -0.016266   0.018111  -0.055737   0.042411
    156      -0.062936   0.010498   0.001116   0.001830   0.014351  -0.038143
    157      -0.017806  -0.012828   0.010669   0.003235  -0.040847  -0.003927
    158      -0.006513  -0.006026  -0.032157   0.023279  -0.064588   0.063915
    159      -0.046080   0.049670  -0.019354   0.028654  -0.024488  -0.001518
    160       0.009790  -0.014296   0.008018  -0.008101  -0.016820  -0.025045
    161      -0.041321  -0.029207  -0.016701   0.015670  -0.060346   0.056708
    162      -0.057606   0.005742   0.001220  -0.000134   0.017543  -0.039007
    163       0.021863  -0.071376   0.003856  -0.049011   0.023183  -0.000218
    164      -0.066902  -0.022104   0.012157   0.012053  -0.041453  -0.000322
    165      -0.035973  -0.030227   0.002206  -0.017081   0.052073  -0.059723
    166       0.013761  -0.076639   0.005368  -0.064425   0.030842   0.019366
    167      -0.036446  -0.014394   0.007293   0.054727  -0.054783  -0.066135
    168      -0.042782   0.018055  -0.013448   0.008469   0.003831  -0.018030
    169       0.069447  -0.093159  -0.005943  -0.032972   0.040039  -0.048654
    170      -0.099557  -0.030557   0.032955  -0.003255  -0.029846  -0.011516
    171      -0.124257   0.025159   0.039214   0.005516  -0.000782  -0.073026
    172      -0.013951  -0.085739   0.011477  -0.110834   0.052121   0.077654
    173      -0.101095  -0.030845   0.022183  -0.033311  -0.022477   0.054027
    174      -0.151940   0.065455   0.024745   0.069081  -0.077275  -0.086409
    175      -0.008036  -0.078557   0.009152  -0.089109   0.037644   0.055524
    176      -0.132540  -0.037916   0.023856  -0.079610  -0.005942   0.122777
    177      -0.136493   0.009654   0.064550  -0.026978   0.033960  -0.082979
    178      -0.066604  -0.062457   0.013099  -0.103808   0.014097   0.109242
    179      -0.069752  -0.020209  -0.008072   0.002661  -0.050915   0.054863
    180      -0.139752   0.012222   0.065889  -0.025922   0.031363  -0.084538
    181       0.008525  -0.138028   0.020460  -0.217141   0.154816   0.149642
    182      -0.134764  -0.043627   0.069750  -0.069054   0.015439   0.018030
    183      -0.189949   0.027164   0.094402  -0.014723   0.011453  -0.119188
    184      -0.020873  -0.145765   0.023353  -0.256776   0.173142   0.199913
    185      -0.160923  -0.048450   0.074037  -0.098566   0.028022   0.054074
    186      -0.128880   0.027772   0.040243   0.009609  -0.005398  -0.077424
    187       0.063365  -0.164213   0.022960  -0.239586   0.202631   0.134105
    188      -0.168515  -0.054020   0.101588  -0.106297   0.044992   0.014451
    189      -0.113270  -0.028412   0.084860  -0.099413   0.114231  -0.065998
    190       0.000193  -0.145183   0.022232  -0.240261   0.170171   0.173233
    191      -0.101221  -0.038736   0.071773  -0.031225   0.003264  -0.041711
    192       0.012764  -0.109733   0.030590   0.040649   0.010005   0.015157
    193      -0.033615  -0.024524   0.013796   0.001966  -0.037396  -0.019466
    194      -0.010263   0.061923  -0.060523  -0.020601  -0.022545   0.007166
    195      -0.006278  -0.001027  -0.028643   0.005528  -0.010326  -0.003245
    196       0.003759  -0.003579   0.003441   0.011662  -0.042765  -0.008236
    197       0.014635   0.009818  -0.039537  -0.027603   0.030261  -0.033421
    198       0.000553  -0.004158  -0.067158  -0.008692  -0.010811   0.012792
    199       0.008488   0.002627  -0.004830  -0.012775  -0.016819  -0.040891
    200       0.003245   0.005474  -0.012589   0.003411   0.001459  -0.010682
    201       0.004603  -0.002846  -0.036045  -0.004656   0.015541   0.001315
    202       0.010338   0.002696   0.008528  -0.005633  -0.017199  -0.028107
    203      -0.011070   0.007514  -0.022571   0.018465  -0.051023   0.037449
    204      -0.002468  -0.068208  -0.013050   0.010836   0.017968  -0.013681
    205       0.028332  -0.025251   0.027001   0.050275  -0.080550   0.058030
    206       0.008998   0.067619  -0.062882  -0.008359  -0.036465   0.029836
    207       0.027924  -0.122764   0.047013   0.060988  -0.005569   0.043765
    208      -0.107011  -0.010628  -0.015789  -0.073924   0.042130  -0.145765
    209      -0.030225   0.027954  -0.031871  -0.024758   0.002354  -0.018789
    210       0.000884  -0.031479  -0.043554   0.002208   0.001770  -0.000844
    211       0.007321  -0.008084   0.006057   0.006728  -0.034797  -0.011950
    212       0.002814   0.027352  -0.031635  -0.001847  -0.012432   0.006593
    213       0.005082  -0.007935  -0.063827  -0.007103  -0.006645   0.010960
    214      -0.027637   0.003183  -0.003516  -0.008149  -0.037791  -0.041923
    215      -0.006405  -0.005025  -0.002204   0.010985   0.000309  -0.016686
                 12         13         14         15         16         17    
      0      -0.014020   0.049612   0.046180   0.010154  -0.031917  -0.042709
      1       0.008551   0.026675   0.025939   0.002597   0.003414  -0.001356
      2       0.035881   0.003740  -0.006351  -0.012571   0.005431   0.024558
      3      -0.014150   0.045176   0.038025   0.008992  -0.034966  -0.036159
      4       0.006685   0.060793   0.026922  -0.005959  -0.008729  -0.015980
      5       0.034352   0.003835  -0.021629  -0.016756  -0.004064   0.032963
      6      -0.012491   0.081298   0.054875   0.004063  -0.038479  -0.056786
      7       0.009919   0.021690   0.027344   0.004135   0.006109   0.001308
      8       0.045049  -0.006528   0.005513  -0.006554   0.014114   0.030453
      9      -0.017013   0.025198   0.060279   0.019917  -0.011579  -0.045219
     10       0.018788   0.016325   0.038831   0.007859   0.013576   0.006022
     11       0.030602   0.010137  -0.014417  -0.015404  -0.000217   0.019123
     12      -0.017668   0.031366   0.077634   0.027675  -0.014445  -0.060902
     13       0.024422   0.033033   0.056948   0.012728   0.003268  -0.005926
     14       0.033951   0.010091  -0.027510  -0.022742  -0.001269   0.033002
     15      -0.017535   0.027591   0.073341   0.026286  -0.012713  -0.056391
     16       0.022206  -0.011703   0.029944   0.005078   0.036095   0.027921
     17       0.030508   0.006814   0.005593  -0.005337   0.004034   0.005901
     18      -0.019596  -0.040244   0.012610   0.000691   0.051162   0.005032
     19       0.029199   0.008678   0.031194   0.002990   0.028397   0.013075
     20       0.005861   0.018297  -0.025523  -0.014372  -0.018011   0.006026
     21      -0.023678  -0.040974   0.021569   0.006775   0.057737   0.001734
     22       0.039122  -0.009163   0.009058  -0.010775   0.046549   0.028785
     23       0.004550   0.003432  -0.022895  -0.011796   0.009467   0.010579
     24      -0.023968  -0.052557   0.013437   0.002479   0.071362   0.007874
     25       0.036418   0.018025   0.047988   0.010663   0.029415   0.005983
     26       0.009225   0.028778  -0.027570  -0.016635  -0.036555   0.003957
     27      -0.007813  -0.052771  -0.022686  -0.020297   0.052531   0.021559
     28       0.021230   0.008934   0.028668   0.003921   0.022180   0.012043
     29      -0.013077   0.021037  -0.021207  -0.008354  -0.031580   0.001123
     30      -0.004098  -0.053334  -0.029862  -0.024578   0.049444   0.025951
     31       0.008366   0.025421   0.059520   0.024415   0.008057   0.002968
     32      -0.014182   0.033355  -0.012282  -0.001255  -0.050459   0.005123
     33      -0.003860  -0.071759  -0.048279  -0.037786   0.069900   0.023347
     34       0.033528   0.000879   0.014799  -0.006882   0.034222   0.016996
     35      -0.024643   0.020884  -0.018762  -0.004382  -0.036157  -0.002985
     36      -0.010980   0.042038   0.036461   0.008718  -0.034549  -0.034192
     37      -0.006527  -0.001948   0.007861   0.010835  -0.004026   0.005691
     38       0.039010   0.009781   0.023492  -0.000601   0.008279  -0.004352
     39       0.022833   0.014565   0.049534   0.032412  -0.046970  -0.047120
     40      -0.066816   0.038778   0.013123  -0.007846   0.003364   0.003386
     41       0.062257  -0.006954   0.024635   0.009216   0.003903  -0.006208
     42      -0.025768   0.047865   0.028638   0.003315  -0.035432  -0.027873
     43       0.031077  -0.036321   0.006477   0.031303  -0.018443   0.004976
     44       0.088671  -0.027192   0.031882   0.023757  -0.003366  -0.012542
     45      -0.018698   0.058504   0.020494  -0.017850  -0.005092  -0.016497
     46       0.002312  -0.009009   0.010323   0.017374  -0.009731   0.003202
     47      -0.049901   0.066547   0.031988  -0.025966   0.019145  -0.011233
     48       0.058120  -0.031916  -0.008684   0.020846  -0.035208  -0.011747
     49      -0.034279   0.019673   0.000172  -0.009334   0.015096   0.014921
     50      -0.199126   0.227458   0.063688  -0.109928   0.088847  -0.005773
     51      -0.150048   0.222179   0.046410  -0.111834   0.079952   0.001251
     52       0.092630  -0.076463  -0.001935   0.049195  -0.029729   0.007935
     53      -0.083893   0.097112   0.037217  -0.041698   0.031029  -0.011098
     54       0.055202  -0.032799  -0.009977   0.020830  -0.035396  -0.010959
     55      -0.061967   0.035495   0.054293   0.028627  -0.038155  -0.035767
     56       0.087502  -0.133177  -0.010223   0.083560  -0.082548  -0.029599
     57       0.220087  -0.222282  -0.027765   0.142692  -0.157171  -0.046500
     58      -0.234356   0.128095   0.042300  -0.041545   0.034384  -0.013108
     59       0.145535  -0.172034  -0.008416   0.111363  -0.110982  -0.038297
     60      -0.016383   0.059658   0.028292  -0.011827  -0.013700  -0.024030
     61       0.034111  -0.011755   0.094832   0.095801  -0.119415  -0.083201
     62       0.298279  -0.322203  -0.023341   0.204985  -0.202839  -0.061460
     63       0.011519  -0.002872  -0.070976  -0.056364   0.065772   0.061320
     64      -0.033242   0.021791   0.068843   0.050677  -0.065433  -0.052571
     65      -0.120027  -0.051484  -0.041161   0.007816   0.000017   0.002209
     66      -0.173947   0.202752  -0.058147  -0.196009   0.210935   0.107893
     67       0.148391  -0.072877   0.085540   0.126562  -0.146089  -0.080023
     68      -0.177641  -0.018613  -0.045675  -0.017864   0.027211   0.011387
     69       0.098305  -0.108502  -0.111633  -0.015443   0.034621   0.073208
     70      -0.134957   0.070407   0.026268  -0.019049   0.019340  -0.002776
     71      -0.352005   0.147609  -0.032390  -0.125669   0.136719   0.041010
     72       0.076678  -0.079840  -0.092958  -0.019631   0.033338   0.061948
     73      -0.089973   0.057095   0.106634   0.062231  -0.091550  -0.088612
     74       0.004815  -0.220399  -0.070662   0.107625  -0.098868  -0.020582
     75      -0.024257   0.034225   0.019913   0.004741  -0.044165  -0.014924
     76      -0.012689  -0.012798   0.007788   0.008087   0.022053  -0.006845
     77       0.033417   0.009744   0.001782  -0.012078   0.005722   0.018148
     78      -0.060354   0.049173  -0.003782   0.003826  -0.080303  -0.005611
     79      -0.017948  -0.010974   0.004373   0.007861   0.017977  -0.005831
     80       0.032919   0.027617  -0.004028  -0.016645  -0.018013   0.031054
     81      -0.019972   0.024555   0.023728   0.004929  -0.035958  -0.012156
     82       0.015183  -0.037756   0.029408   0.012000   0.065184  -0.020931
     83       0.037234   0.015194   0.004128  -0.010984   0.009089   0.008980
     84      -0.002027   0.016547   0.038467   0.005814  -0.013641  -0.019411
     85      -0.052641  -0.013250  -0.017536   0.015047  -0.014597  -0.003771
     86       0.027234  -0.026783   0.005010  -0.002232   0.021444   0.015429
     87       0.087845   0.022069   0.094818  -0.005725   0.069774  -0.040405
     88      -0.059930  -0.011944  -0.022518   0.014398  -0.019838  -0.000743
     89       0.115699  -0.032875   0.062219  -0.003785   0.098144  -0.014789
     90       0.000528   0.031997   0.035450   0.002207  -0.022331  -0.019020
     91      -0.158787  -0.010624  -0.086138   0.024279  -0.114629   0.024643
     92      -0.052174  -0.055420  -0.037299   0.011285  -0.031529   0.034738
     93      -0.111169  -0.043440  -0.011546   0.034769  -0.078709  -0.002550
     94       0.060201  -0.030740   0.054099   0.018023   0.079464  -0.042385
     95       0.003375  -0.030297  -0.008392   0.000132   0.003842   0.022007
     96      -0.122637  -0.066283   0.004358   0.044062  -0.031383  -0.026401
     97       0.149829  -0.041138   0.147189   0.017278   0.259433  -0.118046
     98       0.096683   0.005199   0.035411  -0.018302   0.055471   0.008101
     99      -0.185028  -0.049585  -0.093947   0.042122  -0.253107   0.069627
    100       0.075307  -0.033703   0.062243   0.018842   0.087814  -0.045861
    101      -0.085579  -0.018183  -0.066341  -0.001730  -0.076777   0.055306
    102      -0.115746  -0.074861   0.026405   0.047342   0.021128  -0.051142
    103       0.044042  -0.034048  -0.002861   0.022090  -0.071112   0.022700
    104      -0.023796  -0.097190   0.000824   0.029663   0.028716   0.001383
    105      -0.197793  -0.127402  -0.012797   0.071052  -0.038686  -0.032158
    106       0.124083  -0.049283   0.054635   0.029209   0.017316  -0.019368
    107      -0.038672  -0.097677  -0.008912   0.029854   0.013793   0.008031
    108      -0.051087  -0.071392   0.112840   0.043934   0.211832  -0.135348
    109       0.032425  -0.031772  -0.009391   0.020936  -0.079291   0.026802
    110       0.060993  -0.110177   0.062098   0.035811   0.126004  -0.044432
    111      -0.104587  -0.052168   0.009581   0.037924  -0.029042  -0.025663
    112      -0.034540  -0.023657  -0.096960   0.019122  -0.268770   0.112102
    113      -0.116864  -0.137710  -0.044669   0.047652  -0.034684   0.023956
    114      -0.005650  -0.042439  -0.018427  -0.014605   0.040528   0.026189
    115       0.011863   0.002192   0.009575  -0.016418   0.007637   0.006538
    116      -0.022611   0.005413  -0.033188  -0.006593   0.001435  -0.001758
    117      -0.001297  -0.043353  -0.014104  -0.020004   0.032911   0.027357
    118       0.019201  -0.031146   0.028770  -0.072999  -0.004298  -0.011690
    119      -0.028549   0.017880  -0.042848   0.017754   0.011373   0.004047
    120      -0.011337  -0.034422  -0.026193   0.014888   0.059134   0.038058
    121       0.006712   0.030793  -0.007560   0.020366   0.009111   0.014123
    122      -0.028803   0.034573  -0.051043   0.034893   0.006667   0.007909
    123      -0.005109  -0.037029  -0.014500  -0.037144   0.015803   0.003237
    124       0.008763   0.023408  -0.001780  -0.000269  -0.001720   0.003747
    125      -0.012775  -0.042904  -0.000222  -0.070045   0.000910  -0.016818
    126       0.001695   0.028769  -0.032888   0.045863   0.014424   0.031033
    127       0.006246   0.096354  -0.040886   0.122753   0.024460   0.059065
    128      -0.017367  -0.133324   0.033996  -0.199078  -0.010619  -0.066945
    129      -0.014686  -0.128382   0.017547  -0.194941  -0.022125  -0.074265
    130       0.013282  -0.033397   0.030129  -0.078715  -0.006171  -0.022304
    131      -0.009080  -0.097506   0.029367  -0.146910  -0.004751  -0.043569
    132       0.001466   0.018346  -0.029451   0.044344   0.024979   0.037894
    133       0.003037   0.035128  -0.008584  -0.048433  -0.061893  -0.054818
    134       0.003540   0.101562  -0.038781   0.135595   0.018663   0.066723
    135       0.009652   0.120510  -0.072777   0.233850   0.080097   0.142935
    136      -0.014308   0.113444  -0.098334   0.087358  -0.027232   0.016797
    137      -0.011248   0.174399  -0.119055   0.262441   0.051354   0.133862
    138      -0.010570  -0.049131  -0.027113  -0.023935   0.044228   0.027359
    139       0.022101  -0.056820   0.100307  -0.248086  -0.141684  -0.180438
    140       0.004097   0.205961  -0.096130   0.295443   0.042788   0.139582
    141       0.013711   0.032004   0.009027  -0.028050  -0.064103  -0.049886
    142      -0.005270   0.068100  -0.044106  -0.021578  -0.076981  -0.056135
    143       0.040316   0.025250   0.102624  -0.019954  -0.039027  -0.027776
    144       0.017911   0.077429  -0.007458   0.044983  -0.050901  -0.013793
    145      -0.009112   0.078184  -0.049349  -0.066578  -0.133883  -0.112546
    146       0.050478   0.147334   0.057960   0.162101  -0.017443   0.054263
    147       0.025470   0.109519  -0.001042   0.056536  -0.081279  -0.030331
    148      -0.027185   0.166666  -0.166308   0.193727   0.009767   0.081521
    149       0.042387  -0.085039   0.172766  -0.195284  -0.070003  -0.113144
    150       0.007645  -0.078729   0.065600  -0.242696  -0.132639  -0.176331
    151       0.013843  -0.014277   0.054889  -0.170833  -0.119398  -0.138924
    152       0.057714  -0.046392   0.190572  -0.149383  -0.075606  -0.099361
    153      -0.004456  -0.038034  -0.006560  -0.018813   0.021400   0.029469
    154       0.004507  -0.008654  -0.012209  -0.012059   0.006254   0.023856
    155      -0.023690   0.005147  -0.043702  -0.018708  -0.031647   0.007059
    156       0.004870  -0.026010  -0.013463  -0.003809   0.029611   0.009786
    157      -0.017016  -0.029149  -0.000463  -0.036729  -0.024196   0.062550
    158      -0.033149  -0.007235  -0.037486  -0.033742  -0.038911   0.026305
    159      -0.026215  -0.059130   0.024518  -0.045235  -0.005008   0.070697
    160       0.009985  -0.003094  -0.005072  -0.006341   0.013822   0.016086
    161      -0.036731  -0.008234  -0.054961  -0.032098  -0.048906   0.027604
    162       0.008335  -0.023831  -0.017575  -0.000181   0.036531   0.002679
    163       0.017451  -0.002118  -0.061049  -0.006723   0.021345  -0.013700
    164      -0.003357   0.030545  -0.050067   0.013928  -0.010169  -0.032710
    165       0.038603   0.002690  -0.118536   0.025681   0.086876  -0.104078
    166       0.010595  -0.010204  -0.032484  -0.016008   0.004538   0.015336
    167       0.025413   0.061858  -0.165592   0.048455   0.053491  -0.148858
    168      -0.005386  -0.038759  -0.005990  -0.019773   0.018908   0.033955
    169       0.057474   0.034196  -0.224299   0.026749   0.098358  -0.170496
    170       0.001352   0.038014  -0.015464   0.027875  -0.011812  -0.024206
    171       0.000295  -0.021162   0.105311   0.022767   0.017480   0.075517
    172      -0.011813  -0.037287   0.067853  -0.045449  -0.046526   0.109498
    173      -0.026496   0.004834   0.061207  -0.011830  -0.063409   0.067899
    174      -0.047033  -0.045467   0.176347  -0.009780  -0.101946   0.291677
    175      -0.008061  -0.029920   0.042500  -0.037371  -0.038649   0.096202
    176      -0.059026  -0.030188   0.175767  -0.052849  -0.140114   0.203185
    177       0.024399  -0.004997   0.117730   0.053855   0.079296  -0.017450
    178      -0.063376  -0.074867   0.219306  -0.087043  -0.173282   0.347176
    179      -0.038081  -0.001825  -0.003575  -0.034541  -0.094539   0.099154
    180       0.022206  -0.006166   0.129083   0.054847   0.076915  -0.008756
    181       0.019712  -0.036718   0.043297  -0.044512   0.038176  -0.054478
    182       0.007544   0.032885   0.109296   0.047090   0.028115  -0.054659
    183       0.014674  -0.001355   0.226568   0.077303   0.056857   0.059617
    184      -0.003966  -0.061224   0.134755  -0.075221  -0.026626   0.056791
    185      -0.011149   0.014454   0.186550   0.025201  -0.023016   0.035614
    186      -0.002049  -0.021636   0.112275   0.023145   0.011212   0.089012
    187       0.073403  -0.003913  -0.094721  -0.003608   0.184068  -0.317793
    188       0.019040   0.040790   0.180682   0.072809   0.059178  -0.084121
    189       0.071107   0.016440   0.069743   0.090566   0.211482  -0.244010
    190       0.014249  -0.045087   0.072693  -0.055037   0.023264  -0.030652
    191       0.041494   0.065171   0.003703   0.090065   0.120362  -0.209980
    192       0.106163   0.053937  -0.115430  -0.028661  -0.020862   0.004321
    193      -0.037623  -0.037427  -0.136367  -0.000099   0.028809   0.004205
    194      -0.046376  -0.023936   0.020932   0.003900   0.032662  -0.017999
    195      -0.014631   0.039085   0.030016   0.008118  -0.036806  -0.028528
    196      -0.000670   0.004321   0.009546   0.003448   0.006922   0.005088
    197       0.032460   0.006558   0.004102  -0.010180   0.011664   0.011503
    198      -0.017556  -0.009324   0.031180   0.009217   0.014022  -0.012233
    199       0.015937   0.020797   0.038495   0.008612   0.008653   0.001404
    200       0.019757   0.018789  -0.026102  -0.017103  -0.013658   0.011002
    201      -0.003546  -0.040537  -0.016829  -0.016007   0.034502   0.025800
    202       0.012104  -0.001776   0.008104  -0.006226   0.016571   0.016301
    203      -0.015690   0.011243  -0.026041  -0.011787  -0.016371  -0.002095
    204       0.039229   0.023887  -0.070920  -0.011518  -0.028382   0.008042
    205       0.015027  -0.012166  -0.017711  -0.022682   0.026979   0.048502
    206      -0.037953  -0.019723   0.068575  -0.001183   0.030152  -0.001171
    207       0.132142   0.062291  -0.116289  -0.038041  -0.011572   0.010161
    208      -0.092493  -0.046440  -0.219500   0.034201   0.002336  -0.053328
    209      -0.009327  -0.003313  -0.067647   0.004549   0.036452  -0.052798
    210      -0.002026   0.000442  -0.003659  -0.000213  -0.007996   0.003719
    211       0.004002   0.002200   0.005211  -0.001641   0.009505   0.014583
    212       0.006833   0.007686  -0.004005  -0.010131   0.006265  -0.001200
    213      -0.016644  -0.012109   0.024744   0.006911   0.013026  -0.006003
    214       0.012849   0.045577   0.057154   0.016858  -0.015047  -0.021278
    215       0.020258   0.026185  -0.032732  -0.018474  -0.031529   0.014844
                 18         19         20         21         22         23    
      0      -0.025673   0.043779  -0.027434  -0.004654   0.021757   0.008728
      1       0.000134   0.010511   0.011265  -0.004578   0.023256   0.016570
      2      -0.010990  -0.058863   0.027530  -0.022279  -0.001989  -0.069805
      3      -0.020328   0.011423  -0.015874  -0.011882   0.035421  -0.014811
      4      -0.015889   0.014693  -0.009840  -0.072370   0.102947   0.062158
      5      -0.004960  -0.118078   0.042598  -0.054860   0.045804  -0.101216
      6      -0.043647   0.071059  -0.050006  -0.054620   0.078526   0.045741
      7       0.001705   0.012667   0.015142   0.007306   0.009348   0.005425
      8      -0.011792  -0.038884   0.037308   0.017879  -0.047758  -0.109580
      9      -0.018771   0.117259  -0.041212   0.077858  -0.086502   0.036582
     10      -0.002045   0.026555   0.024878   0.032011  -0.016127  -0.033809
     11      -0.010022  -0.070980   0.018921  -0.040117   0.020029  -0.037209
     12      -0.026898   0.180819  -0.059781   0.113121  -0.125844   0.068986
     13      -0.017325   0.063798   0.019010   0.033625  -0.011666  -0.039552
     14      -0.006859  -0.131918   0.039314  -0.082327   0.070581  -0.080139
     15      -0.024001   0.165824  -0.055302   0.107777  -0.122389   0.061559
     16       0.012438   0.004026   0.044984   0.048715  -0.043352  -0.078354
     17      -0.015020   0.006404   0.000103   0.016025  -0.048657  -0.006580
     18       0.033481   0.100089   0.037654   0.094181  -0.080223  -0.058627
     19       0.000971   0.009660   0.034473   0.034272  -0.000123  -0.056800
     20      -0.000000  -0.061926   0.008489  -0.043692   0.019416   0.035241
     21       0.039334   0.136178   0.044605   0.131958  -0.117711  -0.083813
     22       0.008647  -0.008637   0.059318   0.004699   0.053446  -0.070036
     23       0.018146   0.001576   0.041824   0.015088  -0.020313  -0.028083
     24       0.049501   0.156802   0.064341   0.139890  -0.111298  -0.101177
     25      -0.005866   0.011973   0.027717   0.064717  -0.031487  -0.087299
     26      -0.014100  -0.113526  -0.015495  -0.087718   0.050431   0.076882
     27       0.030197   0.033688   0.048456   0.004027   0.028973  -0.017112
     28       0.003058   0.013326   0.023420   0.032761  -0.006642  -0.030686
     29       0.003924  -0.035288  -0.009184  -0.030610  -0.015353   0.071149
     30       0.025475   0.009482   0.043144  -0.020549   0.057828   0.004390
     31      -0.002606   0.044641  -0.014864   0.093250  -0.097703  -0.022214
     32      -0.012455  -0.068276  -0.052628  -0.040421  -0.019105   0.129356
     33       0.045566   0.043920   0.100322  -0.025966   0.084605  -0.049525
     34       0.004841  -0.006683   0.048930   0.003390   0.043905  -0.052709
     35       0.009201  -0.009572  -0.013731  -0.012132  -0.045014   0.080493
     36      -0.018793   0.012150  -0.014999  -0.013916   0.048592  -0.020054
     37       0.019855  -0.046663   0.026045   0.008178  -0.049644   0.015762
     38      -0.033189   0.076355  -0.022181  -0.030698  -0.072786   0.049349
     39      -0.023186   0.033058  -0.009436   0.042611  -0.028948   0.008527
     40       0.012351   0.006283  -0.013325  -0.105484   0.018253   0.030456
     41      -0.031878   0.065941  -0.010066   0.012376  -0.106949   0.050776
     42      -0.013741  -0.025156  -0.002655  -0.021777   0.059845  -0.046848
     43       0.027923  -0.106283   0.061540   0.098128  -0.122058  -0.005520
     44      -0.032020   0.066839  -0.004433   0.057571  -0.148469   0.062614
     45      -0.018620   0.048055  -0.032063  -0.074033   0.088671   0.005150
     46       0.021024  -0.061765   0.035502   0.032752  -0.066669   0.010381
     47      -0.044624   0.160693  -0.080608  -0.186675   0.035791   0.077319
     48      -0.000267   0.004171  -0.009876  -0.037394   0.069396  -0.007426
     49       0.019847  -0.019118   0.007556  -0.047716  -0.023438   0.032861
     50      -0.072435   0.268174  -0.141318  -0.322460   0.108001   0.118553
     51      -0.044957   0.147290  -0.083335  -0.188746   0.118489   0.051042
     52       0.032198  -0.127006   0.080572   0.143237  -0.152113  -0.009317
     53      -0.049589   0.185608  -0.096621  -0.224873   0.060903   0.085889
     54       0.001592  -0.002076  -0.007393  -0.035295   0.064070  -0.008828
     55       0.003567  -0.045469   0.023637   0.031983   0.012321  -0.009531
     56      -0.007529   0.048382  -0.028032  -0.085804   0.039993   0.025200
     57       0.018449  -0.063205   0.018690   0.005193   0.106096  -0.045364
     58       0.024931  -0.113421   0.059458   0.137011  -0.008531  -0.043422
     59      -0.011877   0.061533  -0.035416  -0.110279   0.048705   0.031327
     60      -0.023071   0.055559  -0.035990  -0.079879   0.104465   0.004205
     61      -0.026005   0.019590  -0.012300  -0.047203   0.096772   0.000291
     62      -0.002797   0.032846  -0.024166  -0.104956   0.070832   0.016518
     63       0.034995  -0.056074   0.025194   0.010478  -0.087371   0.009944
     64      -0.006623  -0.023457   0.011376   0.005840   0.045016  -0.007058
     65       0.033504  -0.081260   0.039765   0.096864   0.002180  -0.036787
     66       0.022586  -0.004714   0.006688  -0.002514  -0.172914   0.050361
     67      -0.032428   0.060193  -0.033862  -0.126508   0.079360   0.033554
     68       0.040678  -0.104259   0.052448   0.134997  -0.009957  -0.047555
     69       0.060699  -0.116900   0.054333   0.042562  -0.122794  -0.003116
     70       0.025852  -0.100570   0.054146   0.099328  -0.051371  -0.020294
     71       0.034116  -0.083032   0.047069   0.156162  -0.055854  -0.033490
     72       0.049381  -0.092649   0.042009   0.028169  -0.095405  -0.001302
     73      -0.021924  -0.010270   0.002902   0.022103   0.134493  -0.032024
     74       0.059185  -0.163925   0.076172   0.152290   0.042664  -0.081870
     75       0.002112  -0.066589   0.017385  -0.010444   0.087418  -0.099780
     76       0.004673  -0.013447   0.015421   0.040312   0.004715   0.074796
     77      -0.013417  -0.015812   0.011537  -0.022277  -0.023289  -0.038149
     78       0.028427  -0.077793   0.063720  -0.036958   0.091625  -0.074547
     79       0.007571  -0.014449   0.021981   0.036950   0.004398   0.080514
     80       0.007235  -0.030972   0.028844  -0.040767  -0.013841  -0.075679
     81       0.000050  -0.075337   0.009906  -0.005562   0.099077  -0.127804
     82      -0.028844   0.006139  -0.034021   0.069074  -0.005429   0.071457
     83      -0.022558   0.003814   0.005977  -0.018913  -0.043873   0.002399
     84      -0.018711  -0.060470  -0.013237   0.008715   0.094406  -0.131411
     85       0.026769  -0.016278   0.056841   0.016874   0.000904   0.118900
     86      -0.025076  -0.004908   0.000193  -0.014752  -0.024795  -0.043474
     87      -0.107178  -0.081913  -0.041903   0.021321   0.110297  -0.214914
     88       0.036133  -0.014737   0.055130   0.020787   0.000268   0.123540
     89      -0.132194  -0.027615  -0.003710  -0.035613  -0.014394  -0.123123
     90      -0.016970  -0.072999   0.001973  -0.001677   0.098674  -0.133040
     91       0.136739   0.006608   0.088493   0.010955  -0.018327   0.216622
     92       0.048829   0.034953  -0.006774   0.001695  -0.046623   0.028115
     93       0.064849   0.033896  -0.034711   0.024283   0.041396  -0.009458
     94      -0.108458  -0.031186   0.048985  -0.021005  -0.000218   0.022863
     95      -0.000800   0.007549  -0.001243  -0.009795  -0.033527  -0.019108
     96       0.007488   0.047705  -0.016560   0.013431   0.015306   0.035758
     97      -0.335767  -0.085298   0.105501  -0.068288  -0.010111  -0.008217
     98      -0.070212  -0.061098   0.008630  -0.026522   0.008149  -0.129511
     99       0.280229   0.112589  -0.107429   0.061778   0.033819   0.016207
    100      -0.121809  -0.029813   0.044816  -0.026089  -0.001869   0.009023
    101       0.112831   0.020389   0.001036   0.023139  -0.028181   0.052409
    102      -0.058490   0.040878   0.006005   0.000118   0.002632   0.055057
    103       0.069964   0.037850  -0.037071   0.003245  -0.002290  -0.014321
    104      -0.039872   0.101609  -0.019667  -0.030740  -0.116419   0.065554
    105       0.017327   0.154230  -0.034080   0.018025  -0.069499   0.184250
    106      -0.055221   0.023294  -0.025105  -0.048701  -0.020745  -0.089665
    107      -0.019218   0.109136  -0.023220  -0.022843  -0.117522   0.082082
    108      -0.296101  -0.049545   0.098964  -0.050559   0.009146   0.032957
    109       0.082645   0.037584  -0.035866   0.010137   0.000650  -0.001811
    110      -0.176197   0.080204  -0.002862  -0.084575  -0.132423  -0.013911
    111       0.003537   0.025463  -0.013579   0.012542   0.033276   0.004614
    112       0.321883   0.108086  -0.119571   0.066521   0.009531   0.016608
    113       0.045255   0.197134  -0.049248  -0.002527  -0.173271   0.203194
    114       0.016662   0.003851   0.022456  -0.011154   0.040692   0.022220
    115       0.005564   0.012498   0.016386   0.007918   0.085786   0.033383
    116       0.039817   0.057169   0.090082  -0.016063  -0.027129  -0.055311
    117       0.007674  -0.026974  -0.011182  -0.014223   0.034609   0.059745
    118       0.009119   0.046443   0.115863  -0.052708   0.183710   0.021955
    119       0.044907   0.066217   0.076595   0.007722  -0.057830  -0.078025
    120       0.026150   0.023271   0.019783   0.013481  -0.017330  -0.019790
    121       0.001634  -0.011881  -0.056970   0.050493   0.030925   0.047924
    122       0.037980   0.038097   0.018848   0.030387  -0.092017  -0.049977
    123       0.014524   0.023175   0.065608  -0.039821   0.075573  -0.000642
    124       0.000790   0.000407  -0.017281   0.025438   0.059138   0.039818
    125       0.049926   0.111588   0.228803  -0.089115   0.080957  -0.095604
    126      -0.007140  -0.003440   0.021673  -0.028700   0.059116   0.016703
    127      -0.015798  -0.058820  -0.152475   0.089394  -0.016513   0.092776
    128       0.076135   0.162243   0.329810  -0.128764   0.130455  -0.135370
    129       0.039996   0.079762   0.178403  -0.084384   0.096598  -0.058773
    130       0.013930   0.041170   0.078630  -0.020347   0.129458   0.010327
    131       0.062620   0.150398   0.319250  -0.131712   0.144579  -0.124379
    132      -0.004087  -0.008680   0.009471  -0.022459   0.060704   0.026731
    133      -0.007267   0.013911   0.016791   0.010186  -0.013781  -0.011795
    134       0.001998   0.033473   0.089818  -0.044560   0.037845  -0.032330
    135      -0.026882  -0.058875  -0.078876   0.002584   0.089126   0.093357
    136      -0.002412   0.035376   0.080172  -0.027289   0.005669  -0.032745
    137       0.005241   0.049926   0.141115  -0.076136   0.056080  -0.047612
    138       0.028450   0.038666   0.093748  -0.051234   0.120561   0.003072
    139      -0.019305  -0.006169  -0.042681   0.048116  -0.091993  -0.019329
    140      -0.019644   0.003223   0.047950  -0.039274   0.026229  -0.008404
    141      -0.038053  -0.042661  -0.050469   0.000751  -0.083031  -0.001506
    142      -0.010092   0.027493   0.057439  -0.011902  -0.049431  -0.047037
    143      -0.027738  -0.040135  -0.086360   0.042846  -0.024295   0.031757
    144      -0.051363  -0.066579  -0.089202   0.009117  -0.080806   0.024423
    145      -0.020537   0.035312   0.084629  -0.025528  -0.144975  -0.102068
    146      -0.065229  -0.101312  -0.182154   0.061783  -0.040471   0.087331
    147      -0.073722  -0.095350  -0.137401   0.023607  -0.143389   0.026786
    148       0.004861   0.057341   0.143662  -0.065729   0.050429  -0.044039
    149      -0.007762  -0.014596  -0.063048   0.052569  -0.028541   0.008323
    150      -0.017486   0.004756   0.025040  -0.011871  -0.147584  -0.079420
    151      -0.017216   0.000099  -0.023481   0.036959  -0.084826  -0.024065
    152      -0.034671  -0.066052  -0.161284   0.087245  -0.054570   0.054468
    153      -0.001956  -0.036258  -0.031777  -0.020516   0.077414   0.099680
    154      -0.009046   0.014314   0.027528  -0.003553   0.019481   0.029086
    155       0.001987  -0.005112   0.022097  -0.036028  -0.017068   0.058169
    156       0.000160  -0.036603  -0.036533   0.006738   0.084050   0.115656
    157      -0.035451   0.000782   0.006987  -0.056997   0.037547   0.060528
    158       0.000521  -0.004191   0.027567  -0.062896  -0.024786   0.038898
    159      -0.015480  -0.046563  -0.036025  -0.083531   0.085030   0.101820
    160       0.001150   0.015550   0.031304   0.004183   0.017164   0.017873
    161      -0.020415  -0.008572   0.014052  -0.056917  -0.010398   0.081983
    162       0.007140  -0.029233  -0.032998   0.013701   0.080862   0.104392
    163      -0.008120   0.020120   0.025580   0.049325   0.019822   0.039547
    164       0.016766   0.006875   0.022766   0.014043  -0.019305   0.060222
    165       0.055300  -0.034185  -0.038410   0.062079   0.087975   0.144589
    166      -0.028989   0.023690   0.021627   0.054580   0.019213   0.026054
    167       0.090601  -0.003909   0.032255   0.014798  -0.014124   0.109453
    168      -0.006459  -0.037976  -0.034862  -0.017968   0.083812   0.107485
    169       0.073242   0.003019   0.024429   0.078548   0.036183   0.113062
    170       0.008892   0.022268   0.024821   0.043710  -0.027765   0.034964
    171      -0.016747   0.023969   0.002200   0.034517   0.041757   0.000224
    172      -0.088943   0.030308   0.007130   0.061177   0.022726  -0.012582
    173      -0.045909   0.022252   0.015816   0.024395  -0.026683   0.005775
    174      -0.176732   0.089872   0.025311   0.120174   0.039126  -0.050414
    175      -0.081134   0.034604   0.015292   0.065152   0.020016  -0.006202
    176      -0.139475   0.035121  -0.002068   0.046707  -0.018240  -0.036490
    177       0.065985   0.016585   0.012015  -0.003160   0.017447  -0.029698
    178      -0.251605   0.091442   0.018257   0.132636   0.016548  -0.097674
    179      -0.090192   0.011334   0.000876   0.045441   0.003587   0.067997
    180       0.063081   0.022324   0.017755  -0.002476   0.011695  -0.042575
    181       0.030327  -0.054086  -0.047057  -0.028154   0.051809   0.049422
    182       0.076866   0.036162   0.055720  -0.026398  -0.090544  -0.085365
    183       0.039691   0.090395   0.068845   0.033063  -0.047460  -0.172652
    184      -0.044410  -0.036198  -0.063633   0.009724   0.061765  -0.000686
    185       0.017909   0.054880   0.046802   0.005169  -0.087378  -0.133326
    186      -0.025817   0.031134   0.005381   0.042932   0.041103  -0.007706
    187       0.214354  -0.139826  -0.066098  -0.142899   0.063214   0.163941
    188       0.123695   0.056161   0.078593  -0.042709  -0.132369  -0.171702
    189       0.241137  -0.055519  -0.006579  -0.114675   0.013959   0.014349
    190       0.015344  -0.055753  -0.057907  -0.023230   0.058378   0.038283
    191       0.186308   0.011757   0.077037  -0.082241  -0.108136  -0.032361
    192      -0.007112   0.074079   0.023164   0.090020   0.000301   0.019853
    193      -0.020058   0.035628  -0.258767  -0.095461  -0.016355  -0.166271
    194       0.001844  -0.035096  -0.127107   0.065541   0.035250  -0.047520
    195      -0.012769  -0.020446  -0.003941  -0.009615   0.037919  -0.040594
    196       0.015632  -0.017234   0.016665   0.012392  -0.004410   0.028515
    197      -0.019072  -0.001250   0.004705  -0.012809  -0.030676  -0.008677
    198       0.005886   0.041801  -0.011985   0.063336  -0.082575  -0.008949
    199      -0.003403   0.023782   0.019274   0.031529  -0.015008  -0.015832
    200      -0.007148  -0.095787   0.006823  -0.056061   0.036805   0.015577
    201       0.010031  -0.012920   0.002994  -0.010875   0.034251   0.041675
    202       0.006040   0.011194   0.022953   0.005359   0.025975   0.013313
    203       0.020260   0.001383   0.028431  -0.019654  -0.020042   0.020026
    204      -0.023333  -0.019987   0.063842  -0.043660  -0.062609   0.015789
    205       0.076529   0.027692  -0.236190  -0.113493  -0.026262  -0.074936
    206       0.032913  -0.051638  -0.111558   0.034940   0.017701  -0.016182
    207       0.015597   0.107726  -0.053234   0.123039   0.023329  -0.000921
    208      -0.138800  -0.001692   0.053560  -0.024812  -0.020366  -0.079249
    209      -0.037912   0.044254  -0.080048   0.243442   0.107461  -0.033837
    210      -0.004933  -0.052597   0.001067  -0.034658  -0.058011  -0.000867
    211       0.016744  -0.001571   0.006856  -0.015464  -0.010593   0.012097
    212       0.005636  -0.018629  -0.009923   0.033059   0.015463   0.015041
    213       0.006792   0.009124  -0.010796   0.044369  -0.077031  -0.011869
    214      -0.020814   0.050459  -0.008570   0.036886  -0.021472   0.027781
    215      -0.015476  -0.175529  -0.007788  -0.108012   0.048539   0.034824
                 24         25         26         27         28         29    
      0      -0.015856  -0.054100  -0.057234   0.026261   0.036928   0.012511
      1      -0.010469  -0.005721   0.030901   0.006992   0.023264   0.084528
      2      -0.008862   0.027936  -0.035625  -0.007696   0.011856  -0.042514
      3      -0.013827  -0.033198  -0.045654   0.016073   0.026865  -0.003044
      4      -0.030615  -0.011207   0.063152   0.027230   0.024599   0.171436
      5      -0.008943   0.064697  -0.003347  -0.021085  -0.005582  -0.047563
      6      -0.027642  -0.065679  -0.044016   0.037982   0.035822   0.104485
      7      -0.005332  -0.003742   0.022704   0.001317   0.021053   0.072832
      8       0.012031   0.027662  -0.076538  -0.028619  -0.001114  -0.054327
      9      -0.008544  -0.105092  -0.099975   0.034014   0.068899  -0.025398
     10       0.010644   0.000912  -0.009925  -0.014093   0.015789   0.056915
     11      -0.027298   0.022712  -0.010391   0.007265   0.011391  -0.017438
     12      -0.019503  -0.170430  -0.151701   0.059688   0.131235  -0.045279
     13       0.005815  -0.035389  -0.065194   0.001869   0.069689   0.028919
     14      -0.016205   0.086714   0.027970  -0.017754  -0.040443  -0.005454
     15      -0.014171  -0.154893  -0.138435   0.053569   0.112975  -0.041306
     16       0.032256   0.054981   0.017612  -0.052701  -0.030387   0.041362
     17      -0.031452  -0.048045  -0.069173   0.030046   0.074848  -0.048781
     18      -0.037763   0.047112   0.027009  -0.144431   0.046246  -0.017920
     19      -0.023788   0.031208   0.011932  -0.018597  -0.000040   0.060129
     20      -0.021118  -0.011173   0.017578  -0.010441   0.013160   0.049648
     21      -0.053726   0.061919   0.036211  -0.192225   0.073515  -0.017086
     22      -0.048974   0.057056   0.031003  -0.026601   0.008330   0.053470
     23      -0.074127   0.039242   0.051315  -0.118620   0.077702   0.046092
     24      -0.074949   0.079923   0.051022  -0.237271   0.103813  -0.020346
     25      -0.045843   0.046814   0.016584  -0.008347  -0.006544   0.062017
     26       0.014735  -0.042794  -0.005122   0.073371  -0.038645   0.051294
     27      -0.025185   0.037516   0.022054  -0.072245   0.023941  -0.023293
     28      -0.002350   0.013527   0.001119  -0.026311  -0.012014   0.055677
     29       0.026286  -0.042792  -0.005210  -0.040379   0.006496   0.041922
     30      -0.017123   0.028943   0.016359  -0.046276   0.019562  -0.020100
     31       0.014810  -0.007156  -0.009025  -0.073495  -0.001823   0.081239
     32       0.061375  -0.078198  -0.027673  -0.014581   0.006063   0.070128
     33      -0.043271   0.063540   0.032305  -0.061699   0.007977  -0.071155
     34      -0.030675   0.036591   0.017595   0.001302  -0.005835   0.052733
     35       0.048787  -0.054752  -0.018008  -0.067991  -0.008757   0.021769
     36      -0.019586  -0.021184  -0.057189   0.006421   0.023921   0.013409
     37       0.005141  -0.024956   0.111050   0.051509   0.063273  -0.108309
     38      -0.004723  -0.059835  -0.045685   0.059202   0.045007  -0.011488
     39      -0.018325  -0.107682  -0.126177   0.063727   0.059105   0.026976
     40       0.029059   0.057813   0.250710   0.007844   0.030420  -0.175686
     41      -0.011419  -0.099539  -0.097983   0.082144   0.061500   0.009318
     42      -0.012507   0.002716  -0.019412  -0.008296   0.018378  -0.037048
     43      -0.000527  -0.099061   0.026333   0.096653   0.095869  -0.115170
     44      -0.017139  -0.151636  -0.161692   0.115796   0.078805   0.041099
     45      -0.021950   0.035530   0.005264  -0.023144   0.004068   0.038390
     46       0.001443  -0.048135   0.094289   0.069405   0.084287  -0.126265
     47       0.019646   0.060532   0.134443  -0.009299  -0.008678  -0.068492
     48      -0.023016   0.022531  -0.007128  -0.015455   0.008179   0.045705
     49       0.012095   0.016731   0.192396   0.035444   0.055248  -0.140656
     50       0.032648   0.145981   0.253610  -0.055742  -0.044889  -0.093021
     51      -0.010348   0.094696   0.099904  -0.046996  -0.018267   0.010732
     52      -0.012985  -0.136774  -0.027557   0.123513   0.125837  -0.099668
     53       0.024780   0.088275   0.174528  -0.025613  -0.021228  -0.077149
     54      -0.021546   0.020004   0.002763  -0.010397   0.015445   0.022252
     55      -0.022008  -0.028663   0.039340   0.040680   0.072953  -0.080781
     56       0.001334   0.042732   0.066649  -0.009781  -0.008882  -0.045021
     57      -0.042838   0.030930  -0.045042  -0.025150   0.004777   0.048183
     58      -0.036135  -0.057902  -0.046511   0.038942   0.070225  -0.024995
     59       0.003314   0.051240   0.085351  -0.010422  -0.008967  -0.057511
     60      -0.026555   0.039662  -0.004090  -0.028388   0.003305   0.053932
     61      -0.034740   0.016614   0.040332   0.009642   0.050871  -0.047718
     62      -0.004865   0.062158   0.078091  -0.016324  -0.014433  -0.057054
     63       0.020768  -0.048191   0.108580   0.064290   0.082545  -0.138919
     64      -0.028349  -0.011758   0.036579   0.028524   0.065327  -0.065094
     65      -0.024165  -0.007101  -0.085684  -0.011281  -0.016976   0.052836
     66       0.049153  -0.103493   0.145811   0.110798   0.129041  -0.172369
     67      -0.011212   0.031190   0.157821   0.027684   0.071145  -0.152899
     68      -0.028472  -0.020970  -0.120019  -0.009852  -0.017458   0.077497
     69       0.028517  -0.056070   0.153845   0.082742   0.099568  -0.225095
     70      -0.015142  -0.069696   0.036983   0.070552   0.102178  -0.120481
     71      -0.020133  -0.060356  -0.147270   0.009859   0.000416   0.109743
     72       0.021398  -0.045806   0.127065   0.068244   0.085763  -0.178523
     73      -0.063517   0.018788  -0.090069  -0.025054   0.011726   0.098062
     74      -0.046406   0.019702  -0.125666  -0.037927  -0.045761   0.065112
     75      -0.011984   0.034044  -0.049166  -0.037043   0.028009  -0.081424
     76      -0.088565   0.028341   0.039550   0.035730   0.034643   0.034757
     77      -0.000504  -0.005207  -0.050826   0.005739   0.037237  -0.046627
     78      -0.107617   0.134511  -0.163144  -0.025830  -0.048162  -0.203402
     79      -0.104345   0.043174   0.022980   0.038580   0.023557   0.018263
     80       0.029875  -0.000431  -0.064734  -0.013285   0.024114  -0.094215
     81       0.020907   0.019778  -0.020548  -0.056100   0.057161  -0.070059
     82      -0.022112  -0.059090   0.142121   0.035081   0.108282   0.157622
     83      -0.025023  -0.015730  -0.055171   0.033083   0.021414  -0.019280
     84       0.068983  -0.034938   0.039967  -0.059250   0.095969  -0.004477
     85      -0.202978   0.137344  -0.080846   0.057735  -0.051288  -0.086187
     86       0.023606  -0.014567  -0.026719  -0.007032   0.062195  -0.033709
     87       0.205892  -0.154390   0.162133  -0.097776   0.197464   0.118154
     88      -0.203371   0.134272  -0.074561   0.059100  -0.046227  -0.078346
     89       0.118008  -0.073729   0.012050  -0.044245   0.098254   0.000966
     90       0.039292  -0.007228  -0.000237  -0.055455   0.075331  -0.042436
     91      -0.353501   0.257511  -0.201668   0.103788  -0.155805  -0.202992
     92      -0.024682   0.016646  -0.032952   0.017651   0.028613  -0.042068
     93       0.023918  -0.015746   0.039165  -0.019552   0.025769   0.011306
     94      -0.071017   0.057241  -0.035622   0.010478  -0.025036  -0.042866
     95       0.004413  -0.005165  -0.034948   0.004525   0.053654  -0.038737
     96      -0.006829  -0.000473   0.024964  -0.003022  -0.008736   0.012679
     97      -0.067072   0.060536  -0.055311  -0.004026  -0.033396  -0.051817
     98       0.066429  -0.031941  -0.023589  -0.038459   0.113323  -0.048250
     99       0.069203  -0.055188   0.079007  -0.010469   0.025745   0.049803
    100      -0.047048   0.041759  -0.026717   0.003601  -0.022044  -0.033582
    101      -0.096702   0.057173  -0.066314   0.039048   0.039520  -0.071936
    102      -0.031840   0.014801   0.007670   0.005624  -0.031453   0.005984
    103       0.056959  -0.035200   0.035860  -0.008604   0.002261   0.024130
    104       0.043558  -0.052927  -0.017972   0.033555  -0.026860   0.027158
    105      -0.047922  -0.007150   0.028303   0.066374  -0.113944   0.081470
    106       0.169794  -0.098092   0.044110  -0.056542   0.008688   0.029865
    107       0.027505  -0.045541  -0.018122   0.043049  -0.031729   0.030076
    108      -0.097907   0.077789  -0.059464  -0.009499  -0.043309  -0.069413
    109       0.035549  -0.022486   0.032138  -0.000865   0.000376   0.020783
    110       0.153600  -0.112015  -0.013224  -0.016002  -0.019147   0.027705
    111       0.002426  -0.000795   0.025590  -0.016062   0.011179   0.002138
    112       0.074138  -0.063982   0.089952   0.015443   0.021575   0.079105
    113      -0.016248  -0.044207  -0.009845   0.102134  -0.103144   0.083915
    114      -0.009273   0.010702   0.010911  -0.044291   0.030302   0.000522
    115       0.029880  -0.082634  -0.050028  -0.039025  -0.107253  -0.079712
    116      -0.021128   0.016752   0.028675  -0.100498  -0.022989  -0.036947
    117       0.006556   0.004475   0.001358  -0.023860   0.048218   0.039779
    118       0.066362  -0.147525  -0.102321   0.145631  -0.112054  -0.048466
    119      -0.045184   0.044666   0.054043  -0.180064  -0.034225  -0.075576
    120      -0.031583   0.072919   0.046052  -0.119045   0.046347  -0.000487
    121      -0.000797  -0.056861  -0.018217  -0.176896  -0.120507  -0.131429
    122      -0.055468   0.053826   0.066354  -0.248373  -0.031773  -0.086670
    123      -0.009157  -0.021017  -0.004984   0.036549   0.022712  -0.013390
    124       0.017139  -0.080467  -0.039702  -0.102314  -0.129592  -0.121423
    125       0.022477  -0.038810  -0.028899   0.130689  -0.026979   0.017044
    126      -0.008849  -0.019009  -0.003874   0.034630   0.021511  -0.018242
    127      -0.008510  -0.038465  -0.000387  -0.289110  -0.127886  -0.157726
    128       0.034697  -0.060263  -0.048733   0.220767  -0.027036   0.037863
    129      -0.003317  -0.032349  -0.014331   0.130569   0.027869   0.011773
    130       0.041590  -0.115488  -0.074605   0.038568  -0.130990  -0.088499
    131       0.044942  -0.069882  -0.060642   0.260559  -0.027566   0.047157
    132      -0.011880  -0.015589   0.000325   0.013577   0.030979  -0.010484
    133       0.021074  -0.031771  -0.023814  -0.042109  -0.092258  -0.074556
    134       0.017497  -0.030930  -0.019221   0.069943  -0.030664   0.009593
    135      -0.016628  -0.050890  -0.006415  -0.046994  -0.001171  -0.046579
    136       0.029747  -0.029077  -0.025598   0.020122  -0.071813  -0.039731
    137       0.024731  -0.030229  -0.020999   0.121256  -0.014385   0.038136
    138      -0.009492  -0.045547  -0.014417   0.032093   0.006693  -0.037199
    139       0.014802   0.011932  -0.006924  -0.070763  -0.068207  -0.058856
    140       0.018616  -0.027307  -0.015139   0.068653  -0.021869   0.024751
    141      -0.011965   0.094861   0.041912   0.059481   0.150606   0.117342
    142       0.028846   0.010285  -0.012189   0.026938  -0.036844  -0.004343
    143      -0.000907  -0.028787  -0.009170  -0.073528  -0.068872  -0.054123
    144      -0.011216   0.084187   0.039085   0.053737   0.146513   0.123225
    145       0.034339   0.107535   0.020959   0.116289   0.083940   0.126972
    146       0.002390  -0.034776  -0.009125  -0.068318  -0.052637  -0.009075
    147      -0.010768   0.130140   0.057196   0.073887   0.204392   0.190943
    148       0.041985  -0.050569  -0.040113   0.093576  -0.069556  -0.010740
    149      -0.008490  -0.025028  -0.006782  -0.118532  -0.093740  -0.107685
    150      -0.013952   0.170727   0.067679   0.096477   0.218200   0.163298
    151       0.016096   0.014272  -0.005225  -0.066260  -0.065612  -0.058537
    152      -0.012418  -0.027168  -0.003515  -0.158612  -0.096535  -0.104197
    153       0.017685  -0.063107  -0.017887  -0.023110   0.036366   0.020192
    154       0.101330   0.022791  -0.054514  -0.015630  -0.023012   0.008340
    155       0.072231  -0.008615  -0.024328  -0.065284   0.019753   0.006469
    156       0.057284  -0.029694  -0.041399  -0.005276   0.087619   0.000674
    157       0.104160  -0.065461  -0.059439  -0.034023  -0.075889   0.036769
    158       0.028806  -0.040878   0.001540  -0.083424  -0.032860   0.026481
    159      -0.043144  -0.180695   0.015406  -0.055843  -0.056698   0.065270
    160       0.077202   0.020142  -0.041845  -0.015297  -0.025863   0.007561
    161       0.116234  -0.014771  -0.047532  -0.069074   0.017110   0.012084
    162       0.059376  -0.009963  -0.043198  -0.000114   0.095609  -0.004178
    163       0.172994   0.140387  -0.095170   0.013946   0.072137  -0.041090
    164       0.133194   0.066862  -0.059939  -0.034969   0.099893  -0.032451
    165       0.172628   0.118709  -0.106817   0.029016   0.220837  -0.066008
    166       0.142586   0.127421  -0.079589   0.016830   0.060244  -0.037436
    167       0.246101   0.135381  -0.117593  -0.034682   0.162909  -0.057031
    168       0.020058  -0.068972  -0.020644  -0.023119   0.046782   0.021852
    169       0.325115   0.261305  -0.175270   0.027049   0.204816  -0.097106
    170       0.135250   0.101560  -0.063375  -0.010584   0.119271  -0.046836
    171       0.006025   0.008405  -0.015144   0.021670   0.028890   0.002308
    172       0.040105   0.066812  -0.028074   0.021738   0.014271  -0.020380
    173       0.027891   0.016432  -0.004678  -0.030406   0.048017  -0.017479
    174       0.014634   0.067182  -0.016732   0.039017   0.029652  -0.013346
    175       0.076054   0.093511  -0.046153   0.021651   0.027389  -0.027025
    176      -0.089808  -0.049852   0.055790  -0.023117   0.003960  -0.001346
    177      -0.020105  -0.001334  -0.001035   0.020896  -0.007597   0.009975
    178      -0.046976   0.064535   0.018715   0.042768  -0.032762  -0.018011
    179       0.086724   0.028670  -0.036287  -0.036529   0.106188  -0.027333
    180      -0.026052   0.003205   0.003329   0.021470  -0.019663   0.010486
    181      -0.050639  -0.074399   0.013066   0.004434  -0.001465   0.016182
    182      -0.011484   0.035530   0.021488  -0.030199  -0.038068  -0.011321
    183      -0.071405   0.071331   0.041586   0.042449  -0.108082  -0.001579
    184      -0.174885  -0.127780   0.087707   0.027821  -0.059396   0.027710
    185      -0.109943  -0.000266   0.081455  -0.010834  -0.088910  -0.003421
    186       0.005874   0.016045  -0.015005   0.026160   0.028641   0.000767
    187       0.046414  -0.111388  -0.056267  -0.037725   0.065263   0.030132
    188      -0.087523   0.032680   0.070137  -0.020965  -0.124035  -0.004013
    189      -0.041439  -0.081432   0.001332  -0.005897  -0.024965   0.038544
    190      -0.102055  -0.106429   0.042484   0.011040  -0.022467   0.023841
    191       0.127966   0.094311  -0.062432  -0.059072   0.019520  -0.022376
    192      -0.067622  -0.004904   0.020526   0.003332  -0.045106   0.010258
    193      -0.060924  -0.013054  -0.067337   0.036098   0.022630  -0.040360
    194       0.054529   0.026700   0.022239   0.066756  -0.086240  -0.002965
    195      -0.009388  -0.016945  -0.034276   0.006220   0.022733  -0.032480
    196      -0.017967  -0.002227   0.056054   0.019599   0.036414   0.011876
    197      -0.017545  -0.010015  -0.045286   0.019347   0.030603  -0.023079
    198       0.015482  -0.005243  -0.014015  -0.018312  -0.031107  -0.008891
    199       0.008716  -0.009825  -0.007679  -0.005329   0.009134   0.070407
    200      -0.032477   0.007682   0.020698   0.025466  -0.017588   0.038966
    201       0.001725   0.007370   0.004655  -0.033198   0.033579   0.018657
    202       0.038872  -0.010450  -0.025565  -0.022398  -0.040857   0.011425
    203       0.003351  -0.016165   0.009669  -0.067901  -0.001333   0.009930
    204      -0.061993  -0.020279  -0.009423  -0.030796  -0.038494   0.024980
    205      -0.053084   0.022935  -0.088214   0.021862   0.035498  -0.008039
    206       0.051756   0.034419   0.007342   0.052480  -0.074510   0.011328
    207      -0.065482   0.010756   0.013022   0.037578  -0.052339  -0.011242
    208      -0.039110  -0.063937   0.046885  -0.054335   0.016619   0.034870
    209       0.076892   0.026769   0.106562   0.090535  -0.111901  -0.001751
    210       0.036306   0.014011   0.004773   0.021608  -0.091785   0.008631
    211       0.020240   0.001401   0.014021  -0.013757  -0.008889   0.053393
    212      -0.057228  -0.007530   0.008945  -0.010372   0.020784   0.027619
    213       0.032513   0.012026   0.000620  -0.009097  -0.068332  -0.004448
    214       0.012305  -0.078481  -0.058067   0.049124   0.039819   0.074881
    215       0.020370   0.015044   0.032038   0.087803  -0.108614   0.055029
                 30         31         32         33         34         35    
      0      -0.040181  -0.048369   0.023492  -0.006445  -0.011382   0.011680
      1      -0.003605  -0.055144  -0.012617  -0.022383  -0.005116   0.017347
      2       0.050567  -0.003448  -0.003498  -0.002693   0.015918   0.002628
      3      -0.029572  -0.051462   0.016318  -0.006347   0.003824   0.009957
      4      -0.103465  -0.160897   0.012194  -0.058712   0.007860   0.048167
      5       0.042528  -0.036348  -0.008285  -0.014231   0.048451   0.007918
      6      -0.113418  -0.136139   0.031580  -0.031152  -0.013085   0.037427
      7       0.017670  -0.038570  -0.020371  -0.015929  -0.007162   0.012841
      8       0.120310   0.035185  -0.039509   0.019282   0.002085  -0.009846
      9       0.008730   0.066213   0.017947   0.034706  -0.072405  -0.016344
     10       0.070133  -0.020173  -0.038447  -0.009155  -0.006644   0.009820
     11      -0.008058  -0.021889   0.005521  -0.006728   0.015837   0.007078
     12       0.012158   0.108445   0.041898   0.056595  -0.131041  -0.033105
     13       0.090949  -0.026979  -0.005977  -0.012960  -0.028746   0.006757
     14      -0.002375  -0.077001  -0.009732  -0.035059   0.077910   0.026328
     15       0.014202   0.102763   0.033430   0.052794  -0.117436  -0.030626
     16       0.120446   0.005716  -0.073839  -0.009862   0.031641   0.012183
     17       0.015079   0.048425   0.022152   0.024780  -0.051657  -0.016713
     18       0.052980   0.027362  -0.068514   0.023298   0.071058   0.016605
     19      -0.003796  -0.024982  -0.053663  -0.000787   0.016166   0.015448
     20      -0.010645  -0.035279  -0.004969  -0.002871  -0.006806   0.003427
     21       0.089530   0.045321  -0.113907   0.036101   0.107090   0.024649
     22      -0.060328  -0.071438  -0.022267  -0.014729   0.023492   0.020903
     23       0.025048  -0.031157  -0.078803   0.014620   0.075898   0.024697
     24       0.095555   0.027181  -0.123432   0.034066   0.133100   0.033315
     25      -0.024091   0.006835  -0.098052   0.017816   0.039380   0.019436
     26      -0.047764  -0.037320   0.048995  -0.013870  -0.065342  -0.012252
     27      -0.045985  -0.046075   0.042651  -0.010743   0.012477   0.006962
     28       0.014261  -0.009938  -0.043841   0.006401   0.006219   0.008308
     29       0.074990  -0.000875  -0.006487   0.008800  -0.013052  -0.004297
     30      -0.065822  -0.059432   0.069479  -0.015163  -0.004584   0.003478
     31       0.144602   0.062995  -0.131856   0.038947   0.031173   0.007986
     32       0.132866   0.025342  -0.015954   0.021265  -0.034585  -0.012797
     33      -0.157444  -0.091029   0.108869  -0.029683   0.013371   0.009924
     34      -0.065603  -0.063063  -0.008011  -0.018413  -0.002682   0.013455
     35       0.108322   0.035504  -0.013196   0.027372  -0.002193  -0.008469
     36      -0.023469  -0.059002   0.025350  -0.022693   0.024237   0.013190
     37       0.002838  -0.007079  -0.012600   0.019748  -0.000611  -0.004470
     38      -0.028770  -0.033134   0.055596  -0.045360   0.014754  -0.006626
     39      -0.067574  -0.113947   0.067962  -0.061917   0.042638  -0.015780
     40       0.039959   0.055849  -0.069925   0.080914  -0.039044   0.002571
     41      -0.046922  -0.060113   0.079322  -0.069056   0.028091  -0.014321
     42       0.002087  -0.029585  -0.005878   0.016977   0.001402   0.015980
     43      -0.019531  -0.047747   0.011923   0.003967   0.007194  -0.024947
     44      -0.077948  -0.102320   0.113460  -0.105379   0.048481  -0.027546
     45      -0.009163  -0.036596   0.020860  -0.034780   0.042607   0.043878
     46      -0.004718  -0.029029  -0.004347   0.016753   0.008376  -0.005870
     47       0.011634   0.054653  -0.014871   0.024740  -0.030586   0.008939
     48      -0.010254  -0.045370   0.023739  -0.048327   0.073107  -0.004910
     49       0.016895   0.019665  -0.038099   0.044213  -0.013390   0.016114
     50       0.035675   0.117538  -0.054589   0.073183  -0.098054   0.101903
     51       0.011385   0.014985  -0.004968   0.001895  -0.025222   0.134687
     52      -0.030306  -0.091886   0.045123  -0.033792   0.049015  -0.045711
     53       0.019486   0.074681  -0.030077   0.040791  -0.045920   0.026743
     54      -0.008577  -0.046123   0.020658  -0.038739   0.066671   0.005388
     55      -0.012415  -0.056916   0.006479   0.004168   0.026381   0.030273
     56       0.011183   0.031686  -0.008836   0.006010   0.024754  -0.074261
     57      -0.002909  -0.059650   0.025151  -0.055092   0.111273  -0.050967
     58      -0.020652  -0.078811   0.016186  -0.002862   0.003947   0.097569
     59       0.013741   0.036368  -0.010925   0.006460   0.034108  -0.096290
     60      -0.013180  -0.048770   0.028465  -0.049765   0.067750   0.035679
     61      -0.010302  -0.056925   0.014756  -0.017842   0.065437   0.000871
     62       0.020257   0.035607  -0.011415  -0.001298   0.065395  -0.151277
     63      -0.008222  -0.037570  -0.007864   0.023691   0.012322   0.011503
     64      -0.012283  -0.060099   0.011064  -0.006535   0.044325   0.023265
     65       0.000753  -0.001784   0.008586  -0.010433  -0.006275   0.012583
     66      -0.051822  -0.076174   0.045693  -0.091544   0.319896  -0.437957
     67       0.003244  -0.029137  -0.015114   0.033677   0.011308   0.037391
     68      -0.004866  -0.011763   0.017594  -0.025071   0.011160  -0.002908
     69       0.017143  -0.013788  -0.057535   0.132350  -0.200089   0.281767
     70      -0.017329  -0.071675   0.002926   0.021066   0.007352   0.055042
     71      -0.039612  -0.047187   0.067746  -0.129030   0.244421  -0.323326
     72       0.009620  -0.021127  -0.039116   0.091913  -0.130718   0.200380
     73      -0.022007  -0.077480   0.049127  -0.084513   0.127289  -0.032709
     74       0.038968   0.028052  -0.043921   0.107492  -0.308754   0.447611
     75       0.085054  -0.016925  -0.015128   0.044298  -0.032769  -0.024628
     76      -0.047646   0.154731   0.082285  -0.083656   0.026152   0.017209
     77       0.057992  -0.015428   0.019828  -0.004282  -0.009700   0.001401
     78       0.232132  -0.168677  -0.083277   0.136962  -0.077765  -0.059611
     79      -0.028776   0.137033   0.075036  -0.073425   0.021215   0.013471
     80       0.133439  -0.165454  -0.056530   0.084643  -0.044750  -0.024015
     81       0.084179   0.037511   0.002674   0.027831  -0.037343  -0.025016
     82      -0.206484   0.362410   0.180531  -0.208511   0.080944   0.059399
     83       0.001980  -0.019417   0.029384  -0.025041   0.016654   0.017444
     84       0.004356   0.114065   0.038665  -0.018525  -0.015912  -0.010190
     85       0.081805   0.043662   0.031524  -0.013053  -0.008684  -0.016098
     86       0.054240   0.084675   0.066584  -0.054680  -0.005744   0.009710
     87      -0.120626   0.253066   0.104121  -0.110296   0.025367   0.042603
     88       0.073283   0.053382   0.036806  -0.018172  -0.007269  -0.016282
     89       0.022062   0.114864   0.074000  -0.081191   0.008697   0.041039
     90       0.044851   0.062047   0.016635   0.010140  -0.026842  -0.017252
     91       0.201859  -0.102943  -0.033723   0.083250  -0.050842  -0.072995
     92       0.059455   0.083365   0.062960  -0.042270  -0.013667  -0.016953
     93      -0.018937   0.056359   0.004063   0.017154  -0.023053  -0.039277
     94       0.037851   0.022642   0.005031  -0.012945   0.003857   0.010271
     95       0.060552   0.078853   0.070722  -0.057103  -0.006167   0.008675
     96      -0.024660   0.015781  -0.015154   0.023941  -0.014399  -0.029275
     97       0.043495  -0.010941  -0.016467  -0.017786   0.020082   0.042894
     98       0.075757   0.129959   0.090658  -0.074134  -0.009852   0.015478
     99      -0.058403   0.038049  -0.003652   0.040571  -0.033349  -0.066859
    100       0.027821   0.011335  -0.003076  -0.008103   0.005022   0.011932
    101       0.096869   0.127055   0.106696  -0.074323  -0.013755  -0.005539
    102      -0.020266  -0.016245  -0.029226   0.027796  -0.006748  -0.016964
    103      -0.030056  -0.013075  -0.016747   0.017695  -0.003230  -0.010791
    104      -0.016441  -0.110178  -0.015555  -0.008261   0.021624   0.036885
    105      -0.103424  -0.103447  -0.043353  -0.044631   0.091431   0.134860
    106      -0.040407  -0.199810  -0.135069   0.207850  -0.102802  -0.188962
    107      -0.019096  -0.089286  -0.000157  -0.037669   0.039997   0.068605
    108       0.054340  -0.054364  -0.064264   0.103975  -0.065516  -0.110191
    109      -0.025924   0.016531   0.001680  -0.011703   0.011627   0.016167
    110      -0.021637  -0.296370  -0.134352   0.185753  -0.081792  -0.147058
    111      -0.012496   0.039513  -0.008448   0.029926  -0.027831  -0.048532
    112      -0.081233   0.105439   0.062722  -0.114513   0.074673   0.121316
    113      -0.078481  -0.128373   0.008653  -0.129042   0.136235   0.222138
    114      -0.014906  -0.048803   0.048983  -0.017128  -0.021641   0.001338
    115      -0.033898   0.021782  -0.010730   0.002572   0.003069   0.004659
    116      -0.027669  -0.067153   0.028983  -0.063942  -0.016169  -0.000081
    117       0.021366  -0.016840   0.030867   0.026550  -0.000131   0.003062
    118       0.008240   0.107272  -0.076519   0.060647   0.028835   0.013791
    119      -0.068371  -0.120325   0.065009  -0.115728  -0.040852  -0.004672
    120      -0.044669  -0.103999   0.088891  -0.055555  -0.034823  -0.006548
    121      -0.074759  -0.041557   0.034414  -0.053996  -0.026711  -0.000215
    122      -0.071959  -0.138308   0.079447  -0.125202  -0.046546  -0.006173
    123      -0.013446  -0.030665   0.029762  -0.027874  -0.040863   0.004574
    124      -0.055765  -0.001581   0.002672  -0.031467  -0.011455   0.003984
    125       0.013757   0.033021  -0.050773   0.007048   0.024343   0.008639
    126      -0.014749  -0.025633   0.029947  -0.037565  -0.064907  -0.010686
    127      -0.085357  -0.077358   0.066730  -0.086376  -0.060002  -0.018130
    128       0.028626   0.065180  -0.081272   0.041695   0.068220   0.032040
    129       0.009134   0.000587  -0.003700   0.002076   0.011927   0.032669
    130      -0.032247   0.058510  -0.045944   0.018044   0.025110   0.018272
    131       0.034692   0.087651  -0.095010   0.052313   0.058417   0.022487
    132      -0.011837  -0.038343   0.042740  -0.033261  -0.064338  -0.007316
    133      -0.031380   0.019472  -0.024023  -0.016088   0.020986   0.008824
    134       0.014737   0.029647  -0.040075  -0.006742  -0.013755  -0.020169
    135      -0.021064  -0.046338   0.059149  -0.049186  -0.099098  -0.023034
    136      -0.011173   0.029861  -0.035542  -0.015177   0.001389  -0.009123
    137       0.031846   0.038207  -0.049346  -0.006883  -0.032437  -0.036508
    138      -0.027702  -0.044125   0.042042  -0.048686  -0.072368  -0.001398
    139      -0.030782   0.018626  -0.022489   0.007146   0.067218   0.030937
    140       0.028111   0.034894  -0.040245  -0.005346  -0.030377  -0.036473
    141       0.043217  -0.028011   0.039990   0.029318  -0.018025  -0.004095
    142       0.001028   0.033729  -0.038112   0.009170   0.031552   0.001039
    143      -0.017797   0.011623  -0.016400  -0.007441   0.021516   0.006393
    144       0.059604  -0.002363   0.033155   0.095300   0.094638   0.054456
    145       0.051854   0.033193  -0.040881   0.032723   0.000177  -0.035346
    146       0.036852   0.079375  -0.035408   0.171633   0.311462   0.152342
    147       0.096546   0.015933   0.030098   0.164781   0.179543   0.088780
    148       0.019109   0.075413  -0.063357   0.065755   0.131417   0.055739
    149      -0.068179  -0.043559   0.004078  -0.140959  -0.182082  -0.093265
    150       0.027498  -0.090557   0.058838  -0.108958  -0.286458  -0.152496
    151      -0.036105   0.001203  -0.016755  -0.045522  -0.032449  -0.025372
    152      -0.050883  -0.016185   0.002392  -0.053318  -0.029447  -0.013667
    153       0.093379   0.004234   0.000374   0.027215   0.026169   0.004513
    154      -0.002569   0.009762   0.123953   0.108468   0.023720   0.002353
    155       0.085578  -0.014432   0.090846   0.056340   0.025907   0.010938
    156       0.067375   0.015658  -0.099512  -0.035821   0.018840   0.004511
    157       0.149785   0.016506   0.313124   0.265302   0.085672   0.015996
    158       0.106687  -0.026991   0.189307   0.117069   0.030940   0.010281
    159       0.244309   0.000285   0.174657   0.155568   0.071984   0.013691
    160      -0.020241   0.008635   0.062264   0.057736   0.009067  -0.000685
    161       0.136439  -0.011785   0.230743   0.171454   0.060943   0.018029
    162       0.040595   0.013561  -0.113485  -0.045900   0.014064   0.001527
    163      -0.147985   0.009558   0.022566   0.038052  -0.009309  -0.004338
    164       0.016415  -0.003927  -0.077554  -0.067767   0.001576   0.010774
    165      -0.098899   0.017139  -0.284606  -0.179440  -0.030863  -0.004626
    166      -0.140563   0.007144   0.027163   0.043201  -0.006934  -0.004156
    167      -0.036468   0.003226  -0.131209  -0.115432  -0.017800   0.007935
    168       0.107911   0.008378  -0.021344   0.021935   0.034449   0.005398
    169      -0.264968   0.015192  -0.126299  -0.084898  -0.052285  -0.009220
    170      -0.030148   0.001084  -0.144802  -0.112594  -0.010569   0.007291
    171      -0.008261   0.015576  -0.056086   0.003871   0.019844  -0.004062
    172      -0.092799   0.001485   0.029209   0.049287   0.003927  -0.002774
    173       0.056207  -0.013618  -0.061227  -0.059927   0.010456   0.013789
    174      -0.061314   0.010238  -0.043751   0.031654   0.030885  -0.003166
    175      -0.117109   0.003113   0.037663   0.058006   0.002669  -0.003223
    176       0.117255  -0.021284  -0.084561  -0.077580   0.019594   0.015728
    177      -0.024765   0.014504  -0.010511   0.021140   0.008798  -0.007669
    178      -0.099776  -0.007010   0.038204   0.067107   0.016507  -0.002613
    179       0.077637  -0.009675  -0.117627  -0.086215   0.019218   0.017986
    180      -0.036475   0.012141   0.012602   0.034719   0.006557  -0.008613
    181       0.052808   0.009922  -0.047213  -0.015696   0.006556  -0.002936
    182      -0.020343  -0.024638   0.083169   0.003867  -0.016760   0.007823
    183      -0.162454  -0.009966   0.125592   0.026111  -0.070362  -0.024173
    184       0.087479   0.000363  -0.139951  -0.191909  -0.086739  -0.024765
    185      -0.003070  -0.033706   0.020631  -0.131768  -0.093954  -0.010004
    186      -0.019545   0.016882  -0.061593   0.000029   0.016725  -0.006364
    187       0.121133   0.032091   0.007194   0.165521   0.134674   0.024813
    188      -0.066977  -0.038767   0.158326  -0.017770  -0.076408  -0.005136
    189       0.048254   0.024153   0.041120   0.103316   0.058294   0.001528
    190       0.079320   0.008009  -0.088183  -0.083272  -0.024863  -0.010526
    191      -0.063579  -0.014596   0.209271   0.220029   0.091402   0.033236
    192       0.008797   0.001234   0.003682   0.013074  -0.005239  -0.006317
    193      -0.010125  -0.002134  -0.008469  -0.003736   0.026051   0.021037
    194       0.005570  -0.005334  -0.001270   0.005116   0.006663   0.004052
    195      -0.008050  -0.038273   0.004258   0.005663   0.006051   0.004039
    196      -0.003874   0.009405   0.013751  -0.018850   0.004611   0.005216
    197       0.014369   0.013730   0.031908  -0.017973   0.002765   0.005566
    198       0.023929   0.060924  -0.034989   0.022419  -0.000113  -0.003475
    199       0.049014  -0.016694  -0.037114  -0.004788  -0.016436   0.007060
    200      -0.068970  -0.033268  -0.000400  -0.000775  -0.002507   0.003940
    201       0.004070  -0.026675   0.031397   0.005155  -0.005536   0.001327
    202      -0.007131   0.007214   0.023657   0.031609   0.004511  -0.001654
    203       0.034321  -0.020007  -0.000060  -0.009392  -0.000234   0.001645
    204      -0.069784   0.039247  -0.031782   0.029098   0.000894  -0.002237
    205      -0.009396  -0.007129  -0.026658   0.002077  -0.011336  -0.009195
    206      -0.012466   0.002884  -0.016083   0.011415  -0.005145  -0.005832
    207       0.041144  -0.017043   0.017747   0.000348   0.002589   0.000510
    208      -0.021430   0.017999  -0.005612   0.007154  -0.014510  -0.010400
    209       0.099832  -0.046035   0.049452  -0.022656  -0.005678  -0.003536
    210      -0.007835   0.017828  -0.009218  -0.015413   0.001760   0.002044
    211       0.028738  -0.006806   0.006798  -0.009677  -0.023248  -0.015459
    212      -0.060440   0.018771  -0.027530   0.042272  -0.006475  -0.007873
    213       0.022524   0.055400  -0.034511   0.011824   0.006667  -0.002308
    214       0.040603  -0.002217  -0.008093   0.004717  -0.075600  -0.005550
    215      -0.078814  -0.039487   0.018926  -0.025577  -0.020297  -0.000826
                 36         37         38         39         40         41    
      0      -0.001363   0.009106   0.006229   0.000755  -0.051164  -0.035665
      1       0.019895   0.075458  -0.008937  -0.028981  -0.030878   0.046156
      2       0.010602   0.018243   0.008486  -0.007755   0.006988  -0.029638
      3       0.000076  -0.000826   0.007930   0.000578  -0.038384  -0.061613
      4       0.028817   0.096209  -0.016421  -0.056076  -0.119136  -0.012338
      5       0.015343   0.003338   0.008315  -0.016208   0.007264  -0.093881
      6       0.010581   0.053977   0.002926  -0.021955  -0.128755  -0.057150
      7       0.020529   0.078241  -0.006981  -0.025910  -0.015170   0.058431
      8       0.019210   0.058165   0.018768  -0.001099   0.042924   0.018018
      9      -0.018309   0.012482   0.008400   0.032939  -0.003613   0.108755
     10       0.028963   0.102362  -0.000437  -0.027264   0.002471   0.063011
     11       0.009114   0.014441   0.004389  -0.012534  -0.016033  -0.033489
     12      -0.033673   0.024571   0.014407   0.058541  -0.016011   0.214860
     13       0.021683   0.104509   0.006148  -0.015702  -0.023251   0.071535
     14       0.024948   0.001383   0.000201  -0.038952  -0.012473  -0.159659
     15      -0.029639   0.023544   0.013000   0.052526  -0.009943   0.192170
     16       0.038492   0.090982  -0.004580  -0.038914   0.054088   0.016325
     17      -0.007718   0.030610   0.011285   0.018110  -0.012345   0.099200
     18       0.012117  -0.026140   0.004383  -0.027609   0.050696  -0.105822
     19       0.033772   0.092408  -0.001318  -0.036391  -0.007373   0.017748
     20       0.007769   0.037196   0.005886  -0.011867  -0.028412   0.029104
     21       0.025949  -0.031788   0.006160  -0.044829   0.088848  -0.169415
     22       0.027788   0.089890  -0.001127  -0.039840  -0.058083   0.007580
     23       0.032668   0.023161   0.009878  -0.051203   0.016154  -0.115442
     24       0.031003  -0.032523   0.008352  -0.059075   0.083061  -0.208849
     25       0.043856   0.086367  -0.005541  -0.042418   0.034570  -0.044932
     26      -0.010453   0.042816   0.002779   0.017489  -0.061208   0.127942
     27      -0.016978  -0.021701   0.003990  -0.001233  -0.063189  -0.001091
     28       0.028019   0.072225   0.004386  -0.029345  -0.000402   0.036486
     29       0.007429   0.020785   0.014337  -0.010073   0.009184   0.050226
     30      -0.021926  -0.018556   0.005376   0.003841  -0.085141   0.028648
     31       0.058895   0.087512   0.009376  -0.049852   0.117370   0.002000
     32       0.020778   0.043121   0.019983  -0.013400   0.051809   0.093770
     33      -0.047806  -0.066715   0.000936   0.014990  -0.153210  -0.013896
     34       0.016275   0.084419  -0.002713  -0.022978  -0.071950   0.049398
     35       0.006170  -0.015592   0.021386  -0.010211   0.042818   0.030506
     36      -0.003040  -0.032871  -0.002075  -0.004084  -0.011454  -0.071638
     37       0.003625   0.010425   0.005436   0.001966   0.005278   0.023971
     38       0.002361   0.026177  -0.004414  -0.026740  -0.097149  -0.161587
     39       0.001253   0.020167   0.002677  -0.025864  -0.125902  -0.241776
     40       0.003432   0.013826   0.018274   0.026444   0.051054   0.128744
     41       0.003056   0.035510  -0.006903  -0.037189  -0.131210  -0.221593
     42      -0.002972  -0.030180   0.010786   0.015816   0.020492   0.005423
     43       0.005979   0.046161   0.016417  -0.002238  -0.062183  -0.066138
     44       0.004496   0.054012  -0.009993  -0.053956  -0.192842  -0.329960
     45      -0.006380  -0.104320  -0.030877  -0.014150   0.088051   0.033866
     46       0.005642   0.012315   0.008703  -0.001830  -0.005879   0.000653
     47       0.002365   0.021976   0.004616  -0.002565  -0.033526  -0.035889
     48      -0.006265  -0.083207  -0.024532  -0.006087   0.099123   0.063976
     49       0.005484  -0.006436   0.001460   0.003327   0.048861   0.095644
     50       0.002199  -0.026072  -0.011611  -0.008614   0.005951   0.019495
     51      -0.006662  -0.142376  -0.048765  -0.025877   0.099536   0.050259
     52       0.005674   0.037480   0.010532  -0.012560  -0.063735  -0.094938
     53       0.002377   0.011547   0.002582  -0.000740  -0.016057  -0.008340
     54      -0.006238  -0.090340  -0.022897  -0.005739   0.099311   0.057738
     55       0.004104  -0.046851  -0.003821  -0.010775   0.037325   0.006902
     56       0.001051   0.047509   0.020183   0.016723  -0.007666   0.012883
     57      -0.008968  -0.087854  -0.016005   0.008721   0.137212   0.110911
     58       0.002931  -0.091152  -0.022691  -0.026341   0.045510  -0.005439
     59       0.001132   0.059334   0.025621   0.021886  -0.007050   0.019892
     60      -0.007974  -0.125364  -0.036261  -0.015295   0.116300   0.050659
     61       0.000403  -0.067847  -0.008288  -0.006309   0.078308   0.038409
     62      -0.000340   0.077149   0.035379   0.035754   0.010932   0.056819
     63       0.005571  -0.013587   0.008708  -0.003187   0.011333  -0.004305
     64       0.002468  -0.063069  -0.008107  -0.010681   0.060773   0.023598
     65      -0.001963  -0.008652  -0.006891  -0.003085  -0.000633  -0.002199
     66       0.003052   0.134034   0.082370   0.069368   0.082617   0.097095
     67       0.006670  -0.042362   0.003169  -0.008033   0.039318   0.014247
     68      -0.003242  -0.010962  -0.008316  -0.002045   0.007435   0.003077
     69       0.014978  -0.056213  -0.013801  -0.044544  -0.082455  -0.103640
     70       0.008259  -0.040849   0.000844  -0.016288   0.015188  -0.018022
     71      -0.008508   0.074347   0.033927   0.047563   0.077769   0.088130
     72       0.010609  -0.052398  -0.011278  -0.032566  -0.044329  -0.066401
     73      -0.009304  -0.113704  -0.031606  -0.006488   0.142805   0.087858
     74       0.002601  -0.139761  -0.072928  -0.073718  -0.084950  -0.114329
     75      -0.014006   0.009174   0.033031   0.046335  -0.016737   0.001882
     76       0.014914   0.004753  -0.052328  -0.066462  -0.007421  -0.003421
     77      -0.012762  -0.028165   0.003320   0.019281   0.006024   0.006276
     78      -0.039177  -0.000954   0.069342   0.108251  -0.017992   0.028138
     79       0.012000   0.002796  -0.048789  -0.059977  -0.007626  -0.001055
     80      -0.031345  -0.029511   0.045084   0.079948   0.020649   0.047462
     81      -0.016604   0.005298   0.027285   0.047846  -0.012544   0.024285
     82       0.044962   0.012877  -0.105160  -0.149809  -0.014169  -0.041535
     83       0.001981  -0.019570  -0.007151  -0.012928  -0.002196  -0.039016
     84      -0.001468   0.025168   0.014278   0.016319  -0.028066  -0.009472
     85      -0.003696   0.002831  -0.027401  -0.025052  -0.020662   0.003172
     86      -0.015962  -0.051680  -0.018458   0.010542   0.015759   0.041896
     87       0.026058   0.043103   0.031509   0.018349  -0.016298  -0.019366
     88      -0.003906   0.000074  -0.037302  -0.036019  -0.020276   0.002832
     89      -0.000586  -0.027340   0.047253   0.075195   0.020031   0.035454
     90      -0.007773   0.020908   0.028155   0.036522  -0.025621  -0.002904
     91      -0.033633  -0.021892  -0.060813  -0.043126  -0.030489   0.010451
     92      -0.024386  -0.059886  -0.069047  -0.042280   0.003948   0.032517
     93      -0.002807   0.043784  -0.022600  -0.035659  -0.054972  -0.045618
     94       0.013159   0.040973   0.052898   0.045914  -0.019187  -0.017800
     95      -0.020753  -0.069755  -0.036019  -0.001322   0.023657   0.056278
     96       0.004517   0.054016  -0.002480  -0.022460  -0.049854  -0.050926
     97       0.027994   0.062156   0.129969   0.117287  -0.001804  -0.016681
     98      -0.023070  -0.072879  -0.013820   0.029683   0.027739   0.067658
     99      -0.013368   0.027576  -0.088834  -0.103550  -0.064297  -0.052941
    100       0.014457   0.043971   0.059536   0.050670  -0.017574  -0.020620
    101      -0.029274  -0.087853  -0.083575  -0.040636   0.014148   0.067451
    102       0.010958   0.061442   0.023834   0.000307  -0.042026  -0.051417
    103       0.003251   0.020856  -0.002388  -0.011583  -0.015692  -0.021134
    104      -0.008163  -0.080943  -0.013355   0.006689   0.072377   0.065725
    105       0.088139   0.124968   0.248057   0.203643   0.031961  -0.033894
    106      -0.095811  -0.115762  -0.317584  -0.312811  -0.028320  -0.012981
    107       0.009000  -0.059659   0.040257   0.057495   0.078016   0.065835
    108      -0.037917   0.016017  -0.105182  -0.119712  -0.072911  -0.058060
    109       0.018347   0.042506   0.046655   0.035303  -0.014632  -0.022947
    110      -0.110490  -0.220989  -0.336987  -0.302058   0.058093   0.074506
    111      -0.004374   0.051341  -0.025796  -0.043502  -0.063716  -0.057237
    112       0.074831   0.105324   0.204916   0.185272   0.007287  -0.020286
    113       0.088330   0.015460   0.277654   0.275797   0.139993   0.079117
    114      -0.006841   0.035818  -0.001026   0.001142  -0.027738   0.048844
    115      -0.006499   0.034852  -0.005648  -0.004017   0.047703  -0.023895
    116       0.002796  -0.027041  -0.002125   0.012641  -0.136628   0.111840
    117      -0.008531   0.030227   0.013010  -0.015963   0.015356   0.001033
    118      -0.031091   0.100816  -0.017683  -0.007878   0.199901  -0.135600
    119       0.012693  -0.046685  -0.007835   0.026415  -0.221572   0.185839
    120       0.015039  -0.038196   0.011558   0.004745  -0.172241   0.148337
    121       0.001879   0.026031  -0.012378   0.010090  -0.022092   0.040611
    122       0.015525  -0.050610  -0.005866   0.026401  -0.231846   0.192891
    123      -0.027471   0.124259  -0.034682   0.025560   0.083594  -0.006703
    124      -0.003291   0.044345  -0.016501   0.004713   0.038018  -0.009803
    125      -0.014954  -0.001396  -0.003113   0.001163  -0.030625   0.024069
    126       0.013027   0.095421  -0.028060   0.018695   0.123481  -0.042445
    127       0.058173  -0.024038   0.005390  -0.005789  -0.042765   0.053252
    128      -0.078378   0.054174  -0.018815   0.011738  -0.026305   0.023708
    129      -0.101190   0.180556  -0.056659   0.041442   0.071097   0.000954
    130      -0.041658   0.086319  -0.024950   0.005347   0.097792  -0.056053
    131      -0.052579   0.039866  -0.011920   0.002787   0.023846  -0.017313
    132       0.001865   0.113285  -0.027763   0.020030   0.112303  -0.024318
    133      -0.006297  -0.006047  -0.009093  -0.001313  -0.014063  -0.000288
    134       0.068723  -0.080147   0.022643  -0.022496   0.001074  -0.016357
    135       0.044622   0.107951  -0.022521   0.011739   0.169285  -0.060418
    136       0.045712  -0.058774   0.009915  -0.017134  -0.002802  -0.016405
    137       0.116006  -0.126369   0.039397  -0.036633   0.013139  -0.031722
    138      -0.017704   0.163844  -0.044701   0.032728   0.130518  -0.015658
    139      -0.068184   0.008796  -0.016228   0.009133  -0.076048   0.033237
    140       0.116914  -0.131052   0.040832  -0.038671   0.016566  -0.040450
    141      -0.012125   0.031217   0.005905   0.005889   0.017429   0.005464
    142       0.016308  -0.070234   0.014564  -0.016150  -0.049892   0.005076
    143      -0.004008  -0.020996  -0.001139  -0.003751  -0.027944   0.004631
    144      -0.171080   0.119571  -0.024516   0.032498  -0.058360   0.043792
    145       0.108355  -0.201703   0.068447  -0.048256  -0.081245   0.005749
    146      -0.401429   0.180919  -0.068880   0.058793  -0.235285   0.105739
    147      -0.268252   0.131742  -0.024489   0.040620  -0.146069   0.080758
    148      -0.128230   0.033985  -0.022214   0.010168  -0.085537   0.025002
    149       0.267665  -0.151740   0.041109  -0.044057   0.116655  -0.063710
    150       0.386504  -0.228369   0.099561  -0.068182   0.169564  -0.077683
    151       0.088034  -0.092516   0.019248  -0.022506  -0.007920  -0.010656
    152       0.050550  -0.034441   0.000680  -0.007559   0.006060  -0.007417
    153       0.020305  -0.019324   0.024871  -0.035463  -0.014458  -0.005317
    154       0.021454  -0.012982   0.050100  -0.055624   0.012845  -0.001192
    155       0.017270   0.025286   0.031767  -0.052732   0.017506  -0.009868
    156       0.009479  -0.016416   0.008050  -0.020148  -0.015734  -0.015074
    157       0.076393  -0.014158   0.101700  -0.139789   0.051965  -0.053733
    158       0.026097   0.022139   0.047638  -0.065277   0.017411   0.002459
    159       0.064457  -0.020836   0.061629  -0.094260   0.000249  -0.031627
    160       0.009061  -0.012165   0.032339  -0.031951  -0.004787   0.014990
    161       0.047565   0.021767   0.072021  -0.107448   0.053382  -0.045384
    162       0.005531  -0.035467   0.011513  -0.015602  -0.036999   0.002955
    163      -0.014987  -0.015282   0.034221  -0.019425   0.011925   0.021589
    164      -0.012088   0.049552  -0.004578  -0.018451   0.021717  -0.024568
    165      -0.063579  -0.031688   0.019123  -0.010344  -0.029525   0.015297
    166      -0.004718  -0.011903   0.014776   0.001269   0.008745   0.020156
    167      -0.060962   0.039411   0.055398  -0.077961   0.033990  -0.018389
    168       0.029325  -0.032293   0.022105  -0.034188  -0.030008  -0.005845
    169      -0.097787  -0.013941   0.082982  -0.060146   0.031097   0.026692
    170      -0.015948   0.044630  -0.031845   0.016569   0.007368  -0.014341
    171       0.031923  -0.072008  -0.006207   0.018214  -0.071812   0.030117
    172       0.023243  -0.008569  -0.029317   0.042182  -0.008004   0.015575
    173       0.016321   0.071407  -0.060427   0.031802   0.017203  -0.038524
    174       0.069228  -0.068494  -0.065822   0.082209  -0.091898   0.035514
    175       0.020793  -0.010084  -0.021658   0.037050  -0.004517   0.019156
    176       0.040351   0.077799  -0.110814   0.075356  -0.003087  -0.048610
    177       0.011990  -0.077145   0.024298  -0.005438  -0.056865   0.035421
    178       0.065198  -0.010350  -0.100393   0.115751  -0.039428   0.018818
    179       0.025839   0.078268  -0.073144   0.035641   0.010092  -0.046015
    180       0.009932  -0.076013   0.027319  -0.005806  -0.051394   0.037007
    181       0.004153  -0.037961   0.013483  -0.012203  -0.031052   0.012122
    182      -0.023934   0.092762  -0.014177  -0.000664   0.077091  -0.038708
    183      -0.134585  -0.056623   0.177931  -0.140935   0.057558   0.033470
    184      -0.214263  -0.092900   0.272934  -0.269921   0.029749   0.015940
    185      -0.201958   0.052626   0.195438  -0.207960   0.132109  -0.036329
    186       0.025102  -0.086940   0.006506   0.009824  -0.079700   0.038515
    187       0.281562  -0.003437  -0.292152   0.284828  -0.143871   0.011832
    188      -0.144401   0.094161   0.123875  -0.128924   0.154344  -0.040495
    189       0.113611  -0.075010  -0.070837   0.087825  -0.100615   0.038077
    190      -0.072329  -0.061819   0.107464  -0.106214  -0.014550   0.014145
    191       0.230952   0.160730  -0.316166   0.300343   0.012132  -0.044091
    192      -0.004789  -0.012632  -0.002774   0.011513   0.006648  -0.007067
    193       0.037003   0.063381   0.000756  -0.052694  -0.007173   0.046248
    194       0.011854   0.018048  -0.000640  -0.013594   0.000793   0.015822
    195      -0.001341  -0.009438   0.012065   0.008892  -0.015039  -0.048656
    196      -0.000239  -0.005989  -0.017543  -0.012407   0.013395   0.027883
    197      -0.001280  -0.007879  -0.004136  -0.006787  -0.011004  -0.029212
    198      -0.001906  -0.010743  -0.001801   0.006483   0.048088   0.005927
    199       0.026431   0.102156  -0.000160  -0.023302  -0.003897   0.077414
    200       0.007031   0.027062   0.001966  -0.009441  -0.032114   0.008499
    201      -0.002553   0.012555   0.009608  -0.009714  -0.021198   0.030619
    202       0.005949  -0.008959   0.019948  -0.017595  -0.012461   0.016131
    203      -0.001563   0.005599   0.007111  -0.005257  -0.026835   0.032142
    204       0.006711   0.005807   0.001615  -0.003571   0.020433   0.014817
    205      -0.016775  -0.022841   0.000874   0.028472   0.007000  -0.035082
    206      -0.004551  -0.008621   0.000082   0.011811   0.010624  -0.007960
    207       0.004536   0.004225  -0.005100  -0.004959  -0.004829   0.002934
    208      -0.017482  -0.029401   0.000065   0.034231   0.009640  -0.021712
    209      -0.008653  -0.015064  -0.007836   0.014386  -0.019763  -0.015871
    210       0.002329   0.004548  -0.007193  -0.003607  -0.001243   0.004878
    211      -0.029540  -0.043932  -0.003087   0.041636  -0.001393  -0.039839
    212      -0.003475  -0.009551   0.006663   0.011126   0.023465  -0.001710
    213      -0.001443  -0.015457  -0.005466   0.005052   0.048481  -0.007016
    214       0.016519   0.128060   0.003677  -0.002175  -0.025362   0.178425
    215       0.002085   0.029519  -0.006466  -0.000048  -0.043896   0.034890
                 42         43         44         45         46         47    
      0       0.096208   0.045074  -0.008748  -0.103159   0.003313   0.087398
      1       0.119014   0.060713  -0.007325   0.010523  -0.039874  -0.066120
      2      -0.134746  -0.061731  -0.049886  -0.049288  -0.021934   0.032366
      3       0.046759   0.011069   0.004751  -0.107451   0.011909   0.107750
      4       0.449194   0.196399  -0.016521  -0.057214  -0.050265  -0.094887
      5      -0.134821  -0.088618  -0.023213  -0.072068  -0.009777   0.060915
      6       0.381132   0.168893  -0.006199  -0.155214  -0.041394   0.061774
      7       0.058308   0.034200   0.004000   0.020408  -0.047221  -0.054708
      8      -0.300726  -0.134449   0.007792  -0.027812  -0.080458   0.083538
      9      -0.063846   0.039275  -0.119488  -0.002156  -0.011411  -0.022041
     10      -0.031392  -0.014039   0.068806   0.003708  -0.080084   0.007340
     11      -0.059304  -0.014040  -0.118652  -0.049362  -0.014373  -0.012822
     12      -0.146669   0.071558  -0.290937   0.048020  -0.028441  -0.096304
     13      -0.084895  -0.019328   0.024959  -0.032627  -0.077755   0.062957
     14       0.017304  -0.056406   0.070150  -0.127943   0.006368   0.103522
     15      -0.135779   0.058744  -0.242638   0.045533  -0.027397  -0.084444
     16      -0.069808  -0.071181   0.196760   0.009709  -0.076660   0.019387
     17      -0.193627   0.004611  -0.297599   0.033190  -0.041513  -0.116598
     18       0.076352  -0.023578  -0.090335  -0.009558   0.024091  -0.016808
     19      -0.012717   0.049435  -0.015347  -0.018553  -0.059652  -0.017656
     20       0.042006  -0.035203  -0.153387   0.026936  -0.042837  -0.021500
     21       0.138760  -0.072270  -0.165735  -0.061411   0.066063  -0.071317
     22      -0.036981   0.134693  -0.061179   0.018269  -0.091052   0.012403
     23       0.157706  -0.075486  -0.350045  -0.055634   0.023619  -0.115076
     24       0.169023  -0.067345  -0.240329  -0.057355   0.059049  -0.071940
     25       0.018092   0.068480  -0.092758  -0.107054   0.020836  -0.131443
     26      -0.044693   0.002395  -0.011559   0.077941  -0.080544   0.038255
     27      -0.037730   0.119981  -0.035627   0.092038  -0.050816   0.069451
     28      -0.001375  -0.017308   0.033326   0.012802  -0.061096   0.044509
     29       0.064105  -0.174169  -0.036238   0.053754  -0.053882   0.066617
     30      -0.056854   0.135735  -0.030809   0.110949  -0.065598   0.081779
     31       0.118366  -0.293402   0.074705  -0.049339  -0.056254   0.053975
     32       0.112306  -0.357958   0.014834   0.044907  -0.081221   0.102245
     33      -0.137720   0.386422  -0.070770   0.137001  -0.008327   0.058038
     34      -0.070618   0.174063  -0.029911   0.034174  -0.079171   0.002118
     35       0.092082  -0.255913   0.015779   0.052877  -0.014846   0.109218
     36      -0.005969  -0.025992   0.033268  -0.031059   0.000124   0.061740
     37       0.007071   0.014606  -0.040490  -0.005828   0.049793  -0.045760
     38      -0.007022  -0.056389   0.056963   0.091593   0.014366  -0.071176
     39       0.013886  -0.081813   0.134332   0.103972  -0.004570  -0.019179
     40       0.016074   0.059357  -0.096993  -0.095901   0.055047   0.014681
     41      -0.006990  -0.079202   0.090495   0.142415   0.012133  -0.103977
     42      -0.000967   0.013366  -0.031362  -0.147148   0.012903   0.140472
     43       0.026254  -0.001774  -0.010142  -0.007148   0.048635  -0.033411
     44       0.003184  -0.116961   0.158944   0.225985   0.002395  -0.151256
     45      -0.050762  -0.025289   0.000891   0.063818   0.001318  -0.067756
     46       0.011101   0.005153  -0.015711   0.004239   0.029916  -0.038056
     47      -0.005420  -0.011454   0.012933   0.005534   0.006607   0.000322
     48      -0.037542  -0.009898  -0.021403   0.067120   0.015252  -0.100151
     49       0.004579   0.033661  -0.064143  -0.001376   0.039168  -0.078085
     50      -0.029227  -0.002749  -0.006040  -0.007397  -0.003702   0.006939
     51      -0.075972  -0.027491  -0.023180   0.079366   0.021242  -0.110149
     52       0.020894  -0.022928   0.009316   0.063044   0.055582  -0.098171
     53      -0.010686  -0.004335   0.004379  -0.008370   0.000871   0.012579
     54      -0.044686  -0.016185  -0.009260   0.065018   0.003166  -0.080914
     55      -0.012054  -0.017182   0.042684   0.018732  -0.051924   0.023142
     56       0.015760   0.011331   0.005220  -0.032677  -0.010242   0.044671
     57      -0.036663   0.001087  -0.021195   0.043272  -0.009976  -0.058800
     58      -0.028721  -0.030314   0.049481   0.048128  -0.058800  -0.001568
     59       0.020694   0.015994   0.002452  -0.041873  -0.009017   0.052393
     60      -0.065106  -0.032464   0.004937   0.096825  -0.007271  -0.100691
     61      -0.025198  -0.019231   0.041909   0.033774  -0.059494   0.010856
     62       0.031920   0.033034  -0.016063  -0.063684  -0.003380   0.061659
     63      -0.003754  -0.012427   0.040394   0.005202  -0.048141   0.035010
     64      -0.021948  -0.020493   0.044466   0.035803  -0.059312   0.008125
     65      -0.002421   0.000276  -0.008972   0.003985   0.010569  -0.013218
     66       0.030363   0.017825   0.053596  -0.046044  -0.085711   0.114784
     67      -0.011133  -0.018802   0.068886   0.009762  -0.090643   0.065600
     68      -0.004735   0.000504  -0.015646   0.010310   0.018625  -0.027856
     69       0.001807  -0.030891   0.080762  -0.006600  -0.082477   0.087525
     70      -0.004732  -0.023922   0.076318   0.012794  -0.093111   0.066624
     71       0.008818   0.021782  -0.029314  -0.005328   0.020541  -0.020631
     72      -0.004999  -0.025355   0.059228   0.005491  -0.060917   0.051853
     73      -0.055654  -0.018010  -0.021554   0.094093   0.015907  -0.128430
     74      -0.028177  -0.030078  -0.007783   0.043771   0.031351  -0.064565
     75       0.041052   0.022316  -0.007630  -0.028307   0.050383   0.026848
     76      -0.036314  -0.012535  -0.043991  -0.094282   0.002053   0.070420
     77       0.009700   0.008096  -0.024564   0.001581   0.035025  -0.024796
     78       0.122177   0.058574   0.023220   0.075782   0.102144  -0.068295
     79      -0.027408  -0.009134  -0.039538  -0.083049   0.005994   0.060840
     80       0.067301   0.047571  -0.025887   0.138732   0.125352  -0.182564
     81       0.070492   0.035661   0.004700  -0.011875   0.046582   0.014294
     82      -0.120696  -0.060093  -0.059248  -0.233839  -0.081589   0.220679
     83      -0.062922  -0.027828  -0.048895  -0.073098   0.014472   0.048322
     84       0.023788   0.009040  -0.001776  -0.019850   0.018549   0.017725
     85       0.028754   0.006685   0.004185  -0.026247   0.001649   0.032848
     86       0.086034   0.026464   0.049344   0.045509  -0.029884  -0.024526
     87      -0.029455  -0.007641  -0.041390  -0.080590  -0.002130   0.045201
     88       0.022051   0.005234  -0.004894  -0.042481   0.002199   0.042805
     89       0.093530   0.024937   0.078238   0.097811  -0.061801  -0.066165
     90       0.038196   0.019958  -0.010642  -0.033170   0.045821   0.027892
     91       0.059126   0.020351   0.013337  -0.008538   0.031335   0.027540
     92       0.074589   0.012567   0.071870   0.083816  -0.061583  -0.047958
     93      -0.015412  -0.017354   0.018077   0.061341  -0.023128  -0.054919
     94       0.004764  -0.006148   0.022730   0.051125  -0.014182  -0.039283
     95       0.107325   0.035913   0.056024   0.032455  -0.032808  -0.006656
     96      -0.035148  -0.023390   0.009048   0.059656  -0.019577  -0.057548
     97      -0.010052  -0.008182   0.015907   0.057469   0.003286  -0.048749
     98       0.133930   0.046178   0.067757   0.039938  -0.025515  -0.008408
     99      -0.031788  -0.022790   0.004732   0.042853  -0.026418  -0.043673
    100      -0.003775  -0.008686   0.019658   0.054356  -0.011403  -0.044489
    101       0.142001   0.046282   0.065631   0.009439  -0.046701   0.022855
    102      -0.047734  -0.024842  -0.004369   0.042893  -0.005468  -0.046564
    103      -0.026793  -0.011751  -0.007052   0.013320   0.000822  -0.017795
    104       0.033874   0.029678  -0.020884  -0.084490   0.025059   0.075667
    105      -0.103714  -0.023660  -0.076517  -0.074742   0.063817   0.041877
    106      -0.063643  -0.013719  -0.058484  -0.086609   0.029691   0.056146
    107       0.036438   0.030225  -0.017569  -0.077452   0.024643   0.070693
    108      -0.032505  -0.026590   0.018432   0.078166  -0.024960  -0.071645
    109      -0.020397  -0.011590   0.002311   0.031629  -0.004771  -0.031417
    110      -0.000288   0.028267  -0.070639  -0.183560   0.053593   0.149486
    111      -0.028578  -0.024858   0.019391   0.083139  -0.028548  -0.077553
    112      -0.018643  -0.009306   0.000896   0.033352   0.000046  -0.033290
    113      -0.000815   0.031897  -0.065833  -0.154689   0.075144   0.129615
    114      -0.011143  -0.019509   0.017897   0.035212  -0.038001   0.048001
    115       0.005493   0.007449   0.009156   0.045505   0.010785   0.087148
    116      -0.029119  -0.057457   0.073615  -0.070197   0.047775  -0.034557
    117       0.010018   0.013542  -0.053927   0.141874  -0.121282   0.125932
    118       0.048596   0.035571  -0.074325   0.113135  -0.034978   0.124095
    119      -0.059474  -0.091438   0.154828  -0.170166   0.120333  -0.102920
    120      -0.057289  -0.042824   0.116512  -0.069225   0.027890  -0.021383
    121      -0.015167  -0.027986   0.064577  -0.024367   0.059008   0.038738
    122      -0.057274  -0.097005   0.145808  -0.158745   0.107268  -0.095753
    123       0.012051  -0.048196   0.010900  -0.063211   0.037754  -0.071442
    124       0.007320  -0.011341   0.009026   0.000621   0.023203   0.028044
    125      -0.000940  -0.019359   0.019184  -0.006200   0.006087   0.009475
    126       0.018960  -0.027845  -0.016752  -0.071336   0.036684  -0.110436
    127      -0.018245  -0.022903   0.049637  -0.000944   0.017323   0.057354
    128       0.005300  -0.029812   0.022309   0.002659   0.008808   0.029153
    129       0.021499  -0.068706   0.000176  -0.094048   0.039085  -0.127805
    130       0.024357   0.003065  -0.014255   0.039768   0.013359   0.067680
    131       0.015082  -0.008279  -0.001957   0.026575  -0.001534   0.041729
    132       0.013022  -0.042166   0.011185  -0.065451   0.052252  -0.069845
    133       0.011407   0.001091  -0.035148  -0.016360  -0.030928  -0.060554
    134       0.002020   0.024093  -0.018222   0.029385  -0.031784   0.019659
    135       0.018149  -0.024904  -0.001131  -0.047994   0.054763  -0.047794
    136       0.010522   0.021361  -0.045722   0.008373  -0.050236  -0.039403
    137       0.001463   0.042329  -0.028018   0.051429  -0.048760   0.038408
    138       0.015590  -0.069727   0.030164  -0.096925   0.082368  -0.089154
    139       0.004819  -0.008533  -0.023501  -0.021691  -0.030629  -0.062611
    140       0.003020   0.052367  -0.039902   0.059003  -0.057522   0.037778
    141      -0.011049  -0.013758   0.043806  -0.001282   0.049717   0.046301
    142       0.002045   0.023542  -0.031494   0.025490  -0.051978  -0.004991
    143       0.003946   0.008738  -0.023007   0.005987  -0.030825  -0.018415
    144      -0.014176  -0.029395   0.051764  -0.011385   0.054774   0.038405
    145      -0.021390   0.060805   0.009517   0.106456  -0.044158   0.149628
    146      -0.009484  -0.023530   0.006229  -0.001809  -0.017393  -0.004903
    147      -0.029744  -0.024659   0.080943   0.021069   0.064200   0.111688
    148       0.008622   0.003377  -0.038400  -0.000128  -0.052037  -0.048548
    149       0.015098   0.027362  -0.048285   0.001795  -0.042172  -0.046808
    150      -0.016344   0.037960   0.048887   0.059742   0.045742   0.141453
    151       0.007383   0.022590  -0.044230   0.010238  -0.055813  -0.038465
    152       0.008878   0.006486  -0.034513  -0.009379  -0.034034  -0.050960
    153      -0.011396   0.039096  -0.015208   0.037997  -0.075687   0.027328
    154      -0.019962   0.033600   0.056325  -0.066094   0.051089  -0.041026
    155      -0.010924   0.032910   0.004630  -0.043177  -0.006138  -0.055206
    156      -0.020960   0.056134  -0.007267   0.048450  -0.061027   0.044392
    157      -0.063430   0.161297   0.105967  -0.223721   0.081799  -0.217500
    158       0.001361   0.009368  -0.006855  -0.046872  -0.026607  -0.065446
    159      -0.046916   0.122914   0.028574  -0.057726  -0.063424  -0.068409
    160      -0.014040   0.004915   0.048311  -0.005514   0.045221   0.032649
    161      -0.027177   0.101597   0.025202  -0.172643   0.004344  -0.210446
    162      -0.013602   0.027723  -0.003650   0.022619  -0.033111   0.018238
    163       0.034656  -0.060017  -0.023099  -0.003433  -0.011738  -0.016279
    164      -0.036049   0.067032   0.042032  -0.040014   0.056973  -0.027624
    165       0.015129  -0.024131  -0.052355   0.076953  -0.049765   0.049757
    166       0.039339  -0.065610  -0.036370   0.014170  -0.034489  -0.003676
    167      -0.042399   0.069966   0.069663  -0.080619   0.114128  -0.057959
    168      -0.019025   0.053118  -0.009675   0.029785  -0.074108   0.020130
    169       0.044669  -0.074294  -0.046057   0.026423  -0.018907   0.000122
    170      -0.031054   0.036769   0.055507  -0.057619   0.108030  -0.034790
    171       0.000928  -0.028298   0.024129  -0.060957   0.065750  -0.051502
    172       0.034580  -0.055918  -0.045107   0.039941  -0.052467   0.021924
    173      -0.046564   0.094373   0.035498  -0.003507   0.030672   0.010095
    174       0.012264  -0.048119   0.007204  -0.047481   0.057729  -0.043126
    175       0.040718  -0.067372  -0.047392   0.033933  -0.051067   0.013782
    176      -0.063239   0.125688   0.037521   0.020205   0.024115   0.039387
    177       0.013487  -0.050699   0.015448  -0.061598   0.060741  -0.056031
    178       0.036132  -0.062842  -0.050989   0.048363  -0.045227   0.032348
    179      -0.061913   0.123349   0.047391  -0.005004   0.033596   0.012425
    180       0.022235  -0.062036   0.000366  -0.045406   0.035732  -0.046049
    181      -0.005269  -0.005955   0.017726  -0.030707   0.032866  -0.022780
    182      -0.008724   0.050206  -0.021869   0.068426  -0.065930   0.059595
    183       0.068811  -0.108438  -0.081738   0.065728  -0.113925   0.032302
    184      -0.023292   0.014576   0.057015  -0.087720   0.088721  -0.064684
    185      -0.019205   0.063022   0.001927   0.033792  -0.034930   0.034072
    186       0.005751  -0.044405   0.028097  -0.084311   0.088809  -0.074343
    187      -0.014526  -0.001382   0.031931  -0.047556   0.068601  -0.033319
    188       0.015692   0.026075  -0.062420   0.124139  -0.146773   0.099419
    189       0.009415  -0.051841   0.025719  -0.078271   0.076304  -0.068223
    190      -0.015726   0.005080   0.039915  -0.062591   0.066762  -0.045919
    191       0.015960   0.022924  -0.075062   0.146516  -0.146291   0.116932
    192      -0.001915   0.004339   0.036674  -0.011682  -0.079697  -0.015254
    193       0.008843  -0.006734  -0.027586   0.064529   0.398063   0.040838
    194       0.007630   0.013163   0.039878   0.024664   0.137204  -0.003678
    195      -0.009024  -0.009111  -0.008047  -0.094399   0.022100   0.097154
    196       0.007132   0.015394  -0.041367   0.023838   0.055093  -0.066817
    197      -0.043465  -0.017422  -0.037608  -0.031395   0.016991   0.008780
    198      -0.005951  -0.003008   0.053686  -0.004195   0.011171  -0.015084
    199      -0.015660  -0.003081   0.041782   0.013020  -0.068130   0.004043
    200       0.015672   0.024075  -0.140856  -0.005676  -0.015937  -0.046938
    201       0.003579  -0.009897  -0.024417   0.081996  -0.088779   0.072078
    202      -0.016937   0.006621   0.045354   0.031425   0.022106   0.075933
    203       0.017614  -0.051619  -0.021604   0.047553  -0.029472   0.051134
    204       0.005109   0.021572   0.100678   0.018193   0.091524  -0.017407
    205      -0.007546   0.001378   0.014401  -0.062826  -0.423791  -0.036777
    206       0.001980   0.018103   0.074034  -0.015481  -0.125971  -0.030720
    207      -0.000617  -0.003862  -0.003042   0.005474   0.036430   0.005865
    208      -0.002507   0.000605   0.023486  -0.030257  -0.216706  -0.021288
    209       0.000526  -0.007204  -0.043143  -0.010935  -0.069168   0.002978
    210       0.004094   0.004563  -0.006295   0.000520  -0.009131  -0.003087
    211      -0.008915   0.000546  -0.013409  -0.000431   0.083940   0.007856
    212      -0.001606   0.010947   0.031175   0.002159   0.028812   0.003094
    213      -0.001480  -0.006806   0.089740  -0.005675   0.013225  -0.009881
    214      -0.060588   0.015209   0.012412   0.031355  -0.098051  -0.000611
    215       0.000005   0.024829  -0.053957   0.001571  -0.028364  -0.036983
                 48         49         50         51         52         53    
      0       0.013862  -0.002740  -0.005364  -0.042647  -0.065932   0.113090
      1       0.061198  -0.019418  -0.004439  -0.114611   0.035785  -0.020942
      2       0.035958   0.005034   0.028941  -0.081147  -0.003290   0.049591
      3       0.024440   0.008333   0.007207   0.003522  -0.047085   0.094621
      4       0.072680  -0.101158  -0.057892  -0.344411  -0.072139   0.072146
      5       0.056902   0.004521   0.036001  -0.053552   0.002880   0.039486
      6       0.007762  -0.040564  -0.060514  -0.252789  -0.158856   0.213861
      7       0.061641   0.004517   0.004450  -0.074936   0.055043  -0.026307
      8       0.026047   0.114936   0.041928   0.022925   0.048041   0.068120
      9      -0.057623  -0.001398   0.008304  -0.023856  -0.006893  -0.002830
     10       0.083716   0.060968   0.022225  -0.043100   0.058334   0.032573
     11      -0.012740  -0.035793   0.005001  -0.107058  -0.025272   0.008686
     12      -0.213483  -0.018969   0.146730   0.062429  -0.028031  -0.032941
     13       0.031830   0.063546   0.193802   0.046063  -0.006848   0.152547
     14       0.154473  -0.012387  -0.087563  -0.174812  -0.028260   0.099972
     15      -0.171483  -0.010262   0.102281   0.042042  -0.011016  -0.039592
     16       0.226689   0.072189  -0.094940  -0.151813   0.114475   0.002709
     17      -0.170777  -0.047888   0.135060  -0.024958  -0.018038  -0.061679
     18      -0.033974  -0.017531   0.016986  -0.028265   0.014299   0.000283
     19      -0.081890   0.015157  -0.021175   0.087147  -0.040453  -0.031089
     20      -0.074282   0.041846   0.007973  -0.001053   0.066287  -0.021918
     21      -0.114601  -0.023487   0.087600  -0.009571  -0.030255  -0.028774
     22      -0.139788   0.009040   0.031794   0.177747  -0.035410   0.013585
     23      -0.290388   0.023993   0.198765   0.105943  -0.023586  -0.050169
     24      -0.193746  -0.023364   0.197562   0.073542  -0.035656   0.007209
     25      -0.159431   0.010740  -0.089207   0.014929  -0.103662  -0.159410
     26       0.077593   0.046809  -0.151489  -0.089860   0.117720  -0.017862
     27       0.026848   0.011884   0.000597   0.012157   0.105711   0.078735
     28      -0.061037  -0.027931  -0.018920   0.116831  -0.050890   0.008901
     29       0.008036  -0.013821   0.026734   0.013182   0.042458   0.047784
     30       0.037729   0.020222   0.001306   0.013214   0.113578   0.080111
     31      -0.060328  -0.100299   0.000406   0.145530  -0.248906  -0.040161
     32       0.032645  -0.054715   0.041180   0.041763  -0.103461   0.010344
     33       0.012495   0.043367  -0.026156  -0.026493   0.312486   0.144782
     34      -0.080026   0.053036  -0.025813   0.095881   0.069796   0.009908
     35       0.019915  -0.090190   0.020073   0.018745   0.008041   0.077407
     36      -0.010989   0.039933   0.005412   0.047394   0.015358  -0.014995
     37       0.096529  -0.118073   0.059781   0.063165  -0.038672   0.065302
     38       0.029420  -0.038130   0.016452   0.057263   0.032464  -0.055304
     39      -0.017281   0.034113   0.025409   0.227331   0.118386  -0.191385
     40       0.104025  -0.127288   0.074031   0.038876  -0.094169   0.162237
     41       0.026107  -0.036770   0.016787   0.097873   0.067174  -0.115402
     42       0.011675   0.024992   0.011903  -0.023791  -0.067214   0.129446
     43       0.109697  -0.124858   0.071891   0.110704  -0.033096   0.059396
     44       0.014403  -0.026006   0.020740   0.182348   0.134365  -0.229941
     45       0.012170  -0.037909   0.004909   0.017945  -0.006512   0.005159
     46       0.073108  -0.093991   0.051760   0.061095  -0.035172   0.060380
     47       0.010923  -0.007555   0.012097   0.034883   0.011983  -0.017924
     48       0.052564  -0.092768   0.024524   0.027669  -0.031455   0.046582
     49       0.114363  -0.161718   0.070811   0.055219  -0.075843   0.124063
     50      -0.003466   0.001016   0.003896   0.013927   0.004580  -0.009128
     51       0.056658  -0.103435   0.034080   0.050673  -0.026248   0.034875
     52       0.120523  -0.152881   0.078244   0.115358  -0.028305   0.049093
     53       0.001122   0.003477   0.006479   0.021620   0.008164  -0.011912
     54       0.022996  -0.059945   0.011308   0.018911  -0.024806   0.033329
     55      -0.075096   0.079251  -0.039605  -0.040936   0.015407  -0.026536
     56      -0.023810   0.040254  -0.010839  -0.013793   0.013750  -0.020202
     57      -0.002454  -0.032128  -0.006277  -0.025641  -0.031201   0.042005
     58      -0.083574   0.080233  -0.047790  -0.046155   0.018222  -0.033850
     59      -0.022759   0.041308  -0.009539  -0.015077   0.012388  -0.017382
     60       0.007085  -0.048340  -0.000639   0.017391  -0.013685   0.012529
     61      -0.087478   0.086014  -0.049588  -0.054936   0.016265  -0.030972
     62      -0.014666   0.031743  -0.004639  -0.026720  -0.001062   0.004568
     63      -0.072247   0.079216  -0.037045  -0.036848   0.014111  -0.023998
     64      -0.084328   0.081447  -0.046798  -0.050108   0.014563  -0.027992
     65       0.016508  -0.019727   0.007776   0.006618  -0.003573   0.005533
     66      -0.142618   0.175641  -0.075010  -0.091537   0.035715  -0.057601
     67      -0.142707   0.161018  -0.077458  -0.083309   0.039226  -0.066942
     68       0.031549  -0.040232   0.015610   0.014750  -0.010077   0.015814
     69      -0.135757   0.166558  -0.072041  -0.074753   0.042431  -0.067960
     70      -0.146504   0.167642  -0.081425  -0.093724   0.038669  -0.064827
     71       0.035139  -0.044567   0.017695   0.010800  -0.015967   0.025391
     72      -0.095788   0.111556  -0.050027  -0.049208   0.025780  -0.042102
     73       0.056096  -0.112611   0.028871   0.039649  -0.041966   0.059614
     74       0.055534  -0.073295   0.028273   0.038417  -0.013470   0.020977
     75       0.051136  -0.029606   0.056224   0.071372   0.064037  -0.105128
     76       0.047414  -0.015751   0.062171  -0.001530   0.041099  -0.051928
     77       0.043577  -0.040005   0.013743  -0.071215  -0.008790   0.013487
     78       0.064264  -0.067687   0.044475   0.112156   0.099254  -0.188150
     79       0.047705  -0.019344   0.061584   0.004708   0.044381  -0.059767
     80       0.099254  -0.124186  -0.006267  -0.078885   0.025864  -0.074855
     81       0.046818  -0.029780   0.060304   0.097083   0.085420  -0.145336
     82       0.001611   0.061083   0.071626  -0.017085  -0.007132   0.061045
     83       0.034843  -0.013040   0.011115  -0.114084  -0.057178   0.112058
     84       0.037462  -0.022733   0.051152   0.061521   0.063256  -0.103101
     85       0.004540   0.004667   0.023150   0.031943   0.026833  -0.040064
     86      -0.045707   0.023255  -0.038880  -0.000401  -0.028016   0.040613
     87       0.083049  -0.050747   0.104109   0.041332   0.101508  -0.152814
     88       0.016014  -0.001473   0.036886   0.032040   0.037419  -0.054798
     89      -0.084818   0.040163  -0.081473  -0.019144  -0.065490   0.096723
     90       0.059307  -0.036223   0.070831   0.077386   0.082191  -0.135970
     91      -0.002103   0.008351   0.010534   0.047821   0.019278  -0.034194
     92      -0.092372   0.052274  -0.085641  -0.021311  -0.070705   0.110039
     93      -0.030197   0.007688  -0.039872  -0.039759  -0.034654   0.050706
     94      -0.029559   0.011486  -0.033575  -0.022133  -0.029288   0.043558
     95      -0.052131   0.031741  -0.037662   0.024299  -0.024463   0.035751
     96      -0.026660   0.004923  -0.042179  -0.054490  -0.041338   0.062178
     97      -0.012279  -0.002417  -0.024727  -0.011738  -0.017136   0.022069
     98      -0.044673   0.025784  -0.025721   0.061859  -0.001273  -0.004555
     99      -0.028403   0.008953  -0.039302  -0.060674  -0.043062   0.066916
    100      -0.026961   0.008541  -0.034703  -0.027720  -0.031520   0.046820
    101      -0.061574   0.044746  -0.029284   0.046376  -0.013759   0.021258
    102      -0.008840  -0.004436  -0.025411  -0.051857  -0.028558   0.042988
    103       0.001300  -0.004942  -0.006890  -0.023167  -0.009911   0.015280
    104       0.034901  -0.007340   0.048218   0.060604   0.043609  -0.064289
    105       0.087786  -0.047142   0.076760   0.008637   0.060193  -0.091418
    106       0.060298  -0.027856   0.060454   0.013917   0.048561  -0.071455
    107       0.032005  -0.006451   0.044706   0.059441   0.040679  -0.060113
    108      -0.042220   0.012172  -0.058515  -0.075632  -0.060613   0.093118
    109      -0.009830  -0.000441  -0.019594  -0.030889  -0.021330   0.032191
    110       0.092368  -0.029456   0.114916   0.099298   0.102520  -0.151206
    111      -0.039560   0.008484  -0.058813  -0.071409  -0.056794   0.084951
    112      -0.002299  -0.005760  -0.013318  -0.022586  -0.012704   0.016848
    113       0.098906  -0.036287   0.115344   0.103606   0.102585  -0.154222
    114       0.013769  -0.016014   0.011340   0.023204  -0.040347  -0.000363
    115      -0.068838  -0.146986  -0.040627  -0.067942   0.018942  -0.030269
    116      -0.018765  -0.028131  -0.010611  -0.027506  -0.064221  -0.056118
    117       0.039680   0.003862   0.021317   0.062185   0.087332   0.105561
    118      -0.067973  -0.143636  -0.042117  -0.072499   0.153990   0.046310
    119      -0.037463  -0.043701  -0.016214  -0.053721  -0.204076  -0.159222
    120       0.006715  -0.008277   0.017702   0.040106  -0.245990  -0.112377
    121      -0.079299  -0.157709  -0.051967  -0.095541  -0.050841  -0.092670
    122      -0.029998  -0.036659  -0.019706  -0.050375  -0.172435  -0.138398
    123       0.009789   0.058636   0.006082   0.032022  -0.003508   0.013582
    124      -0.050947  -0.095802  -0.036327  -0.064502   0.013683  -0.035838
    125      -0.013887  -0.032910  -0.008976  -0.019337  -0.031344  -0.031001
    126       0.041887   0.133094   0.021859   0.068735   0.024152   0.052829
    127      -0.067509  -0.152963  -0.042780  -0.092064  -0.029073  -0.074242
    128      -0.032246  -0.068016  -0.018962  -0.036703  -0.033134  -0.044542
    129       0.045375   0.146458   0.028046   0.077411  -0.011162   0.035009
    130      -0.068718  -0.134174  -0.046600  -0.079237   0.040836  -0.029810
    131      -0.028880  -0.063802  -0.017987  -0.030766  -0.005801  -0.024005
    132      -0.004024   0.045719  -0.001257   0.030782   0.015830   0.022510
    133       0.058038   0.113360   0.027932   0.050838  -0.000753   0.029909
    134       0.014051   0.006305   0.007328  -0.000286  -0.007928  -0.003253
    135      -0.024002   0.010804  -0.013059   0.007787   0.048527   0.025970
    136       0.063242   0.110874   0.032332   0.051216   0.003351   0.034297
    137       0.018437   0.003835   0.011085  -0.000224  -0.003281   0.000986
    138      -0.021214   0.029193  -0.013302   0.019359   0.006046   0.006795
    139       0.062431   0.116192   0.030500   0.055131  -0.019130   0.023235
    140       0.025933   0.017825   0.015867   0.006741   0.009167   0.012838
    141      -0.065764  -0.110480  -0.031863  -0.043164   0.008233  -0.022742
    142       0.046544   0.063571   0.023776   0.029359  -0.010426   0.014835
    143       0.035244   0.055666   0.017397   0.022528  -0.005009   0.011933
    144      -0.065152  -0.107552  -0.031856  -0.042173   0.004656  -0.024223
    145      -0.050355  -0.165918  -0.026388  -0.086197  -0.014607  -0.055019
    146       0.016735   0.014194   0.007112   0.000458  -0.015656  -0.006946
    147      -0.115669  -0.225735  -0.058534  -0.102696   0.000594  -0.061884
    148       0.071711   0.124403   0.036970   0.060909  -0.016567   0.029240
    149       0.061108   0.113981   0.031365   0.052740   0.004000   0.034982
    150      -0.118964  -0.237070  -0.058942  -0.106799   0.015625  -0.055906
    151       0.069106   0.115842   0.035480   0.055139  -0.003607   0.034114
    152       0.056811   0.105783   0.028539   0.047173   0.000891   0.029986
    153       0.055179   0.046740   0.059089  -0.023271  -0.120395  -0.079958
    154      -0.049313  -0.040965  -0.053273   0.048621  -0.008826   0.015973
    155       0.010646   0.034852  -0.007297  -0.011671   0.055268   0.017325
    156       0.047344   0.031305   0.064244  -0.021886  -0.152136  -0.096025
    157      -0.031668   0.048103  -0.064786   0.011217  -0.108785  -0.095012
    158       0.019261   0.048519  -0.012306  -0.011413   0.093601   0.039222
    159       0.054944   0.084582   0.043526  -0.027452  -0.184183  -0.137823
    160      -0.061158  -0.083217  -0.044365   0.062543   0.004625   0.043351
    161       0.034270   0.121252  -0.027181  -0.041657   0.019965  -0.045731
    162       0.037522   0.033825   0.050366  -0.024020  -0.113833  -0.077573
    163       0.016983   0.022613   0.008523  -0.010022   0.011679   0.000090
    164      -0.036057  -0.024715  -0.036765   0.022634   0.036702   0.030070
    165       0.081712   0.073641   0.105440  -0.075506  -0.140693  -0.115205
    166       0.032381   0.034262   0.024566  -0.020146  -0.007975  -0.015555
    167      -0.070456  -0.049756  -0.073035   0.041747   0.086558   0.066450
    168       0.057042   0.053455   0.066247  -0.028491  -0.146547  -0.101218
    169       0.044255   0.048744   0.044322  -0.040113  -0.013849  -0.028286
    170      -0.067400  -0.056195  -0.066234   0.036892   0.084706   0.067744
    171      -0.036289  -0.018018  -0.038940   0.010873   0.068680   0.040355
    172       0.041942   0.035169   0.039910  -0.028465  -0.034820  -0.033465
    173      -0.028013  -0.030273  -0.024113   0.025719  -0.003882   0.011994
    174      -0.033986  -0.018114  -0.038915   0.006030   0.094318   0.053117
    175       0.042786   0.038957   0.037997  -0.029344  -0.025038  -0.029023
    176      -0.031584  -0.044336  -0.019701   0.027803  -0.023979   0.003961
    177      -0.031971  -0.012104  -0.038716   0.007733   0.081982   0.046222
    178       0.026857   0.015626   0.026700  -0.025478   0.011243  -0.004330
    179      -0.027734  -0.030524  -0.019810   0.028391  -0.035529  -0.005012
    180      -0.015756   0.000738  -0.021938  -0.003424   0.069136   0.033539
    181      -0.019483  -0.012246  -0.018427   0.005972   0.027580   0.016787
    182       0.033724   0.013499   0.036227  -0.003973  -0.078032  -0.041491
    183       0.085866   0.073729   0.082318  -0.055622  -0.076904  -0.071408
    184      -0.056333  -0.035331  -0.057549   0.027121   0.080323   0.055177
    185       0.013512   0.001499   0.014612   0.008272  -0.049965  -0.020707
    186      -0.048787  -0.021664  -0.056528   0.013151   0.115292   0.065980
    187      -0.048315  -0.036575  -0.046960   0.019215   0.075463   0.050811
    188       0.086378   0.050948   0.090615  -0.029863  -0.154062  -0.095078
    189      -0.049271  -0.025946  -0.054938   0.013730   0.122200   0.071622
    190      -0.042440  -0.027480  -0.042580   0.018780   0.061721   0.041337
    191       0.086024   0.046749   0.092145  -0.033702  -0.155229  -0.096722
    192      -0.008152  -0.011141   0.081139  -0.027197   0.012020  -0.002485
    193       0.013020   0.053011  -0.051302  -0.001153  -0.012346   0.001722
    194      -0.036148   0.016863   0.215711  -0.045501   0.009865   0.004144
    195       0.023928   0.005662   0.025813   0.037340  -0.025094   0.056371
    196       0.076099  -0.071770   0.033102  -0.011369   0.036807  -0.064156
    197       0.030912  -0.024403   0.009845  -0.088421  -0.031488   0.055286
    198       0.118506  -0.000932  -0.213747  -0.177938   0.054032  -0.069033
    199       0.025724   0.061760   0.001460   0.013262   0.040363   0.007891
    200      -0.077638   0.001814  -0.086484  -0.041634   0.012064  -0.073052
    201       0.040038   0.015732   0.025576   0.034848  -0.001044   0.032121
    202      -0.054489  -0.090580  -0.030481   0.052747  -0.015430   0.029157
    203      -0.002397  -0.014989   0.002838   0.004890   0.095408   0.063515
    204      -0.047894   0.011025   0.353448  -0.069500   0.019381   0.010350
    205       0.000770  -0.055861  -0.026144   0.017761   0.010590  -0.003239
    206      -0.041339  -0.017666   0.271925  -0.051293   0.022021   0.007607
    207       0.004053   0.005192  -0.019035  -0.001035  -0.001076  -0.000146
    208       0.001121  -0.030725   0.015213  -0.002249   0.012152  -0.004175
    209      -0.004596  -0.009966  -0.061295   0.029506  -0.006179   0.005643
    210      -0.004771  -0.003835  -0.051744   0.030092  -0.008192   0.000142
    211      -0.008601   0.032521   0.007828  -0.011111  -0.009238   0.002038
    212       0.019857   0.010356  -0.057932   0.032111  -0.013413   0.002893
    213       0.153062  -0.002745  -0.263040  -0.211500   0.062763  -0.081809
    214       0.001401   0.092367   0.031567   0.044498   0.058565   0.014665
    215       0.008053   0.015631  -0.215684  -0.124629   0.050154  -0.110970
                 54         55         56         57         58         59    
      0      -0.019687   0.026142  -0.032040  -0.083195   0.014482   0.010609
      1       0.056249  -0.082999   0.013968   0.135942  -0.043377  -0.006661
      2       0.003238  -0.019824   0.020481   0.090544   0.009170  -0.039681
      3      -0.064996   0.061125  -0.032046  -0.020349  -0.064402   0.065009
      4       0.275689  -0.204934   0.208186   0.212392   0.191635  -0.241532
      5      -0.025674   0.016719   0.073983   0.234405  -0.080875   0.002034
      6       0.143056  -0.092727   0.125601  -0.017912   0.334431  -0.288388
      7       0.004453  -0.065891  -0.029447   0.122843  -0.065426   0.018081
      8      -0.184952   0.021573  -0.123542   0.041729   0.060466  -0.059859
      9       0.013320   0.020438   0.001245  -0.002465   0.001136  -0.001367
     10      -0.076522  -0.082564  -0.072515   0.075816   0.013040  -0.036938
     11       0.072152   0.018415   0.111476   0.155382  -0.011264  -0.031513
     12       0.086005  -0.135746   0.135734   0.201474   0.004772  -0.034096
     13      -0.063095  -0.307546  -0.056196   0.099164   0.034007  -0.040473
     14      -0.011638   0.110149  -0.044803  -0.078827  -0.005524   0.004401
     15       0.057948  -0.077490   0.099622   0.158887   0.006079  -0.032558
     16      -0.090433   0.007280  -0.069682   0.109367   0.012658  -0.075811
     17       0.145927  -0.124472   0.281688   0.440925  -0.001593  -0.095963
     18       0.000877   0.001337  -0.004451   0.021125  -0.005367  -0.009295
     19      -0.020453   0.069546   0.090458  -0.097590   0.022923   0.054244
     20      -0.095309   0.067715  -0.154986  -0.039394   0.011854  -0.024751
     21      -0.042587  -0.080508  -0.171296   0.054293  -0.027803  -0.068845
     22       0.011600   0.045757   0.230487  -0.135184   0.040005   0.130045
     23      -0.164522  -0.123170  -0.406247   0.002501  -0.024597  -0.095891
     24      -0.067837  -0.204696  -0.214920   0.053032  -0.034592  -0.068830
     25      -0.073389   0.178098  -0.060952  -0.080932   0.025178   0.016604
     26      -0.027745   0.248151   0.045526  -0.067724   0.037204   0.029871
     27       0.014082   0.012795   0.053221  -0.011902   0.001016   0.014061
     28       0.068570   0.080887   0.137401  -0.098852  -0.011871   0.036580
     29       0.035375   0.025280  -0.004735  -0.006740  -0.025402  -0.031003
     30       0.011419   0.018802  -0.026009   0.006642   0.013612   0.006059
     31       0.258335   0.149477   0.306183  -0.015589   0.145310   0.254196
     32       0.189435   0.100167  -0.065119   0.110820   0.140036   0.132156
     33      -0.150170  -0.080485  -0.025294  -0.114883  -0.277077  -0.299120
     34      -0.111098   0.044438   0.027325  -0.180283  -0.056042  -0.047581
     35       0.155623   0.024172   0.081122   0.030402  -0.111609  -0.088621
     36      -0.051445   0.049459   0.006244   0.104380  -0.152360   0.111421
     37      -0.071524   0.061159   0.005002   0.022074  -0.010794   0.005711
     38       0.003933  -0.002552  -0.001171  -0.038504   0.058036  -0.040352
     39      -0.104343   0.108044   0.081198   0.292183  -0.128571   0.039990
     40      -0.110720   0.095256  -0.003816   0.006254  -0.004256   0.010717
     41       0.004906  -0.001382   0.016082   0.001993   0.063700  -0.057471
     42      -0.065524   0.050617  -0.029772   0.002184  -0.119139   0.111010
     43      -0.101627   0.083201   0.015734   0.043154   0.026144  -0.031594
     44      -0.005966   0.015774   0.049777   0.099412   0.047672  -0.069335
     45      -0.007539   0.005029   0.000898  -0.002668   0.000412  -0.000103
     46      -0.067985   0.062579   0.009392   0.011777   0.047804  -0.040281
     47      -0.016864   0.015810   0.004641   0.013559   0.005758  -0.007080
     48      -0.030345   0.021809   0.006749  -0.011785   0.067149  -0.054779
     49      -0.086937   0.074351   0.018151  -0.009664   0.152045  -0.128787
     50      -0.004585   0.003655   0.004900   0.005226   0.016853  -0.019334
     51      -0.035599   0.027953   0.005708  -0.025673   0.078241  -0.062257
     52      -0.088658   0.082541   0.010674  -0.016131   0.109622  -0.082281
     53      -0.012825   0.011444   0.004252   0.018296  -0.005127  -0.000219
     54      -0.018138   0.014846   0.004341  -0.025323   0.070322  -0.053590
     55       0.038120  -0.028736  -0.001565  -0.008125   0.001877  -0.000574
     56       0.014350  -0.010885  -0.001449   0.011467  -0.030712   0.022816
     57       0.011082  -0.010088  -0.003149  -0.057039   0.079981  -0.055638
     58       0.047681  -0.038952  -0.000381  -0.012238   0.012990  -0.010034
     59       0.013462  -0.009623  -0.002209   0.010273  -0.032355   0.024754
     60      -0.005150   0.001618   0.004835  -0.027437   0.072273  -0.055545
     61       0.053850  -0.043720  -0.004243  -0.026991   0.016275  -0.008850
     62       0.012878  -0.008227  -0.005266  -0.005909  -0.019103   0.017619
     63       0.033594  -0.025085  -0.001076  -0.011464   0.013781  -0.009802
     64       0.049100  -0.039017  -0.001701  -0.028480   0.038687  -0.027695
     65      -0.005249   0.003500  -0.000094  -0.001068   0.001015  -0.000570
     66       0.079418  -0.062693  -0.006406  -0.011092  -0.023259   0.020671
     67       0.084106  -0.067771  -0.003616  -0.018818   0.004809  -0.002655
     68      -0.014012   0.010683   0.000258  -0.004146   0.010072  -0.007170
     69       0.073776  -0.058682  -0.005698  -0.008335  -0.023500   0.020626
     70       0.089994  -0.072833  -0.007630  -0.030838   0.005153   0.000893
     71      -0.015583   0.012522  -0.000277  -0.007759   0.014795  -0.010409
     72       0.048245  -0.037296  -0.002811  -0.010084  -0.000667   0.002017
     73      -0.038232   0.032927   0.007584  -0.039916   0.124708  -0.096567
     74      -0.029897   0.023462   0.002096  -0.003988   0.022034  -0.016859
     75       0.031119  -0.014351   0.006353  -0.009872   0.044498  -0.035751
     76       0.041297  -0.032584  -0.016146  -0.055832  -0.010535   0.021762
     77       0.082919  -0.080194  -0.061939  -0.176631  -0.037603   0.077180
     78       0.078865  -0.042597  -0.007534  -0.062132   0.036688  -0.018198
     79       0.043906  -0.033408  -0.016082  -0.060677  -0.002819   0.016411
     80       0.186901  -0.161299  -0.113565  -0.231766  -0.270522   0.279611
     81       0.036375  -0.016492   0.015475  -0.005605   0.080567  -0.067190
     82      -0.062657   0.038255   0.030362   0.038661   0.122241  -0.109118
     83       0.039920  -0.053936  -0.060148  -0.153680  -0.043118   0.077538
     84       0.032510  -0.017097   0.008935  -0.019621   0.073659  -0.058889
     85       0.000028   0.004930   0.009273  -0.000993   0.047892  -0.040048
     86      -0.035217   0.023175  -0.000153   0.012599  -0.017885   0.013395
     87       0.091226  -0.057068  -0.018228  -0.115537   0.080074  -0.038780
     88       0.013283  -0.006509   0.005253  -0.019831   0.054936  -0.041227
     89      -0.073097   0.058467   0.005720   0.054598  -0.051704   0.031249
     90       0.054682  -0.034428   0.004791  -0.053414   0.109275  -0.079963
     91      -0.012510   0.011901   0.015047   0.017487   0.059219  -0.054398
     92      -0.086637   0.059829   0.011526   0.090136  -0.079091   0.044865
     93      -0.004825  -0.000948  -0.003291   0.001299  -0.016631   0.013327
     94      -0.017649   0.011085   0.001045   0.016309  -0.018039   0.011320
     95      -0.060502   0.047611   0.012337   0.061735  -0.036789   0.017418
     96       0.001006  -0.007418  -0.008552  -0.008352  -0.028191   0.025478
     97      -0.002984  -0.004565  -0.002267   0.011137  -0.029122   0.020933
     98      -0.059635   0.046868   0.019878   0.075636  -0.022224   0.000835
     99       0.000598  -0.004500  -0.007906  -0.016087  -0.011242   0.013337
    100      -0.013706   0.006900  -0.001566   0.012140  -0.024945   0.017928
    101      -0.076049   0.065167   0.023471   0.075793  -0.001354  -0.015061
    102       0.017619  -0.019889  -0.012877  -0.032821  -0.010345   0.016497
    103       0.011402  -0.011314  -0.006768  -0.017228  -0.005987   0.009091
    104      -0.005339   0.012046   0.010249   0.023971   0.008896  -0.013195
    105       0.078188  -0.056929  -0.010800  -0.080085   0.074330  -0.043962
    106       0.050833  -0.036274  -0.005757  -0.051253   0.051154  -0.031052
    107      -0.007760   0.013803   0.010473   0.026825   0.005675  -0.011232
    108      -0.005363  -0.003433  -0.013054  -0.017351  -0.032663   0.031986
    109       0.004007  -0.006861  -0.007210  -0.011526  -0.017017   0.017028
    110       0.032470  -0.010434   0.012473  -0.006789   0.067805  -0.055347
    111      -0.000171  -0.010202  -0.014612  -0.020379  -0.039651   0.038469
    112       0.010405  -0.012050  -0.007546  -0.015747  -0.014155   0.015627
    113       0.032768  -0.010171   0.013112  -0.002621   0.065645  -0.055061
    114       0.070959   0.048257  -0.095205   0.078207   0.131489   0.117862
    115      -0.065233  -0.041835  -0.012706   0.016283   0.034453   0.031455
    116      -0.038644  -0.023662   0.027938  -0.023010  -0.033766  -0.027872
    117       0.102638   0.059543  -0.006400   0.039097   0.103114   0.113068
    118      -0.090613  -0.057290   0.069459  -0.012909   0.062586   0.082203
    119      -0.051963  -0.025839  -0.064839   0.015860  -0.021206  -0.040356
    120       0.129230   0.091940  -0.253827   0.135670   0.097859   0.041438
    121      -0.101815  -0.065436  -0.033116   0.022264   0.036161   0.022961
    122      -0.061915  -0.037916  -0.023726  -0.006328  -0.042403  -0.054336
    123       0.024392   0.015191   0.000987  -0.004434  -0.008118  -0.007759
    124      -0.080518  -0.055940   0.012610   0.002810   0.042049   0.042088
    125      -0.018222  -0.012484  -0.006779   0.005849   0.014061   0.012206
    126       0.059163   0.034300   0.015522  -0.025996  -0.083621  -0.081663
    127      -0.094473  -0.061505  -0.012275   0.032686   0.125853   0.127526
    128      -0.039936  -0.026013  -0.007466   0.010470   0.038170   0.034276
    129       0.063369   0.040231   0.028043  -0.036331  -0.087187  -0.082119
    130      -0.094468  -0.066336  -0.000818   0.016616   0.069470   0.063729
    131      -0.029846  -0.021447  -0.016449   0.016407   0.035440   0.028760
    132       0.016192   0.010839   0.024065  -0.027860  -0.061408  -0.056395
    133       0.052000   0.029557   0.001870  -0.005763  -0.020409  -0.019166
    134       0.004958   0.002619  -0.010347   0.009991   0.019560   0.017275
    135      -0.019113  -0.011654   0.051352  -0.043235  -0.070017  -0.060379
    136       0.055961   0.033590   0.001933  -0.003642  -0.013169  -0.011350
    137       0.007764   0.005685  -0.009203   0.011053   0.024861   0.023387
    138      -0.002729  -0.003470   0.028363  -0.031728  -0.064534  -0.059398
    139       0.064646   0.037717  -0.018447   0.007652  -0.006434  -0.009614
    140       0.013953   0.010132  -0.003680   0.006624   0.015832   0.015636
    141      -0.049701  -0.027853   0.014183  -0.011146  -0.017250  -0.015194
    142       0.041861   0.024984  -0.020913   0.017266   0.027694   0.024317
    143       0.027303   0.015649  -0.009029   0.007479   0.012392   0.011058
    144      -0.048587  -0.027315   0.014594  -0.011492  -0.017816  -0.015553
    145      -0.070045  -0.044219  -0.032790   0.042045   0.106234   0.099282
    146       0.007039   0.002713  -0.011884   0.013042   0.029872   0.028189
    147      -0.107450  -0.064103   0.010574   0.000104   0.021544   0.022614
    148       0.073254   0.044127  -0.024734   0.014565   0.010610   0.006464
    149       0.056261   0.034090  -0.004427   0.000240  -0.008714  -0.008853
    150      -0.113157  -0.066866   0.011576  -0.000578   0.020977   0.021728
    151       0.066692   0.040413  -0.014688   0.010135   0.010150   0.008953
    152       0.050938   0.030312  -0.003031   0.000599  -0.004552  -0.003863
    153      -0.042621  -0.015680   0.014458  -0.018889  -0.037963  -0.035418
    154       0.079846   0.051180  -0.114033   0.047051  -0.045353  -0.073840
    155      -0.063904  -0.044936   0.114676  -0.045353   0.034621   0.064990
    156      -0.027777  -0.008056  -0.005835  -0.024549  -0.098518  -0.100694
    157      -0.053971  -0.011605  -0.036009   0.028210   0.065818   0.053880
    158      -0.075723  -0.051896   0.136363  -0.039754   0.095789   0.131178
    159      -0.096306  -0.038099   0.058941  -0.043507  -0.031197  -0.018170
    160       0.132875   0.080856  -0.132070   0.033820  -0.142323  -0.172391
    161      -0.177952  -0.107642   0.157045  -0.021910   0.231863   0.266919
    162      -0.040149  -0.014947   0.019210  -0.030461  -0.072947  -0.069990
    163      -0.023771  -0.013793   0.007452   0.002196   0.020296   0.021153
    164       0.030829   0.013305  -0.008977   0.012289   0.026029   0.024812
    165      -0.111389  -0.048024   0.107377  -0.076523  -0.068383  -0.040541
    166      -0.042083  -0.025086   0.024432  -0.008505   0.011680   0.017002
    167       0.068827   0.041495  -0.040421   0.034696   0.053768   0.045191
    168      -0.064518  -0.029765   0.047785  -0.052440  -0.106951  -0.096910
    169      -0.068549  -0.033601   0.056964  -0.029909   0.006886   0.021571
    170       0.073086   0.035774  -0.057355   0.048054   0.071165   0.057757
    171       0.007585   0.000185  -0.002201   0.006296   0.016376   0.015460
    172      -0.049636  -0.026470   0.039414  -0.025955  -0.023494  -0.014805
    173       0.050173   0.028793  -0.041935   0.025033   0.018755   0.009790
    174       0.000494  -0.003612   0.013898  -0.001854   0.016695   0.020072
    175      -0.054814  -0.030519   0.044434  -0.025539  -0.013780  -0.004063
    176       0.066064   0.041663  -0.053012   0.020995  -0.012710  -0.023291
    177      -0.001012  -0.006431   0.006860   0.005701   0.029648   0.030753
    178      -0.035173  -0.015013   0.041871  -0.027396  -0.022039  -0.011009
    179       0.055138   0.032314  -0.053048   0.025868   0.002063  -0.009993
    180      -0.020739  -0.016803   0.031722  -0.010740   0.014277   0.021705
    181       0.005784   0.001225   0.001123   0.000089   0.000688   0.000983
    182       0.007594   0.010011  -0.022166   0.006576  -0.011217  -0.016447
    183      -0.097678  -0.050814   0.080072  -0.056795  -0.065326  -0.046802
    184       0.034588   0.014422  -0.018576   0.018606   0.030913   0.026601
    185       0.024008   0.017771  -0.034277   0.017498   0.005557  -0.002614
    186       0.001594  -0.008177   0.018693   0.003402   0.042725   0.047312
    187       0.028529   0.011602  -0.010661   0.011816   0.021608   0.019361
    188      -0.029277  -0.005009  -0.000859  -0.015887  -0.055016  -0.055502
    189       0.007914  -0.002441   0.016574   0.002948   0.035408   0.039662
    190       0.023617   0.009091  -0.010134   0.011098   0.019620   0.017213
    191      -0.032143  -0.006677   0.003620  -0.019307  -0.057249  -0.056125
    192       0.001471   0.028987  -0.000858  -0.004330  -0.001880   0.001253
    193      -0.000693  -0.003830   0.006862   0.003952   0.006728  -0.000202
    194       0.004100   0.040940   0.003164  -0.001164   0.001878   0.003619
    195      -0.072786   0.059506  -0.005973   0.040599  -0.078507   0.061161
    196       0.057271  -0.046947  -0.027287   0.009624  -0.214906   0.179098
    197       0.066948  -0.064874  -0.044023  -0.148797   0.035232   0.005054
    198       0.001520   0.231166   0.011001  -0.015994  -0.000278  -0.026026
    199      -0.081317  -0.015519  -0.060236  -0.026248   0.025676  -0.008406
    200      -0.018678   0.181426  -0.017698  -0.014011   0.006195   0.009045
    201       0.073239   0.044060  -0.040715   0.048751   0.102100   0.097324
    202       0.107325   0.066067  -0.055165  -0.005225  -0.149330  -0.162372
    203      -0.021364  -0.018893   0.120271  -0.075364  -0.098734  -0.070948
    204       0.006408   0.051528   0.005165  -0.004467   0.001718   0.007952
    205      -0.000544  -0.010493  -0.014141  -0.006005  -0.008768  -0.001503
    206       0.004824   0.046023  -0.001885  -0.009432  -0.003463   0.005988
    207      -0.000442   0.001349   0.000413   0.000064   0.000631  -0.000924
    208       0.002308   0.005819  -0.003768  -0.003580  -0.004149  -0.000374
    209       0.000302  -0.022938  -0.001707   0.003309  -0.000388  -0.001167
    210      -0.001804  -0.055578  -0.001392   0.003431  -0.002136  -0.003701
    211      -0.005386   0.004988   0.008008   0.002504   0.020344   0.000657
    212      -0.003188  -0.037788  -0.002435   0.012833   0.004057  -0.001422
    213       0.005185   0.281403   0.026705  -0.027543   0.000408  -0.031257
    214      -0.127410  -0.043514  -0.151889  -0.056869   0.033121  -0.011688
    215      -0.037141   0.321781  -0.030331  -0.065998   0.012626  -0.008664
                 60         61         62         63         64         65    
      0       0.012146  -0.013752  -0.002568   0.001073  -0.084311  -0.093550
      1      -0.006980   0.006376  -0.001202   0.001966   0.022662   0.012017
      2       0.005026  -0.005417   0.000515  -0.003352  -0.025336  -0.023431
      3       0.012592  -0.014534  -0.001903  -0.000165  -0.081796  -0.092646
      4      -0.013323   0.016138   0.002059  -0.000281   0.118837   0.167981
      5       0.003231  -0.003506   0.001536  -0.004198   0.007243   0.023186
      6       0.003305  -0.003077   0.000473  -0.001558   0.031067   0.056218
      7      -0.006393   0.005132  -0.000995   0.000839   0.008539  -0.018055
      8       0.004379  -0.007187   0.003481  -0.011082  -0.035467  -0.096974
      9       0.003800  -0.003579  -0.001368   0.000887  -0.042100  -0.041946
     10       0.000930  -0.002705   0.000336  -0.003650   0.001205  -0.019659
     11       0.007589  -0.005953   0.001542  -0.003665  -0.054453  -0.037557
     12      -0.010775   0.010271   0.004661  -0.005121   0.089784   0.087396
     13       0.008209  -0.014420   0.000331  -0.006461  -0.050761  -0.089570
     14       0.029127  -0.028688  -0.005806   0.002121  -0.242241  -0.231168
     15      -0.007756   0.007951   0.003360  -0.004001   0.069982   0.070612
     16       0.004136  -0.002543  -0.000472  -0.002770  -0.002470   0.021554
     17      -0.011199   0.013598   0.009436  -0.011797   0.135521   0.164195
     18      -0.005139  -0.003305   0.002750   0.000293   0.047809  -0.035801
     19       0.006096   0.004303   0.002162   0.003397  -0.024164   0.023695
     20      -0.007333  -0.003844  -0.000062   0.000975   0.053177  -0.016962
     21       0.007625   0.005671  -0.008121  -0.004315  -0.081191   0.063738
     22      -0.001515  -0.003304   0.010023   0.005997   0.071664  -0.081760
     23       0.013862   0.009289  -0.017192  -0.006837  -0.148418   0.114034
     24       0.008245   0.003932  -0.009434  -0.005491  -0.085397   0.053014
     25       0.031096   0.023803  -0.010684   0.000103  -0.217272   0.172342
     26      -0.022006  -0.012359   0.012046   0.006341   0.192689  -0.112206
     27      -0.013172  -0.009953   0.007314   0.002174   0.093581  -0.075173
     28      -0.006105  -0.003994   0.000809   0.001038   0.022700  -0.011681
     29      -0.011902  -0.008097  -0.000074  -0.001556   0.047721  -0.027831
     30      -0.012008  -0.009026   0.004206   0.000853   0.062690  -0.044201
     31      -0.017068  -0.013343   0.010501   0.003259   0.150069  -0.149015
     32      -0.016289  -0.012468   0.002548  -0.001335   0.074011  -0.062144
     33      -0.000618  -0.000225  -0.001973  -0.001034  -0.041071   0.044686
     34      -0.000167   0.001222   0.000769   0.004148  -0.036482   0.073347
     35      -0.012562  -0.009240  -0.004775  -0.006665   0.046356  -0.062242
     36      -0.008071   0.010072   0.006073  -0.006798   0.073668   0.083668
     37       0.000803  -0.001376  -0.000397   0.000525   0.004564   0.004908
     38      -0.011597   0.015945   0.003959  -0.002999   0.009787   0.016686
     39       0.070591  -0.097688  -0.030716   0.026701  -0.023074  -0.040303
     40      -0.112734   0.158083   0.059766  -0.060103   0.128032   0.173104
     41       0.035315  -0.049416  -0.019947   0.020409  -0.043837  -0.054873
     42      -0.034223   0.045016   0.019287  -0.020339   0.133674   0.149527
     43       0.082707  -0.116675  -0.040280   0.037586  -0.055339  -0.090626
     44       0.089941  -0.124865  -0.046197   0.045186  -0.109965  -0.140400
     45      -0.010312   0.014267   0.004702  -0.004334   0.006097   0.010097
     46       0.005126  -0.007000  -0.000877   0.000006   0.015018   0.014155
     47      -0.025531   0.035855   0.012978  -0.012861   0.013596   0.020685
     48      -0.098189   0.138563   0.049779  -0.049272  -0.036437  -0.037845
     49       0.099715  -0.138724  -0.048026   0.045938  -0.081987  -0.122389
     50       0.202114  -0.284070  -0.102345   0.100896  -0.026447  -0.053624
     51       0.195299  -0.273545  -0.096159   0.093205   0.005371  -0.010790
     52      -0.133731   0.188715   0.070537  -0.071158   0.094868   0.136044
     53       0.028141  -0.039775  -0.014596   0.014588  -0.008491  -0.014569
     54      -0.011666   0.016574   0.005754  -0.005634  -0.014736  -0.018872
     55       0.004461  -0.006348  -0.002348   0.002367   0.006619   0.008445
     56      -0.023976   0.034136   0.013044  -0.013354  -0.026992  -0.033963
     57       0.189670  -0.267498  -0.097475   0.096973   0.091487   0.106748
     58      -0.130497   0.185117   0.068270  -0.068724  -0.140495  -0.177666
     59       0.027762  -0.039156  -0.013856   0.013612   0.020918   0.025893
     60      -0.093831   0.132206   0.046732  -0.045917  -0.047017  -0.051259
     61       0.088648  -0.125970  -0.047323   0.047871   0.102048   0.133376
     62       0.191848  -0.270868  -0.097909   0.097120   0.126101   0.151810
     63      -0.001874   0.002761   0.000893  -0.000855  -0.006738  -0.008557
     64       0.000557  -0.000577  -0.000674   0.000820  -0.009310  -0.010172
     65      -0.003590   0.005216   0.002141  -0.002312  -0.011049  -0.014789
     66       0.020753  -0.029208  -0.010683   0.010501   0.002443   0.003765
     67      -0.097858   0.139651   0.052249  -0.053256  -0.152442  -0.195025
     68       0.025962  -0.036876  -0.013733   0.013899   0.031100   0.039712
     69       0.017991  -0.025716  -0.010068   0.010362   0.024407   0.033924
     70       0.082570  -0.117379  -0.044762   0.045733   0.100455   0.134160
     71       0.060468  -0.085786  -0.031898   0.032270   0.068866   0.088112
     72       0.012804  -0.018265  -0.007218   0.007514   0.020082   0.027517
     73      -0.005634   0.008331   0.002531  -0.002151  -0.010674  -0.014727
     74       0.029032  -0.041528  -0.016007   0.016598   0.056141   0.073443
     75      -0.005815   0.005197  -0.004159   0.007865   0.012861   0.013939
     76       0.004474  -0.004940   0.001947  -0.003759  -0.003114  -0.006016
     77      -0.005277   0.002218  -0.004392   0.009559   0.064820   0.057945
     78       0.074665  -0.057549   0.079311  -0.147809  -0.113732  -0.122198
     79       0.015722  -0.013788   0.013500  -0.025306  -0.018213  -0.022497
     80       0.024822  -0.024453   0.014683  -0.029184  -0.042446  -0.047352
     81      -0.029102   0.024284  -0.028398   0.053025   0.020863   0.024817
     82      -0.081988   0.064464  -0.081084   0.151462   0.150783   0.157206
     83      -0.001901  -0.001125   0.001822  -0.001994   0.110160   0.102345
     84      -0.011356   0.009814  -0.010609   0.019300  -0.002518  -0.000776
     85       0.011916  -0.006482   0.019391  -0.033688  -0.009189  -0.010720
     86      -0.004430   0.002976  -0.005522   0.010132   0.011811   0.012034
     87       0.111259  -0.079410   0.143419  -0.261621  -0.059693  -0.073072
     88       0.006731  -0.003470   0.011013  -0.018374  -0.013261  -0.015620
     89       0.088183  -0.061038   0.121231  -0.222866   0.008308   0.004418
     90      -0.031901   0.026605  -0.029186   0.054440   0.041861   0.045345
     91      -0.127449   0.095423  -0.158337   0.296992   0.056809   0.068815
     92      -0.060537   0.040415  -0.092003   0.169899  -0.028356  -0.022597
     93      -0.007710   0.004717  -0.013683   0.025415  -0.015829  -0.015951
     94       0.014549  -0.010028   0.021581  -0.041026   0.008078   0.008767
     95       0.001434  -0.002048  -0.002207   0.003167  -0.017856  -0.017237
     96      -0.029155   0.018509  -0.048777   0.091785  -0.043129  -0.045573
     97      -0.117181   0.078529  -0.177137   0.329263  -0.085855  -0.085676
     98      -0.059610   0.040104  -0.089094   0.162975  -0.038836  -0.034217
     99       0.110080  -0.074782   0.165682  -0.310246   0.086877   0.088241
    100       0.001240  -0.001170   0.002136  -0.005324   0.007551   0.009084
    101       0.088807  -0.060285   0.127218  -0.235593   0.006461   0.003499
    102      -0.002151   0.001205  -0.003057   0.006179   0.007538   0.006235
    103       0.001530  -0.001180   0.002999  -0.005895   0.011015   0.011184
    104       0.001009  -0.000805   0.000275  -0.000836  -0.010488  -0.009913
    105       0.003670   0.000380   0.016246  -0.028782   0.048028   0.047694
    106      -0.019334   0.014446  -0.026418   0.052191  -0.011661  -0.014965
    107       0.004176  -0.002977   0.005282  -0.010539  -0.005835  -0.004685
    108       0.061287  -0.041425   0.095914  -0.180468   0.085834   0.089200
    109       0.005634  -0.004224   0.008731  -0.017014   0.015528   0.016120
    110      -0.008544   0.007475  -0.010728   0.022397  -0.018210  -0.019585
    111      -0.028367   0.017558  -0.048283   0.091225  -0.036292  -0.040077
    112      -0.052062   0.034464  -0.082583   0.156090  -0.057311  -0.061253
    113       0.011752  -0.005703   0.024759  -0.046217   0.026499   0.028835
    114       0.009345   0.007286  -0.011115  -0.004585  -0.087350   0.070014
    115      -0.004425  -0.003899   0.001633   0.000143  -0.002076  -0.000494
    116       0.014113   0.012597  -0.009039  -0.002844  -0.019212   0.020508
    117       0.024147   0.019478  -0.024235  -0.010341  -0.145258   0.110933
    118       0.138781   0.124428  -0.110127  -0.037879  -0.149729   0.150462
    119      -0.047526  -0.041895   0.040387   0.014961   0.072734  -0.060852
    120      -0.057564  -0.050857   0.035393   0.010063   0.002900  -0.011545
    121      -0.109978  -0.098993   0.091072   0.032743   0.121066  -0.120993
    122      -0.101226  -0.090876   0.086603   0.031551   0.118526  -0.112869
    123       0.010380   0.009182  -0.007957  -0.002742  -0.010658   0.010856
    124      -0.005443  -0.005234   0.007997   0.003493   0.021091  -0.016681
    125       0.030297   0.027173  -0.023168  -0.008101  -0.008752   0.012856
    126       0.092511   0.084108  -0.076598  -0.027978   0.064924  -0.054071
    127       0.226427   0.203094  -0.180055  -0.063824  -0.102198   0.116710
    128      -0.151533  -0.137207   0.125991   0.045802  -0.012958   0.002835
    129      -0.196535  -0.176235   0.153968   0.054276  -0.028555   0.012869
    130      -0.158519  -0.143571   0.133639   0.048761   0.099784  -0.104910
    131      -0.116541  -0.105585   0.097809   0.035592   0.061798  -0.067041
    132       0.012174   0.011180  -0.009856  -0.003573   0.016524  -0.014922
    133      -0.005425  -0.004901   0.004889   0.001856  -0.004932   0.004466
    134       0.028155   0.025654  -0.024358  -0.009106   0.036281  -0.032822
    135      -0.189240  -0.170918   0.155803   0.056543  -0.084928   0.068977
    136      -0.154003  -0.139888   0.129310   0.047569  -0.166047   0.149464
    137      -0.111584  -0.101270   0.092494   0.033781  -0.110461   0.098829
    138       0.090325   0.081550  -0.071530  -0.025582   0.035709  -0.024031
    139       0.204747   0.185853  -0.171117  -0.062640   0.196311  -0.176890
    140      -0.147195  -0.133022   0.119291   0.043018  -0.083932   0.068608
    141       0.002046   0.001992  -0.001506  -0.000522   0.010025  -0.008772
    142      -0.000848  -0.000968   0.000383   0.000113  -0.014285   0.011891
    143       0.004164   0.003784  -0.004189  -0.001691   0.008745  -0.009267
    144      -0.013100  -0.011908   0.012015   0.004631  -0.023036   0.022647
    145       0.006466   0.005537  -0.005950  -0.002460   0.015487  -0.014335
    146      -0.034121  -0.031425   0.029965   0.011256  -0.072574   0.068235
    147      -0.036787  -0.033684   0.032863   0.012372  -0.054117   0.052723
    148       0.111735   0.101753  -0.096601  -0.036040   0.149116  -0.140757
    149      -0.023661  -0.021429   0.019057   0.006896  -0.025996   0.021930
    150      -0.003591  -0.003058   0.002608   0.000733   0.030490  -0.027586
    151      -0.090618  -0.082883   0.077637   0.028938  -0.154623   0.141880
    152      -0.077261  -0.070511   0.065902   0.024475  -0.118971   0.109086
    153       0.006313   0.003943   0.004693   0.003333  -0.011303   0.008385
    154       0.002576   0.003283  -0.000439   0.000063   0.028544  -0.014012
    155       0.010810   0.005399   0.007952   0.006029  -0.065891   0.041037
    156       0.064037   0.038240   0.067557   0.047660  -0.051246   0.039771
    157      -0.096537  -0.054657  -0.100425  -0.070732   0.201787  -0.140204
    158      -0.047813  -0.029512  -0.056526  -0.039512  -0.032087   0.013762
    159      -0.108960  -0.062625  -0.124726  -0.087762   0.125024  -0.093712
    160       0.018380   0.013364   0.008165   0.007056  -0.022269   0.020440
    161      -0.031463  -0.020673  -0.022971  -0.017415   0.049534  -0.038437
    162       0.012156   0.008198   0.009003   0.006625   0.005089  -0.002161
    163       0.015328   0.007514   0.025537   0.016392  -0.002161   0.002524
    164       0.016023   0.008245   0.023731   0.015730  -0.016028   0.011794
    165      -0.161931  -0.089182  -0.222596  -0.152214   0.069328  -0.058704
    166       0.047075   0.024680   0.072880   0.049413   0.001631   0.000052
    167      -0.130389  -0.071674  -0.186449  -0.129878  -0.006672   0.001751
    168       0.078551   0.046417   0.086742   0.061296  -0.058499   0.044787
    169      -0.199675  -0.111733  -0.278808  -0.195953   0.032221  -0.032146
    170      -0.002212  -0.003616   0.017760   0.011095   0.050712  -0.035044
    171       0.007669   0.003889   0.015105   0.010543   0.014948  -0.010255
    172       0.021197   0.011878   0.030488   0.022255   0.000783  -0.001263
    173       0.010240   0.005035   0.022101   0.015247   0.023474  -0.015963
    174      -0.158655  -0.086412  -0.252039  -0.178770  -0.096463   0.067317
    175       0.042185   0.022995   0.062578   0.044169  -0.002881   0.002149
    176      -0.133776  -0.072280  -0.203472  -0.141892  -0.013021   0.006485
    177       0.071099   0.037815   0.120297   0.085252   0.062229  -0.044501
    178      -0.188906  -0.101989  -0.298890  -0.208989  -0.096035   0.063743
    179       0.002266   0.001211   0.002838   0.000614  -0.001134   0.003475
    180       0.003349   0.001585   0.004751   0.003540  -0.010563   0.006136
    181       0.003083   0.001769   0.004880   0.003683   0.003866  -0.003035
    182       0.000066   0.000035   0.002227   0.001502   0.014882  -0.009916
    183      -0.000270   0.001730  -0.017040  -0.010507  -0.048733   0.032622
    184      -0.022653  -0.012822  -0.035406  -0.026293  -0.021938   0.016815
    185      -0.019992  -0.011158  -0.030350  -0.022570  -0.007135   0.006922
    186       0.057139   0.029859   0.100368   0.071458   0.051735  -0.039054
    187      -0.053016  -0.029223  -0.083323  -0.059729  -0.035666   0.025721
    188      -0.048698  -0.025095  -0.088576  -0.062781  -0.051087   0.037820
    189      -0.091367  -0.049950  -0.150533  -0.107693  -0.097978   0.069519
    190      -0.011387  -0.006528  -0.016925  -0.012512  -0.008218   0.006081
    191       0.004142   0.003488   0.003454   0.004122   0.015573  -0.011305
    192      -0.000526  -0.000007  -0.000658  -0.002352   0.000188   0.004384
    193       0.000949  -0.000729   0.000739  -0.001881  -0.001161   0.000494
    194       0.000844   0.001995   0.000674   0.001847  -0.000942   0.001309
    195       0.000979  -0.002438  -0.000945   0.001236   0.023147   0.022200
    196       0.002512  -0.004783  -0.006770   0.010771  -0.047712  -0.046099
    197      -0.005494   0.004854  -0.001715   0.004559   0.029180   0.027362
    198       0.000797   0.003774  -0.000355   0.001348  -0.004336   0.031285
    199      -0.000935   0.000405   0.000423   0.000115   0.014731   0.011016
    200      -0.000319   0.000246   0.000497   0.000513   0.006190  -0.019330
    201      -0.002003  -0.002843   0.004376   0.002168  -0.015524   0.009910
    202      -0.002748  -0.000202  -0.012794  -0.008125  -0.034956   0.023952
    203       0.007451   0.005332  -0.004027  -0.001464  -0.057252   0.037841
    204       0.000494  -0.000210   0.000825   0.003441  -0.000403  -0.006240
    205      -0.000478   0.000313   0.000256   0.001452   0.001659  -0.001894
    206      -0.000739  -0.000521  -0.000543  -0.001926   0.000701   0.002831
    207       0.000181   0.000643   0.000124   0.000539  -0.000161   0.002074
    208      -0.000406   0.000465  -0.000383   0.000068  -0.000199   0.001871
    209       0.000236  -0.000529   0.000588   0.002286   0.000112  -0.005051
    210      -0.000090  -0.000031  -0.000180  -0.000600   0.000181  -0.001359
    211       0.000382  -0.000029   0.000460  -0.000092  -0.000925  -0.000263
    212       0.000052   0.000077  -0.000031  -0.000498  -0.000233   0.000097
    213       0.000373   0.005690  -0.001039  -0.000413  -0.001834   0.063277
    214       0.001354  -0.001372  -0.001899   0.001459  -0.010556  -0.010746
    215      -0.000172   0.004907  -0.003084  -0.004141  -0.002278   0.060884
                 66         67         68         69         70         71    
      0       0.042643   0.012267  -0.025659  -0.037401  -0.016207   0.011425
      1       0.007450   0.009204  -0.024898  -0.016553   0.129959   0.088269
      2       0.007885   0.000997   0.003609  -0.003120  -0.020147  -0.009331
      3       0.053301   0.014184  -0.029527  -0.042039  -0.005789   0.029185
      4      -0.107421  -0.046282   0.113365   0.108136  -0.217878  -0.185590
      5      -0.004030  -0.010952   0.035083   0.023397  -0.093784  -0.048928
      6      -0.078829  -0.029506   0.090967   0.095672  -0.197937  -0.150234
      7       0.028607   0.022029  -0.051592  -0.034292   0.221414   0.160180
      8       0.055454   0.044892  -0.072215  -0.023725   0.355195   0.276599
      9       0.022729   0.005942  -0.018289  -0.029248   0.012123  -0.004954
     10       0.010549   0.013420  -0.014311   0.004199   0.058619   0.047851
     11       0.027453  -0.004434   0.003308  -0.024186  -0.079758  -0.062960
     12      -0.041174  -0.011239   0.037246   0.058532  -0.013345   0.038240
     13       0.038329   0.020021  -0.017243  -0.010879  -0.106383   0.005231
     14       0.120354   0.020370  -0.067121  -0.139802  -0.121889  -0.134571
     15      -0.034491  -0.008971   0.030192   0.047486  -0.003064   0.026980
     16      -0.014921  -0.011074   0.031762   0.017436  -0.103731  -0.147400
     17      -0.076606  -0.036026   0.097820   0.110262  -0.150193  -0.061531
     18       0.003991   0.025523  -0.028789   0.019677   0.023435   0.009191
     19      -0.004489  -0.020126   0.007668  -0.001533  -0.005720  -0.009484
     20      -0.013112   0.018326  -0.001189   0.025915  -0.095959  -0.077729
     21      -0.005549  -0.040949   0.054843  -0.036304  -0.027239  -0.010871
     22       0.018429   0.050068  -0.090752   0.036456   0.158797   0.162512
     23      -0.015831  -0.069976   0.102277  -0.064774  -0.082201   0.006710
     24      -0.002412  -0.036151   0.052988  -0.040761  -0.043040   0.025912
     25      -0.010368  -0.108736   0.084385  -0.070577   0.161156   0.077037
     26      -0.006482   0.083404  -0.082942   0.087200  -0.047861  -0.099254
     27       0.006303   0.046786  -0.043487   0.028958   0.009691   0.028586
     28      -0.005482  -0.001842   0.015993  -0.003451  -0.103052  -0.072636
     29      -0.004276   0.008332   0.012786   0.003352  -0.088045  -0.058112
     30      -0.001067   0.028765  -0.009483   0.014610  -0.052951  -0.017153
     31       0.029336   0.112205  -0.152111   0.067836   0.223310   0.194465
     32       0.005940   0.056890  -0.040213   0.025607   0.029305   0.051905
     33      -0.012828  -0.072236   0.103006  -0.055117  -0.144728  -0.121405
     34      -0.035222  -0.074279   0.113464  -0.026292  -0.404127  -0.318321
     35       0.018966   0.030589  -0.022723  -0.012822   0.167725   0.138953
     36      -0.019701  -0.011286   0.033283   0.048768   0.024802   0.000527
     37      -0.016281  -0.002682   0.004071   0.005159  -0.011209  -0.011788
     38       0.072706   0.006354  -0.013140  -0.025128  -0.006696  -0.000821
     39      -0.246875  -0.023254   0.042492   0.077633   0.017272  -0.003025
     40       0.276199   0.008407   0.006219  -0.020014  -0.006050  -0.014037
     41      -0.051861   0.001174  -0.012357  -0.013006  -0.010016  -0.001853
     42       0.039978  -0.008951   0.040370   0.062975   0.074341   0.024689
     43      -0.251277  -0.013822   0.019774   0.057851   0.041857   0.010649
     44      -0.201761  -0.006377  -0.007090   0.005035  -0.018222  -0.004770
     45       0.014406  -0.000392   0.000700  -0.003235  -0.017127  -0.019256
     46      -0.018741  -0.002883   0.011026   0.020908   0.022202   0.018965
     47       0.043145   0.001730  -0.001290  -0.007092  -0.003268  -0.007453
     48      -0.002664   0.001805  -0.002652  -0.005959  -0.021983  -0.030698
     49      -0.239451  -0.008348   0.010278   0.049380   0.055062   0.056385
     50      -0.166127  -0.007232   0.002868   0.027429   0.039986   0.049628
     51      -0.075249  -0.002546   0.005504   0.023455   0.032462   0.039950
     52       0.273381   0.011810   0.000145  -0.027100  -0.008490  -0.016917
     53      -0.044663  -0.002458   0.001464   0.007399   0.009289   0.007174
     54      -0.015670   0.000740  -0.002449   0.000042   0.009314   0.009820
     55       0.006485  -0.000322   0.001364   0.000855  -0.002353  -0.003954
     56      -0.053731  -0.002911   0.005515   0.012198  -0.001105  -0.001525
     57       0.136492   0.007501  -0.015125  -0.029923   0.007276   0.015523
     58      -0.247023  -0.009414   0.016112   0.048611   0.017012   0.024886
     59       0.026075   0.000052   0.000693  -0.002711  -0.006391  -0.008855
     60      -0.016317   0.001925  -0.006819  -0.010659  -0.020455  -0.026762
     61       0.214420   0.009261  -0.017089  -0.049699  -0.044958  -0.055126
     62       0.175906   0.005843  -0.008349  -0.027664  -0.003318  -0.002935
     63      -0.007258   0.000338  -0.001221  -0.000012   0.009107   0.010763
     64       0.013900   0.002856  -0.007161  -0.010703   0.000440   0.003785
     65      -0.022817  -0.000808   0.001600   0.005030   0.002567   0.004465
     66       0.018791   0.001551  -0.003637  -0.008639  -0.021693  -0.020776
     67      -0.262321  -0.008249   0.012466   0.046815   0.023913   0.040338
     68       0.059321   0.002530  -0.004340  -0.012278  -0.005130  -0.007072
     69       0.070784   0.003707  -0.007452  -0.020300  -0.028508  -0.030125
     70       0.247343   0.012607  -0.025139  -0.065013  -0.056705  -0.063190
     71       0.129941   0.005359  -0.009661  -0.027345  -0.009684  -0.014401
     72       0.054024   0.002828  -0.005769  -0.014657  -0.010517  -0.012055
     73      -0.006809   0.002413  -0.006518  -0.001959   0.056478   0.061315
     74       0.115838   0.004946  -0.008758  -0.024795  -0.008587  -0.013929
     75      -0.017298  -0.000815  -0.019713  -0.027440  -0.000663  -0.000240
     76      -0.000253  -0.001594   0.030814   0.045302   0.000982  -0.000104
     77      -0.078836  -0.008179   0.005439   0.025065   0.051271   0.030118
     78       0.166994   0.009255   0.183991   0.252469   0.011686  -0.006619
     79       0.025082  -0.000198   0.059060   0.084731   0.006240   0.001472
     80       0.002478  -0.003342   0.051750   0.066837  -0.059502  -0.050650
     81      -0.038171   0.000796  -0.082156  -0.118196  -0.025064  -0.012105
     82      -0.177249  -0.009978  -0.174802  -0.230915   0.038867   0.032284
     83      -0.113090  -0.013767   0.024260   0.060797   0.102949   0.058807
     84       0.005405   0.002294  -0.025045  -0.038275  -0.014372  -0.006710
     85       0.024606   0.001707   0.024918   0.037063   0.023259   0.011329
     86      -0.014728  -0.001372  -0.005876  -0.005446   0.018029   0.011560
     87       0.118868   0.005282   0.176144   0.256059   0.077822   0.038406
     88       0.031301   0.001325   0.040196   0.060143   0.023968   0.013936
     89       0.003525   0.001900   0.018764   0.026618   0.064712   0.031639
     90      -0.056136  -0.000120  -0.096867  -0.135757  -0.015870  -0.004812
     91      -0.101777  -0.004684  -0.165888  -0.231621  -0.062756  -0.014650
     92       0.017509  -0.001188   0.004150   0.002208  -0.036603  -0.010075
     93       0.019168   0.000720   0.017698   0.024148  -0.007640  -0.004688
     94      -0.013881   0.000390  -0.025939  -0.040088  -0.017224  -0.010231
     95       0.015459   0.001184   0.006392   0.005672  -0.015403  -0.008575
     96       0.061068   0.000409   0.090060   0.132101   0.027719   0.015811
     97       0.107131   0.000491   0.135515   0.198553   0.023952   0.019019
     98       0.029715   0.001973  -0.006867  -0.015911  -0.051483  -0.026110
     99      -0.119034  -0.000738  -0.161113  -0.239309  -0.074265  -0.055572
    100      -0.017570  -0.000233  -0.030630  -0.047018  -0.030702  -0.016737
    101       0.003838   0.003794  -0.008807  -0.016940   0.032894   0.011216
    102      -0.006026  -0.001345   0.012599   0.021617   0.021531   0.012118
    103      -0.015677  -0.001028  -0.012969  -0.017676  -0.003966  -0.002098
    104       0.010720   0.000930   0.002232   0.000590  -0.015429  -0.009206
    105      -0.050255  -0.001488  -0.050012  -0.064687   0.043381   0.027335
    106       0.033363   0.000239   0.063337   0.099228   0.079429   0.047841
    107       0.002383   0.000797  -0.011232  -0.019715  -0.026192  -0.015484
    108      -0.127917  -0.003060  -0.162773  -0.239633  -0.083887  -0.049052
    109      -0.024836  -0.001245  -0.025461  -0.036941  -0.017302  -0.009869
    110       0.035805   0.002052   0.036989   0.055612   0.041860   0.024940
    111       0.054490  -0.000759   0.103164   0.153879   0.053550   0.030705
    112       0.085621   0.000365   0.135659   0.201914   0.074775   0.046127
    113      -0.034394   0.000826  -0.067174  -0.098307  -0.016673  -0.008000
    114      -0.007117  -0.025636   0.047931  -0.034658   0.021698   0.003200
    115       0.001059  -0.020998   0.012048  -0.010960   0.017157   0.012623
    116      -0.004465   0.069068  -0.018801   0.016694   0.002251   0.004279
    117      -0.008875  -0.004601   0.062905  -0.051981   0.083966   0.036115
    118      -0.031384   0.310072  -0.037731   0.048012  -0.016764  -0.004532
    119       0.008257  -0.065075  -0.010932   0.007364  -0.029273  -0.010247
    120       0.006855  -0.188889   0.072671  -0.058314   0.013147  -0.002198
    121       0.025113  -0.250719   0.029406  -0.038122   0.013311   0.010957
    122       0.021628  -0.184152   0.002223  -0.013820  -0.003873   0.000251
    123      -0.002259   0.009657   0.001831   0.000860  -0.013453  -0.014867
    124       0.001598  -0.000951  -0.013584   0.011411  -0.020714  -0.017648
    125      -0.004193   0.046827  -0.013029   0.014156  -0.015451  -0.015833
    126       0.006522  -0.039112   0.000363  -0.002915  -0.010805  -0.016547
    127      -0.029895   0.277149  -0.041421   0.057221  -0.075526  -0.074657
    128       0.003810  -0.047863   0.001923  -0.005237   0.009944   0.013923
    129       0.003197  -0.028086   0.014038  -0.016920   0.031920   0.032095
    130       0.023532  -0.229314   0.018862  -0.029714   0.009759   0.013972
    131       0.016020  -0.162140   0.015852  -0.023212   0.014446   0.015023
    132       0.002463  -0.012217  -0.001266  -0.001196   0.008637   0.008661
    133      -0.000637   0.015389  -0.006237   0.004680   0.003983   0.005376
    134       0.005013  -0.050362   0.009546  -0.009819   0.001027   0.000803
    135      -0.007274   0.085224  -0.020405   0.016646   0.011697   0.017143
    136      -0.022919   0.219550  -0.040855   0.043727  -0.013440  -0.013555
    137      -0.015047   0.133830  -0.021569   0.025157  -0.014105  -0.015519
    138       0.000146   0.023022  -0.017101   0.015805  -0.030304  -0.033990
    139       0.027539  -0.256859   0.046036  -0.051777   0.040593   0.042955
    140      -0.007579   0.060255  -0.004091   0.005007   0.015316   0.017768
    141       0.001356  -0.003914  -0.002522   0.000725   0.009208   0.010692
    142      -0.001392  -0.003981   0.007364  -0.004857  -0.000406  -0.002883
    143       0.002015  -0.026536   0.008329  -0.007788   0.003319   0.002969
    144      -0.004228   0.049988  -0.013341   0.012745  -0.001056  -0.000465
    145       0.001685  -0.037617   0.012509  -0.007616  -0.047262  -0.049726
    146      -0.012032   0.106864  -0.018093   0.022555  -0.034491  -0.037373
    147      -0.010172   0.107887  -0.026425   0.028267  -0.039140  -0.039202
    148       0.024771  -0.254986   0.057465  -0.060649   0.053225   0.053972
    149      -0.002559   0.016008   0.001234  -0.000502   0.012850   0.011979
    150       0.003983  -0.027940   0.000092  -0.001362  -0.016190  -0.014358
    151      -0.022967   0.201215  -0.031285   0.037853  -0.025806  -0.031453
    152      -0.017641   0.160744  -0.027051   0.031223  -0.019104  -0.022316
    153       0.001591  -0.016261  -0.018644   0.012631  -0.001796  -0.001593
    154      -0.000596   0.032439  -0.047939   0.040006  -0.027752  -0.019538
    155       0.005285  -0.072255  -0.010898  -0.003168   0.047479   0.031130
    156       0.011232  -0.078708  -0.162194   0.111389  -0.020829  -0.008441
    157      -0.018734   0.217414   0.163783  -0.092787  -0.090302  -0.064510
    158      -0.004333  -0.013908   0.136721  -0.105531   0.073145   0.040573
    159      -0.018984   0.184671   0.256215  -0.170858   0.015075  -0.008913
    160       0.003073  -0.003428  -0.064744   0.044144   0.023540   0.019623
    161      -0.003994   0.017942   0.051412  -0.030824  -0.052540  -0.047186
    162       0.001008   0.009947  -0.028340   0.021315  -0.010926  -0.004639
    163       0.001780  -0.015664  -0.032049   0.024404  -0.030968  -0.017547
    164       0.002322  -0.025731  -0.027167   0.017531   0.004359   0.006364
    165      -0.015679   0.140712   0.251711  -0.178230   0.079564   0.038693
    166       0.000654  -0.011719  -0.022170   0.016678  -0.039357  -0.020677
    167       0.000839   0.002251   0.021203  -0.014441   0.054026   0.023242
    168       0.012056  -0.084447  -0.174471   0.118781  -0.026709  -0.006574
    169      -0.008330   0.079421   0.168197  -0.115908   0.064997   0.015905
    170      -0.008230   0.061191   0.094329  -0.061925  -0.003228  -0.001210
    171      -0.001946   0.017106   0.017572  -0.010987  -0.010680  -0.007486
    172      -0.001921   0.009746   0.032502  -0.025460   0.022186   0.013264
    173      -0.002839   0.024004   0.027871  -0.017940  -0.006720  -0.004450
    174       0.018893  -0.137862  -0.238790   0.171412  -0.080203  -0.061233
    175      -0.000993  -0.002152   0.013592  -0.012007   0.001612   0.002417
    176       0.003243  -0.004220  -0.021547   0.017081   0.032889   0.008765
    177      -0.012592   0.088308   0.160958  -0.114322   0.031350   0.018535
    178       0.014752  -0.110027  -0.148710   0.102917   0.007065   0.000182
    179       0.004399  -0.021324  -0.083406   0.062985  -0.051729  -0.031583
    180      -0.000037  -0.008099   0.015546  -0.013521   0.021701   0.013378
    181      -0.001066   0.008755   0.017061  -0.012718   0.013962   0.008555
    182      -0.001588   0.016859   0.012730  -0.007138  -0.010047  -0.007456
    183       0.005890  -0.044196  -0.048339   0.027160   0.061859   0.043860
    184       0.005290  -0.042852  -0.081266   0.059532  -0.050341  -0.031368
    185       0.003668  -0.024718  -0.067409   0.051406  -0.057021  -0.036167
    186      -0.012438   0.081055   0.182771  -0.132022   0.065152   0.037312
    187       0.007457  -0.057538  -0.102317   0.074380  -0.049490  -0.032539
    188       0.011308  -0.074065  -0.158986   0.113558  -0.042634  -0.023358
    189       0.018720  -0.148601  -0.238764   0.170226  -0.085551  -0.050478
    190       0.001912  -0.015803  -0.026947   0.020025  -0.017408  -0.011350
    191      -0.002812   0.032317   0.038019  -0.027922   0.035813   0.023000
    192      -0.000157  -0.000459   0.003490   0.000085  -0.061270   0.241980
    193      -0.000415  -0.001081   0.000698   0.001533   0.002870  -0.012967
    194       0.002473   0.001938  -0.000181   0.000991  -0.047227   0.189623
    195      -0.020618  -0.003026   0.005112   0.010759   0.008289   0.012625
    196       0.024139   0.003909  -0.027625  -0.055012  -0.084308  -0.046236
    197      -0.013176  -0.001906   0.003737   0.010826   0.012084   0.005593
    198      -0.012190  -0.015655   0.023370   0.002410  -0.034717  -0.062565
    199      -0.010045  -0.002070   0.008830   0.015996  -0.042715  -0.029721
    200       0.011533   0.016338  -0.030682  -0.000979   0.139312   0.089510
    201       0.000443  -0.018165   0.000910  -0.001353  -0.005404   0.001537
    202       0.000007  -0.016636   0.037740  -0.034388   0.071278   0.043162
    203       0.000676  -0.024745   0.027870  -0.028424   0.052602   0.029504
    204      -0.000407  -0.000260  -0.005094  -0.000923   0.091208  -0.364541
    205       0.000320   0.000581  -0.002339  -0.000081   0.033373  -0.125644
    206      -0.001139  -0.001417   0.003441  -0.000141  -0.045713   0.165914
    207      -0.000130  -0.000419   0.000870   0.000488  -0.032037   0.115165
    208       0.000484  -0.000259   0.001704  -0.000344  -0.032036   0.120260
    209      -0.000560  -0.000327  -0.004433  -0.000837   0.081106  -0.305105
    210       0.000960   0.001234  -0.000644  -0.000200  -0.001109   0.008769
    211       0.000377  -0.000337  -0.000127   0.000837  -0.000363   0.003120
    212       0.000394   0.000277  -0.000270   0.000143  -0.000415  -0.003206
    213      -0.025331  -0.029496   0.051991   0.009507  -0.100420  -0.042849
    214      -0.000787   0.004431  -0.005024   0.000773  -0.010527  -0.047139
    215      -0.020444  -0.019261   0.042831   0.009990  -0.019607   0.149163
                 72         73         74         75         76         77    
      0      -0.005365  -0.006138   0.005913   0.009840   0.004785   0.002241
      1       0.004859   0.011020   0.041123  -0.014587  -0.082314   0.003388
      2       0.000818  -0.002308  -0.006828  -0.004372  -0.006476   0.003379
      3       0.015137   0.013140   0.022769   0.014786  -0.034359  -0.019028
      4       0.010858  -0.001138  -0.073695   0.004776   0.086943  -0.013357
      5       0.038934   0.029323  -0.004287   0.012353  -0.034812  -0.042838
      6      -0.008522  -0.027899  -0.100496  -0.010619   0.137354   0.020946
      7       0.003332   0.011210   0.059804  -0.027221  -0.119724   0.011421
      8      -0.003316  -0.006525   0.036104  -0.078323  -0.131121   0.047779
      9      -0.020228  -0.011809   0.013366   0.007501   0.005653   0.015253
     10      -0.000869  -0.003075  -0.007633  -0.003787   0.019306   0.005631
     11      -0.017956  -0.009878   0.014507   0.029084   0.023649   0.003070
     12       0.035716   0.021795  -0.017810  -0.013735  -0.020226  -0.026591
     13      -0.006308  -0.019041  -0.031507   0.034264   0.086982  -0.003480
     14      -0.090131  -0.059141   0.042901   0.073162   0.086809   0.051543
     15       0.024542   0.015180  -0.016888  -0.011536  -0.005732  -0.017689
     16      -0.013968  -0.007681  -0.026939   0.030327   0.084025  -0.001748
     17       0.054386   0.034175  -0.042605   0.006416   0.023384  -0.054545
     18       0.017939  -0.011941  -0.010222   0.004072  -0.005637   0.013249
     19      -0.006287   0.005511  -0.000808  -0.010200   0.025107  -0.008837
     20       0.015997  -0.009535  -0.018175   0.025558  -0.010414   0.001924
     21      -0.018041   0.014526   0.020000  -0.001819  -0.016468  -0.011264
     22       0.008509  -0.011788  -0.036046  -0.032318   0.085409   0.006795
     23      -0.048764   0.032775   0.020230  -0.002549   0.009374  -0.037222
     24      -0.027899   0.017054   0.020547  -0.000018  -0.006410  -0.018323
     25      -0.055063   0.048871  -0.000673  -0.067171   0.110794  -0.043207
     26       0.062559  -0.040205  -0.046920   0.034470  -0.017131   0.034520
     27       0.005311  -0.006247  -0.014468   0.006665   0.012263   0.001892
     28       0.005987  -0.007293   0.028738   0.018111  -0.071748   0.011492
     29       0.003380  -0.006515   0.025483   0.006814  -0.036446   0.009041
     30      -0.012858   0.009221  -0.008357   0.017150   0.007531  -0.016326
     31       0.020729  -0.015452  -0.064748  -0.011123   0.068408   0.010468
     32      -0.025945   0.022341  -0.039257   0.011192   0.067650  -0.038237
     33       0.010271  -0.019708   0.085834  -0.011724  -0.102961   0.043486
     34       0.004857  -0.004262   0.081006   0.065396  -0.192597   0.010454
     35       0.005593  -0.014737   0.016186  -0.053716   0.040292   0.028812
     36      -0.015335  -0.006092   0.018137   0.020412   0.008108  -0.011270
     37      -0.023865  -0.028680  -0.024607  -0.016626   0.003787   0.004044
     38       0.017903   0.011364  -0.009048  -0.020433  -0.069916  -0.063637
     39      -0.051601  -0.030421   0.028617   0.062779   0.206604   0.179711
     40       0.011377   0.011202   0.005952  -0.004977  -0.098802  -0.117872
     41       0.001181  -0.004497  -0.016014  -0.015999  -0.003493   0.007048
     42       0.023405   0.026541   0.022303  -0.004927  -0.097628  -0.096594
     43      -0.022970  -0.025547  -0.018288  -0.013163   0.069625   0.095400
     44      -0.025793  -0.023253  -0.007984   0.012108   0.109879   0.114657
     45      -0.064607  -0.080446  -0.076013  -0.065613  -0.000268   0.013347
     46      -0.006548  -0.003683   0.004281  -0.000180   0.004599   0.004124
     47       0.014585   0.023210   0.028621   0.034351   0.051329   0.042138
     48      -0.115593  -0.137905  -0.122188  -0.091412   0.135818   0.176595
     49      -0.038572  -0.047827  -0.042187  -0.050596   0.035107   0.077608
     50       0.055232   0.060347   0.046983   0.018165  -0.117810  -0.120389
     51      -0.032347  -0.061034  -0.089587  -0.126647  -0.240911  -0.212899
     52      -0.023855  -0.031925  -0.040441  -0.046086  -0.040732  -0.042445
     53       0.022134   0.032798   0.040124   0.042268   0.044739   0.037282
     54       0.032264   0.040594   0.038524   0.034274   0.011262   0.005654
     55      -0.027828  -0.033659  -0.029692  -0.027131  -0.005140  -0.000567
     56      -0.020283  -0.025102  -0.023188  -0.019598   0.007022   0.012773
     57       0.016424   0.005943  -0.017136  -0.045615  -0.181909  -0.178733
     58      -0.053169  -0.082159  -0.101913  -0.122894  -0.172638  -0.144886
     59      -0.015540  -0.015770  -0.009052  -0.001009   0.036774   0.037136
     60      -0.048227  -0.054792  -0.045970  -0.021226   0.132037   0.152131
     61      -0.121871  -0.144952  -0.127864  -0.094391   0.107391   0.136997
     62      -0.000442  -0.001404  -0.001762  -0.007972  -0.051314  -0.057277
     63       0.050625   0.063799   0.061846   0.055524   0.001370  -0.013539
     64       0.040805   0.049521   0.043901   0.040867   0.011575   0.004516
     65      -0.005551  -0.010712  -0.016148  -0.021816  -0.042946  -0.038992
     66      -0.092773  -0.122314  -0.127614  -0.120298  -0.039048  -0.006312
     67       0.003478  -0.021293  -0.060636  -0.100217  -0.262242  -0.242874
     68       0.002458   0.006203   0.010503   0.015933   0.037186   0.034516
     69      -0.088254  -0.112170  -0.111091  -0.095887   0.014290   0.042448
     70      -0.102464  -0.120770  -0.106727  -0.066000   0.164070   0.194729
     71       0.024108   0.039586   0.052242   0.066122   0.110183   0.097140
     72      -0.006235  -0.004962  -0.000768   0.007749   0.045959   0.046487
     73       0.306924   0.394205   0.392992   0.365029   0.093967   0.002297
     74       0.029558   0.047430   0.060993   0.075945   0.124735   0.110230
     75       0.022839   0.019387  -0.009690  -0.020060  -0.006969   0.012837
     76       0.022716   0.019689  -0.013206  -0.008229   0.038818   0.016393
     77      -0.007392   0.000868   0.015481   0.008604   0.038089   0.043580
     78       0.032967   0.019564  -0.039466  -0.028481   0.027244  -0.025416
     79       0.022858   0.018323  -0.017565  -0.011292   0.039391   0.010066
     80       0.013364   0.014673  -0.004387   0.038860   0.105337   0.019831
     81      -0.005154  -0.002997   0.001832   0.000351   0.001244   0.016328
     82      -0.009145  -0.000356   0.024940  -0.012253  -0.052144   0.034840
     83       0.023284   0.027397   0.011952  -0.023558  -0.006436   0.045495
     84      -0.010999  -0.011282  -0.001320   0.005351  -0.004912  -0.017562
     85      -0.031400  -0.024489   0.023459   0.021137  -0.020727  -0.007459
     86      -0.081980  -0.064189   0.054590   0.072346   0.003226  -0.012730
     87       0.014124   0.012805  -0.003847  -0.023190  -0.007134   0.011877
     88      -0.016269  -0.012866   0.009848   0.008865  -0.003835  -0.004454
     89      -0.153799  -0.115854   0.129525   0.126769  -0.083365  -0.010543
     90      -0.000270  -0.000910  -0.007048  -0.012961  -0.010320   0.005937
     91      -0.004934  -0.006269  -0.013844   0.003181   0.025454  -0.011190
     92      -0.084869  -0.072007   0.040236   0.095313   0.044980  -0.060432
     93       0.036798   0.028245  -0.026217  -0.032620  -0.000938   0.001014
     94       0.030446   0.023297  -0.020455  -0.025911  -0.004778   0.002960
     95       0.038762   0.030154  -0.024867  -0.030255   0.001353   0.004259
     96       0.080355   0.066497  -0.042745  -0.079560  -0.022621   0.034620
     97       0.054950   0.044445  -0.033744  -0.052514  -0.003247   0.013841
     98      -0.023181  -0.024815  -0.005222   0.036645   0.043448  -0.051456
     99       0.107547   0.082019  -0.085861  -0.089223   0.034696   0.010586
    100       0.062122   0.047713  -0.046749  -0.051818   0.014252   0.006205
    101      -0.088564  -0.068095   0.081545   0.073849  -0.079414  -0.007981
    102      -0.035362  -0.026248   0.028302   0.030503  -0.002126   0.003789
    103      -0.003233  -0.002752  -0.000425   0.005396   0.014413  -0.000382
    104       0.076948   0.060687  -0.051941  -0.069427   0.002440   0.017720
    105      -0.339681  -0.270263   0.221039   0.305579  -0.009458  -0.094098
    106      -0.235327  -0.182954   0.169691   0.201343  -0.049286  -0.043477
    107       0.094740   0.074067  -0.066473  -0.083630   0.010443   0.018654
    108       0.068306   0.049755  -0.068925  -0.043714   0.083031  -0.004619
    109       0.039043   0.030352  -0.030598  -0.030614   0.025334   0.009415
    110      -0.157089  -0.123681   0.110277   0.133717  -0.043013  -0.042413
    111       0.042442   0.039419  -0.008884  -0.046674  -0.026373   0.047201
    112      -0.038132  -0.024272   0.047260   0.022446  -0.047812   0.023334
    113      -0.126802  -0.104221   0.072926   0.117372   0.002213  -0.057286
    114       0.018078  -0.011424  -0.013071   0.015656  -0.010740  -0.008694
    115      -0.009761   0.017156  -0.031193   0.024934  -0.025625   0.027219
    116      -0.025015   0.023564  -0.008078  -0.006472   0.053247  -0.066473
    117      -0.020246   0.022927  -0.022325  -0.006559   0.072806  -0.089974
    118      -0.037447   0.040672  -0.032091   0.009929   0.101823  -0.162534
    119       0.011548  -0.008670  -0.001563   0.014616  -0.051097   0.058546
    120       0.049357  -0.033495  -0.025849   0.054059  -0.159280   0.175654
    121       0.019874  -0.015856  -0.002320   0.015855  -0.098576   0.139389
    122       0.009768  -0.012716   0.017777  -0.007974  -0.046826   0.078852
    123       0.060386  -0.074513   0.084002  -0.062541   0.004213   0.010195
    124       0.009886  -0.017490   0.030596  -0.023148   0.023605  -0.023435
    125      -0.008586   0.012921  -0.018300   0.023022  -0.037931   0.042884
    126       0.117144  -0.141025   0.150597  -0.102505  -0.103626   0.197104
    127       0.008339  -0.006165   0.002868   0.021997  -0.040779   0.019329
    128      -0.055841   0.063547  -0.061086   0.034454   0.086254  -0.137598
    129       0.027912  -0.052003   0.098490  -0.118199   0.206788  -0.246307
    130      -0.005385   0.003332  -0.003564   0.002252   0.018004  -0.014569
    131      -0.024172   0.033118  -0.048891   0.043545  -0.033602   0.039345
    132      -0.024844   0.031393  -0.036646   0.027641  -0.009905   0.007351
    133      -0.035886   0.043935  -0.048220   0.036687  -0.005140  -0.001876
    134       0.003521  -0.004595   0.005712  -0.003250  -0.007611   0.013437
    135      -0.010776  -0.000898   0.031750  -0.056436   0.176311  -0.227255
    136      -0.050409   0.071397  -0.099882   0.094830  -0.095712   0.099896
    137      -0.007659   0.016983  -0.035411   0.043105  -0.078846   0.092503
    138       0.068772  -0.080438   0.082677  -0.042556  -0.116158   0.185556
    139      -0.095797   0.115236  -0.123683   0.083595   0.035294  -0.071906
    140      -0.047030   0.055933  -0.059200   0.033996   0.062575  -0.103573
    141      -0.053467   0.067028  -0.078018   0.060095  -0.007901  -0.008360
    142       0.024274  -0.027782   0.025957  -0.017984  -0.005984   0.010510
    143       0.016161  -0.022435   0.030559  -0.029904   0.037562  -0.044133
    144      -0.043495   0.058153  -0.075301   0.067095  -0.054962   0.055344
    145       0.265535  -0.342968   0.420961  -0.339837   0.133819  -0.075125
    146       0.100651  -0.121452   0.131711  -0.087819  -0.054231   0.104229
    147       0.099901  -0.125326   0.147103  -0.104941  -0.025074   0.073626
    148      -0.067148   0.074890  -0.068620   0.021905   0.152401  -0.225646
    149      -0.054187   0.072052  -0.093368   0.076175  -0.030990   0.014628
    150       0.083465  -0.113271   0.151172  -0.128624   0.079955  -0.064753
    151       0.022041  -0.010589  -0.024633   0.052530  -0.174901   0.221855
    152       0.009747  -0.001129  -0.022424   0.039954  -0.118857   0.150147
    153      -0.026435   0.024402   0.011895  -0.020735   0.002692   0.012291
    154       0.012088  -0.014853   0.000177  -0.000223   0.044408  -0.040687
    155       0.014097  -0.008535  -0.018271   0.007303  -0.009467   0.031849
    156       0.007645  -0.005229  -0.005287  -0.001697   0.010616   0.015586
    157       0.004415  -0.010257   0.024423   0.024229  -0.051881  -0.033030
    158      -0.023532   0.024324  -0.000474  -0.015243  -0.013583   0.028253
    159      -0.034548   0.026353   0.038844  -0.027649  -0.029461  -0.012751
    160       0.020290  -0.021762  -0.006580  -0.013728   0.071337  -0.035735
    161      -0.004578   0.007566  -0.003859   0.035328  -0.070876   0.023553
    162       0.013350  -0.013575  -0.000909   0.007033   0.005734  -0.018032
    163      -0.064199   0.056734   0.044071  -0.048901  -0.012403   0.011224
    164       0.058471  -0.051700  -0.036224   0.051930  -0.012901  -0.005233
    165      -0.016206   0.015229   0.006999  -0.025449   0.007186   0.009699
    166      -0.089226   0.078478   0.066495  -0.066870  -0.036334   0.017870
    167       0.124959  -0.109189  -0.101054   0.096164   0.063768  -0.020098
    168      -0.003133   0.002267   0.011830  -0.014525   0.006420   0.001866
    169      -0.044630   0.041382   0.011411  -0.050988   0.047744   0.024113
    170       0.072895  -0.066555  -0.042211   0.078433  -0.030852  -0.032813
    171      -0.040071   0.034969   0.027586  -0.033684   0.002469   0.000261
    172       0.039484  -0.034329  -0.025068   0.030582  -0.004017  -0.002575
    173      -0.023579   0.020869   0.014472  -0.017055  -0.002618   0.002790
    174      -0.117794   0.103521   0.089191  -0.091241  -0.033273   0.016407
    175      -0.003663   0.004214   0.008937  -0.002119  -0.028112   0.006808
    176       0.092597  -0.083219  -0.076356   0.071831   0.063615  -0.022478
    177      -0.089323   0.081150   0.048181  -0.086117   0.028245   0.026712
    178       0.023392  -0.019579  -0.022589   0.013446   0.021244   0.010776
    179       0.037914  -0.036818  -0.009451   0.048695  -0.040620  -0.032660
    180       0.037367  -0.032169  -0.028065   0.030810  -0.000562   0.003404
    181       0.039027  -0.034767  -0.027767   0.031109   0.011434  -0.009338
    182      -0.064673   0.057496   0.041031  -0.057154   0.007374   0.012096
    183       0.376965  -0.336282  -0.241324   0.322605   0.000049  -0.087027
    184      -0.108490   0.095663   0.078354  -0.084434  -0.029917   0.019811
    185      -0.154155   0.136243   0.107691  -0.125427  -0.023922   0.027530
    186      -0.042422   0.041588   0.007619  -0.049350   0.038194   0.038507
    187      -0.098642   0.086827   0.072379  -0.076293  -0.030945   0.018886
    188       0.089232  -0.082651  -0.042080   0.086204  -0.027638  -0.043274
    189      -0.074994   0.066044   0.067452  -0.044073  -0.080275   0.016308
    190      -0.052379   0.046498   0.035415  -0.042613  -0.007669   0.012109
    191       0.146692  -0.130942  -0.097877   0.119010   0.030382  -0.043465
    192      -0.000643  -0.003278   0.000604  -0.000240   0.000445   0.003623
    193      -0.000410  -0.000141   0.000493   0.000397  -0.000133   0.000317
    194      -0.000907  -0.001540   0.000789  -0.001241   0.000610   0.000958
    195       0.027368   0.023341   0.001565  -0.006991  -0.024669  -0.011105
    196       0.007741   0.005837  -0.000244   0.018012  -0.002638  -0.021020
    197       0.013514   0.006665  -0.018368  -0.026369  -0.030721  -0.021132
    198       0.000286   0.005721   0.001374   0.001539  -0.005142  -0.007150
    199       0.003794   0.000536  -0.019411   0.005104   0.037111  -0.009483
    200       0.000171  -0.001528  -0.003887  -0.021072   0.011834   0.012137
    201      -0.026363   0.023556  -0.003935  -0.002297   0.020984  -0.015699
    202       0.008981  -0.006209  -0.008853  -0.004784  -0.008595   0.027582
    203      -0.011877   0.007743   0.017162  -0.031496   0.026985  -0.015048
    204       0.000925   0.004803  -0.000829   0.000313  -0.000792  -0.005360
    205       0.001357   0.001819  -0.001534  -0.000103  -0.000020  -0.002233
    206      -0.000137  -0.002899   0.000154   0.000200   0.000215   0.003219
    207      -0.000339  -0.001319   0.000338  -0.000101   0.000255   0.001328
    208       0.000055  -0.001396  -0.000147  -0.000223   0.000249   0.001418
    209       0.000948   0.003767  -0.000930   0.000217  -0.000575  -0.003367
    210      -0.000055  -0.000500   0.000036   0.000752   0.000085   0.000710
    211      -0.000319  -0.000032   0.000302  -0.000094  -0.000024   0.000205
    212      -0.000034  -0.000156   0.000027   0.000661  -0.000071  -0.000157
    213       0.006474   0.020788  -0.000244   0.000623  -0.015038  -0.035907
    214      -0.020509  -0.009419  -0.028082   0.008115   0.086675   0.004730
    215       0.002946   0.036336  -0.014001  -0.024202   0.014261  -0.061977
                 78         79         80         81         82         83    
      0       0.005535  -0.002439   0.063799  -0.031839  -0.025685   0.033198
      1      -0.078311  -0.000212  -0.047710  -0.081914  -0.003656  -0.028058
      2      -0.010181  -0.003489   0.029261  -0.043280  -0.008577  -0.020366
      3       0.001648   0.015748   0.170124  -0.082244  -0.057300  -0.016637
      4       0.086637   0.003419   0.026795   0.087288   0.028507  -0.061336
      5       0.029826   0.027442   0.249336  -0.097923  -0.061817  -0.123376
      6       0.100931  -0.034274   0.074953   0.049757   0.009446  -0.016572
      7      -0.117167  -0.010173  -0.054060  -0.140118  -0.016948  -0.019473
      8      -0.152681  -0.068522   0.007454  -0.290221  -0.061391  -0.002311
      9      -0.023472  -0.008406  -0.111952   0.023830   0.028944  -0.005031
     10       0.018475  -0.016645   0.014305   0.013026  -0.002250   0.048286
     11       0.008043   0.002704  -0.075990   0.053701   0.025134   0.024245
     12       0.029941   0.012007   0.194303  -0.062686  -0.071492   0.044359
     13       0.092888  -0.001380   0.095003   0.088350  -0.019797   0.266609
     14      -0.024497  -0.016965  -0.419512   0.194274   0.142479   0.062867
     15       0.027035   0.004805   0.136857  -0.036978  -0.050759   0.026837
     16       0.061966   0.000057  -0.089977   0.142557   0.066042  -0.072599
     17       0.107147   0.029420   0.318481  -0.012233  -0.090017   0.048084
     18       0.018050  -0.007561   0.054027  -0.001836   0.092188  -0.001515
     19       0.021919   0.012409   0.001176   0.026387  -0.019493  -0.068616
     20       0.002497   0.011252   0.031578  -0.016991   0.084800   0.002451
     21      -0.037392   0.000023  -0.052097  -0.021417  -0.098065   0.018790
     22       0.099844  -0.006375   0.068417   0.108543  -0.012632   0.028376
     23      -0.058841   0.012887  -0.144871   0.000575  -0.308215   0.120273
     24      -0.043561   0.004296  -0.085777  -0.011999  -0.191441   0.124220
     25       0.059464   0.008635  -0.050327   0.122108  -0.218959  -0.275481
     26       0.056139  -0.000495   0.164716  -0.014755   0.362724  -0.093926
     27       0.013120  -0.003803  -0.011246   0.029644  -0.064210   0.038312
     28      -0.070479  -0.002916  -0.039836  -0.080679   0.012068   0.051827
     29      -0.030101  -0.005401  -0.032313  -0.012700  -0.036655  -0.011498
     30      -0.017364   0.008750  -0.077063   0.019072  -0.155646  -0.009292
     31       0.084929  -0.006629   0.086927   0.050402   0.054653   0.147158
     32       0.020001   0.016431  -0.084762   0.075113  -0.229124  -0.050480
     33      -0.068686  -0.041643  -0.038820  -0.026045  -0.020527  -0.045148
     34      -0.194675   0.026430  -0.113908  -0.239278   0.096792   0.013515
     35       0.064366  -0.055414   0.034426   0.131637  -0.109300  -0.009252
     36       0.026354  -0.037636  -0.127148   0.027840   0.031962   0.037682
     37      -0.002242   0.010292   0.024475   0.008317  -0.002869  -0.030027
     38       0.029238   0.015158   0.028542   0.011272  -0.004817  -0.018682
     39      -0.076841  -0.041015  -0.093115  -0.005892   0.021492   0.057701
     40       0.084187  -0.009673  -0.047968   0.056587   0.018538   0.009076
     41      -0.015155   0.020610   0.056293  -0.009215  -0.013198  -0.027281
     42       0.059761  -0.030675  -0.097264   0.012793   0.020861  -0.026819
     43      -0.074359   0.015401   0.084999  -0.057023  -0.027810  -0.101358
     44      -0.072011   0.010917   0.043443  -0.027330  -0.012449  -0.005295
     45      -0.012884  -0.002074  -0.007482  -0.001467   0.000961   0.009932
     46       0.001737  -0.025461  -0.073573  -0.002030   0.013464   0.045641
     47      -0.018375  -0.003550   0.001095  -0.007248  -0.000884   0.006897
     48      -0.123858   0.001464   0.085293  -0.089188  -0.034481  -0.036687
     49      -0.071447  -0.014521   0.014199  -0.081041  -0.021278  -0.014727
     50       0.066667   0.003324  -0.040208   0.036710   0.013702   0.008514
     51       0.106543  -0.010017  -0.081039   0.046377   0.019562   0.023480
     52       0.032373  -0.033538  -0.098811   0.018755   0.020771   0.081651
     53      -0.017799  -0.001692   0.001970  -0.009142  -0.001409  -0.000970
     54      -0.001938   0.003103   0.011878  -0.003123  -0.003245  -0.007419
     55       0.000046  -0.008642  -0.032383   0.004457   0.007401   0.031344
     56      -0.009474  -0.002237   0.000898  -0.007959  -0.001519  -0.001341
     57       0.097834   0.007768  -0.047047   0.064701   0.018148   0.024640
     58       0.068250  -0.003125  -0.053464   0.035299   0.013606   0.030442
     59      -0.020041  -0.003766   0.000626  -0.010963  -0.001324   0.002371
     60      -0.101506   0.017373   0.111081  -0.066574  -0.035411  -0.059208
     61      -0.093618   0.004300   0.050978  -0.047959  -0.019927  -0.003752
     62       0.038064  -0.008778  -0.055107   0.030516   0.016708   0.036667
     63       0.015373  -0.000348  -0.006981   0.009539   0.004505   0.006151
     64      -0.001710   0.011157   0.040966  -0.005683  -0.008922  -0.030546
     65       0.019834   0.000946  -0.009336   0.011081   0.002976   0.001292
     66      -0.015538   0.010666   0.036411  -0.012941  -0.013123  -0.030092
     67       0.124460   0.013640  -0.026794   0.062608   0.012008  -0.015248
     68      -0.018404   0.000709   0.012833  -0.010002  -0.003927  -0.004998
     69      -0.040838   0.011216   0.052585  -0.026155  -0.017700  -0.034456
     70      -0.131752   0.025478   0.152603  -0.083336  -0.047101  -0.092303
     71      -0.048437   0.000665   0.032170  -0.026461  -0.008882  -0.010736
     72      -0.027366   0.004029   0.028267  -0.016123  -0.008055  -0.013203
     73       0.045413  -0.003294  -0.012433   0.025752   0.015421   0.011889
     74      -0.055308   0.000823   0.038448  -0.031482  -0.011073  -0.015023
     75      -0.034995   0.039334   0.008975   0.026074   0.001734  -0.003936
     76       0.024289  -0.055763  -0.013903  -0.039836  -0.004318   0.004294
     77      -0.033577   0.003844  -0.024363   0.013261   0.004401   0.028456
     78       0.109658  -0.183332  -0.037985  -0.163623  -0.017087  -0.054211
     79       0.041531  -0.084282  -0.022085  -0.065670  -0.006368  -0.004425
     80       0.087981  -0.089868   0.013474  -0.027011  -0.007829   0.053218
     81      -0.042503   0.070678  -0.002532   0.079290   0.011427   0.056425
     82      -0.148902   0.190562   0.013207   0.148690   0.018828   0.029969
     83      -0.084806   0.045218   0.001906   0.001684  -0.001501  -0.052812
     84       0.026876  -0.020338  -0.008653  -0.007898   0.000621   0.003794
     85      -0.015005   0.028240   0.007520   0.016763   0.002098  -0.002427
     86       0.024054  -0.014073   0.013451  -0.013984  -0.002862   0.003034
     87      -0.015637  -0.032548  -0.039090  -0.043879   0.000133  -0.019879
     88       0.008369  -0.021584  -0.015233  -0.021147   0.000892  -0.007828
     89      -0.121280   0.240646   0.116096   0.168634   0.005825   0.021490
     90      -0.034725   0.064359  -0.027272   0.087034   0.017974   0.061260
     91       0.049878  -0.044133  -0.025804  -0.000321   0.000236   0.042761
     92       0.186922  -0.227725   0.026712  -0.210348  -0.037625  -0.078855
     93       0.000787  -0.009681  -0.008835  -0.007955  -0.000491  -0.008817
     94      -0.013364   0.021029   0.001626   0.020453   0.002572   0.003164
     95      -0.003982  -0.000622   0.001559  -0.002598  -0.001261  -0.007853
     96      -0.095258   0.097317  -0.017366   0.082776   0.014087   0.023885
     97      -0.022385  -0.000232  -0.021882  -0.002244   0.002292  -0.005518
     98       0.171747  -0.220779  -0.001188  -0.192448  -0.028888  -0.077142
     99       0.032978  -0.070677  -0.050477  -0.034290   0.001191   0.011035
    100       0.012383  -0.032230  -0.021902  -0.018372  -0.000384  -0.000836
    101      -0.117644   0.233342   0.100306   0.172095   0.013445   0.013826
    102      -0.013941   0.023048   0.010183   0.016569   0.001569   0.007677
    103       0.022611  -0.037401  -0.008901  -0.029380  -0.003101  -0.003426
    104      -0.025933   0.010503  -0.026275   0.017072   0.006028   0.012018
    105       0.148780  -0.084525   0.109816  -0.103254  -0.029692  -0.060010
    106      -0.004440   0.089047   0.098847   0.045554  -0.005558  -0.014513
    107      -0.014350  -0.011796  -0.036105   0.001194   0.004896   0.009893
    108       0.138241  -0.226463  -0.065582  -0.169234  -0.016878  -0.023084
    109       0.022325  -0.054191  -0.028320  -0.037350  -0.001673   0.001266
    110       0.009503   0.056844   0.074874   0.023982  -0.006567  -0.022434
    111      -0.131305   0.150820  -0.002588   0.126538   0.020131   0.046888
    112      -0.120830   0.172902   0.037073   0.131782   0.015333   0.031105
    113       0.108379  -0.088840   0.042272  -0.085910  -0.019071  -0.044432
    114      -0.027940  -0.031784   0.060924  -0.002748   0.101022   0.016452
    115       0.009534  -0.020287   0.035198   0.017681   0.037819   0.041432
    116      -0.033551   0.005563  -0.005255  -0.007757  -0.001645   0.004698
    117      -0.052021  -0.024284   0.044818   0.013445   0.050539  -0.075349
    118      -0.117683  -0.019495   0.041676  -0.033747   0.103095   0.106634
    119       0.028747  -0.000366   0.004684  -0.000731   0.012657   0.046114
    120       0.068141  -0.041995   0.060988   0.014775   0.088172   0.089451
    121       0.088200  -0.007217   0.015731   0.039038  -0.012735  -0.017483
    122       0.062218   0.016794  -0.024524   0.016523  -0.054330  -0.040404
    123       0.011010  -0.006457   0.013798   0.005046   0.015951   0.017467
    124      -0.006062   0.022324  -0.040096  -0.016102  -0.045537  -0.043260
    125       0.021945   0.007011  -0.017415  -0.001059  -0.024549  -0.010484
    126       0.149852  -0.005118  -0.011558   0.073547  -0.103472  -0.048443
    127      -0.014443   0.010948  -0.026712  -0.039577   0.008179   0.014322
    128      -0.091838   0.011757  -0.002971  -0.047504   0.049335   0.015151
    129      -0.131138  -0.013480   0.040747  -0.025957   0.082294   0.072216
    130       0.003024   0.027876  -0.044289  -0.010632  -0.057669  -0.101204
    131       0.024197   0.012070  -0.019756   0.002480  -0.032133  -0.059396
    132       0.002733   0.001431  -0.002647   0.000622  -0.005124  -0.000706
    133      -0.002672   0.008651  -0.018185  -0.004803  -0.024725  -0.024433
    134       0.010024   0.001608  -0.006325   0.005028  -0.016028  -0.020313
    135      -0.127555   0.008215   0.009703  -0.050714   0.065036   0.069349
    136       0.045942   0.005295  -0.019148   0.007294  -0.034443  -0.030736
    137       0.047007  -0.001542  -0.005511   0.013679  -0.020179  -0.021493
    138       0.129265   0.013896  -0.041882   0.040899  -0.113712  -0.067319
    139      -0.052610   0.003813  -0.007009  -0.015095   0.005378  -0.026920
    140      -0.073038  -0.006108   0.020648  -0.024720   0.060808   0.037319
    141      -0.013655   0.002182  -0.004657  -0.006777   0.002880  -0.002469
    142       0.004436  -0.009687   0.019631   0.004742   0.027279   0.024015
    143      -0.024055  -0.003472   0.011634  -0.006628   0.024308   0.020461
    144       0.024478   0.003238  -0.012495   0.005386  -0.021891  -0.019798
    145       0.006298   0.000359   0.012155   0.007745  -0.005623   0.021965
    146       0.076769   0.000406  -0.008183   0.026553  -0.044978  -0.022693
    147       0.066497   0.012446  -0.029632   0.019279  -0.074196  -0.044389
    148      -0.148368  -0.016945   0.053648  -0.043670   0.133932   0.093678
    149      -0.007017  -0.007882   0.013891  -0.001739   0.029573   0.017504
    150      -0.014115   0.011102  -0.015257  -0.005582  -0.027310  -0.013788
    151       0.121184  -0.011324   0.004652   0.041920  -0.030924  -0.016096
    152       0.082540  -0.004937  -0.002414   0.027303  -0.029133  -0.016858
    153       0.028778   0.028699  -0.010534  -0.016388   0.002594   0.008844
    154       0.005245   0.053248  -0.029022  -0.032631  -0.002860  -0.044165
    155       0.046553   0.034584  -0.001141  -0.024624   0.027665   0.040209
    156       0.066763   0.109800  -0.035185  -0.093266   0.054403   0.090361
    157      -0.159836  -0.180327   0.051312   0.101176  -0.047753  -0.013351
    158       0.013091  -0.043719   0.022342   0.053884  -0.026959  -0.051183
    159      -0.106608  -0.194108   0.081847   0.152921  -0.053611  -0.036236
    160       0.055107   0.090328  -0.024738  -0.039175   0.016879  -0.042679
    161      -0.066330  -0.064886   0.000773   0.007181  -0.018610   0.034707
    162      -0.023969  -0.014637   0.006304   0.004761   0.003092  -0.014327
    163      -0.004668  -0.020909   0.013246   0.009701   0.002996   0.002522
    164      -0.029436  -0.028631   0.003253   0.017159  -0.012970   0.013956
    165       0.010688  -0.043615   0.042730   0.053631   0.008233  -0.023129
    166      -0.045057  -0.103168   0.055502   0.067832  -0.002257   0.000312
    167       0.106077   0.220657  -0.117329  -0.150217   0.002689   0.017330
    168       0.027044   0.062980  -0.008122  -0.072160   0.068232   0.061197
    169       0.132596   0.161419  -0.050681  -0.098012   0.056023   0.015230
    170      -0.130173  -0.175243   0.039156   0.141885  -0.107267  -0.083099
    171       0.001053  -0.005318   0.006436   0.004093   0.001820  -0.021440
    172      -0.012644  -0.019501   0.008088   0.015935  -0.004759   0.006262
    173      -0.002860  -0.012338   0.004813   0.011250  -0.007182  -0.007054
    174      -0.037671  -0.084767   0.053058   0.046021   0.013838   0.006507
    175      -0.047368  -0.096014   0.048998   0.067935  -0.010274   0.009263
    176       0.097845   0.213705  -0.114537  -0.147786   0.016026  -0.002781
    177       0.099286   0.105519  -0.018088  -0.071209   0.055191   0.020694
    178       0.074245   0.122840  -0.047024  -0.093590   0.043194   0.056141
    179      -0.145628  -0.187494   0.051201   0.134181  -0.084475  -0.073268
    180       0.009164   0.015467  -0.009422  -0.009634   0.000734   0.019324
    181       0.008314   0.031072  -0.020990  -0.020793  -0.004640  -0.008230
    182       0.033637   0.030664   0.000209  -0.023462   0.025927   0.011501
    183      -0.141323  -0.069007  -0.048165   0.057068  -0.125166  -0.079326
    184      -0.029526  -0.084314   0.053174   0.055249   0.006150   0.006339
    185      -0.006392  -0.063758   0.054108   0.039513   0.025042   0.014204
    186       0.149909   0.184552  -0.054716  -0.127141   0.075150   0.078968
    187      -0.032515  -0.087337   0.053975   0.056927   0.006654   0.010386
    188      -0.133493  -0.145223   0.031655   0.100559  -0.074596  -0.071678
    189      -0.134319  -0.241579   0.109166   0.163376  -0.039587   0.004809
    190       0.005080  -0.012234   0.014868   0.006230   0.012205   0.011414
    191      -0.013684   0.051591  -0.053617  -0.031370  -0.036957  -0.050524
    192      -0.000576   0.000167  -0.004014   0.001465   0.007049  -0.006085
    193      -0.000661   0.001409   0.000190  -0.001361  -0.003402   0.002246
    194      -0.001230  -0.003690  -0.008072   0.001631   0.013439  -0.010798
    195      -0.008921   0.030009   0.095658  -0.017774  -0.022202  -0.061858
    196       0.018811   0.037362   0.073798   0.028571  -0.009810  -0.006336
    197       0.004659   0.003473  -0.010205   0.001508   0.003238  -0.023433
    198      -0.004746   0.006008   0.005469  -0.010101  -0.018291  -0.015865
    199       0.046136   0.009015   0.032381   0.056666  -0.007097   0.000371
    200       0.012873  -0.023978   0.007094   0.016005   0.003793  -0.006380
    201       0.006826   0.033923  -0.061114  -0.008845  -0.087537  -0.059101
    202       0.022123  -0.030013   0.037143   0.034615   0.020777   0.032929
    203       0.004299  -0.009289   0.021845   0.017921   0.015803  -0.045317
    204       0.000882   0.000482   0.007301  -0.002471  -0.013208   0.009635
    205       0.002085  -0.001065   0.004371   0.000375  -0.001660   0.002934
    206       0.000238   0.003373  -0.000174   0.000782   0.001032  -0.003378
    207      -0.000432   0.000312  -0.002460   0.000396   0.003638  -0.003197
    208       0.000465  -0.000061  -0.001624   0.001063   0.004094  -0.003255
    209       0.001179  -0.000200   0.006198  -0.001464  -0.009702   0.008192
    210      -0.000009  -0.000864  -0.001508   0.000898   0.003849  -0.000925
    211      -0.000951  -0.000259  -0.002538  -0.001234   0.000095  -0.000860
    212      -0.000229   0.000565  -0.000245  -0.000422  -0.000659   0.001609
    213      -0.003210   0.027922   0.102209  -0.057467  -0.197919   0.234492
    214       0.058557  -0.004387  -0.115010   0.154452   0.044761  -0.120816
    215       0.025251   0.028736   0.197737  -0.061130  -0.490037   0.647460
                 84         85         86         87         88         89    
      0      -0.046820   0.010043   0.080077  -0.029103   0.032916  -0.053317
      1      -0.001998  -0.000606  -0.029180  -0.008278   0.008860   0.014345
      2       0.076396  -0.037217   0.047866  -0.057840  -0.114390  -0.044273
      3      -0.102635   0.088702   0.077727  -0.087251   0.066334  -0.000772
      4       0.186686  -0.045399  -0.037851  -0.021681  -0.237871   0.002097
      5       0.022954   0.098509   0.038781  -0.170991  -0.120029   0.051868
      6       0.150686  -0.060594   0.074804  -0.049723  -0.219779  -0.101029
      7      -0.019935  -0.008542  -0.005163  -0.015610   0.027441  -0.015996
      8       0.069654  -0.105557   0.156332  -0.099892  -0.123404  -0.208819
      9       0.023791  -0.002178  -0.052625   0.020073  -0.058928   0.016253
     10      -0.020921   0.015653   0.026149   0.053524   0.015629  -0.035726
     11      -0.077714   0.042858  -0.035934   0.037630   0.081985   0.022648
     12      -0.039442  -0.015357   0.092801  -0.021211   0.070287  -0.033400
     13      -0.148456  -0.007541   0.156322   0.180490   0.176055  -0.116206
     14      -0.061247   0.053056  -0.155895   0.147147  -0.003502   0.045447
     15      -0.020261   0.001461   0.058028  -0.008048   0.025815  -0.028956
     16       0.060009   0.107614  -0.128266   0.034844  -0.131559   0.086686
     17      -0.134521   0.075271   0.111940  -0.012523   0.193478  -0.021803
     18      -0.019670   0.003474   0.049682   0.022368   0.056094  -0.009609
     19      -0.037440  -0.030730   0.004473  -0.071603   0.047683  -0.017500
     20       0.065650   0.027375   0.050160   0.014293  -0.078632  -0.032517
     21       0.003137   0.023667  -0.027540   0.001111   0.015628   0.005802
     22      -0.049049  -0.131309  -0.067011  -0.023806  -0.036810   0.067215
     23       0.108621  -0.002648  -0.167042   0.009358  -0.234651   0.063428
     24       0.020210  -0.022835  -0.115073   0.039717  -0.097382   0.051731
     25      -0.040560  -0.019335  -0.007143  -0.256941   0.108593  -0.052628
     26       0.032180   0.053719   0.201684   0.014987   0.056906  -0.084161
     27       0.032411   0.002361  -0.073940  -0.023615  -0.034073   0.049030
     28       0.026749   0.020490  -0.007797   0.041078  -0.039832  -0.006063
     29      -0.068770  -0.027739  -0.067906  -0.063080   0.111788   0.045429
     30       0.079906   0.066845  -0.076618  -0.085576  -0.021955   0.005605
     31       0.134192  -0.011501  -0.014337   0.131706  -0.280505   0.030751
     32       0.136172   0.103751  -0.076531  -0.140225  -0.056144  -0.030962
     33      -0.154933  -0.056547  -0.077083  -0.081529   0.250739   0.086085
     34      -0.003753   0.065530   0.075689   0.053662   0.020867  -0.108902
     35      -0.121302  -0.103555  -0.157612  -0.102453   0.176003   0.172223
     36       0.058984  -0.085015   0.023343   0.027440  -0.002689  -0.049549
     37       0.025216   0.008632  -0.101275   0.134999  -0.015217  -0.104500
     38      -0.013306   0.025391  -0.029492   0.012150   0.006207   0.021410
     39      -0.106451   0.113080   0.026767   0.069845  -0.067421  -0.208073
     40      -0.161811   0.207192  -0.094903   0.187988  -0.055946  -0.245871
     41       0.011568   0.004475  -0.032778   0.006774   0.004598   0.031515
     42       0.115846  -0.130483  -0.096039   0.095580   0.086509   0.046681
     43       0.110057  -0.058390  -0.236856   0.229432   0.057432  -0.058349
     44      -0.003439   0.016602  -0.006056   0.010358  -0.033346  -0.043842
     45       0.001074  -0.009770   0.023840  -0.022606  -0.011755   0.007084
     46      -0.003006  -0.042350   0.109607  -0.118873   0.014354   0.077761
     47      -0.013050   0.013417   0.014482  -0.012378  -0.007452  -0.007474
     48       0.028705  -0.026203  -0.026768  -0.017339   0.020490   0.058491
     49       0.051515  -0.093281   0.044300  -0.119906   0.084640   0.185899
     50       0.006444  -0.016873   0.012069  -0.012350   0.019938   0.025992
     51      -0.109871   0.109598   0.016124  -0.007638  -0.040777  -0.024796
     52      -0.196350   0.172027   0.162107  -0.162358  -0.076258   0.014782
     53       0.032028  -0.038229   0.002900  -0.003654   0.016750   0.011200
     54      -0.003579   0.006978  -0.017856   0.015934   0.018902  -0.000219
     55       0.006194  -0.040767   0.084013  -0.091694   0.021697   0.063114
     56       0.024966  -0.033752   0.008767  -0.019774   0.012010   0.035681
     57      -0.142340   0.160814  -0.000945   0.044034  -0.031023  -0.114337
     58      -0.065299   0.038497   0.059071  -0.060276   0.034420   0.038023
     59       0.033367  -0.043963   0.019179  -0.028650   0.004727   0.035077
     60       0.036326  -0.018080  -0.101626   0.066593   0.077593   0.039769
     61       0.005004  -0.024814   0.024215  -0.049969   0.059872   0.068314
     62      -0.037476   0.024473   0.064844  -0.045108  -0.035586  -0.022671
     63       0.011218  -0.014092   0.017869  -0.017558  -0.008103   0.006758
     64      -0.002123   0.034241  -0.073756   0.076780  -0.020973  -0.050969
     65      -0.026074   0.033162  -0.010021   0.018960  -0.012791  -0.029437
     66      -0.047604   0.077282  -0.086917   0.093486  -0.000640  -0.062891
     67      -0.134981   0.192482  -0.103552   0.148662  -0.076447  -0.176396
     68       0.011595  -0.010348  -0.005758   0.002253   0.003201   0.005030
     69      -0.025427   0.053597  -0.085191   0.085301   0.003905  -0.047592
     70       0.023265   0.038696  -0.193475   0.174289   0.015381  -0.057869
     71       0.053808  -0.057682   0.000724  -0.016571   0.013191   0.040427
     72       0.018443  -0.013610  -0.019191   0.011343   0.007506   0.008898
     73       0.090724  -0.094671   0.052189  -0.056458  -0.035224   0.034140
     74       0.056903  -0.058701  -0.008649  -0.008563   0.017998   0.040201
     75      -0.045967   0.074832  -0.003025  -0.042053  -0.073336   0.069361
     76      -0.072193   0.080425   0.010316  -0.021685  -0.038072   0.005084
     77      -0.111656   0.084941   0.014183   0.024323   0.041230  -0.067652
     78      -0.079275   0.124754  -0.074941  -0.036479  -0.089983   0.125849
     79      -0.079627   0.092015  -0.003090  -0.022254  -0.044947   0.018630
     80       0.017905  -0.063561   0.107380   0.013015   0.063232  -0.165344
     81      -0.089295   0.096518   0.095795  -0.078814  -0.113622   0.000643
     82      -0.085604   0.099360   0.028833  -0.044424  -0.066824   0.040793
     83      -0.055725   0.064393  -0.128627   0.070905   0.089097   0.050836
     84       0.067552  -0.093496   0.002906   0.037407   0.065189  -0.052299
     85       0.038710  -0.050242  -0.010120   0.026983   0.041259  -0.026365
     86      -0.036528   0.044078   0.008176  -0.011713  -0.022093  -0.009859
     87      -0.000882  -0.020449  -0.068151   0.070923   0.077887  -0.025083
     88       0.018133  -0.032095  -0.025759   0.038297   0.047204  -0.027682
     89       0.036145  -0.019156   0.059404  -0.049447  -0.034751  -0.007166
     90       0.041395  -0.100682   0.072973   0.039884   0.074598  -0.115484
     91       0.029880  -0.077107   0.051471   0.034889   0.066127  -0.098665
     92       0.012788   0.033205  -0.087545  -0.007063  -0.015637   0.058055
     93       0.054556  -0.070737  -0.015636   0.031598   0.067052  -0.040724
     94       0.042158  -0.054219   0.010524   0.010388   0.036559  -0.033193
     95      -0.001295   0.010923  -0.011237  -0.008268  -0.019386   0.044098
     96       0.026540  -0.054839   0.024486   0.023949   0.060701  -0.083358
     97       0.022388  -0.036168  -0.021518   0.030999   0.050854  -0.029239
     98       0.041301  -0.011352  -0.112959   0.024335   0.008513   0.125856
     99       0.020852  -0.048112   0.012003   0.025514   0.062490  -0.086159
    100       0.022699  -0.035531  -0.003098   0.017646   0.039250  -0.035425
    101       0.089248  -0.080972   0.056129  -0.038320  -0.023932   0.039200
    102      -0.051530   0.066160   0.011824  -0.027822  -0.058489   0.040679
    103      -0.040104   0.051158  -0.009538  -0.010949  -0.035232   0.034515
    104      -0.003233  -0.006596   0.010770   0.005191   0.005519  -0.020939
    105       0.055234  -0.021723  -0.056855  -0.001122   0.011315   0.066585
    106       0.049827  -0.035206   0.006364  -0.014058   0.002758   0.017428
    107      -0.007397  -0.002638   0.004918   0.008082   0.006410  -0.018808
    108      -0.116263   0.144143  -0.053249  -0.014709  -0.082862   0.096762
    109      -0.064546   0.075991  -0.008051  -0.014524  -0.051114   0.040499
    110       0.120163  -0.127461  -0.011198   0.025467   0.085510  -0.036659
    111      -0.098321   0.107491   0.062545  -0.053311  -0.105155   0.032469
    112      -0.028122   0.032648   0.051303  -0.035677  -0.052482   0.012198
    113       0.106308  -0.108687  -0.048592   0.038420   0.089666  -0.018180
    114      -0.085751  -0.075069  -0.002132   0.050794   0.018561   0.064853
    115      -0.015932  -0.033875  -0.104769  -0.113531  -0.033576  -0.072439
    116       0.020287   0.010046  -0.020840  -0.043402  -0.024604  -0.057996
    117      -0.113339  -0.112343   0.136788   0.141339  -0.094010  -0.029880
    118       0.036569   0.011965  -0.194225  -0.189052  -0.003413  -0.082326
    119       0.018855   0.017589  -0.088557  -0.083227   0.042341   0.007907
    120       0.108644   0.122318  -0.009953   0.089625   0.119471   0.242303
    121      -0.143748  -0.152620  -0.099049  -0.143647  -0.077223  -0.166020
    122      -0.067909  -0.067461  -0.014095  -0.062866  -0.045004  -0.112973
    123      -0.010849  -0.017206  -0.041063  -0.041067   0.002689  -0.020783
    124       0.014451   0.031589   0.098254   0.100762   0.031827   0.062406
    125       0.018251   0.027453   0.031663   0.034504   0.023172   0.038312
    126      -0.018558  -0.033913   0.015854  -0.034068  -0.052408  -0.083225
    127       0.044939   0.075594   0.048358   0.093009   0.116417   0.155273
    128       0.009353   0.020118   0.012594   0.038034   0.029489   0.049774
    129       0.135237   0.117127  -0.045640  -0.042465   0.055811   0.024014
    130      -0.115350  -0.093855   0.144234   0.148618  -0.037248   0.021868
    131      -0.094220  -0.082549   0.068703   0.072575  -0.040397  -0.001362
    132       0.004293   0.000591   0.002234   0.002172  -0.025566  -0.010049
    133       0.035148   0.049361   0.078717   0.084074   0.041786   0.072245
    134      -0.012379  -0.008743   0.029795   0.022542  -0.000747  -0.003668
    135       0.149856   0.142225  -0.014570   0.024222   0.040388   0.101854
    136      -0.009980   0.011242   0.060579   0.064862   0.056091   0.066746
    137      -0.046403  -0.037227   0.010008   0.003369   0.014139  -0.005524
    138      -0.003996  -0.010047   0.093933   0.065131  -0.093132  -0.045508
    139      -0.006632   0.010083   0.065309   0.067523   0.041564   0.044981
    140       0.017651   0.022571  -0.039062  -0.019763   0.058824   0.043431
    141      -0.012994  -0.007731  -0.003852  -0.004755   0.012353   0.001064
    142      -0.032280  -0.044680  -0.070563  -0.071459  -0.040524  -0.059740
    143       0.015324   0.010565  -0.024277  -0.017194   0.001682   0.003461
    144      -0.031459  -0.025257   0.010701   0.002080  -0.002397  -0.014651
    145       0.118857   0.097644   0.040109   0.053294  -0.015304   0.049724
    146      -0.002715  -0.008376   0.030860   0.020567  -0.034711  -0.019502
    147       0.053635   0.059999   0.113996   0.108446   0.012704   0.060826
    148       0.004877  -0.011564  -0.155441  -0.129633   0.001190  -0.031468
    149      -0.056408  -0.060366  -0.073208  -0.076223  -0.021873  -0.059079
    150       0.097661   0.101950   0.098858   0.108293   0.039163   0.095373
    151      -0.124013  -0.136763  -0.075886  -0.101087  -0.100840  -0.143272
    152      -0.070335  -0.074963  -0.029443  -0.045154  -0.052713  -0.073921
    153       0.063319   0.076118  -0.003536  -0.061488   0.073885  -0.069944
    154      -0.107296  -0.084349   0.017017   0.001973  -0.006435  -0.036299
    155       0.064196   0.038215  -0.005245   0.034612  -0.041684   0.053900
    156       0.080178   0.095101  -0.109956  -0.108593   0.132459  -0.009565
    157      -0.102515  -0.089452  -0.048682  -0.006214   0.016618   0.050747
    158       0.049070   0.021231   0.117234   0.086499  -0.106172  -0.019782
    159       0.128647   0.127982   0.065245  -0.067011   0.088098  -0.125225
    160      -0.034269  -0.024319   0.057924   0.005527  -0.007941  -0.071977
    161      -0.071301  -0.075088  -0.078998   0.032201  -0.045174   0.123919
    162      -0.083435  -0.090158   0.004743   0.056690  -0.067339   0.054697
    163       0.005259   0.006697  -0.005485  -0.013838   0.013530  -0.019799
    164       0.043276   0.044554  -0.014410  -0.024608   0.031882   0.001566
    165       0.009768  -0.021817   0.076562   0.090978  -0.085835   0.035696
    166       0.038911   0.029702   0.015562  -0.001435   0.011441  -0.021558
    167      -0.034063  -0.004516  -0.056708  -0.057836   0.040093  -0.009330
    168      -0.088650  -0.106107  -0.072940   0.069413  -0.069395   0.129384
    169       0.022362   0.031259  -0.011701  -0.028639   0.037047  -0.038117
    170       0.041481   0.052859   0.083364  -0.032007   0.022432  -0.080203
    171      -0.062345  -0.069163   0.016005   0.045238  -0.072208   0.046061
    172       0.030521   0.027566   0.004684  -0.003812   0.012925  -0.000846
    173       0.020058   0.023430   0.015384  -0.013133   0.022874  -0.047053
    174      -0.028584  -0.044774  -0.006343   0.040646  -0.063570   0.087369
    175       0.066262   0.054447   0.020437   0.001996   0.012925   0.002730
    176      -0.081199  -0.050920  -0.049812  -0.039749   0.033105  -0.045116
    177      -0.041875  -0.052482  -0.020645   0.039774  -0.062476   0.087374
    178       0.018157   0.025220  -0.076865  -0.039784   0.047068   0.041409
    179      -0.003368   0.001026   0.084808   0.006715  -0.002612  -0.107264
    180       0.059060   0.064421  -0.012145  -0.039934   0.062390  -0.045231
    181      -0.030375  -0.027400  -0.003815   0.006799  -0.019362   0.012799
    182      -0.016930  -0.019767  -0.013876   0.009816  -0.012008   0.028667
    183      -0.040373  -0.022272   0.052735  -0.003733  -0.020432  -0.066904
    184       0.033646   0.023992   0.015082   0.006487   0.003111  -0.001427
    185       0.021190   0.009472   0.005939   0.014266  -0.004120   0.017928
    186       0.090070   0.099956  -0.074834  -0.076706   0.119524  -0.035064
    187       0.043728   0.033992   0.011561   0.001439   0.013408  -0.002009
    188      -0.080926  -0.084947   0.061714   0.057869  -0.095292   0.018371
    189       0.148591   0.137932   0.048051  -0.036898   0.086775  -0.096729
    190       0.017420   0.014099  -0.005337  -0.003459   0.010024   0.003791
    191      -0.120842  -0.112294   0.014889   0.042666  -0.089957   0.037474
    192       0.001342   0.002159  -0.000184   0.001268   0.000374  -0.000072
    193      -0.000598  -0.001292   0.000030   0.004540  -0.000571  -0.000263
    194       0.001203   0.004948  -0.001249  -0.013020   0.002849  -0.003032
    195      -0.015994   0.057100  -0.075155   0.000790   0.015340   0.083324
    196       0.054626  -0.038607   0.031423  -0.041750  -0.033646   0.023677
    197       0.125839  -0.126379  -0.032423   0.008076   0.011965   0.061946
    198       0.006821   0.008467   0.002582  -0.020801  -0.007137  -0.006895
    199      -0.019659  -0.003545  -0.030482  -0.009859   0.049643   0.062005
    200      -0.008901   0.008535  -0.008225   0.018311   0.031546   0.013520
    201       0.044392   0.052029   0.064377  -0.008625  -0.019307  -0.082152
    202       0.115297   0.088565   0.022346   0.034846  -0.023473   0.040256
    203      -0.077125  -0.073681   0.052464   0.030123  -0.033492  -0.049189
    204      -0.002292  -0.002546   0.000586  -0.001687  -0.000511  -0.000205
    205       0.000407   0.000061  -0.000407  -0.004168   0.001664   0.001674
    206       0.001835  -0.002056   0.000459   0.011406  -0.001604   0.002489
    207       0.000738  -0.000037  -0.000298   0.000286  -0.000123  -0.000014
    208       0.001234   0.000403   0.000208  -0.000149  -0.000242   0.000751
    209      -0.001557  -0.001197   0.000592   0.000817  -0.000434   0.000632
    210       0.000307   0.000466  -0.000065  -0.001894  -0.000083   0.000101
    211      -0.001859  -0.000065  -0.000209  -0.000224   0.000370  -0.000449
    212      -0.000712   0.001161  -0.000106   0.000225  -0.000092  -0.000070
    213      -0.059270  -0.090070   0.033083   0.070842   0.005230  -0.026557
    214       0.114347   0.044522  -0.199670  -0.041391  -0.159225   0.193040
    215      -0.117569  -0.246104  -0.025921   0.268306  -0.061760   0.038351
                 90         91         92         93         94         95    
      0       0.037143  -0.018245   0.002183   0.006940   0.020506  -0.010864
      1      -0.079334  -0.004037   0.018259   0.003726  -0.004489  -0.060057
      2       0.087790   0.042033   0.010384   0.008968  -0.032758  -0.075841
      3      -0.009014  -0.106936   0.017738  -0.011338  -0.019166   0.017353
      4       0.159374   0.072571  -0.018013   0.006725  -0.094170  -0.019130
      5       0.062435  -0.105427   0.033214  -0.026380  -0.136068  -0.018091
      6       0.308378   0.093659  -0.020669   0.006009  -0.047424   0.003966
      7      -0.077964   0.001702   0.023279   0.010262   0.013546  -0.087070
      8       0.216072   0.116936   0.019189   0.042633   0.027130  -0.193691
      9      -0.016610   0.021667   0.007789  -0.001736  -0.034967  -0.029957
     10       0.053047  -0.015647  -0.034694   0.006060   0.020748   0.116109
     11      -0.089021  -0.030550   0.008260  -0.004942   0.021206   0.004100
     12       0.008421  -0.010987  -0.004727   0.004067   0.049735   0.019232
     13      -0.070680   0.015536  -0.041761   0.019790   0.163785   0.137550
     14      -0.172899   0.020527   0.019559  -0.005837  -0.018944  -0.041576
     15       0.041317  -0.016246  -0.013790   0.003518   0.019070   0.046978
     16       0.050047  -0.100898  -0.034131  -0.023065  -0.120853   0.217659
     17       0.006422  -0.119493  -0.028932  -0.003843   0.078975   0.165017
     18      -0.019073   0.015001  -0.001337   0.000943   0.030668  -0.011270
     19      -0.010514   0.028430   0.024079   0.006242   0.026332  -0.106989
     20      -0.089654  -0.012749   0.025062   0.009797  -0.007353  -0.053261
     21       0.049847  -0.039833  -0.022732  -0.001407   0.012725   0.094107
     22      -0.036631   0.148395   0.051378  -0.013600  -0.081178  -0.262746
     23       0.035714  -0.041162  -0.000440  -0.010002  -0.129470   0.058268
     24       0.007284  -0.001543  -0.006317  -0.009412  -0.077059   0.055174
     25       0.150702  -0.034398   0.011075   0.012203   0.095714  -0.092103
     26      -0.124167   0.004922   0.029707   0.018565   0.086087  -0.110650
     27       0.031261  -0.017149   0.006631  -0.006833  -0.022811  -0.018456
     28       0.035646  -0.018607  -0.018958   0.003894  -0.017566   0.092975
     29       0.101433   0.028293  -0.001466  -0.005797   0.019133  -0.038135
     30       0.040692  -0.089418   0.006893   0.009288   0.033838   0.019498
     31      -0.116470  -0.006552   0.010908  -0.008030  -0.137707   0.041675
     32      -0.004968  -0.140455   0.027727   0.026539   0.063963   0.003586
     33       0.236465   0.080419  -0.015316  -0.007370   0.037503  -0.025018
     34       0.001029  -0.049921  -0.035733   0.025891   0.052732   0.174933
     35       0.235757   0.107187   0.004769  -0.030523  -0.029173  -0.127394
     36       0.027827   0.054365   0.006018   0.001432   0.045215  -0.027401
     37       0.051360   0.038093  -0.049997   0.065391   0.006322  -0.063449
     38      -0.018831  -0.003840  -0.015914   0.008826  -0.000245   0.014895
     39       0.134666  -0.034420   0.025368   0.026024  -0.063891  -0.112428
     40       0.129556  -0.028565  -0.053805   0.102937  -0.057827  -0.123439
     41      -0.020545   0.000171  -0.013656   0.005276  -0.002634   0.013811
     42      -0.103674   0.056661  -0.032913   0.014274   0.092454   0.029702
     43      -0.053051   0.048198  -0.094277   0.102990   0.033574  -0.070808
     44       0.039797   0.003232  -0.005518   0.021437  -0.029246  -0.052948
     45       0.011426   0.034853   0.065349  -0.071781   0.039686   0.034487
     46      -0.034826  -0.010423   0.055606  -0.067760   0.017390   0.052058
     47       0.008277  -0.022581  -0.013346   0.019578  -0.028906  -0.019676
     48      -0.053951   0.056531   0.148015  -0.166459   0.096009   0.091749
     49      -0.154217   0.013970   0.129995  -0.169212   0.100477   0.149975
     50      -0.021326  -0.023982  -0.054564   0.050525  -0.019330  -0.002469
     51       0.017558   0.049552   0.162986  -0.165482   0.069958   0.057741
     52       0.035378  -0.045600   0.182558  -0.176280  -0.028152   0.050014
     53      -0.012538  -0.013838  -0.041224   0.042103  -0.014884  -0.015433
     54      -0.015834  -0.041715  -0.072810   0.078238  -0.043414  -0.032408
     55      -0.017712  -0.067075  -0.107677   0.104647  -0.075005  -0.021848
     56      -0.020939   0.012982   0.006812  -0.015868   0.018767   0.022543
     57       0.070137  -0.120935  -0.139522   0.176864  -0.150587  -0.120109
     58      -0.023173  -0.141701  -0.209525   0.219084  -0.152849  -0.073865
     59      -0.013078   0.026318   0.028538  -0.038644   0.030703   0.029790
     60      -0.086274  -0.083090  -0.173735   0.175911  -0.076151  -0.054289
     61      -0.054695  -0.132722  -0.215928   0.220673  -0.141478  -0.070208
     62       0.045883   0.004537   0.041493  -0.036518  -0.004060   0.001182
     63       0.009401   0.004420  -0.003721   0.002052  -0.003104   0.000796
     64       0.016809   0.060157   0.092458  -0.091024   0.064705   0.020949
     65       0.016426   0.004407   0.022169  -0.016984   0.003846  -0.005101
     66       0.001116   0.009678   0.040440  -0.030445   0.022493  -0.008458
     67       0.089869   0.063023   0.166874  -0.141998   0.063388  -0.008086
     68      -0.005298   0.005858   0.005268  -0.006859   0.007477   0.004676
     69      -0.005953   0.016413   0.041782  -0.035472   0.029392  -0.000578
     70      -0.035379   0.093136   0.141001  -0.143930   0.126470   0.047446
     71      -0.022215   0.020917   0.005789  -0.016439   0.023672   0.023961
     72      -0.011244   0.009065   0.000913  -0.004160   0.011075   0.006865
     73       0.028990   0.068304   0.052180  -0.066353   0.046010   0.037072
     74      -0.028510   0.018610   0.001390  -0.011541   0.023389   0.021566
     75      -0.019452   0.035819   0.012496  -0.019099  -0.027905  -0.027462
     76       0.016270   0.000984   0.011884  -0.010508  -0.023112  -0.017758
     77       0.014674  -0.076373   0.015710  -0.002684  -0.028096   0.012101
     78      -0.080134   0.062678   0.028192  -0.035519  -0.032725  -0.063184
     79       0.003097   0.008105   0.016782  -0.015535  -0.025566  -0.026428
     80       0.160720  -0.070390  -0.014390   0.023209   0.014722   0.045496
     81       0.073013   0.071173   0.026866  -0.022657  -0.011709  -0.080737
     82      -0.013166   0.012509   0.030887  -0.029939  -0.038364  -0.031418
     83      -0.135887  -0.124721   0.002520  -0.005952  -0.060433   0.084127
     84       0.014077  -0.020325  -0.015819   0.018730   0.031439   0.025408
     85      -0.007095  -0.024760  -0.001301   0.006263   0.000615   0.001612
     86       0.010380  -0.018161   0.044886  -0.034637  -0.050363  -0.063968
     87      -0.064515  -0.022342  -0.043191   0.051561   0.037628   0.022110
     88      -0.019738  -0.015850  -0.017227   0.023115   0.018431   0.005792
     89       0.045722  -0.085465   0.123174  -0.112671  -0.152831  -0.088411
     90       0.073832   0.026754  -0.055408   0.058966   0.117366   0.046641
     91       0.060286  -0.013067  -0.017109   0.022462   0.053648   0.024249
     92      -0.059888  -0.109641   0.112869  -0.102698  -0.183907  -0.087616
     93      -0.005083  -0.108163   0.059460  -0.049100  -0.084835  -0.004797
     94       0.018129  -0.056696   0.029415  -0.025322  -0.037386   0.009074
     95      -0.017493   0.063466  -0.062083   0.046708   0.072670   0.058466
     96       0.028307  -0.137477   0.103205  -0.079999  -0.129108  -0.059338
     97      -0.016917  -0.079818   0.044000  -0.033668  -0.065003  -0.015023
     98      -0.108200   0.097002  -0.132764   0.097937   0.133946   0.145780
     99       0.029539  -0.135505   0.107075  -0.083097  -0.129277  -0.064339
    100       0.006131  -0.072659   0.046619  -0.037755  -0.061828  -0.013864
    101       0.045550   0.121629  -0.129644   0.095588   0.171910   0.155842
    102       0.000720   0.095344  -0.056583   0.045809   0.077743   0.014249
    103      -0.015793   0.061696  -0.038605   0.032100   0.048587   0.005650
    104       0.009995  -0.004141   0.008454  -0.003367  -0.004312  -0.020476
    105      -0.045486  -0.012839  -0.023201   0.006142   0.002165   0.078727
    106       0.009350  -0.007875  -0.009764  -0.001094   0.004887   0.051191
    107       0.004390  -0.003513   0.007714  -0.002161  -0.004310  -0.022715
    108      -0.064232   0.151595  -0.097802   0.083083   0.117203   0.007711
    109      -0.017527   0.089423  -0.052211   0.045273   0.068972  -0.003035
    110       0.005921  -0.138022   0.065657  -0.061530  -0.098192   0.037493
    111       0.036952   0.168026  -0.086619   0.074876   0.135745  -0.004101
    112       0.036494   0.081477  -0.046109   0.037052   0.073496   0.018663
    113      -0.025810  -0.138560   0.061577  -0.057726  -0.102037   0.034514
    114       0.033282   0.061010   0.003345  -0.011767  -0.047741  -0.038513
    115      -0.032155  -0.021209   0.050371   0.060033   0.005004   0.052895
    116      -0.035924  -0.014149   0.008710   0.020188   0.003606   0.040723
    117      -0.101576   0.070107  -0.032289  -0.029950  -0.088793   0.012715
    118       0.004532  -0.034176   0.077755   0.096868   0.012173   0.105786
    119       0.043403  -0.014902   0.026759   0.023358   0.028854  -0.010513
    120       0.159559  -0.043632   0.005317  -0.040269   0.052219  -0.135443
    121      -0.088624   0.024689   0.059218   0.084639  -0.028063   0.095716
    122      -0.065253   0.011676   0.014510   0.035065  -0.008643   0.059395
    123      -0.000195   0.035133   0.074641   0.079047  -0.033093   0.053868
    124       0.027853   0.023050  -0.031865  -0.039748  -0.007742  -0.037757
    125       0.023698  -0.015191  -0.032723  -0.039368   0.023415  -0.042799
    126      -0.079056   0.069980   0.175428   0.188212  -0.086107   0.137446
    127       0.127155  -0.002693  -0.073943  -0.098154   0.045951  -0.127110
    128       0.042920  -0.029015  -0.096540  -0.103112   0.039428  -0.071618
    129       0.018531   0.048965   0.191510   0.189098  -0.046633   0.087039
    130      -0.019445   0.051797  -0.109084  -0.110968  -0.046118  -0.040510
    131      -0.020731   0.008745  -0.098196  -0.098836  -0.010728  -0.041129
    132      -0.011800  -0.056795  -0.092413  -0.091869   0.045918  -0.046595
    133       0.022331   0.052111   0.084090   0.072314  -0.044540   0.011526
    134      -0.013566   0.040187   0.048919   0.050203  -0.037298   0.032031
    135       0.075487  -0.155333  -0.184201  -0.202069   0.142049  -0.154264
    136       0.029938   0.102792   0.155802   0.144941  -0.083550   0.049660
    137      -0.003439   0.079694   0.107373   0.108918  -0.066630   0.060952
    138      -0.073383  -0.111520  -0.210198  -0.205015   0.082360  -0.091784
    139       0.008601   0.110881   0.152220   0.146570  -0.096502   0.068924
    140       0.047305   0.057735   0.115888   0.109596  -0.042300   0.040383
    141       0.008317   0.014915   0.012286   0.012756  -0.007020   0.005759
    142      -0.018854  -0.059817  -0.095352  -0.086251   0.050550  -0.025041
    143       0.009073  -0.022933  -0.021356  -0.022360   0.020192  -0.015455
    144      -0.008418   0.021351   0.010763   0.013833  -0.015329   0.014154
    145       0.000564  -0.067472  -0.046646  -0.056646   0.039476  -0.046576
    146      -0.032253  -0.011078  -0.019517  -0.017001  -0.001304   0.001904
    147      -0.005011   0.038342   0.070439   0.060106  -0.043669   0.013219
    148       0.036082  -0.098825  -0.128919  -0.124468   0.097878  -0.064286
    149      -0.009711  -0.023769  -0.054416  -0.044438   0.026557  -0.003189
    150       0.023444   0.025864   0.072364   0.056385  -0.029742  -0.004218
    151      -0.074016  -0.063688  -0.146185  -0.123630   0.049313  -0.009792
    152      -0.041569  -0.023645  -0.063916  -0.052373   0.016928   0.001082
    153      -0.031058   0.037058   0.014344   0.023374   0.033896  -0.039557
    154      -0.027795   0.041761  -0.012614  -0.009177  -0.026847   0.003975
    155       0.015777  -0.062505   0.005358  -0.001084   0.014247   0.019525
    156       0.052132   0.073842   0.037197   0.034384   0.016741  -0.098298
    157       0.080360   0.058526  -0.015420  -0.023430  -0.062371  -0.022101
    158      -0.083546  -0.103642  -0.018662  -0.011066   0.037276   0.083258
    159      -0.094507   0.070197   0.035196   0.045037   0.044131  -0.086066
    160      -0.090923   0.038356  -0.001947   0.001204  -0.006044  -0.015340
    161       0.135865  -0.059808  -0.017885  -0.024004  -0.027282   0.059255
    162       0.023369  -0.023608  -0.016851  -0.023381  -0.034724   0.034554
    163      -0.001597   0.025815  -0.021193  -0.016690  -0.027490   0.038563
    164       0.010525  -0.006912   0.037385   0.036027   0.040764  -0.061102
    165      -0.048338  -0.016303  -0.051317  -0.065792  -0.050488   0.028672
    166      -0.017546   0.051309  -0.046978  -0.047111  -0.063116   0.047406
    167       0.032154  -0.071837   0.103717   0.114708   0.140534  -0.090798
    168       0.096682   0.025611  -0.054503  -0.073199  -0.137329   0.074820
    169      -0.018468   0.069224  -0.044131  -0.043620  -0.060075   0.032427
    170      -0.072764  -0.084799   0.090659   0.104954   0.176812  -0.106468
    171       0.014374  -0.118701   0.057716   0.059782   0.093473  -0.007979
    172      -0.008366   0.004147   0.013186   0.009823   0.014483  -0.042638
    173      -0.031446   0.070109  -0.056948  -0.053483  -0.070603   0.052157
    174       0.045559  -0.147820   0.105681   0.101005   0.139839  -0.077998
    175      -0.020698  -0.013327   0.036496   0.030927   0.048169  -0.084545
    176       0.023084   0.124493  -0.116453  -0.108581  -0.168642   0.161291
    177       0.045439  -0.152209   0.103561   0.099211   0.142458  -0.076347
    178       0.063324   0.003151   0.039439   0.033034   0.021550  -0.068273
    179      -0.090045   0.106585  -0.118243  -0.106223  -0.129035   0.142109
    180      -0.016023   0.104565  -0.055682  -0.056329  -0.085674   0.019566
    181       0.012360  -0.038592   0.018500   0.021086   0.029321   0.007901
    182       0.019373  -0.022137   0.018244   0.014989   0.017042  -0.020367
    183      -0.043035  -0.014136  -0.027734  -0.010978   0.000091   0.094558
    184      -0.015358   0.007239   0.002441  -0.001324   0.002592  -0.026171
    185      -0.003156  -0.000181   0.009627   0.002970   0.005698  -0.039892
    186       0.018217   0.183867  -0.082496  -0.089937  -0.153182   0.004801
    187      -0.014548   0.021543  -0.000425  -0.006030  -0.006243  -0.038434
    188      -0.016555  -0.140582   0.055784   0.064192   0.111452   0.017905
    189      -0.083698   0.172445  -0.096560  -0.100079  -0.130087   0.005575
    190       0.002223   0.011286   0.000575  -0.001983  -0.005131  -0.016207
    191       0.022581  -0.145628   0.059539   0.069657   0.106320   0.037477
    192       0.002803  -0.001344  -0.001243  -0.000038   0.000069   0.003123
    193      -0.007480  -0.001529   0.000066   0.000180  -0.000153  -0.008395
    194       0.024252   0.004126  -0.000972   0.000404  -0.000072   0.028017
    195      -0.062504  -0.049195  -0.006064  -0.011657  -0.037651   0.056667
    196       0.032771   0.019334  -0.002163  -0.008087  -0.003228   0.013932
    197      -0.039450   0.063708  -0.015906   0.000552   0.042423   0.007769
    198       0.013060  -0.014907  -0.000339   0.001616  -0.000108   0.010593
    199      -0.036698   0.001131   0.012031  -0.014725  -0.002324  -0.038781
    200       0.111808  -0.013221  -0.042200  -0.006814   0.003070   0.130066
    201      -0.053844  -0.046489  -0.010805   0.011124   0.043340   0.056722
    202      -0.006871  -0.052759   0.004856  -0.004525   0.019436  -0.007115
    203      -0.056664   0.044762  -0.008439  -0.003547  -0.030264   0.003203
    204       0.000207   0.001309   0.000865  -0.000090  -0.000151   0.000486
    205       0.005989   0.001389   0.000440  -0.000217   0.000288   0.007353
    206      -0.017950  -0.003709  -0.000924  -0.000248   0.000137  -0.021958
    207      -0.003024   0.000597   0.000049   0.000134  -0.000060  -0.003930
    208       0.000085   0.000159  -0.000205  -0.000163   0.000251  -0.000317
    209      -0.001571  -0.000450   0.000555  -0.000236   0.000048  -0.001239
    210       0.000530  -0.000494   0.000770   0.000011  -0.000011  -0.000536
    211       0.000275  -0.000027  -0.000098   0.000060  -0.000273   0.000509
    212      -0.001340  -0.000338   0.000710   0.000074  -0.000178  -0.002053
    213      -0.152401   0.072888   0.034993   0.009157   0.020609  -0.138704
    214       0.067512  -0.039966   0.000603  -0.049154  -0.177403   0.046005
    215      -0.286818   0.212206   0.046655  -0.006985  -0.046384  -0.227589
                 96         97         98         99        100        101    
      0      -0.038010  -0.015512   0.042762  -0.009120  -0.006390  -0.027886
      1      -0.049812  -0.001767   0.010252  -0.004566  -0.005195  -0.005005
      2      -0.037076   0.028496  -0.024360  -0.000456  -0.000115  -0.037230
      3      -0.085510   0.019759   0.127187  -0.032115  -0.025019  -0.099218
      4       0.066958   0.070661  -0.099513   0.008925   0.006944   0.013832
      5      -0.096807   0.114061   0.106712  -0.041283  -0.032740  -0.173606
      6       0.072204   0.051019  -0.109384   0.007601   0.006961   0.008303
      7      -0.076128  -0.015467   0.019505  -0.007399  -0.007404  -0.009749
      8      -0.112774  -0.009587  -0.048870  -0.009291  -0.007515  -0.054875
      9       0.008252   0.028097  -0.039780   0.002261   0.000362   0.013643
     10       0.089078  -0.008988  -0.004408   0.021906   0.020347   0.120945
     11      -0.025988  -0.014873   0.026476  -0.008990  -0.008431  -0.019501
     12      -0.005174  -0.041589   0.029544   0.006165   0.006803   0.026221
     13       0.158324  -0.154654  -0.053839   0.078218   0.062431   0.412986
     14       0.022651   0.006851  -0.078675   0.010897   0.002124   0.096170
     15       0.018628  -0.010619   0.020754   0.004614   0.005429   0.028203
     16       0.093269   0.143363   0.074473   0.004667   0.014349   0.072721
     17      -0.007263  -0.043056   0.152664  -0.010094  -0.001989  -0.009980
     18       0.018886  -0.026943  -0.040555  -0.001534  -0.007788  -0.036481
     19      -0.064802  -0.023907  -0.011983   0.015659   0.013486   0.091522
     20      -0.062003   0.005526   0.025479   0.013798   0.007480   0.080230
     21       0.035623  -0.017084   0.035774  -0.008513  -0.006463  -0.041373
     22      -0.061234   0.088513  -0.138107   0.014526   0.012348   0.053501
     23      -0.022847   0.114020   0.095801  -0.001693   0.009798   0.044147
     24       0.041064   0.073129   0.010524  -0.023880  -0.011552  -0.112670
     25      -0.156293  -0.110541   0.107702   0.059688   0.058372   0.384730
     26      -0.073909  -0.080090  -0.028946   0.030916   0.006929   0.126375
     27      -0.041559   0.016106   0.044574   0.004654   0.000892   0.029277
     28       0.059280   0.018126   0.010108  -0.003956  -0.001803  -0.021869
     29      -0.017806  -0.026952  -0.019601   0.003832   0.009642   0.031485
     30      -0.067240  -0.029580   0.106472   0.016152   0.000787   0.091592
     31       0.005551   0.117002   0.046467  -0.016772  -0.003441  -0.056117
     32      -0.127306  -0.056751   0.164576   0.022635   0.009423   0.164833
     33       0.043661  -0.047381  -0.105351   0.008023   0.002498  -0.014547
     34       0.126353  -0.027439  -0.009787  -0.009797  -0.002466  -0.039823
     35      -0.048919  -0.007025  -0.068818   0.012605   0.011344   0.033621
     36       0.000598  -0.041071   0.023107   0.046173   0.048266  -0.025885
     37       0.016121  -0.044828  -0.013795  -0.074578  -0.070790   0.028311
     38       0.026026  -0.018631   0.024919  -0.012973  -0.008429   0.004175
     39      -0.125210   0.094576  -0.116954   0.021492  -0.000283   0.007033
     40      -0.069218   0.015905  -0.029367  -0.034156  -0.039232   0.007612
     41       0.029110  -0.013296   0.002631  -0.028975  -0.026507   0.016767
     42       0.077671  -0.131862   0.129876   0.108657   0.111924  -0.044914
     43       0.059972  -0.120819   0.026899  -0.014918  -0.020995   0.016249
     44      -0.023675   0.021163  -0.062264  -0.029124  -0.034287   0.014588
     45      -0.004780   0.017115  -0.018940  -0.121359  -0.116020   0.043774
     46      -0.016173   0.028051   0.016538   0.058990   0.057631  -0.027150
     47      -0.018277   0.020658  -0.024784   0.048508   0.040564  -0.011826
     48      -0.012937   0.021577   0.016264  -0.039663  -0.035982   0.008797
     49       0.012581  -0.006790   0.122214   0.172270   0.179363  -0.083762
     50       0.024295  -0.026875   0.038083   0.048808   0.052375  -0.021918
     51      -0.033921   0.037947   0.002102  -0.045711  -0.043634   0.014153
     52      -0.111558   0.161482  -0.098741   0.082251   0.057773  -0.007436
     53       0.005549  -0.013315   0.009227   0.049028   0.047240  -0.020143
     54       0.005373  -0.015739   0.017098   0.103804   0.099127  -0.037667
     55       0.024853  -0.004760  -0.015157  -0.068307  -0.065274   0.029348
     56       0.023656  -0.018755   0.018770  -0.045735  -0.038985   0.014314
     57      -0.065019   0.055658  -0.064353   0.156107   0.133354  -0.043935
     58       0.021384  -0.012154   0.002307   0.064239   0.060528  -0.016686
     59       0.019376  -0.011020   0.007103  -0.079220  -0.072071   0.027014
     60       0.047664  -0.073558   0.069266   0.220882   0.214750  -0.080485
     61       0.032309  -0.024187  -0.006423   0.053805   0.047336  -0.010480
     62      -0.032890   0.047022  -0.050447  -0.083733  -0.085621   0.033674
     63       0.007608   0.001385  -0.014331  -0.069878  -0.066961   0.027617
     64      -0.016940   0.003706   0.008776   0.027324   0.026295  -0.013107
     65      -0.020072   0.015836  -0.010889   0.027294   0.023067  -0.009234
     66      -0.033756   0.005654   0.024612   0.180463   0.170513  -0.069866
     67      -0.100815   0.072391  -0.039238   0.138720   0.120115  -0.049554
     68       0.003207  -0.004129   0.004775   0.001490   0.002151  -0.001335
     69      -0.024592   0.000356   0.024752   0.147208   0.139755  -0.057631
     70      -0.013501  -0.031122   0.081381   0.210257   0.207540  -0.089863
     71       0.030201  -0.023602   0.016912  -0.067712  -0.059437   0.022666
     72       0.012277  -0.013660   0.012460  -0.008113  -0.005418   0.001614
     73       0.036745  -0.005972  -0.032608  -0.262305  -0.246766   0.099325
     74       0.030594  -0.028825   0.026959  -0.026388  -0.019310   0.006536
     75       0.091896  -0.052669  -0.070470   0.028964   0.017269   0.054650
     76       0.033310  -0.021598  -0.027533   0.044944   0.036902   0.005796
     77      -0.071983   0.068094  -0.002900  -0.029948  -0.028543   0.002761
     78       0.168648  -0.146401  -0.028409   0.023011   0.013998   0.049946
     79       0.051823  -0.040905  -0.024506   0.039950   0.032391   0.010444
     80      -0.127551   0.091376   0.053222   0.111260   0.107951  -0.116777
     81       0.125665  -0.146294  -0.001289   0.054097   0.049342   0.001739
     82       0.067163  -0.032581  -0.068604  -0.015742  -0.022932   0.068804
     83      -0.101978   0.196946  -0.122982  -0.088076  -0.097287   0.107722
     84      -0.069519   0.035881   0.063414  -0.021234  -0.011278  -0.048528
     85      -0.027749   0.008292   0.047104  -0.051988  -0.040277  -0.017940
     86       0.089726  -0.115471   0.081586  -0.029292  -0.015146  -0.033875
     87      -0.116288   0.077842   0.063775  -0.144576  -0.121445  -0.005899
     88      -0.053421   0.021041   0.064794  -0.077577  -0.060416  -0.023403
     89       0.195051  -0.156863  -0.007448   0.044493   0.037907   0.010520
     90      -0.142666   0.047713   0.132965  -0.015573   0.001569  -0.103490
     91      -0.089737   0.026879   0.097095   0.009102   0.018171  -0.087880
     92       0.183053  -0.118598  -0.021226  -0.002429  -0.003826   0.027023
     93       0.011744   0.027142  -0.062457   0.010234   0.000999   0.042332
     94      -0.007826   0.031275  -0.042491   0.037714   0.028323   0.012342
     95      -0.069103   0.089114  -0.070592   0.027382   0.014924   0.032833
     96       0.070198  -0.059203   0.004232  -0.011684  -0.010184   0.010713
     97       0.014415   0.004474  -0.026816  -0.026859  -0.027142   0.033682
     98      -0.165770   0.237130  -0.189373   0.020982  -0.005425   0.111564
     99       0.076866  -0.076035   0.031616   0.007415   0.012645  -0.018255
    100       0.018981  -0.000596  -0.025357   0.015847   0.010718   0.013536
    101      -0.186282   0.225777  -0.138368   0.130306   0.099838   0.018476
    102      -0.020646  -0.003634   0.029885  -0.001648   0.002486  -0.022791
    103      -0.011150  -0.005321   0.021194  -0.021435  -0.016409  -0.006554
    104       0.012549  -0.036782   0.052381  -0.021243  -0.012366  -0.028470
    105      -0.053913   0.142833  -0.180266   0.060996   0.031109   0.101357
    106      -0.037176   0.085312  -0.098567   0.071201   0.050123   0.036882
    107       0.013713  -0.039456   0.054971  -0.029314  -0.019151  -0.026558
    108      -0.025321  -0.017371   0.056156  -0.079092  -0.063954  -0.006882
    109      -0.008851  -0.028156   0.058760  -0.041273  -0.029479  -0.025169
    110      -0.014757   0.105094  -0.163192   0.080395   0.051239   0.082427
    111      -0.017752  -0.062581   0.131241  -0.014896   0.003336  -0.091356
    112      -0.027045   0.004030   0.026469   0.032587   0.031982  -0.036821
    113      -0.012726   0.104596  -0.165634   0.053506   0.026684   0.096051
    114       0.008581   0.046218   0.017243  -0.033145   0.041805   0.009461
    115      -0.030139  -0.040663  -0.003705  -0.072938   0.079954   0.009865
    116       0.014653   0.000672   0.028981  -0.028641   0.031117   0.002043
    117       0.100157   0.146677   0.125802  -0.119803   0.125267   0.008106
    118      -0.038742  -0.074231   0.020389  -0.042301   0.054348   0.011217
    119      -0.045659  -0.058185  -0.055283   0.018186  -0.014812   0.002344
    120      -0.139786  -0.094786  -0.127854   0.001886  -0.008300  -0.002141
    121       0.026230  -0.006058   0.004253  -0.042152   0.047382   0.000466
    122       0.043326   0.009826   0.007335   0.008054  -0.010481  -0.009974
    123      -0.009733  -0.020629  -0.003143   0.107294  -0.117353  -0.008152
    124       0.024830   0.030978   0.003409   0.086466  -0.095059  -0.011056
    125      -0.009978  -0.007922  -0.033156  -0.002513   0.000018  -0.004095
    126      -0.014251  -0.019449   0.039599   0.005015  -0.004737   0.006307
    127      -0.023285  -0.021622  -0.106111   0.189380  -0.213093  -0.027743
    128       0.017786   0.019341  -0.014109   0.033821  -0.037475  -0.007364
    129      -0.059142  -0.064729  -0.011824   0.034444  -0.040439  -0.002992
    130       0.103554   0.129164   0.097423   0.078159  -0.076895   0.001355
    131       0.058785   0.077646   0.052328  -0.014592   0.021386   0.007680
    132       0.011214   0.015538   0.003837  -0.088971   0.097176   0.006966
    133      -0.032177  -0.011245  -0.003407  -0.091188   0.100252   0.012149
    134       0.012407   0.015710   0.026122  -0.001353   0.003011   0.001567
    135      -0.064228  -0.052681  -0.085356  -0.146508   0.154408   0.008169
    136      -0.039583  -0.024720  -0.015927   0.004051  -0.003848   0.004809
    137       0.002833   0.000557   0.010552   0.082580  -0.089086  -0.005161
    138       0.060018   0.074237   0.042441  -0.230539   0.250646   0.016637
    139      -0.005968   0.009681   0.037432  -0.027837   0.034550   0.008111
    140      -0.043710  -0.045557  -0.028591   0.084813  -0.091940  -0.004432
    141       0.004430  -0.001363  -0.005350   0.062519  -0.068764  -0.007005
    142       0.025784   0.010826   0.000243   0.043813  -0.048349  -0.007286
    143      -0.011341  -0.012615  -0.016129  -0.003651   0.003038  -0.000152
    144       0.019678   0.014619   0.013029   0.049095  -0.053053  -0.005476
    145      -0.045246  -0.017904  -0.009308  -0.230610   0.251005   0.025663
    146       0.015102   0.023428   0.030278  -0.090450   0.100361   0.010059
    147      -0.026123   0.002775   0.018215  -0.177468   0.195425   0.021706
    148      -0.008583  -0.035665  -0.062471   0.139374  -0.156347  -0.019229
    149       0.031479   0.009417  -0.001642   0.132555  -0.145468  -0.016291
    150      -0.052463  -0.020555  -0.006283  -0.191525   0.209672   0.023108
    151       0.088148   0.062474   0.049471   0.079562  -0.085002  -0.011968
    152       0.046309   0.034597   0.029250   0.034598  -0.036543  -0.005010
    153       0.096190   0.048585  -0.079742  -0.025707   0.010418  -0.057517
    154       0.020019   0.020744   0.017561   0.018395  -0.017351   0.004422
    155      -0.070738  -0.058273   0.006173   0.040772  -0.042433   0.006937
    156       0.144676   0.140472  -0.015720  -0.045894   0.044053  -0.026121
    157       0.025055   0.088391   0.111751  -0.076267   0.104888   0.074582
    158      -0.117651  -0.158178  -0.071315   0.067080  -0.085775  -0.034254
    159       0.185449   0.140543  -0.038462  -0.022166   0.006417  -0.057517
    160       0.035962   0.024206   0.000227   0.082843  -0.095023  -0.022690
    161      -0.105479  -0.065236   0.047674  -0.087061   0.112119   0.064161
    162      -0.073777  -0.033165   0.072476   0.018551  -0.004903   0.051047
    163      -0.032367  -0.050214  -0.076611  -0.044303   0.035273  -0.034533
    164       0.086696   0.091288   0.057797  -0.002842   0.010780   0.021988
    165      -0.130571  -0.073332   0.092709   0.142082  -0.133091   0.053036
    166      -0.065876  -0.061586  -0.045264  -0.017299   0.012676  -0.017705
    167       0.179304   0.118182  -0.036470  -0.050235   0.041497  -0.032606
    168      -0.154935  -0.043234   0.154440  -0.006196   0.036746   0.106590
    169      -0.032976  -0.036381  -0.053943   0.013107  -0.023776  -0.039002
    170       0.180732   0.094719  -0.049694   0.013542  -0.025915  -0.044843
    171       0.007667  -0.030040  -0.068850  -0.006880  -0.005314  -0.040464
    172       0.044969   0.061080   0.066276   0.034620  -0.027249   0.028001
    173      -0.057259  -0.059909  -0.050542  -0.001188  -0.006980  -0.024357
    174       0.082310   0.069674   0.029442  -0.010171   0.015753   0.009246
    175       0.088995   0.108680   0.099662   0.060474  -0.051198   0.037361
    176      -0.169220  -0.171003  -0.114761  -0.090073   0.084148  -0.031478
    177       0.076608   0.056739   0.006937   0.015690  -0.018736  -0.007924
    178       0.082104   0.115081   0.115181  -0.024632   0.045904   0.064718
    179      -0.151756  -0.181569  -0.157861  -0.009788  -0.013881  -0.075778
    180      -0.019899   0.005337   0.032149   0.000664   0.005794   0.020672
    181      -0.001993  -0.021538  -0.042219  -0.022264   0.016800  -0.021066
    182       0.015797   0.028055   0.040708   0.003499   0.003361   0.022707
    183      -0.071645  -0.147540  -0.205130  -0.046271   0.013966  -0.108310
    184       0.020042   0.031856   0.035804   0.032366  -0.028937   0.013188
    185       0.027681   0.054794   0.078600   0.040714  -0.030557   0.037194
    186      -0.012015   0.065591   0.143983  -0.006103   0.033331   0.088149
    187       0.031136   0.058559   0.080536   0.044334  -0.034187   0.036692
    188      -0.009609  -0.080510  -0.147353  -0.011004  -0.014467  -0.084824
    189      -0.020775   0.026380   0.076540   0.073794  -0.067524   0.033893
    190       0.013649   0.027984   0.038900   0.009492  -0.003661   0.020265
    191      -0.022501  -0.099671  -0.171832  -0.056960   0.031571  -0.090345
    192       0.002621  -0.000002  -0.000026  -0.000194   0.001820  -0.000519
    193      -0.007321  -0.000501  -0.000263   0.001316  -0.011681   0.003061
    194       0.024417   0.002478   0.001056  -0.005224   0.037875  -0.008282
    195       0.020303   0.042585  -0.015231  -0.016082  -0.016855   0.021860
    196       0.026643  -0.000099  -0.004974   0.013559   0.014141  -0.003960
    197       0.067379  -0.062578  -0.008850   0.028428   0.026956   0.014827
    198      -0.013484   0.001359   0.027851   0.001914   0.004112   0.021277
    199      -0.032957  -0.007029   0.001411  -0.032029  -0.029642  -0.186317
    200       0.103556   0.000230  -0.012044  -0.007318  -0.004816  -0.055897
    201       0.017372  -0.040772  -0.014048   0.014370  -0.021547  -0.015496
    202      -0.052746  -0.032638   0.007685   0.023821  -0.026399   0.007709
    203       0.053128   0.048828  -0.009104  -0.015484   0.011697  -0.020738
    204       0.000513   0.000263  -0.000608  -0.000282   0.002056  -0.000136
    205       0.006148   0.000314  -0.000169  -0.001410   0.010399  -0.004070
    206      -0.018712  -0.001994   0.000192   0.004211  -0.031868   0.006499
    207      -0.002893  -0.000129   0.000412   0.000425  -0.003686   0.000906
    208       0.000040  -0.000457   0.000186   0.000429   0.000012  -0.000310
    209      -0.001854  -0.000287  -0.000482   0.000437  -0.002485   0.000442
    210      -0.001195  -0.000069   0.000752  -0.000009   0.000791  -0.000222
    211       0.000482   0.000847   0.000070  -0.000384   0.000221   0.000282
    212      -0.002273   0.000226   0.000047  -0.000186  -0.000587   0.000244
    213      -0.047157  -0.022785  -0.052154   0.012876   0.008297   0.064897
    214      -0.003606   0.154063   0.038931  -0.075250  -0.060756  -0.424173
    215       0.039764   0.031942  -0.218503  -0.002649  -0.011954  -0.079185
                102        103        104        105        106        107    
      0      -0.018487  -0.018082   0.025815   0.004395   0.007744  -0.054964
      1      -0.002941  -0.030907   0.024086  -0.010739  -0.009448   0.015958
      2       0.003534   0.000186  -0.028836   0.023314   0.023550  -0.024557
      3       0.046013   0.013531   0.064172  -0.068622   0.018298  -0.061260
      4       0.066470   0.072297  -0.100999   0.020609   0.030023   0.025099
      5       0.144923   0.085368   0.010285  -0.107669   0.054950  -0.030763
      6      -0.023352   0.067530  -0.073154   0.007963   0.017136   0.018996
      7      -0.029991  -0.050848   0.047237  -0.018141  -0.013608   0.006446
      8      -0.148619  -0.062230   0.047470  -0.017208   0.002976  -0.028286
      9       0.035225   0.019380  -0.026330  -0.017156   0.008852   0.027195
     10       0.068677   0.069710  -0.019970  -0.022958  -0.007881   0.009307
     11      -0.032973  -0.033823   0.039565  -0.011634  -0.009436   0.001124
     12      -0.019816  -0.016271   0.013363   0.027368  -0.009739  -0.013447
     13       0.050472   0.016503  -0.048696   0.141342  -0.029772   0.016917
     14       0.028406  -0.012390  -0.020111   0.002497   0.004041   0.052825
     15       0.017725   0.019735   0.002981  -0.006111  -0.000252  -0.017271
     16       0.329313   0.221042  -0.000295  -0.237813   0.019501   0.000806
     17      -0.000136   0.002979   0.098314  -0.047602  -0.018660  -0.078637
     18      -0.050200  -0.013640  -0.023672   0.026950   0.013309   0.026148
     19       0.038699  -0.010495  -0.009831  -0.017756  -0.011785   0.006638
     20       0.069120  -0.008019   0.041349  -0.008324   0.001008  -0.003483
     21      -0.091595  -0.012530   0.015166   0.054879  -0.015666  -0.012111
     22       0.282136   0.065625  -0.095910  -0.207198   0.035240   0.030230
     23       0.171424   0.054095   0.062943  -0.094442  -0.025854  -0.069430
     24       0.010546   0.006020  -0.012501  -0.057791   0.006432  -0.016816
     25       0.066611   0.030217   0.081495   0.099201  -0.044968  -0.022081
     26       0.009641  -0.029610   0.026283   0.063474   0.008700   0.037194
     27       0.022757  -0.004222   0.028594  -0.007946  -0.037228  -0.035348
     28      -0.003683   0.026077  -0.001973   0.001335  -0.004881  -0.010162
     29      -0.007735   0.007578  -0.036598  -0.016086  -0.040115  -0.008305
     30      -0.056183  -0.025718   0.054456   0.052014  -0.054492  -0.028053
     31       0.132059   0.022204   0.076306  -0.045913   0.022006  -0.047030
     32      -0.089302  -0.052530   0.092975   0.093904  -0.057898  -0.016852
     33       0.011954   0.064998  -0.060189   0.009832   0.009675   0.029110
     34      -0.110881   0.001146  -0.077747  -0.007388  -0.002235   0.018467
     35       0.108185   0.070161   0.005885   0.002683  -0.018100  -0.007621
     36      -0.009949  -0.002606   0.006812   0.009352   0.023113  -0.058784
     37      -0.046975  -0.063862   0.032838  -0.010698  -0.002086  -0.007463
     38       0.018016   0.002162   0.036740  -0.058239   0.045718  -0.065063
     39      -0.080155  -0.046774  -0.058356   0.104340  -0.057550   0.075067
     40      -0.051331  -0.061026   0.082642  -0.089297   0.119482  -0.199190
     41       0.004337  -0.007377   0.010832  -0.017472  -0.005150   0.016048
     42       0.033270   0.106499   0.105194  -0.132143   0.045016  -0.070254
     43      -0.073838   0.027274   0.077308  -0.044369  -0.083602   0.134689
     44      -0.052488  -0.043442  -0.039928   0.076255  -0.050028   0.071999
     45      -0.026604  -0.023477   0.019892  -0.013632  -0.019043   0.033130
     46       0.032932   0.040693  -0.028396   0.020411   0.005166  -0.010479
     47      -0.007062   0.017729  -0.044074   0.057953  -0.056106   0.089788
     48       0.006979  -0.002184   0.017547  -0.025376  -0.061116   0.122521
     49       0.122515   0.066662   0.022922  -0.085020   0.075705  -0.097578
     50       0.036635   0.014589   0.017125  -0.038950   0.082765  -0.138576
     51      -0.003345  -0.006362   0.060768  -0.082410   0.089621  -0.136811
     52      -0.010977   0.071035  -0.102423   0.112836  -0.094957   0.166427
     53       0.008450   0.011824  -0.021260   0.027224  -0.019878   0.027813
     54       0.023527   0.020205  -0.018498   0.014270   0.020675  -0.038682
     55      -0.014346  -0.021450   0.015226  -0.015070  -0.008245   0.018135
     56       0.004901  -0.013612   0.039270  -0.052004   0.054058  -0.086370
     57      -0.010339   0.029821  -0.099037   0.121205  -0.093248   0.150434
     58       0.018982  -0.000833   0.013680  -0.035621   0.081883  -0.129177
     59      -0.007470  -0.018913   0.033698  -0.038050   0.020262  -0.030962
     60       0.059778   0.041967   0.000010  -0.020851   0.058236  -0.095186
     61      -0.002169   0.008341  -0.016171   0.022344  -0.074616   0.133478
     62      -0.036495  -0.011065  -0.024510   0.043772  -0.075714   0.125383
     63      -0.018312  -0.017427   0.013764  -0.010540  -0.014605   0.027697
     64       0.005803   0.008959  -0.004434   0.004439   0.006347  -0.012887
     65      -0.002977   0.011046  -0.024606   0.033039  -0.036709   0.058629
     66       0.037500   0.045663  -0.045842   0.044275   0.012915  -0.030705
     67      -0.005926   0.051040  -0.100997   0.131942  -0.128536   0.203168
     68       0.002320   0.000388   0.002666  -0.003725   0.004726  -0.008103
     69       0.032256   0.037030  -0.035430   0.033868   0.005668  -0.015997
     70       0.070955   0.046602  -0.003029  -0.021711   0.111537  -0.193257
     71      -0.000003  -0.022006   0.045890  -0.058657   0.055045  -0.086574
     72       0.004752  -0.005927   0.018985  -0.026052   0.032837  -0.053310
     73      -0.054675  -0.063373   0.065906  -0.063194  -0.008624   0.026006
     74       0.011656  -0.011763   0.039709  -0.055395   0.072345  -0.117935
     75      -0.070273  -0.028670   0.004251   0.036209   0.017723  -0.059575
     76      -0.067942  -0.013431   0.087165  -0.085741  -0.009720   0.036325
     77       0.019589  -0.017075  -0.003026  -0.004476   0.030883  -0.057832
     78      -0.095641  -0.007655   0.093324  -0.075490  -0.037450   0.078772
     79      -0.072775  -0.012942   0.094916  -0.093489  -0.015003   0.047321
     80      -0.027612   0.059758   0.159077  -0.225121  -0.038068   0.144568
     81      -0.104864  -0.031215   0.085182  -0.024725   0.062462  -0.184179
     82      -0.027290  -0.035187  -0.075651   0.134665   0.072365  -0.203435
     83       0.080646  -0.021442  -0.179058   0.164445  -0.006514   0.040410
     84       0.061961   0.029605  -0.005922  -0.032112  -0.027689   0.082971
     85       0.084258   0.014360  -0.087524   0.077140   0.011892  -0.036635
     86       0.059165   0.029647  -0.022635   0.000023  -0.016115   0.039308
     87       0.171582   0.027023  -0.204575   0.200902   0.058157  -0.153709
     88       0.112637   0.016362  -0.108425   0.092919   0.017375  -0.048262
     89      -0.032515   0.025861  -0.005550   0.022788  -0.004295  -0.010077
     90       0.068985   0.062624   0.055207  -0.106949  -0.029779   0.087391
     91       0.028665   0.097212   0.095007  -0.149529  -0.048229   0.156319
     92       0.010810   0.021129  -0.023088  -0.002134  -0.051462   0.157735
     93      -0.039298  -0.026907  -0.005852   0.031835   0.024248  -0.070444
     94      -0.057684  -0.019352   0.065912  -0.065721  -0.012230   0.043216
     95      -0.057295  -0.025344   0.023722  -0.000383   0.016711  -0.045202
     96       0.002814  -0.005734  -0.023921   0.042746   0.038807  -0.113956
     97       0.013573  -0.023913  -0.068547   0.098423   0.046954  -0.140945
     98      -0.085441  -0.074115  -0.044146   0.104925   0.034802  -0.105532
     99      -0.007516  -0.029079   0.069196  -0.096456  -0.038196   0.120867
    100      -0.034686  -0.011912   0.039639  -0.038828  -0.007428   0.027660
    101      -0.162035  -0.061946   0.162123  -0.151795  -0.017236   0.063512
    102       0.015518   0.012281   0.009043  -0.022142  -0.014438   0.042465
    103       0.031856   0.010101  -0.039328   0.041580   0.010334  -0.034072
    104       0.044514   0.022791  -0.018797   0.001259  -0.011514   0.031509
    105      -0.132681  -0.071348   0.031443   0.027253   0.043113  -0.125007
    106      -0.109944  -0.038458   0.098932  -0.091072  -0.014926   0.049526
    107       0.053534   0.023959  -0.034969   0.021142  -0.004724   0.010483
    108       0.103401   0.032819  -0.143048   0.157708   0.043782  -0.139732
    109       0.068098   0.027720  -0.062903   0.055345   0.006819  -0.026536
    110      -0.151569  -0.070530   0.091896  -0.047787   0.020535  -0.047612
    111       0.071969   0.058244   0.030446  -0.087308  -0.056241   0.165791
    112      -0.022745   0.019694   0.083471  -0.111312  -0.040427   0.127238
    113      -0.125498  -0.070932   0.038427   0.014855   0.037699  -0.103810
    114       0.018311   0.008007   0.010727  -0.009834  -0.053669  -0.030995
    115      -0.043248   0.028380  -0.051828  -0.028461   0.030030   0.010959
    116      -0.041689  -0.000285   0.026588   0.040641  -0.072045  -0.018200
    117      -0.049638   0.093993   0.142108   0.111720  -0.064012  -0.023342
    118      -0.090503  -0.068384  -0.033703   0.019083  -0.174887  -0.053372
    119       0.020816  -0.027144  -0.073154  -0.061645   0.008265  -0.000369
    120       0.097423   0.011053  -0.057934  -0.073583   0.051296   0.009469
    121      -0.041354   0.021767  -0.105669  -0.084136   0.199632   0.064199
    122      -0.021824  -0.004743  -0.038527  -0.026709   0.115197   0.041772
    123       0.024460  -0.003473   0.017953   0.008531   0.031198   0.011499
    124       0.040331  -0.024068   0.056964   0.036610  -0.031749  -0.008819
    125       0.023276   0.014858  -0.032474  -0.035472   0.096885   0.032202
    126      -0.028091  -0.015850   0.029834   0.035542   0.095226   0.045914
    127       0.134867   0.031937  -0.038367  -0.077691   0.194688   0.056518
    128       0.022640  -0.000593   0.006629  -0.001303  -0.071621  -0.030502
    129       0.003735   0.005618   0.052695   0.051850  -0.120896  -0.033242
    130       0.008768  -0.068602   0.132002   0.100866  -0.198703  -0.070754
    131      -0.008528  -0.025657   0.035970   0.024674  -0.061200  -0.025697
    132      -0.024524   0.002552  -0.019148  -0.009766  -0.033960  -0.013656
    133      -0.021198   0.019721  -0.041512  -0.031894   0.021484   0.003876
    134      -0.012558  -0.010817   0.033605   0.032365  -0.096979  -0.032786
    135       0.000465   0.037822  -0.116437  -0.093231   0.142137   0.047811
    136       0.012051   0.025429  -0.053231  -0.056199   0.167674   0.052493
    137       0.019021  -0.004203   0.019288   0.007042   0.041389   0.013344
    138      -0.069825   0.003382  -0.002879   0.013607  -0.079554  -0.026663
    139      -0.028649  -0.015673   0.030835   0.034830  -0.197639  -0.071658
    140       0.029819   0.008601  -0.018936  -0.023179   0.055598   0.017274
    141       0.020666  -0.003888   0.015613   0.007994   0.024085   0.009933
    142       0.010528  -0.011536   0.020892   0.016665  -0.013100  -0.002419
    143       0.005849   0.009677  -0.023551  -0.022318   0.066220   0.022149
    144       0.008751  -0.013884   0.036879   0.030091  -0.053700  -0.016489
    145      -0.058223   0.031579  -0.088872  -0.062729   0.030601   0.004103
    146      -0.038506  -0.008103   0.011670   0.020779  -0.129162  -0.045789
    147      -0.055129   0.014970  -0.043517  -0.024650  -0.047109  -0.020735
    148       0.064921   0.014688  -0.028702  -0.041630   0.220621   0.077755
    149       0.036456  -0.018413   0.048566   0.033605  -0.001863   0.003513
    150      -0.048701   0.030715  -0.077312  -0.055407   0.015050  -0.001024
    151      -0.001453  -0.047659   0.100442   0.089914  -0.201960  -0.064643
    152      -0.003829  -0.024277   0.051719   0.046552  -0.107486  -0.034858
    153       0.078106   0.054613   0.015174  -0.022939  -0.043886  -0.029296
    154      -0.038318  -0.018076  -0.088946  -0.066713  -0.006315  -0.012347
    155      -0.031689  -0.049785  -0.051084  -0.032807  -0.074355  -0.035705
    156       0.102830   0.071728   0.072240  -0.011489  -0.206624  -0.125754
    157       0.017767   0.069320   0.205411   0.166559   0.124939   0.067012
    158      -0.057694  -0.071529  -0.126095  -0.056683   0.098205   0.065923
    159       0.101871   0.067534   0.122278   0.065407   0.075635   0.034484
    160      -0.051134  -0.058743  -0.180084  -0.147974  -0.085363  -0.059612
    161      -0.008554   0.027091   0.142316   0.141240   0.100657   0.069067
    162      -0.071636  -0.042613  -0.015803   0.021105   0.067673   0.041709
    163       0.086115   0.061601   0.098750   0.054805   0.019574   0.013769
    164      -0.024338   0.005239   0.028199   0.035243   0.057911   0.032727
    165      -0.171907  -0.151366  -0.266803  -0.174721  -0.156485  -0.087806
    166       0.054786   0.028141   0.076285   0.046491   0.012396   0.011915
    167       0.047350   0.072190   0.018547  -0.002356   0.009527  -0.002742
    168      -0.083102  -0.000828   0.100375   0.119187   0.105201   0.063473
    169       0.037044  -0.055151  -0.079499  -0.098484  -0.170450  -0.107920
    170       0.002023  -0.015984  -0.067724  -0.044512   0.063604   0.039375
    171       0.048247   0.012823   0.000349  -0.020115  -0.055204  -0.032642
    172      -0.068821  -0.040049  -0.080823  -0.047787  -0.018621  -0.014380
    173       0.028804   0.011938  -0.017639  -0.031212  -0.061394  -0.037270
    174       0.013331  -0.021529   0.089153   0.082026   0.105338   0.068029
    175      -0.101629  -0.061456  -0.120678  -0.073006  -0.029068  -0.021369
    176       0.121824   0.068092   0.157167   0.100360   0.047929   0.032559
    177      -0.005830  -0.009859  -0.045062  -0.048208  -0.116666  -0.071564
    178      -0.040656   0.027713   0.104481   0.113339   0.139821   0.085794
    179       0.086003   0.015443  -0.021843  -0.049043  -0.039973  -0.023758
    180      -0.020216  -0.003687   0.005923   0.013556   0.031278   0.018839
    181       0.044912   0.023677   0.051478   0.030879   0.015684   0.011145
    182      -0.026556  -0.010156   0.007396   0.019803   0.043706   0.026434
    183       0.151231   0.066162   0.046665  -0.017725  -0.105262  -0.062478
    184      -0.045703  -0.030874  -0.076970  -0.058317  -0.055537  -0.035146
    185      -0.079723  -0.045038  -0.086065  -0.050492  -0.022673  -0.016055
    186      -0.078652  -0.010284   0.063828   0.095341   0.169222   0.102698
    187      -0.085292  -0.053504  -0.100472  -0.061089  -0.028509  -0.020328
    188       0.094937   0.024555  -0.014363  -0.054157  -0.120517  -0.071733
    189      -0.109556  -0.062106  -0.185814  -0.134321  -0.119857  -0.078323
    190      -0.029762  -0.013387  -0.009777   0.004195   0.025163   0.014572
    191       0.149903   0.069191   0.102323   0.033843  -0.044959  -0.022815
    192       0.004686  -0.042500  -0.001070  -0.000122   0.000464   0.001732
    193      -0.019179   0.173491   0.000385   0.000050  -0.001074  -0.004283
    194       0.067051  -0.566056  -0.001946  -0.001386   0.004067   0.014430
    195       0.048624   0.019379  -0.027222  -0.017151  -0.030623   0.101008
    196       0.027414   0.029898  -0.059008   0.054737   0.007322  -0.017525
    197      -0.036583  -0.009093  -0.004105   0.034793  -0.043449   0.055510
    198       0.016986   0.001610   0.015718  -0.007821  -0.008369  -0.020036
    199      -0.138054  -0.081512   0.016095   0.052752   0.008707  -0.006219
    200      -0.047655   0.056261  -0.034639   0.017150   0.002777  -0.001663
    201      -0.053661  -0.027327  -0.036263   0.013411   0.082774   0.055542
    202       0.006850  -0.025781   0.061289   0.054712  -0.004745   0.009325
    203       0.040419   0.020504   0.020402  -0.006947   0.075672   0.021587
    204       0.004015  -0.030543  -0.001137   0.000108   0.000440   0.000711
    205       0.016496  -0.157387  -0.001187   0.000498  -0.000062   0.004293
    206      -0.055708   0.467960   0.003173   0.000960  -0.003552  -0.011582
    207      -0.007307   0.063548   0.002190  -0.000059  -0.000534  -0.001832
    208      -0.001036   0.000009   0.000754  -0.000095  -0.000284   0.000043
    209      -0.004477   0.035844  -0.000987   0.000356  -0.000236  -0.000897
    210      -0.000243   0.001220   0.000425   0.000125  -0.000356  -0.001073
    211       0.000541   0.001955  -0.000030  -0.001514  -0.000032   0.000129
    212       0.000608  -0.003121  -0.000346  -0.000365  -0.000299  -0.000715
    213       0.022081  -0.095744  -0.003907   0.007379   0.002201   0.029346
    214      -0.045651   0.020205   0.013175  -0.058985   0.046955  -0.048760
    215       0.024263  -0.151065  -0.096344  -0.009058   0.056877   0.113106
                108        109        110        111        112        113    
      0       0.076504  -0.052472  -0.028682   0.039967  -0.016368   0.014594
      1       0.016265  -0.002293  -0.002550   0.007958   0.000524   0.010296
      2      -0.049227   0.033116  -0.007441   0.009396   0.014947  -0.026160
      3       0.094922  -0.125176  -0.027235   0.093570  -0.008624  -0.026017
      4      -0.179421   0.093263   0.016360  -0.024364   0.027827  -0.050015
      5      -0.074047  -0.072090  -0.000753   0.103746   0.040886  -0.124911
      6      -0.163391   0.083946   0.090153  -0.145484   0.013111  -0.024115
      7       0.041302  -0.016337   0.006039  -0.007291  -0.006619   0.023839
      8      -0.035082   0.026920   0.099717  -0.169057  -0.012632   0.038124
      9      -0.080150   0.012488   0.019464  -0.008412   0.003133  -0.020935
     10      -0.004165  -0.020012  -0.001559   0.000064  -0.013373   0.005706
     11       0.039335  -0.011596   0.008446  -0.014925  -0.006039   0.018516
     12       0.049760   0.015070  -0.017285   0.006666   0.009751   0.002368
     13      -0.020936   0.257151  -0.043090  -0.020066   0.126602  -0.080793
     14      -0.126195   0.103214   0.036292  -0.043298   0.045635  -0.047449
     15       0.027956  -0.023714  -0.009246   0.012257  -0.007068   0.004353
     16       0.042497  -0.378103   0.025717   0.125974  -0.122943   0.051715
     17       0.242209  -0.166300  -0.032572   0.050820  -0.051845   0.076057
     18      -0.077988  -0.006873   0.017804   0.008563  -0.013460  -0.012714
     19      -0.031775  -0.023487   0.001217  -0.006416  -0.022583   0.000192
     20       0.029936  -0.001001   0.007900   0.013507   0.006940   0.008218
     21       0.038360   0.106421   0.002187  -0.037753   0.035587  -0.015411
     22      -0.160662  -0.401837  -0.025179   0.123110  -0.151636   0.044924
     23       0.188123  -0.046212  -0.044603   0.015660   0.015752   0.038204
     24       0.045302  -0.073463  -0.028154  -0.003773  -0.037463   0.021211
     25       0.088218   0.260086   0.023416  -0.032232   0.156403  -0.039995
     26      -0.090914   0.042728   0.049259   0.027542   0.017293  -0.020842
     27       0.077752   0.050820  -0.023770  -0.040320   0.024303   0.000100
     28       0.024587   0.023459   0.001195   0.005363   0.011357  -0.004755
     29      -0.045728  -0.024865  -0.006291  -0.007640  -0.026735  -0.008226
     30       0.057264   0.102432  -0.013877  -0.083368  -0.017736  -0.020707
     31       0.204585   0.061193  -0.021940   0.012199   0.103242   0.028627
     32       0.044528   0.124956  -0.002856  -0.110457  -0.062290  -0.032251
     33      -0.157108  -0.082438   0.073406   0.144102  -0.026092  -0.010358
     34      -0.048590  -0.014766  -0.031845  -0.065330  -0.040700  -0.014706
     35      -0.077104  -0.046586   0.077756   0.161331   0.010299  -0.001033
     36       0.014289  -0.011608  -0.006582   0.013519   0.008176  -0.027581
     37       0.028483  -0.014457  -0.013089   0.016235  -0.008913   0.013899
     38      -0.057982   0.009602   0.028755  -0.020783   0.026929  -0.060894
     39       0.042281   0.030904  -0.055106   0.012420  -0.059360   0.147528
     40      -0.155340   0.082852   0.009395  -0.038714   0.025571  -0.040905
     41       0.001788  -0.011180   0.014009  -0.005587   0.005117  -0.013483
     42      -0.000373  -0.081399   0.112192  -0.044136   0.085157  -0.186286
     43       0.140527  -0.101304   0.056628  -0.006559   0.025617  -0.035344
     44       0.054513   0.015152  -0.045459   0.023837  -0.030649   0.076652
     45       0.022233  -0.012679  -0.001617   0.005225  -0.007452   0.015710
     46      -0.005495   0.004034  -0.011753   0.009723  -0.006757   0.008436
     47       0.061134  -0.021207  -0.000986   0.004483  -0.007027   0.017406
     48       0.059057  -0.067545   0.132357  -0.075778   0.110435  -0.230916
     49      -0.100517  -0.008696   0.148354  -0.099483   0.144844  -0.314847
     50      -0.093942   0.045950  -0.029214   0.008613  -0.020477   0.040032
     51      -0.138348   0.094921  -0.044382  -0.010066  -0.045642   0.142823
     52       0.036070   0.044622  -0.058427   0.002558  -0.087454   0.243194
     53       0.036241  -0.023443   0.008120   0.005200   0.011209  -0.034782
     54      -0.020374   0.016117  -0.023364   0.012499  -0.017787   0.035184
     55       0.004668  -0.005064   0.006956  -0.003323   0.004171  -0.009473
     56      -0.066085   0.036681  -0.023264   0.003012  -0.022019   0.056003
     57       0.082400  -0.015533   0.005327  -0.016164  -0.021284   0.066661
     58      -0.134349   0.108927  -0.077266  -0.004919  -0.101637   0.269284
     59      -0.019979   0.003576   0.000874   0.001624   0.005179  -0.014062
     60      -0.055063   0.009083   0.030845  -0.013354   0.055799  -0.128558
     61       0.092481  -0.085550   0.123217  -0.046411   0.136220  -0.311406
     62       0.082859  -0.040418   0.021140  -0.004671   0.010329  -0.024504
     63       0.014386  -0.012183   0.018595  -0.009286   0.016204  -0.034021
     64      -0.004353   0.003815  -0.006762   0.003517  -0.005960   0.012803
     65       0.047227  -0.029567   0.021328  -0.002214   0.023574  -0.059703
     66      -0.008089   0.014734  -0.033356   0.019645  -0.027467   0.054776
     67       0.161851  -0.094321   0.066573  -0.008322   0.072087  -0.179529
     68      -0.003703   0.000963  -0.002009   0.001925  -0.000871   0.000359
     69       0.001510   0.001478  -0.010514   0.009331  -0.004252   0.002709
     70      -0.124165   0.083277  -0.080810   0.025674  -0.075104   0.174498
     71      -0.070894   0.041769  -0.023923  -0.001507  -0.027666   0.074792
     72      -0.040870   0.025952  -0.020379   0.003486  -0.021692   0.054230
     73      -0.001280  -0.007486   0.034243  -0.025506   0.025917  -0.044583
     74      -0.089882   0.058199  -0.047988   0.009709  -0.049664   0.122521
     75       0.032335  -0.015400  -0.010463   0.012929   0.000141  -0.008829
     76      -0.009328  -0.001135   0.032013  -0.031329   0.001821   0.019352
     77      -0.022578   0.000863  -0.006152   0.012741   0.010382  -0.037014
     78       0.026885   0.033806  -0.114217   0.103394  -0.014362  -0.003290
     79      -0.006248   0.006186   0.006801  -0.007883  -0.000531   0.014604
     80      -0.085044  -0.028365   0.269284  -0.268028   0.009405   0.117385
     81       0.095078  -0.128584   0.060144  -0.001961   0.021786  -0.086388
     82       0.050149  -0.042151  -0.030570   0.046187   0.006389  -0.058976
     83      -0.091800   0.153407  -0.136029   0.065414  -0.020303   0.048307
     84      -0.034098   0.030868  -0.001340  -0.010542  -0.004889   0.028323
     85       0.000214  -0.006790   0.014868  -0.015057  -0.000140   0.003198
     86      -0.009015   0.010574  -0.012085   0.010610   0.000887  -0.013405
     87       0.008812  -0.004286  -0.119921   0.141017   0.022299  -0.173382
     88      -0.002539   0.003677  -0.047699   0.053926   0.008514  -0.068519
     89       0.021617  -0.058960   0.262106  -0.283330  -0.030962   0.266514
     90      -0.021179  -0.013272   0.060849  -0.054119  -0.002766   0.033656
     91      -0.053039   0.031421   0.012698  -0.021294  -0.004489   0.032686
     92      -0.070313   0.122669  -0.132341   0.087759  -0.006830   0.000451
     93       0.022191  -0.028406   0.034216  -0.027586   0.000258   0.012379
     94      -0.013847   0.025719  -0.055182   0.051634   0.002202  -0.032170
     95       0.016726  -0.018442  -0.001033   0.010921   0.004143  -0.022733
     96       0.038529  -0.083908   0.137293  -0.105285   0.008060   0.029344
     97       0.043406  -0.073833   0.115595  -0.094220   0.002937   0.036998
     98       0.030651   0.009696  -0.062640   0.043256  -0.010554   0.001755
     99      -0.041182   0.085542  -0.206727   0.193414   0.007899  -0.142678
    100      -0.010156   0.028686  -0.087820   0.085629   0.004880  -0.068015
    101      -0.014176  -0.007171   0.096622  -0.097152  -0.005856   0.106543
    102      -0.013124   0.020332  -0.029174   0.023489  -0.000814  -0.008526
    103       0.011111  -0.022599   0.050883  -0.046486  -0.001330   0.030963
    104      -0.012039   0.012868  -0.001486  -0.004923  -0.002752   0.013276
    105       0.045412  -0.054895   0.042139  -0.020850   0.006488  -0.017687
    106      -0.014221   0.038868  -0.107612   0.103777   0.005171  -0.079318
    107      -0.005210   0.000420   0.023411  -0.027208  -0.003218   0.027485
    108       0.043443  -0.081359   0.153860  -0.135697  -0.001207   0.071810
    109       0.007452  -0.021097   0.059781  -0.057353  -0.002639   0.040968
    110       0.019433  -0.015150  -0.025441   0.036394   0.006402  -0.041680
    111      -0.054039   0.076126  -0.102446   0.080035  -0.003294  -0.030968
    112      -0.040323   0.064995  -0.126110   0.112218   0.002416  -0.072438
    113       0.034835  -0.036226   0.008178   0.007136   0.006154  -0.028006
    114       0.020619   0.014087  -0.007701  -0.016718  -0.020172  -0.010187
    115       0.004401  -0.005595  -0.002585   0.002435   0.008538   0.004059
    116      -0.063936  -0.014594   0.027938   0.025283  -0.065473  -0.019988
    117       0.022461   0.094989   0.117606   0.050500  -0.213378  -0.062793
    118      -0.151696  -0.072513  -0.014783   0.011329  -0.017057  -0.014958
    119      -0.010421  -0.047432  -0.054030  -0.023587   0.076814   0.022887
    120       0.007156  -0.047143  -0.046318  -0.000842   0.127913   0.047330
    121       0.148501   0.065930  -0.021800  -0.042975   0.072146   0.016876
    122       0.076077   0.044084   0.002606  -0.015321   0.023687   0.003525
    123       0.019517   0.010923  -0.003652  -0.006993   0.021626   0.006021
    124      -0.020753  -0.004780   0.010591   0.011287  -0.017599  -0.003218
    125       0.060106   0.022298   0.004776   0.000167   0.008734   0.004388
    126       0.038494   0.066572   0.151118   0.100836  -0.316908  -0.091321
    127       0.141960   0.024679  -0.092107  -0.077817   0.240730   0.073853
    128      -0.035815  -0.039393  -0.077286  -0.048635   0.172047   0.050273
    129      -0.132542  -0.100371  -0.051970   0.008729   0.160787   0.069942
    130      -0.071465   0.012628   0.038737   0.006823  -0.163485  -0.063088
    131       0.006221   0.032384   0.027489  -0.003186  -0.113764  -0.045785
    132      -0.017621  -0.014064  -0.021130  -0.013251   0.038167   0.009835
    133       0.022862   0.009420   0.000496  -0.003814  -0.009272  -0.004384
    134      -0.064082  -0.036657  -0.025417  -0.006097   0.057984   0.020368
    135       0.059107  -0.003566  -0.008362   0.017481   0.097573   0.040297
    136       0.143158   0.100898   0.068197   0.000776  -0.213596  -0.079430
    137       0.046388   0.044494   0.033929  -0.001274  -0.116355  -0.043333
    138      -0.036883   0.007058   0.051505   0.023765  -0.192690  -0.061475
    139      -0.127549  -0.095010  -0.111669  -0.046533   0.283171   0.089998
    140       0.030399  -0.001242  -0.030821  -0.016305   0.107927   0.033792
    141       0.012428   0.010806   0.016684   0.009622  -0.034866  -0.009862
    142      -0.015108  -0.007740  -0.000471   0.003795   0.007146   0.003782
    143       0.046302   0.029389   0.023266   0.005112  -0.062504  -0.021737
    144      -0.041123  -0.024177  -0.013488   0.000977   0.042312   0.016365
    145       0.036866   0.015627  -0.012286  -0.020744   0.006360  -0.004625
    146      -0.083774  -0.057382  -0.058443  -0.022840   0.140633   0.045539
    147      -0.018250  -0.015152  -0.023996  -0.015482   0.039521   0.009804
    148       0.141904   0.091628   0.079159   0.024124  -0.192142  -0.064482
    149      -0.012191  -0.002637   0.011987   0.012859  -0.013919  -0.000823
    150       0.023346   0.003209  -0.020486  -0.019807   0.030838   0.005395
    151      -0.145833  -0.085963  -0.062483  -0.011867   0.169014   0.058779
    152      -0.074629  -0.042710  -0.032640  -0.008249   0.084123   0.028432
    153       0.030713   0.014480  -0.004544  -0.007210  -0.001119  -0.001710
    154       0.024430   0.002638  -0.024709  -0.025543   0.002872  -0.005884
    155      -0.011830   0.000847  -0.018600  -0.028138  -0.035996  -0.021004
    156       0.105291   0.137123   0.059315  -0.000994  -0.091253  -0.049864
    157       0.013622   0.052711   0.094226   0.078687   0.004323   0.013740
    158      -0.091163  -0.135967  -0.096735  -0.042547   0.062236   0.029990
    159       0.029882  -0.031830  -0.107474  -0.113268   0.003246  -0.012975
    160       0.049665  -0.012335  -0.138559  -0.158944  -0.045956  -0.047828
    161      -0.066319   0.024058   0.199948   0.229587   0.062759   0.062875
    162      -0.032753  -0.027642   0.001385   0.014307   0.025071   0.016018
    163      -0.000873  -0.005054  -0.006785  -0.006542   0.006807   0.004796
    164      -0.012118  -0.015995  -0.017681  -0.017501  -0.008961  -0.007168
    165       0.010035   0.005507  -0.126895  -0.175038  -0.163133  -0.112667
    166      -0.005412  -0.021554  -0.096581  -0.121548  -0.080114  -0.055963
    167       0.018115   0.047531   0.223202   0.281839   0.205473   0.143299
    168      -0.031810   0.007476   0.063710   0.067503   0.027051   0.021522
    169       0.074182   0.083433   0.063222   0.041689  -0.019110  -0.007819
    170      -0.034870  -0.084420  -0.112262  -0.093501  -0.001659  -0.008718
    171       0.018217   0.021692   0.023274   0.021122   0.005160   0.005327
    172       0.006646   0.016072   0.050025   0.059060   0.033105   0.024143
    173       0.023059   0.029974   0.027977   0.020314  -0.004524  -0.000583
    174      -0.041640  -0.086804  -0.212930  -0.232707  -0.122306  -0.097350
    175       0.009096   0.008070   0.000586   0.000012  -0.008813  -0.008643
    176      -0.011487   0.010114   0.094669   0.112437   0.084928   0.067621
    177       0.042789   0.090196   0.148091   0.133022   0.017300   0.027831
    178      -0.045143  -0.044019  -0.047734  -0.051163  -0.025598  -0.017164
    179       0.011175  -0.030966  -0.085770  -0.073882   0.001666  -0.012598
    180      -0.010192  -0.014659  -0.018778  -0.016644  -0.001612  -0.002820
    181      -0.005441  -0.015333  -0.044691  -0.050467  -0.027233  -0.021029
    182      -0.016761  -0.022970  -0.027182  -0.022535  -0.001282  -0.003708
    183       0.040795   0.044409   0.020170   0.001531  -0.030728  -0.017216
    184       0.020304   0.038657   0.082364   0.086367   0.039927   0.033196
    185       0.007361   0.023236   0.072919   0.083258   0.047688   0.036575
    186      -0.059365  -0.082947  -0.115680  -0.108485  -0.028001  -0.028903
    187       0.009983   0.027082   0.085138   0.099204   0.057282   0.043205
    188       0.041994   0.051263   0.052328   0.042945   0.001719   0.006463
    189       0.042683   0.078834   0.154883   0.158793   0.059564   0.050796
    190      -0.009746  -0.013736  -0.017168  -0.014349  -0.002673  -0.003942
    191       0.017391   0.010966  -0.031252  -0.048621  -0.040932  -0.026926
    192       0.000279   0.000127   0.000997  -0.000186  -0.000133  -0.000104
    193      -0.001503  -0.000631  -0.001201   0.000392   0.000128  -0.000188
    194       0.004832   0.000420   0.004350  -0.000277  -0.000175   0.000120
    195      -0.062867   0.044166   0.029114  -0.047141  -0.001273   0.025533
    196      -0.011109   0.013865  -0.014296   0.005885   0.001515  -0.015860
    197       0.082103  -0.028046  -0.023069   0.020027  -0.026514   0.059395
    198       0.052487  -0.005440  -0.018057   0.001213   0.002127   0.010458
    199       0.008678   0.042691   0.001606  -0.013128   0.014864  -0.003095
    200      -0.008624   0.010180  -0.010309  -0.003350   0.000001  -0.007942
    201      -0.064990  -0.045093   0.021473   0.044914   0.012992   0.011144
    202      -0.039253  -0.008767   0.025304   0.023317  -0.012878   0.002450
    203       0.072406   0.026966  -0.009427  -0.010035   0.061202   0.022459
    204      -0.000339   0.000062  -0.000583  -0.000017  -0.000003   0.000101
    205       0.000569   0.001037   0.000896  -0.000695  -0.000347   0.000141
    206      -0.002233  -0.000342  -0.003047   0.000326   0.000232   0.000173
    207       0.000693  -0.000243  -0.000427   0.000201   0.000196   0.000238
    208       0.000631   0.000272   0.000181  -0.000101  -0.000009   0.000230
    209      -0.001451   0.000162  -0.000844  -0.000184  -0.000198  -0.000303
    210       0.000602   0.000070  -0.000135   0.000038   0.000001  -0.000162
    211       0.000353  -0.000653   0.000055  -0.000073  -0.000162   0.000259
    212      -0.001105  -0.000138  -0.000276  -0.000042  -0.000340  -0.000656
    213      -0.055784   0.015075   0.016029  -0.009333  -0.001924  -0.006367
    214       0.067068  -0.117009  -0.021843   0.070476  -0.000471   0.011684
    215      -0.280605  -0.031069   0.071533   0.018795  -0.021181  -0.046823
                114        115        116        117        118        119    
      0      -0.005543   0.012103   0.001843  -0.006835   0.020667  -0.007936
      1       0.000617   0.004486   0.033349   0.004268  -0.000982  -0.012946
      2       0.000779   0.006237   0.043977   0.008484  -0.012369  -0.043339
      3       0.012870   0.042470   0.134143  -0.004907   0.034939  -0.149051
      4       0.023031  -0.013690   0.048380   0.016051  -0.047535  -0.053654
      5       0.041986   0.059456   0.309321   0.016193   0.005804  -0.329819
      6       0.000866  -0.065736  -0.244992  -0.021370   0.014653   0.213875
      7      -0.002741  -0.005514  -0.018928  -0.002388   0.009119   0.045534
      8      -0.007179  -0.092045  -0.361029  -0.034458   0.036671   0.379380
      9       0.017467  -0.002135   0.014247  -0.000449  -0.014903  -0.030998
     10       0.008170  -0.006334  -0.023403  -0.004133  -0.005249  -0.009083
     11       0.000439  -0.013171  -0.043828  -0.003826   0.005306   0.050044
     12      -0.008256  -0.000345   0.026777   0.007684   0.004341  -0.009304
     13      -0.076455   0.026966   0.248936   0.060939   0.027913  -0.073387
     14      -0.004606  -0.002175   0.053772   0.013711  -0.002213  -0.001182
     15      -0.005732   0.006697  -0.005118  -0.003403   0.009364   0.000587
     16       0.045641   0.063387  -0.063605  -0.064676   0.009063   0.001717
     17      -0.031126   0.018673  -0.094050  -0.024998   0.052258   0.118104
     18       0.020267   0.011057   0.000451  -0.010342  -0.008682  -0.031205
     19       0.006717  -0.009756  -0.043821  -0.005768  -0.001045  -0.027654
     20      -0.008346   0.003335   0.020223   0.006801   0.004978   0.046972
     21      -0.003122  -0.019287   0.028435   0.019109  -0.015114   0.002980
     22       0.011275   0.060684  -0.133071  -0.064989   0.056331  -0.068899
     23      -0.058742  -0.007979   0.019271   0.027297   0.036249   0.103377
     24      -0.005654  -0.010714  -0.094083  -0.008713   0.017778  -0.032855
     25       0.006951   0.032058   0.262317   0.025754  -0.042075   0.083148
     26       0.014530   0.021090   0.090084   0.004985  -0.016080   0.043981
     27      -0.005426  -0.015174  -0.008206   0.018662  -0.001285  -0.011577
     28      -0.014008   0.000940   0.048513   0.015759   0.000571   0.036260
     29       0.007011  -0.000146  -0.021175  -0.009876  -0.001118  -0.034523
     30       0.042527  -0.025247  -0.117287   0.018097  -0.015075  -0.163306
     31      -0.075213  -0.013469   0.147681   0.050338   0.015004   0.194127
     32       0.077299  -0.037460  -0.221204   0.020664  -0.021824  -0.288350
     33      -0.049268   0.049280   0.219240   0.042577   0.019815   0.236773
     34       0.042876  -0.019862  -0.136664  -0.034256  -0.015393  -0.205587
     35      -0.076101   0.056080   0.296530   0.057206   0.026801   0.355379
     36      -0.006529   0.004592  -0.003162  -0.003670   0.019705  -0.003926
     37       0.028918  -0.023523   0.013965  -0.000809   0.009429  -0.003687
     38       0.013918  -0.021867  -0.012340  -0.002907   0.024522   0.015759
     39      -0.168917   0.166441  -0.032395  -0.006900  -0.018401  -0.005716
     40      -0.185170   0.148951  -0.075773  -0.022782   0.093204   0.033393
     41       0.042436  -0.038872   0.007691   0.002787  -0.006564   0.004446
     42      -0.085933   0.092012   0.026298   0.005562  -0.032411  -0.071436
     43      -0.114810   0.142015   0.080419   0.016306  -0.095800  -0.121651
     44      -0.016739   0.017742   0.008953   0.001276  -0.006711  -0.005297
     45       0.045569  -0.037996   0.022147   0.001168   0.004704  -0.002170
     46       0.060650  -0.056135   0.013866   0.000440   0.012266   0.005489
     47      -0.010625   0.014650   0.003058   0.002851  -0.024054  -0.004317
     48      -0.242633   0.204245  -0.097689  -0.011935   0.009555   0.025769
     49      -0.255696   0.195671  -0.145405  -0.020689   0.061840   0.057227
     50       0.073129  -0.069323   0.012096   0.000086   0.018834   0.006422
     51      -0.251258   0.248054  -0.014333   0.009378  -0.095437  -0.084574
     52      -0.246038   0.261111   0.004447   0.020763  -0.178634  -0.096764
     53       0.052017  -0.051323   0.003599  -0.001883   0.019615   0.017211
     54       0.052730  -0.048138   0.011081   0.001088   0.004006   0.007933
     55       0.016732  -0.016771   0.003234  -0.000219   0.006539   0.005023
     56      -0.022774   0.024449   0.000741   0.001678  -0.015272  -0.007911
     57      -0.154495   0.147515  -0.056937   0.000101  -0.071226   0.025267
     58      -0.217120   0.215820  -0.058171   0.005872  -0.125895   0.012535
     59       0.024786  -0.023293   0.012843   0.000228   0.013266  -0.009145
     60      -0.102883   0.088986  -0.016895  -0.001001   0.010690  -0.055827
     61      -0.153286   0.126426  -0.035699  -0.005873   0.037433  -0.059407
     62       0.024266  -0.023550   0.001237  -0.000986   0.006058   0.015998
     63      -0.033625   0.029708  -0.007447  -0.000801   0.000157  -0.006553
     64       0.008973  -0.007475   0.002872   0.000170  -0.000111   0.001223
     65       0.023203  -0.024589   0.004189  -0.001333   0.018747  -0.001204
     66       0.073823  -0.065827   0.016722   0.001826   0.001408   0.010959
     67       0.026943  -0.032612   0.003373  -0.003475   0.041400  -0.012366
     68       0.017472  -0.016502   0.004336  -0.000069   0.005282   0.002153
     69       0.041433  -0.039359   0.005205  -0.000220   0.009375   0.008206
     70       0.012333  -0.003216   0.001667   0.003499  -0.035269   0.013693
     71      -0.069332   0.069132  -0.011795   0.001833  -0.032696  -0.008026
     72      -0.015461   0.017668  -0.000155   0.001487  -0.016000  -0.001721
     73      -0.136434   0.124772  -0.032556  -0.001077  -0.022627  -0.017933
     74      -0.029359   0.034444  -0.001120   0.003517  -0.036518  -0.002099
     75      -0.002750  -0.000558  -0.009771  -0.011971   0.057047   0.002982
     76       0.012252  -0.011711   0.021065   0.002189   0.004913  -0.003714
     77       0.007393  -0.006143   0.003305  -0.000374   0.005147  -0.009833
     78      -0.005226   0.013270   0.017316   0.030259  -0.159389  -0.011898
     79       0.010424  -0.008000   0.022811   0.009355  -0.034473  -0.005797
     80       0.037198  -0.047448   0.016609  -0.011658   0.103510   0.041502
     81       0.036976  -0.016261   0.002921   0.017722  -0.102507  -0.019470
     82      -0.012904   0.012729  -0.037341  -0.007531   0.013441   0.006097
     83      -0.058958   0.024233  -0.038450  -0.047749   0.243277   0.028770
     84      -0.008865   0.007111   0.016077  -0.005444   0.038251  -0.015268
     85      -0.006727   0.003755  -0.011844  -0.006791   0.029413   0.008371
     86       0.008079  -0.007978  -0.018895   0.014738  -0.083839   0.022599
     87       0.016110  -0.012344  -0.094393   0.012939  -0.127492   0.039708
     88       0.005103  -0.004869  -0.045156   0.006603  -0.060156   0.024286
     89      -0.043285   0.027991   0.101191  -0.049830   0.321840  -0.033716
     90       0.025647  -0.012604   0.018649   0.058213  -0.293126   0.035315
     91       0.009252  -0.003433   0.026230   0.022404  -0.105729  -0.002757
     92      -0.049800   0.026476   0.002952  -0.089552   0.471449  -0.084066
     93       0.001712  -0.000191   0.010956   0.001369  -0.000749  -0.004669
     94       0.000290  -0.001173  -0.012075  -0.002774   0.006407   0.000496
     95       0.010766  -0.005499  -0.004946   0.013435  -0.075920   0.009707
     96       0.041895  -0.018636   0.064771   0.057328  -0.260351  -0.028037
     97       0.018849  -0.007464   0.039503   0.026637  -0.115529  -0.012459
     98      -0.051570   0.024905  -0.065820  -0.070104   0.323737   0.044115
     99       0.001947  -0.011801  -0.119788  -0.000656  -0.071336   0.093452
    100       0.003615  -0.006309  -0.049996   0.002041  -0.042249   0.037888
    101      -0.004182   0.014928   0.141112  -0.011097   0.143022  -0.142482
    102      -0.005340   0.002184  -0.010937  -0.007219   0.031618   0.004090
    103       0.001007   0.001424   0.022875   0.002794   0.000496  -0.014963
    104      -0.007346   0.004275   0.001710  -0.008533   0.045768  -0.004411
    105       0.024106  -0.012955   0.004968   0.031824  -0.167567   0.014613
    106       0.005338  -0.006655  -0.049508   0.002164  -0.050752   0.034443
    107      -0.006441   0.004625   0.012508  -0.006602   0.043445  -0.010870
    108       0.013572  -0.002410   0.055316   0.023242  -0.087383  -0.024680
    109      -0.001258   0.003095   0.026575   0.000641   0.013216  -0.018164
    110       0.013735  -0.008880  -0.010670   0.015168  -0.082184   0.012023
    111      -0.015675   0.005464  -0.041659  -0.018949   0.073567   0.023210
    112      -0.002036  -0.003101  -0.054899  -0.003998  -0.014318   0.037060
    113       0.014028  -0.007697   0.000296   0.013714  -0.072659   0.002174
    114      -0.002437  -0.002797  -0.002202   0.021153   0.003569  -0.005177
    115      -0.029056  -0.032462   0.004014  -0.021441  -0.006234  -0.006284
    116      -0.004177   0.006242   0.012474   0.022302   0.007557   0.017580
    117      -0.070390  -0.104386  -0.047467  -0.064963  -0.022915  -0.105287
    118       0.061243   0.109845   0.069460   0.106092   0.034227   0.115628
    119       0.012502   0.028931   0.022435   0.037556   0.012036   0.046772
    120      -0.189472  -0.210867   0.025110  -0.030158  -0.021997   0.002669
    121       0.121487   0.111315  -0.030548  -0.069574  -0.011512  -0.037858
    122       0.102353   0.101724  -0.016075  -0.035154  -0.002845  -0.012420
    123       0.051940   0.051294  -0.014475   0.013501   0.004642   0.000831
    124      -0.037934  -0.040010   0.003940  -0.004746  -0.002923  -0.003901
    125      -0.026963  -0.033965   0.000083  -0.032720  -0.009888  -0.009363
    126      -0.269018  -0.262885   0.067725  -0.013521  -0.013145   0.029972
    127       0.158470   0.132857  -0.069657  -0.049923  -0.009979  -0.054306
    128       0.147831   0.145336  -0.035368   0.009856   0.007846  -0.012283
    129      -0.244680  -0.294460  -0.015085  -0.175921  -0.054905  -0.124559
    130       0.125363   0.163506   0.011280   0.164852   0.047396   0.078953
    131       0.109402   0.136351   0.006175   0.111025   0.032746   0.059700
    132       0.048994   0.053734  -0.003294   0.013343   0.005840   0.011607
    133       0.002518   0.003191   0.001410   0.001979   0.000451   0.000060
    134      -0.019716  -0.025327  -0.001009  -0.021273  -0.006394  -0.010720
    135      -0.181185  -0.198160   0.048071  -0.127417  -0.041337   0.017381
    136       0.145071   0.166828  -0.026272   0.126024   0.038799   0.006677
    137       0.096893   0.108522  -0.023872   0.080188   0.024978  -0.005538
    138      -0.106618  -0.112249  -0.003866   0.004935  -0.001249  -0.073717
    139       0.093804   0.093130  -0.002302  -0.025243  -0.003671   0.042166
    140       0.066519   0.069980   0.000878  -0.001875   0.001314   0.039677
    141      -0.027870  -0.029720   0.001523  -0.003959  -0.002169  -0.007631
    142      -0.021050  -0.023199   0.002852  -0.011848  -0.003802  -0.002831
    143       0.013412   0.017160  -0.002708   0.020916   0.006120  -0.001120
    144      -0.034851  -0.040797   0.002886  -0.026850  -0.008496  -0.007293
    145       0.117556   0.129628  -0.012559   0.053975   0.018649   0.023690
    146       0.027414   0.023625  -0.003011  -0.023685  -0.005248   0.005942
    147       0.037355   0.041403   0.000823   0.009013   0.003983   0.012502
    148       0.025474   0.034925  -0.008432   0.056606   0.016129  -0.004368
    149      -0.056442  -0.063150   0.002573  -0.023334  -0.008461  -0.015992
    150       0.069185   0.074942  -0.005912   0.019732   0.008040   0.011814
    151      -0.019878  -0.026853   0.006480  -0.045985  -0.012786   0.010823
    152       0.008435   0.006979   0.000748  -0.013080  -0.003043   0.009011
    153      -0.005744  -0.004315   0.000912   0.057311   0.009346   0.003359
    154      -0.017137  -0.015304   0.018077   0.000730  -0.002059   0.008019
    155      -0.000559   0.000353   0.006550   0.010458   0.001080  -0.006544
    156       0.047814   0.041751   0.021341  -0.108652  -0.021782  -0.019419
    157       0.062144   0.051832  -0.026306  -0.142892  -0.022278  -0.020634
    158      -0.062491  -0.052102  -0.012013   0.199280   0.036279   0.021554
    159       0.006209   0.001261  -0.009210  -0.161997  -0.027741  -0.017152
    160      -0.028520  -0.030762   0.022024  -0.037671  -0.012058  -0.017722
    161       0.024571   0.031974  -0.006160   0.074272   0.018941   0.039224
    162      -0.010604  -0.014871  -0.018342   0.043352   0.007055  -0.015594
    163       0.002642  -0.003384  -0.021048   0.019339   0.002725  -0.021127
    164       0.011288   0.016760   0.015383  -0.078689  -0.011333   0.014977
    165       0.013020   0.036644   0.113238  -0.139016  -0.026646   0.049788
    166       0.022180   0.028346   0.034559  -0.115450  -0.019739   0.001997
    167      -0.041197  -0.065637  -0.118411   0.278062   0.047139  -0.037520
    168       0.049078   0.050170   0.005116  -0.313588  -0.047805   0.039033
    169       0.026927   0.033190   0.032061  -0.169706  -0.025470   0.047357
    170      -0.069650  -0.074218  -0.029335   0.412595   0.064023  -0.071747
    171       0.003172   0.000911  -0.008195   0.000803   0.000415  -0.005323
    172      -0.004491  -0.007814  -0.016315   0.027724   0.005311  -0.006220
    173       0.014048   0.013505   0.004283  -0.066968  -0.010977   0.008454
    174      -0.017951   0.016332   0.125927  -0.057195  -0.012243   0.109452
    175      -0.005926   0.005607   0.040334  -0.036658  -0.006076   0.051730
    176       0.010015  -0.025509  -0.130887   0.120410   0.021227  -0.138947
    177       0.074360   0.060479  -0.037276  -0.281619  -0.042495  -0.031090
    178       0.021141   0.021144   0.002928  -0.092828  -0.014384  -0.015024
    179      -0.077555  -0.065713   0.031208   0.302227   0.045617   0.041429
    180      -0.007674  -0.006467   0.003220   0.029230   0.004474   0.001503
    181      -0.001037   0.004606   0.021709  -0.014513  -0.003027   0.016508
    182      -0.011901  -0.009684   0.005074   0.042923   0.006446   0.003632
    183       0.033538   0.036680   0.020905  -0.166412  -0.027195   0.022945
    184       0.008760  -0.000131  -0.033034  -0.006189   0.001394  -0.023535
    185      -0.001265  -0.010138  -0.035801   0.035404   0.007569  -0.025819
    186      -0.029809  -0.018020   0.037578   0.076404   0.010864   0.030045
    187      -0.002974  -0.013388  -0.043305   0.049423   0.009246  -0.031452
    188       0.018469   0.013210  -0.014195  -0.049190  -0.007497  -0.013497
    189       0.028072   0.014084  -0.045632  -0.085573  -0.011969  -0.028836
    190      -0.006782  -0.004409   0.007113   0.018209   0.002270   0.006653
    191       0.016298   0.021063   0.023418  -0.082313  -0.012633   0.017453
    192      -0.000066   0.000133   0.000050  -0.000532  -0.000828  -0.002065
    193       0.000351   0.000025   0.000097   0.000419   0.000740   0.000829
    194      -0.001262   0.000436   0.000211  -0.001952  -0.002770  -0.003929
    195       0.018709  -0.026836  -0.023464   0.009223  -0.049018   0.040684
    196      -0.020793   0.010763  -0.046595  -0.002354  -0.011473   0.026963
    197      -0.020594   0.026146   0.002116  -0.000556  -0.015071  -0.005938
    198      -0.018499  -0.003078  -0.005842   0.006071   0.014191   0.014878
    199      -0.002434  -0.003318   0.000246   0.004002  -0.001053   0.010657
    200      -0.000408   0.000317   0.000006   0.000685  -0.000944  -0.035250
    201       0.009791   0.028378   0.033662  -0.046028  -0.002746   0.048397
    202       0.034067   0.029254  -0.030261   0.010419   0.005196  -0.013959
    203      -0.002681  -0.014545  -0.016561  -0.018329  -0.007360  -0.015353
    204      -0.000021  -0.000084  -0.000191  -0.000149   0.000059  -0.000032
    205      -0.000150  -0.000023   0.000346  -0.000228  -0.000931  -0.001133
    206       0.000400  -0.000354  -0.000079   0.001723   0.002325   0.003826
    207      -0.000238  -0.000057   0.000062   0.000527   0.000835   0.001785
    208      -0.000149  -0.000083  -0.000108   0.000098   0.000173   0.000384
    209       0.000430  -0.000073  -0.000104  -0.000039  -0.000018  -0.000190
    210      -0.000001   0.000017   0.000016   0.000234   0.000255  -0.000547
    211      -0.000082  -0.000190   0.000424  -0.000154   0.000179   0.000030
    212       0.000292  -0.000013   0.000137  -0.000008  -0.000003  -0.000299
    213       0.010948  -0.003618  -0.007609  -0.003493  -0.010128   0.001840
    214      -0.025130   0.039122   0.073449  -0.003863   0.030443   0.024224
    215       0.069739   0.025374   0.041104  -0.031675  -0.051257  -0.065332
                120        121        122        123        124        125    
      0       0.009802   0.016964  -0.022082  -0.005786   0.010666   0.008794
      1      -0.009440  -0.003204   0.007339   0.007258   0.004088  -0.006205
      2      -0.029350   0.016332  -0.002542   0.012070   0.006416  -0.016939
      3       0.075759  -0.044613   0.014443   0.010515  -0.000478  -0.013780
      4      -0.029598  -0.002505   0.009611   0.016495  -0.026188  -0.024748
      5       0.086649  -0.105718   0.075509   0.044432  -0.024458  -0.065283
      6       0.048715  -0.036686   0.011479  -0.034009  -0.027263   0.044936
      7       0.001509  -0.009731   0.005749  -0.000217   0.000409   0.008505
      8       0.052322  -0.043774   0.002412  -0.043186  -0.038417   0.079342
      9       0.038547  -0.007864  -0.011938   0.001361  -0.006344  -0.001447
     10       0.016084   0.010608  -0.014990  -0.010582  -0.008592   0.004031
     11       0.007401   0.001270  -0.004928  -0.008611  -0.006726   0.011297
     12      -0.053832  -0.003079   0.031012   0.008925  -0.004317  -0.016529
     13      -0.332164  -0.079403   0.244338   0.078817   0.013660  -0.101746
     14      -0.029529  -0.043773   0.055536   0.019885  -0.000301  -0.015220
     15       0.004343   0.002836  -0.004230  -0.002380   0.007678   0.004890
     16       0.369788   0.002442  -0.205407  -0.020834   0.054055   0.088934
     17       0.042913   0.017339  -0.042936  -0.018696   0.033933   0.047399
     18       0.043509   0.002874  -0.016184  -0.001326   0.007321  -0.000915
     19      -0.010326   0.011352   0.010813  -0.012019  -0.013114  -0.009766
     20      -0.002034   0.007026   0.003920   0.001679   0.003684   0.006424
     21       0.080986  -0.010661  -0.047486  -0.001479  -0.014679   0.026105
     22      -0.316996   0.035770   0.187015   0.005575   0.040621  -0.103014
     23      -0.152852  -0.003049   0.069068   0.015406  -0.002192  -0.002682
     24      -0.123646   0.030353   0.079395  -0.013545  -0.009577  -0.040071
     25       0.277792  -0.114202  -0.209911   0.046039   0.042735   0.093829
     26       0.132543  -0.009320  -0.068193   0.009674   0.015986   0.036029
     27       0.007008  -0.019598  -0.018581   0.001839  -0.009031   0.009049
     28       0.022369   0.003006  -0.007339   0.009995   0.007177   0.015084
     29      -0.016993  -0.020076  -0.007663  -0.005281  -0.005409  -0.010490
     30       0.073710   0.041212   0.006617  -0.015233  -0.004999  -0.019038
     31      -0.017518  -0.050617  -0.035307   0.029350  -0.014348   0.058365
     32       0.110285   0.094035   0.040984  -0.029263  -0.012561  -0.044282
     33       0.035267   0.050814   0.018583   0.030223   0.037013   0.042992
     34      -0.003073  -0.031325  -0.010515  -0.011894  -0.020387  -0.033306
     35       0.026302   0.051665   0.012895   0.033340   0.049521   0.059809
     36      -0.001490   0.005666  -0.002369  -0.004018   0.013524   0.003879
     37       0.001780   0.001791  -0.003383  -0.000972   0.000534   0.000613
     38      -0.006380  -0.004206   0.012375   0.002102   0.016691  -0.001435
     39       0.000758   0.044284  -0.046875  -0.035197   0.050089   0.045674
     40      -0.055547   0.075986  -0.033398  -0.044971   0.153625   0.061747
     41       0.011092  -0.020255   0.015293   0.009545  -0.018673  -0.012009
     42       0.066659  -0.100535   0.073333   0.053419  -0.105559  -0.065280
     43       0.072563  -0.101500   0.060904   0.059639  -0.151817  -0.074684
     44      -0.022581   0.025653  -0.014944  -0.011182   0.025917   0.012674
     45       0.008866  -0.019599   0.020427   0.008260   0.003068  -0.008384
     46      -0.006234   0.004201  -0.003055  -0.000312  -0.000292   0.000990
     47       0.020652  -0.031119   0.031328   0.010627   0.006648  -0.012150
     48       0.043330  -0.093915   0.146037   0.018860   0.185443  -0.017705
     49      -0.002721  -0.024757   0.082146  -0.010740   0.190944   0.015840
     50      -0.024152   0.044011  -0.059653  -0.014464  -0.059086   0.015263
     51      -0.031957   0.113689  -0.172511  -0.029698  -0.198987   0.021425
     52       0.030464   0.031586  -0.108670  -0.002359  -0.239066  -0.011158
     53       0.008834  -0.030717   0.047474   0.009192   0.055631  -0.007588
     54      -0.004932   0.004422  -0.004964  -0.000022  -0.002961   0.001570
     55      -0.002840  -0.001231   0.004282   0.001802   0.008217  -0.000424
     56       0.000620   0.007073  -0.014561  -0.002225  -0.022890   0.001252
     57       0.110492  -0.180249   0.213470   0.042956   0.153429  -0.046435
     58       0.126454  -0.186796   0.204473   0.044061   0.111904  -0.049865
     59      -0.024580   0.041766  -0.051047  -0.009771  -0.040385   0.010156
     60      -0.089577   0.182304  -0.226786  -0.054203  -0.179362   0.048526
     61      -0.099971   0.190839  -0.225515  -0.056962  -0.155917   0.050905
     62       0.022574  -0.050968   0.067124   0.015419   0.058997  -0.013870
     63      -0.004412   0.010115  -0.011889  -0.003351  -0.008019   0.002545
     64       0.002444  -0.004528   0.005063   0.001468   0.002855  -0.001201
     65      -0.016103   0.022908  -0.023564  -0.005692  -0.009606   0.006237
     66       0.002615  -0.008442   0.008564   0.003803   0.002229  -0.002277
     67      -0.040179   0.064898  -0.071336  -0.018247  -0.039813   0.017007
     68      -0.003641   0.003292  -0.002651  -0.000115   0.000499   0.000973
     69      -0.003531   0.001309   0.001650  -0.000651   0.009077   0.001564
     70       0.038894  -0.059923   0.064687   0.014313   0.035033  -0.014886
     71       0.022002  -0.024522   0.021070   0.004684  -0.001112  -0.007311
     72       0.011101  -0.014015   0.012029   0.003866  -0.001449  -0.004421
     73       0.004893   0.006891  -0.011786  -0.005760  -0.013270   0.002011
     74       0.024381  -0.029947   0.025162   0.007673  -0.003919  -0.009122
     75       0.017423  -0.015956   0.011919  -0.008275  -0.002166   0.006704
     76      -0.014378   0.010392  -0.005634   0.015528   0.010557  -0.012604
     77       0.001858  -0.001516   0.001464  -0.003481  -0.005611   0.001101
     78      -0.136332   0.178676  -0.121757  -0.033388   0.138005   0.049492
     79      -0.041859   0.047666  -0.032128   0.011547   0.037392  -0.005022
     80       0.121121  -0.193442   0.128838   0.077682  -0.173869  -0.086858
     81       0.114393  -0.141599   0.092295   0.016326  -0.129058  -0.034947
     82       0.051695  -0.046665   0.022755  -0.018100  -0.056238   0.011127
     83      -0.117801   0.162912  -0.105284  -0.057683   0.159865   0.076434
     84      -0.014496   0.014316  -0.004906  -0.023227   0.013452   0.021088
     85       0.021157  -0.015498   0.001391   0.036426  -0.023814  -0.032961
     86      -0.014057   0.005343   0.001565  -0.010791   0.010407   0.010303
     87       0.091081  -0.125369   0.100899  -0.088134  -0.078838   0.063676
     88       0.039107  -0.054638   0.042109  -0.019990  -0.038766   0.011840
     89      -0.050109   0.139457  -0.163255   0.273367   0.034661  -0.220729
     90      -0.108917   0.121784  -0.095453   0.098713   0.081229  -0.069839
     91      -0.068194   0.075037  -0.051761   0.001950   0.059475   0.007720
     92       0.103734  -0.135697   0.137313  -0.274597  -0.059882   0.218337
     93      -0.003687   0.006845  -0.007085   0.007944   0.002120  -0.007201
     94       0.007724  -0.010704   0.010801  -0.021338  -0.003561   0.016906
     95      -0.004648   0.001018  -0.000312   0.015637   0.002640  -0.011187
     96      -0.066723   0.008192   0.046310  -0.161965   0.058378   0.141169
     97      -0.032053   0.011539   0.008673  -0.038704   0.023216   0.034892
     98       0.081059   0.020025  -0.106681   0.327504  -0.080194  -0.280652
     99       0.039985  -0.007463  -0.035885   0.193610  -0.042407  -0.159280
    100       0.018112  -0.006924  -0.010249   0.071319  -0.017735  -0.058807
    101      -0.037446  -0.027978   0.098284  -0.378398   0.053308   0.310223
    102       0.009133  -0.003091  -0.003898   0.016397  -0.007742  -0.014738
    103      -0.009796   0.003570   0.003945  -0.027637   0.008401   0.022903
    104       0.003940  -0.000019  -0.001753   0.000363  -0.002865  -0.000750
    105      -0.026535   0.012165   0.001985  -0.000584   0.020162   0.005696
    106       0.018675  -0.015435   0.006508   0.035032  -0.015831  -0.027070
    107      -0.001503   0.003227  -0.001827  -0.009055   0.001694   0.007023
    108      -0.033535   0.009910   0.017275  -0.064283   0.028156   0.058783
    109      -0.009647   0.002294   0.007042  -0.035904   0.008486   0.030129
    110      -0.005464   0.004395  -0.006580   0.020449   0.004277  -0.017235
    111       0.022666  -0.003501  -0.014247   0.063046  -0.018661  -0.052098
    112       0.021550  -0.009291  -0.005910   0.065365  -0.017272  -0.051875
    113      -0.001025  -0.007221   0.009265  -0.013160   0.000308   0.010055
    114      -0.001445  -0.007141  -0.003108   0.002396  -0.012949   0.005860
    115       0.002073  -0.001622  -0.003017   0.001234   0.006859   0.000359
    116      -0.007824   0.004248   0.009807  -0.002510  -0.017451   0.000771
    117       0.080732   0.128001   0.072446  -0.053698   0.104513  -0.108516
    118      -0.050882  -0.069013  -0.031537   0.031150  -0.093353   0.072087
    119      -0.045858  -0.063788  -0.030366   0.025599  -0.067189   0.055289
    120      -0.009246  -0.066703  -0.050651   0.037166  -0.057533   0.078447
    121       0.045676   0.058026   0.018782  -0.022563   0.106206  -0.065874
    122       0.033936   0.053344   0.024354  -0.019765   0.067562  -0.050303
    123       0.007070   0.020068   0.015814  -0.007498  -0.006604  -0.008428
    124      -0.002065  -0.007425  -0.006342   0.003191   0.004143   0.003415
    125       0.021265   0.034277   0.025457  -0.010873  -0.011902  -0.013716
    126       0.034661   0.102387   0.121249  -0.031311  -0.232191   0.009099
    127       0.023670   0.014680  -0.014580  -0.011294   0.107382  -0.042199
    128      -0.013235  -0.044035  -0.058345   0.015408   0.129263  -0.008051
    129      -0.013584  -0.126798  -0.149117   0.043603   0.265633  -0.009489
    130      -0.041418  -0.005458   0.035168  -0.003523  -0.161465   0.039868
    131      -0.013458   0.032974   0.057967  -0.015778  -0.148929   0.017401
    132      -0.005891  -0.004315  -0.002762   0.000003   0.000439   0.001850
    133       0.001585   0.001512   0.001383   0.000225  -0.002267   0.000184
    134       0.002334  -0.007709  -0.011996   0.004184   0.027083  -0.001579
    135       0.120716   0.227763   0.195682  -0.061805  -0.202593  -0.044420
    136      -0.078983  -0.128827  -0.100036   0.032070   0.072686   0.032218
    137      -0.062240  -0.111043  -0.092081   0.029049   0.086182   0.023294
    138      -0.091807  -0.230651  -0.210472   0.074633   0.246193   0.039814
    139       0.056691   0.128474   0.109187  -0.039570  -0.107185  -0.025636
    140       0.048430   0.121764   0.110645  -0.039535  -0.127394  -0.021731
    141      -0.003013  -0.009832  -0.008727   0.003347   0.009499   0.001612
    142       0.004099   0.004738   0.003083  -0.000765  -0.000509  -0.001603
    143      -0.014743  -0.025365  -0.019581   0.006644   0.013921   0.006217
    144       0.011491   0.013506   0.007803  -0.002589   0.002868  -0.005342
    145      -0.014396  -0.005273   0.001371  -0.002425  -0.016114   0.004523
    146       0.019139   0.033953   0.023740  -0.009528  -0.007325  -0.010742
    147       0.002202   0.009969   0.010391  -0.002907  -0.017309   0.000636
    148      -0.041502  -0.069448  -0.053183   0.016861   0.037696   0.016434
    149       0.003857  -0.004123  -0.007084   0.002766   0.017721  -0.002303
    150      -0.004725  -0.002986  -0.002617  -0.000160   0.003783   0.000413
    151       0.033981   0.065269   0.052866  -0.018621  -0.045364  -0.014068
    152       0.012303   0.027645   0.023327  -0.008759  -0.022668  -0.005231
    153       0.012192   0.013689   0.008077   0.003546  -0.002195   0.004662
    154       0.013841   0.012559   0.005466   0.011672   0.008361   0.011756
    155       0.010794   0.010081   0.005576   0.009496   0.010274   0.006111
    156       0.127111   0.179218   0.092330  -0.009126   0.131874  -0.063057
    157       0.027780   0.063045   0.037435  -0.037253   0.033032  -0.061782
    158      -0.115936  -0.173012  -0.087018   0.029663  -0.139088   0.088770
    159      -0.138172  -0.215976  -0.116370   0.023561  -0.126147   0.076216
    160      -0.041761  -0.093352  -0.050263   0.041156  -0.063142   0.069728
    161       0.109048   0.204437   0.109397  -0.042396   0.141840  -0.098155
    162      -0.007508  -0.010195  -0.003192   0.013736  -0.005175   0.017176
    163      -0.010315  -0.012707  -0.001942   0.025643  -0.013217   0.032541
    164      -0.023533  -0.015960  -0.001055   0.025934  -0.018577   0.034588
    165       0.099378   0.161162   0.102090   0.091942   0.086145   0.069472
    166       0.008581   0.047469   0.050038   0.112250   0.003969   0.119584
    167      -0.053695  -0.154565  -0.130959  -0.211712  -0.049185  -0.210452
    168      -0.126037  -0.167769  -0.101605  -0.094191  -0.095576  -0.066282
    169      -0.023012  -0.037685  -0.040076  -0.131174  -0.009071  -0.140600
    170       0.121500   0.178760   0.127597   0.204495   0.087991   0.189240
    171      -0.002338  -0.005124  -0.003629  -0.002081  -0.001474  -0.002924
    172      -0.004956  -0.010604  -0.008411  -0.010687  -0.002123  -0.011601
    173      -0.009522  -0.010840  -0.007735  -0.022304  -0.007466  -0.020200
    174       0.027766  -0.007636  -0.043014  -0.196331   0.023475  -0.213530
    175      -0.001807  -0.030915  -0.042245  -0.132112   0.001675  -0.140071
    176      -0.011693   0.049670   0.085382   0.303803  -0.013612   0.323952
    177      -0.062622  -0.007329   0.040022   0.154750  -0.049384   0.184471
    178      -0.013344   0.026558   0.045007   0.133225  -0.014864   0.150225
    179       0.061418  -0.023491  -0.077828  -0.253118   0.050448  -0.291767
    180       0.006499   0.002731  -0.002277  -0.009536   0.005167  -0.012735
    181       0.005426   0.001629  -0.003656  -0.023419   0.003700  -0.025493
    182       0.008117   0.002397  -0.002713  -0.013616   0.006287  -0.016463
    183      -0.023867  -0.014960  -0.001771  -0.007697  -0.019212   0.001794
    184      -0.016145  -0.013161  -0.003242   0.023519  -0.011885   0.027161
    185      -0.010434  -0.010089  -0.002318   0.022627  -0.007326   0.024995
    186       0.020663   0.001592  -0.014124  -0.067355   0.014315  -0.073078
    187      -0.010645  -0.007299   0.001246   0.038635  -0.005792   0.038521
    188      -0.006293   0.004255   0.008628   0.033638  -0.003583   0.033670
    189      -0.029020  -0.009127   0.014876   0.059979  -0.022650   0.076340
    190       0.005491   0.002671  -0.000532  -0.011373   0.004379  -0.012623
    191      -0.006591  -0.008722  -0.008567  -0.025103  -0.006935  -0.023570
    192       0.000016  -0.000091  -0.001164   0.000293  -0.000233  -0.000162
    193      -0.000664  -0.000190  -0.000163  -0.000252  -0.000032   0.000484
    194       0.002161  -0.000047   0.000022   0.000507  -0.000498  -0.001628
    195      -0.013846  -0.003205   0.006733   0.004047  -0.010484  -0.003717
    196      -0.001976   0.012091  -0.011351  -0.012704   0.007794   0.014253
    197       0.010929   0.004628  -0.009381  -0.007827   0.008231   0.009601
    198      -0.083558   0.003345   0.046084   0.003505  -0.001606  -0.015766
    199      -0.004450  -0.001482   0.001753   0.000522  -0.000274   0.001185
    200      -0.016086  -0.000145   0.011873   0.000875  -0.001710  -0.010388
    201      -0.014491   0.004089   0.006273   0.000601   0.010780  -0.002392
    202      -0.004813   0.015299   0.013922  -0.012120   0.008254  -0.020559
    203       0.009981   0.001542  -0.002912   0.000791  -0.001065   0.002929
    204      -0.001139   0.000106   0.000420   0.000028   0.000080   0.000326
    205       0.000141  -0.000063  -0.000072   0.000383  -0.000213  -0.000065
    206      -0.001164   0.000096   0.000279  -0.000486   0.000413   0.000567
    207       0.000629   0.000132   0.000921  -0.000242   0.000202  -0.000567
    208       0.000349   0.000043   0.000182   0.000082   0.000045  -0.000317
    209      -0.000785  -0.000012  -0.000078   0.000087   0.000022   0.000909
    210       0.000396  -0.000031  -0.000398  -0.000026   0.000023   0.000042
    211      -0.000051  -0.000175   0.000071   0.000091  -0.000234  -0.000059
    212       0.000300  -0.000088  -0.000367  -0.000023  -0.000040   0.000325
    213       0.027332   0.000828  -0.011248  -0.004162  -0.004011   0.005581
    214      -0.063334  -0.009779   0.033494   0.030458   0.035840  -0.009966
    215       0.269582  -0.012816  -0.136214  -0.002619   0.014141   0.045486
                126        127        128        129        130        131    
      0       0.015941   0.008988  -0.002695   0.000340  -0.015018  -0.004733
      1       0.000913  -0.020016  -0.015901   0.017307   0.000948  -0.005610
      2       0.016752   0.043001  -0.009782   0.002049  -0.046073   0.000247
      3       0.028726  -0.039570  -0.007152   0.027431   0.115099  -0.002275
      4      -0.018550  -0.010819   0.030780  -0.024708   0.018142  -0.005758
      5       0.032097  -0.053821  -0.003783   0.041974   0.211546   0.002772
      6      -0.063848  -0.067136   0.100910  -0.090413   0.088261   0.028770
      7      -0.018070  -0.080698   0.014139  -0.004253   0.043360  -0.009096
      8      -0.127640  -0.293744   0.187742  -0.147338   0.213966   0.000944
      9       0.009602   0.016835  -0.000672  -0.000352   0.009078   0.002790
     10       0.007868   0.096999  -0.017355   0.002645  -0.049709   0.008837
     11      -0.013061   0.025980   0.004265  -0.012016  -0.024655   0.000735
     12      -0.015795  -0.002433   0.007023  -0.006028  -0.025369  -0.013503
     13      -0.093915  -0.395130   0.055280   0.016088   0.208295  -0.039028
     14      -0.027496  -0.164220   0.028583  -0.001460   0.135364   0.000340
     15       0.006248  -0.029287  -0.000090   0.005444   0.035156   0.004459
     16       0.102398  -0.282022   0.047696  -0.006335   0.174206  -0.032013
     17       0.004130  -0.157134   0.024698  -0.006848   0.083871  -0.006458
     18       0.011291  -0.035718   0.004726   0.001264  -0.001554  -0.004353
     19       0.003612   0.093256  -0.011502   0.001562   0.053644   0.007258
     20      -0.014055   0.024266  -0.012341  -0.012315   0.003907   0.003792
     21       0.027963   0.093772  -0.012015  -0.000599   0.067613   0.003261
     22      -0.086441  -0.323518   0.055935   0.022502  -0.169248  -0.032087
     23      -0.048779  -0.007642  -0.000602  -0.003867  -0.010570  -0.010198
     24      -0.031479   0.084040  -0.014560  -0.001473   0.020806   0.019755
     25       0.073254  -0.412708   0.055047  -0.005717  -0.240209  -0.029983
     26       0.019405  -0.050748  -0.001057  -0.011274   0.008552  -0.016069
     27       0.014417  -0.004441   0.005676   0.003867  -0.013886   0.005382
     28      -0.005330   0.003038  -0.018539  -0.016695   0.018934  -0.003446
     29       0.013816  -0.049355   0.001104  -0.005575  -0.039942  -0.003126
     30       0.030302   0.045728   0.003522   0.022233   0.115854   0.004420
     31      -0.005942  -0.032958   0.021163   0.003080  -0.103401  -0.000761
     32       0.048765   0.054451   0.026732   0.056057   0.186632  -0.000558
     33      -0.065268   0.083192  -0.102409  -0.093704   0.090012  -0.018565
     34       0.063320  -0.208281   0.091617   0.070757  -0.122553  -0.014396
     35      -0.102297   0.221768  -0.170097  -0.147064   0.163297  -0.003192
     36       0.015097   0.005198   0.012895  -0.012928  -0.017090  -0.030038
     37       0.001729   0.004518   0.008618  -0.009976  -0.034387  -0.051391
     38       0.014474   0.005743   0.005120  -0.007051  -0.005285  -0.001157
     39       0.045419  -0.081028  -0.251685   0.260766   0.131474   0.181482
     40       0.142564  -0.081053  -0.303446   0.313366   0.156456   0.224292
     41      -0.018413   0.015717   0.045850  -0.049226  -0.032829  -0.040572
     42      -0.092661   0.043090   0.215445  -0.216485   0.144251   0.180158
     43      -0.133813   0.034228   0.210153  -0.205171   0.190185   0.231802
     44       0.024466  -0.011480  -0.055602   0.060042   0.000575   0.000426
     45       0.002760   0.002656  -0.000967   0.000697  -0.001501  -0.003754
     46      -0.000890  -0.002182  -0.007820   0.007401  -0.019848  -0.030295
     47       0.007155   0.012551   0.032438  -0.032272  -0.001247  -0.001026
     48       0.179908   0.051915   0.000274  -0.002547  -0.002139   0.038527
     49       0.180713   0.024725  -0.075836   0.073125   0.003617   0.052036
     50      -0.060554  -0.028157  -0.036482   0.036945   0.019228   0.018172
     51      -0.183613  -0.025948   0.019806  -0.017504   0.031689   0.029727
     52      -0.223957  -0.010246   0.090661  -0.086869   0.069617   0.079357
     53       0.053049   0.013054   0.009459  -0.010239  -0.021441  -0.026091
     54      -0.004076  -0.009712   0.001114   0.000381   0.038914   0.051467
     55       0.007279  -0.005862  -0.001866   0.003164   0.045710   0.065010
     56      -0.021668  -0.002506  -0.000247   0.000254  -0.006141  -0.011024
     57       0.146187   0.072970   0.058098  -0.061871  -0.128273  -0.158310
     58       0.106020   0.075007   0.069402  -0.073594  -0.169577  -0.222010
     59      -0.038186  -0.017026  -0.012322   0.013307   0.036150   0.045927
     60      -0.166360  -0.029200  -0.035354   0.031690  -0.110117  -0.169880
     61      -0.142162  -0.018334  -0.044157   0.038482  -0.147854  -0.215683
     62       0.055275   0.012921   0.010895  -0.010634   0.010764   0.020816
     63      -0.006812   0.001668  -0.003079   0.002482  -0.013764  -0.017693
     64       0.002504  -0.000898  -0.001404   0.002003   0.018548   0.029200
     65      -0.008853  -0.006557  -0.008146   0.008242   0.009954   0.013172
     66       0.000359  -0.007821   0.009995  -0.008581   0.033144   0.038905
     67      -0.035926  -0.004852  -0.009004   0.005625  -0.093405  -0.147136
     68       0.000134  -0.005480  -0.004953   0.006161   0.040456   0.060902
     69       0.008089  -0.000979   0.001268  -0.001882  -0.022501  -0.038451
     70       0.031890   0.017634   0.022435  -0.024086  -0.076870  -0.116705
     71      -0.000362   0.015728   0.012216  -0.014301  -0.075814  -0.109170
     72      -0.001630   0.002221   0.005268  -0.004760   0.010521   0.017094
     73      -0.010241   0.018249   0.010472  -0.014631  -0.130181  -0.190922
     74      -0.004369   0.007438   0.019960  -0.020169  -0.025340  -0.041576
     75      -0.005949  -0.006301  -0.012402   0.013233   0.006990  -0.015208
     76       0.015048   0.001355   0.001939  -0.002098  -0.004353  -0.011252
     77      -0.003275   0.017772   0.041181  -0.044380  -0.009920   0.008684
     78       0.155984   0.010910   0.176880  -0.169672   0.027214   0.059211
     79       0.046632   0.004929   0.043264  -0.042286   0.001025   0.003238
     80      -0.196050  -0.052949  -0.271645   0.271900  -0.035036  -0.080970
     81      -0.134946   0.046407  -0.059931   0.047441  -0.077009   0.043084
     82      -0.064500  -0.005552  -0.009574   0.011034   0.003298   0.022105
     83       0.158814  -0.064048   0.106709  -0.089364   0.116365  -0.067436
     84       0.010037  -0.000422   0.009831  -0.007778   0.011011  -0.003475
     85      -0.016784  -0.000410  -0.019907   0.020437   0.001354  -0.001305
     86       0.003542  -0.009765  -0.008407   0.008269  -0.004955   0.001192
     87      -0.119699   0.001830  -0.054951   0.043922  -0.040642   0.019981
     88      -0.054141  -0.006405  -0.041278   0.039486  -0.012484   0.002411
     89       0.132999   0.027734   0.071752  -0.067713   0.037772  -0.003297
     90       0.114194  -0.018575   0.042041  -0.038837   0.015211   0.011916
     91       0.070259   0.004504   0.059700  -0.064439   0.002162   0.016768
     92      -0.134628   0.031021  -0.008450   0.001978  -0.014530  -0.013650
     93       0.006174   0.006073   0.014445  -0.016040  -0.011313   0.009282
     94      -0.009611   0.002577   0.004063  -0.005421  -0.007193   0.003340
     95       0.004093  -0.011714  -0.020433   0.023528   0.020906  -0.014591
     96       0.009090  -0.032637  -0.027365   0.035521   0.045586  -0.036603
     97       0.010735  -0.014089  -0.013931   0.019436   0.021867  -0.019024
     98       0.018699   0.048047   0.046832  -0.056299  -0.062461   0.053761
     99      -0.000984  -0.023214  -0.066422   0.073650   0.038582  -0.033327
    100      -0.003322  -0.009162  -0.026302   0.028050   0.013653  -0.011347
    101      -0.034803   0.035477   0.096146  -0.105284  -0.065352   0.040383
    102      -0.002436   0.003882   0.003988  -0.005891  -0.007741   0.006565
    103       0.002802   0.002084   0.008880  -0.009849  -0.004239   0.004376
    104      -0.001727   0.004388   0.005082  -0.005395  -0.004202   0.003405
    105       0.013544  -0.025068  -0.038417   0.048221   0.045983  -0.035998
    106      -0.014964  -0.013130  -0.038612   0.044809   0.023049  -0.023004
    107       0.001438   0.005329   0.010164  -0.011057  -0.005942   0.005515
    108       0.006757  -0.019701  -0.031050   0.040054   0.045122  -0.036548
    109       0.000049   0.001849   0.006010  -0.005922  -0.001783   0.001814
    110       0.010403  -0.004797   0.001911  -0.004206   0.001006   0.001128
    111      -0.003602  -0.002075  -0.017968   0.020716   0.013623  -0.010617
    112      -0.006715  -0.016041  -0.044570   0.051036   0.037252  -0.031965
    113      -0.004148  -0.000791   0.003087  -0.006170  -0.010225   0.006356
    114       0.014514  -0.006921  -0.012421  -0.012930  -0.023121   0.040515
    115      -0.005701   0.007010   0.007971   0.009935   0.030467  -0.043332
    116       0.013323  -0.004082  -0.002209  -0.003480   0.008952  -0.018848
    117      -0.095108  -0.053012  -0.253785  -0.261412   0.185796  -0.225281
    118       0.081171   0.017485   0.132339   0.129656  -0.157469   0.186539
    119       0.061439   0.023789   0.123816   0.129031  -0.072627   0.086611
    120       0.056193   0.106021   0.299069   0.314557   0.146094  -0.228732
    121      -0.096127  -0.058154  -0.205885  -0.215003  -0.098274   0.158532
    122      -0.063828  -0.047396  -0.149591  -0.158349  -0.083415   0.124192
    123       0.003699  -0.001813   0.002148   0.001813  -0.003877   0.009727
    124      -0.003051   0.003932   0.007273   0.007663   0.017550  -0.027825
    125       0.009050  -0.013891  -0.031492  -0.031916   0.007949  -0.012893
    126       0.201604  -0.063448   0.021167   0.018624  -0.007480  -0.048883
    127      -0.093278  -0.000232  -0.086374  -0.086441  -0.008166   0.048825
    128      -0.114783   0.038043  -0.004994  -0.003510   0.019950   0.003678
    129      -0.218630   0.031072  -0.040271  -0.037623   0.046351  -0.047963
    130       0.140830  -0.003231   0.083449   0.082177  -0.053183   0.057866
    131       0.128407  -0.019576   0.032281   0.030417  -0.051257   0.058710
    132      -0.001485   0.011369  -0.001254   0.000010   0.045475  -0.065006
    133       0.002265  -0.005325  -0.001564  -0.002298  -0.031242   0.046744
    134      -0.022921   0.001038  -0.001266  -0.001443  -0.020999   0.035066
    135       0.164866  -0.094863  -0.062735  -0.067628  -0.153485   0.202994
    136      -0.056330   0.052286   0.044114   0.046833   0.111629  -0.158308
    137      -0.069054   0.045988   0.032842   0.035289   0.092959  -0.128565
    138      -0.196068   0.037154   0.037874   0.035806  -0.131238   0.214618
    139       0.081652  -0.007328  -0.027668  -0.025064   0.107777  -0.162528
    140       0.101043  -0.019852  -0.023203  -0.022213   0.062308  -0.101511
    141      -0.006977  -0.001499   0.003178   0.002921  -0.010027   0.012734
    142       0.000411  -0.004324  -0.004103  -0.004697  -0.022781   0.036251
    143      -0.010348   0.005860   0.006701   0.006610  -0.000494   0.002432
    144      -0.003067  -0.005647  -0.006905  -0.007108  -0.011581   0.016998
    145       0.012181   0.020849   0.016290   0.019516   0.126935  -0.200032
    146       0.002776   0.001193  -0.014362  -0.013275   0.034621  -0.048537
    147       0.013968  -0.002793  -0.004415  -0.005356  -0.036144   0.061643
    148      -0.028439   0.025033   0.023475   0.025688   0.096490  -0.152607
    149      -0.014083  -0.006709  -0.001585  -0.002423  -0.035847   0.053422
    150      -0.004525   0.009011  -0.008673  -0.008358   0.015319  -0.011921
    151       0.034108  -0.006016  -0.011351  -0.009360   0.070139  -0.115914
    152       0.016899   0.003869  -0.000423   0.001707   0.078662  -0.127548
    153       0.000180   0.006892   0.010780   0.011515   0.009565   0.019261
    154      -0.011115   0.011674   0.022151   0.024369   0.010191  -0.003620
    155      -0.008921  -0.015040  -0.031876  -0.034869  -0.007644  -0.011310
    156      -0.140169  -0.041524   0.067702   0.060126  -0.087225  -0.054192
    157      -0.035113  -0.038977   0.052092   0.044162  -0.072202  -0.020847
    158       0.146437   0.041597  -0.095438  -0.088603   0.101941   0.071725
    159       0.148141  -0.024331  -0.180606  -0.178474   0.010322  -0.068765
    160       0.075366  -0.027732  -0.115480  -0.118171   0.013681  -0.046344
    161      -0.168995   0.058014   0.229959   0.236494  -0.017169   0.066584
    162       0.005929  -0.000374  -0.005944  -0.004380   0.012751   0.004108
    163       0.013888  -0.006427  -0.022072  -0.022412   0.001930  -0.000176
    164       0.013326   0.007945  -0.004198  -0.004506  -0.004252  -0.001317
    165      -0.115614   0.005523   0.060127   0.054802  -0.046278  -0.021780
    166      -0.023533   0.007743   0.003749   0.002712  -0.013551  -0.002580
    167       0.096376  -0.031280  -0.065134  -0.064373   0.029955   0.001148
    168       0.112794   0.016063  -0.049061  -0.048120   0.009707  -0.016869
    169       0.020497   0.024107   0.039546   0.043955   0.011561   0.007312
    170      -0.115960  -0.022763   0.025073   0.023795  -0.005322   0.019905
    171       0.003248  -0.007410  -0.014170  -0.016352  -0.015888  -0.010876
    172       0.005172  -0.004793  -0.007320  -0.008175  -0.007064  -0.006065
    173       0.008336   0.011952   0.016924   0.020316   0.024224   0.014603
    174      -0.008170   0.029147   0.069666   0.077348   0.049664   0.037368
    175       0.011686   0.014730   0.032885   0.036717   0.029094   0.015583
    176      -0.013398  -0.039434  -0.088155  -0.096720  -0.070511  -0.041120
    177       0.023131   0.037216   0.023596   0.033816   0.062492   0.045210
    178      -0.006369   0.016591   0.010513   0.012817   0.024237   0.017684
    179      -0.008625  -0.046562  -0.034116  -0.045918  -0.075833  -0.057515
    180      -0.002682  -0.004274  -0.004581  -0.006648  -0.010161  -0.007901
    181      -0.002489   0.003975   0.009078   0.009892   0.005644   0.004865
    182      -0.004323  -0.003388  -0.000214  -0.000314  -0.003072  -0.001891
    183       0.012464   0.029372   0.040740   0.051998   0.060190   0.043376
    184       0.013773  -0.006275  -0.021212  -0.025449  -0.013649  -0.012864
    185       0.009203  -0.009159  -0.020895  -0.024112  -0.013674  -0.012340
    186      -0.008257   0.005963   0.024840   0.028550   0.024157   0.017511
    187       0.006792  -0.015887  -0.031855  -0.035804  -0.030985  -0.025235
    188       0.001376  -0.007611  -0.020999  -0.026208  -0.030305  -0.021427
    189       0.010894   0.020129   0.025874   0.035231   0.054353   0.039526
    190      -0.004628   0.002240   0.009583   0.012025   0.008870   0.007465
    191       0.009400   0.008076   0.004623   0.003162   0.007728   0.004955
    192       0.001018  -0.000246   0.000098  -0.004908   0.003077  -0.000027
    193       0.000966   0.000418   0.000269   0.000696  -0.001342   0.000255
    194      -0.002791  -0.000092  -0.000059  -0.005671   0.006292   0.000038
    195      -0.019462  -0.000245  -0.024498   0.020835  -0.028291  -0.002342
    196       0.004333  -0.006364   0.031805  -0.028524   0.020226   0.022264
    197       0.008038  -0.016137  -0.055649   0.061119   0.012771   0.010652
    198      -0.023981  -0.002211   0.000003   0.000346   0.000248  -0.000597
    199      -0.003451   0.001849   0.001931  -0.001839  -0.004557   0.003290
    200       0.003757   0.000707   0.000924   0.007298   0.017837   0.000725
    201      -0.019645   0.001393   0.015992   0.014309  -0.025302  -0.002401
    202      -0.009860  -0.013088   0.004624  -0.000935  -0.025933   0.025476
    203       0.001554   0.013257   0.066081   0.070489  -0.002444  -0.000472
    204       0.000112   0.000071  -0.000051   0.000442   0.000098  -0.000089
    205      -0.000241  -0.000775  -0.000428  -0.001302   0.001450   0.000068
    206       0.001043   0.000034   0.000050   0.004731  -0.004754   0.000033
    207      -0.001416   0.000228   0.000054   0.003847  -0.002262   0.000043
    208      -0.000478  -0.000207  -0.000329   0.000905  -0.000280  -0.000189
    209       0.000917  -0.000131  -0.000147  -0.000335  -0.000422  -0.000103
    210       0.000480  -0.000060   0.000095   0.000042  -0.000296   0.000030
    211      -0.000074   0.000733  -0.000772   0.000139   0.000064  -0.000220
    212       0.000445   0.000185  -0.000198  -0.000528  -0.000542  -0.000041
    213       0.002517   0.029934  -0.004852  -0.003513  -0.003086   0.004942
    214      -0.020363  -0.243312   0.039009   0.002078  -0.002858  -0.039864
    215       0.071574  -0.060055   0.010073  -0.001000   0.009621  -0.010353
                132        133        134        135        136        137    
      0       0.002369  -0.000158   0.017618   0.011312   0.011257   0.000532
      1      -0.002570  -0.012369  -0.010374   0.012653   0.010109   0.004053
      2       0.027077  -0.018259   0.038851   0.026497   0.036515  -0.001311
      3      -0.078723   0.071698  -0.085829  -0.074682  -0.117751   0.007668
      4      -0.011068  -0.014808  -0.050332  -0.010170  -0.009677   0.002605
      5      -0.134277   0.118584  -0.175742  -0.143240  -0.217935   0.013692
      6      -0.027233   0.057344  -0.013966  -0.062384  -0.033819  -0.020875
      7      -0.026954  -0.007414  -0.048709   0.001890  -0.001472   0.005019
      8      -0.107973   0.039261  -0.162323  -0.069893  -0.046589  -0.009979
      9      -0.004687   0.007004  -0.010160  -0.010677  -0.011547   0.000386
     10       0.027519   0.016428   0.053980  -0.016929  -0.017086  -0.008128
     11       0.009738   0.008450   0.029737  -0.006668  -0.012565  -0.002144
     12      -0.000101  -0.001140   0.022200   0.019368  -0.014761   0.013185
     13      -0.114628  -0.054840  -0.227568   0.052215   0.023571   0.035535
     14      -0.060910  -0.010246  -0.137158  -0.015800   0.007658   0.001007
     15      -0.011914  -0.002880  -0.034423  -0.005833   0.016409  -0.005335
     16      -0.103598  -0.039433  -0.180759   0.066139   0.059168   0.035637
     17      -0.038654  -0.022864  -0.077238   0.022327   0.056777  -0.001802
     18      -0.000957  -0.010447   0.002884   0.014277   0.014450   0.005174
     19      -0.024102   0.028210  -0.061972  -0.015876  -0.022059  -0.001060
     20      -0.005238   0.001769  -0.002399  -0.001321   0.001940   0.003794
     21      -0.029058   0.026620  -0.070275  -0.012044  -0.029302  -0.010944
     22       0.085124  -0.088137   0.180682   0.072355   0.089100   0.007332
     23       0.015135  -0.006065   0.019833   0.009774  -0.008613  -0.026512
     24      -0.020218   0.018369  -0.030049  -0.024258  -0.002166   0.022553
     25       0.111910  -0.096749   0.262580   0.031691   0.042840  -0.014237
     26      -0.000002  -0.016920   0.001235   0.032712   0.013817  -0.010871
     27       0.003103   0.001576   0.013848  -0.013768  -0.012236  -0.004601
     28      -0.013608  -0.015079  -0.006772   0.021798   0.023804   0.008922
     29       0.025343   0.000972   0.038249  -0.018218  -0.022335  -0.014893
     30      -0.088160  -0.040496  -0.090937   0.081111   0.102249   0.058478
     31       0.065514   0.011690   0.112703  -0.071542  -0.085726  -0.052686
     32      -0.140699  -0.079800  -0.130923   0.139022   0.172607   0.094416
     33      -0.046786  -0.041043  -0.022573   0.057043   0.038136  -0.002828
     34       0.067552  -0.026174   0.119047  -0.018797  -0.012847  -0.013326
     35      -0.086882  -0.008985  -0.114442   0.062027   0.043088   0.009553
     36      -0.025660   0.004737  -0.001338   0.034323  -0.030535   0.031972
     37      -0.037754  -0.005633  -0.012005   0.054561  -0.036924   0.046749
     38       0.000720   0.001318   0.006743  -0.001989   0.007306  -0.004514
     39       0.148620  -0.058594  -0.064396  -0.157906   0.114577  -0.131441
     40       0.174875  -0.023454  -0.022227  -0.231538   0.119215  -0.181856
     41      -0.027457  -0.004443  -0.000310   0.042905  -0.010172   0.029410
     42       0.102785   0.100212   0.123963  -0.155496   0.126658  -0.149189
     43       0.131732   0.127343   0.145225  -0.218542   0.131997  -0.191510
     44       0.000060   0.002797  -0.003912  -0.015952  -0.027782   0.000594
     45      -0.004700   0.001584  -0.006307  -0.051859   0.032811  -0.041470
     46      -0.023407  -0.006336  -0.020058  -0.041495   0.024788  -0.030087
     47      -0.001758   0.005716   0.008956   0.015039  -0.008172   0.011309
     48       0.046284  -0.005572   0.043624   0.139697  -0.075455   0.103572
     49       0.062565  -0.024070   0.027219   0.126859  -0.066517   0.094206
     50       0.010497  -0.002355  -0.013037  -0.081727   0.051500  -0.065619
     51       0.015870   0.024860   0.045199   0.166939  -0.117912   0.134135
     52       0.046631   0.045975   0.073226   0.106143  -0.071152   0.079315
     53      -0.017829  -0.005867  -0.011226  -0.010174   0.007972  -0.006650
     54       0.036962   0.007141   0.017696   0.013100  -0.006777   0.006668
     55       0.048316   0.008850   0.025685   0.018090  -0.008468   0.008139
     56      -0.009265   0.000341  -0.003460  -0.002634  -0.000165  -0.000979
     57      -0.110524  -0.020259  -0.042473  -0.017739   0.012891  -0.003447
     58      -0.159623  -0.026264  -0.068194  -0.048680   0.031164  -0.027315
     59       0.032048   0.007765   0.016306   0.011838  -0.008593   0.006824
     60      -0.129241  -0.024668  -0.073621  -0.034626   0.007621  -0.010213
     61      -0.159385  -0.036130  -0.092775  -0.053109   0.021839  -0.025310
     62       0.017517   0.000965   0.007694  -0.007206   0.010360  -0.010919
     63      -0.012299  -0.002544  -0.004510   0.009025  -0.006763   0.010136
     64       0.022735   0.005251   0.018213   0.056603  -0.036761   0.051605
     65       0.009809   0.000528   0.003159   0.005850  -0.003730   0.004778
     66       0.025463   0.006266   0.006728  -0.045791   0.032192  -0.048918
     67      -0.114276  -0.025587  -0.087086  -0.223917   0.140724  -0.195658
     68       0.046737   0.009222   0.031991   0.082382  -0.052236   0.072140
     69      -0.030605  -0.009946  -0.032951  -0.118635   0.078979  -0.109990
     70      -0.090233  -0.018263  -0.065712  -0.189714   0.122676  -0.168291
     71      -0.082454  -0.013271  -0.045874  -0.083935   0.050114  -0.067232
     72       0.013050   0.005798   0.015756   0.052903  -0.035466   0.049135
     73      -0.144068  -0.030568  -0.095532  -0.227336   0.145904  -0.201371
     74      -0.034131  -0.001633  -0.019095  -0.066494   0.041623  -0.059924
     75      -0.028350   0.036599   0.019553  -0.004540  -0.024938   0.003435
     76      -0.011165   0.007546   0.005603   0.002751  -0.004695   0.001791
     77       0.018736  -0.020266  -0.002577   0.007033   0.028730  -0.004364
     78       0.068212  -0.089086  -0.085107  -0.018240   0.060923  -0.017529
     79       0.006613  -0.015296  -0.014257  -0.001400   0.012536  -0.003461
     80      -0.081804   0.058436   0.032987   0.051975  -0.118059   0.065182
     81       0.124396  -0.170998  -0.069208   0.043040   0.107001  -0.002280
     82       0.029141  -0.040079  -0.038036   0.014155  -0.002696   0.018184
     83      -0.194660   0.269938   0.111950  -0.057577  -0.167175   0.011893
     84      -0.017237   0.036254   0.026521  -0.000362   0.000644  -0.002856
     85      -0.004678   0.010514   0.009512   0.001879  -0.003638   0.001516
     86       0.009817  -0.029446  -0.029759  -0.006675  -0.021014   0.005623
     87       0.063197  -0.094260  -0.045356   0.010958   0.026291   0.000672
     88       0.014440  -0.027677  -0.019329   0.001637  -0.015182   0.008054
     89      -0.041194   0.094928   0.082725   0.001425   0.058527  -0.029877
     90       0.018354  -0.059250  -0.075808  -0.027229  -0.033472   0.000196
     91       0.027718  -0.039445  -0.024832  -0.008289   0.035796  -0.018082
     92      -0.032062   0.116678   0.145370   0.038979   0.077813  -0.015750
     93       0.026417  -0.047817  -0.034641   0.001199   0.014613   0.000586
     94       0.011502  -0.019767  -0.012095   0.002232   0.007954   0.000533
     95      -0.041792   0.070797   0.045603  -0.002956  -0.020340  -0.000635
     96      -0.099916   0.171433   0.111861  -0.001475  -0.029244  -0.001512
     97      -0.050891   0.085633   0.058494   0.007724   0.007402  -0.000764
     98       0.145616  -0.257619  -0.174160   0.006939   0.065082   0.002037
     99      -0.089307   0.145869   0.102782   0.007485  -0.011475  -0.001217
    100      -0.029922   0.048151   0.032006  -0.000528  -0.011987  -0.000059
    101       0.119071  -0.192028  -0.119894   0.016425   0.075378   0.002372
    102       0.018549  -0.037165  -0.031307  -0.016384  -0.062049   0.006865
    103       0.011566  -0.022294  -0.019633  -0.010364  -0.036050   0.003610
    104       0.007935  -0.008823  -0.000696   0.009325   0.040269  -0.003900
    105      -0.103272   0.193422   0.155373   0.065739   0.247780  -0.030278
    106      -0.062457   0.123498   0.106216   0.052434   0.182096  -0.017561
    107       0.013572  -0.020393  -0.011317   0.003663   0.021156  -0.002219
    108      -0.104193   0.209215   0.168245   0.065190   0.233877  -0.028235
    109       0.003620  -0.002037   0.000886   0.004285   0.019894  -0.001933
    110       0.006915  -0.033311  -0.046517  -0.049041  -0.192051   0.017923
    111      -0.033028   0.070477   0.065842   0.035241   0.134407  -0.016421
    112      -0.088549   0.171534   0.138310   0.048732   0.164293  -0.020453
    113       0.024573  -0.059965  -0.064460  -0.049522  -0.204606   0.024336
    114      -0.029109   0.003173  -0.004990  -0.040055   0.010528   0.053705
    115       0.025363  -0.009792   0.007480   0.039589  -0.002604  -0.043427
    116       0.011908  -0.007363   0.010835   0.021000  -0.004991  -0.028758
    117       0.084269  -0.142791   0.141183   0.179343  -0.026889  -0.235093
    118      -0.070186   0.114742  -0.100930  -0.171795  -0.009531   0.179624
    119      -0.032607   0.052974  -0.054513  -0.060173   0.022499   0.095968
[truncated: 361,620 more chars]
