# Supplementary material for: LED-pump-X-ray-multiprobe crystallography for sub-second timescales
Source: Commun Chem. 2022 Aug 26;5:102. doi: 10.1038/s42004-022-00716-1 (PMC9814726; doi:10.1038/s42004-022-00716-1)
Supplement: Supplementary file 13 — Supplementary Data 4 [file 42004_2022_716_MOESM13_ESM.zip › dz_opt/orca_trj.xyz]

72
Coordinates from ORCA-job orca E -1283.563763659059
  C       4.794182     12.872879     18.771274
  H       3.900886     12.799373     19.192120
  H       4.947147     13.821773     18.537537
  C       4.838789     12.026894     17.523682
  H       4.090452     12.264785     16.920509
  H       5.691191     12.172569     17.040068
  C       5.073310      9.590509     16.930074
  H       5.922941      9.828400     16.481132
  H       4.360211      9.529031     16.245004
  C       5.215741      8.279432     17.661174
  H       4.336548      8.002782     18.020447
  H       5.523189      7.580458     17.031101
  C       7.212277     12.938366     19.348442
  H       7.392466     12.661717     18.414990
  H       7.888423     12.497331     19.921426
  C       7.422850     14.437885     19.442296
  H       6.757943     14.898968     18.872301
  H       7.281446     14.730572     20.378737
  C       8.820652     14.829471     18.999033
  H       8.916501     14.655730     18.029414
  H       9.483805     14.269490     19.476071
  C       9.107135     16.292906     19.277604
  H       9.095310     16.450609     20.244234
  H       8.422943     16.847541     18.848389
  H       9.989628     16.526788     18.920124
  C       5.528681     12.866197     21.127472
  H       5.471412     13.853848     21.125978
  H       6.278714     12.612267     21.723770
  C       4.247052     12.311562     21.711216
  H       4.223274     11.329256     21.592256
  H       3.468933     12.699138     21.236569
  C       4.168511     12.655034     23.196730
  H       4.888670     12.176578     23.678550
  H       4.322367     13.626648     23.310908
  C       2.828925     12.287505     23.816342
  H       2.847538     12.485303     24.775499
  H       2.658114     11.331929     23.684528
  H       2.117068     12.808728     23.388621
  C       7.621933      8.342246     18.286763
  H       8.225834      8.542716     19.045661
  H       7.742031      9.062603     17.616937
  C       8.075145      7.033842     17.656690
  H       7.477987      6.809315     16.899586
  H       8.009087      6.306802     18.325321
  C       9.505988      7.131404     17.159028
  H       9.564944      7.861117     16.493088
  H      10.094896      7.366623     17.918822
  C      10.012378      5.844383     16.524173
  H      10.933469      5.974021     16.215114
  H       9.443029      5.609165     15.763781
  H       9.989288      5.122690     17.186527
  C       5.981881      7.335884     19.808145
  H       6.663060      7.434783     20.519218
  H       6.126484      6.456487     19.377435
  C       4.613914      7.333211     20.452565
  H       4.377477      8.255375     20.725457
  H       3.940104      7.028496     19.792901
  C       4.580040      6.421738     21.666382
  H       4.987040      5.550360     21.427863
  H       5.124996      6.824016     22.387319
  C       3.180378      6.189193     22.176000
  H       3.216436      5.663960     23.003045
  H       2.663761      5.701381     21.502587
  H       2.750633      7.051216     22.354441
  N       7.166483      9.781624     22.090216
  N       5.853160     12.408857     19.738502
  N       4.724338     10.614111     17.950505
  N       6.204433      8.405862     18.789806
  O       7.480251     10.163320     20.882676
  O       5.988740      9.594384     22.278820
  Pd      5.999452     10.360048     19.487728
  H       3.819554     10.504654     18.256575
72
Coordinates from ORCA-job orca E -1283.747278606003
  C       4.794771     12.874829     18.771977
  H       3.881468     12.800658     19.203155
  H       4.952496     13.845817     18.532689
  C       4.838466     12.027083     17.522645
  H       4.073081     12.270953     16.904698
  H       5.710669     12.174062     17.028275
  C       5.072127      9.591023     16.930020
  H       5.941068      9.836709     16.471787
  H       4.342657      9.528022     16.228659
  C       5.216224      8.277637     17.661045
  H       4.317534      7.993266     18.028923
  H       5.531688      7.562951     17.016098
  C       7.210117     12.937699     19.349967
  H       7.394147     12.652342     18.395452
  H       7.899500     12.484703     19.937560
  C       7.421968     14.439936     19.442559
  H       6.743139     14.913216     18.858175
  H       7.277450     14.741584     20.399684
  C       8.823413     14.827188     18.998582
  H       8.921668     14.647023     18.006536
  H       9.500109     14.252948     19.488085
  C       9.114612     16.292991     19.274957
  H       9.102755     16.458202     20.266355
  H       8.415347     16.864824     18.833494
  H      10.020713     16.530498     18.908689
  C       5.526697     12.870140     21.126714
  H       5.469868     13.881124     21.122583
  H       6.294615     12.609947     21.735164
  C       4.242486     12.319149     21.714064
  H       4.215331     11.313408     21.595481
  H       3.445994     12.716385     21.229196
  C       4.167693     12.668150     23.199786
  H       4.904751     12.178155     23.692509
  H       4.328108     13.662489     23.313115
  C       2.826521     12.306300     23.824256
  H       2.847574     12.512313     24.807759
  H       2.646701     11.326295     23.693750
  H       2.095671     12.841069     23.386288
  C       7.620024      8.342705     18.288140
  H       8.235275      8.548309     19.066259
  H       7.742334      9.081134     17.604431
  C       8.074362      7.033061     17.656064
  H       7.464948      6.802934     16.879877
  H       8.007000      6.287689     18.338709
  C       9.507793      7.134855     17.160124
  H       9.568350      7.883046     16.479793
  H      10.109305      7.375613     17.938816
  C      10.015627      5.846861     16.523568
  H      10.960845      5.979732     16.207318
  H       9.433050      5.604683     15.741849
  H       9.992180      5.104539     17.201286
  C       5.980980      7.332455     19.805401
  H       6.678544      7.434558     20.532077
  H       6.130909      6.433976     19.362113
  C       4.610816      7.324324     20.450882
  H       4.365505      8.266323     20.733325
  H       3.921461      7.011798     19.776163
  C       4.582871      6.406959     21.663390
  H       5.002814      5.517848     21.415739
  H       5.140600      6.818751     22.401335
  C       3.181192      6.165653     22.175539
  H       3.220830      5.624071     23.022037
  H       2.650772      5.664865     21.484476
  H       2.734838      7.046248     22.363104
  N       7.163747      9.783138     22.089370
  N       5.851682     12.410952     19.739442
  N       4.723164     10.613853     17.949436
  N       6.203442      8.404134     18.789532
  O       7.477570     10.163632     20.884934
  O       5.988786      9.595076     22.280818
  Pd      5.997899     10.359793     19.489415
  H       3.805137     10.501479     18.259807
72
Coordinates from ORCA-job orca E -1283.879739696570
  C       4.794457     12.877460     18.773126
  H       3.861386     12.802859     19.215087
  H       4.956957     13.870470     18.528282
  C       4.836333     12.027530     17.521596
  H       4.053957     12.277723     16.888869
  H       5.728265     12.174862     17.016042
  C       5.068552      9.591773     16.930154
  H       5.956413      9.846316     16.462532
  H       4.322606      9.527021     16.212525
  C       5.215274      8.275557     17.661069
  H       4.297473      7.983167     18.037985
  H       5.538477      7.545197     17.001099
  C       7.206677     12.937303     19.351912
  H       7.393933     12.641984     18.376506
  H       7.907972     12.470947     19.954588
  C       7.423028     14.442402     19.441967
  H       6.731679     14.929681     18.842865
  H       7.276419     14.754796     20.419473
  C       8.829336     14.821235     18.996502
  H       8.929268     14.632892     17.982163
  H       9.517968     14.231052     19.498984
  C       9.130195     16.289028     19.268678
  H       9.119444     16.464143     20.283998
  H       8.418578     16.880554     18.814875
  H      10.060112     16.527379     18.893533
  C       5.523210     12.874788     21.126194
  H       5.467072     13.909148     21.119614
  H       6.309627     12.607980     21.746002
  C       4.236180     12.327127     21.717308
  H       4.205771     11.297898     21.598734
  H       3.420871     12.734193     21.222733
  C       4.164157     12.680493     23.203398
  H       4.918306     12.178854     23.706824
  H       4.331017     13.697632     23.316682
  C       2.821201     12.323452     23.831911
  H       2.843420     12.536677     24.839486
  H       2.631725     11.319423     23.702694
  H       2.070853     12.871233     23.384692
  C       7.616550      8.343124     18.289313
  H       8.241845      8.554619     19.087511
  H       7.740291      9.100481     17.592307
  C       8.074774      7.033209     17.654253
  H       7.454526      6.796416     16.858038
  H       8.007327      6.268425     18.349894
  C       9.511176      7.142747     17.161062
  H       9.572391      7.910416     16.467173
  H      10.124193      7.389872     17.959369
  C      10.023359      5.855221     16.522056
  H      10.992289      5.992453     16.199233
  H       9.429587      5.604793     15.718527
  H      10.000969      5.091229     17.213406
  C       5.978702      7.328632     19.802573
  H       6.693419      7.434700     20.543981
  H       6.134162      6.411082     19.346658
  C       4.606440      7.314688     20.450243
  H       4.352017      8.276525     20.742494
  H       3.900590      6.993782     19.761418
  C       4.585768      6.391467     21.661769
  H       5.019019      5.484714     21.404607
  H       5.157179      6.813159     22.415900
  C       3.182315      6.140774     22.178214
  H       3.225896      5.583111     23.043804
  H       2.636914      5.626860     21.471169
  H       2.718194      7.038801     22.375839
  N       7.160120      9.785333     22.088451
  N       5.848839     12.414161     19.740923
  N       4.720139     10.613785     17.948044
  N       6.200966      8.401803     18.789134
  O       7.473328     10.164222     20.887800
  O       5.988300      9.595843     22.284746
  Pd      5.994878     10.359652     19.491751
  H       3.789217     10.497808     18.262959
72
Coordinates from ORCA-job orca E -1283.967461121436
  C       4.793187     12.880662     18.774655
  H       3.840784     12.805943     19.227964
  H       4.960388     13.895577     18.524182
  C       4.831983     12.028222     17.520784
  H       4.032760     12.285263     16.873374
  H       5.743389     12.174504     17.003459
  C       5.062113      9.592696     16.930620
  H       5.968228      9.857553     16.453467
  H       4.299666      9.525747     16.196820
  C       5.212748      8.273390     17.661211
  H       4.276408      7.972627     18.047750
  H       5.543232      7.527449     16.986046
  C       7.201850     12.936971     19.354403
  H       7.391611     12.630098     18.358532
  H       7.913268     12.455611     19.972725
  C       7.426188     14.444603     19.440451
  H       6.724157     14.947970     18.826280
  H       7.278747     14.769834     20.437770
  C       8.838337     14.810431     18.992820
  H       8.939144     14.611774     17.956527
  H       9.536912     14.202501     19.508818
  C       9.154192     16.279226     19.258391
  H       9.145901     16.467178     20.296890
  H       8.433319     16.893421     18.791885
  H      10.108387     16.515201     18.874227
  C       5.518039     12.880291     21.125996
  H       5.463006     13.938019     21.117148
  H       6.323592     12.606496     21.756028
  C       4.228267     12.335762     21.720949
  H       4.194783     11.283092     21.602014
  H       3.393703     12.752751     21.217430
  C       4.157882     12.692210     23.207407
  H       4.929273     12.178938     23.721273
  H       4.331047     13.732081     23.321597
  C       2.813249     12.339116     23.838873
  H       2.835035     12.558456     24.870534
  H       2.613370     11.311388     23.710929
  H       2.042636     12.899390     23.383439
  C       7.611270      8.343656     18.290309
  H       8.244830      8.561923     19.109578
  H       7.735501      9.120899     17.580956
  C       8.076360      7.034920     17.651357
  H       7.447186      6.790206     16.834035
  H       8.010291      6.249528     18.358673
  C       9.515879      7.155922     17.162248
  H       9.576706      7.944145     16.455900
  H      10.138953      7.410358     17.980951
  C      10.035631      5.870864     16.520176
  H      11.028077      6.013818     16.191512
  H       9.432990      5.610602     15.693905
  H      10.015961      5.083776     17.223290
  C       5.974891      7.324432     19.799546
  H       6.707658      7.435398     20.554497
  H       6.136201      6.387926     19.330968
  C       4.601036      7.304307     20.450517
  H       4.337340      8.285833     20.752888
  H       3.877669      6.974371     19.748911
  C       4.589051      6.375437     21.661144
  H       5.035921      5.451308     21.394103
  H       5.175190      6.807369     22.430409
  C       3.184693      6.114783     22.183597
  H       3.232591      5.541192     23.068060
  H       2.622766      5.587419     21.462282
  H       2.701530      7.029054     22.392438
  N       7.155257      9.788031     22.088223
  N       5.844423     12.418577     19.743051
  N       4.714920     10.614005     17.946392
  N       6.196737      8.398890     18.788562
  O       7.467232     10.165026     20.891518
  O       5.986297      9.596657     22.290619
  Pd      5.990120     10.359635     19.494910
  H       3.771912     10.493428     18.266105
72
Coordinates from ORCA-job orca E -1284.016205135385
  C       4.789916     12.884773     18.775995
  H       3.819239     12.810518     19.241830
  H       4.961076     13.921309     18.519725
  C       4.822810     12.029461     17.519999
  H       4.007262     12.294737     16.858249
  H       5.752867     12.171434     16.989422
  C       5.049698      9.593836     16.931113
  H       5.972331      9.872305     16.443931
  H       4.270994      9.523406     16.181336
  C       5.207131      8.271427     17.660741
  H       4.253565      7.961644     18.058203
  H       5.543442      7.510026     16.970090
  C       7.194408     12.936055     19.357827
  H       7.385612     12.614324     18.342668
  H       7.911969     12.436185     19.992851
  C       7.433642     14.444945     19.437313
  H       6.724920     14.968711     18.807550
  H       7.287834     14.786901     20.453155
  C       8.853151     14.789190     18.986762
  H       8.953625     14.576026     17.929447
  H       9.557674     14.160121     19.517090
  C       9.193956     16.256467     19.241165
  H       9.190561     16.462740     20.301285
  H       8.470061     16.898780     18.760969
  H      10.173295     16.483796     18.848028
  C       5.508921     12.887198     21.126093
  H       5.455961     13.968138     21.115632
  H       6.334806     12.605646     21.763850
  C       4.217103     12.345447     21.725241
  H       4.180860     11.269604     21.605167
  H       3.362214     12.772231     21.214781
  C       4.146806     12.702595     23.212007
  H       4.935986     12.178010     23.735358
  H       4.326144     13.764868     23.328952
  C       2.801389     12.352081     23.845202
  H       2.820244     12.575506     24.900891
  H       2.589764     11.301325     23.718713
  H       2.008865     12.923753     23.383929
  C       7.602380      8.345040     18.290747
  H       8.240298      8.572133     19.133003
  H       7.725430      9.144071     17.571273
  C       8.080237      7.040663     17.646708
  H       7.446349      6.785245     16.806214
  H       8.018427      6.232553     18.363055
  C       9.522940      7.179733     17.164566
  H       9.581583      7.990337     16.447950
  H      10.152948      7.443587     18.005059
  C      10.056675      5.901277     16.518843
  H      11.072273      6.052659     16.186087
  H       9.450018      5.628057     15.667949
  H      10.042871      5.088657     17.230290
  C       5.967774      7.319824     19.795636
  H       6.720393      7.437705     20.561467
  H       6.135680      6.364579     19.314731
  C       4.593857      7.292925     20.452294
  H       4.320791      8.293773     20.765211
  H       3.850821      6.952568     19.741058
  C       4.593478      6.359179     21.662180
  H       5.054447      5.418248     21.384856
  H       5.196690      6.801976     22.444053
  C       3.190625      6.087513     22.194342
  H       3.243916      5.498495     23.097309
  H       2.609054      5.545968     21.462396
  H       2.686335      7.015798     22.416631
  N       7.146748      9.791540     22.089411
  N       5.836537     12.425307     19.745904
  N       4.705135     10.615008     17.943545
  N       6.188740      8.395066     18.786952
  O       7.456818     10.166132     20.896511
  O       5.980185      9.597831     22.298851
  Pd      5.981515     10.359923     19.498990
  H       3.751777     10.487250     18.268666
72
Coordinates from ORCA-job orca E -1284.032166147063
  C       4.782145     12.891780     18.771417
  H       3.798996     12.817737     19.251498
  H       4.949847     13.947135     18.511472
  C       4.801093     12.034597     17.514753
  H       3.974543     12.313420     16.841461
  H       5.744271     12.162679     16.967858
  C       5.023341      9.596787     16.925823
  H       5.954951      9.896347     16.428561
  H       4.233764      9.519046     16.161082
  C       5.193750      8.272683     17.652601
  H       4.228508      7.955795     18.063778
  H       5.526636      7.495897     16.948764
  C       7.183071     12.928425     19.363742
  H       7.376229     12.585861     18.336091
  H       7.893122     12.401419     20.015934
  C       7.453949     14.433493     19.435645
  H       6.748628     14.987979     18.795536
  H       7.317977     14.796008     20.465130
  C       8.881892     14.740470     18.979518
  H       8.979714     14.501868     17.907791
  H       9.583529     14.086924     19.522719
  C       9.265925     16.200423     19.210332
  H       9.270796     16.436803     20.284561
  H       8.554347     16.876201     18.712572
  H      10.269043     16.404055     18.810443
  C       5.487925     12.893835     21.124585
  H       5.437865     13.993883     21.117020
  H       6.334717     12.604853     21.761918
  C       4.198953     12.349129     21.728971
  H       4.163801     11.254407     21.606555
  H       3.322037     12.779755     21.218501
  C       4.126690     12.702404     23.216037
  H       4.934397     12.172077     23.744441
  H       4.310822     13.782654     23.338868
  C       2.784693     12.350417     23.851759
  H       2.797936     12.576419     24.926943
  H       2.562902     11.280767     23.730582
  H       1.968472     12.926629     23.390259
  C       7.584268      8.353466     18.288697
  H       8.214581      8.595742     19.155309
  H       7.703880      9.175611     17.566837
  C       8.088535      7.060104     17.641681
  H       7.461501      6.784948     16.777944
  H       8.037905      6.229542     18.361130
  C       9.533764      7.228205     17.171984
  H       9.586872      8.060504     16.450650
  H      10.161825      7.508794     18.032841
  C      10.096149      5.964264     16.525683
  H      11.130746      6.130234     16.194647
  H       9.498186      5.671345     15.649712
  H      10.094488      5.126935     17.239064
  C       5.951480      7.317178     19.786332
  H       6.727896      7.444810     20.552227
  H       6.124984      6.345894     19.296881
  C       4.584323      7.286450     20.458864
  H       4.306770      8.302861     20.783655
  H       3.815983      6.936327     19.750267
  C       4.603299      6.349430     21.667682
  H       5.075358      5.395532     21.378844
  H       5.231304      6.799848     22.451793
  C       3.210031      6.066958     22.222425
  H       3.274722      5.462761     23.137939
  H       2.600798      5.515250     21.490535
  H       2.687268      7.002717     22.466901
  N       7.120993      9.803092     22.092452
  N       5.819342     12.436885     19.746533
  N       4.683611     10.620445     17.932137
  N       6.169578      8.391420     18.778112
  O       7.431331     10.167120     20.900377
  O       5.955115      9.612439     22.307826
  Pd      5.960541     10.361776     19.499429
  H       3.725145     10.476194     18.262386
72
Coordinates from ORCA-job orca E -1284.033739973776
  C       4.787941     12.894903     18.768703
  H       3.802061     12.817277     19.251419
  H       4.947095     13.956769     18.512258
  C       4.802039     12.040901     17.511069
  H       3.978881     12.332145     16.832334
  H       5.749136     12.158129     16.960637
  C       5.020957      9.599942     16.918215
  H       5.954863      9.907837     16.421428
  H       4.235345      9.518840     16.143930
  C       5.191263      8.276327     17.644597
  H       4.222521      7.964768     18.062340
  H       5.511971      7.490430     16.938899
  C       7.186376     12.919697     19.376878
  H       7.385253     12.569192     18.348693
  H       7.886038     12.380360     20.036666
  C       7.468750     14.420474     19.450294
  H       6.760950     14.989567     18.818446
  H       7.345761     14.786083     20.484674
  C       8.894319     14.717963     18.981269
  H       8.987799     14.455974     17.910151
  H       9.600497     14.066181     19.529247
  C       9.287776     16.177527     19.182880
  H       9.293821     16.441696     20.255198
  H       8.582348     16.855071     18.669120
  H      10.296681     16.371108     18.781037
  C       5.476431     12.891186     21.126197
  H       5.419660     13.995362     21.123565
  H       6.330315     12.605855     21.762182
  C       4.193676     12.329470     21.724579
  H       4.173493     11.230604     21.599119
  H       3.306820     12.748397     21.212196
  C       4.106261     12.674949     23.212028
  H       4.922974     12.153860     23.744420
  H       4.279142     13.760471     23.342962
  C       2.767833     12.302901     23.838355
  H       2.765565     12.530924     24.917539
  H       2.559395     11.225399     23.721208
  H       1.938396     12.864668     23.371946
  C       7.579443      8.357656     18.286027
  H       8.203294      8.607032     19.160199
  H       7.698275      9.187662     17.566920
  C       8.091882      7.069801     17.639906
  H       7.465923      6.782009     16.774042
  H       8.051135      6.233745     18.359820
  C       9.534686      7.247537     17.166208
  H       9.581966      8.085728     16.444732
  H      10.164955      7.537988     18.027575
  C      10.105384      5.990253     16.519519
  H      11.142813      6.159835     16.185089
  H       9.510270      5.688373     15.638959
  H      10.112647      5.145725     17.231224
  C       5.943793      7.316158     19.778446
  H       6.737044      7.437819     20.533472
  H       6.103282      6.338972     19.286323
  C       4.587337      7.306302     20.470101
  H       4.330729      8.330012     20.802958
  H       3.796833      6.968539     19.773336
  C       4.607957      6.367859     21.677668
  H       5.060309      5.402115     21.380616
  H       5.264496      6.804744     22.451786
  C       3.222232      6.111680     22.258652
  H       3.288315      5.495114     23.170874
  H       2.579010      5.578264     21.535544
  H       2.720103      7.057658     22.526557
  N       7.096739      9.818331     22.104588
  N       5.816688     12.441381     19.749523
  N       4.679646     10.626565     17.920260
  N       6.163480      8.388348     18.770161
  O       7.412581     10.160885     20.908051
  O       5.929457      9.637725     22.320648
  Pd      5.949775     10.360025     19.499797
  H       3.720967     10.471097     18.249041
72
Coordinates from ORCA-job orca E -1284.034234508460
  C       4.798815     12.897027     18.770774
  H       3.812204     12.814819     19.253735
  H       4.947983     13.962412     18.517966
  C       4.810196     12.046233     17.512944
  H       3.992482     12.348529     16.830996
  H       5.758817     12.154138     16.960964
  C       5.024816      9.603449     16.916334
  H       5.958669      9.916080     16.419838
  H       4.244178      9.519810     16.135930
  C       5.193964      8.280829     17.642715
  H       4.224234      7.977022     18.067475
  H       5.499523      7.487694     16.936739
  C       7.194935     12.916881     19.393137
  H       7.400312     12.563475     18.366165
  H       7.887070     12.371319     20.057149
  C       7.477570     14.415066     19.471689
  H       6.762556     14.992131     18.853382
  H       7.366100     14.776882     20.509920
  C       8.896970     14.717760     18.989011
  H       8.988100     14.434270     17.921874
  H       9.612996     14.077869     19.540504
  C       9.282620     16.181029     19.161527
  H       9.284014     16.471773     20.228149
  H       8.578196     16.848445     18.630914
  H      10.293110     16.374172     18.760808
  C       5.470109     12.891926     21.130718
  H       5.410470     13.997307     21.130523
  H       6.324023     12.609991     21.769617
  C       4.187881     12.320466     21.717115
  H       4.178562     11.220964     21.589629
  H       3.299092     12.730201     21.198095
  C       4.079721     12.659065     23.204365
  H       4.898871     12.146915     23.743756
  H       4.241682     13.746388     23.343532
  C       2.741259     12.268252     23.814203
  H       2.718119     12.498884     24.893647
  H       2.548588     11.186039     23.700751
  H       1.905226     12.813783     23.337644
  C       7.583013      8.358192     18.283547
  H       8.204198      8.611703     19.159626
  H       7.702149      9.190968     17.566253
  C       8.093370      7.071173     17.640090
  H       7.462818      6.773555     16.779483
  H       8.060388      6.235388     18.362392
  C       9.532288      7.247380     17.154183
  H       9.574865      8.086040     16.431218
  H      10.169558      7.545172     18.009288
  C      10.099563      5.990630     16.508049
  H      11.136072      6.156372     16.165619
  H       9.501584      5.683035     15.629938
  H      10.113238      5.144443     17.219449
  C       5.943883      7.314852     19.773265
  H       6.750567      7.425193     20.517169
  H       6.085957      6.334999     19.278347
  C       4.596948      7.328793     20.480677
  H       4.365842      8.356873     20.821372
  H       3.788128      7.010280     19.794126
  C       4.610736      6.387210     21.685797
  H       5.033681      5.409387     21.380976
  H       5.295370      6.802271     22.449006
  C       3.231157      6.169342     22.291320
  H       3.291993      5.538483     23.195313
  H       2.552472      5.666327     21.577127
  H       2.763307      7.126976     22.584080
  N       7.116692      9.764895     22.094131
  N       5.821447     12.445800     19.756127
  N       4.681539     10.632341     17.915781
  N       6.166916      8.385725     18.765597
  O       7.415097     10.158672     20.908688
  O       5.960929      9.517878     22.304360
  Pd      5.949638     10.358066     19.503196
  H       3.724412     10.468427     18.245475
72
Coordinates from ORCA-job orca E -1284.034305104261
  C       4.806015     12.894867     18.781036
  H       3.821686     12.801853     19.267985
  H       4.934817     13.964504     18.532308
  C       4.813771     12.049124     17.522275
  H       4.001083     12.363690     16.839495
  H       5.761288     12.150078     16.965759
  C       5.037633      9.607780     16.914882
  H       5.970791      9.931329     16.422595
  H       4.267267      9.520174     16.124335
  C       5.206650      8.285763     17.637685
  H       4.234614      7.987704     18.063997
  H       5.498343      7.487111     16.931307
  C       7.202898     12.916482     19.401952
  H       7.407883     12.558144     18.376243
  H       7.892801     12.366723     20.065131
  C       7.480562     14.412291     19.482108
  H       6.750290     14.995035     18.886465
  H       7.389401     14.770070     20.524360
  C       8.886760     14.728026     18.972386
  H       8.969448     14.418173     17.911131
  H       9.621287     14.106515     19.521678
  C       9.256476     16.196409     19.106304
  H       9.258304     16.519982     20.163931
  H       8.547112     16.847272     18.560852
  H      10.264085     16.394373     18.700023
  C       5.477850     12.895364     21.141330
  H       5.408098     14.000994     21.141809
  H       6.341283     12.625863     21.773197
  C       4.209251     12.304395     21.732410
  H       4.220537     11.204297     21.607827
  H       3.308638     12.691929     21.215657
  C       4.092501     12.640770     23.219238
  H       4.924649     12.149500     23.759055
  H       4.235278     13.730907     23.360976
  C       2.765632     12.220720     23.828184
  H       2.728599     12.458722     24.906004
  H       2.598247     11.132417     23.727649
  H       1.912536     12.737077     23.348220
  C       7.592248      8.354894     18.295059
  H       8.204288      8.609631     19.177560
  H       7.718857      9.192239     17.583969
  C       8.099474      7.068979     17.655688
  H       7.468488      6.763621     16.797506
  H       8.067200      6.232612     18.378173
  C       9.537757      7.237281     17.165148
  H       9.583626      8.077221     16.443048
  H      10.178476      7.540062     18.016574
  C      10.099672      5.980085     16.521704
  H      11.137225      6.136337     16.176981
  H       9.503711      5.669465     15.642650
  H      10.112795      5.130976     17.230358
  C       5.934475      7.303374     19.761902
  H       6.742138      7.399326     20.507218
  H       6.072242      6.325930     19.259474
  C       4.584852      7.327573     20.460242
  H       4.368007      8.353917     20.814406
  H       3.772600      7.031458     19.766794
  C       4.572707      6.371217     21.653530
  H       4.976707      5.387577     21.340057
  H       5.268768      6.758221     22.421614
  C       3.191176      6.179353     22.255943
  H       3.230559      5.524357     23.144223
  H       2.492091      5.714624     21.534750
  H       2.749193      7.140657     22.577475
  N       7.139837      9.874397     22.128880
  N       5.829106     12.452253     19.766113
  N       4.684105     10.634430     17.913459
  N       6.172559      8.379437     18.763982
  O       7.425774     10.157583     20.908759
  O       5.977004      9.752493     22.397399
  Pd      5.951101     10.354564     19.512570
  H       3.730668     10.453566     18.244312
72
Coordinates from ORCA-job orca E -1284.034884434808
  C       4.808654     12.897313     18.772041
  H       3.820913     12.802695     19.249225
  H       4.942166     13.966111     18.527414
  C       4.829379     12.054742     17.510283
  H       4.022265     12.368711     16.822282
  H       5.781735     12.159437     16.965036
  C       5.049331      9.612821     16.903355
  H       5.988124      9.927857     16.418856
  H       4.283001      9.530595     16.109808
  C       5.204979      8.289559     17.628957
  H       4.230171      7.997272     18.049372
  H       5.498673      7.490899     16.925155
  C       7.202636     12.919709     19.403724
  H       7.410761     12.567716     18.377652
  H       7.891703     12.370187     20.066235
  C       7.480916     14.416729     19.490009
  H       6.751336     14.999063     18.895367
  H       7.388172     14.768313     20.532955
  C       8.888209     14.734437     18.983700
  H       8.972712     14.428652     17.922695
  H       9.621407     14.115144     19.534887
  C       9.253826     16.204689     19.121990
  H       9.249285     16.523913     20.179631
  H       8.544828     16.852125     18.574509
  H      10.261985     16.403707     18.720623
  C       5.469341     12.888278     21.136753
  H       5.391692     13.992001     21.140652
  H       6.329435     12.621388     21.772527
  C       4.201265     12.286339     21.720240
  H       4.219592     11.188252     21.587960
  H       3.302102     12.672889     21.202963
  C       4.079978     12.611198     23.209342
  H       4.915559     12.125008     23.746094
  H       4.207900     13.700992     23.358251
  C       2.756430     12.169149     23.813128
  H       2.715802     12.399905     24.891223
  H       2.606110     11.080372     23.703505
  H       1.900017     12.677608     23.333532
  C       7.590138      8.351707     18.287087
  H       8.204577      8.606357     19.166619
  H       7.716828      9.184599     17.572448
  C       8.096478      7.062178     17.650094
  H       7.462376      6.756471     16.795896
  H       8.065833      6.230479     18.376254
  C       9.533376      7.229751     17.155145
  H       9.576001      8.065203     16.429497
  H      10.175749      7.533644     18.003397
  C      10.093679      5.969107     16.514161
  H      11.129136      6.125985     16.167083
  H       9.494390      5.657483     15.639329
  H      10.107643      5.124911     17.226737
  C       5.931751      7.310233     19.761583
  H       6.746269      7.399834     20.498654
  H       6.051925      6.330275     19.262379
  C       4.590972      7.353815     20.477712
  H       4.390941      8.384680     20.826263
  H       3.767963      7.062648     19.797175
  C       4.584509      6.407792     21.679235
  H       4.962718      5.415025     21.366667
  H       5.299714      6.789073     22.430904
  C       3.209594      6.248637     22.308800
  H       3.253750      5.599162     23.199499
  H       2.489920      5.794728     21.603077
  H       2.796229      7.221269     22.630512
  N       7.123008      9.821085     22.114400
  N       5.827624     12.450535     19.761205
  N       4.692956     10.639658     17.900441
  N       6.170583      8.381686     18.757718
  O       7.415594     10.153851     20.908656
  O       5.962615      9.635921     22.355746
  Pd      5.950474     10.355375     19.503899
  H       3.736144     10.467205     18.225097
72
Coordinates from ORCA-job orca E -1284.035117172034
  C       4.810913     12.898193     18.770165
  H       3.823290     12.798222     19.245612
  H       4.940742     13.967592     18.528584
  C       4.836177     12.058467     17.506087
  H       4.030357     12.372954     16.817559
  H       5.789385     12.166160     16.964090
  C       5.057782      9.617007     16.896889
  H       5.998343      9.930006     16.415936
  H       4.293725      9.536313     16.101685
  C       5.209079      8.292970     17.622863
  H       4.233448      8.003983     18.042576
  H       5.501130      7.493710     16.919866
  C       7.204836     12.929071     19.403328
  H       7.414537     12.585296     18.375449
  H       7.896204     12.379277     20.062349
  C       7.476081     14.427268     19.500241
  H       6.740208     15.009588     18.914507
  H       7.385898     14.767898     20.546509
  C       8.879354     14.757453     18.990947
  H       8.964427     14.452958     17.930209
  H       9.618775     14.145931     19.541317
  C       9.230860     16.231587     19.128811
  H       9.218653     16.551311     20.185586
  H       8.518311     16.870739     18.577477
  H      10.238481     16.438419     18.731606
  C       5.470422     12.884058     21.134382
  H       5.383600     13.986488     21.141559
  H       6.331124     12.622013     21.770556
  C       4.206586     12.268146     21.713390
  H       4.235387     11.171786     21.573213
  H       3.305408     12.650005     21.197447
  C       4.081107     12.579453     23.204990
  H       4.924975     12.103914     23.737128
  H       4.188264     13.669611     23.362676
  C       2.766256     12.105800     23.804987
  H       2.719840     12.329900     24.883678
  H       2.641014     11.015095     23.688701
  H       1.900611     12.598063     23.326524
  C       7.595103      8.344590     18.282327
  H       8.210239      8.601127     19.160155
  H       7.725805      9.171560     17.562445
  C       8.095718      7.047749     17.654445
  H       7.457724      6.738105     16.805356
  H       8.063266      6.223601     18.388338
  C       9.531981      7.205756     17.154655
  H       9.575566      8.033736     16.421446
  H      10.177249      7.514063     17.998361
  C      10.085805      5.936765     16.523601
  H      11.120720      6.086792     16.173726
  H       9.483372      5.620858     15.653289
  H      10.097103      5.099781     17.243733
  C       5.929366      7.314970     19.756964
  H       6.746434      7.395896     20.491500
  H       6.036094      6.333672     19.258548
  C       4.591244      7.377015     20.477410
  H       4.406992      8.411006     20.823800
  H       3.762899      7.096353     19.799913
  C       4.575116      6.435737     21.682343
  H       4.923542      5.432794     21.369828
  H       5.307119      6.801979     22.424483
  C       3.203449      6.316548     22.328483
  H       3.239571      5.664413     23.216901
  H       2.462539      5.886474     21.630848
  H       2.825212      7.300638     22.656584
  N       7.149245      9.808872     22.098131
  N       5.831905     12.452481     19.757857
  N       4.698693     10.642711     17.893835
  N       6.175523      8.382809     18.751374
  O       7.429991     10.157897     20.894156
  O       5.993373      9.604004     22.345245
  Pd      5.958321     10.356936     19.496857
  H       3.741973     10.471743     18.218884
72
Coordinates from ORCA-job orca E -1284.035314519887
  C       4.811541     12.900254     18.771013
  H       3.824650     12.792734     19.245881
  H       4.935518     13.970966     18.533360
  C       4.841565     12.065003     17.503567
  H       4.036615     12.380402     16.814762
  H       5.795685     12.177349     16.964836
  C       5.070523      9.625443     16.888524
  H       6.013991      9.939015     16.414564
  H       4.311143      9.546599     16.088963
  C       5.217418      8.299348     17.612324
  H       4.239807      8.011577     18.027571
  H       5.510974      7.501140     16.909154
  C       7.205373     12.942450     19.399690
  H       7.413474     12.607552     18.368926
  H       7.902106     12.392642     20.052543
  C       7.467650     14.442059     19.507009
  H       6.721569     15.023655     18.934187
  H       7.384439     14.770707     20.557404
  C       8.863727     14.787573     18.988612
  H       8.945865     14.483192     17.927932
  H       9.613121     14.186227     19.535987
  C       9.198184     16.266360     19.122785
  H       9.180184     16.588337     20.178428
  H       8.479394     16.894979     18.568154
  H      10.204029     16.482657     18.726935
  C       5.475232     12.880445     21.134608
  H       5.376870     13.981554     21.145515
  H       6.339758     12.625344     21.767998
  C       4.219651     12.247771     21.714669
  H       4.260816     11.153039     21.566320
  H       3.313213     12.622973     21.203866
  C       4.095403     12.544809     23.209143
  H       4.952022     12.083959     23.733105
  H       4.177486     13.635486     23.375289
  C       2.794945     12.033749     23.810903
  H       2.745890     12.251857     24.890396
  H       2.700087     10.940879     23.689445
  H       1.915774     12.504648     23.336430
  C       7.601229      8.336502     18.281008
  H       8.214815      8.596632     19.158476
  H       7.738363      9.156084     17.554366
  C       8.096676      7.030560     17.666820
  H       7.456088      6.714694     16.822389
  H       8.060508      6.216192     18.411003
  C       9.533329      7.176686     17.164812
  H       9.579702      7.994648     16.421127
  H      10.179890      7.492272     18.004415
  C      10.081680      5.897116     16.549685
  H      11.117150      6.038611     16.198876
  H       9.477930      5.573922     15.683436
  H      10.088402      5.069821     17.280463
  C       5.921986      7.319731     19.749939
  H       6.738285      7.390773     20.485959
  H       6.018038      6.337907     19.250975
  C       4.582992      7.397198     20.468356
  H       4.411861      8.433149     20.814798
  H       3.753018      7.128288     19.788647
  C       4.550927      6.457191     21.673586
  H       4.867790      5.444808     21.359279
  H       5.297645      6.803911     22.409971
  C       3.181290      6.379349     22.331059
  H       3.203650      5.720156     23.214330
  H       2.420615      5.979862     21.637073
  H       2.841156      7.373582     22.668962
  N       7.184366      9.808277     22.081388
  N       5.836501     12.456512     19.755396
  N       4.704937     10.647751     17.886091
  N       6.180576      8.385046     18.744340
  O       7.448057     10.165077     20.875991
  O       6.033412      9.593306     22.341541
  Pd      5.966938     10.360027     19.489523
  H       3.748357     10.475763     18.210419
72
Coordinates from ORCA-job orca E -1284.035477318411
  C       4.811042     12.902078     18.772637
  H       3.825547     12.787434     19.249204
  H       4.928999     13.974452     18.538738
  C       4.842690     12.071638     17.501786
  H       4.037053     12.388132     16.813996
  H       5.796851     12.188374     16.963955
  C       5.080841      9.634143     16.879817
  H       6.027055      9.950194     16.412835
  H       4.326010      9.556804     16.075527
  C       5.225167      8.305625     17.600066
  H       4.245687      8.017069     18.010569
  H       5.521391      7.509361     16.895610
  C       7.205607     12.954761     19.396328
  H       7.412029     12.628360     18.362414
  H       7.907371     12.403798     20.043013
  C       7.460132     14.455183     19.514056
  H       6.704870     15.037075     18.953413
  H       7.383932     14.773019     20.568460
  C       8.849409     14.814202     18.987094
  H       8.928375     14.510200     17.925929
  H       9.607913     14.221033     19.530987
  C       9.169690     16.296552     19.118434
  H       9.147069     16.620413     20.173553
  H       8.445591     16.916903     18.561158
  H      10.174259     16.521067     18.723506
  C       5.479547     12.874432     21.134857
  H       5.369178     13.974502     21.150685
  H       6.348672     12.625950     21.764810
  C       4.232930     12.224057     21.715109
  H       4.286992     11.130623     21.559065
  H       3.320860     12.591889     21.208695
  C       4.108651     12.507875     23.211892
  H       4.977537     12.062459     23.729232
  H       4.166028     13.599004     23.385761
  C       2.822824     11.961486     23.814594
  H       2.770427     12.174653     24.895051
  H       2.757091     10.866762     23.689138
  H       1.930851     12.411074     23.343039
  C       7.605972      8.328629     18.277913
  H       8.218223      8.595239     19.154484
  H       7.748006      9.140209     17.543034
  C       8.097962      7.013863     17.679298
  H       7.455030      6.688739     16.839954
  H       8.060392      6.209910     18.434836
  C       9.534367      7.150161     17.174195
  H       9.581518      7.956986     16.418340
  H      10.182125      7.476498     18.008916
  C      10.079957      5.860490     16.577605
  H      11.115874      5.994958     16.224915
  H       9.475170      5.526419     15.716061
  H      10.084623      5.044062     17.320723
  C       5.913616      7.325608     19.742609
  H       6.730223      7.387767     20.479205
  H       5.998422      6.342418     19.243915
  C       4.575106      7.419933     20.460334
  H       4.417922      8.458275     20.806944
  H       3.742244      7.162773     19.779404
  C       4.527777      6.481271     21.665714
  H       4.812625      5.460091     21.349017
  H       5.289812      6.807540     22.395908
  C       3.162004      6.443977     22.335212
  H       3.170443      5.777647     23.213522
  H       2.382012      6.075608     21.645250
  H       2.859687      7.447030     22.683376
  N       7.218070      9.813441     22.064374
  N       5.840546     12.459931     19.752881
  N       4.708943     10.652635     17.878464
  N       6.184259      8.387308     18.736137
  O       7.465389     10.172845     20.856327
  O       6.071888      9.590797     22.338344
  Pd      5.974738     10.363035     19.481083
  H       3.752738     10.477407     18.201989
72
Coordinates from ORCA-job orca E -1284.035614654726
  C       4.809075     12.903867     18.774263
  H       3.825725     12.782879     19.254088
  H       4.921557     13.977711     18.543579
  C       4.840272     12.078121     17.500224
  H       4.032122     12.394444     16.815029
  H       5.793297     12.200096     16.961268
  C       5.090091      9.643237     16.870754
  H       6.038335      9.963184     16.410183
  H       4.339079      9.567127     16.062457
  C       5.234303      8.312066     17.586240
  H       4.253479      8.019742     17.991176
  H       5.535698      7.519463     16.879644
  C       7.204523     12.968336     19.391282
  H       7.408793     12.650431     18.354121
  H       7.912282     12.416950     20.031326
  C       7.449887     14.469586     19.518674
  H       6.686394     15.050562     18.967908
  H       7.378634     14.778280     20.576335
  C       8.833015     14.842227     18.985264
  H       8.909276     14.541279     17.922856
  H       9.599659     14.255138     19.524584
  C       9.140508     16.327327     19.117798
  H       9.114866     16.649907     20.173448
  H       8.410912     16.941658     18.560670
  H      10.143411     16.560483     18.723122
  C       5.484275     12.866474     21.135051
  H       5.360697     13.965262     21.157164
  H       6.359052     12.624984     21.760155
  C       4.248208     12.196988     21.716541
  H       4.315561     11.105066     21.552719
  H       3.329594     12.556728     21.215717
  C       4.125441     12.467846     23.215574
  H       5.006800     12.038554     23.725780
  H       4.158258     13.558950     23.396777
  C       2.855546     11.887273     23.820548
  H       2.801872     12.094838     24.902202
  H       2.817418     10.791505     23.690477
  H       1.950987     12.316546     23.353592
  C       7.611361      8.320754     18.273779
  H       8.222858      8.595710     19.148469
  H       7.757947      9.122584     17.528826
  C       8.099275      6.996178     17.693444
  H       7.454274      6.660497     16.859550
  H       8.059960      6.203950     18.461423
  C       9.535600      7.121351     17.185566
  H       9.583854      7.915027     16.415754
  H      10.184322      7.460382     18.014700
  C      10.078644      5.820512     16.610970
  H      11.115012      5.947210     16.256152
  H       9.472825      5.473359     15.755106
  H      10.081412      5.017022     17.368351
  C       5.905361      7.334047     19.735240
  H       6.721355      7.389179     20.473215
  H       5.979947      6.348831     19.238435
  C       4.566767      7.445814     20.450456
  H       4.422673      8.486729     20.795790
  H       3.731970      7.199223     19.767616
  C       4.502949      6.509756     21.656793
  H       4.757023      5.480703     21.338966
  H       5.278316      6.816256     22.381739
  C       3.141032      6.511624     22.335661
  H       3.134478      5.840386     23.210456
  H       2.345010      6.172105     21.648912
  H       2.873953      7.522412     22.691102
  N       7.253806      9.817054     22.043565
  N       5.844103     12.463116     19.749477
  N       4.712169     10.657153     17.871506
  N       6.188608      8.390834     18.726966
  O       7.484621     10.183221     20.834241
  O       6.112788      9.583796     22.329508
  Pd      5.984024     10.367227     19.470646
  H       3.756648     10.477019     18.194333
72
Coordinates from ORCA-job orca E -1284.035734050767
  C       4.806051     12.905465     18.776536
  H       3.825488     12.778737     19.260823
  H       4.913170     13.980565     18.548710
  C       4.835168     12.084214     17.499609
  H       4.023098     12.399408     16.818422
  H       5.785861     12.211996     16.957621
  C       5.098400      9.652564     16.862063
  H       6.047815      9.977386     16.406948
  H       4.350456      9.577675     16.050599
  C       5.244409      8.318642     17.571911
  H       4.262805      8.020376     17.970804
  H       5.552323      7.530965     16.862544
  C       7.202870     12.982424     19.385547
  H       7.404822     12.672469     18.345373
  H       7.917005     12.431337     20.018908
  C       7.438211     14.484420     19.521550
  H       6.667733     15.063563     18.978340
  H       7.369874     14.785908     20.581626
  C       8.815959     14.870415     18.983756
  H       8.890124     14.574231     17.919740
  H       9.589699     14.287584     19.517730
  C       9.112101     16.357489     19.120411
  H       9.085193     16.676617     20.177225
  H       8.376948     16.967752     18.565876
  H      10.112816     16.599486     18.725183
  C       5.489134     12.857241     21.135279
  H       5.351936     13.954416     21.164712
  H       6.369815     12.622785     21.754911
  C       4.264238     12.168038     21.717444
  H       4.345189     11.078023     21.545931
  H       3.338986     12.518964     21.222217
  C       4.142694     12.426054     23.218610
  H       5.035830     12.013232     23.722162
  H       4.151456     13.516481     23.407238
  C       2.889117     11.812438     23.825159
  H       2.834728     12.013235     24.908159
  H       2.876874     10.716475     23.689409
  H       1.972819     12.222634     23.363634
  C       7.617437      8.313221     18.268886
  H       8.228839      8.597643     19.140712
  H       7.767938      9.104272     17.513016
  C       8.100570      6.978526     17.708187
  H       7.453358      6.631595     16.880406
  H       8.059667      6.198648     18.488789
  C       9.536681      7.091418     17.196977
  H       9.586036      7.870636     16.412438
  H      10.186804      7.444212     18.019422
  C      10.076610      5.778982     16.646167
  H      11.113092      5.897028     16.288344
  H       9.469195      5.417530     15.797215
  H      10.078092      4.989739     17.418584
  C       5.897778      7.344291     19.728435
  H       6.712963      7.393380     20.467785
  H       5.962397      6.356636     19.234784
  C       4.559227      7.474326     20.440644
  H       4.428418      8.517778     20.783957
  H       3.722568      7.238083     19.756104
  C       4.478303      6.541782     21.648467
  H       4.702824      5.505857     21.330412
  H       5.265543      6.828853     22.368692
  C       3.120589      6.581465     22.334883
  H       3.098638      5.907562     23.207506
  H       2.311072      6.268414     21.651118
  H       2.886080      7.598949     22.695103
  N       7.290448      9.818994     22.020793
  N       5.847450     12.466010     19.745808
  N       4.714866     10.661200     17.866013
  N       6.193746      8.395272     18.717457
  O       7.505044     10.195684     20.811522
  O       6.155395      9.569574     22.316307
  Pd      5.994531     10.372324     19.459224
  H       3.760439     10.474551     18.188418
72
Coordinates from ORCA-job orca E -1284.035833037486
  C       4.801968     12.907176     18.778980
  H       3.824504     12.775038     19.268084
  H       4.903655     13.983329     18.553784
  C       4.828538     12.090116     17.499450
  H       4.011686     12.403217     16.823099
  H       5.776019     12.224352     16.953284
  C       5.106899      9.662305     16.853623
  H       6.056899      9.992531     16.403403
  H       4.361651      9.588842     16.039496
  C       5.255808      8.325537     17.557260
  H       4.273761      8.019603     17.949228
  H       5.571516      7.543807     16.844826
  C       7.200326     12.997428     19.378976
  H       7.399800     12.694744     18.336109
  H       7.921117     12.447501     20.005764
  C       7.424788     14.500137     19.522491
  H       6.648476     15.076531     18.984624
  H       7.357322     14.796091     20.584236
  C       8.797895     14.899341     18.982335
  H       8.870753     14.609132     17.916556
  H       9.577805     14.319463     19.510561
  C       9.083558     16.387790     19.125380
  H       9.056883     16.701843     20.183754
  H       8.342677     16.995367     18.575490
  H      10.081511     16.638982     18.728883
  C       5.494226     12.847907     21.135433
  H       5.343264     13.943095     21.172817
  H       6.381075     12.620702     21.748941
  C       4.281209     12.138646     21.718287
  H       4.375924     11.051027     21.538831
  H       3.349116     12.480161     21.229168
  C       4.161310     12.383095     23.221676
  H       5.065825     11.986934     23.718340
  H       4.146291     13.472013     23.418596
  C       2.924879     11.736426     23.828995
  H       2.870699     11.928100     24.913661
  H       2.937261     10.641232     23.685293
  H       1.997293     12.128823     23.374509
  C       7.624274      8.306096     18.264033
  H       8.236037      8.600704     19.132188
  H       7.778331      9.085430     17.496699
  C       8.101695      6.960965     17.724274
  H       7.451737      6.602276     16.903609
  H       8.059311      6.194252     18.517780
  C       9.537308      7.059947     17.208831
  H       9.587706      7.823170     16.408751
  H      10.189618      7.427440     18.023122
  C      10.072907      5.735297     16.683700
  H      11.109044      5.843307     16.321687
  H       9.462953      5.358457     15.843271
  H      10.073734      4.961813     17.471942
  C       5.890728      7.356057     19.722088
  H       6.704817      7.399372     20.462923
  H       5.945573      6.365908     19.232243
  C       4.552293      7.504728     20.430711
  H       4.435241      8.550315     20.772284
  H       3.713948      7.279499     19.744346
  C       4.453457      6.575645     21.639737
  H       4.649290      5.533968     21.321523
  H       5.251238      6.842831     22.355976
  C       3.100296      6.651904     22.332123
  H       3.062602      5.976848     23.203318
  H       2.279300      6.363755     21.651035
  H       2.896190      7.675001     22.695664
  N       7.327178      9.819224     21.996851
  N       5.850297     12.469152     19.741767
  N       4.717677     10.665047     17.861523
  N       6.199735      8.400673     18.707944
  O       7.525686     10.210957     20.789388
  O       6.198925      9.548465     22.299056
  Pd      6.005881     10.378595     19.447168
  H       3.764652     10.470677     18.183519
72
Coordinates from ORCA-job orca E -1284.035905826983
  C       4.798179     12.908910     18.780630
  H       3.823448     12.772048     19.273781
  H       4.894827     13.985895     18.557716
  C       4.822611     12.095200     17.499052
  H       4.001055     12.405739     16.827381
  H       5.766654     12.235533     16.948506
  C       5.115028      9.671132     16.846187
  H       6.065213     10.006027     16.399768
  H       4.371833      9.599336     16.030077
  C       5.266819      8.331820     17.544128
  H       4.284569      8.018206     17.929386
  H       5.589960      7.555876     16.828855
  C       7.197863     13.011897     19.373259
  H       7.395793     12.715379     18.328328
  H       7.924312     12.463548     19.994750
  C       7.411961     14.515176     19.523220
  H       6.631652     15.088691     18.988166
  H       7.343039     14.806941     20.586023
  C       8.781851     14.926190     18.983533
  H       8.855081     14.641955     17.916204
  H       9.566266     14.348226     19.507105
  C       9.058337     16.415477     19.133911
  H       9.032094     16.724064     20.193853
  H       8.312529     17.021420     18.588982
  H      10.053653     16.675331     18.736523
  C       5.498048     12.839438     21.134966
  H       5.334764     13.932529     21.180147
  H       6.389909     12.618533     21.743379
  C       4.295537     12.111587     21.716440
  H       4.402773     11.026789     21.528056
  H       3.357740     12.444991     21.232686
  C       4.175919     12.340363     23.222165
  H       5.089877     11.958468     23.712639
  H       4.139215     13.426758     23.429580
  C       2.955133     11.662025     23.826343
  H       2.900700     11.840462     24.913200
  H       2.989134     10.568756     23.670458
  H       2.018101     12.040382     23.379510
  C       7.630960      8.299387     18.259201
  H       8.243795      8.603940     19.123049
  H       7.787647      9.067199     17.480901
  C       8.102184      6.944473     17.739541
  H       7.447898      6.574037     16.927621
  H       8.060147      6.190967     18.545584
  C       9.536100      7.029611     17.216993
  H       9.585589      7.776401     16.401544
  H      10.192381      7.412026     18.021122
  C      10.066325      5.693296     16.716823
  H      11.101048      5.791052     16.348068
  H       9.451881      5.300763     15.886980
  H      10.068913      4.935997     17.520565
  C       5.884972      7.367775     19.716860
  H       6.698857      7.404876     20.458087
  H       5.929230      6.375359     19.230691
  C       4.548059      7.535341     20.423795
  H       4.446193      8.582558     20.764625
  H       3.706917      7.322284     19.736913
  C       4.433010      6.609477     21.633762
  H       4.599988      5.563039     21.314945
  H       5.241709      6.856112     22.344987
  C       3.086509      6.721649     22.334000
  H       3.034790      6.046611     23.204416
  H       2.253872      6.457466     21.657380
  H       2.912362      7.749447     22.700389
  N       7.360706      9.820558     21.975174
  N       5.852675     12.472410     19.737612
  N       4.721003     10.668443     17.857909
  N       6.205925      8.405944     18.699310
  O       7.544624     10.227744     20.770329
  O       6.239458      9.526912     22.281714
  Pd      6.017162     10.385191     19.435730
  H       3.769486     10.466698     18.179781
72
Coordinates from ORCA-job orca E -1284.035937405850
  C       4.795168     12.910565     18.781288
  H       3.822457     12.769155     19.277001
  H       4.887095     13.988284     18.560481
  C       4.819086     12.099554     17.497989
  H       3.993623     12.407307     16.829954
  H       5.760258     12.245592     16.944146
  C       5.123592      9.678677     16.839676
  H       6.073985     10.016967     16.396363
  H       4.382049      9.608628     16.021962
  C       5.277415      8.337224     17.533005
  H       4.294858      8.017085     17.912024
  H       5.607132      7.566191     16.815549
  C       7.195425     13.025849     19.368329
  H       7.392503     12.734479     18.321824
  H       7.926819     12.479663     19.985754
  C       7.399648     14.529748     19.523517
  H       6.616180     15.100079     18.989828
  H       7.328197     14.818007     20.587078
  C       8.767057     14.951445     18.985588
  H       8.841766     14.672183     17.917105
  H       9.555067     14.375676     19.506059
  C       9.034603     16.441552     19.142365
  H       9.008413     16.745414     20.203596
  H       8.284263     17.045536     18.601623
  H      10.027457     16.709537     18.744397
  C       5.500948     12.832417     21.134206
  H       5.326597     13.923399     21.186451
  H       6.396905     12.617158     21.738465
  C       4.307975     12.087285     21.713465
  H       4.426210     11.005714     21.514239
  H       3.365080     12.414593     21.235651
  C       4.189441     12.297140     23.221885
  H       5.111771     11.926605     23.705249
  H       4.133128     13.379955     23.442657
  C       2.983524     11.587844     23.820336
  H       2.929895     11.748560     24.909928
  H       3.036583     10.497699     23.647481
  H       2.038069     11.955823     23.382870
  C       7.637558      8.292649     18.256199
  H       8.251296      8.605779     19.116224
  H       7.797118      9.049870     17.468267
  C       8.102617      6.928934     17.754816
  H       7.442638      6.547527     16.952721
  H       8.062541      6.188243     18.572697
  C       9.533750      7.001246     17.222957
  H       9.580261      7.732127     16.393124
  H      10.195312      7.397835     18.015740
  C      10.058345      5.654488     16.745604
  H      11.090752      5.742719     16.368242
  H       9.437915      5.246965     15.927619
  H      10.064908      4.912886     17.563735
  C       5.879655      7.378446     19.712686
  H       6.692974      7.409347     20.454655
  H       5.913814      6.384098     19.229794
  C       4.544306      7.564244     20.417690
  H       4.457473      8.612805     20.757804
  H       3.700754      7.363182     19.730151
  C       4.413751      6.642381     21.629018
  H       4.551837      5.591789     21.310356
  H       5.232941      6.868761     22.334826
  C       3.075396      6.790768     22.337847
  H       3.010562      6.117075     23.208343
  H       2.231302      6.549894     21.666824
  H       2.931608      7.822796     22.705978
  N       7.389878      9.823795     21.957385
  N       5.854697     12.475918     19.733663
  N       4.725630     10.671487     17.854471
  N       6.212101      8.410421     18.692224
  O       7.561174     10.244760     20.755404
  O       6.275173      9.509003     22.266575
  Pd      6.028087     10.391547     19.425764
  H       3.775490     10.463765     18.176510
72
Coordinates from ORCA-job orca E -1284.035946155707
  C       4.796692     12.910811     18.779078
  H       3.823342     12.769515     19.273586
  H       4.888691     13.988476     18.558087
  C       4.821910     12.099218     17.496191
  H       3.996717     12.406435     16.827550
  H       5.763305     12.245088     16.942725
  C       5.125174      9.677930     16.839304
  H       6.075569     10.015213     16.395265
  H       4.383177      9.608129     16.021975
  C       5.278373      8.336774     17.533239
  H       4.295733      8.016919     17.912331
  H       5.607817      7.565425     16.815970
  C       7.196083     13.027435     19.369702
  H       7.395185     12.735965     18.323616
  H       7.926692     12.481866     19.988585
  C       7.399135     14.531472     19.524981
  H       6.616884     15.101272     18.988962
  H       7.324693     14.819974     20.588271
  C       8.767788     14.953593     18.990532
  H       8.845311     14.674211     17.922284
  H       9.554663     14.378059     19.512976
  C       9.034396     16.443764     19.147918
  H       9.006554     16.747542     20.209123
  H       8.284590     17.047535     18.606198
  H      10.027678     16.712351     18.751417
  C       5.498666     12.832240     21.132917
  H       5.323855     13.923108     21.185455
  H       6.393552     12.616834     21.738690
  C       4.304886     12.085879     21.709040
  H       4.423258     11.004987     21.506334
  H       3.362525     12.414692     21.231250
  C       4.184629     12.289641     23.218159
  H       5.106638     11.917591     23.700950
  H       4.127269     13.371413     23.443609
  C       2.978452     11.576612     23.811739
  H       2.924172     11.730361     24.902302
  H       3.031543     10.487542     23.631908
  H       2.033202     11.947291     23.376141
  C       7.638394      8.291079     18.255562
  H       8.252945      8.604731     19.114824
  H       7.797827      9.047427     17.466793
  C       8.101944      6.926495     17.755151
  H       7.438621      6.543292     16.956682
  H       8.065159      6.187562     18.574784
  C       9.530766      6.997897     17.217105
  H       9.573393      7.726636     16.385186
  H      10.195602      7.396894     18.005925
  C      10.053806      5.650136     16.740971
  H      11.084375      5.737751     16.358465
  H       9.429789      5.239999     15.927032
  H      10.064678      4.910668     17.560978
  C       5.880483      7.379092     19.713484
  H       6.694844      7.409007     20.454351
  H       5.912302      6.384435     19.231020
  C       4.546795      7.567929     20.420743
  H       4.463258      8.616841     20.760453
  H       3.701376      7.368509     19.735032
  C       4.416780      6.647814     21.633442
  H       4.548366      5.596189     21.315486
  H       5.240021      6.870892     22.335592
  C       3.082511      6.804037     22.348119
  H       3.018166      6.131748     23.219745
  H       2.233939      6.566755     21.681479
  H       2.945942      7.837234     22.715792
  N       7.390009      9.827555     21.958907
  N       5.855063     12.476595     19.732773
  N       4.728307     10.671476     17.853695
  N       6.213301      8.410069     18.692129
  O       7.562369     10.247455     20.756820
  O       6.275140      9.512187     22.267102
  Pd      6.030552     10.392237     19.425030
  H       3.778227     10.464351     18.176286
72
Coordinates from ORCA-job orca E -1284.035946004576
  C       4.798508     12.910798     18.778264
  H       3.824420     12.769495     19.271349
  H       4.890567     13.988402     18.556980
  C       4.825553     12.098531     17.495827
  H       4.000884     12.405123     16.826184
  H       5.767498     12.244228     16.943278
  C       5.126460      9.676684     16.840491
  H       6.076690     10.012586     16.395101
  H       4.383468      9.607100     16.024028
  C       5.278950      8.335933     17.535300
  H       4.296209      8.017122     17.915102
  H       5.607386      7.563809     16.818360
  C       7.196948     13.028467     19.371259
  H       7.397448     12.735821     18.325762
  H       7.927120     12.484240     19.991839
  C       7.399114     14.532898     19.524721
  H       6.617632     15.101495     18.986303
  H       7.322581     14.822673     20.587520
  C       8.768594     14.954678     18.992123
  H       8.848089     14.673784     17.924417
  H       9.554692     14.380219     19.516910
  C       9.034293     16.445205     19.147875
  H       9.005751     16.750185     20.208717
  H       8.284401     17.047887     18.605042
  H      10.027639     16.713865     18.751533
  C       5.497598     12.833505     21.132920
  H       5.323581     13.924518     21.184620
  H       6.391359     12.617530     21.740143
  C       4.302343     12.087985     21.707387
  H       4.418853     11.007470     21.501345
  H       3.360611     12.419927     21.230569
  C       4.182581     12.286426     23.217242
  H       5.103882     11.910687     23.698480
  H       4.126958     13.367380     23.446936
  C       2.974960     11.573020     23.807645
  H       2.921928     11.720117     24.899187
  H       3.025024     10.484935     23.620845
  H       2.030400     11.948912     23.375023
  C       7.639463      8.289843     18.257445
  H       8.253836      8.602523     19.117237
  H       7.799651      9.046716     17.469338
  C       8.102537      6.925329     17.756017
  H       7.436233      6.541208     16.960474
  H       8.069237      6.187047     18.576403
  C       9.529072      6.997643     17.212209
  H       9.567375      7.725691     16.379465
  H      10.196755      7.398020     17.997923
  C      10.051610      5.650050     16.735004
  H      11.080317      5.738565     16.347684
  H       9.424382      5.238336     15.924320
  H      10.067155      4.911358     17.555632
  C       5.881303      7.378090     19.714824
  H       6.694766      7.408692     20.456698
  H       5.914339      6.383403     19.232413
  C       4.546761      7.566282     20.420722
  H       4.462291      8.615513     20.759152
  H       3.702111      7.365419     19.734490
  C       4.416908      6.648297     21.635008
  H       4.546320      5.595842     21.318938
  H       5.241329      6.871478     22.335768
  C       3.084174      6.808503     22.351646
  H       3.020302      6.138157     23.224825
  H       2.233824      6.571334     21.687229
  H       2.950592      7.842767     22.717447
  N       7.388335      9.828843     21.963090
  N       5.855772     12.477272     19.733306
  N       4.731509     10.671194     17.854473
  N       6.214382      8.409015     18.693653
  O       7.562834     10.248463     20.761396
  O       6.272827      9.513882     22.269650
  Pd      6.033039     10.392343     19.426550
  H       3.781539     10.465379     18.178247
72
Coordinates from ORCA-job orca E -1284.035944548006
  C       4.799922     12.910425     18.777260
  H       3.825018     12.769432     19.268869
  H       4.892409     13.987968     18.555793
  C       4.828685     12.097680     17.495166
  H       4.005200     12.404381     16.824064
  H       5.771603     12.242596     16.944039
  C       5.126872      9.674981     16.841238
  H       6.077224     10.009536     16.395056
  H       4.383475      9.605420     16.025128
  C       5.278015      8.334727     17.537282
  H       4.295022      8.017793     17.917976
  H       5.604897      7.561301     16.820988
  C       7.197708     13.026779     19.373161
  H       7.399508     12.732570     18.328337
  H       7.926605     12.482918     19.995590
  C       7.400899     14.531298     19.524819
  H       6.620527     15.099779     18.984647
  H       7.323350     14.822472     20.587174
  C       8.771339     14.951200     18.993235
  H       8.852014     14.668344     17.926121
  H       9.556363     14.377151     19.520099
  C       9.037858     16.441823     19.146695
  H       9.008828     16.748549     20.207037
  H       8.288668     17.044074     18.602375
  H      10.031637     16.709235     18.750545
  C       5.496078     12.835001     21.132801
  H       5.323365     13.926308     21.182965
  H       6.388806     12.618576     21.741401
  C       4.299217     12.091507     21.706600
  H       4.413909     11.010758     21.500366
  H       3.358297     12.425324     21.229477
  C       4.179349     12.289841     23.216452
  H       5.099340     11.911252     23.697949
  H       4.126719     13.370912     23.446385
  C       2.969296     11.579961     23.806076
  H       2.916673     11.726091     24.897779
  H       3.015718     10.491897     23.618146
  H       2.026035     11.959465     23.373732
  C       7.638968      8.290128     18.258867
  H       8.252834      8.601068     19.119697
  H       7.799296      9.048944     17.472624
  C       8.102884      6.926992     17.754296
  H       7.435414      6.543292     16.959505
  H       8.072023      6.187413     18.573633
  C       9.528172      7.002050     17.207672
  H       9.563676      7.731668     16.376150
  H      10.197009      7.401937     17.992679
  C      10.051555      5.656059     16.726922
  H      11.079267      5.746736     16.337419
  H       9.423091      5.244838     15.916913
  H      10.070008      4.915908     17.546189
  C       5.882315      7.375929     19.716019
  H       6.695774      7.407626     20.457889
  H       5.916959      6.381400     19.233322
  C       4.547563      7.561976     20.422232
  H       4.461042      8.611421     20.759681
  H       3.703130      7.358640     19.736489
  C       4.420153      6.645106     21.637610
  H       4.551511      5.592506     21.322793
  H       5.244449      6.870838     22.337728
  C       3.087543      6.803555     22.354898
  H       3.025728      6.134269     23.229062
  H       2.237148      6.563681     21.691489
  H       2.952283      7.838065     22.719393
  N       7.378907      9.828962     21.969655
  N       5.855612     12.477071     19.734032
  N       4.733317     10.670678     17.854465
  N       6.213853      8.407581     18.695169
  O       7.558676     10.245876     20.767917
  O       6.261542      9.517088     22.272715
  Pd      6.032520     10.391340     19.428706
  H       3.783184     10.466170     18.178643
72
Coordinates from ORCA-job orca E -1284.035941731122
  C       4.799755     12.910101     18.778283
  H       3.825101     12.768847     19.270342
  H       4.891921     13.987679     18.556835
  C       4.828228     12.097475     17.496116
  H       4.004591     12.404066     16.825147
  H       5.771070     12.242600     16.944890
  C       5.126835      9.674938     16.841786
  H       6.077127     10.009740     16.395623
  H       4.383376      9.605359     16.025730
  C       5.278152      8.334580     17.537621
  H       4.295171      8.017695     17.918343
  H       5.604986      7.561199     16.821253
  C       7.197922     13.026452     19.373328
  H       7.399491     12.731966     18.328531
  H       7.926965     12.482732     19.995734
  C       7.401230     14.531023     19.524512
  H       6.620586     15.099363     18.984578
  H       7.324211     14.822457     20.586839
  C       8.771389     14.950800     18.992106
  H       8.851621     14.667411     17.925094
  H       9.556712     14.377168     19.518986
  C       9.037810     16.441560     19.144624
  H       9.009119     16.748835     20.204823
  H       8.288333     17.043386     18.600216
  H      10.031428     16.708817     18.747957
  C       5.496813     12.835309     21.133428
  H       5.324433     13.926702     21.183208
  H       6.389603     12.618859     21.741941
  C       4.299719     12.092592     21.707734
  H       4.413793     11.011616     21.502208
  H       3.358922     12.426688     21.230535
  C       4.180205     12.292344     23.217420
  H       5.100036     11.913681     23.699162
  H       4.128253     13.373703     23.446231
  C       2.969796     11.583962     23.808083
  H       2.917438     11.731619     24.899597
  H       3.015653     10.495625     23.621648
  H       2.026711     11.963435     23.375310
  C       7.639115      8.290294     18.259486
  H       8.252698      8.600954     19.120629
  H       7.799555      9.049446     17.473561
  C       8.103458      6.927413     17.754541
  H       7.435905      6.543462     16.959926
  H       8.073152      6.187776     18.573854
  C       9.528549      7.003180     17.207512
  H       9.563416      7.732757     16.375917
  H      10.197392      7.403443     17.992339
  C      10.052549      5.657425     16.726728
  H      11.080119      5.748683     16.336981
  H       9.424079      5.245849     15.916891
  H      10.071547      4.917380     17.546083
  C       5.882478      7.375278     19.716127
  H       6.695225      7.407774     20.458740
  H       5.918631      6.380822     19.233387
  C       4.546713      7.559800     20.420899
  H       4.458224      8.609306     20.757753
  H       3.703393      7.354881     19.734260
  C       4.419001      6.643095     21.636356
  H       4.552071      5.590602     21.321895
  H       5.242061      6.870109     22.337504
  C       3.085119      6.799873     22.351744
  H       3.022864      6.130450     23.225777
  H       2.236011      6.559018     21.687035
  H       2.948134      7.834220     22.716047
  N       7.378782      9.828009     21.970423
  N       5.855903     12.476942     19.734697
  N       4.733289     10.670400     17.855226
  N       6.213898      8.407289     18.695596
  O       7.558649     10.245292     20.768813
  O       6.261463      9.515912     22.273413
  Pd      6.032549     10.391009     19.429521
  H       3.783352     10.465612     18.179833
72
Coordinates from ORCA-job orca E -1284.035940181514
  C       4.799341     12.909981     18.778876
  H       3.824927     12.768401     19.271290
  H       4.891210     13.987621     18.557629
  C       4.827641     12.097680     17.496501
  H       4.003854     12.404217     16.825718
  H       5.770380     12.243180     16.945190
  C       5.127246      9.675410     16.841522
  H       6.077628     10.010586     16.395825
  H       4.384064      9.605928     16.025214
  C       5.278600      8.334840     17.536976
  H       4.295542      8.017682     17.917235
  H       5.605839      7.561754     16.820494
  C       7.197732     13.026446     19.373122
  H       7.399033     12.731996     18.328265
  H       7.926999     12.482747     19.995284
  C       7.400925     14.531026     19.524266
  H       6.619985     15.099278     18.984675
  H       7.324309     14.822476     20.586611
  C       8.770788     14.951022     18.991269
  H       8.850638     14.667557     17.924252
  H       9.556443     14.377615     19.517888
  C       9.036992     16.441856     19.143507
  H       9.008544     16.749256     20.203670
  H       8.287250     17.043453     18.599225
  H      10.030445     16.709211     18.746517
  C       5.497329     12.835053     21.133822
  H       5.324561     13.926382     21.183755
  H       6.390498     12.618950     21.741893
  C       4.300754     12.091968     21.708712
  H       4.415165     11.010940     21.503687
  H       3.359682     12.425498     21.231662
  C       4.181561     12.292652     23.218300
  H       5.101763     11.914944     23.700076
  H       4.129035     13.374159     23.446295
  C       2.971782     11.584041     23.809959
  H       2.919561     11.732951     24.901304
  H       3.018462     10.495527     23.624831
  H       2.028335     11.962307     23.376931
  C       7.639271      8.290397     18.259551
  H       8.252678      8.601321     19.120713
  H       7.799793      9.049310     17.473411
  C       8.103800      6.927367     17.755191
  H       7.436265      6.542824     16.960851
  H       8.073712      6.188155     18.574888
  C       9.528846      7.003106     17.208034
  H       9.563474      7.731984     16.375823
  H      10.197595      7.404212     17.992507
  C      10.053234      5.657084     16.728389
  H      11.080771      5.748329     16.338575
  H       9.424868      5.244674     15.918904
  H      10.072405      4.917774     17.548394
  C       5.882205      7.375398     19.715750
  H       6.694676      7.408005     20.458637
  H       5.918642      6.380930     19.233085
  C       4.546104      7.559873     20.419877
  H       4.457195      8.609447     20.756440
  H       3.703187      7.354613     19.732852
  C       4.417724      6.643188     21.635277
  H       4.550953      5.590732     21.320777
  H       5.240335      6.870159     22.336941
  C       3.083277      6.799817     22.349687
  H       3.020231      6.130054     23.223391
  H       2.234725      6.559339     21.684143
  H       2.946080      7.834038     22.714255
  N       7.378492      9.827063     21.970241
  N       5.855899     12.476852     19.734906
  N       4.733218     10.670451     17.855193
  N       6.213926      8.407418     18.695323
  O       7.558357     10.245204     20.768902
  O       6.261263      9.514326     22.272843
  Pd      6.032401     10.390984     19.429484
  H       3.783403     10.465118     18.179814
