# Supplementary material for: LED-pump-X-ray-multiprobe crystallography for sub-second timescales
Source: Commun Chem. 2022 Aug 26;5:102. doi: 10.1038/s42004-022-00716-1 (PMC9814726; doi:10.1038/s42004-022-00716-1)
Supplement: Supplementary file 14 — Supplementary Data 5 [file 42004_2022_716_MOESM14_ESM.zip]

Archive with 127 entries (126 files):
- 260K_8s/260K_5s_t14_decay_wilson.png
- 260K_8s/260K_5s_t15_decay_wilson.png
- 260K_8s/260K_5s_t16_decay_wilson.png
- 260K_8s/260K_8s_t1_excit.cif
- 260K_8s/260K_8s_t1_excit.hkl
- 260K_8s/260K_8s_t1_excit.wilson.csv
- 260K_8s/260K_8s_t1_excit_wilson.png
- 260K_8s/260K_8s_t10_decay.cif
- 260K_8s/260K_8s_t10_decay.hkl
- 260K_8s/260K_8s_t10_decay.wilson.csv
- 260K_8s/260K_8s_t10_decay_wilson.png
- 260K_8s/260K_8s_t11_decay.cif
- 260K_8s/260K_8s_t11_decay.hkl
- 260K_8s/260K_8s_t11_decay.wilson.csv
- 260K_8s/260K_8s_t11_decay_wilson.png
- 260K_8s/260K_8s_t12_decay.cif
- 260K_8s/260K_8s_t12_decay.hkl
- 260K_8s/260K_8s_t12_decay.wilson.csv
- 260K_8s/260K_8s_t12_decay_wilson.png
- 260K_8s/260K_8s_t13_decay.cif
- 260K_8s/260K_8s_t13_decay.hkl
- 260K_8s/260K_8s_t13_decay.wilson.csv
- 260K_8s/260K_8s_t13_decay_wilson.png
- 260K_8s/260K_8s_t14_decay.cif
- 260K_8s/260K_8s_t14_decay.hkl
- 260K_8s/260K_8s_t14_decay.wilson.csv
- 260K_8s/260K_8s_t15_decay.cif
- 260K_8s/260K_8s_t15_decay.hkl
- 260K_8s/260K_8s_t15_decay.wilson.csv
- 260K_8s/260K_8s_t16_decay.cif
- 260K_8s/260K_8s_t16_decay.hkl
- 260K_8s/260K_8s_t16_decay.wilson.csv
- 260K_8s/260K_8s_t17_decay.cif
- 260K_8s/260K_8s_t17_decay.hkl
- 260K_8s/260K_8s_t17_decay_Wilson_Plot.png
- 260K_8s/260K_8s_t2_excit.cif
- 260K_8s/260K_8s_t2_excit.hkl
- 260K_8s/260K_8s_t2_excit.wilson.csv
- 260K_8s/260K_8s_t2_excit_wilson.png
- 260K_8s/260K_8s_t3_excit.cif
- 260K_8s/260K_8s_t3_excit.hkl
- 260K_8s/260K_8s_t3_excit.wilson.csv
- 260K_8s/260K_8s_t3_excit_wilson.png
- 260K_8s/260K_8s_t4_excit.cif
- 260K_8s/260K_8s_t4_excit.hkl
- 260K_8s/260K_8s_t4_excit.wilson.csv
- 260K_8s/260K_8s_t4_excit_wilson.png
- 260K_8s/260K_8s_t5_excit.cif
- 260K_8s/260K_8s_t5_excit.hkl
- 260K_8s/260K_8s_t5_excit_ Wilson_Plot.png
- 260K_8s/260K_8s_t6_decay.cif
- 260K_8s/260K_8s_t6_decay.hkl
- 260K_8s/260K_8s_t6_decay.wilson.csv
- 260K_8s/260K_8s_t6_decay_wilson.png
- 260K_8s/260K_8s_t7_decay.cif
- 260K_8s/260K_8s_t7_decay.hkl
- 260K_8s/260K_8s_t7_decay.wilson.csv
- 260K_8s/260K_8s_t7_decay_wilson.png
- 260K_8s/260K_8s_t8_decay.cif
- 260K_8s/260K_8s_t8_decay.hkl
- 260K_8s/260K_8s_t8_decay.wilson.csv
- 260K_8s/260K_8s_t8_decay_wilson.png
- 260K_8s/260K_8s_t9_decay.cif
- 260K_8s/260K_8s_t9_decay.hkl
- 260K_8s/260K_8s_t9_decay.wilson.csv
- 260K_8s/260K_8s_t9_decay_wilson.png
- 260K_8s/olex2/
- 260K_8s/olex2/260K_5s_t14_decay.hist5
- 260K_8s/olex2/260K_5s_t14_decay.metacif
- 260K_8s/olex2/260K_5s_t14_decay.phil
- 260K_8s/olex2/260K_5s_t15_decay.hist5
- 260K_8s/olex2/260K_5s_t15_decay.metacif
- 260K_8s/olex2/260K_5s_t15_decay.phil
- 260K_8s/olex2/260K_5s_t16_decay.hist5
- 260K_8s/olex2/260K_5s_t16_decay.metacif
- 260K_8s/olex2/260K_5s_t16_decay.phil
- 260K_8s/olex2/260K_8s_t1_excit.hist5
- 260K_8s/olex2/260K_8s_t1_excit.metacif
- 260K_8s/olex2/260K_8s_t1_excit.odb
- 260K_8s/olex2/260K_8s_t1_excit.phil
- 260K_8s/olex2/260K_8s_t10_decay.hist5
- 260K_8s/olex2/260K_8s_t10_decay.metacif
- 260K_8s/olex2/260K_8s_t10_decay.odb
- 260K_8s/olex2/260K_8s_t10_decay.phil
- 260K_8s/olex2/260K_8s_t11_decay.hist5
- 260K_8s/olex2/260K_8s_t11_decay.metacif
- 260K_8s/olex2/260K_8s_t11_decay.odb
- 260K_8s/olex2/260K_8s_t11_decay.phil
- 260K_8s/olex2/260K_8s_t12_decay.hist5
- 260K_8s/olex2/260K_8s_t12_decay.metacif
- 260K_8s/olex2/260K_8s_t12_decay.odb
- 260K_8s/olex2/260K_8s_t12_decay.phil
- 260K_8s/olex2/260K_8s_t13_decay.hist5
- 260K_8s/olex2/260K_8s_t13_decay.metacif
- 260K_8s/olex2/260K_8s_t13_decay.odb
- 260K_8s/olex2/260K_8s_t13_decay.phil
- 260K_8s/olex2/260K_8s_t14_decay.odb
- 260K_8s/olex2/260K_8s_t15_decay.odb
- 260K_8s/olex2/260K_8s_t16_decay.odb
- 260K_8s/olex2/260K_8s_t2_excit.hist5
- 260K_8s/olex2/260K_8s_t2_excit.metacif
- 260K_8s/olex2/260K_8s_t2_excit.odb
- 260K_8s/olex2/260K_8s_t2_excit.phil
- 260K_8s/olex2/260K_8s_t3_excit.hist5
- 260K_8s/olex2/260K_8s_t3_excit.metacif
- 260K_8s/olex2/260K_8s_t3_excit.odb
- 260K_8s/olex2/260K_8s_t3_excit.phil
- 260K_8s/olex2/260K_8s_t4_excit.hist5
- 260K_8s/olex2/260K_8s_t4_excit.metacif
- 260K_8s/olex2/260K_8s_t4_excit.odb
- 260K_8s/olex2/260K_8s_t4_excit.phil
- 260K_8s/olex2/260K_8s_t6_decay.hist5
- 260K_8s/olex2/260K_8s_t6_decay.metacif
- 260K_8s/olex2/260K_8s_t6_decay.odb
- 260K_8s/olex2/260K_8s_t6_decay.phil
- 260K_8s/olex2/260K_8s_t7_decay.hist5
- 260K_8s/olex2/260K_8s_t7_decay.metacif
- 260K_8s/olex2/260K_8s_t7_decay.odb
- 260K_8s/olex2/260K_8s_t7_decay.phil
- 260K_8s/olex2/260K_8s_t8_decay.hist5
- 260K_8s/olex2/260K_8s_t8_decay.metacif
- 260K_8s/olex2/260K_8s_t8_decay.odb
- 260K_8s/olex2/260K_8s_t8_decay.phil
- 260K_8s/olex2/260K_8s_t9_decay.hist5
- 260K_8s/olex2/260K_8s_t9_decay.metacif
- 260K_8s/olex2/260K_8s_t9_decay.odb
- 260K_8s/olex2/260K_8s_t9_decay.phil
