# Supplementary material for: LED-pump-X-ray-multiprobe crystallography for sub-second timescales
Source: Commun Chem. 2022 Aug 26;5:102. doi: 10.1038/s42004-022-00716-1 (PMC9814726; doi:10.1038/s42004-022-00716-1)
Supplement: Supplementary file 14 — Supplementary Data 5 [file 42004_2022_716_MOESM14_ESM.zip › 260K_8s/260K_8s_t1_excit.wilson.csv]

-3.233375	0.02108
-3.505641	0.040529
-3.636333	0.059978
-3.923426	0.079426
-4.123803	0.098875
-4.252535	0.118324
-4.354423	0.137772
-4.528193	0.157221
-4.819497	0.17667
-5.031339	0.196118
-5.29167	0.215567
-5.502345	0.235016
-5.623023	0.254464
-5.754817	0.273913
-5.915432	0.293362
-6.059724	0.31281
-6.204096	0.332259
-6.347037	0.351708
-6.486796	0.371156
#Title = Wilson plot
#y_label = sin^2(theta)/lambda^2
#x_label = ln(<Fo^2>)/(Fexp^2)
#y = -0.106*x -0.331
#fit_y_intercept = -0.331
#fit_slope = -0.106
#B = 4.691
#K = 23.076
#<|E^2-1|> = 0.959
#%|E| > 2 = 4.190
