# Supplementary material for: LED-pump-X-ray-multiprobe crystallography for sub-second timescales
Source: Commun Chem. 2022 Aug 26;5:102. doi: 10.1038/s42004-022-00716-1 (PMC9814726; doi:10.1038/s42004-022-00716-1)
Supplement: Supplementary file 14 — Supplementary Data 5 [file 42004_2022_716_MOESM14_ESM.zip › 260K_8s/260K_8s_t10_decay.hkl]

  16   0  -5   -0.00    6.94
  16   0  -6    0.97    6.04
 -16   0   7    1.80    5.87
  16   0  -7    0.22    7.25
 -16   0   8   -0.00    6.58
  16   0  -8    4.49    8.15
 -16   0   9    1.99    5.21
  16   0  -9   -0.00    7.19
 -16   0  10   -0.00    6.42
  16   0 -10    0.54    5.16
 -16   0  11    0.00    6.15
  16   0 -11   -0.00    6.44
 -16   0  12   -0.00    6.09
  16   0 -12    0.81    6.29
 -16   0  13    0.91    5.55
  16   0 -13    0.02    5.70
 -16   0  14   -0.00    5.60
 -16   0  15   -0.00    7.17
  16  -1  -1   10.75    7.19
  16  -1  -2   10.27    7.58
  16  -1  -3    0.14    6.08
  16  -1  -4   -0.00    5.61
  16  -1  -4   -0.00    5.28
  16  -1  -5    0.21    6.17
  16  -1  -5   -0.00    6.26
 -16   1   6    0.00    5.74
  16  -1  -6    0.67    5.66
  16  -1  -6   -0.00    6.06
 -16   1   7   -0.00    6.27
  16  -1  -7   -0.00    6.38
  16  -1  -7    0.53    7.32
 -16   1   8   -0.00    6.28
  16  -1  -8    7.69    8.42
  16  -1  -8    5.78    6.63
 -16   1   9    4.63    6.86
  16  -1  -9   -0.00    6.80
  16  -1  -9    2.83    7.74
 -16   1  10   -0.00    6.25
  16  -1 -10   -0.00    6.33
  16  -1 -10    3.33    6.91
  16   1 -10    3.15    6.09
 -16   1  11   -0.00    6.28
  16  -1 -11   10.14    7.62
  16  -1 -11    2.93    7.45
  16   1 -11   -0.00    5.81
 -16   1  12   -0.00    6.64
  16  -1 -12    3.37    6.26
 -16  -1  12    4.77    7.00
  16   1 -12    1.58    5.40
 -16   1  13   -0.00    6.66
 -16  -1  13    1.36    6.14
 -16  -1  14    0.00    6.74
 -16  -1  15    0.23    6.74
 -16  -1  16    4.35    6.11
  16  -2  -1   -0.00    7.33
  16  -2  -1    0.22    6.64
  16  -2  -2   -0.00    5.74
  16  -2  -2    4.57    7.98
  16  -2  -3    1.36    5.42
  16  -2  -3   -0.00    7.90
  16  -2  -4    0.00    6.71
  16  -2  -4    6.54    8.66
  16  -2  -5    1.43    6.31
  16  -2  -5   -0.00    6.43
  16  -2  -6   -0.00    5.61
  16  -2  -6   -0.00    6.32
 -16   2   7    0.86    5.86
  16  -2  -7   -0.00    6.98
  16  -2  -7   -0.00    5.80
 -16   2   8   -0.00    6.80
  16  -2  -8   -0.00    6.06
  16  -2  -8   -0.00    5.76
 -16   2   9    0.00    6.75
  16  -2  -9    2.70    6.95
  16  -2  -9   -0.00    6.38
 -16   2  10    6.75    7.26
  16  -2 -10   -0.00    6.25
  16  -2 -10    0.78    7.17
 -16   2  11    2.97    6.76
  16  -2 -11   -0.00    7.85
  16  -2 -12    0.00    6.19
  16  -2 -13    8.76    9.15
  16  -2 -14   -0.00    6.56
  16  -2 -15    0.96    6.10
  16  -3  -1    0.67    6.82
  16  -3  -1    0.00    7.36
  16  -3  -2    0.61    5.26
  16  -3  -2   -0.00    7.13
  16  -3  -3   -0.00    7.06
  16  -3  -3    0.00    6.38
  16  -3  -4   -0.00    6.14
  16  -3  -4   -0.00    7.19
  16  -3  -5    0.37    5.59
  16  -3  -6    2.82    6.40
  16  -3  -6    0.18    7.04
  16  -3  -7    0.00    5.76
  16  -3  -7    4.68    7.17
 -16   3   8    0.00    7.01
  16  -3  -8    2.94    6.89
  16  -3  -8    0.00    5.87
 -16   3   9    3.32    7.87
  16  -3  -9   10.47    8.13
  16  -3 -10   -0.00    5.96
  16  -3 -11   -0.00    7.70
  16  -3 -12   -0.00    6.62
  16  -3 -13   -0.00    6.44
  16  -3 -14    0.60    7.96
  16  -3 -15    1.61    6.36
  16  -4  -1   -0.00    7.76
  16  -4  -1    0.00    6.03
  16  -4  -2    3.61    7.58
  16  -4  -2    0.00    6.24
  16  -4  -3    7.92    7.29
  16  -4  -3   -0.00    7.06
  16  -4  -4    0.89    5.86
  16  -4  -5    6.76    7.50
  16  -4  -6    1.59    6.98
  16  -4  -7   -0.00    5.92
  16  -4  -8   -0.00    6.91
  16  -4  -9    0.74    7.34
  16  -4 -10    8.30    8.56
  16  -4 -11    2.93    7.69
  16  -5  -2    8.80    8.12
  16  -5  -3   -0.00    6.24
  16  -5  -4    4.23    8.26
  16  -5  -5    3.87    7.30
  16  -5  -6    5.10    7.98
  16  -5  -7    3.34    8.29
  15   0  -1    6.03    6.21
  15   0  -1   -0.00    7.18
  15   0  -2    0.00    5.25
  15   0  -2    0.96    5.68
  15   0  -3    3.43    7.06
  15   0  -3    5.16    7.47
 -15   0   4    3.62    6.05
  15   0  -4   -0.00    5.88
  15   0  -4    3.06    5.94
 -15   0   5   -0.00    7.07
  15   0  -5    0.00    6.95
  15   0  -5    3.01    6.30
 -15   0   6    0.46    5.83
  15   0  -6    0.00    6.09
  15   0  -6    3.31    6.78
 -15   0   7    5.46    6.66
  15   0  -7   -0.00    6.58
  15   0  -7    8.17    7.95
 -15   0   8   -0.00    5.56
  15   0  -8   -0.00    6.93
  15   0  -8    6.32    7.18
 -15   0   9   10.16    6.83
  15   0  -9   10.70    7.45
  15   0  -9   11.09    7.48
 -15   0  10    2.85    7.28
  15   0 -10    0.00    6.28
  15   0 -10   -0.00    5.88
 -15   0  11   -0.00    5.55
  15   0 -11   -0.00    4.93
  15   0 -11    2.12    6.66
 -15   0  12   -0.00    6.30
  15   0 -12   -0.00    5.72
 -15   0  13    5.53    6.84
  15   0 -13   -0.00    5.65
 -15   0  14   -0.00    7.52
  15   0 -14    1.49    6.23
  15   0 -15    2.15    5.91
 -15   0  16   -0.00    6.14
  15   0 -16    3.47    6.74
 -15   0  17    4.41    6.03
  15   0 -17    0.00    6.45
 -15   0  18    0.84    6.32
  15   0 -18   -0.00    6.96
 -15   0  19   -0.00    5.41
  15   0 -19    4.89    7.86
  15   0 -20    7.24    8.26
  15   0 -22   -0.00    6.86
  15  -1  -1    9.55    8.86
  15   1  -1    7.74    7.18
  15  -1  -2   -0.00    5.92
  15   1  -2    3.74    6.39
  15  -1  -3   -0.00    5.69
  15  -1  -3    4.59    5.98
  15   1  -3    2.07    6.78
  15  -1  -4   -0.00    5.18
  15  -1  -4    0.00    6.02
  15   1  -4    1.85    6.21
 -15   1   5    1.35    6.02
  15  -1  -5    5.12    5.95
  15  -1  -5    1.16    5.89
  15   1  -5    1.81    6.14
  15   1  -5   -0.00    6.05
 -15   1   6    0.00    6.12
  15  -1  -6    3.94    6.36
  15  -1  -6   -0.00    6.23
 -15  -1   6    4.49    6.41
  15   1  -6    4.03    6.59
  15   1  -6   -0.00    7.06
 -15   1   7   -0.00    5.46
  15  -1  -7   -0.00    5.67
 -15  -1   7    2.58    6.06
  15   1  -7    7.98    7.87
  15   1  -7    0.00    5.26
 -15   1   8    1.77    5.89
  15  -1  -8    1.06    5.27
  15  -1  -8    6.11    6.65
  15   1  -8   -0.00    6.11
  15   1  -8   -0.00    5.72
 -15   1   9    1.51    6.76
  15  -1  -9   -0.00    6.05
  15  -1  -9    3.77    7.48
 -15  -1   9    7.77    6.39
  15   1  -9   -0.00    5.28
  15   1  -9   -0.00    5.51
 -15   1  10   -0.00    5.97
  15  -1 -10   -0.00    6.12
  15  -1 -10   -0.00    5.93
 -15  -1  10    0.00    5.61
  15   1 -10   -0.00    5.45
 -15   1  11    1.72    7.23
  15  -1 -11    0.81    5.39
  15  -1 -11    8.61    7.67
 -15  -1  11    4.68    6.67
  15   1 -11    6.97    7.04
 -15   1  12   -0.00    6.15
  15  -1 -12   -0.00    5.88
  15  -1 -12    0.00    6.26
 -15  -1  12    2.94    5.96
  15   1 -12    0.00    4.84
 -15   1  13    8.16    6.47
  15  -1 -13   -0.00    6.31
 -15  -1  13   -0.00    6.27
  15   1 -13    5.55    6.48
 -15   1  14    2.49    5.72
 -15  -1  14   -0.00    5.58
  15   1 -14    1.88    6.57
 -15   1  15    3.17    6.18
  15  -1 -15    1.19    6.47
 -15  -1  15   -0.00    4.28
  15   1 -15    6.80    6.48
  15  -1 -16    4.84    7.23
 -15  -1  16   -0.00    5.80
  15   1 -16    1.64    7.29
 -15   1  17   -0.00    6.58
  15  -1 -17    0.00    7.06
 -15  -1  17    2.55    5.84
  15   1 -17    5.87    7.69
 -15   1  18    0.00    5.82
  15  -1 -18   -0.00    6.87
 -15  -1  18    0.00    5.25
  15  -1 -19    6.83    8.12
 -15  -1  19    1.21    5.62
  15   1 -19    2.15    6.39
  15  -1 -20   -0.00    7.13
 -15  -1  20   -0.00    6.10
  15   1 -20   -0.00    6.90
  15  -1 -21   -0.00    7.28
  15  -2  -1    1.01    5.17
  15  -2  -1    1.56    7.30
  15   2  -1   -0.00    6.21
  15  -2  -2   -0.00    6.32
  15  -2  -2    1.80    6.31
  15   2  -2    0.00    5.97
  15  -2  -3    3.84    6.95
  15  -2  -3    0.42    5.52
  15   2  -3    7.20    5.75
  15  -2  -4    0.00    5.94
  15  -2  -4    3.07    6.61
  15   2  -4    4.53    6.69
  15  -2  -5    0.00    6.68
  15  -2  -5    9.60    7.78
  15   2  -5    6.33    6.98
 -15   2   6   -0.00    6.18
  15  -2  -6    1.49    5.39
  15  -2  -6    0.93    6.01
  15   2  -6   -0.00    6.63
 -15   2   7    2.24    6.45
  15  -2  -7    0.00    5.91
  15  -2  -7   -0.00    6.15
  15   2  -7   -0.00    6.46
 -15   2   8   -0.00    7.20
  15  -2  -8    1.64    5.54
  15  -2  -8    0.97    5.91
 -15   2   9    8.81    7.71
  15  -2  -9   15.11    8.16
  15  -2  -9   -0.00    6.86
  15   2  -9   -0.00    5.22
  15   2  -9    0.69    5.61
 -15   2  10    0.00    5.68
  15  -2 -10    3.87    6.21
  15  -2 -10    1.98    6.53
  15   2 -10   10.62    8.39
 -15   2  11   -0.00    5.82
  15  -2 -11   -0.00    5.55
  15  -2 -11    3.99    6.71
 -15  -2  11    3.08    7.04
  15   2 -11   -0.00    5.58
 -15   2  12   -0.00    6.02
  15  -2 -12    0.17    5.69
  15  -2 -12   -0.00    6.83
 -15  -2  12    2.57    6.28
  15   2 -12    0.00    6.53
 -15   2  13    0.78    6.15
  15  -2 -13    4.60    6.54
  15  -2 -13    1.39    6.85
 -15  -2  13    0.57    4.92
  15   2 -13   -0.00    6.29
 -15   2  14   -0.00    6.95
  15  -2 -14    6.34    7.94
 -15  -2  14    7.32    7.07
  15   2 -14    0.00    5.86
 -15   2  15   12.11    8.63
  15  -2 -15    5.14    7.29
 -15  -2  15    4.11    5.89
  15   2 -15   13.73    7.91
 -15   2  16    2.45    4.97
  15  -2 -16    2.41    7.27
 -15  -2  16    0.00    5.76
  15   2 -16   -0.00    6.88
 -15   2  17   -0.00    6.49
  15  -2 -17    5.17    7.00
 -15  -2  17    0.00    4.23
  15   2 -17    0.00    6.52
  15  -2 -18    9.81    8.66
 -15  -2  18    0.87    5.15
  15  -2 -19   -0.00    5.84
 -15  -2  19   -0.00    6.44
  15  -3  -1    6.71    6.90
  15  -3  -1    2.89    7.15
  15   3  -1    7.40    7.27
  15  -3  -2    7.56    6.96
  15  -3  -2    3.14    5.60
  15   3  -2    0.00    6.66
  15  -3  -3    0.09    5.84
  15  -3  -3   -0.00    6.16
  15   3  -3    0.00    6.04
  15  -3  -4   -0.00    6.57
  15   3  -4   -0.00    6.09
  15  -3  -5   -0.00    6.81
  15  -3  -5    1.06    5.90
  15   3  -5    2.37    6.24
  15  -3  -6    7.38    6.90
  15  -3  -6   11.05    8.54
  15   3  -6   -0.00    6.77
 -15   3   7    2.83    6.53
  15  -3  -7    2.04    7.55
  15  -3  -7    1.42    5.93
  15   3  -7    5.56    7.49
 -15   3   8   -0.00    6.32
  15  -3  -8   -0.00    5.51
  15  -3  -8    1.33    5.41
  15   3  -8    2.48    6.13
 -15   3   9   -0.00    6.75
  15  -3  -9    1.37    6.33
  15  -3  -9    1.17    6.80
  15   3  -9   -0.00    6.26
 -15   3  10    7.45    8.12
  15  -3 -10    6.08    6.86
  15  -3 -10    0.24    7.32
  15   3 -10    0.57    5.04
 -15   3  11    3.61    7.26
  15  -3 -11    7.11    7.76
  15  -3 -11    8.92    7.78
  15   3 -11    3.67    6.97
 -15   3  12    7.70    6.86
  15  -3 -12    0.52    5.99
  15  -3 -12    2.66    7.39
  15   3 -12    0.32    5.21
 -15   3  13   -0.00    6.16
  15  -3 -13    0.96    5.51
  15  -3 -13   -0.00    8.60
 -15   3  14   -0.00    5.65
  15  -3 -14   -0.00    5.84
  15  -3 -14   -0.00    6.85
  15   3 -14   -0.00    5.51
 -15   3  15    1.55    6.48
  15  -3 -15    4.37    7.07
  15  -3 -15    0.00    6.63
  15  -3 -16   11.64    8.50
 -15  -3  17   -0.00    5.03
 -15  -3  18    1.24    5.67
 -15  -3  19   -0.00    5.85
 -15  -3  20    9.15    6.84
 -15  -3  21   -0.00    6.03
  15  -4  -1    4.09    7.01
  15  -4  -1    2.98    7.08
  15   4  -1    9.28    6.49
  15  -4  -2    3.76    7.00
  15  -4  -2    4.24    6.62
  15   4  -2    0.40    5.52
  15  -4  -3   -0.00    5.47
  15  -4  -3    2.23    6.15
  15   4  -3   -0.00    5.93
  15  -4  -4    0.00    7.57
  15   4  -4    0.57    5.45
  15  -4  -5    0.05    6.41
  15  -4  -5    3.04    6.95
  15   4  -5    5.81    6.99
  15  -4  -6    0.00    5.35
  15  -4  -6    0.90    6.40
  15   4  -6    1.51    5.45
 -15   4   7    3.71    5.84
  15  -4  -7    4.77    7.82
  15  -4  -7    2.69    6.75
  15   4  -7   -0.00    5.39
 -15   4   8   -0.00    6.41
  15  -4  -8    0.33    7.06
  15  -4  -8   -0.00    6.64
  15   4  -8   -0.00    6.92
 -15   4   9   -0.00    6.81
  15  -4  -9    0.00    5.66
  15  -4  -9    0.00    6.79
  15   4  -9    0.00    5.01
 -15   4  10    9.28    7.65
  15  -4 -10   -0.00    6.36
  15   4 -10    2.62    5.84
 -15   4  11    0.00    6.97
  15  -4 -11    0.00    6.69
  15  -4 -11   -0.00    6.61
 -15   4  12    0.65    6.13
  15  -4 -12   10.35    8.78
  15  -4 -12    1.96    7.37
  15  -4 -13    4.44    7.82
  15  -5  -1    3.57    8.27
  15   5  -1   -0.00    5.99
  15  -5  -2    0.25    5.87
  15  -5  -2   -0.00    6.75
  15   5  -2   -0.00    5.36
  15  -5  -3   -0.00    7.07
  15  -5  -3   -0.00    6.08
  15   5  -3   -0.00    5.48
  15  -5  -4    5.08    7.11
  15  -5  -4    0.39    6.53
  15  -5  -5    3.93    7.92
  15  -5  -6   -0.00    4.98
  15  -5  -6   -0.00    6.99
  15  -5  -7    5.96    7.31
  15  -5  -7    6.99    6.58
  15  -5  -8    0.42    6.85
  15  -5  -8   -0.00    6.58
 -15   5   9   -0.00    7.04
  15  -5  -9   -0.00    6.70
  15  -5  -9    0.00    6.12
 -15   5  10   -0.00    6.14
  15  -6  -1    5.83    7.05
  15  -6  -2    2.15    6.34
  15  -6  -3   -0.00    6.65
  15  -6  -3    4.63    8.13
  15  -6  -4    4.18    6.52
  15  -6  -4    0.00    6.87
  15  -6  -5    0.34    5.37
  14   0  -1    3.74    5.88
  14   0  -1    4.35    6.61
  14   0  -2   21.29    8.88
  14   0  -2   16.19    7.52
 -14   0   3    0.00    5.78
  14   0  -3    1.97    6.03
  14   0  -3    0.00    4.71
 -14   0   4    6.72    6.82
  14   0  -4    9.91    6.22
  14   0  -4   10.32    8.11
 -14   0   5   -0.00    4.98
  14   0  -5    0.00    5.53
 -14   0   6    7.58    6.84
  14   0  -6    0.87    5.82
  14   0  -6    7.73    7.66
 -14   0   7    2.34    5.98
  14   0  -7    2.70    5.67
  14   0  -7    1.17    5.65
 -14   0   8    4.69    5.94
  14   0  -8    6.99    6.25
  14   0  -8    4.91    6.44
 -14   0   9   -0.00    5.45
  14   0  -9    1.45    5.77
  14   0  -9    4.93    5.61
 -14   0  10    4.17    5.91
  14   0 -10   10.43    7.32
 -14   0  11   -0.00    7.57
  14   0 -11   -0.00    6.19
 -14   0  12    9.45    7.17
  14   0 -12    3.66    6.63
 -14   0  13   -0.00    5.85
  14   0 -13   -0.00    5.82
 -14   0  14   -0.00    5.66
  14   0 -14   13.02    7.77
 -14   0  15   -0.00    5.83
  14   0 -15   -0.00    6.22
 -14   0  16    2.48    5.63
  14   0 -16   -0.00    6.73
 -14   0  17    0.88    5.17
  14   0 -17    5.12    6.72
 -14   0  18    2.19    5.65
  14   0 -18    9.55    7.64
 -14   0  19    1.60    5.45
  14   0 -19    1.42    6.66
 -14   0  20   -0.00    6.01
  14   0 -20    4.13    6.94
 -14   0  21   -0.00    5.72
  14   0 -21    1.76    6.19
 -14   0  22    4.55    6.65
  14   0 -22    6.43    8.48
  14   0 -23    2.73    6.81
  14   0 -24    6.73    7.52
  14  -1  -1    0.00    5.90
  14   1  -1    0.00    5.59
  14   1  -1    1.85    6.11
  14  -1  -2   -0.00    6.53
  14  -1  -2   -0.00    5.37
  14   1  -2    0.98    5.32
  14   1  -2    2.67    5.19
  14  -1  -3    3.42    6.04
  14  -1  -3   11.62    7.81
 -14  -1   3    0.15    5.08
  14   1  -3    2.14    5.74
  14   1  -3   -0.00    5.04
 -14   1   4   -0.00    6.33
  14  -1  -4    3.75    6.71
  14  -1  -4   -0.00    6.17
 -14  -1   4    2.30    5.54
  14   1  -4   10.25    6.42
  14   1  -4    0.00    6.45
 -14   1   5   -0.00    6.16
  14  -1  -5   -0.00    5.57
  14  -1  -5   -0.00    6.38
 -14  -1   5    2.74    5.28
  14   1  -5    0.74    6.64
  14   1  -5    2.18    5.57
 -14   1   6   13.39    7.30
  14  -1  -6    1.34    5.88
  14  -1  -6    8.96    7.89
 -14  -1   6   -0.00    5.85
  14   1  -6    4.25    6.74
  14   1  -6   -0.00    6.58
 -14   1   7    2.36    5.76
  14  -1  -7    2.94    6.42
  14  -1  -7   -0.00    6.06
 -14  -1   7   -0.00    5.33
  14   1  -7   -0.00    5.58
  14   1  -7   -0.00    5.71
  14  -1  -8    9.63    7.68
  14  -1  -8    5.13    6.89
 -14  -1   8    1.83    5.72
  14   1  -8   -0.00    5.31
  14   1  -8   -0.00    4.59
 -14   1   9    6.43    6.38
  14  -1  -9    0.00    4.93
  14  -1  -9    0.04    5.34
 -14  -1   9    4.23    6.57
  14   1  -9   -0.00    6.05
 -14   1  10    3.20    6.98
  14  -1 -10   11.37    7.40
  14  -1 -10    4.54    7.10
 -14  -1  10    9.93    6.42
  14   1 -10    7.77    7.95
 -14   1  11    0.55    6.57
  14  -1 -11   -0.00    5.49
 -14  -1  11    1.30    4.85
  14   1 -11    1.66    6.11
 -14   1  12    4.35    5.99
  14  -1 -12   -0.00    5.44
 -14  -1  12    1.68    6.58
  14   1 -12    0.72    5.96
 -14   1  13    1.50    6.80
  14  -1 -13   -0.00    6.12
 -14  -1  13   11.71    7.59
  14   1 -13    5.54    6.49
  14  -1 -14    0.00    5.98
 -14  -1  14    2.23    5.81
  14   1 -14   -0.00    5.96
 -14   1  15   -0.00    5.62
  14  -1 -15   -0.00    6.51
 -14  -1  15   -0.00    4.92
  14   1 -15   -0.00    5.27
 -14   1  16   -0.00    6.36
  14  -1 -16    0.00    5.67
 -14  -1  16   -0.00    4.57
  14   1 -16    0.00    6.03
 -14   1  17    0.00    7.03
  14  -1 -17    0.00    7.49
 -14  -1  17   -0.00    5.89
  14   1 -17    2.95    6.73
 -14   1  18    0.29    4.64
  14  -1 -18    5.15    7.34
  14   1 -18    5.82    6.84
 -14   1  19   -0.00    5.28
  14  -1 -19    2.43    6.59
 -14  -1  19   -0.00    4.53
  14   1 -19    5.90    7.34
 -14   1  20    5.16    6.04
  14  -1 -20    0.00    6.64
 -14  -1  20    5.02    7.02
  14   1 -20    0.00    6.38
 -14   1  21   -0.00    6.02
  14  -1 -21   -0.00    7.19
 -14  -1  21   -0.00    6.59
  14   1 -21    0.00    7.24
 -14   1  22    3.10    6.41
  14  -1 -22    9.31    8.17
 -14  -1  22   -0.00    5.47
  14   1 -22    0.82    6.17
 -14  -1  23    0.62    5.73
  14   1 -23   -0.00    5.50
  14   1 -24   -0.00    7.70
  14   1 -25   -0.00    6.94
  14   1 -26    3.73    6.15
  14  -2  -1   -0.00    5.62
  14  -2  -1   -0.00    6.35
  14   2  -1    0.08    3.63
  14  -2  -2    3.56    6.56
  14  -2  -2   -0.00    6.84
  14   2  -2    0.00    6.91
  14  -2  -3    0.00    6.41
  14  -2  -3   -0.00    6.24
  14   2  -3   -0.00    5.62
  14  -2  -4    8.99    7.05
  14  -2  -4    1.95    6.30
  14   2  -4    8.73    6.43
  14   2  -4    1.51    5.51
 -14   2   5    2.87    6.20
  14  -2  -5   -0.00    5.23
  14  -2  -5   -0.00    6.47
 -14  -2   5    2.66    5.71
  14   2  -5   11.88    7.52
  14   2  -5    0.88    5.18
 -14   2   6   -0.00    6.59
  14  -2  -6   -0.00    6.53
  14  -2  -6   -0.00    5.31
 -14  -2   6    2.92    5.31
  14   2  -6   -0.00    5.66
 -14   2   7    0.89    5.19
  14  -2  -7    9.52    7.31
 -14  -2   7   -0.00    6.08
  14   2  -7    4.85    5.30
  14   2  -7    0.00    6.39
 -14   2   8    3.62    6.94
  14  -2  -8    4.23    6.95
  14  -2  -8    5.82    7.82
 -14  -2   8    7.78    6.79
  14   2  -8    2.69    5.50
  14   2  -8   -0.00    5.40
  14  -2  -9    3.97    5.65
  14  -2  -9    0.00    6.81
 -14  -2   9    5.33    5.84
  14   2  -9    8.26    6.20
 -14   2  10   -0.00    6.50
  14  -2 -10    1.02    5.88
  14  -2 -10    1.04    6.72
 -14  -2  10   -0.00    5.21
  14   2 -10   -0.00    5.82
 -14   2  11   -0.00    6.85
  14  -2 -11    0.01    3.18
  14  -2 -11   -0.00    5.85
 -14  -2  11   -0.00    5.26
  14   2 -11    8.94    7.33
 -14   2  12    1.87    6.30
  14  -2 -12    4.11    6.72
 -14  -2  12    0.95    5.84
  14   2 -12   -0.00    5.73
 -14   2  13   -0.00    5.05
  14  -2 -13    6.51    7.54
 -14  -2  13    0.00    5.23
  14   2 -13   -0.00    6.16
 -14   2  14    3.26    5.41
 -14  -2  14    5.93    5.99
  14   2 -14   -0.00    5.64
 -14   2  15    0.66    5.64
  14  -2 -15   -0.00    6.67
 -14  -2  15    0.00    4.39
  14   2 -15   -0.00    5.79
 -14   2  16    2.74    6.02
  14  -2 -16    3.21    6.01
 -14  -2  16    0.07    5.79
  14   2 -16    2.83    6.13
 -14   2  17   -0.00    4.78
  14  -2 -17    0.89    5.22
 -14  -2  17   -0.00    5.31
  14   2 -17    2.38    6.95
 -14   2  18    5.51    6.96
  14  -2 -18   -0.00    7.77
 -14  -2  18    3.23    6.39
  14   2 -18    2.61    5.75
 -14   2  19    1.39    5.43
  14  -2 -19    3.61    8.11
 -14  -2  19    8.56    7.29
  14   2 -19    2.17    6.10
 -14   2  20   -0.00    5.74
  14  -2 -20   -0.00    6.38
 -14  -2  20    1.97    6.46
  14   2 -20   -0.00    6.61
 -14   2  21   -0.00    6.20
 -14  -2  21   -0.00    4.43
  14   2 -21   -0.00    6.46
 -14  -2  22    2.63    5.18
 -14  -2  23    0.14    4.58
  14   2 -23   -0.00    6.63
  14   2 -24    5.37    7.23
  14   2 -25    7.65    7.78
  14  -3  -1   -0.00    5.68
  14  -3  -1    0.00    6.62
  14   3  -1    1.19    4.96
  14  -3  -2    0.00    5.70
  14  -3  -2    4.85    6.48
  14   3  -2    0.08    4.90
  14  -3  -3    0.82    5.25
  14   3  -3    1.45    5.70
  14  -3  -4    2.91    5.92
  14  -3  -4   -0.00    6.21
  14   3  -4    0.00    4.47
 -14   3   5    0.47    4.88
  14  -3  -5    1.46    6.27
  14  -3  -5   -0.00    5.77
  14   3  -5   -0.00    5.19
 -14   3   6   10.24    7.90
  14  -3  -6    0.81    6.97
  14  -3  -6    8.53    7.90
  14   3  -6   10.36    6.93
 -14   3   7   -0.00    6.04
  14  -3  -7   -0.00    4.97
  14  -3  -7   -0.00    5.80
  14   3  -7    4.89    6.05
 -14   3   8   17.26    8.39
  14  -3  -8    0.00    6.41
  14  -3  -8   -0.00    6.62
  14   3  -8   -0.00    5.55
 -14   3   9    2.70    5.74
  14  -3  -9    4.55    7.25
  14   3  -9   -0.00    5.80
  14  -3 -10    2.26    6.50
  14  -3 -10    3.10    6.35
 -14  -3  10    2.59    4.13
  14   3 -10    3.03    6.31
 -14   3  11    9.02    8.01
  14  -3 -11    6.62    6.51
  14  -3 -11    3.39    5.51
 -14  -3  11    2.62    6.77
  14   3 -11    0.00    6.09
 -14   3  12   -0.00    5.89
  14  -3 -12    6.28    6.65
  14  -3 -12   -0.00    6.56
 -14  -3  12    8.59    6.30
  14   3 -12   -0.00    5.32
 -14   3  13   -0.00    6.07
  14  -3 -13   -0.00    5.71
  14  -3 -13   -0.00    6.64
 -14  -3  13   -0.00    4.34
  14   3 -13    0.00    5.30
 -14   3  14   10.16    7.58
  14  -3 -14    3.19    6.38
 -14  -3  14   -0.00    4.97
  14   3 -14   -0.00    5.64
 -14   3  15    0.00    7.28
  14  -3 -15   12.50    8.60
 -14  -3  15    2.55    5.69
  14   3 -15    5.08    6.94
 -14   3  16    0.00    6.29
  14  -3 -16    2.39    6.52
 -14  -3  16    0.71    5.29
  14   3 -16    2.62    7.37
  14  -3 -17   -0.00    7.09
 -14  -3  17    0.88    4.68
  14   3 -17    9.45    8.01
 -14   3  18    0.00    5.54
 -14  -3  18    1.17    4.36
  14   3 -18    1.13    6.72
 -14   3  19    1.47    6.86
 -14  -3  19   -0.00    6.33
 -14  -3  20   -0.00    5.95
  14   3 -20    9.55    6.47
 -14  -3  21    2.45    6.28
  14   3 -21    1.97    6.56
 -14  -3  22    0.44    5.97
  14   3 -22    2.54    6.89
 -14  -3  23   -0.00    6.01
  14   3 -23    0.00    6.11
  14  -4  -1    0.66    6.53
  14  -4  -1   -0.00    7.50
  14   4  -1   -0.00    5.25
  14  -4  -2   11.71    8.92
  14  -4  -2   15.37    8.42
  14   4  -2    4.77    5.03
  14  -4  -3   -0.00    7.27
  14   4  -3    1.18    5.95
  14  -4  -4    3.64    6.85
  14  -4  -4    0.99    6.04
  14   4  -4    0.92    5.66
  14  -4  -5   -0.00    5.33
  14  -4  -5   -0.00    6.44
  14   4  -5    2.82    5.15
 -14   4   6    0.81    6.39
  14  -4  -6   -0.00    6.21
  14  -4  -6   -0.00    7.00
  14   4  -6    1.87    5.67
 -14   4   7    7.11    7.43
  14  -4  -7    0.00    6.45
  14  -4  -7   -0.00    6.62
  14   4  -7    0.81    5.04
 -14   4   8   -0.00    6.63
  14  -4  -8   -0.00    6.13
  14  -4  -8    4.09    6.28
  14   4  -8    0.00    4.62
 -14   4   9    1.52    4.59
  14  -4  -9    5.07    7.55
  14  -4  -9    0.00    6.34
  14   4  -9    3.82    6.59
 -14   4  10    3.64    7.11
  14  -4 -10    0.25    6.37
  14  -4 -10    3.98    6.58
  14   4 -10    0.00    5.84
 -14   4  11    5.71    6.70
  14  -4 -11    2.56    7.20
  14   4 -11   -0.00    5.74
 -14   4  12    7.58    8.33
  14  -4 -12    5.24    6.79
  14  -4 -12    2.32    7.06
  14   4 -12    3.54    6.24
 -14   4  13    0.21    7.04
  14  -4 -13   -0.00    6.26
  14  -4 -13   -0.00    7.24
  14   4 -13   10.14    7.31
 -14   4  14    2.98    6.34
  14  -4 -14   -0.00    5.95
  14  -4 -14    4.50    5.99
  14   4 -14    6.96    7.86
 -14   4  15    3.89    5.87
  14  -4 -15    1.47    6.51
  14   4 -15    0.55    6.19
 -14   4  16    5.69    7.83
 -14  -4  16   -0.00    6.22
 -14   4  17   -0.00    6.73
 -14  -4  17   -0.00    4.88
  14   4 -17   -0.00    5.25
 -14   4  18    3.16    6.79
 -14  -4  18   -0.00    5.67
  14   4 -18   -0.00    6.03
 -14  -4  19   -0.00    4.46
  14   4 -19    1.19    5.30
 -14  -4  20    2.75    5.58
  14   4 -20    0.05    6.55
 -14  -4  21   -0.00    5.61
 -14  -4  23   -0.00    5.28
 -14  -4  24    3.95    7.27
  14  -5  -1   -0.00    6.21
  14  -5  -1    0.00    6.28
  14   5  -1    7.62    6.42
  14  -5  -2    1.27    6.79
  14  -5  -2    0.00    6.84
  14   5  -2   -0.00    4.85
  14  -5  -3   -0.00    5.65
  14  -5  -3    3.70    6.28
  14   5  -3    4.63    5.64
  14  -5  -4    1.22    5.00
  14  -5  -4   -0.00    6.99
  14   5  -4    4.81    5.33
  14  -5  -5    2.98    5.03
  14  -5  -5   -0.00    6.99
  14   5  -5   -0.00    5.77
  14  -5  -6    3.44    6.19
  14  -5  -6    1.39    7.12
  14   5  -6    0.00    5.80
 -14   5   7   -0.00    5.85
  14  -5  -7   -0.00    6.16
  14  -5  -7   -0.00    6.81
 -14   5   8    0.67    6.24
  14  -5  -8    1.67    5.30
  14  -5  -8    3.66    6.33
  14   5  -8   -0.00    5.03
 -14   5   9    5.83    6.75
  14  -5  -9    5.66    8.37
  14  -5  -9   -0.00    7.74
  14   5  -9    0.57    6.44
 -14   5  10    8.18    7.80
  14  -5 -10    8.57    7.60
  14  -5 -10    0.00    7.04
  14   5 -10    0.98    6.12
 -14   5  11    0.81    5.66
  14  -5 -11   -0.00    6.52
  14  -5 -11   -0.00    7.22
  14   5 -11    1.52    6.01
 -14   5  12    0.36    6.29
  14  -5 -12    0.70    6.30
  14   5 -12   -0.00    6.02
 -14   5  13   -0.00    4.62
  14  -5 -13   -0.00    4.81
  14   5 -13    5.43    7.00
 -14   5  14    0.00    6.26
  14  -5 -14   -0.00    5.75
  14   5 -14    1.40    5.30
 -14   5  15    2.96    6.39
  14  -5 -15   -0.00    5.49
  14   5 -15    6.30    6.11
 -14   5  16    8.90    8.75
  14  -5 -16    1.51    5.94
  14   5 -16    0.00    5.38
  14   5 -17    0.00    7.03
 -14  -5  23   -0.00    6.38
 -14  -5  24   -0.00    4.67
  14  -6  -1   -0.00    6.45
  14   6  -1    3.76    5.25
  14  -6  -2    1.56    6.88
  14  -6  -2   -0.00    6.86
  14   6  -2    0.64    3.53
  14  -6  -3   -0.00    6.76
  14  -6  -3   -0.00    6.94
  14   6  -3    5.13    5.09
  14  -6  -4    0.00    6.32
  14  -6  -4    3.71    7.55
  14   6  -4   -0.00    6.11
  14  -6  -5    7.20    6.45
  14  -6  -5   -0.00    7.33
  14   6  -5   -0.00    5.01
  14  -6  -6    1.11    6.21
  14  -6  -6    2.36    6.86
  14   6  -6    1.94    5.46
  14  -6  -7    4.48    7.25
  14  -6  -7    2.55    7.44
  14   6  -7    4.07    5.79
 -14   6   8    1.40    7.17
  14  -6  -8    0.00    6.35
  14   6  -8    9.00    6.57
 -14   6   9   -0.00    6.72
  14  -6  -9    3.33    6.52
  14   6  -9    2.99    5.60
 -14   6  10    5.15    7.47
  14  -6 -10    3.91    6.65
  14   6 -10    4.82    6.07
 -14   6  11   -0.00    5.72
  14   6 -11   -0.00    6.26
 -14   6  12   -0.00    7.82
  14  -6 -12   16.16    7.68
  14   6 -12    0.00    5.33
 -14   6  13    0.17    5.52
  14  -6 -13   -0.00    5.23
  14   6 -13    0.00    5.30
 -14   6  14   -0.00    7.22
  14  -6 -14   -0.00    6.87
  14   6 -14    0.00    4.01
  14  -7  -1    0.00    6.44
  14   7  -1    4.02    4.92
  14  -7  -2   -0.00    5.69
  14   7  -2   -0.00    4.65
  14  -7  -3    2.39    6.16
  14   7  -3    1.83    5.07
  14  -7  -4    5.76    7.96
  14   7  -4    0.76    4.72
  14  -7  -5    6.07    7.60
  14   7  -5    0.00    5.02
  14   7  -6   -0.00    5.02
  14  -7  -7   -0.00    6.70
  14   7  -7    0.41    5.80
  14  -7  -8   -0.00    5.87
  14   7  -8    1.19    4.84
  14  -7  -9    3.19    4.48
  14   7  -9   -0.00    6.36
 -14   7  10   -0.00    6.19
  14  -7 -10    1.54    7.13
  14   7 -10    4.88    4.16
 -14   7  11    0.00    6.65
  14  -7 -11   10.06    8.55
  14   8  -1   -0.00    4.92
  14  -8  -2    0.00    6.38
  14   8  -2    1.36    4.84
  14  -8  -3    6.16    7.69
  14   8  -3    0.80    4.61
  14  -8  -4   -0.00    7.07
  14   8  -4    1.63    5.45
  14  -8  -5    0.00    7.01
  14   8  -5    0.00    5.22
  13   0  -1   27.43    9.19
  13   0  -1   26.44    9.34
 -13   0   2    0.04    5.03
  13   0  -2    1.31    5.29
  13   0  -2    5.22    6.18
 -13   0   3    4.69    5.66
  13   0  -3   15.30    7.16
  13   0  -3   -0.00    6.97
 -13   0   4    3.31    5.50
  13   0  -4   -0.00    5.86
  13   0  -4    1.49    5.35
 -13   0   5   16.78    8.76
  13   0  -5   -0.00    5.94
  13   0  -5    1.94    4.88
 -13   0   6    1.81    5.67
  13   0  -6    1.67    5.57
  13   0  -6    6.04    6.25
 -13   0   7    0.00    5.23
  13   0  -7    3.39    6.07
  13   0  -7   15.14    7.46
 -13   0   8   -0.00    5.85
  13   0  -8    3.41    6.94
 -13   0   9   -0.00    5.56
  13   0  -9    1.79    5.61
 -13   0  10    1.95    5.55
  13   0 -10    2.93    5.94
 -13   0  11    3.09    5.57
 -13   0  12   -0.00    6.05
  13   0 -12   -0.00    6.19
 -13   0  13   10.75    7.74
  13   0 -13    8.50    6.82
 -13   0  14    3.78    5.77
  13   0 -14    0.00    6.97
 -13   0  15    0.00    4.76
  13   0 -15   -0.00    4.45
 -13   0  16   -0.00    4.54
  13   0 -16    1.22    5.27
 -13   0  17    8.89    6.92
  13   0 -17    6.51    7.60
 -13   0  18    5.82    6.58
  13   0 -18    2.52    6.58
 -13   0  19   -0.00    6.06
  13   0 -19    0.97    6.22
 -13   0  20    0.00    5.39
  13   0 -20    2.84    6.89
 -13   0  21   -0.00    6.09
  13   0 -21    1.22    6.54
 -13   0  22   -0.00    5.70
  13   0 -22    2.18    6.69
 -13   0  23   -0.00    4.70
  13   0 -23    0.00    6.85
 -13   0  24    2.21    6.26
  13   0 -24    2.11    6.12
 -13   0  25   -0.00    5.85
  13   0 -25    2.19    7.59
  13  -1  -1    5.02    6.26
  13  -1  -1    1.56    5.64
  13   1  -1    7.28    6.81
  13   1  -1    4.87    6.02
  13  -1  -2    0.13    5.24
  13  -1  -2   -0.00    5.45
 -13  -1   2    0.00    5.50
  13   1  -2   -0.00    5.21
  13   1  -2    3.87    5.68
 -13   1   3    0.00    5.60
  13  -1  -3   -0.00    4.29
  13  -1  -3   -0.00    4.13
 -13  -1   3    0.00    5.38
  13   1  -3   10.79    7.11
 -13   1   4    4.20    5.94
  13  -1  -4    4.75    6.28
 -13  -1   4   -0.00    4.76
  13   1  -4    1.04    5.68
  13   1  -4    0.00    6.98
 -13   1   5   59.37   12.93
  13  -1  -5   15.74    8.86
  13  -1  -5   16.29    9.13
  13   1  -5   20.02    8.69
  13   1  -5   20.66    8.68
 -13   1   6   -0.00    5.30
  13  -1  -6   -0.00    6.19
  13  -1  -6    0.00    6.55
 -13  -1   6    4.44    5.33
  13   1  -6    0.73    5.29
 -13   1   7    4.04    6.54
  13  -1  -7    2.79    5.18
  13  -1  -7    0.08    5.49
 -13  -1   7    3.30    5.44
  13   1  -7   11.77    7.03
  13   1  -7    2.06    4.90
 -13   1   8    0.79    5.24
  13  -1  -8   -0.00    5.63
  13  -1  -8   -0.00    5.99
 -13  -1   8    0.35    4.83
  13   1  -8    1.86    5.66
 -13   1   9   18.01    8.03
  13  -1  -9    0.18    6.54
 -13  -1   9    6.92    6.95
  13   1  -9   11.48    6.50
 -13   1  10   -0.00    6.54
  13  -1 -10   -0.00    5.76
 -13  -1  10    6.32    6.36
  13   1 -10   -0.00    5.32
 -13   1  11    5.75    6.41
  13  -1 -11    1.83    6.32
 -13  -1  11    5.15    6.67
  13   1 -11    3.27    5.96
 -13   1  12   -0.00    4.83
  13  -1 -12    1.92    6.49
 -13  -1  12    0.87    4.94
 -13   1  13    6.13    7.24
  13  -1 -13    2.73    6.18
 -13  -1  13    2.28    5.55
  13   1 -13   -0.00    5.81
 -13   1  14    0.00    5.29
  13  -1 -14    0.00    5.40
 -13  -1  14    5.50    5.77
  13   1 -14   -0.00    5.69
 -13   1  15    3.22    6.21
  13  -1 -15   10.18    7.65
 -13  -1  15    6.00    6.85
  13   1 -15    8.20    7.60
 -13   1  16    0.96    5.63
  13  -1 -16   -0.00    5.09
 -13  -1  16   -0.00    6.02
  13   1 -16   -0.00    5.85
 -13   1  17   -0.00    4.26
  13  -1 -17   -0.00    5.75
 -13  -1  17    5.94    6.56
  13   1 -17    4.67    7.22
 -13   1  18    2.38    5.12
  13  -1 -18    1.43    5.94
 -13  -1  18    3.92    5.36
  13   1 -18   14.07    8.51
 -13   1  19   12.25    7.91
  13  -1 -19   -0.00    6.66
 -13  -1  19    1.49    4.99
  13   1 -19    0.00    6.59
 -13   1  20    4.62    6.17
  13  -1 -20   -0.00    5.81
 -13  -1  20    0.11    4.77
  13   1 -20   -0.00    6.02
 -13   1  21   -0.00    6.49
  13  -1 -21    7.14    7.21
 -13  -1  21   -0.00    5.67
 -13   1  22    0.63    4.39
  13  -1 -22   -0.00    7.24
 -13  -1  22    4.40    6.50
  13   1 -22    0.00    4.45
 -13   1  23   -0.00    5.02
  13  -1 -23    0.00    6.96
 -13  -1  23    3.11    5.92
  13   1 -23   -0.00    5.24
 -13   1  24   -0.00    4.48
 -13  -1  24    4.24    6.57
  13   1 -24   -0.00    7.94
 -13   1  25   -0.00    6.31
 -13  -1  25    6.40    5.97
  13   1 -25    5.03    6.69
 -13  -1  26   -0.00    5.43
  13   1 -26   -0.00    6.05
  13   1 -27   -0.00    6.25
  13  -2  -1   21.89    9.26
  13  -2  -1    8.05    8.08
 -13  -2   1   13.47    7.53
  13   2  -1   15.64    7.30
  13   2  -1    6.01    7.36
  13  -2  -2   -0.00    5.33
  13  -2  -2    0.58    6.10
 -13  -2   2   -0.00    5.41
  13   2  -2   -0.00    5.00
  13   2  -2   -0.00    5.21
 -13   2   3    6.03    6.63
  13  -2  -3    0.00    5.74
  13  -2  -3   -0.00    6.13
 -13  -2   3    2.20    5.57
  13   2  -3    5.28    6.87
  13   2  -3    0.09    4.98
 -13   2   4    0.00    6.13
  13  -2  -4   11.69    7.95
  13  -2  -4    1.10    5.95
 -13  -2   4    9.85    6.29
  13   2  -4    3.48    5.82
  13   2  -4   -0.00    5.84
 -13   2   5   -0.00    5.71
  13  -2  -5    3.83    7.34
  13  -2  -5    0.63    5.35
 -13  -2   5   -0.00    4.37
  13   2  -5    1.73    4.88
  13   2  -5    0.86    6.27
 -13   2   6    0.00    5.65
  13  -2  -6    4.42    6.95
  13  -2  -6    4.55    6.46
 -13  -2   6   -0.00    5.62
  13   2  -6    7.48    5.80
  13   2  -6   -0.00    5.45
 -13   2   7   12.33    8.29
  13  -2  -7    7.99    7.09
  13  -2  -7    3.88    7.32
 -13  -2   7    9.46    6.93
  13   2  -7    3.60    5.82
 -13   2   8    0.00    5.00
  13  -2  -8    8.95    6.92
  13  -2  -8   -0.00    5.17
 -13  -2   8    0.82    5.17
  13   2  -8    5.84    6.04
 -13   2   9    0.00    6.68
  13  -2  -9   -0.00    5.11
  13  -2  -9    0.00    6.11
 -13  -2   9   13.64    7.28
  13   2  -9    1.99    6.31
 -13   2  10    2.78    6.09
  13  -2 -10    4.35    5.59
  13  -2 -10   -0.00    6.00
 -13  -2  10    0.00    4.66
 -13   2  11    2.82    7.08
  13  -2 -11    7.60    7.31
 -13  -2  11    6.23    6.21
  13   2 -11    1.87    6.72
 -13   2  12    0.00    5.26
 -13  -2  12    3.41    5.99
  13   2 -12    1.60    6.16
  13  -2 -13    3.02    6.69
 -13  -2  13   17.94    7.84
  13   2 -13    0.00    6.62
 -13   2  14    0.00    5.43
  13  -2 -14   -0.00    6.28
  13   2 -14    1.20    4.69
 -13   2  15    2.20    5.14
  13  -2 -15    2.48    5.49
 -13  -2  15    4.51    6.02
  13   2 -15   -0.00    6.11
 -13   2  16   -0.00    5.58
  13  -2 -16    3.98    6.71
 -13  -2  16    0.00    4.57
  13   2 -16    0.00    5.15
 -13   2  17   -0.00    5.17
  13  -2 -17    2.12    6.70
 -13  -2  17    7.16    6.67
  13   2 -17    5.13    6.59
 -13   2  18   -0.00    5.64
 -13  -2  18   -0.00    6.05
  13   2 -18    1.37    6.07
 -13   2  19   11.07    7.37
  13  -2 -19    0.00    6.26
 -13  -2  19    0.00    5.39
  13   2 -19    0.00    5.46
 -13   2  20   -0.00    5.85
  13  -2 -20    2.44    6.34
 -13  -2  20    3.31    5.49
  13   2 -20    3.54    5.45
 -13   2  21   -0.00    6.06
  13  -2 -21    7.34    7.73
 -13  -2  21    0.47    5.80
  13   2 -21    0.32    5.45
 -13   2  22    0.53    6.25
 -13  -2  22   -0.00    5.37
  13   2 -22    0.00    4.91
 -13   2  23   17.91    9.48
 -13  -2  23    2.35    6.63
  13   2 -23    6.27    6.49
 -13   2  24   -0.00    7.68
 -13  -2  24    0.00    6.01
  13   2 -24    4.42    5.75
 -13  -2  25    5.58    5.98
  13   2 -25   -0.00    6.46
 -13  -2  26   -0.00    6.13
  13   2 -26    1.79    7.35
  13   2 -27    3.71    7.33
  13   2 -28    1.62    7.19
  13  -3  -1    0.46    5.84
  13  -3  -1   13.01    8.05
  13   3  -1    0.68    5.07
  13  -3  -2    1.08    5.85
  13   3  -2    0.42    4.43
  13  -3  -3    3.46    5.61
  13  -3  -3    0.51    5.07
  13   3  -3   -0.00    5.67
 -13   3   4    2.26    6.57
  13  -3  -4    6.22    8.02
  13  -3  -4    0.00    6.89
  13   3  -4    3.68    5.40
  13   3  -4    7.54    6.89
 -13   3   5   12.04    7.64
  13  -3  -5    2.91    5.76
  13  -3  -5    9.61    6.96
 -13  -3   5    2.91    5.92
  13   3  -5    6.39    5.99
  13   3  -5    3.96    4.70
  13  -3  -6    4.29    5.95
 -13  -3   6    2.72    5.84
  13   3  -6   -0.00    5.11
 -13   3   7    6.88    6.59
  13  -3  -7    1.46    6.16
  13  -3  -7    1.07    5.69
 -13  -3   7    5.85    6.10
  13   3  -7   -0.00    5.71
 -13   3   8    0.99    5.30
  13  -3  -8    0.00    6.56
  13  -3  -8    0.66    5.87
 -13   3   9   10.35    8.72
  13  -3  -9   -0.00    5.55
  13  -3  -9    0.82    7.24
 -13  -3   9    3.54    5.99
  13   3  -9    9.39    6.68
 -13   3  10   -0.00    6.24
  13  -3 -10    4.89    5.92
  13  -3 -10    7.08    7.65
 -13  -3  10    1.52    4.72
  13   3 -10    6.08    6.49
 -13   3  11    0.79    6.23
  13  -3 -11    5.88    6.65
  13  -3 -11    0.68    6.46
 -13  -3  11    0.38    4.70
  13   3 -11    2.37    5.53
 -13   3  12    0.00    4.42
  13  -3 -12    1.76    6.88
 -13  -3  12    0.60    4.27
  13   3 -12   -0.00    5.73
 -13   3  13   -0.00    5.49
  13  -3 -13    2.87    6.93
  13   3 -13   -0.00    6.58
 -13   3  14   -0.00    5.70
  13  -3 -14   -0.00    6.46
 -13  -3  14    6.85    5.77
  13   3 -14   -0.00    6.26
 -13   3  15   10.46    7.10
  13  -3 -15    2.14    6.74
 -13  -3  15    4.09    6.99
  13   3 -15    6.76    6.72
 -13   3  16    2.39    6.44
  13  -3 -16   -0.00    5.32
 -13  -3  16    3.04    5.40
  13   3 -16    6.98    6.93
 -13   3  17   -0.00    5.73
  13  -3 -17   -0.00    7.34
 -13  -3  17    5.73    6.53
  13   3 -17    2.22    5.85
 -13   3  18    2.75    4.73
  13  -3 -18    0.00    5.85
 -13  -3  18    5.15    6.50
  13   3 -18   -0.00    5.03
 -13   3  19    2.63    6.91
  13  -3 -19   16.31    9.13
 -13  -3  19    7.46    7.14
  13   3 -19    1.71    6.92
 -13   3  20   -0.00    5.60
 -13  -3  20    6.85    6.56
  13   3 -20    0.78    6.08
 -13   3  21   -0.00    6.19
 -13  -3  21    0.98    6.23
  13   3 -21   -0.00    5.82
 -13   3  22    2.32    5.70
 -13  -3  22    0.00    4.93
  13   3 -22   -0.00    5.82
 -13   3  23    0.63    6.01
 -13  -3  23    0.13    6.42
  13   3 -23   -0.00    5.85
 -13  -3  24    2.39    6.09
  13   3 -24   -0.00    4.92
 -13  -3  25   -0.00    5.93
  13   3 -25    1.03    7.06
 -13  -3  26    0.00    4.94
  13   3 -26    0.75    5.54
  13   3 -27   -0.00    6.79
  13   3 -28    0.65    5.53
  13  -4  -1   -0.00    6.92
  13  -4  -1   -0.00    6.22
  13   4  -1    4.91    6.27
  13  -4  -2    4.53    7.14
  13   4  -2    4.07    5.97
  13  -4  -3    1.60    5.80
  13  -4  -3    0.00    6.64
  13   4  -3    0.92    5.32
  13  -4  -4    0.41    6.42
  13  -4  -4    1.34    6.50
  13   4  -4    2.41    5.70
 -13   4   5   -0.00    4.51
  13  -4  -5    1.23    4.42
  13  -4  -5    2.59    6.73
  13   4  -5    3.22    4.81
 -13   4   6    0.00    5.68
  13  -4  -6    2.92    5.25
  13  -4  -6    8.68    7.74
  13   4  -6    2.32    5.73
 -13   4   7    9.47    6.86
  13  -4  -7    4.65    7.86
  13   4  -7   11.03    7.08
 -13   4   8    0.63    5.71
  13  -4  -8    5.41    7.39
  13  -4  -8    2.37    5.77
  13   4  -8    3.03    4.46
 -13   4   9    3.70    5.96
  13  -4  -9    0.92    5.46
  13  -4  -9    8.61    7.53
 -13   4  10    0.11    5.62
  13  -4 -10   -0.00    6.11
  13  -4 -10   -0.00    7.87
 -13  -4  10    1.37    4.21
  13   4 -10    6.44    6.57
 -13   4  11   -0.00    7.82
  13  -4 -11    4.80    5.63
  13  -4 -11    5.80    6.12
 -13  -4  11    1.06    5.00
  13   4 -11    2.47    6.42
 -13   4  12    3.38    5.79
  13  -4 -12   -0.00    5.33
  13  -4 -12    4.02    6.12
  13   4 -12    2.38    6.99
 -13   4  13    0.00    7.03
  13  -4 -13    6.16    7.19
 -13  -4  13    2.93    5.87
  13   4 -13   11.37    7.36
 -13   4  14    1.40    5.80
  13  -4 -14    3.55    6.90
 -13  -4  14   -0.00    5.56
  13   4 -14    6.79    6.69
 -13   4  15    4.06    6.30
  13  -4 -15   -0.00    7.36
 -13  -4  15    0.00    4.31
  13   4 -15   -0.00    4.33
 -13   4  16    0.70    5.34
  13  -4 -16    6.40    7.37
 -13  -4  16    0.15    4.98
  13   4 -16    2.20    5.43
 -13   4  17    2.03    6.37
 -13  -4  17    7.08    6.12
  13   4 -17   -0.00    5.72
 -13   4  18    0.00    5.42
  13   4 -18    4.57    5.65
 -13   4  19    6.09    7.85
 -13  -4  19    4.07    5.49
  13   4 -19   -0.00    4.99
 -13   4  20    0.35    6.40
 -13  -4  20   -0.00    5.25
  13   4 -20   -0.00    5.87
 -13   4  21    4.40    6.67
 -13  -4  21    2.81    5.84
  13   4 -21   -0.00    6.01
 -13   4  22    0.00    6.43
 -13  -4  22    4.14    5.54
  13   4 -22    0.74    5.10
 -13  -4  23    0.56    5.19
 -13  -4  24   -0.00    6.28
  13   4 -24    3.12    6.40
 -13  -4  25    2.30    6.58
  13   4 -25   -0.00    4.64
 -13  -4  26    4.86    7.06
  13   4 -26    6.70    8.12
  13   4 -27    0.00    6.06
  13  -5  -1   -0.00    5.93
  13  -5  -1    2.45    5.95
  13   5  -1    3.11    5.61
  13  -5  -2    0.00    5.81
  13  -5  -2    2.15    5.93
  13   5  -2    4.53    5.07
  13  -5  -3   -0.00    6.19
  13   5  -3    0.00    5.07
  13  -5  -4   -0.00    5.55
  13  -5  -4    0.00    6.58
  13   5  -4    4.61    5.59
  13  -5  -5    9.30    7.08
  13  -5  -5    2.64    6.67
  13   5  -5    2.79    5.17
 -13   5   6    1.59    5.70
  13  -5  -6   -0.00    5.60
  13  -5  -6    0.45    5.21
  13   5  -6    3.70    4.69
 -13   5   7   -0.00    4.87
  13  -5  -7    6.31    7.45
  13  -5  -7    0.00    6.41
  13   5  -7    3.02    5.17
 -13   5   8    8.12    7.63
  13  -5  -8    0.93    6.36
  13  -5  -8    6.61    8.04
  13   5  -8   -0.00    5.49
 -13   5   9    8.17    7.60
  13  -5  -9    4.51    7.46
  13  -5  -9    3.00    6.22
  13   5  -9    5.83    6.11
 -13   5  10    7.42    7.71
  13  -5 -10    7.29    6.45
  13  -5 -10   -0.00    6.25
  13   5 -10    0.49    5.29
  13  -5 -11    5.54    6.28
  13  -5 -11   -0.00    6.44
  13   5 -11    5.05    6.22
 -13   5  12   -0.00    5.82
  13  -5 -12    0.00    5.46
  13   5 -12    0.24    4.28
 -13   5  13    5.37    6.22
  13  -5 -13    5.92    6.54
  13  -5 -13    8.35    7.24
  13   5 -13    4.72    5.74
 -13   5  14   -0.00    6.44
  13  -5 -14    5.11    5.01
  13   5 -14   10.98    6.70
 -13   5  15    6.44    8.02
  13   5 -15    6.14    6.48
 -13   5  16   -0.00    5.94
 -13  -5  16   -0.00    4.37
  13   5 -16    2.01    4.39
 -13   5  17    1.20    5.53
  13   5 -17    1.00    5.62
 -13  -5  18   13.63    7.99
  13   5 -18    5.07    6.88
 -13   5  19   -0.00    7.56
 -13  -5  19    0.00    5.97
 -13   5  20   10.33    7.23
 -13  -5  20   -0.00    5.58
  13   5 -20   -0.00    4.74
 -13   5  21    0.00    6.47
 -13  -5  21    7.29    6.58
  13   5 -21   -0.00    6.27
 -13  -5  22    0.83    6.74
  13   5 -22   -0.00    5.27
 -13  -5  23   -0.00    5.56
  13   5 -23    1.76    6.72
 -13  -5  24    4.64    7.58
  13   5 -24   -0.00    5.57
 -13  -5  25    0.00    5.76
 -13  -5  26   -0.00    6.72
  13  -6  -1    2.79    6.45
  13   6  -1    2.15    5.04
  13  -6  -2    0.00    5.59
  13  -6  -2    0.00    6.48
  13   6  -2    2.80    5.33
  13  -6  -3    0.00    6.35
  13  -6  -3    6.03    6.92
  13   6  -3    0.00    3.85
  13  -6  -4   -0.00    6.11
  13   6  -4    3.78    5.30
  13  -6  -5    0.00    6.93
  13  -6  -5    3.34    5.80
  13   6  -5    2.38    4.37
  13  -6  -6   11.18    7.63
  13  -6  -6    6.21    7.12
  13   6  -6    7.47    5.44
 -13   6   7    5.15    7.21
  13  -6  -7    2.68    6.75
  13  -6  -7    1.75    6.58
  13   6  -7    0.00    6.25
 -13   6   8    3.95    7.65
  13  -6  -8    0.78    4.62
  13  -6  -8   18.98    9.87
  13   6  -8   -0.00    4.74
 -13   6   9   -0.00    5.30
  13  -6  -9    0.53    6.52
  13  -6  -9    5.31    7.16
  13   6  -9   -0.00    5.51
 -13   6  10    0.84    6.75
  13  -6 -10    3.72    6.46
  13   6 -10    1.43    5.81
 -13   6  11    9.56    8.35
  13  -6 -11   -0.00    4.39
  13   6 -11   -0.00    4.54
 -13   6  12    6.44    7.68
  13  -6 -12    3.30    6.62
  13   6 -12   -0.00    6.09
 -13   6  13    4.90    6.10
  13  -6 -13    8.51    6.19
  13   6 -13    2.74    5.23
 -13   6  14    2.06    5.87
  13  -6 -14   -0.00    5.26
  13   6 -14    3.39    5.04
 -13   6  15    0.00    6.21
  13  -6 -15    4.22    4.95
  13   6 -15   -0.00    5.74
 -13   6  16    3.56    5.86
  13  -6 -16    3.03    5.45
 -13   6  17    6.03    7.02
  13   6 -17    1.62    5.28
 -13   6  18   -0.00    6.04
  13   6 -18    3.35    5.53
 -13   6  19    2.45    7.15
  13   6 -19   -0.00    5.84
  13   6 -20   -0.00    5.09
  13   6 -21   -0.00    5.50
 -13  -6  23   -0.00    5.92
 -13  -6  24   11.14    8.37
 -13  -6  25    0.00    6.36
 -13  -6  26    0.15    5.87
  13  -7  -1    0.73    6.03
  13   7  -1    0.00    4.77
  13  -7  -2    9.70    7.83
  13   7  -2    0.37    4.58
  13  -7  -3   -0.00    5.83
  13   7  -3    0.00    4.62
  13  -7  -4    9.69    7.71
  13   7  -4    8.38    6.03
  13   7  -5    4.30    5.25
  13  -7  -6   -0.00    6.93
  13   7  -6   -0.00    4.39
  13  -7  -7    0.98    6.32
  13   7  -7   11.78    6.08
  13  -7  -8   -0.00    5.67
  13   7  -8   -0.00    4.13
 -13   7   9   11.68    7.86
  13  -7  -9   -0.00    5.67
  13   7  -9   -0.00    4.28
 -13   7  10    9.81    8.13
  13  -7 -10    4.39    7.48
  13   7 -10    6.50    5.72
 -13   7  11   -0.00    5.24
  13   7 -11   -0.00    4.40
 -13   7  12    2.09    6.54
  13  -7 -12    0.67    6.22
  13   7 -12    2.86    5.63
 -13   7  13    3.42    7.75
  13  -7 -13    2.44    6.86
 -13   7  14    4.07    7.40
  13  -7 -14    0.00    4.78
  13   7 -14   -0.00    4.56
 -13   7  15    4.38    5.70
  13  -7 -15   -0.00    5.66
  13   7 -15   -0.00    5.81
 -13   7  16   -0.00    5.01
  13  -7 -16    8.61    7.27
  13   7 -16    1.95    5.65
 -13   7  17    8.68    7.17
  13  -7 -17   -0.00    5.35
  13   7 -17    3.41    5.15
  13   7 -18    0.00    5.74
  13  -8  -1    0.16    6.18
  13   8  -1    2.01    4.83
  13  -8  -2    8.33    8.63
  13   8  -2    4.94    5.33
  13  -8  -3    5.62    7.45
  13   8  -3    4.27    5.37
  13  -8  -4   -0.00    6.96
  13   8  -4    6.16    4.91
  13  -8  -5    0.00    6.49
  13   8  -5   -0.00    4.88
  13  -8  -6   17.90    9.09
  13   8  -6    7.83    5.84
  13  -8  -7    0.00    6.25
  13   8  -7   -0.00    5.37
  13  -8  -8    5.20    6.20
  13   8  -8    9.25    6.31
  13  -8  -9    0.00    6.42
  13   8  -9    0.46    4.41
 -13   8  10    0.00    7.80
  13  -8 -10    1.46    5.91
  13   8 -10   -0.00    6.32
 -13   8  11    1.45    7.19
  13  -8 -11   -0.00    7.49
 -13   8  12   -0.00    7.38
  13  -8 -12    0.04    6.10
  13   8 -12    1.11    4.65
 -13   8  13    1.02    5.24
  13  -8 -13    4.84    6.74
  13   8 -13   -0.00    4.65
 -13   8  14   -0.00    6.98
  13  -8 -14    4.46    5.80
  13   8 -14   -0.00    4.63
 -13   8  15    2.71    7.42
  13  -8 -15   -0.00    6.90
  13   8 -15    3.87    5.04
  13  -9  -1    5.87    6.95
  13   9  -1    7.08    5.64
  13  -9  -2    0.01    6.34
  13   9  -2   -0.00    4.29
  13  -9  -3   -0.00    5.26
  13   9  -3   -0.00    4.32
  13  -9  -4    0.29    7.92
  13  -9  -5    1.89    6.04
  13   9  -5   -0.00    4.54
  13  -9  -6   -0.00    5.87
  13   9  -6    4.74    4.89
  13  -9  -7    0.00    5.32
  13   9  -7    2.54    5.33
  13  -9  -8    4.71    6.22
  13   9  -8    1.26    4.63
  13  -9  -9    0.00    6.82
  13   9  -9   -0.00    4.64
  13  -9 -10    5.37    6.33
  13   9 -10    4.07    4.92
  13  -9 -11   -0.00    7.20
  13   9 -11    7.30    5.47
  13   9 -12    1.33    5.17
  13 -10  -1    0.00    7.02
  13  10  -1    2.37    4.05
  13 -10  -2    3.44    4.88
  13  10  -2    4.16    4.55
  13 -10  -3   -0.00    6.91
  13 -10  -4    1.33    5.61
  13  10  -4    0.00    4.00
  13  10  -5   -0.00    4.67
  13  10  -6    0.97    3.82
  13  10  -7    2.04    4.43
  13  11  -1   -0.00    3.71
  13  11  -2   -0.00    3.43
 -12   0   1    4.94    5.89
  12   0  -1   -0.00    4.84
  12   0  -1    6.96    5.86
 -12   0   2   36.99   10.37
  12   0  -2    4.63    5.41
  12   0  -2    2.84    6.30
 -12   0   3   -0.00    4.51
  12   0  -3    4.33    6.15
  12   0  -3   -0.00    6.11
 -12   0   4    0.00    4.37
  12   0  -4    2.28    6.33
  12   0  -4    2.18    6.16
 -12   0   5   -0.00    5.73
  12   0  -5    1.23    4.79
  12   0  -5    2.90    5.62
 -12   0   6   22.30    8.89
  12   0  -6   17.98    7.94
 -12   0   7   -0.00    5.47
  12   0  -7   10.93    6.56
 -12   0   8    3.73    6.33
  12   0  -8    2.90    5.81
 -12   0   9   -0.00    5.60
  12   0  -9   -0.00    6.23
 -12   0  10   31.15    9.52
  12   0 -10   20.30    9.41
 -12   0  11   -0.00    4.90
  12   0 -11    6.90    6.68
 -12   0  12    6.24    6.48
 -12   0  13   -0.00    4.08
  12   0 -13    0.91    5.10
 -12   0  14   -0.00    5.12
  12   0 -14    9.24    7.47
 -12   0  15    0.74    5.26
  12   0 -15    0.47    5.15
 -12   0  16    9.77    6.91
  12   0 -16    1.96    4.86
  12   0 -17    0.31    6.27
 -12   0  18    9.48    6.51
  12   0 -18   -0.00    5.71
 -12   0  19    1.14    4.54
  12   0 -19   -0.00    5.83
 -12   0  20   -0.00    5.70
  12   0 -20    6.25    7.22
 -12   0  21    1.57    6.02
  12   0 -21    3.71    6.00
 -12   0  22    0.00    5.09
  12   0 -22    0.00    6.02
 -12   0  23   -0.00    5.95
 -12   0  24    0.00    7.34
  12   0 -24    1.85    6.47
 -12   0  25    1.37    5.80
  12   0 -25   -0.00    6.56
 -12   0  26    0.82    5.82
  12   0 -26    5.87    7.49
 -12   0  27   -0.00    6.50
 -12   0  28    3.48    6.67
  12  -1  -1    0.00    4.44
  12  -1  -1   -0.00    5.09
 -12  -1   1    7.34    5.75
  12   1  -1    2.59    5.22
  12   1  -1   -0.00    4.97
 -12   1   2   17.70    8.62
  12  -1  -2   10.02    8.20
  12  -1  -2   28.76    9.15
 -12  -1   2   33.94   10.12
  12   1  -2   42.74   10.31
 -12   1   3    0.01    5.26
  12  -1  -3   -0.00    5.18
 -12  -1   3    1.33    4.75
  12   1  -3    1.94    5.06
  12   1  -3    4.45    6.23
 -12   1   4   26.05    9.13
  12  -1  -4   25.78    9.88
  12  -1  -4   30.74   10.22
 -12  -1   4   21.82    9.00
  12   1  -4   18.87    7.79
  12   1  -4   12.89    7.33
 -12   1   5    2.76    4.08
  12  -1  -5   -0.00    5.83
  12  -1  -5    2.28    5.19
 -12  -1   5   -0.00    5.32
  12   1  -5    0.26    4.73
  12   1  -5   -0.00    6.52
 -12   1   6   -0.00    5.68
  12  -1  -6    3.34    5.87
  12  -1  -6   -0.00    4.17
 -12  -1   6    1.81    5.27
  12   1  -6    0.63    4.59
 -12   1   7   -0.00    4.99
  12  -1  -7    1.47    4.88
  12  -1  -7    9.35    6.63
 -12  -1   7    0.00    5.10
  12   1  -7    8.44    6.65
 -12   1   8   15.79    8.92
 -12  -1   8   32.65    9.79
  12   1  -8   31.89    9.38
 -12   1   9    2.72    6.58
  12  -1  -9   -0.00    5.34
 -12  -1   9   -0.00    4.98
  12   1  -9    0.00    5.87
  12  -1 -10    2.49    5.76
 -12  -1  10   16.34    7.24
  12   1 -10   10.36    7.58
 -12   1  11   -0.00    5.26
  12  -1 -11    0.00    5.73
 -12  -1  11    1.96    5.27
  12   1 -11    0.88    5.50
 -12   1  12    4.85    6.09
  12  -1 -12    3.09    6.70
 -12  -1  12   -0.00    4.63
  12   1 -12    0.25    4.98
 -12   1  13    0.00    5.29
  12  -1 -13   10.19    7.41
 -12  -1  13    1.33    4.75
  12   1 -13    0.00    6.36
 -12   1  14   16.12    8.16
  12  -1 -14   21.94    9.54
 -12  -1  14   38.04   11.19
  12   1 -14   18.18    9.32
 -12   1  15    1.30    4.81
  12  -1 -15   -0.00    5.01
 -12  -1  15   -0.00    5.92
  12   1 -15   -0.00    6.22
 -12   1  16    0.00    5.08
  12  -1 -16    3.60    6.98
 -12  -1  16   -0.00    5.69
  12   1 -16    1.95    5.70
 -12   1  17    2.18    6.37
  12  -1 -17    1.12    6.29
 -12  -1  17    0.00    4.62
 -12   1  18    0.75    4.64
  12  -1 -18    5.24    7.18
 -12  -1  18    4.73    6.11
  12   1 -18   13.93    8.32
 -12   1  19    1.88    5.30
  12  -1 -19   -0.00    6.02
 -12  -1  19   -0.00    5.37
  12   1 -19   -0.00    5.92
 -12   1  20    7.29    7.12
  12  -1 -20   11.75    8.02
 -12  -1  20   15.43    8.57
  12   1 -20    1.30    5.27
 -12   1  21   -0.00    6.68
  12  -1 -21   12.61    8.71
 -12  -1  21    1.65    5.30
  12   1 -21   -0.00    6.70
 -12   1  22    0.79    4.47
  12  -1 -22   -0.00    6.20
 -12  -1  22   -0.00    6.19
  12   1 -22   -0.00    5.55
 -12   1  23    2.64    5.52
  12  -1 -23   -0.00    5.14
 -12  -1  23   -0.00    5.74
  12   1 -23   -0.00    5.70
  12  -1 -24   -0.00    6.08
 -12  -1  24    6.39    6.16
  12   1 -24    1.44    6.76
 -12   1  25   -0.00    7.75
 -12  -1  25    0.69    7.42
  12   1 -25   -0.00    5.56
 -12   1  26    1.73    4.92
 -12  -1  26    4.82    6.64
  12   1 -26    0.17    6.49
 -12   1  27   -0.00    4.93
 -12  -1  27   -0.00    5.45
  12   1 -27    4.93    8.80
 -12  -1  28    1.84    6.58
  12  -2  -1    7.10    6.22
  12  -2  -1   -0.00    5.49
 -12  -2   1    9.80    6.29
  12   2  -1   -0.00    5.63
  12   2  -1   -0.00    6.49
  12  -2  -2    7.11    7.14
  12  -2  -2   14.71    8.13
 -12  -2   2   19.62    7.92
  12   2  -2    2.04    5.38
  12   2  -2   13.44    6.83
 -12   2   3    0.92    5.93
  12  -2  -3   -0.00    5.67
  12  -2  -3   -0.00    5.39
 -12  -2   3   -0.00    4.84
  12   2  -3   -0.00    4.76
 -12   2   4    7.75    7.38
  12  -2  -4    3.29    6.42
 -12  -2   4    3.66    5.60
  12   2  -4    2.43    5.18
  12   2  -4    1.56    5.49
 -12   2   5    5.36    6.73
  12  -2  -5    3.41    7.09
  12  -2  -5    6.03    6.38
 -12  -2   5   -0.00    3.99
  12   2  -5    0.00    5.44
 -12   2   6   29.43    9.63
  12  -2  -6   23.81    9.08
  12  -2  -6   18.29    8.73
 -12  -2   6   11.84    7.49
  12   2  -6   23.99    8.82
 -12   2   7    2.22    6.50
  12  -2  -7   -0.00    5.58
  12  -2  -7    9.91    7.52
  12   2  -7    1.78    5.94
 -12   2   8   -0.00    5.69
  12  -2  -8    9.72    6.58
  12  -2  -8    2.54    6.27
 -12  -2   8   11.62    6.85
  12   2  -8    1.80    5.80
 -12   2   9    2.68    6.32
  12  -2  -9   -0.00    5.60
 -12  -2   9    2.59    5.83
  12   2  -9    1.00    5.06
 -12   2  10    8.86    7.72
 -12  -2  10   13.41    7.65
  12   2 -10    8.94    6.89
 -12   2  11    4.88    6.54
  12  -2 -11    3.45    6.09
 -12  -2  11   10.26    6.55
  12   2 -11    8.26    6.39
 -12   2  12    6.82    6.49
  12  -2 -12   10.19    7.38
 -12  -2  12   11.93    6.76
  12   2 -12    4.85    6.58
 -12   2  13   -0.00    4.83
  12  -2 -13   -0.00    5.91
 -12  -2  13   -0.00    4.07
  12   2 -13   -0.00    5.42
 -12   2  14   -0.00    5.64
  12  -2 -14    4.23    7.22
 -12  -2  14   13.39    7.08
 -12   2  15    0.85    5.00
  12  -2 -15    1.53    5.49
 -12  -2  15    0.00    4.80
  12   2 -15    1.67    4.93
 -12   2  16    1.18    5.34
  12  -2 -16    2.58    6.64
 -12  -2  16    4.54    6.20
  12   2 -16    2.63    5.31
 -12   2  17   -0.00    4.74
  12  -2 -17    2.16    6.41
 -12  -2  17   -0.00    5.35
  12   2 -17    2.44    5.31
 -12   2  18    2.98    5.66
  12  -2 -18    2.24    6.02
 -12  -2  18    5.47    6.46
  12   2 -18    3.23    5.49
 -12   2  19    4.41    4.89
  12  -2 -19    3.53    5.91
 -12  -2  19    4.45    4.98
  12   2 -19   -0.00    5.46
 -12   2  20    4.83    6.38
  12  -2 -20    1.94    5.77
 -12  -2  20    1.56    6.37
  12   2 -20    0.00    5.68
 -12   2  21    0.00    6.02
  12  -2 -21    4.02    6.03
 -12  -2  21    3.10    6.41
  12   2 -21    0.00    5.46
 -12   2  22    3.45    7.28
  12  -2 -22    5.70    7.40
 -12  -2  22    0.00    7.03
  12   2 -22   15.71    8.69
 -12   2  23    4.32    5.21
 -12  -2  23   -0.00    5.27
  12   2 -23    0.53    7.33
 -12   2  24    1.80    6.18
 -12  -2  24    3.47    6.35
  12   2 -24    5.68    6.23
 -12   2  25    3.57    7.58
 -12  -2  25   -0.00    5.05
  12   2 -25   -0.00    6.22
 -12   2  26    6.04    6.73
 -12  -2  26    8.22    7.74
 -12  -2  27    0.24    6.26
  12   2 -27    0.00    4.89
  12   2 -28    2.34    6.05
  12   2 -29   -0.00    6.16
  12  -3  -1   -0.00    5.53
  12  -3  -1    0.31    5.84
  12   3  -1    3.73    5.78
  12  -3  -2    5.02    6.01
  12  -3  -2    3.34    6.95
  12   3  -2   10.94    6.71
  12   3  -2    0.70    4.86
 -12   3   3    3.25    5.24
  12  -3  -3    0.00    5.11
  12  -3  -3    4.17    6.38
 -12  -3   3    7.04    5.77
  12   3  -3    9.51    6.12
  12   3  -3    1.54    5.13
 -12   3   4   21.99    9.15
  12  -3  -4   10.52    7.65
  12  -3  -4    5.69    7.03
 -12  -3   4   15.51    7.35
  12   3  -4    6.97    5.91
  12   3  -4   15.62    7.22
 -12   3   5    0.00    5.36
  12  -3  -5   -0.00    5.77
 -12  -3   5    3.99    5.03
  12   3  -5   -0.00    5.26
 -12   3   6    8.03    6.36
  12  -3  -6    0.00    5.83
  12  -3  -6   -0.00    6.25
 -12  -3   6    2.05    4.57
  12   3  -6   -0.00    5.05
 -12   3   7    1.54    4.69
  12  -3  -7    1.21    4.79
  12  -3  -7    2.21    5.82
 -12  -3   7    5.82    5.26
  12   3  -7    0.64    4.81
 -12   3   8   14.10    8.85
  12  -3  -8   15.69    7.73
  12  -3  -8   22.46    9.90
 -12  -3   8   21.09    7.81
  12   3  -8    4.99    5.95
 -12   3   9   11.64    7.86
  12  -3  -9    4.16    5.31
  12  -3  -9   17.25    8.50
 -12  -3   9    0.00    4.08
  12   3  -9    0.42    5.55
 -12   3  10    5.04    7.21
  12  -3 -10   11.19    7.18
 -12  -3  10   14.12    7.29
  12   3 -10    2.96    6.02
 -12   3  11    0.00    4.66
  12  -3 -11   -0.00    5.48
 -12  -3  11   -0.00    5.23
  12   3 -11   -0.00    6.45
 -12   3  12   15.91    8.54
  12  -3 -12    4.27    6.23
 -12  -3  12    1.49    5.40
  12   3 -12   12.25    6.65
 -12   3  13   -0.00    5.65
  12  -3 -13   -0.00    6.00
 -12  -3  13    1.38    4.90
  12   3 -13    5.12    6.59
 -12   3  14    1.43    6.58
  12  -3 -14   11.65    7.82
 -12  -3  14    4.45    6.10
  12   3 -14    7.29    6.54
 -12   3  15   14.12    7.96
  12  -3 -15    4.04    5.85
 -12  -3  15    9.96    6.88
  12   3 -15   -0.00    5.04
 -12   3  16    2.40    6.36
  12  -3 -16   -0.00    5.88
  12   3 -16    0.60    6.72
 -12   3  17    0.00    5.95
  12  -3 -17   -0.00    6.56
 -12  -3  17   -0.00    5.66
  12   3 -17    0.44    6.32
 -12   3  18    5.19    7.15
  12  -3 -18   -0.00    4.24
 -12  -3  18   -0.00    4.77
  12   3 -18   -0.00    7.02
 -12   3  19   -0.00    6.56
  12  -3 -19   -0.00    6.17
 -12  -3  19    5.87    7.44
  12   3 -19    5.10    6.55
 -12   3  20    7.97    7.27
  12  -3 -20    0.00    5.94
 -12  -3  20    1.07    6.76
  12   3 -20    2.87    5.98
 -12   3  21   -0.00    6.20
 -12  -3  21    0.17    4.58
 -12   3  22    3.29    7.21
 -12  -3  22    1.08    5.49
  12   3 -22    2.12    5.90
 -12   3  23    6.46    6.12
 -12  -3  23    9.21    8.03
  12   3 -23    7.98    7.08
 -12   3  24    8.70    6.97
 -12  -3  24    7.60    7.55
  12   3 -24   -0.00    6.16
 -12   3  25    6.46    7.06
  12   3 -25    0.06    4.84
 -12   3  26   -0.00    6.97
 -12  -3  26   -0.00    5.06
  12   3 -26   -0.00    5.94
 -12  -3  27    2.13    6.57
  12   3 -27    0.75    5.73
 -12  -3  28    0.00    5.79
  12   3 -28   15.64    7.89
  12   3 -29    0.00    5.10
  12   3 -30    3.91    6.57
  12  -4  -1    6.59    7.08
  12  -4  -1   14.93    9.06
  12   4  -1    4.68    5.85
  12  -4  -2   10.65    7.14
  12  -4  -2    5.98    7.33
  12   4  -2    2.10    4.94
  12  -4  -3    0.00    5.72
  12  -4  -3    4.15    6.15
  12   4  -3    0.73    4.25
 -12   4   4    4.73    6.40
  12  -4  -4    2.46    4.96
  12  -4  -4   -0.00    6.58
  12   4  -4    0.92    4.82
 -12   4   5   -0.00    5.24
  12  -4  -5    3.05    4.80
  12  -4  -5    7.04    6.57
 -12  -4   5    3.98    5.33
  12   4  -5    1.67    4.87
 -12   4   6   11.05    7.73
  12  -4  -6   17.65    8.22
 -12  -4   6   -0.00    4.23
  12   4  -6   14.99    7.76
 -12   4   7   11.15    7.26
  12  -4  -7   11.09    7.18
  12  -4  -7    6.03    6.48
 -12  -4   7    2.25    5.27
  12   4  -7   -0.00    6.57
 -12   4   8   -0.00    5.98
  12  -4  -8   -0.00    5.66
  12  -4  -8   -0.00    5.75
 -12  -4   8   -0.00    3.94
  12   4  -8    3.53    5.00
 -12   4   9    8.73    7.19
  12  -4  -9    4.97    5.59
  12  -4  -9    8.93    6.93
 -12  -4   9    3.98    5.45
  12   4  -9    4.23    6.12
 -12   4  10    7.83    7.49
  12  -4 -10   16.27    7.52
  12  -4 -10   15.28    8.51
 -12  -4  10    3.09    5.10
  12   4 -10    3.11    5.66
 -12   4  11   11.60    7.62
  12  -4 -11    0.00    4.99
  12  -4 -11    0.00    6.26
 -12  -4  11    7.05    5.98
  12   4 -11   -0.00    4.55
 -12   4  12    2.99    5.41
  12  -4 -12    0.00    6.31
 -12  -4  12    4.94    5.88
  12   4 -12    7.48    6.77
 -12   4  13    7.78    7.56
  12  -4 -13    3.94    7.15
 -12  -4  13   -0.00    4.09
  12   4 -13   -0.00    4.94
 -12   4  14    0.00    5.23
  12  -4 -14   16.52    8.43
 -12  -4  14   -0.00    4.71
  12   4 -14   -0.00    4.48
 -12   4  15    3.60    6.60
 -12  -4  15    0.00    4.75
  12   4 -15    3.00    5.47
 -12   4  16   15.15    7.59
  12  -4 -16   10.26    8.06
 -12  -4  16    6.58    6.52
  12   4 -16    7.72    6.04
 -12   4  17   10.15    7.16
  12  -4 -17    3.91    5.97
 -12  -4  17    0.00    5.65
 -12   4  18    0.98    6.36
 -12  -4  18   -0.00    5.11
  12   4 -18    2.99    5.69
 -12   4  19    6.37    8.06
 -12  -4  19   -0.00    5.42
  12   4 -19    4.15    6.64
 -12   4  20   -0.00    4.99
 -12  -4  20    2.06    5.40
  12   4 -20   -0.00    5.83
 -12   4  21    0.00    6.00
 -12  -4  21   -0.00    5.64
  12   4 -21    3.17    6.71
 -12  -4  22   12.43    7.11
  12   4 -22    0.73    5.88
 -12   4  23    0.00    5.43
  12   4 -23    3.01    5.62
 -12   4  24   -0.00    5.62
 -12  -4  24   -0.00    6.87
  12   4 -24   -0.00    5.60
 -12   4  25    0.00    5.03
 -12  -4  25    8.11    7.76
  12   4 -25    0.93    5.85
 -12   4  26    2.01    5.55
 -12  -4  26    6.83    7.12
  12   4 -26    6.90    7.65
 -12  -4  27   -0.00    6.14
  12   4 -27    3.47    6.26
 -12  -4  28    0.20    6.35
  12   4 -28    1.28    6.47
  12   4 -29    0.00    6.08
  12   4 -30    2.76    6.28
  12   4 -31    0.00    6.16
  12  -5  -1   -0.00    5.91
  12  -5  -1    2.53    6.72
  12   5  -1    0.09    4.07
  12  -5  -2    7.20    6.77
  12  -5  -2    0.00    6.09
  12   5  -2    8.56    5.74
  12  -5  -3    2.74    6.14
  12  -5  -3    0.35    5.15
  12   5  -3    9.20    5.35
  12  -5  -4    5.42    7.16
  12  -5  -4    2.99    6.70
  12   5  -4    9.67    6.33
 -12   5   5    3.61    5.99
  12  -5  -5    9.88    7.39
  12  -5  -5   -0.00    6.15
  12   5  -5    6.63    5.69
 -12   5   6   -0.00    5.91
  12  -5  -6    0.00    5.16
  12  -5  -6    4.37    5.94
  12   5  -6   -0.00    6.49
 -12   5   7   -0.00    6.24
  12  -5  -7    2.83    6.63
  12   5  -7    0.00    6.04
 -12   5   8    2.38    6.99
  12  -5  -8    5.60    6.15
  12  -5  -8   10.01    8.10
  12   5  -8    6.75    4.88
 -12   5   9    7.78    8.06
  12  -5  -9    7.61    6.94
  12  -5  -9    9.66    7.56
  12   5  -9   14.86    7.23
 -12   5  10    4.32    5.88
  12  -5 -10    0.61    5.32
  12  -5 -10   -0.00    6.24
 -12  -5  10    9.49    6.29
  12   5 -10   -0.00    5.17
 -12   5  11    3.06    5.22
  12  -5 -11   -0.00    4.34
  12  -5 -11   -0.00    6.52
 -12  -5  11   -0.00    4.55
  12   5 -11    6.22    5.72
 -12   5  12    6.08    7.40
  12  -5 -12   -0.00    4.67
  12  -5 -12    1.51    6.04
 -12  -5  12    2.04    4.80
  12   5 -12    0.00    4.79
 -12   5  13   13.26    7.57
  12  -5 -13    8.24    8.57
 -12  -5  13    7.20    7.01
  12   5 -13   11.12    7.17
 -12   5  14    8.63    7.90
  12  -5 -14    2.61    6.54
 -12  -5  14   22.15    8.29
 -12  -5  15   -0.00    4.83
  12   5 -15   -0.00    5.30
 -12  -5  16    2.43    4.97
  12   5 -16   -0.00    5.91
 -12   5  17    5.65    8.00
 -12  -5  17    0.00    5.26
  12   5 -17   -0.00    5.42
 -12   5  18    1.60    5.65
 -12  -5  18    2.16    5.89
  12   5 -18   -0.00    4.87
 -12   5  19    3.86    6.62
 -12  -5  19    0.76    4.72
  12   5 -19   -0.00    6.47
 -12   5  20    1.22    5.72
 -12  -5  20    1.66    6.16
  12   5 -20    4.46    6.24
 -12   5  21    3.64    6.61
  12   5 -21   10.68    7.12
 -12   5  22   -0.00    5.76
 -12  -5  22    0.00    4.86
  12   5 -22   -0.00    5.52
 -12   5  23    1.69    6.16
 -12  -5  23    0.00    6.48
  12   5 -23    1.78    5.37
 -12   5  24    3.47    5.66
 -12  -5  24    0.00    5.52
  12   5 -24    0.00    5.35
 -12   5  25    7.25    6.90
 -12  -5  25    0.00    5.29
  12   5 -25    4.16    6.74
 -12  -5  26    1.01    7.12
  12   5 -26    1.03    5.97
 -12  -5  27   -0.00    7.29
  12   5 -27    0.00    5.33
 -12  -5  28    1.07    6.68
  12   5 -28    1.55    6.63
  12   5 -29    0.00    6.25
  12  -6  -1    6.36    7.52
  12  -6  -1    2.31    5.35
  12   6  -1    9.88    5.55
  12  -6  -2    5.69    7.13
  12  -6  -2    9.85    7.50
  12   6  -2    7.26    5.91
  12  -6  -3    0.00    5.27
  12   6  -3    5.14    5.57
  12  -6  -4    5.03    6.43
  12  -6  -4    1.31    5.84
  12   6  -4    3.05    5.05
  12  -6  -5   17.20    8.20
  12  -6  -5   16.64    9.47
  12   6  -5    8.97    6.58
 -12   6   6    3.72    6.63
  12  -6  -6    1.71    5.20
  12  -6  -6    7.97    7.64
  12   6  -6   15.03    7.10
 -12   6   7   20.76    9.45
  12  -6  -7    5.71    7.29
  12  -6  -7    2.46    7.31
  12   6  -7    6.91    5.38
 -12   6   8   -0.00    3.94
  12  -6  -8    1.49    6.21
  12  -6  -8   -0.00    6.55
  12   6  -8    1.41    4.46
 -12   6   9    3.34    7.52
  12  -6  -9    2.68    6.09
  12  -6  -9    1.69    5.77
  12   6  -9    0.96    4.63
 -12   6  10    0.00    6.67
  12  -6 -10    6.17    6.68
  12  -6 -10   -0.00    6.05
  12   6 -10    1.32    4.27
 -12   6  11   16.64   10.41
  12  -6 -11    4.75    6.02
  12  -6 -11    9.60    7.57
  12   6 -11   10.96    6.71
 -12   6  12    0.22    6.66
  12  -6 -12    2.43    5.44
  12   6 -12    1.63    4.64
 -12   6  13   -0.00    6.55
  12  -6 -13    4.23    5.43
  12   6 -13   -0.00    5.10
 -12   6  14   -0.00    5.23
  12  -6 -14    1.79    5.70
  12   6 -14    2.15    4.54
 -12   6  15   -0.00    6.00
  12   6 -15    5.22    6.34
 -12   6  16    2.57    5.92
 -12  -6  16    2.89    5.81
  12   6 -16    5.21    5.14
 -12   6  17   -0.00    6.95
 -12  -6  17   -0.00    5.63
  12   6 -17    4.08    5.81
 -12  -6  18   10.63    7.25
  12   6 -18    9.44    6.69
 -12   6  19   -0.00    6.08
 -12  -6  19    0.00    4.42
  12   6 -19   -0.00    5.72
 -12   6  20    2.17    6.32
 -12  -6  20    0.00    5.15
  12   6 -20   -0.00    5.13
 -12   6  21    9.49    8.62
 -12  -6  21   -0.00    6.28
  12   6 -21   -0.00    5.67
 -12   6  22    8.97    6.81
 -12  -6  22    2.01    5.24
  12   6 -22    0.00    5.44
 -12   6  23    6.59    6.89
 -12  -6  23   -0.00    6.88
 -12  -6  24   -0.00    7.09
  12   6 -24    0.77    5.68
 -12  -6  25   -0.00    6.44
  12   6 -25   -0.00    5.30
 -12  -6  26    0.36    5.75
  12   6 -26   10.75    6.77
 -12  -6  27    0.58    4.63
  12   6 -27    0.50    5.55
 -12  -6  28    5.26    7.22
  12  -7  -1    3.92    6.32
  12   7  -1    0.00    4.46
  12  -7  -2    0.72    6.24
  12   7  -2   10.22    5.87
  12  -7  -3    1.01    6.18
  12  -7  -3    1.34    6.21
  12   7  -3    9.93    5.46
  12  -7  -4    4.58    5.98
  12  -7  -4    5.93    8.37
  12  -7  -5    6.03    6.12
  12  -7  -5    7.24    7.39
  12   7  -5    0.36    4.10
  12  -7  -6    3.12    5.38
  12  -7  -6   -0.00    6.55
  12   7  -6    0.00    4.82
  12  -7  -7    3.08    5.59
  12   7  -7    1.13    4.39
 -12   7   8    0.00    6.99
  12  -7  -8   -0.00    6.69
  12   7  -8    5.47    5.17
 -12   7   9   11.34    8.02
  12  -7  -9    1.05    7.37
 -12   7  10    0.44    6.53
  12  -7 -10   -0.00    5.65
  12   7 -10    0.00    3.59
 -12   7  11    7.75    7.83
  12  -7 -11    2.55    6.09
  12   7 -11   -0.00    5.20
 -12   7  12    3.56    7.29
  12  -7 -12   -0.00    6.79
  12   7 -12    1.99    4.09
  12  -7 -13    0.06    4.99
  12   7 -13    0.00    3.95
 -12   7  14   13.26    7.43
  12  -7 -14    5.95    5.92
  12   7 -14    7.56    5.46
 -12   7  15    0.00    6.59
  12  -7 -15    9.79    6.26
  12   7 -15   -0.00    4.63
 -12   7  16   -0.00    6.58
  12  -7 -16    3.09    5.59
  12   7 -16   -0.00    5.51
 -12   7  17   10.47    7.25
  12   7 -17    0.00    4.73
 -12   7  18   -0.00    6.96
 -12   7  19   -0.00    6.11
  12   7 -19   11.22    6.84
 -12   7  20   -0.00    5.11
  12   7 -20   -0.00    4.75
 -12   7  21   -0.00    6.06
  12   7 -21    1.48    4.30
 -12   7  22    0.00    6.83
  12   7 -22    2.87    5.30
 -12  -7  23    3.69    5.61
  12   7 -23    6.83    5.59
 -12  -7  24    0.97    5.03
  12   7 -24    2.14    5.91
 -12  -7  25    0.00    5.87
 -12  -7  26    0.00    6.05
 -12  -7  27    1.18    6.17
 -12  -7  28   -0.00    6.57
  12  -8  -1    4.62    6.86
  12   8  -1    7.07    5.56
  12  -8  -2   -0.00    5.93
  12   8  -2    3.46    5.07
  12  -8  -3    4.55    6.22
  12   8  -3   -0.00    4.61
  12  -8  -4    0.00    6.12
  12   8  -4    1.19    4.10
  12  -8  -5    7.56    8.23
  12   8  -5    4.41    4.87
  12  -8  -6    5.89    5.76
  12   8  -6    0.00    4.33
  12  -8  -7    1.39    5.79
  12   8  -7   25.38    7.36
  12  -8  -8    0.00    7.37
  12   8  -8    0.32    4.31
 -12   8   9   -0.00    6.93
  12  -8  -9   -0.00    5.74
  12   8  -9   10.16    5.64
 -12   8  10    2.55    6.96
  12  -8 -10    3.16    5.84
  12   8 -10   -0.00    5.61
 -12   8  11    7.57    6.96
  12  -8 -11    3.16    7.22
  12   8 -11    0.00    4.55
 -12   8  12    0.83    6.48
  12  -8 -12   -0.00    6.02
  12   8 -12    0.00    5.10
 -12   8  13    4.11    6.60
  12  -8 -13   -0.00    6.52
  12   8 -13    0.98    4.95
 -12   8  14    0.69    6.79
  12  -8 -14    4.70    6.85
  12   8 -14    1.48    4.66
 -12   8  15    9.95    6.84
  12  -8 -15    8.49    7.29
  12   8 -15    6.81    5.41
 -12   8  16   -0.00    6.69
  12  -8 -16    9.47    6.75
  12   8 -16    0.09    4.02
 -12   8  17    3.00    7.15
  12  -8 -17    2.32    5.22
  12   8 -17    2.45    4.95
 -12   8  18    0.45    7.25
  12  -8 -18    0.22    4.07
  12   8 -18   -0.00    4.62
 -12   8  19   -0.00    7.22
  12   8 -19    0.71    5.08
 -12   8  20    4.38    7.74
  12   8 -20    0.00    5.43
  12   8 -21   -0.00    5.85
  12   9  -1    1.05    3.92
  12  -9  -2    0.25    6.72
  12   9  -2   -0.00    3.79
  12  -9  -3    2.72    7.36
  12   9  -3   11.80    5.17
  12  -9  -4   10.74    9.11
  12   9  -4   -0.00    4.00
  12  -9  -5   -0.00    7.30
  12   9  -5    0.00    3.93
  12  -9  -6    6.90    6.90
  12   9  -6    1.58    3.73
  12  -9  -7    1.98    6.07
  12   9  -7    0.49    3.45
  12  -9  -8    2.75    5.98
  12   9  -8   -0.00    3.89
  12  -9  -9   12.39    7.54
  12   9  -9    2.23    4.34
  12  -9 -10   -0.00    6.95
  12   9 -10   -0.00    3.47
 -12   9  11   -0.00    6.67
  12  -9 -11    4.03    5.99
  12   9 -11   -0.00    5.26
 -12   9  12    0.00    6.21
  12  -9 -12   -0.00    5.28
 -12   9  13    0.00    8.41
  12   9 -13    0.92    4.05
 -12   9  14    3.44    6.69
  12  -9 -14    2.28    6.76
  12   9 -14    7.25    5.18
 -12   9  15   11.45    8.00
  12  -9 -15    5.18    5.31
  12   9 -15    2.40    4.57
 -12   9  16   -0.00    6.92
  12  -9 -16    1.36    6.94
  12   9 -16    5.41    6.11
 -12   9  17    0.00    4.75
  12  -9 -17   -0.00    4.77
  12   9 -17    0.09    4.21
 -12   9  18   -0.00    5.63
  12  -9 -18   -0.00    5.47
  12   9 -18    2.59    5.11
  12 -10  -1   15.03    7.86
  12  10  -1    7.18    4.28
  12 -10  -2    1.99    5.90
  12  10  -2   -0.00    3.62
  12 -10  -3   -0.00    6.17
  12  10  -3   -0.00    3.65
  12 -10  -4   -0.00    7.60
  12  10  -4   -0.00    3.88
  12 -10  -5    0.00    7.79
  12  10  -5    4.82    4.48
  12 -10  -6    1.10    5.93
  12  10  -6   -0.00    4.19
  12 -10  -7    0.00    7.19
  12  10  -7    4.02    4.24
  12 -10  -8    2.60    5.89
  12  10  -8   -0.00    3.59
  12 -10  -9   11.55    7.79
  12  10  -9    3.00    5.37
  12 -10 -10    0.00    5.76
  12  10 -10    0.00    4.03
  12 -10 -11    0.30    5.91
  12  10 -11    6.82    4.75
 -12  10  12   -0.00    4.32
  12 -10 -12   -0.00    7.28
  12  10 -12    0.39    4.54
 -12  10  13    0.00    7.37
  12 -10 -13    3.77    6.76
  12  10 -13    4.41    5.23
 -12  10  14    4.23    7.03
  12 -10 -14    3.74    7.75
  12  10 -14   -0.00    3.97
 -12  10  15    3.88    6.56
  12 -11  -1    2.51    6.87
  12  11  -1   -0.00    4.19
  12 -11  -2    4.95    6.87
  12  11  -2    0.00    3.50
  12 -11  -3   -0.00    6.23
  12 -11  -4   -0.00    6.23
  12  11  -4    0.00    3.17
  12 -11  -5    0.00    7.26
  12  11  -5    7.01    5.12
  12 -11  -6    0.00    6.15
  12  11  -6   -0.00    3.19
  12 -11  -7    4.83    6.29
  12  11  -7    2.93    4.02
  12 -11  -8   -0.00    5.26
  12 -11  -9   -0.00    6.77
  12  11  -9    4.83    4.37
  12  11 -10    5.30    5.23
  12 -11 -11   -0.00    4.95
  12  12  -1   11.35    5.22
  12  12  -3    8.90    5.25
  12  12  -4    0.66    3.09
  12  12  -5   -0.00    3.74
  12  12  -6   -0.00    3.47
 -11   0   1   48.36   11.75
  11   0  -1   44.56   10.98
  11   0  -1   55.25   11.98
 -11   0   2   -0.00    5.13
  11   0  -2    0.59    4.79
  11   0  -2   -0.00    4.66
 -11   0   3   19.78    8.09
  11   0  -3   11.73    6.90
  11   0  -3   22.73    8.44
 -11   0   4   -0.00    5.49
  11   0  -4    3.41    4.53
  11   0  -4    2.49    4.99
 -11   0   5   75.97   13.82
  11   0  -5   48.80   11.07
  11   0  -5   29.73   10.36
 -11   0   6   -0.00    5.46
  11   0  -6   -0.00    5.12
 -11   0   7    0.00    5.17
  11   0  -7   -0.00    4.72
 -11   0   8   -0.00    5.41
  11   0  -8   -0.00    5.04
 -11   0   9   15.03    7.51
  11   0  -9    7.62    7.31
 -11   0  10   -0.00    3.42
  11   0 -10    0.00    4.93
 -11   0  11   23.06    8.96
  11   0 -11   31.50    9.57
  11   0 -12    0.25    5.51
 -11   0  13    4.58    5.95
  11   0 -13    0.41    4.87
 -11   0  14    0.86    6.27
  11   0 -14    0.77    5.72
 -11   0  15    8.84    6.45
  11   0 -15   11.97    7.95
 -11   0  16    3.06    5.33
  11   0 -16   -0.00    6.05
 -11   0  17    1.51    4.74
  11   0 -18   -0.00    5.50
 -11   0  19    7.34    7.12
  11   0 -19    0.00    5.10
 -11   0  20   -0.00    5.66
  11   0 -20    1.10    5.12
 -11   0  21   17.36    8.45
  11   0 -21   18.16    8.61
 -11   0  22    1.38    5.21
  11   0 -22   -0.00    5.28
 -11   0  23   -0.00    6.70
  11   0 -23   -0.00    5.56
 -11   0  24    1.17    5.51
  11   0 -24    0.00    6.44
 -11   0  25    1.87    6.00
  11   0 -25    6.53    7.39
 -11   0  26    1.25    6.61
  11   0 -26    3.54    6.24
 -11   0  27   -0.00    7.74
 -11   0  28    2.62    6.19
 -11   0  30    5.58    6.36
 -11   1   1   59.35   12.72
  11  -1  -1   61.67   13.18
  11  -1  -1   39.26   11.33
  11   1  -1   59.22   13.08
 -11   1   2    1.30    5.71
  11  -1  -2   -0.00    6.40
  11   1  -2    3.39    5.22
 -11   1   3   31.22    9.48
  11  -1  -3   28.28    8.83
  11  -1  -3   29.11    9.13
 -11  -1   3   22.02    8.72
  11   1  -3   21.57    7.45
 -11   1   4    0.59    4.35
  11  -1  -4    1.72    5.70
  11  -1  -4   -0.00    5.24
 -11  -1   4    8.00    5.77
  11   1  -4   -0.00    4.27
  11   1  -4   -0.00    5.13
 -11   1   5    0.00    4.68
  11  -1  -5   -0.00    4.71
  11  -1  -5    1.19    5.56
 -11  -1   5   10.02    6.52
  11   1  -5    2.52    5.59
 -11   1   6   -0.00    5.48
  11  -1  -6    1.80    4.82
  11  -1  -6    6.71    5.87
 -11  -1   6   -0.00    5.18
  11   1  -6    3.65    6.02
 -11   1   7   20.47    8.24
  11  -1  -7   20.02    8.56
 -11  -1   7   35.61   10.09
  11   1  -7   46.44   10.87
 -11   1   8    1.44    5.56
  11  -1  -8    0.00    4.99
 -11  -1   8   -0.00    4.52
  11   1  -8   -0.00    6.15
 -11   1   9    1.70    5.22
  11  -1  -9   14.52    7.97
 -11  -1   9   11.00    7.01
  11   1  -9   12.59    7.12
 -11   1  10   -0.00    4.45
  11  -1 -10    7.36    6.71
 -11  -1  10    0.00    5.10
  11   1 -10    6.97    5.86
 -11   1  11    1.50    5.74
  11  -1 -11    4.56    6.14
 -11  -1  11   11.01    6.97
  11   1 -11    1.67    5.65
 -11   1  12    5.23    5.76
  11  -1 -12    0.00    5.48
 -11  -1  12    4.74    5.77
  11   1 -12    0.00    6.01
 -11   1  13   22.14    8.99
  11  -1 -13    8.85    7.48
 -11  -1  13   19.25    7.97
  11   1 -13   17.29    8.20
 -11   1  14   -0.00    5.73
  11  -1 -14    3.03    5.02
 -11  -1  14    2.76    6.32
  11   1 -14   -0.00    5.52
 -11   1  15    1.21    4.66
  11  -1 -15   -0.00    5.06
 -11  -1  15    0.00    5.58
  11   1 -15   -0.00    5.29
 -11   1  16    0.38    4.97
  11  -1 -16    0.00    5.14
 -11  -1  16    0.52    3.60
  11   1 -16   -0.00    5.76
 -11   1  17    5.69    6.70
  11  -1 -17    7.54    7.82
 -11  -1  17   10.04    6.94
  11   1 -17   11.17    7.83
 -11   1  18    6.43    6.33
  11  -1 -18   -0.00    6.30
 -11  -1  18   -0.00    5.97
  11   1 -18   -0.00    6.15
 -11   1  19    3.43    5.32
  11  -1 -19    2.74    6.38
 -11  -1  19    3.86    6.50
  11   1 -19    0.00    5.79
 -11   1  20   -0.00    4.97
  11  -1 -20    4.77    5.49
 -11  -1  20    0.00    5.74
  11   1 -20   -0.00    5.73
 -11   1  21    0.00    6.41
  11  -1 -21    2.80    5.67
 -11  -1  21   -0.00    6.37
  11   1 -21    7.66    7.89
 -11   1  22   11.07    6.81
  11  -1 -22   -0.00    7.16
 -11  -1  22    2.37    5.66
  11   1 -22    0.00    6.37
 -11   1  23    6.67    6.27
  11  -1 -23   23.71   10.40
 -11  -1  23    5.27    7.47
  11   1 -23   32.96   10.63
 -11   1  24   -0.00    5.35
  11  -1 -24   -0.00    6.01
 -11  -1  24    7.23    6.86
  11   1 -24   -0.00    5.35
 -11   1  25   12.54    7.55
 -11  -1  25   -0.00    5.09
 -11   1  26    3.68    6.09
 -11  -1  26    2.74    6.59
  11   1 -26   -0.00    5.74
 -11   1  27    9.60    8.55
 -11  -1  27    2.13    6.22
  11   1 -27    2.12    6.24
 -11   1  28    1.82    6.91
 -11  -1  28    2.04    5.40
  11   1 -28    1.55    4.88
 -11   1  29   -0.00    7.48
 -11  -1  29    3.67    6.37
 -11   1  30   -0.00    6.70
 -11  -1  30   -0.00    6.82
  11  -2  -1    2.65    6.40
  11  -2  -1   12.82    7.40
  11   2  -1    7.67    6.49
 -11   2   2   -0.00    5.07
  11  -2  -2    0.78    4.80
  11  -2  -2    0.00    6.04
  11   2  -2   -0.00    4.56
 -11   2   3   16.27    7.81
  11  -2  -3   15.04    7.85
  11  -2  -3   10.93    6.60
  11   2  -3    8.57    6.40
 -11   2   4    0.00    5.54
  11  -2  -4    0.00    5.49
  11  -2  -4    7.86    6.25
  11   2  -4    0.00    5.29
  11  -2  -5   38.88   10.78
  11  -2  -5   26.51    9.70
  11   2  -5   23.93    8.40
 -11   2   6    2.91    5.51
  11  -2  -6    5.39    6.20
  11  -2  -6   10.16    6.98
 -11  -2   6    4.18    4.99
  11   2  -6    9.61    6.60
 -11   2   7    0.00    5.59
  11  -2  -7   13.87    6.32
  11  -2  -7    8.40    6.85
 -11  -2   7    6.77    6.52
  11   2  -7   15.85    7.28
 -11   2   8    2.83    5.70
  11  -2  -8    2.62    6.69
 -11  -2   8    2.20    4.24
  11   2  -8    1.16    6.05
 -11   2   9   20.67    9.02
  11  -2  -9   29.15    9.87
 -11  -2   9   11.09    6.78
  11   2  -9   16.27    8.06
 -11   2  10   -0.00    5.27
  11  -2 -10    1.07    5.50
 -11  -2  10    3.64    5.85
  11   2 -10    1.53    5.15
 -11   2  11   14.48    7.82
  11  -2 -11   10.20    7.25
 -11  -2  11   15.40    7.38
 -11   2  12   -0.00    6.09
  11  -2 -12    0.51    5.78
 -11  -2  12   -0.00    4.23
  11   2 -12    0.00    5.09
 -11   2  13    3.19    6.30
  11  -2 -13    2.61    5.71
 -11  -2  13    4.74    5.73
  11   2 -13   -0.00    5.87
 -11   2  14    1.22    5.92
  11  -2 -14   -0.00    6.31
 -11  -2  14    0.00    5.19
  11   2 -14    2.51    5.45
 -11  -2  15   19.78    7.88
  11   2 -15   14.70    8.72
 -11   2  16    1.00    5.23
  11  -2 -16    6.20    7.05
 -11  -2  16    4.32    5.81
  11   2 -16    0.00    5.39
 -11   2  17    1.51    5.35
  11  -2 -17    8.51    7.86
 -11  -2  17    6.57    6.00
  11   2 -17   -0.00    5.08
 -11   2  18    0.78    6.10
  11  -2 -18    5.28    7.25
 -11  -2  18    0.88    5.46
  11   2 -18   -0.00    5.42
 -11   2  19   15.94    8.13
  11  -2 -19    5.32    6.41
 -11  -2  19   -0.00    6.02
  11   2 -19    5.51    7.01
 -11   2  20   -0.00    7.88
  11  -2 -20    1.57    6.28
 -11  -2  20   -0.00    5.45
  11   2 -20    2.80    4.87
 -11   2  21   13.72    8.67
  11  -2 -21    2.79    6.77
 -11  -2  21    2.99    6.05
  11   2 -21    8.09    7.65
 -11   2  22   -0.00    5.89
  11  -2 -22   -0.00    6.63
 -11  -2  22    5.63    6.92
  11   2 -22    4.15    5.76
  11  -2 -23    0.00    6.55
 -11  -2  23   -0.00    5.44
  11   2 -23    3.00    5.28
 -11   2  24   -0.00    6.46
 -11  -2  24   -0.00    6.49
  11   2 -24   -0.00    5.70
 -11   2  25   -0.00    6.26
 -11  -2  25    0.81    6.22
  11   2 -25    1.33    6.61
 -11   2  26   10.38    7.98
 -11  -2  26   10.48    7.92
  11   2 -26   -0.00    6.31
 -11   2  27    4.43    6.58
 -11  -2  27   10.76    7.48
  11   2 -27    1.08    6.18
 -11   2  28    4.47    7.09
 -11  -2  28    4.52    6.58
  11   2 -28   -0.00    6.33
 -11   2  29    4.68    5.87
 -11  -2  29    0.00    5.21
  11   2 -29   -0.00    5.15
 -11  -2  30    5.80    6.55
  11  -3  -1    2.20    5.96
  11  -3  -1    9.44    7.03
 -11  -3   1    8.78    5.75
  11   3  -1   17.86    7.19
  11   3  -1    0.47    4.74
  11  -3  -2   12.28    7.47
  11  -3  -2    9.75    7.13
 -11  -3   2   16.34    7.30
  11   3  -2   13.07    6.68
 -11   3   3   35.07   10.51
  11  -3  -3   27.65    9.35
  11  -3  -3   27.86    9.44
  11   3  -3   22.20    7.68
 -11   3   4    0.00    5.48
  11  -3  -4    4.30    6.14
 -11   3   5    3.37    5.66
  11  -3  -5    0.40    5.92
  11  -3  -5   -0.00    6.24
  11   3  -5    9.31    5.63
  11  -3  -6    2.45    6.01
  11  -3  -6    8.77    7.01
  11   3  -6   15.61    6.89
 -11   3   7   38.34   10.77
  11  -3  -7   15.92    8.33
  11  -3  -7   18.98    9.50
 -11  -3   7   29.67    8.55
  11   3  -7   12.87    7.42
 -11   3   8   -0.00    5.12
  11  -3  -8   -0.00    5.72
  11  -3  -8    6.71    6.37
 -11  -3   8    1.01    4.83
  11   3  -8    1.54    5.47
 -11   3   9    8.56    7.00
  11  -3  -9    7.84    7.95
 -11  -3   9    2.57    5.22
  11   3  -9   17.06    7.94
 -11   3  10    5.53    6.68
  11  -3 -10   -0.00    5.53
 -11  -3  10    4.26    5.37
  11   3 -10    4.20    5.55
 -11  -3  11   -0.00    4.79
  11   3 -11    4.84    5.93
 -11   3  12   -0.00    5.57
  11  -3 -12    3.48    6.09
 -11  -3  12    0.21    3.83
  11   3 -12    0.00    4.67
 -11   3  13   13.10    7.97
  11  -3 -13    7.14    7.79
  11   3 -13   22.73    8.09
 -11   3  14   -0.00    4.82
  11  -3 -14    2.06    5.49
 -11  -3  14   -0.00    5.76
  11   3 -14    1.96    3.80
 -11   3  15   -0.00    6.08
  11  -3 -15    0.13    6.49
 -11  -3  15    4.18    5.26
  11   3 -15    0.28    5.79
 -11   3  16    1.22    5.91
  11  -3 -16    0.53    4.95
 -11  -3  16   -0.00    5.47
  11   3 -16    2.72    5.11
  11  -3 -17    0.07    6.53
 -11  -3  17    5.07    5.46
  11   3 -17    3.97    7.21
 -11   3  18    0.89    5.77
  11  -3 -18    3.08    6.62
 -11  -3  18    4.14    5.95
  11   3 -18    4.78    6.35
 -11   3  19    9.09    7.01
  11  -3 -19    1.03    5.47
 -11  -3  19    2.00    6.19
  11   3 -19    8.03    6.58
 -11   3  20    4.10    6.66
  11  -3 -20    5.62    6.38
  11   3 -20    3.42    5.26
 -11   3  21    0.00    6.35
  11  -3 -21    0.00    6.09
 -11  -3  21   11.01    7.29
  11   3 -21    2.89    5.48
 -11   3  22    3.51    6.76
 -11  -3  22    7.09    6.29
  11   3 -22   -0.00    6.03
 -11   3  23    8.27    7.38
 -11  -3  23   20.13    9.57
  11   3 -23    7.53    7.50
 -11   3  24    1.90    6.69
 -11  -3  24    5.60    6.38
  11   3 -24   -0.00    5.96
 -11   3  25    5.01    6.70
 -11  -3  25   -0.00    4.45
  11   3 -25   -0.00    6.80
 -11  -3  26    1.20    4.82
  11   3 -26    0.00    6.61
 -11   3  27   12.97    8.03
 -11  -3  27    3.96    6.98
  11   3 -27    6.88    7.58
 -11   3  28    0.00    5.85
 -11  -3  28    1.34    6.03
  11   3 -28   -0.00    4.74
 -11   3  29   -0.00    5.48
 -11  -3  29    1.66    5.71
  11   3 -29    0.00    6.28
 -11  -3  30   -0.00    6.07
  11   3 -30    4.82    7.17
  11  -4  -1    8.25    6.13
  11  -4  -1    3.64    7.00
 -11  -4   1   14.52    7.02
  11   4  -1   18.52    7.27
  11   4  -1    7.68    5.66
  11  -4  -2    1.59    5.65
  11  -4  -2    0.00    5.90
 -11  -4   2    2.54    4.62
  11   4  -2    3.34    4.92
  11   4  -2   -0.00    5.32
 -11   4   3    2.66    5.63
  11  -4  -3    3.35    6.33
  11  -4  -3    6.99    7.15
 -11  -4   3    0.50    4.20
  11   4  -3    0.00    4.09
 -11   4   4   -0.00    5.04
  11  -4  -4    1.73    6.16
  11  -4  -4    7.40    7.53
 -11  -4   4   10.74    6.20
  11   4  -4    4.15    5.43
 -11   4   5   39.91   11.61
  11  -4  -5   21.25    9.49
  11   4  -5   16.99    8.05
 -11   4   6   22.55    9.35
  11  -4  -6    0.69    5.40
  11  -4  -6    2.97    6.21
  11   4  -6    8.18    5.77
 -11   4   7   12.78    8.05
  11  -4  -7    8.52    6.56
  11  -4  -7    3.34    6.24
  11   4  -7    2.64    5.57
 -11   4   8    3.21    6.31
  11  -4  -8    7.64    6.84
  11  -4  -8    1.34    6.64
  11   4  -8    5.71    5.75
 -11   4   9   22.29    9.48
  11  -4  -9   11.86    6.98
  11  -4  -9   30.70    9.97
 -11  -4   9    8.94    5.90
  11   4  -9   19.08    7.45
 -11   4  10   15.84    8.03
  11  -4 -10    2.78    6.08
 -11  -4  10    7.94    5.47
  11   4 -10    7.38    6.03
 -11   4  11   10.76    7.82
  11  -4 -11   12.53    7.82
 -11  -4  11   15.90    6.77
  11   4 -11   17.35    7.47
 -11   4  12   -0.00    4.06
  11  -4 -12    4.94    6.85
  11   4 -12    1.74    5.28
 -11   4  13   -0.00    5.16
  11  -4 -13    0.14    5.70
 -11  -4  13    8.45    6.26
  11   4 -13    6.97    6.11
 -11   4  14    0.00    6.34
  11  -4 -14   -0.00    5.94
 -11  -4  14    8.66    6.04
  11   4 -14    5.36    5.49
 -11   4  15   11.97    8.03
  11  -4 -15    6.16    7.02
 -11  -4  15    0.00    5.08
  11   4 -15    7.27    6.29
 -11   4  16    3.85    6.24
  11  -4 -16    7.72    6.53
 -11  -4  16    3.79    6.13
  11   4 -16    0.00    5.81
 -11   4  17    0.00    5.87
  11  -4 -17    0.00    6.42
 -11  -4  17   10.81    6.56
  11   4 -17    2.65    4.49
 -11   4  18   -0.00    4.88
  11  -4 -18    5.71    6.63
  11   4 -18    2.99    6.08
 -11  -4  19    3.01    6.94
  11   4 -19   -0.00    5.24
 -11   4  20    0.00    6.34
 -11  -4  20    7.52    5.79
  11   4 -20   -0.00    4.80
 -11   4  21    1.19    6.93
 -11  -4  21    1.34    5.27
  11   4 -21    2.57    6.60
 -11   4  22    6.66    6.61
 -11  -4  22    4.19    5.92
  11   4 -22    5.98    6.95
 -11   4  23   -0.00    6.22
 -11  -4  23   -0.00    5.82
  11   4 -23   -0.00    4.96
 -11   4  24   -0.00    5.11
 -11  -4  24   -0.00    5.82
  11   4 -24    0.80    5.37
 -11   4  25    4.54    6.23
 -11  -4  25    0.36    6.63
  11   4 -25    4.77    5.96
 -11   4  26    4.64    7.43
 -11  -4  26    2.85    5.46
 -11   4  27    2.58    7.26
 -11  -4  27    4.71    7.52
 -11   4  28    1.71    6.14
 -11  -4  28    3.79    7.24
  11   4 -28   -0.00    6.07
 -11  -4  29    1.44    6.00
  11   4 -29   -0.00    5.21
 -11  -4  30    0.69    6.00
  11   4 -30    5.71    6.58
  11   4 -31    0.00    5.59
  11  -5  -1   -0.00    7.10
  11  -5  -1    1.84    6.72
  11  -5  -2    4.87    6.62
  11  -5  -2   26.95   10.14
  11   5  -2    9.23    5.96
  11  -5  -3    7.61    6.94
  11  -5  -3    8.84    7.76
  11   5  -3    7.91    6.01
 -11   5   4    5.89    8.02
  11  -5  -4    0.47    5.39
  11   5  -4   -0.00    3.59
 -11   5   5    6.80    6.74
  11  -5  -5    0.00    6.35
  11  -5  -5   -0.00    5.74
 -11  -5   5    1.40    4.70
  11   5  -5    2.98    5.17
 -11   5   6    6.30    6.89
  11  -5  -6   15.31    8.20
  11   5  -6   18.69    6.66
 -11   5   7   17.41    9.44
  11  -5  -7    3.82    5.45
  11  -5  -7   18.34    9.13
  11   5  -7   11.55    6.58
 -11   5   8    0.00    7.28
  11  -5  -8    0.00    4.73
  11  -5  -8   -0.00    5.91
  11   5  -8    8.39    5.47
 -11   5   9    1.48    5.67
  11  -5  -9   11.21    7.50
  11  -5  -9   15.75    7.97
 -11  -5   9   12.78    6.83
  11   5  -9   13.25    6.15
 -11   5  10    1.42    6.95
  11  -5 -10    2.42    6.06
  11  -5 -10   -0.00    5.82
 -11  -5  10    0.68    3.79
 -11   5  11    6.22    6.94
  11  -5 -11    3.44    5.60
  11  -5 -11    0.00    6.75
 -11  -5  11    8.83    5.28
  11   5 -11    0.00    4.09
 -11   5  12   13.85    8.11
  11  -5 -12    4.19    7.16
 -11  -5  12   28.67    8.58
  11   5 -12    5.11    5.85
 -11   5  13   20.37    9.34
  11  -5 -13   18.61    9.41
 -11  -5  13   13.27    7.39
  11   5 -13   15.53    7.08
 -11   5  14   -0.00    5.14
  11  -5 -14    0.00    4.86
 -11  -5  14    2.08    6.00
  11   5 -14    0.57    4.81
 -11   5  15    0.00    6.70
  11  -5 -15   -0.00    5.91
 -11  -5  15    3.57    6.32
  11   5 -15    1.19    5.14
 -11   5  16   -0.00    7.34
 -11  -5  16   -0.00    5.67
  11   5 -16   -0.00    3.97
 -11   5  17    3.39    5.85
 -11  -5  17    6.55    6.39
  11   5 -17   -0.00    5.36
 -11   5  18    6.36    7.62
 -11  -5  18    7.23    6.39
  11   5 -18   14.85    7.21
 -11   5  19    4.01    7.66
 -11  -5  19    4.28    7.09
  11   5 -19    0.59    4.94
 -11   5  20    3.62    6.78
 -11  -5  20   -0.00    5.66
  11   5 -20    1.83    5.58
 -11   5  21    7.30    7.03
 -11  -5  21    0.00    5.51
  11   5 -21   12.51    6.86
 -11   5  22    0.77    6.94
 -11  -5  22    7.46    6.29
  11   5 -22    0.00    5.53
 -11   5  23    7.76    8.15
 -11  -5  23    7.08    7.17
  11   5 -23    3.82    6.22
 -11   5  24    0.77    6.04
 -11  -5  24   13.34    7.33
  11   5 -24   -0.00    5.47
 -11   5  25    4.19    6.05
 -11  -5  25   -0.00    6.43
  11   5 -25    2.91    6.86
 -11   5  26    0.00    7.39
 -11  -5  26    7.60    6.81
  11   5 -26    0.30    4.92
 -11   5  27   -0.00    6.99
 -11  -5  27    2.94    5.91
  11   5 -27    2.67    5.22
 -11   5  28    5.91    7.45
 -11  -5  28    0.96    5.82
  11   5 -28    0.00    5.88
 -11  -5  29    1.01    5.56
  11   5 -29   -0.00    5.73
 -11  -5  30    0.00    6.20
  11   5 -30    3.24    6.04
  11   5 -31    0.00    6.41
  11   5 -32   -0.00    6.73
  11  -6  -1    7.37    7.75
  11  -6  -1   22.27    8.67
  11   6  -1    0.10    3.99
  11  -6  -2    0.78    5.06
  11  -6  -2   -0.00    7.04
  11   6  -2    0.00    4.92
  11  -6  -3    0.10    5.53
  11  -6  -3   -0.00    6.28
  11   6  -3    1.80    4.75
  11  -6  -4   15.00    7.86
  11  -6  -4   11.02    8.22
  11   6  -4    9.01    5.95
  11  -6  -5    6.92    7.84
  11  -6  -5    1.68    7.52
  11   6  -5   17.70    6.40
 -11   6   6    9.37    8.61
  11  -6  -6    2.20    7.40
  11  -6  -6    0.00    5.34
  11   6  -6    8.71    5.51
 -11   6   7    5.32    6.23
  11  -6  -7    7.34    7.14
  11  -6  -7   10.47    7.03
  11   6  -7    0.00    4.03
 -11   6   8   22.91    9.66
  11  -6  -8    9.72    7.39
  11  -6  -8    4.24    6.10
  11   6  -8    0.82    4.75
 -11   6   9    0.00    6.47
  11  -6  -9    2.70    6.05
  11  -6  -9    0.00    6.10
  11   6  -9    3.79    4.29
  11  -6 -10    0.74    4.78
  11  -6 -10    6.63    7.76
  11   6 -10   13.97    7.37
 -11   6  11    1.91    5.93
  11  -6 -11   10.23    6.38
  11  -6 -11    7.42    7.26
 -11  -6  11    7.66    5.58
  11   6 -11   16.32    6.33
 -11   6  12    0.00    6.68
  11  -6 -12   -0.00    6.06
 -11  -6  12    0.84    4.78
  11   6 -12    4.60    5.31
 -11   6  13    1.57    6.47
 -11  -6  13    0.00    4.89
  11   6 -13   -0.00    4.22
 -11   6  14   11.44    8.40
 -11  -6  14    1.81    4.96
  11   6 -14    0.48    3.76
 -11   6  15    4.32    7.33
 -11  -6  16   12.58    7.52
  11   6 -16   12.75    7.03
 -11   6  17    7.14    6.56
 -11  -6  17    0.00    5.72
  11   6 -17   -0.00    5.19
 -11   6  18   -0.00    5.83
 -11  -6  18    6.26    6.81
  11   6 -18    2.29    4.64
 -11   6  19    3.10    6.46
 -11  -6  19   -0.00    5.07
  11   6 -19    0.62    5.05
 -11   6  20    4.91    6.42
 -11  -6  20    0.00    5.69
  11   6 -20    0.00    5.40
 -11   6  21    6.83    7.18
 -11  -6  21   -0.00    5.94
  11   6 -21    7.13    6.02
 -11   6  22    3.68    6.53
 -11  -6  22    2.02    5.74
  11   6 -22   -0.00    4.46
 -11   6  23    2.20    5.92
 -11  -6  23   -0.00    5.87
  11   6 -23   10.78    7.07
 -11   6  24    3.99    7.50
 -11  -6  24   -0.00    4.83
  11   6 -24    6.56    6.44
 -11   6  25    1.20    7.82
 -11  -6  25    2.00    5.85
  11   6 -25    8.79    7.21
 -11   6  26    4.59    6.91
 -11  -6  26    0.00    5.75
  11   6 -26   -0.00    4.79
 -11   6  27   -0.00    5.83
 -11  -6  27   -0.00    6.25
  11   6 -27    2.92    6.01
 -11  -6  28   -0.00    6.67
  11   6 -28   -0.00    4.93
 -11  -6  29    0.53    5.58
  11   6 -29   -0.00    5.61
 -11  -6  30   -0.00    6.16
  11   6 -30    5.60    6.42
  11   6 -31    2.82    5.94
  11  -7  -1    2.11    6.05
  11   7  -1    3.81    4.71
  11  -7  -2    9.08    8.51
  11   7  -2   16.38    6.45
  11  -7  -3   -0.00    5.67
  11  -7  -3    3.51    7.10
  11   7  -3    2.95    4.43
  11  -7  -4   -0.00    5.62
  11  -7  -4   -0.00    6.34
  11   7  -4    2.01    4.54
  11  -7  -5    0.00    5.85
  11  -7  -5   -0.00    6.33
  11   7  -5   -0.00    3.53
  11  -7  -6   22.00    8.30
  11  -7  -6    1.99    5.41
  11   7  -6    3.18    4.60
 -11   7   7   -0.00    6.45
  11  -7  -7   -0.00    5.38
  11  -7  -7    5.27    7.38
  11   7  -7    0.59    4.34
 -11   7   8   13.71    7.76
  11  -7  -8    4.37    7.19
  11   7  -8   21.98    7.22
 -11   7   9   10.51    8.73
  11  -7  -9    8.69    7.73
  11   7  -9   13.54    6.43
 -11   7  10   -0.00    6.39
  11  -7 -10    0.38    5.36
  11   7 -10    0.00    2.77
 -11   7  11    7.59    7.74
  11  -7 -11    0.98    5.81
  11   7 -11    0.00    4.05
 -11   7  12   14.63    8.00
  11  -7 -12   21.98    8.71
 -11   7  13    4.92    7.23
  11  -7 -13    2.50    5.61
  11   7 -13    7.66    5.96
 -11   7  14    9.13    6.38
  11  -7 -14    1.45    4.42
  11   7 -14    4.53    4.99
 -11   7  15   -0.00    6.57
  11   7 -15   -0.00    4.73
 -11   7  16    3.82    6.48
 -11  -7  16    0.00    4.63
  11   7 -16    5.93    6.31
 -11   7  17    2.71    6.04
 -11  -7  17   -0.00    5.12
  11   7 -17    2.55    4.52
 -11   7  18    0.00    6.46
 -11  -7  18   12.53    6.72
  11   7 -18    3.90    5.26
 -11   7  19    1.63    5.90
 -11  -7  19   -0.00    5.50
  11   7 -19    0.00    4.07
 -11   7  20    6.49    6.67
 -11  -7  20    5.07    6.47
  11   7 -20    3.17    5.62
 -11   7  21   -0.00    7.12
 -11  -7  21   -0.00    5.38
  11   7 -21    3.19    5.49
 -11   7  22   -0.00    6.19
  11   7 -22   -0.00    5.20
 -11   7  23    6.20    6.37
 -11  -7  23    7.29    7.03
  11   7 -23    4.09    5.11
 -11   7  24    4.18    7.49
 -11  -7  24    1.16    5.40
  11   7 -24   -0.00    4.87
 -11   7  25    9.47    7.28
 -11  -7  25    2.21    5.04
  11   7 -25    3.82    5.66
 -11  -7  26    0.70    5.92
  11   7 -26    3.74    6.59
 -11  -7  27    0.82    5.62
  11   7 -27   -0.00    5.00
 -11  -7  28    2.03    6.29
  11   7 -28    1.03    5.86
 -11  -7  29   -0.00    6.54
  11   7 -29   -0.00    4.25
  11  -8  -1    4.62    6.19
  11   8  -1    0.00    3.69
  11  -8  -2    3.59    6.59
  11   8  -2    2.41    4.16
  11  -8  -3   -0.00    6.89
  11   8  -3    0.13    3.49
  11  -8  -4    1.69    6.35
  11  -8  -5    6.83    7.00
  11   8  -5    7.10    5.36
  11  -8  -6   10.48    7.03
  11   8  -6   18.73    6.15
  11  -8  -7    3.23    5.78
  11   8  -7    6.19    5.00
 -11   8   8    3.06    6.36
  11  -8  -8    2.00    7.03
  11   8  -8    0.00    4.43
 -11   8   9    5.74    5.84
  11  -8  -9   -0.00    6.41
 -11   8  10   16.01    9.70
  11  -8 -10   13.59    9.18
  11   8 -10    8.27    6.12
 -11   8  11    0.00    6.83
  11  -8 -11    0.00    6.61
  11   8 -11    0.00    4.41
 -11   8  12    0.00    5.91
  11  -8 -12    3.41    5.12
  11   8 -12    1.54    3.97
 -11   8  13    2.37    6.14
  11  -8 -13   -0.00    6.23
  11   8 -13    4.58    4.34
 -11   8  14    0.00    6.67
  11  -8 -14   -0.00    5.87
  11   8 -14    1.57    5.15
 -11   8  15    6.64    6.65
  11  -8 -15    5.12    6.27
  11   8 -15    1.06    4.08
 -11   8  16    5.70    7.35
  11  -8 -16   10.35    8.05
  11   8 -16    3.27    5.36
 -11   8  17    0.00    5.26
  11   8 -17    0.11    4.46
 -11   8  18   -0.00    5.91
  11   8 -18    0.00    3.97
 -11   8  19   -0.00    6.11
  11   8 -19    3.34    4.87
 -11   8  20    0.86    4.82
  11   8 -20    3.65    4.93
  11   8 -21    2.55    4.95
 -11   8  22   -0.00    6.35
  11   8 -22    0.00    5.15
 -11   8  23    3.78    6.67
 -11  -8  23   -0.00    4.36
 -11   8  24    1.44    6.30
 -11  -8  24   -0.00    6.50
 -11  -8  25    4.62    5.68
  11   8 -25   -0.00    5.69
 -11  -8  26    0.00    6.72
  11   8 -26    0.00    5.26
 -11  -8  27    4.97    7.53
 -11  -8  28    0.98    6.21
 -11  -8  29   -0.00    7.10
  11  -9  -1   -0.00    5.71
  11   9  -1   -0.00    3.06
  11  -9  -2   13.06    8.58
  11   9  -2    4.37    3.94
  11  -9  -3   -0.00    5.85
  11   9  -3   -0.00    4.20
  11  -9  -4   10.95    8.51
  11   9  -4   17.31    6.28
  11  -9  -5   -0.00    6.78
  11   9  -5    1.62    3.82
  11   9  -6    2.77    3.91
  11  -9  -7   -0.00    5.20
  11  -9  -8   11.78    6.95
  11   9  -8    6.18    5.19
  11  -9  -9   -0.00    5.18
  11   9  -9   10.14    5.25
 -11   9  10    0.00    7.13
  11  -9 -10   -0.00    7.37
  11   9 -10    2.08    5.01
 -11   9  11    0.29    5.84
  11  -9 -11    0.00    5.58
  11   9 -11   -0.00    3.17
 -11   9  12    7.22    7.38
  11   9 -12    5.27    4.89
 -11   9  13    2.59    7.95
  11  -9 -13   -0.00    6.01
  11   9 -13   -0.00    4.41
 -11   9  14   -0.00    6.28
  11  -9 -14    7.55    6.97
  11   9 -14    4.76    4.95
 -11   9  15    2.56    7.33
  11  -9 -15   -0.00    6.90
  11   9 -15    0.42    4.16
 -11   9  16   -0.00    5.57
  11  -9 -16   -0.00    6.69
 -11   9  17   -0.00    7.00
  11  -9 -17   -0.00    4.83
  11   9 -17    0.00    4.29
 -11   9  18    4.92    7.97
  11  -9 -18    1.44    5.59
  11   9 -18    4.22    5.37
 -11   9  19   -0.00    6.15
  11   9 -19    0.53    5.19
 -11   9  20    2.21    6.78
  11   9 -20    2.40    5.33
 -11   9  21    2.88    7.09
  11   9 -21   -0.00    5.64
 -11   9  22    2.83    7.89
  11   9 -22    3.47    5.78
  11   9 -23    0.00    5.92
  11 -10  -1    0.00    6.45
  11  10  -1    0.75    3.24
  11  10  -2    0.43    3.93
  11 -10  -3   -0.00    5.97
  11  10  -3    0.79    3.40
  11 -10  -4    8.77    7.01
  11  10  -4    2.80    3.59
  11 -10  -5   -0.00    6.87
  11 -10  -6    4.10    6.30
  11  10  -6    6.80    4.42
  11 -10  -7    1.33    6.86
  11  10  -7   -0.00    3.68
  11 -10  -8    4.02    5.85
  11  10  -8   -0.00    4.62
  11 -10  -9    1.80    5.47
  11  10  -9   -0.00    3.94
  11 -10 -10    0.71    7.57
  11  10 -10    9.56    5.73
 -11  10  11   -0.00    6.43
  11 -10 -11   -0.00    5.33
  11  10 -11   -0.00    4.00
 -11  10  12   -0.00    7.46
  11 -10 -12   -0.00    5.93
  11  10 -12   -0.00    3.70
 -11  10  13    2.22    6.52
  11 -10 -13    0.04    4.87
  11  10 -13    0.40    3.94
 -11  10  14    6.06    7.56
  11  10 -14   -0.00    3.77
 -11  10  15    0.06    5.68
  11 -10 -15    0.84    5.75
  11  10 -15   -0.00    4.55
 -11  10  16   11.56    8.52
  11 -10 -16    9.22    8.22
  11  10 -16    2.06    4.57
 -11  10  17    0.00    5.92
  11 -10 -17   -0.00    7.03
  11  10 -17    1.23    4.32
 -11  10  18    0.83    6.24
  11 -10 -18    1.66    6.54
  11  10 -18   -0.00    4.93
 -11  10  19   -0.00    7.35
  11 -10 -19   -0.00    6.33
  11  10 -19   -0.00    6.36
 -11  10  20    2.41    4.92
  11 -10 -20    3.78    6.14
  11 -10 -21   -0.00    6.42
  11 -11  -1   -0.00    6.67
  11  11  -1    2.71    3.74
  11 -11  -2    1.51    6.65
  11  11  -2    0.00    2.93
  11 -11  -3   -0.00    5.25
  11  11  -3    1.46    3.28
  11 -11  -4    0.00    5.71
  11  11  -4    5.78    3.93
  11 -11  -5    0.00    5.15
  11  11  -5    2.13    3.28
  11 -11  -6   -0.00    5.49
  11  11  -6   -0.00    3.39
  11 -11  -7   -0.00    8.10
  11  11  -7   -0.00    3.78
  11 -11  -8    7.51    7.35
  11  11  -8    4.52    4.52
  11 -11  -9   -0.00    5.34
  11  11  -9    0.00    4.21
  11 -11 -10   -0.00    5.32
  11  11 -10    1.42    3.91
  11 -11 -11    0.00    6.97
  11  11 -11   -0.00    3.95
  11 -11 -12    2.12    6.62
  11  11 -12   -0.00    4.49
 -11  11  13   -0.00    5.86
  11 -11 -13   -0.00    7.66
  11  11 -13    0.47    4.70
 -11  11  14    2.95    7.40
  11 -11 -14    0.00    7.01
  11  11 -14    3.53    4.99
 -11  11  15   -0.00    6.63
  11 -11 -15    1.95    6.59
  11  11 -15    4.66    4.18
 -11  11  16    0.00    7.45
  11  11 -16   -0.00    4.53
 -11  11  17    4.79    7.58
  11 -11 -17    4.99    7.98
 -11  11  18   10.48    8.41
  11 -11 -18    0.25    5.91
  11 -12  -1    0.00    6.20
  11  12  -1    1.18    3.01
  11 -12  -2    1.43    6.72
  11  12  -2    0.00    2.85
  11 -12  -3   -0.00    5.62
  11  12  -3    0.41    2.89
  11 -12  -4    1.40    5.71
  11  12  -4    9.03    4.46
  11 -12  -5    6.24    7.76
  11  12  -5    6.39    4.03
  11 -12  -6    2.94    6.47
  11  12  -6    4.59    4.15
  11 -12  -7    1.13    7.92
  11  12  -7    3.08    3.62
  11 -12  -8    0.60    4.56
  11  12  -8    0.15    3.20
  11 -12  -9   -0.00    5.77
  11  12  -9    2.50    4.38
  11 -12 -10    1.67    5.95
  11  12 -10    0.23    4.05
  11  12 -11   -0.00    4.11
  11 -12 -12    2.10    5.91
  11  12 -12    0.67    3.95
  11 -12 -13   -0.00    5.22
  11 -12 -14   -0.00    7.30
  11 -12 -15    5.94    7.19
  11 -13  -1   -0.00    6.23
  11 -13  -2   -0.00    6.53
  11  13  -2   -0.00    2.75
  11 -13  -3    0.22    5.90
  11  13  -3   -0.00    3.05
  11 -13  -4   -0.00    5.18
  11  13  -4    2.66    3.20
  11 -13  -5   -0.00    6.02
  11  13  -5    0.00    3.36
  11 -13  -6    1.46    5.10
  11  13  -6    1.33    3.20
  11 -13  -7    1.13    6.06
  11  13  -7    0.00    3.51
  11 -13  -8    1.92    6.00
  11  13  -8    1.21    3.47
  11  14  -1    0.01    2.27
  11  14  -2   -0.00    2.26
  11  14  -3    1.51    3.10
  10   0  -1   -0.00    5.20
  10   0  -2   -0.00    5.48
  10   0  -3    2.05    4.90
  10   0  -4   60.30   12.50
  10   0  -5   -0.00    5.48
  10   0  -6   16.47    8.11
 -10   0   7   -0.00    4.82
  10   0  -7   -0.00    5.08
 -10   0   8   18.33    7.24
  10   0  -8   28.59    8.70
 -10   0   9   -0.00    3.82
  10   0  -9   -0.00    4.82
  10   0 -10   85.87   15.42
 -10   0  11   -0.00    5.43
  10   0 -11   -0.00    5.56
 -10   0  12    2.94    4.98
  10   0 -12   -0.00    5.27
 -10   0  13   -0.00    5.30
  10   0 -13    0.26    5.95
 -10   0  14   21.96    8.41
  10   0 -14    5.31    6.16
 -10   0  15   -0.00    5.20
  10   0 -15   -0.00    4.91
 -10   0  16   26.77    9.30
  10   0 -16   12.62    7.15
 -10   0  17    6.85    5.70
  10   0 -17    1.53    5.25
 -10   0  18    6.80    5.88
  10   0 -18   22.27    8.98
 -10   0  19    1.61    6.03
  10   0 -19    0.36    5.69
 -10   0  20   21.80    9.35
  10   0 -20   23.40    9.83
 -10   0  21    0.00    7.30
  10   0 -21    0.00    5.91
 -10   0  22    3.83    6.76
  10   0 -22    0.00    5.40
 -10   0  23   -0.00    5.47
  10   0 -23    3.07    5.90
 -10   0  24   -0.00    4.84
  10   0 -24   16.57    9.15
 -10   0  25    3.79    7.42
  10   0 -25   -0.00    3.89
 -10   0  26   10.71    7.11
  10   0 -26    9.11    7.18
 -10   0  27    1.34    4.69
  10   0 -27   -0.00    6.32
 -10   0  28    7.28    7.94
 -10   0  29   -0.00    6.85
 -10   0  30    3.89    6.38
 -10   0  31   -0.00    6.68
 -10   0  32    4.95    7.15
  10  -1  -1    0.00    7.00
 -10  -1   1   -0.00    4.63
  10   1  -1    0.00    4.84
  10   1  -1   -0.00    4.03
  10  -1  -2  115.12   17.95
 -10  -1   2  108.09   17.13
  10   1  -2  159.52   18.95
  10  -1  -3    4.01    6.55
 -10  -1   3   12.75    6.64
  10   1  -3   10.86    6.25
 -10   1   4    1.36    5.26
  10  -1  -4    3.44    5.19
  10  -1  -4    2.20    5.15
  10   1  -4    1.02    5.00
 -10   1   5   14.83    7.15
  10  -1  -5    0.00    6.65
  10   1  -5    4.77    6.12
 -10   1   6   47.38   11.30
  10  -1  -6   48.34   11.47
  10   1  -6   61.95   12.81
  10  -1  -7    1.66    5.52
  10   1  -7    2.15    5.28
 -10   1   8   24.20    8.47
  10  -1  -8   30.70    9.22
  10   1  -8   26.73    8.85
 -10   1   9   -0.00    4.87
  10  -1  -9   -0.00    6.05
 -10  -1   9   -0.00    5.01
  10   1  -9    0.00    5.33
 -10   1  10    0.00    5.16
  10  -1 -10    0.00    5.38
 -10  -1  10   -0.00    4.79
  10   1 -10   -0.00    5.24
 -10   1  11    7.02    5.59
  10  -1 -11    0.00    5.44
 -10  -1  11    7.56    5.86
  10   1 -11    8.23    6.46
 -10   1  12   43.27   11.63
  10  -1 -12   58.02   12.95
 -10  -1  12   52.31   11.56
  10   1 -12   49.53   11.54
 -10   1  13    0.12    5.16
  10  -1 -13   -0.00    5.90
 -10  -1  13   -0.00    5.11
  10   1 -13    2.84    5.31
 -10   1  14    7.88    5.56
  10  -1 -14    7.53    7.84
 -10  -1  14    2.64    5.40
  10   1 -14    3.02    6.20
 -10   1  15   -0.00    5.44
  10  -1 -15    1.84    4.91
 -10  -1  15   -0.00    4.99
  10   1 -15    0.49    4.93
 -10   1  16   28.34    9.52
  10  -1 -16   20.96    8.45
 -10  -1  16   14.80    7.50
  10   1 -16   12.01    7.07
 -10   1  17   -0.00    4.78
 -10  -1  17    3.65    5.90
  10   1 -17    4.57    5.65
 -10   1  18   21.70    8.22
  10  -1 -18   10.72    6.65
 -10  -1  18    8.71    6.57
  10   1 -18    1.49    6.37
 -10   1  19    3.47    5.96
  10  -1 -19    1.43    5.69
 -10  -1  19    0.00    4.15
 -10   1  20   -0.00    4.64
  10  -1 -20    0.18    4.65
 -10  -1  20   -0.00    5.52
  10   1 -20   -0.00    6.03
 -10   1  21   12.14    6.64
  10  -1 -21    7.20    7.97
 -10  -1  21    0.19    4.92
  10   1 -21    1.54    5.87
 -10   1  22   31.73   11.01
  10  -1 -22   34.24   11.38
 -10  -1  22   48.65   11.92
  10   1 -22   22.17   10.06
 -10   1  23    2.61    6.78
  10  -1 -23    1.97    5.82
 -10  -1  23   -0.00    5.53
  10   1 -23   -0.00    5.78
 -10   1  24    0.00    5.87
  10  -1 -24    3.62    6.20
 -10  -1  24    1.65    5.29
  10   1 -24    5.59    6.94
 -10   1  25    7.57    6.84
  10  -1 -25   -0.00    6.15
 -10  -1  25    6.06    6.66
  10   1 -25    0.00    6.44
 -10  -1  26   17.73    8.15
  10   1 -26   -0.00    6.08
 -10  -1  27    4.80    7.38
  10   1 -27    0.00    6.27
 -10   1  28    3.05    6.16
 -10  -1  28    3.84    6.79
  10   1 -28   10.35    7.46
 -10   1  29    0.00    5.98
 -10  -1  29   -0.00    6.30
 -10   1  30   -0.00    6.81
 -10  -1  30    0.01    5.74
 -10   1  31   -0.00    7.53
 -10  -1  31    0.45    5.96
 -10   1  32    7.30    7.39
 -10  -1  32    2.44    5.93
 -10   2   1    0.49    4.98
  10  -2  -1    0.97    4.62
  10  -2  -1    0.00    5.20
 -10  -2   1    5.32    5.09
  10   2  -1    0.00    4.50
  10   2  -1    0.03    4.85
 -10   2   2    0.34    4.57
  10  -2  -2   -0.00    4.73
  10  -2  -2   10.40    6.59
 -10  -2   2   -0.00    4.31
  10   2  -2    0.00    3.91
  10   2  -2   -0.00    5.79
 -10   2   3    2.84    4.52
  10  -2  -3   -0.00    5.07
  10  -2  -3   -0.00    5.74
 -10  -2   3   -0.00    4.84
  10   2  -3   -0.00    4.58
  10  -2  -4   58.52   13.47
  10  -2  -4   76.89   14.62
 -10  -2   4  109.15   15.09
 -10   2   5   16.51    7.39
  10  -2  -5   10.05    6.66
  10  -2  -5   32.55    9.67
 -10  -2   5   23.43    7.85
  10   2  -5   10.43    7.05
 -10   2   6   20.42    8.87
  10  -2  -6   26.34    8.75
  10   2  -6    8.58    6.37
 -10   2   7    2.24    4.47
  10  -2  -7    5.26    5.65
  10   2  -7    0.98    4.61
  10  -2  -8    6.14    7.10
  10   2  -8    5.93    5.86
 -10   2   9    5.57    5.79
  10  -2  -9    0.44    5.64
  10   2  -9    2.92    5.39
 -10   2  10   30.87    9.96
  10  -2 -10   25.08    9.94
 -10  -2  10   27.23    8.59
  10   2 -10   39.56   10.39
 -10   2  11    4.87    6.50
  10  -2 -11   15.42    7.84
 -10  -2  11    1.53    5.48
  10   2 -11    4.60    5.34
 -10   2  12   -0.00    5.85
  10  -2 -12   -0.00    5.09
  10   2 -12    0.15    5.03
 -10  -2  13   -0.00    4.55
  10   2 -13    2.25    4.77
 -10   2  14   11.40    7.40
  10  -2 -14   16.23    8.11
 -10  -2  14   19.78    8.02
  10   2 -14   19.84    8.51
 -10   2  15   17.09    8.02
  10  -2 -15   14.33    7.76
 -10  -2  15    5.79    5.73
 -10   2  16    1.69    5.49
  10  -2 -16   -0.00    5.69
 -10  -2  16    7.49    6.30
  10   2 -16    2.97    5.93
 -10   2  17    0.72    4.59
  10  -2 -17    0.32    5.17
 -10  -2  17   -0.00    5.11
  10   2 -17    0.10    4.54
 -10   2  18    4.36    5.81
  10  -2 -18   14.74    8.43
  10   2 -18    6.25    6.22
 -10   2  19    1.10    5.86
  10  -2 -19    8.95    6.89
 -10  -2  19    5.79    7.35
  10   2 -19    1.65    6.19
 -10   2  20   28.48    9.35
  10  -2 -20   26.78   10.60
 -10  -2  20   20.30    9.46
  10   2 -20   29.03   10.64
 -10   2  21    4.53    5.45
  10  -2 -21   -0.00    5.52
 -10  -2  21    3.15    5.67
  10   2 -21    0.00    5.39
 -10   2  22   -0.00    4.62
  10  -2 -22   -0.00    5.41
 -10  -2  22   -0.00    6.70
  10   2 -22    3.04    5.82
 -10   2  23    5.64    5.23
  10  -2 -23    2.99    6.09
 -10  -2  23   -0.00    4.67
  10   2 -23    7.19    7.66
 -10   2  24    7.81    6.91
 -10  -2  24   15.71    8.65
  10   2 -24   21.63    9.42
 -10   2  25    1.17    6.78
 -10  -2  25    2.53    6.16
  10   2 -25    0.00    5.51
 -10   2  26    9.53    8.12
 -10  -2  26    9.27    7.17
  10   2 -26    6.91    6.70
 -10   2  27    5.77    7.38
 -10  -2  27   -0.00    5.71
  10   2 -27    0.94    5.00
 -10   2  28    5.35    7.49
 -10  -2  28   -0.00    6.93
  10   2 -28   -0.00    5.68
 -10   2  29    7.99    8.32
 -10  -2  29    3.33    7.86
  10   2 -29   -0.00    5.94
 -10   2  30    1.80    6.74
 -10  -2  30    2.40    7.55
 -10   2  32   -0.00    6.62
  10  -3  -1    3.59    6.35
  10  -3  -1   -0.00    5.61
 -10  -3   1    7.32    5.51
  10   3  -1    9.39    5.12
  10   3  -1    5.08    4.67
 -10   3   2   45.46   11.73
  10  -3  -2   58.10   12.32
  10  -3  -2   57.17   11.97
 -10  -3   2   59.26   11.16
  10   3  -2   37.31    9.68
 -10   3   3   20.82    8.30
  10  -3  -3   39.88   10.56
  10  -3  -3   24.62    8.56
 -10  -3   3   34.10    8.85
  10   3  -3   23.40    8.06
 -10   3   4    4.77    6.03
  10  -3  -4   -0.00    4.64
  10  -3  -4    7.03    6.41
 -10  -3   4    2.52    4.40
  10   3  -4    0.40    5.36
  10  -3  -5   -0.00    4.51
  10  -3  -5    2.73    6.00
 -10  -3   5    9.74    5.60
  10   3  -5    3.32    4.91
 -10   3   6   21.35    8.55
  10  -3  -6    5.01    5.50
  10  -3  -6   16.02    8.67
 -10  -3   6   17.72    7.00
  10   3  -6    5.70    4.99
 -10   3   7   12.53    7.50
  10  -3  -7    3.54    5.40
  10  -3  -7    1.21    5.43
  10   3  -7   12.87    6.28
 -10   3   8   17.36    8.38
  10  -3  -8   32.91   10.25
  10   3  -8   39.70    9.78
 -10   3   9    4.07    5.70
  10  -3  -9    0.76    5.02
  10   3  -9    3.29    4.84
 -10   3  10    3.65    4.94
  10  -3 -10    0.31    6.15
  10   3 -10    2.07    5.65
 -10   3  11    3.76    5.27
  10  -3 -11    0.19    6.01
 -10  -3  11    0.62    4.63
  10   3 -11    8.48    5.75
 -10   3  12    6.98    7.03
  10  -3 -12   15.78    7.94
 -10  -3  12   17.34    7.83
  10   3 -12   31.78    8.92
 -10   3  13    4.20    6.04
  10  -3 -13    3.51    6.19
 -10  -3  13   -0.00    5.42
  10   3 -13   -0.00    4.93
 -10   3  14   -0.00    5.47
  10  -3 -14    4.34    5.64
 -10  -3  14    0.00    5.23
  10   3 -14    0.00    5.57
 -10   3  15    2.04    4.35
  10  -3 -15    0.00    6.48
 -10  -3  15   -0.00    4.42
  10   3 -15    1.11    5.12
 -10   3  16    8.70    6.75
  10   3 -16    5.58    5.92
 -10   3  17    9.68    7.95
  10  -3 -17   20.70    9.06
 -10  -3  17   12.05    6.94
  10   3 -17    2.99    5.47
 -10   3  18   -0.00    5.97
  10  -3 -18    5.71    6.82
 -10  -3  18   23.34    8.47
  10   3 -18   10.20    7.15
 -10   3  19    0.00    5.38
  10  -3 -19    0.09    6.10
 -10  -3  19    5.16    6.10
  10   3 -19    0.00    5.81
 -10   3  20   -0.00    5.09
  10  -3 -20    1.12    6.02
 -10  -3  20   -0.00    4.95
  10   3 -20   -0.00    5.52
 -10   3  21    4.30    7.05
  10  -3 -21    4.28    6.55
 -10  -3  21    6.60    6.28
  10   3 -21    4.59    5.86
 -10  -3  22   10.81    7.50
  10   3 -22   21.11    8.84
 -10   3  23   -0.00    5.66
 -10  -3  23    0.96    5.10
 -10   3  24    2.94    5.08
 -10  -3  24    0.70    5.74
  10   3 -24    3.29    5.09
 -10   3  25    0.00    5.44
 -10  -3  25    0.29    4.97
  10   3 -25   -0.00    5.48
 -10   3  26    3.87    5.22
  10   3 -26    1.87    5.91
 -10   3  27   -0.00    5.57
 -10  -3  27    8.53    7.09
  10   3 -27   -0.00    5.49
 -10   3  28    0.00    6.59
 -10  -3  28    0.00    5.23
  10   3 -28   -0.00    4.25
 -10   3  29    2.11    6.14
 -10  -3  29    5.36    6.16
  10   3 -29    5.64    7.03
 -10   3  30    0.00    6.47
 -10  -3  30    2.43    5.27
  10   3 -30   -0.00    5.51
 -10   3  31    6.55    8.39
 -10  -3  31    1.29    5.42
  10   3 -31   -0.00    6.01
 -10  -3  32    8.49    7.69
  10  -4  -1    0.00    5.48
  10  -4  -1    0.00    6.06
 -10  -4   1   -0.00    4.25
  10   4  -1    2.70    4.03
  10   4  -1   -0.00    4.86
  10  -4  -2    1.03    5.08
  10  -4  -2    0.18    5.72
 -10  -4   2    2.94    4.62
  10   4  -2    8.19    5.60
 -10   4   3    7.27    6.73
  10  -4  -3    8.55    6.06
  10  -4  -3   10.25    7.21
 -10  -4   3   16.01    5.99
  10   4  -3    1.67    5.61
 -10   4   4   46.16   11.83
  10  -4  -4   46.60   11.39
  10  -4  -4   53.41   12.70
 -10  -4   4   46.94    9.64
  10   4  -4   30.30    8.79
 -10   4   5   21.92    8.62
  10  -4  -5   20.01    8.63
  10  -4  -5   12.77    7.06
 -10  -4   5   33.31    8.60
  10   4  -5   25.52    8.20
 -10   4   6   21.63    9.11
  10  -4  -6   17.10    7.77
 -10  -4   6   28.19    8.27
  10   4  -6   12.98    6.70
 -10   4   7    3.98    5.95
 -10   4   7    4.95    6.74
  10  -4  -7    0.00    5.50
 -10  -4   7    0.00    4.47
  10   4  -7   -0.00    3.91
 -10   4   8   32.41    9.83
  10  -4  -8   37.91    9.95
  10   4  -8   32.30    9.04
 -10   4   9   15.10    7.25
 -10   4  10    4.22    6.28
  10   4 -10   26.49    7.77
  10   4 -11    0.00    4.39
 -10   4  12    5.22    6.87
 -10  -4  12    0.00    5.37
  10   4 -12   -0.00    5.27
 -10   4  13    0.47    5.13
 -10  -4  13    5.03    5.95
  10   4 -13    1.28    4.99
 -10   4  14    3.26    5.89
 -10  -4  14   14.77    7.01
  10   4 -14   13.18    6.96
 -10   4  15   11.07    7.20
  10  -4 -15    1.58    6.25
 -10  -4  15    2.44    4.53
  10   4 -15   11.80    6.47
 -10   4  16    7.55    6.58
  10  -4 -16   10.88    7.17
 -10  -4  16   -0.00    4.24
  10   4 -16   11.92    7.03
 -10   4  17    0.00    5.77
  10  -4 -17    0.00    5.68
 -10  -4  17    0.00    5.96
 -10   4  18    2.58    5.60
  10  -4 -18    9.50    7.86
 -10  -4  18   -0.00    4.67
  10   4 -18   -0.00    4.22
 -10   4  19    0.00    6.55
  10  -4 -19    9.75    7.32
 -10  -4  19    9.03    6.48
  10   4 -19   10.89    7.10
 -10   4  20    9.52    6.96
 -10  -4  20   15.91    7.95
  10   4 -20   16.51    7.60
 -10   4  21    2.87    6.31
 -10  -4  21   11.67    6.77
  10   4 -21    6.65    5.92
 -10   4  22    0.00    6.85
 -10  -4  22    2.39    5.37
  10   4 -22    5.70    6.77
 -10   4  23    5.14    6.44
  10   4 -23   11.33    6.84
 -10   4  24    6.57    7.08
 -10  -4  24   20.08    8.91
  10   4 -24    7.92    7.13
 -10   4  25   -0.00    4.94
 -10  -4  25    9.78    7.67
  10   4 -25    0.00    6.44
 -10   4  26    3.48    5.31
 -10  -4  26    1.32    5.97
  10   4 -26    0.85    5.32
 -10   4  27    1.02    5.35
 -10  -4  27    1.33    6.39
  10   4 -27   -0.00    6.71
 -10   4  28    0.00    5.67
 -10  -4  28    0.10    5.38
  10   4 -28   -0.00    5.34
 -10   4  29    1.26    6.03
 -10  -4  29    0.00    6.19
  10   4 -29   -0.00    5.74
 -10   4  30   -0.00    6.00
 -10  -4  30    3.66    7.28
  10   4 -30    0.11    3.95
 -10   4  31   -0.00    5.38
 -10  -4  31   -0.00    5.95
  10   4 -31    0.00    5.44
 -10  -4  32    8.30    7.21
  10   4 -32    3.95    5.98
  10  -5  -1   19.48    9.23
 -10  -5   1   45.74    8.90
  10   5  -1   28.79    7.25
  10   5  -1    8.09    5.70
  10  -5  -2  127.80   18.97
  10  -5  -2   93.56   17.42
 -10  -5   2  136.39   16.34
  10   5  -2   87.56   14.21
  10  -5  -3   10.76    7.15
 -10  -5   3    3.67    4.60
  10   5  -3   20.74    6.29
 -10   5   4    3.91    6.18
 -10   5   4    2.90    6.13
  10  -5  -4   -0.00    5.28
 -10  -5   4   -0.00    3.61
  10   5  -4    0.78    4.09
 -10   5   5    2.50    5.86
 -10   5   5   -0.00    6.26
  10  -5  -5   -0.00    6.31
  10   5  -5    0.81    3.78
 -10   5   6   25.32    9.95
 -10   5   6   26.92   10.15
  10  -5  -6   10.63    7.54
 -10  -5   6   23.96    7.64
  10   5  -6   26.05    7.34
 -10   5   7    5.36    7.52
 -10   5   7   36.69   11.19
  10  -5  -7    4.69    5.77
 -10  -5   7   26.05    8.18
  10   5  -7   42.85    8.77
 -10   5   8   17.17    8.21
 -10   5   8   32.05   10.42
  10  -5  -8   13.89    6.78
 -10  -5   8    6.18    5.75
  10   5  -8    8.09    6.26
 -10   5   9    6.07    5.83
  10  -5  -9    0.88    4.73
  10   5  -9    1.08    3.86
 -10   5  10   -0.00    4.59
  10   5 -10   -0.00    4.76
 -10   5  11    7.34    7.09
  10   5 -11    1.31    4.41
 -10   5  12    8.43    7.59
 -10  -5  12   26.13    8.24
  10   5 -12    8.66    5.99
 -10   5  13   10.88    8.55
 -10  -5  13    7.93    5.45
 -10   5  14    4.53    5.55
 -10  -5  14   -0.00    5.29
  10   5 -14    0.00    4.13
 -10   5  15    5.35    6.74
 -10  -5  15    5.03    5.56
  10   5 -15    3.80    5.27
 -10   5  16    9.11    6.48
 -10  -5  16    5.36    5.19
  10   5 -16    2.20    5.11
 -10   5  17   10.62    8.30
 -10  -5  17   17.14    7.75
  10   5 -17   11.72    7.01
 -10   5  18    3.73    6.95
 -10  -5  18    6.25    6.34
  10   5 -18   15.11    7.58
 -10  -5  19   -0.00    5.77
  10   5 -19   -0.00    4.61
 -10   5  20   -0.00    5.01
  10   5 -20   -0.00    5.30
 -10   5  21    5.83    5.26
 -10  -5  21    7.65    6.13
  10   5 -21    3.25    5.72
 -10   5  22    4.84    6.67
 -10  -5  22    5.77    6.27
  10   5 -22   -0.00    4.90
 -10   5  23    9.68    6.48
 -10  -5  23   -0.00    4.92
  10   5 -23   -0.00    5.63
 -10   5  24    1.31    5.25
 -10  -5  24    1.83    5.82
  10   5 -24    1.85    4.76
 -10   5  25    1.59    5.13
 -10  -5  25    1.60    5.84
  10   5 -25   -0.00    5.18
 -10   5  26    0.33    5.79
 -10  -5  26    0.00    5.57
  10   5 -26   15.50    8.62
 -10   5  27    2.33    6.11
 -10  -5  27   -0.00    6.20
  10   5 -27    9.37    6.41
 -10   5  28    4.93    6.97
 -10  -5  28    6.29    6.97
  10   5 -28    0.80    3.40
 -10  -5  29    0.14    5.71
  10   5 -29    8.06    6.05
 -10   5  30   -0.00    5.71
 -10  -5  30   -0.00    4.91
  10   5 -30    3.99    5.94
 -10  -5  31    7.73    6.64
  10   5 -31   -0.00    5.26
 -10  -5  32   -0.00    6.91
  10   5 -32   -0.00    5.06
  10   5 -33    5.03    7.74
  10  -6  -1    0.00    5.81
  10  -6  -1   -0.00    6.04
 -10   6   2    5.23    5.80
  10   6  -2    1.66    4.15
 -10   6   3   10.19    8.27
  10  -6  -3    5.84    6.51
  10   6  -3   10.16    5.53
 -10   6   4   -0.00    5.86
  10  -6  -4    2.57    6.32
  10   6  -4   14.19    6.16
 -10   6   5   12.79    7.68
 -10   6   5    4.70    6.06
  10  -6  -5   10.60    8.14
 -10  -6   5   17.30    6.36
  10   6  -5   12.61    5.81
 -10   6   6   13.84    7.55
 -10   6   6   14.73    7.67
  10  -6  -6    0.33    6.62
 -10  -6   6   19.44    7.31
  10   6  -6   16.85    6.39
 -10   6   7    2.19    6.90
 -10   6   7    4.41    6.09
  10  -6  -7    2.22    6.28
 -10  -6   7    1.57    4.07
  10   6  -7   -0.00    3.93
 -10   6   8    1.32    5.50
 -10   6   8   -0.00    6.12
  10  -6  -8    3.18    5.87
 -10  -6   8    2.91    4.69
  10   6  -8    4.54    5.22
  10  -6  -9   16.85    7.56
 -10  -6   9   36.60    8.62
  10   6  -9   13.85    5.92
 -10   6  10   15.83    7.50
  10  -6 -10   24.73    8.52
  10   6 -10    9.31    5.43
 -10   6  11    4.01    6.89
  10  -6 -11    1.00    5.52
  10   6 -11   -0.00    4.99
 -10   6  12    2.41    6.06
 -10  -6  12    2.70    4.66
  10   6 -12   -0.00    4.21
 -10   6  13    0.00    6.24
 -10  -6  13    6.82    5.66
  10   6 -13    8.92    5.58
 -10   6  14   -0.00    5.99
 -10  -6  14    6.43    5.57
  10   6 -14    3.49    5.31
 -10   6  15    2.40    6.87
 -10  -6  15   11.47    6.96
  10   6 -15   10.00    6.03
 -10   6  16   10.99    6.94
 -10  -6  16   -0.00    5.79
  10   6 -16    2.22    4.74
 -10   6  17    0.00    4.82
 -10  -6  17    4.33    5.34
  10   6 -17    0.15    5.15
 -10   6  18    3.57    7.16
  10   6 -18    1.84    3.97
 -10   6  19    4.46    5.94
 -10  -6  19    4.26    6.31
  10   6 -19    8.45    5.56
 -10   6  20    8.09    7.80
 -10  -6  20   -0.00    5.94
  10   6 -20   -0.00    4.46
 -10   6  21    5.40    5.78
 -10  -6  21    6.74    5.75
  10   6 -21   -0.00    4.52
 -10   6  22    0.76    4.70
 -10  -6  22   -0.00    4.65
  10   6 -22    0.65    5.56
 -10   6  23    6.87    5.97
 -10  -6  23    2.23    5.91
  10   6 -23    6.49    5.64
 -10   6  24    0.52    5.37
 -10  -6  24    1.13    5.31
 -10   6  25    0.46    5.43
 -10  -6  25    3.01    6.19
 -10   6  26    3.17    6.02
 -10  -6  26   10.00    7.48
 -10   6  27   -0.00    6.73
 -10  -6  27   -0.00    6.26
 -10   6  28    4.66    6.05
 -10  -6  28   -0.00    5.38
 -10   6  29    5.14    7.69
 -10  -6  29    0.00    5.38
 -10  -6  30    3.23    7.60
 -10  -6  31   -0.00    5.74
  10   6 -33    6.11    6.56
  10   6 -34   13.56    8.25
 -10   7   1   44.62   12.00
  10  -7  -1   32.73   10.61
  10   7  -1   39.31    8.17
 -10   7   2    7.19    6.96
  10  -7  -2    6.96    6.80
  10   7  -2   -0.00    3.88
 -10   7   3   30.77   10.16
  10   7  -3   13.61    5.58
 -10   7   4    3.57    6.79
  10  -7  -4    3.12    5.60
  10   7  -4    2.82    4.04
 -10   7   5    8.60    7.27
  10  -7  -5   20.95    8.74
  10   7  -5   26.04    7.26
 -10   7   6    4.63    7.58
  10  -7  -6    2.78    7.00
  10   7  -6   10.02    5.86
 -10   7   7   13.44    8.26
  10  -7  -7    0.72    7.40
 -10   7   8    3.51    7.23
  10  -7  -8    3.65    5.57
  10   7  -8    9.26    5.48
 -10   7   9    1.47    5.40
  10  -7  -9    2.01    6.31
  10   7  -9    2.30    4.34
 -10   7  10    1.92    5.83
  10  -7 -10    7.40    6.62
  10   7 -10   -0.00    3.33
 -10   7  11   -0.00    6.11
  10  -7 -11   -0.00    6.27
  10   7 -11   27.88    7.86
 -10   7  12    0.26    5.76
  10  -7 -12    4.38    5.66
  10   7 -12    0.00    4.19
 -10   7  13   15.34    7.51
  10  -7 -13   18.20    8.55
 -10  -7  13    4.99    5.50
  10   7 -13   18.65    6.79
 -10   7  14   -0.00    6.54
 -10  -7  14    1.21    5.13
  10   7 -14    3.33    4.60
 -10   7  15    5.90    6.53
 -10  -7  15   -0.00    4.36
  10   7 -15   -0.00    4.02
 -10   7  16   -0.00    6.57
 -10  -7  16    5.66    4.83
 -10   7  17    2.87    6.47
 -10  -7  17   10.05    7.20
  10   7 -17   11.27    7.43
 -10   7  18    0.96    6.39
 -10  -7  18   -0.00    4.61
  10   7 -18    0.96    4.84
 -10   7  19    0.00    6.76
 -10  -7  19   -0.00    4.67
  10   7 -19    0.00    4.74
 -10   7  20   -0.00    5.96
 -10  -7  20   -0.00    4.81
  10   7 -20   -0.00    6.04
 -10   7  21    7.61    6.98
 -10  -7  21    1.48    5.14
  10   7 -21    1.72    4.73
 -10   7  22   -0.00    6.25
 -10  -7  22    5.88    6.39
  10   7 -22    5.92    5.50
 -10   7  23    0.00    6.55
 -10  -7  23   12.97    7.87
  10   7 -23    4.95    5.68
 -10   7  24    1.07    5.37
 -10  -7  24   -0.00    5.81
  10   7 -24   -0.00    6.00
 -10  -7  25   -0.00    6.65
  10   7 -25   -0.00    6.54
 -10   7  26    0.99    4.94
 -10  -7  26    3.55    5.49
  10   7 -26   -0.00    6.14
 -10   7  27   11.52    8.81
 -10  -7  27    0.00    6.87
  10   7 -27    1.00    5.40
 -10   7  28    0.00    6.75
 -10  -7  28    1.74    5.88
  10   7 -28    4.88    6.82
 -10  -7  29    0.72    6.43
  10   7 -29   -0.00    5.94
 -10  -7  30    0.00    6.36
  10   7 -30    4.70    6.59
 -10  -7  31   -0.00    6.94
  10   7 -31    9.10    7.38
  10   7 -32    0.00    6.76
  10  -8  -1    3.58    6.81
  10   8  -1    6.06    3.92
  10  -8  -2   -0.00    6.35
  10   8  -2    0.37    3.62
  10  -8  -3   15.79    7.73
  10   8  -3   15.30    5.66
  10  -8  -4    9.40    8.84
  10   8  -4   13.02    5.42
  10  -8  -5   14.01    8.40
  10  -8  -6   -0.00    6.21
  10   8  -6   -0.00    3.72
 -10   8   7   -0.00    5.23
 -10   8   7    4.79    6.58
  10  -8  -7    4.20    7.06
  10   8  -7    0.00    3.82
 -10   8   8    7.13    6.49
 -10   8   8   -0.00    6.21
  10  -8  -8    3.16    4.52
  10   8  -8   -0.00    4.16
 -10   8   9    1.60    6.65
 -10   8   9   13.38    7.94
  10  -8  -9    5.83    7.56
  10   8  -9   10.86    5.67
 -10   8  10   -0.00    7.21
 -10   8  10    1.46    5.79
  10  -8 -10    0.22    6.33
  10   8 -10    6.31    5.12
 -10   8  11   25.36    9.78
  10  -8 -11   10.75    7.20
  10   8 -11    9.60    5.65
 -10   8  12   -0.00    6.54
  10  -8 -12   -0.00    4.31
  10   8 -12    2.68    4.51
 -10   8  13    6.98    7.21
  10  -8 -13   10.31    6.21
  10   8 -13   -0.00    3.43
 -10   8  14    2.49    6.12
  10  -8 -14    2.00    5.68
  10   8 -14    1.72    5.62
 -10   8  15    6.53    6.66
  10  -8 -15   17.21    7.81
  10   8 -15   13.15    7.09
 -10   8  16    6.68    6.66
  10   8 -16   -0.00    4.34
 -10   8  17   -0.00    4.57
 -10  -8  17    1.19    4.76
  10   8 -17   -0.00    4.27
 -10   8  18    2.65    7.18
 -10  -8  18    1.72    5.05
  10   8 -18   -0.00    5.00
 -10  -8  19    6.58    7.23
  10   8 -19   11.38    6.37
 -10   8  20   -0.00    6.34
 -10  -8  20    0.80    4.97
  10   8 -20   -0.00    5.61
 -10   8  21    2.00    6.49
 -10  -8  21    0.00    5.96
  10   8 -21    9.15    6.54
 -10   8  22    0.00    6.47
 -10  -8  22   -0.00    5.72
  10   8 -22    0.00    4.66
 -10   8  23   -0.00    6.97
 -10  -8  23    0.63    6.28
  10   8 -23   -0.00    5.45
 -10   8  24    2.46    6.56
 -10  -8  24   -0.00    5.60
  10   8 -24    0.00    4.86
 -10   8  25   -0.00    6.97
 -10  -8  25    1.50    5.81
  10   8 -25   -0.00    4.78
 -10   8  26    4.26    6.75
 -10  -8  26   -0.00    5.68
  10   8 -26    5.07    6.02
 -10   8  27    0.00    6.87
  10   8 -27    9.72    6.71
 -10  -8  28    2.96    6.14
  10   8 -28    4.16    5.86
 -10  -8  29   -0.00    5.93
  10   8 -29    3.52    6.79
 -10  -8  30   14.57    9.21
  10   8 -30   -0.00    5.42
 -10   9   1    7.48    7.41
  10  -9  -1   26.34   10.03
  10   9  -1   27.30    6.31
 -10   9   2    1.37    7.12
  10  -9  -2   10.30    6.83
  10   9  -2    0.00    3.70
 -10   9   3    6.83    6.13
  10  -9  -3    5.64    6.82
 -10   9   4   -0.00    5.01
  10  -9  -4    5.03    7.22
  10   9  -4    0.00    3.69
 -10   9   5    5.36    6.22
  10  -9  -5    3.35    6.21
  10   9  -5    2.35    3.92
 -10   9   6   -0.00    5.70
  10  -9  -6   -0.00    5.89
  10   9  -6   -0.00    3.59
 -10   9   7    5.36    8.12
  10  -9  -7   15.27    8.14
  10   9  -7   21.93    6.72
 -10   9   8    4.70    6.73
  10  -9  -8   -0.00    6.60
  10   9  -8    0.71    4.40
 -10   9   9   -0.00    6.57
 -10   9   9    0.59    5.78
  10  -9  -9   10.74    6.55
  10   9  -9    2.02    4.06
 -10   9  10    0.00    6.60
 -10   9  10    0.40    5.67
  10  -9 -10   -0.00    6.98
  10   9 -10    3.51    4.02
 -10   9  11    9.54    8.30
 -10   9  11    5.26    8.16
  10   9 -11    1.53    3.76
 -10   9  12    3.38    6.51
  10  -9 -12    0.77    6.11
  10   9 -12   -0.00    4.99
 -10   9  13    1.45    6.45
  10  -9 -13   -0.00    4.31
  10   9 -13    2.55    5.57
  10  -9 -14    2.21    6.38
  10   9 -14   -0.00    4.22
 -10   9  15    3.85    6.86
  10  -9 -15    0.00    5.68
  10   9 -15    7.03    5.59
 -10   9  16    3.11    6.16
  10  -9 -16   -0.00    5.13
  10   9 -16   -0.00    4.78
 -10   9  17   18.39    9.07
  10  -9 -17   25.14    9.21
  10   9 -17   14.06    7.11
 -10   9  18   10.00    7.77
  10   9 -18   -0.00    5.85
 -10   9  19   -0.00    6.48
  10   9 -19    3.99    5.75
 -10   9  20   -0.00    6.58
  10   9 -20    7.33    6.33
 -10   9  21    0.00    7.18
  10   9 -21    5.20    6.28
 -10   9  22   -0.00    4.94
  10   9 -22   -0.00    4.02
 -10   9  23    0.48    6.36
  10   9 -23    3.92    5.73
 -10   9  24    0.00    5.31
  10   9 -24    0.94    5.27
 -10   9  25    0.00    6.55
 -10  -9  25    1.83    5.26
  10   9 -25    2.99    5.94
 -10   9  26   -0.00    6.35
 -10  -9  26    3.79    7.58
  10   9 -26   -0.00    4.74
 -10  -9  27    1.67    6.21
  10   9 -27    8.12    6.35
 -10  -9  28   -0.00    6.65
 -10  -9  29    0.34    5.81
 -10  -9  30    2.85    6.64
 -10  10   1    0.00    5.27
  10 -10  -1   -0.00    3.72
  10  10  -1    2.82    3.54
 -10  10   2   -0.00    5.76
  10 -10  -2    4.48    6.56
  10  10  -2   -0.00    2.53
  10 -10  -3    0.35    5.98
  10  10  -3    3.27    3.35
 -10  10   4   -0.00    5.29
  10 -10  -4    0.45    6.73
  10  10  -4    2.39    3.45
 -10  10   5   17.15    9.27
  10 -10  -5   18.73    8.96
  10  10  -5   21.65    6.39
 -10  10   6    2.12    5.85
  10 -10  -6    0.13    4.95
 -10  10   7    4.29    7.19
  10  10  -7    3.41    4.23
 -10  10   8   -0.00    5.39
  10 -10  -8    5.29    5.87
  10  10  -8   -0.00    4.68
 -10  10   9    4.96    7.80
  10 -10  -9    7.17    7.96
  10  10  -9    9.44    5.63
 -10  10  10    0.81    5.19
  10 -10 -10    0.00    5.58
  10  10 -10    0.79    3.49
 -10  10  11    3.84    6.64
 -10  10  11   -0.00    6.68
  10 -10 -11   -0.00    5.08
  10  10 -11    1.81    4.10
 -10  10  12   -0.00    5.99
 -10  10  12   -0.00    6.99
  10 -10 -12    0.96    6.45
  10  10 -12    1.19    4.19
 -10  10  13    7.93    7.03
 -10  10  13    8.96    7.73
  10  10 -13    8.21    5.55
 -10  10  14    0.00    7.20
  10 -10 -14    0.27    4.53
  10  10 -14    7.21    5.49
 -10  10  15    7.45    7.72
  10 -10 -15    0.80    5.62
  10  10 -15    7.70    5.69
 -10  10  16    5.14    7.01
  10 -10 -16   -0.00    5.64
  10  10 -16   -0.00    5.00
 -10  10  17    4.76    6.02
  10 -10 -17    0.03    4.80
  10  10 -17    2.37    5.22
 -10  10  18    1.09    6.56
  10 -10 -18   -0.00    4.95
  10  10 -18   -0.00    5.03
 -10  10  19    2.94    6.73
  10 -10 -19    0.45    5.10
  10  10 -19    9.66    6.20
 -10  10  20   -0.00    5.69
 -10  10  21    2.02    5.63
 -10  10  22    4.64    6.26
 -10  10  23    2.91    7.26
 -10  10  24   -0.00    5.67
 -10  11   1    5.33    5.94
  10 -11  -1    4.51    7.12
  10  11  -1    5.81    3.68
 -10  11   2   -0.00    4.75
  10 -11  -2    2.08    6.93
  10  11  -2    0.53    2.87
 -10  11   3   10.38    7.78
  10  11  -3    3.64    3.92
 -10  11   4   -0.00    5.35
  10 -11  -4    5.34    5.60
  10  11  -4   -0.00    2.99
 -10  11   5   -0.00    4.94
  10 -11  -5   -0.00    6.73
  10  11  -5   -0.00    2.68
 -10  11   6   -0.00    5.77
  10 -11  -6    5.04    6.98
  10  11  -6    0.86    3.24
 -10  11   7   22.21   10.14
  10 -11  -7    3.67    7.26
  10  11  -7   11.16    5.36
 -10  11   8   -0.00    7.75
  10 -11  -8    5.31    6.88
  10  11  -8    1.11    3.92
  10 -11  -9   -0.00    5.55
  10  11  -9    2.51    4.53
 -10  11  10    2.39    6.66
  10 -11 -10   -0.00    5.90
  10  11 -10   -0.00    4.62
 -10  11  11    8.59    6.36
  10 -11 -11   -0.00    5.96
  10  11 -11   13.38    6.25
 -10  11  12    5.63    6.43
 -10  11  12   -0.00    5.69
  10 -11 -12    0.00    5.44
 -10  11  13   -0.00    5.15
 -10  11  13    8.60    8.16
  10 -11 -13    0.16    6.16
  10  11 -13    2.98    4.15
 -10  11  14    1.01    6.34
 -10  11  14   -0.00    6.43
  10 -11 -14    0.00    7.21
  10  11 -14    2.36    4.47
 -10  11  15   -0.00    6.81
  10  11 -15   -0.00    3.27
 -10  11  16   -0.00    5.66
  10 -11 -16    2.46    6.22
  10  11 -16    0.00    4.08
 -10  11  17    4.83    6.85
  10 -11 -17    3.68    6.31
  10  11 -17    3.44    5.17
 -10  11  18    4.30    8.23
  10 -11 -18   -0.00    6.53
  10  11 -18   -0.00    3.73
  10 -11 -19    3.91    5.47
  10  11 -19    1.60    4.93
 -10  11  20    1.54    6.65
  10 -11 -20   -0.00    5.42
  10  11 -20   -0.00    5.17
 -10  11  21   -0.00    4.64
  10 -11 -21    1.68    5.50
 -10  11  22    0.77    5.09
  10 -11 -22   -0.00    6.28
 -10  12   1    0.00    5.82
  10 -12  -1   -0.00    5.74
  10  12  -1    0.00    2.76
 -10  12   2   -0.00    7.05
  10 -12  -2   -0.00    5.60
 -10  12   3    6.36    7.74
  10 -12  -3   10.80    6.86
  10  12  -3    1.52    3.23
 -10  12   4   -0.00    4.56
  10 -12  -4    6.53    6.86
  10  12  -4    2.32    3.43
 -10  12   5    1.67    5.65
  10 -12  -5    1.75    5.88
  10  12  -5    1.05    3.85
 -10  12   6    5.60    6.37
  10 -12  -6    1.05    4.86
  10  12  -6    0.80    3.41
 -10  12   7    0.00    5.44
  10 -12  -7   -0.00    6.66
  10  12  -7   -0.00    3.20
 -10  12   8   -0.00    6.39
  10 -12  -8    4.68    6.19
  10  12  -8    0.00    3.77
 -10  12   9    2.50    6.87
  10 -12  -9    4.69    5.73
  10  12  -9    7.81    4.80
 -10  12  10    0.00    5.01
  10 -12 -10   -0.00    5.23
  10  12 -10    1.42    3.76
 -10  12  11   -0.00    6.18
  10 -12 -11    1.86    5.24
  10  12 -11    2.54    4.01
 -10  12  12    0.67    5.54
  10 -12 -12   -0.00    5.11
  10  12 -12    1.95    4.53
 -10  12  13    9.45    8.19
  10 -12 -13   -0.00    5.07
  10  12 -13    7.80    4.92
 -10  12  14   -0.00    6.43
  10 -12 -14    0.00    6.72
  10  12 -14    1.11    3.09
 -10  12  15   19.71    9.77
 -10  12  15    3.90    7.60
  10 -12 -15    1.44    6.60
  10  12 -15    8.84    5.66
 -10  12  16    1.00    6.49
 -10  12  16   -0.00    6.12
  10 -12 -16    2.51    7.29
  10  12 -16   -0.00    4.18
 -10  12  17    3.75    6.52
  10 -12 -17   -0.00    7.44
  10  12 -17   -0.00    4.12
 -10  12  18    0.56    5.74
  10 -12 -18    2.24    5.68
 -10  12  19    3.22    7.89
  10 -12 -19    0.96    6.10
 -10  12  20    4.14    6.66
  10 -12 -20   -0.00    5.89
  10 -12 -21   -0.00    5.80
 -10  13   1    8.35    8.53
  10 -13  -1    1.53    6.69
  10  13  -1    4.90    3.63
 -10  13   2    2.23    6.29
  10 -13  -2    0.80    6.45
  10  13  -2   -0.00    3.11
 -10  13   3    6.53    6.82
  10 -13  -3    2.78    4.85
  10  13  -3    2.21    3.57
 -10  13   4    1.57    7.14
  10 -13  -4   -0.00    5.93
  10  13  -4    8.74    4.50
 -10  13   5   -0.00    6.49
  10 -13  -5   -0.00    5.05
  10  13  -5   -0.00    3.93
 -10  13   6   -0.00    5.00
 -10  13   7   -0.00    5.41
  10 -13  -7    2.85    5.68
  10  13  -7   10.34    5.15
 -10  13   8   -0.00    5.76
  10 -13  -8   -0.00    5.15
  10  13  -8   -0.00    3.72
 -10  13   9    0.44    6.11
  10 -13  -9   -0.00    4.80
  10  13  -9    1.57    2.79
 -10  13  10    3.48    5.89
  10 -13 -10    1.29    4.78
  10  13 -10   -0.00    4.01
 -10  13  11   -0.00    6.15
  10 -13 -11    2.41    5.41
  10  13 -11   -0.00    3.92
 -10  13  12   11.20    8.02
  10 -13 -12    1.63    5.74
  10  13 -12    0.00    4.83
 -10  13  13    0.98    6.98
  10 -13 -13    9.71    8.10
  10  13 -13    7.40    5.59
 -10  13  14    6.30    7.48
  10 -13 -14    2.87    7.04
 -10  13  15    0.36    5.83
  10 -13 -15    7.79    7.38
 -10  13  16    3.85    6.96
  10 -13 -16    0.00    6.40
 -10  13  17    4.19    8.24
 -10  13  17    0.01    7.15
  10 -13 -17    0.44    7.21
 -10  13  18   -0.00    5.78
  10 -13 -18   -0.00    7.62
 -10  14   1   -0.00    6.48
  10 -14  -1   -0.00    5.35
  10  14  -1   -0.00    3.23
 -10  14   2    1.16    6.80
  10 -14  -2    4.08    6.27
  10  14  -2    3.33    3.53
 -10  14   3    2.05    7.06
  10 -14  -3    5.26    6.87
  10  14  -3    1.93    3.94
 -10  14   4    9.33    7.99
  10 -14  -4   -0.00    5.98
  10  14  -4   -0.00    2.67
 -10  14   5   -0.00    6.25
  10 -14  -5   -0.00    4.76
  10  14  -5   -0.00    2.61
 -10  14   6   -0.00    5.61
  10 -14  -6   -0.00    5.34
  10  14  -6    0.30    2.90
  10 -14  -7    0.00    6.38
  10  14  -7    0.99    3.37
 -10  14   8    2.81    5.11
  10 -14  -8    3.14    6.38
  10  14  -8   -0.00    3.75
 -10  14   9   -0.00    5.05
  10 -14  -9    0.79    5.58
 -10  14  10   -0.00    5.93
  10 -14 -10    1.71    5.48
 -10  14  11   -0.00    5.58
  10 -14 -11   -0.00    5.96
 -10  14  12    4.94    6.62
  10 -14 -12    1.09    5.26
  10 -14 -13    4.32    6.81
 -10  14  14   13.19    8.76
 -10  14  15    4.62    7.46
 -10  14  16    0.00    7.09
 -10  15   1    1.25    6.86
  10  15  -1   -0.00    2.84
 -10  15   2    0.24    7.55
 -10  15   3    4.14    6.80
  10  15  -3    1.63    3.14
 -10  15   4   -0.00    6.88
  10  15  -4    0.00    2.88
 -10  15   5   -0.00    5.87
 -10  15   6   -0.00    5.79
 -10  15   7    1.83    7.00
 -10  15   8   -0.00    5.00
 -10  15   9    5.31    6.63
 -10  15  10   -0.00    5.86
 -10  15  11    0.00    6.41
 -10  16   1   -0.00    7.76
 -10  16   2    3.59    8.24
 -10  16   3    0.84    7.63
  -9   0   1    0.00    5.80
  -9   0   1    3.38    4.28
   9   0  -1    8.88    5.78
  -9   0   2    1.60    4.57
   9   0  -2   -0.00    4.25
  -9   0   3  135.95   17.66
  -9   0   3   94.31   16.07
   9   0  -3  133.91   16.65
  -9   0   4   -0.00    4.43
  -9   0   4   -0.00    4.43
  -9   0   5    9.59    5.61
  -9   0   6   -0.00    3.99
  -9   0  11    3.18    5.73
  -9   0  12    2.61    3.90
  -9   0  13  101.01   15.47
   9   0 -13   62.66   13.66
  -9   0  14    0.00    4.92
   9   0 -14    2.10    5.13
  -9   0  15   24.80    7.92
   9   0 -15    1.25    6.34
  -9   0  16    1.41    4.76
   9   0 -16    5.55    6.39
  -9   0  17    8.59    6.63
   9   0 -17    5.82    5.99
  -9   0  18    2.76    5.40
   9   0 -18   -0.00    5.10
  -9   0  20   -0.00    5.93
   9   0 -20   -0.00    4.57
  -9   0  21   -0.00    6.32
   9   0 -21    5.02    6.30
  -9   0  22    0.00    5.70
   9   0 -22    0.78    5.39
  -9   0  23   26.17   10.91
   9   0 -23   12.51    8.07
  -9   0  24    2.53    6.14
   9   0 -24   -0.00    6.24
  -9   0  25    9.90    7.85
   9   0 -25   16.94    8.48
  -9   0  26   -0.00    4.61
   9   0 -26   -0.00    4.98
  -9   0  27   -0.00    6.62
   9   0 -27   -0.00    5.76
  -9   0  28    4.33    6.17
  -9   0  29    6.41    6.94
  -9   0  30   -0.00    6.33
  -9   0  31    0.73    6.34
  -9   0  32    1.82    5.86
  -9   1   1  247.62   29.09
  -9   1   1  251.79   29.51
   9  -1  -1  341.54   31.07
   9   1  -1  284.83   28.34
  -9   1   2    0.00    5.76
   9  -1  -2   10.64    6.42
  -9  -1   2   10.81    6.04
   9   1  -2    1.98    4.25
  -9   1   3    4.19    5.33
  -9   1   3   -0.00    4.41
   9  -1  -3   -0.00    3.54
  -9  -1   3    3.84    5.16
  -9  -1   3    0.21    4.32
  -9   1   4   27.01    8.75
  -9   1   4   34.73   10.12
  -9  -1   4   39.64    9.07
  -9  -1   4   60.84   11.25
  -9  -1   5  110.43   15.93
  -9  -1   6   -0.00    4.43
  -9  -1   8    2.72    4.37
   9   1  -9   27.13    8.12
  -9   1  10   -0.00    4.69
   9   1 -10    0.73    5.33
  -9   1  11   76.16   13.93
   9   1 -11   66.88   13.27
  -9   1  12    6.16    5.98
  -9  -1  12   -0.00    5.20
   9   1 -12   -0.00    4.66
  -9   1  13    2.03    4.46
  -9  -1  13    6.19    5.43
   9   1 -13    1.32    5.15
  -9   1  14   -0.00    4.91
  -9  -1  14   -0.00    6.21
   9   1 -14   -0.00    4.62
  -9   1  15   40.75   10.93
  -9  -1  15   44.74   11.74
   9   1 -15   67.08   13.26
  -9   1  16    5.29    6.55
  -9  -1  16   12.95    7.20
   9   1 -16    2.16    5.95
  -9   1  17   23.38    8.29
   9  -1 -17   25.15    9.71
  -9  -1  17   19.48    8.74
   9   1 -17   25.17    9.12
  -9   1  18    2.55    5.34
   9  -1 -18    3.89    6.18
  -9  -1  18   -0.00    5.87
   9   1 -18    0.62    5.48
  -9   1  19   -0.00    6.32
   9  -1 -19    7.44    6.31
  -9  -1  19   -0.00    6.06
   9   1 -19    0.00    5.59
  -9   1  20    4.79    7.80
   9  -1 -20    5.82    6.88
  -9  -1  20    6.08    6.11
   9   1 -20    0.00    5.71
  -9   1  21   25.54   10.50
   9  -1 -21   55.84   13.30
  -9  -1  21   51.21   12.52
   9   1 -21   48.41   12.44
   9  -1 -22    8.38    7.07
  -9  -1  22    3.38    6.19
   9   1 -22    0.57    5.61
  -9   1  23   -0.00    6.29
   9  -1 -23    7.65    6.76
  -9  -1  23    8.78    6.68
   9   1 -23    0.49    5.15
  -9   1  24   -0.00    6.55
   9  -1 -24   -0.00    5.13
  -9  -1  24   -0.00    6.04
   9   1 -24    2.03    5.47
  -9   1  25    6.87    7.16
  -9  -1  25    4.48    6.57
   9   1 -25    0.00    6.06
  -9   1  26   -0.00    6.64
  -9  -1  26    3.40    5.35
   9   1 -26   -0.00    5.56
  -9   1  27   16.63    8.75
   9   1 -27   19.56    9.29
  -9   1  28   -0.00    5.45
  -9  -1  28    1.85    5.21
   9   1 -28    6.87    6.90
  -9   1  29   -0.00    5.71
  -9  -1  29    0.00    5.35
  -9   1  30    0.00    7.52
  -9  -1  30    3.53    5.42
  -9   1  31    3.12    6.03
  -9  -1  31    4.06    6.12
  -9   1  32   -0.00    6.92
  -9  -1  32    7.04    6.26
  -9   1  33    2.91    7.45
  -9  -1  33    4.01    5.75
  -9   1  34    9.07    7.27
  -9  -1  34    7.89    5.99
  -9   2   1   31.22    9.46
  -9  -2   1   33.85    8.31
   9   2  -1   35.29    7.91
   9   2  -1   15.80    5.97
   9   2  -1   26.15    7.58
  -9   2   2    7.04    5.71
  -9  -2   2   12.51    5.51
   9   2  -2    2.38    4.86
  -9   2   3  110.76   17.24
   9   2  -3   98.10   15.10
  -9   2   4    2.64    5.46
  -9  -2   4    2.01    4.57
   9   2  -4    4.49    5.39
  -9   2   5    9.73    7.35
  -9  -2   5   15.44    6.73
   9   2  -5    5.09    5.69
  -9  -2   6    4.11    4.29
   9   2  -6    1.09    3.96
  -9  -2   7   40.73    8.88
   9   2  -7   39.30    9.20
  -9   2   8   17.90    7.56
  -9  -2   8   23.03    8.07
   9   2  -8   17.13    6.43
  -9   2   9   31.23    8.91
  -9  -2   9   29.97    8.41
   9   2  -9   32.36    8.59
  -9   2  10    1.55    5.10
   9   2 -10   -0.00    4.52
   9   2 -11    0.00    3.99
  -9   2  12    7.22    6.24
   9   2 -12   14.20    6.36
  -9   2  13   12.88    7.11
  -9  -2  13   29.51    9.08
   9   2 -13   26.61    8.40
  -9   2  14   29.57    9.75
  -9  -2  14   19.24    8.26
   9   2 -14   19.78    8.64
  -9   2  15   16.61    8.33
  -9  -2  15    3.46    6.20
   9   2 -15   15.79    7.56
  -9   2  16   -0.00    4.31
  -9  -2  16    2.71    5.98
   9   2 -16   -0.00    5.27
  -9   2  17   35.16   10.30
  -9  -2  17   32.86    9.84
   9   2 -17   19.24    8.32
  -9   2  18    0.48    4.38
  -9  -2  18   -0.00    4.10
   9   2 -18    0.55    5.59
  -9   2  19   57.02   13.22
  -9  -2  19   69.82   13.69
   9   2 -19   56.01   13.12
  -9   2  20    7.22    7.08
  -9  -2  20    5.99    6.27
   9   2 -20    3.85    5.25
  -9   2  21    5.65    7.16
   9  -2 -21    0.00    5.15
  -9  -2  21    1.60    4.90
  -9   2  22    1.05    5.97
   9  -2 -22    9.41    7.12
  -9  -2  22    0.69    5.43
   9   2 -22    0.00    6.47
  -9   2  23    8.79    7.77
   9  -2 -23   24.79    9.66
   9   2 -23   15.65    8.22
  -9   2  24   -0.00    5.64
   9  -2 -24    0.00    6.28
  -9  -2  24    3.78    5.79
   9   2 -24    2.27    5.30
  -9   2  25    3.85    7.02
  -9  -2  25   -0.00    5.57
   9   2 -25    1.99    5.72
  -9   2  26    0.00    7.39
  -9  -2  26   -0.00    4.90
   9   2 -26    0.75    5.19
  -9   2  27   -0.00    5.88
  -9  -2  27    2.38    5.72
   9   2 -27    0.00    5.27
  -9   2  28    0.07    5.28
  -9  -2  28   -0.00    6.49
   9   2 -28    0.62    4.42
  -9   2  29    3.56    6.37
  -9  -2  29    3.20    6.11
   9   2 -29    1.22    7.06
  -9   2  30   -0.00    7.65
  -9  -2  30    0.00    5.23
   9   2 -30   -0.00    5.13
  -9   2  31    4.08    6.01
  -9  -2  31   -0.00    6.88
  -9   2  32    2.96    6.81
  -9  -2  32    4.27    6.49
  -9   2  33    1.49    7.88
  -9  -2  33   -0.00    7.05
  -9   2  34    0.00    6.64
  -9  -2  34   -0.00    6.39
  -9   3   1  128.15   19.16
  -9  -3   1  134.18   17.01
   9   3  -1  147.30   16.14
   9   3  -1  123.58   16.39
  -9   3   2   37.17   10.17
  -9  -3   2   14.00    6.57
   9   3  -2   35.28    7.30
   9   3  -2    8.46    5.41
  -9   3   3    3.98    4.87
  -9  -3   3   -0.00    4.01
   9   3  -3    1.58    4.00
   9   3  -3    0.00    5.25
  -9   3   4    3.34    5.28
  -9   3   4    0.27    4.28
   9  -3  -4    4.77    5.67
   9  -3  -4    4.09    5.20
  -9  -3   4    6.33    5.37
  -9   3   5   38.15   10.63
  -9   3   5   45.45   11.11
   9  -3  -5   20.67    7.99
   9  -3  -5   39.50   10.71
   9   3  -5   46.10    9.37
  -9   3   6   20.05    8.06
   9  -3  -6   22.64    7.67
   9  -3  -6   38.32    9.82
  -9  -3   6   38.15    8.89
   9   3  -6   19.03    7.56
  -9   3   7   10.61    7.12
   9  -3  -7   24.94    8.90
  -9  -3   7   22.38    7.26
   9   3  -7   27.33    8.06
  -9   3   8    1.45    4.84
   9  -3  -8    3.47    5.75
  -9  -3   8   -0.00    4.59
   9   3  -8   -0.00    4.14
  -9   3   9    4.75    5.83
   9  -3  -9   16.46    7.62
  -9  -3   9   13.83    6.03
   9   3  -9    1.40    4.47
  -9   3  10    7.58    7.14
   9  -3 -10    4.12    5.48
  -9  -3  10    0.00    4.81
   9   3 -10    0.00    4.62
  -9   3  11   70.04   14.35
   9  -3 -11   90.50   16.56
   9   3 -11  103.78   15.50
  -9   3  12   18.40    7.97
   9  -3 -12   26.76    9.46
   9   3 -12   10.03    6.56
  -9   3  13    0.96    5.29
   9   3 -13    6.09    5.68
  -9   3  14    6.82    6.47
  -9  -3  14    0.71    5.64
   9   3 -14    4.14    4.61
  -9   3  15   35.63   10.62
  -9  -3  15   24.73    8.57
   9   3 -15   43.93   10.65
  -9   3  16   14.87    7.80
  -9  -3  16    6.71    6.20
   9   3 -16    8.29    6.12
  -9   3  17   13.60    7.92
  -9  -3  17   16.17    7.05
   9   3 -17   10.17    6.99
  -9   3  18    2.27    5.50
  -9  -3  18   -0.00    4.33
   9   3 -18   -0.00    5.59
  -9  -3  19   -0.00    6.17
   9   3 -19    0.21    4.66
  -9   3  20    9.43    6.41
  -9  -3  20    3.86    5.42
   9   3 -20    0.00    4.83
  -9   3  21   21.76    9.56
  -9  -3  21   28.73    9.41
   9   3 -21   18.67    8.28
  -9   3  22    6.49    5.79
  -9  -3  22    4.51    5.88
   9   3 -22    1.16    5.49
  -9   3  23    4.87    6.45
  -9  -3  23    3.05    5.20
   9   3 -23    4.38    5.94
  -9   3  24   -0.00    5.20
  -9  -3  24    0.00    5.11
   9   3 -24   -0.00    4.92
  -9   3  25    1.17    6.74
  -9  -3  25    0.00    6.28
   9   3 -25    0.00    6.05
  -9   3  26    6.35    7.02
  -9  -3  26    3.56    6.11
   9   3 -26    2.44    5.54
  -9   3  27   20.07    8.69
  -9  -3  27    4.76    7.35
   9   3 -27   -0.00    5.39
  -9   3  28    3.48    7.46
  -9  -3  28   -0.00    5.29
   9   3 -28    1.91    5.34
  -9   3  29    1.85    6.95
  -9  -3  29    4.29    6.04
   9   3 -29    2.07    5.33
  -9  -3  30    2.85    6.14
   9   3 -30   12.80    8.36
  -9   3  31    0.02    5.64
  -9  -3  31   -0.00    6.69
   9   3 -31    1.55    4.89
  -9   3  32    2.38    6.32
  -9  -3  32    1.31    5.48
  -9   3  33    4.09    7.23
  -9  -3  33    3.15    6.29
  -9  -3  34   -0.00    5.38
  -9   4   1    0.33    3.93
   9  -4  -1    8.30    5.44
  -9  -4   1    6.91    4.62
   9   4  -1    2.13    3.69
   9   4  -1   -0.00    4.34
  -9   4   2   20.17    8.81
  -9   4   2   32.48   10.26
   9  -4  -2   17.68    8.39
   9  -4  -2   44.33   10.58
  -9  -4   2   56.54    9.33
   9   4  -2   40.89    8.21
   9   4  -2   41.38    9.04
  -9   4   3   34.59   10.00
  -9   4   3   44.30   11.30
   9  -4  -3   14.89    8.05
   9  -4  -3   56.75   12.17
  -9  -4   3   50.56    9.34
   9   4  -3   39.08    8.25
   9   4  -3   36.01    8.13
  -9   4   4   56.66   12.32
  -9   4   4   17.74    8.13
   9  -4  -4   19.06    8.30
   9  -4  -4   22.97    8.51
  -9  -4   4   36.23    8.05
   9   4  -4   47.00    8.79
   9   4  -4   24.63    7.32
  -9   4   5   59.26   12.53
  -9   4   5   68.12   14.20
   9  -4  -5   38.27   10.50
   9  -4  -5   55.19   12.08
  -9  -4   5   80.16   11.79
   9   4  -5   26.53    8.56
  -9   4   6    1.05    4.33
  -9   4   6    2.04    5.48
   9  -4  -6   -0.00    4.90
   9  -4  -6   -0.00    5.75
  -9  -4   6    3.33    5.36
  -9   4   7   28.32    9.57
   9  -4  -7   24.43    8.59
   9  -4  -7   34.11   10.30
   9   4  -7   57.26   10.58
  -9   4   8   67.04   13.14
   9  -4  -8   91.01   15.59
  -9  -4   8   45.74   10.04
   9   4  -8   50.22   10.56
  -9   4   9   43.10   11.28
   9  -4  -9   51.55   12.29
  -9  -4   9   35.70    9.21
   9   4  -9   47.33   10.04
  -9   4  10    2.63    5.45
   9  -4 -10   -0.00    5.59
  -9  -4  10    0.72    4.82
   9   4 -10    7.52    5.33
  -9   4  11   -0.00    6.72
   9  -4 -11    0.00    6.27
   9   4 -11    2.83    4.12
  -9   4  12    6.12    7.14
   9  -4 -12    1.08    5.46
   9   4 -12    0.00    4.65
  -9   4  13   28.24    9.25
   9  -4 -13   24.82   10.14
   9   4 -13   25.39    8.43
  -9   4  14    5.53    6.59
   9  -4 -14    2.90    6.38
  -9  -4  14    4.15    5.52
   9   4 -14    2.86    5.39
  -9   4  15   12.91    8.02
   9  -4 -15    8.94    8.35
  -9  -4  15   18.89    7.75
   9   4 -15    4.95    6.22
  -9   4  16    2.18    4.60
   9  -4 -16    0.00    5.68
  -9  -4  16    2.64    4.88
   9   4 -16    7.12    6.13
  -9   4  17   11.46    7.76
   9  -4 -17   28.64    9.96
   9   4 -17    9.06    6.30
  -9   4  18   31.62   10.37
   9  -4 -18   39.81   11.92
  -9  -4  18   19.17    8.87
   9   4 -18   23.70    9.45
  -9   4  19   16.38    9.23
  -9  -4  19   35.15    9.91
   9   4 -19   19.59    8.63
  -9   4  20   -0.00    5.13
  -9  -4  20    1.70    5.29
   9   4 -20   -0.00    4.21
  -9   4  21    0.48    4.64
  -9  -4  21   -0.00    4.87
   9   4 -21    4.66    5.08
  -9  -4  22   -0.00    5.41
   9   4 -22   11.92    7.01
  -9   4  23   18.30    8.57
  -9  -4  23   25.49    9.58
   9   4 -23   26.84    9.27
  -9   4  24    7.13    6.74
  -9  -4  24    1.20    5.65
   9   4 -24    3.64    6.80
  -9   4  25    6.34    6.37
  -9  -4  25   -0.00    5.89
   9   4 -25    3.02    5.76
  -9   4  26    0.44    5.05
  -9  -4  26   -0.00    5.77
   9   4 -26   -0.00    3.70
  -9   4  27    1.48    5.36
  -9  -4  27   -0.00    5.59
   9   4 -27    0.00    5.07
  -9   4  28   -0.00    6.49
  -9  -4  28   -0.00    5.46
   9   4 -28    6.11    6.36
  -9   4  29    1.97    5.73
  -9  -4  29    5.67    6.47
   9   4 -29    7.21    6.78
  -9   4  30    0.00    5.17
  -9  -4  30   -0.00    7.18
   9   4 -30    0.00    6.36
  -9   4  31    1.98    7.37
  -9  -4  31    4.54    6.88
   9   4 -31   -0.00    5.54
  -9   4  32   -0.00    6.90
  -9  -4  32   -0.00    6.86
   9   4 -32   -0.00    5.34
  -9   4  33    2.31    7.43
  -9  -4  33   -0.00    6.27
  -9   5   1  109.33   17.74
   9  -5  -1   56.35   13.35
   9  -5  -1  100.16   16.80
  -9  -5   1   82.57   12.56
   9   5  -1  113.13   13.63
   9   5  -1  107.38   13.54
  -9   5   2   45.91   11.43
   9  -5  -2   11.90    6.89
   9  -5  -2   43.29   11.85
  -9  -5   2   54.44    9.34
   9   5  -2   52.36    8.89
   9   5  -2   55.05    9.40
  -9   5   3    5.87    6.18
  -9   5   3   -0.00    5.23
   9  -5  -3   -0.00    6.23
   9  -5  -3    3.88    6.46
  -9  -5   3    6.63    4.97
   9   5  -3    0.58    3.79
   9   5  -3    4.51    3.92
  -9   5   4   51.12   11.86
  -9   5   4   68.19   14.20
   9  -5  -4   22.79   10.28
   9  -5  -4   41.19   11.56
  -9  -5   4   49.85    9.58
   9   5  -4   74.94   11.19
   9   5  -4   44.15    8.99
  -9   5   5    6.61    7.64
  -9   5   5   15.48    7.93
   9  -5  -5    9.23    7.43
   9  -5  -5   22.53    9.08
  -9  -5   5   21.53    7.02
   9   5  -5   26.15    6.85
   9   5  -5   25.66    7.04
  -9   5   6   27.95    9.75
  -9   5   6   40.28   11.42
   9  -5  -6   15.09    7.34
   9  -5  -6   33.09    9.87
  -9  -5   6   39.94    8.76
   9   5  -6   23.42    7.05
   9  -5  -7   59.44   11.99
   9  -5  -7   47.57   11.74
  -9  -5   7   46.68    9.98
   9   5  -7   33.47    9.08
  -9   5   8    4.06    6.22
   9  -5  -8    0.00    4.96
   9  -5  -8    8.07    6.42
  -9  -5   8    0.66    4.82
   9   5  -8    3.81    4.55
  -9   5   9    3.03    4.61
   9  -5  -9   -0.00    6.11
  -9  -5   9    8.27    5.29
   9   5  -9    1.09    3.77
  -9   5  10    3.90    5.65
   9  -5 -10    0.00    5.30
  -9  -5  10    4.74    5.38
   9   5 -10   12.80    5.79
  -9   5  11   36.83   10.62
   9  -5 -11   40.70   11.79
  -9  -5  11   37.49    9.25
   9   5 -11   48.52   10.47
  -9   5  12   15.46    8.06
   9  -5 -12   28.29    9.98
   9   5 -12    8.36    6.59
  -9   5  13    2.86    5.80
   9  -5 -13    1.45    5.54
   9   5 -13   -0.00    4.62
  -9   5  14   -0.00    6.18
   9  -5 -14   31.75   10.64
  -9  -5  14   16.91    7.48
   9   5 -14   14.11    6.21
  -9   5  15    2.94    7.00
   9  -5 -15   28.01    9.98
   9   5 -15   10.43    6.35
  -9   5  16   25.91    8.91
   9  -5 -16   17.60    9.40
  -9  -5  16   15.07    7.00
   9   5 -16    9.32    6.07
   9  -5 -17   14.38    8.35
  -9  -5  17   16.86    7.73
   9   5 -17   27.46    8.58
  -9   5  18    1.85    5.51
  -9  -5  18    4.70    5.06
  -9   5  19   -0.00    5.63
  -9  -5  19    4.87    5.66
   9   5 -19    0.11    4.64
  -9   5  20    8.50    7.45
  -9  -5  20    0.00    5.45
   9   5 -20    6.63    5.43
  -9   5  21    7.50    6.15
  -9  -5  21   19.02    8.05
   9   5 -21    8.39    5.91
  -9   5  22   13.22    7.82
  -9  -5  22   14.70    8.49
   9   5 -22   14.91    7.47
  -9   5  23    2.21    5.81
  -9  -5  23   15.30    8.22
   9   5 -23    2.60    4.69
  -9   5  24    2.21    5.01
  -9  -5  24    0.00    5.53
   9   5 -24    5.29    5.66
  -9  -5  25    0.10    5.77
   9   5 -25   -0.00    5.46
  -9   5  26    0.00    7.19
  -9  -5  26   -0.00    6.15
   9   5 -26    0.00    5.34
  -9   5  27   15.74    8.24
  -9  -5  27   13.21    7.87
   9   5 -27    8.60    7.27
  -9   5  28    5.00    5.95
   9   5 -28    1.27    4.48
  -9   5  29    3.35    6.75
  -9  -5  29    0.00    6.19
   9   5 -29   -0.00    6.56
  -9   5  30   -0.00    5.73
  -9  -5  30    0.00    6.57
   9   5 -30    7.78    6.64
  -9   5  31    7.45    7.71
  -9  -5  31    5.60    6.87
   9   5 -31    2.42    6.75
  -9   5  32    2.73    5.96
  -9  -5  32    0.00    5.94
   9   5 -32    1.52    5.63
  -9  -5  33    0.00    7.03
   9   5 -33   -0.00    5.37
  -9   6   1    0.82    5.08
   9  -6  -1    4.68    5.92
   9  -6  -1    0.33    6.12
  -9  -6   1    4.35    3.90
   9   6  -1    0.43    3.16
  -9   6   2   59.59   13.94
   9  -6  -2   68.00   13.64
   9  -6  -2   70.58   14.77
  -9  -6   2   87.34   11.82
   9   6  -2   67.32   10.74
  -9   6   3   45.58   11.96
   9  -6  -3    3.81    5.32
   9  -6  -3   14.91    8.52
  -9  -6   3   19.14    6.40
   9   6  -3   12.34    4.97
  -9   6   4   19.79    8.72
  -9   6   4   11.04    6.96
   9  -6  -4   20.48    8.21
   9  -6  -4   18.15    8.83
  -9  -6   4   14.61    5.71
   9   6  -4   16.31    5.82
  -9   6   5    7.38    6.18
  -9   6   5   11.84    7.75
   9  -6  -5    4.52    6.69
  -9  -6   5   19.54    6.51
   9   6  -5   11.02    5.02
  -9   6   6    4.78    8.03
  -9   6   6    2.08    5.48
   9  -6  -6   12.21    6.34
   9  -6  -6    7.13    6.88
  -9  -6   6   11.50    5.24
   9   6  -6    9.52    5.25
  -9   6   7   18.19    9.29
  -9   6   7    2.63    5.54
   9  -6  -7   26.49    9.25
   9  -6  -7   25.10    8.72
  -9  -6   7   33.36    8.06
   9   6  -7   22.88    6.62
   9  -6  -8   33.69   10.43
   9  -6  -8   58.45   13.30
  -9  -6   8   62.04   11.23
   9   6  -8   50.92   10.32
  -9   6   9    7.44    6.16
   9  -6  -9    5.98    5.03
   9  -6  -9    5.22    7.56
  -9  -6   9    8.71    5.66
   9   6  -9   10.02    5.66
  -9   6  10   -0.00    4.70
   9  -6 -10    4.57    5.37
   9  -6 -10    0.00    5.96
  -9  -6  10    1.15    5.20
   9   6 -10    1.63    3.76
  -9   6  11   -0.00    5.70
   9  -6 -11    1.12    6.27
  -9  -6  11    4.65    5.47
   9   6 -11    0.05    3.26
  -9   6  12    1.86    5.52
   9  -6 -12   18.79    8.70
   9   6 -12   16.40    6.69
   9  -6 -13   14.20    7.97
   9   6 -13    5.53    6.72
  -9   6  14   19.22    8.56
   9  -6 -14   25.38   10.03
  -9  -6  14   18.44    7.40
   9   6 -14   14.79    7.22
  -9   6  15    0.02    6.60
  -9  -6  15    0.00    5.06
   9   6 -15    5.17    5.44
  -9   6  16    4.52    5.86
  -9  -6  16    0.00    4.94
   9   6 -16    0.18    4.25
  -9   6  17    8.56    6.31
  -9  -6  17    3.88    5.20
   9   6 -17    6.14    5.99
  -9   6  18   16.16    8.87
  -9  -6  18   16.04    7.55
   9   6 -18   21.70    8.42
  -9   6  19    4.67    6.93
  -9  -6  19    4.31    5.67
   9   6 -19    1.46    5.05
  -9   6  20    5.09    6.21
  -9  -6  20    0.00    5.80
   9   6 -20    1.79    5.20
  -9   6  21    4.87    6.33
  -9  -6  21    0.00    6.53
   9   6 -21    1.72    6.07
  -9   6  22    8.52    7.24
  -9  -6  22   -0.00    5.92
   9   6 -22    0.00    4.72
  -9   6  23    0.00    5.79
   9   6 -23    0.16    5.32
  -9   6  24    1.25    6.25
  -9  -6  24    7.54    6.99
   9   6 -24    5.65    6.14
  -9   6  25    0.00    5.18
  -9  -6  25   -0.00    5.89
   9   6 -25    0.10    5.50
  -9   6  26    4.19    5.76
  -9  -6  26    0.28    5.19
   9   6 -26   -0.00    5.30
  -9   6  27    4.00    6.77
  -9  -6  27    0.55    6.10
   9   6 -27   -0.00    5.19
  -9   6  28    4.02    6.36
  -9  -6  28    1.26    6.85
   9   6 -28    0.63    6.01
  -9  -6  29   -0.00    6.62
   9   6 -29   -0.00    5.68
  -9   6  30    0.34    6.01
  -9  -6  30   -0.00    6.06
   9   6 -30    0.04    4.31
  -9   6  31   -0.00    4.93
  -9  -6  31   -0.00    7.23
   9   6 -31    4.24    7.49
  -9   6  32    1.89    5.37
  -9  -6  32    1.51    6.65
   9   6 -32   -0.00    6.44
  -9  -6  33   -0.00    6.11
   9   6 -33    0.84    5.76
   9   6 -34   -0.00    7.06
  -9   7   1   14.81    7.92
   9  -7  -1    4.19    6.96
   9   7  -1   15.58    5.38
  -9   7   2   11.50    6.94
   9  -7  -2    5.85    5.53
   9   7  -2    6.82    4.63
  -9   7   3   -0.00    4.83
   9  -7  -3    0.87    4.68
   9  -7  -3    0.00    5.58
   9   7  -3    3.32    3.94
  -9   7   4    4.32    6.03
   9  -7  -4    2.37    7.47
   9  -7  -4   28.42   10.05
   9   7  -4   12.16    4.92
  -9   7   5    6.19    7.10
   9  -7  -5    4.83    6.55
   9  -7  -5   15.42    8.97
   9   7  -5    4.72    4.04
  -9   7   6    6.60    7.79
  -9   7   6   35.70   10.78
   9  -7  -6   21.07    9.94
  -9  -7   6   28.52    7.63
   9   7  -6   46.57    8.57
  -9   7   7    0.00    5.37
  -9   7   7    3.26    6.35
   9  -7  -7    1.42    5.33
  -9  -7   7    0.84    3.97
   9   7  -7    2.56    3.79
  -9   7   8    5.48    6.94
   9  -7  -8    9.02    5.91
   9  -7  -8    5.40    7.92
  -9  -7   8    0.00    4.40
   9   7  -8    0.00    4.18
  -9   7   9    7.85    7.67
   9  -7  -9    2.59    4.49
   9  -7  -9   12.95    7.87
  -9  -7   9   15.16    6.27
   9   7  -9    7.79    4.62
  -9   7  10   14.90    7.35
   9  -7 -10    6.24    5.85
   9  -7 -10    7.44    6.46
  -9  -7  10   14.91    6.93
   9   7 -10   19.73    6.58
  -9   7  11   15.71    7.37
   9  -7 -11    9.84    5.79
   9  -7 -11    9.09    7.14
  -9  -7  11    6.05    5.41
   9   7 -11    5.85    4.91
  -9   7  12   24.21    9.65
   9   7 -12   20.22    7.66
  -9   7  13   -0.00    5.71
   9   7 -13    0.00    4.31
  -9   7  14    1.07    6.91
  -9  -7  14   -0.00    4.70
   9   7 -14    0.00    5.33
  -9  -7  15    5.34    4.84
   9   7 -15    2.49    3.14
  -9   7  16   16.06    8.66
  -9  -7  16   27.04    8.34
   9   7 -16   18.17    7.36
  -9   7  17    0.00    4.88
  -9  -7  17    0.65    5.10
   9   7 -17    1.38    4.85
  -9   7  18    4.33    5.36
  -9  -7  18    0.00    5.80
   9   7 -18   -0.00    4.24
  -9   7  19    0.00    5.92
  -9  -7  19    2.66    5.30
   9   7 -19    3.56    4.49
  -9   7  20    0.49    7.56
   9   7 -20    8.68    6.58
  -9   7  21    0.97    6.23
  -9  -7  21   10.69    7.54
   9   7 -21   12.66    6.68
  -9   7  22   12.68    7.93
  -9  -7  22    2.61    6.95
   9   7 -22    0.00    5.97
  -9   7  23    4.24    5.99
  -9  -7  23    0.00    5.20
   9   7 -23    0.85    4.34
  -9   7  24    0.12    5.92
  -9  -7  24    7.14    6.01
   9   7 -24   -0.00    5.15
  -9   7  25    3.58    6.02
  -9  -7  25    2.06    6.20
   9   7 -25    0.00    4.84
  -9   7  26   12.82    7.90
  -9  -7  26    1.19    6.67
   9   7 -26    0.48    5.64
  -9   7  27    2.34    6.11
  -9  -7  27    1.60    7.43
   9   7 -27    1.61    5.42
  -9   7  28    4.86    5.62
  -9  -7  28    0.42    6.36
   9   7 -28    0.00    4.58
  -9   7  29   -0.00    4.49
  -9  -7  29    4.62    6.30
   9   7 -29    2.10    5.56
  -9   7  30    4.92    6.50
  -9  -7  30   -0.00    5.13
   9   7 -30   -0.00    4.88
  -9   7  31    0.45    5.76
  -9  -7  31    2.92    7.83
   9   7 -31   -0.00    5.82
  -9  -7  32   -0.00    7.09
   9   7 -32   -0.00    5.40
   9   7 -33   -0.00    5.87
   9   7 -34   -0.00    6.21
   9  -8  -1   10.71    7.13
   9   8  -1    2.80    3.71
   9  -8  -2   10.45    8.92
   9   8  -2   11.55    4.73
   9  -8  -3    1.49    5.35
   9   8  -3    2.88    3.73
   9   8  -4   44.11    8.34
   9  -8  -5   -0.00    5.29
   9  -8  -5    3.42    6.97
   9   8  -5   -0.00    3.26
   9  -8  -6    1.36    4.87
   9  -8  -6    4.09    5.77
   9   8  -6   -0.00    3.54
  -9   8   7   -0.00    5.67
   9  -8  -7   -0.00    5.40
   9   8  -7    3.91    4.02
  -9   8   8   67.64   13.48
  -9   8   8   11.22    8.88
   9  -8  -8   40.08   12.16
   9   8  -8   28.69    7.37
  -9   8   9    0.00    5.71
  -9   8   9   -0.00    5.38
   9  -8  -9    2.26    5.84
   9   8  -9    6.13    4.37
  -9   8  10    3.23    6.73
   9  -8 -10    6.99    7.82
   9   8 -10    2.88    4.26
  -9   8  11    3.18    6.07
   9  -8 -11    1.12    4.97
  -9  -8  11    4.17    4.87
   9   8 -11    0.40    4.56
  -9   8  12    3.18    5.90
   9  -8 -12    3.59    4.86
   9   8 -12    0.00    4.53
  -9   8  13    1.62    4.52
   9  -8 -13   -0.00    5.25
   9   8 -13    0.12    3.57
  -9   8  14   25.51    9.96
  -9  -8  14    6.36    5.98
   9   8 -14   16.49    6.78
  -9   8  15   -0.00    5.58
  -9  -8  15   -0.00    4.82
   9   8 -15    2.97    4.81
  -9   8  16    1.13    6.20
  -9  -8  16    4.03    6.21
   9   8 -16    0.00    4.21
  -9   8  17    1.86    6.24
  -9  -8  17    3.01    5.55
  -9   8  18    8.48    7.54
  -9  -8  18   13.57    7.10
   9   8 -18   14.73    6.35
  -9   8  19    4.08    7.02
  -9  -8  19   -0.00    5.85
   9   8 -19    3.76    5.59
  -9   8  20    2.77    6.14
  -9  -8  20    2.00    5.77
   9   8 -20    2.65    5.89
  -9   8  21   -0.00    6.21
  -9  -8  21   -0.00    4.95
   9   8 -21    5.74    5.71
  -9   8  22   -0.00    5.53
  -9  -8  22    4.62    5.78
   9   8 -22    0.00    4.93
  -9   8  23   -0.00    5.55
  -9  -8  23   -0.00    5.77
   9   8 -23    0.63    5.01
  -9   8  24    5.53    7.47
  -9  -8  24    2.73    5.27
   9   8 -24    2.18    4.20
  -9   8  25    3.09    5.72
  -9  -8  25    6.68    7.05
   9   8 -25    1.30    5.66
  -9   8  26    2.79    6.27
  -9  -8  26   -0.00    6.58
   9   8 -26    3.67    5.50
  -9   8  27    4.91    6.41
  -9  -8  27   -0.00    6.11
  -9   8  28    2.23    5.78
  -9  -8  28    7.93    7.32
  -9   8  29   -0.00    5.52
  -9  -8  29    0.00    5.59
   9   8 -29    0.00    5.50
  -9   8  30   -0.00    6.48
  -9  -8  30    3.50    7.43
   9   8 -30    2.28    5.73
  -9  -8  31    1.91    7.21
   9   8 -31   -0.00    5.77
  -9  -8  32    3.24    7.28
   9   8 -32   -0.00    5.90
   9   8 -33    8.44    6.14
  -9   9   1   -0.00    5.82
   9  -9  -1    0.02    4.71
   9   9  -1    2.04    2.83
  -9   9   2   19.82    8.55
   9  -9  -2   22.99    9.49
   9   9  -2   15.55    4.92
  -9   9   3    3.48    7.09
   9  -9  -3   -0.00    5.18
  -9   9   4   -0.00    6.06
   9  -9  -4   -0.00    6.27
   9   9  -4    5.75    4.21
  -9   9   5   -0.00    6.43
   9  -9  -5   -0.00    6.34
   9   9  -5    1.54    3.65
   9  -9  -6   58.12   12.59
   9   9  -6   18.67    6.26
  -9   9   7    0.00    5.16
   9  -9  -7    1.43    4.90
   9   9  -7   -0.00    3.88
  -9   9   8   -0.00    5.38
  -9   9   8    0.00    6.36
   9  -9  -8    0.64    5.66
   9   9  -8    2.58    4.08
  -9   9   9    6.48    6.74
  -9   9   9    0.61    5.25
   9  -9  -9   -0.00    5.40
   9   9  -9   -0.00    4.12
  -9   9  10    1.45    6.89
  -9   9  10    3.42    6.54
   9  -9 -10    7.72    6.46
  -9   9  11   -0.00    6.10
   9  -9 -11    0.00    5.70
   9   9 -11   -0.00    3.94
  -9   9  12   13.95    8.82
   9  -9 -12    9.14    6.82
   9   9 -12   25.81    7.28
   9  -9 -13    3.45    7.03
   9   9 -13    0.00    3.24
  -9   9  14   -0.00    6.17
   9  -9 -14   -0.00    4.29
   9   9 -14   -0.00    4.47
  -9   9  15    1.05    5.46
   9  -9 -15   -0.00    5.75
   9   9 -15    0.52    3.23
  -9   9  16   20.00    8.89
   9  -9 -16   12.40    7.36
   9   9 -16   30.03    8.43
  -9   9  17   13.56    7.87
  -9  -9  17    7.23    5.08
   9   9 -17   -0.00    4.90
  -9   9  18    3.88    7.03
  -9  -9  18    1.48    5.62
   9   9 -18   -0.00    4.62
  -9   9  19   -0.00    6.89
  -9  -9  19   -0.00    5.87
   9   9 -19    2.60    5.43
  -9  -9  20   -0.00    6.71
   9   9 -20    1.60    5.00
  -9   9  21    4.61    5.99
  -9  -9  21   -0.00    5.21
   9   9 -21   -0.00    3.96
  -9   9  22    5.29    6.33
  -9  -9  22    4.75    6.25
   9   9 -22    5.29    5.04
  -9   9  23   -0.00    5.58
  -9  -9  23    3.07    5.67
   9   9 -23   -0.00    5.13
  -9   9  24    0.00    6.06
  -9  -9  24   -0.00    5.51
   9   9 -24    4.53    5.50
  -9   9  25   -0.00    4.54
  -9  -9  25   12.78    8.10
   9   9 -25   -0.00    5.25
  -9   9  26    1.29    6.21
  -9  -9  26    2.08    6.27
   9   9 -26    2.67    6.21
  -9   9  27   -0.00    5.81
  -9  -9  27    0.00    6.82
   9   9 -27    5.38    6.41
  -9   9  28   -0.00    5.30
  -9  -9  28    0.36    6.35
   9   9 -28    0.00    6.48
  -9   9  29    4.72    6.94
  -9  -9  29    0.25    5.76
   9   9 -29   -0.00    6.32
  -9  -9  30   10.71    8.60
   9   9 -30    0.00    6.00
  -9  -9  31    2.13    6.57
  -9  10   1   -0.00    5.28
   9 -10  -1    2.36    4.80
  -9  10   2    5.89    5.93
   9 -10  -2    3.98    7.53
   9  10  -2    5.31    3.85
  -9  10   3    3.23    5.79
   9 -10  -3   -0.00    6.51
   9  10  -3    1.07    3.70
  -9  10   4   17.83    8.41
   9 -10  -4   23.66    9.42
   9  10  -4   12.17    5.30
  -9  10   5    0.00    5.59
   9 -10  -5   -0.00    6.03
   9  10  -5   -0.00    3.41
  -9  10   6    0.00    5.26
   9 -10  -6    2.30    6.18
   9 -10  -7    4.58    5.59
   9  10  -7   -0.00    3.46
  -9  10   8   10.70    8.66
   9 -10  -8    9.45    6.81
   9  10  -8    8.83    4.94
  -9  10   9    3.68    5.68
   9 -10  -9    8.20    6.27
   9  10  -9    2.30    3.89
  -9  10  10    2.66    6.31
  -9  10  10   15.21    9.75
   9 -10 -10    7.17    7.41
   9  10 -10    2.49    3.84
  -9  10  11   -0.00    5.17
  -9  10  11    1.98    6.91
   9 -10 -11   11.53    8.01
   9  10 -11   -0.00    3.90
  -9  10  12    0.49    6.19
   9  10 -12    3.83    4.52
  -9  10  13   -0.00    6.82
   9 -10 -13   -0.00    6.59
   9  10 -13    4.69    5.51
  -9  10  14    9.61    7.25
   9 -10 -14    6.60    6.92
   9  10 -14    5.46    5.22
  -9  10  15   -0.00    6.12
   9 -10 -15    2.85    5.41
   9  10 -15   -0.00    4.24
  -9  10  16    1.34    5.17
   9 -10 -16    0.86    5.64
   9  10 -16   -0.00    4.22
  -9  10  17    0.00    5.95
   9 -10 -17   -0.00    5.62
   9  10 -17   -0.00    5.47
  -9  10  18    0.00    6.98
   9 -10 -18   19.95    8.85
   9  10 -18   20.52    7.35
  -9  10  19    0.00    4.99
   9  10 -19    2.08    5.16
  -9  10  20    1.56    5.97
   9  10 -20    3.92    6.11
  -9  10  21    2.26    6.05
   9  10 -21   -0.00    4.91
  -9  10  22    0.00    7.73
   9  10 -22    4.83    5.67
   9  10 -23   -0.00    3.87
  -9  10  24    0.50    6.36
  -9 -10  24    2.18    6.15
   9  10 -24    2.13    5.04
  -9  10  25    4.01    6.17
  -9 -10  25   -0.00    5.26
   9  10 -25   -0.00    5.30
  -9  10  26   -0.00    5.35
  -9 -10  26    1.05    5.42
   9  10 -26    3.71    5.94
  -9  10  27    2.78    6.71
  -9 -10  27   -0.00    5.92
   9  10 -27    3.44    5.18
  -9  10  28    5.33    7.35
  -9 -10  28    4.93    6.61
  -9 -10  29   -0.00    5.63
  -9 -10  30    0.72    5.86
  -9  11   1    0.00    4.73
   9 -11  -1    0.75    6.01
   9  11  -1    0.00    2.63
  -9  11   2    4.68    7.03
   9 -11  -2   12.79    7.78
   9  11  -2   10.92    4.30
  -9  11   3    5.26    5.67
  -9  11   4   10.12    6.62
   9 -11  -4    9.90    7.52
   9  11  -4    2.04    3.51
  -9  11   5    0.00    5.05
   9 -11  -5   -0.00    5.77
   9  11  -5   -0.00    2.75
  -9  11   6    7.68    6.86
   9 -11  -6    2.20    5.30
   9  11  -6   14.12    5.01
  -9  11   7    1.33    5.46
   9 -11  -7   -0.00    5.50
   9  11  -7   -0.00    3.09
   9 -11  -8    2.06    5.13
   9  11  -8    0.94    4.23
  -9  11   9   -0.00    5.11
   9 -11  -9    3.51    6.02
   9  11  -9    6.55    4.70
  -9  11  10    0.28    5.81
   9 -11 -10    0.54    5.79
   9  11 -10   14.25    6.10
  -9  11  11    5.42    7.85
   9 -11 -11    1.95    6.51
   9  11 -11    0.00    3.41
  -9  11  12   13.74    7.67
  -9  11  12    9.60    7.61
   9 -11 -12    5.35    6.98
   9  11 -12    9.16    5.22
  -9  11  13   -0.00    6.74
  -9  11  13    7.05    7.18
   9 -11 -13   -0.00    5.30
   9  11 -13    0.81    4.89
  -9  11  14   -0.00    6.16
   9 -11 -14    0.00    5.99
   9  11 -14   -0.00    4.17
  -9  11  15    1.51    6.97
   9 -11 -15    5.10    6.33
   9  11 -15    2.03    4.05
  -9  11  16    0.00    6.81
   9 -11 -16    8.68    8.29
   9  11 -16   10.25    6.95
  -9  11  17    0.00    6.66
   9 -11 -17   -0.00    5.59
   9  11 -17    2.16    5.07
  -9  11  18    0.95    5.15
   9 -11 -18    0.00    6.16
   9  11 -18    5.00    5.19
  -9  11  19   -0.00    6.08
   9 -11 -19    0.00    5.94
   9  11 -19    5.90    5.62
  -9  11  20   12.41    7.91
   9 -11 -20    8.02    7.47
   9  11 -20    7.48    6.55
  -9  11  21   -0.00    6.40
   9 -11 -21   -0.00    4.47
   9  11 -21    1.39    5.92
  -9  11  22   -0.00    6.91
   9  11 -22    6.66    6.06
  -9  11  23    1.23    5.26
   9  11 -23   -0.00    5.20
  -9  11  24    4.45    7.82
   9  11 -24   -0.00    5.16
  -9  11  25   -0.00    6.50
  -9  12   1    0.20    5.26
   9 -12  -1    0.10    4.33
  -9  12   2    4.38    7.13
   9 -12  -2    2.64    5.32
   9  12  -2    1.56    3.14
  -9  12   3    8.15    6.64
   9 -12  -3    1.61    4.47
   9  12  -3    1.94    3.23
   9 -12  -4    3.78    5.36
   9  12  -4   12.39    5.07
  -9  12   5    3.86    5.84
   9 -12  -5    2.31    5.66
   9  12  -5    0.16    2.85
  -9  12   6   -0.00    4.99
   9 -12  -6    0.00    5.53
   9  12  -6    0.39    2.58
  -9  12   7    0.00    5.64
   9 -12  -7   -0.00    5.10
   9  12  -7    4.94    3.83
  -9  12   8   10.13    8.30
   9 -12  -8   11.27    7.62
   9  12  -8   14.63    5.67
  -9  12   9   -0.00    5.63
   9 -12  -9    3.36    5.70
   9  12  -9    2.32    3.88
  -9  12  10    0.00    5.83
  -9  12  11    0.01    5.93
   9 -12 -11   -0.00    5.40
  -9  12  12   -0.00    5.29
   9 -12 -12    0.14    6.29
   9  12 -12    2.87    4.10
  -9  12  13    4.91    7.78
   9 -12 -13   -0.00    6.16
   9  12 -13   -0.00    3.33
  -9  12  14   11.67    7.74
  -9  12  14   10.75    7.12
   9 -12 -14    0.74    6.13
   9  12 -14    8.90    5.80
  -9  12  15   -0.00    6.05
   9 -12 -15    7.40    7.34
   9  12 -15    0.04    3.89
  -9  12  16   -0.00    7.64
   9 -12 -16    0.00    6.79
   9  12 -16   -0.00    3.72
  -9  12  17   -0.00    6.33
   9 -12 -17   -0.00    6.05
   9  12 -17   -0.00    3.60
  -9  12  18   12.81    8.70
   9 -12 -18   13.40    7.95
   9  12 -18   -0.00    4.50
  -9  12  19    5.35    7.63
   9 -12 -19    1.84    5.28
   9  12 -19    0.00    4.73
  -9  12  20    1.18    6.86
   9 -12 -20   -0.00    6.51
   9  12 -20    0.30    3.54
  -9  12  21    0.00    5.39
   9 -12 -21   -0.00    4.71
  -9  12  22   -0.00    5.94
   9 -12 -22    0.08    4.25
  -9  12  23    0.16    5.10
   9 -12 -23    4.47    6.28
  -9  12  24   -0.00    7.64
   9 -12 -24    0.33    4.51
  -9  13   1    3.00    6.12
   9 -13  -1    5.57    6.03
   9  13  -1    1.87    2.93
  -9  13   2   -0.00    6.56
   9 -13  -2   -0.00    6.02
   9  13  -2    2.29    3.27
  -9  13   3    1.38    4.85
   9 -13  -3    3.43    6.10
   9  13  -3   -0.00    3.16
  -9  13   4    0.34    5.47
   9 -13  -4   -0.00    3.86
   9  13  -4    3.50    3.65
  -9  13   5    7.34    5.94
   9 -13  -5    0.00    5.78
  -9  13   6    2.85    4.83
   9  13  -6   14.10    5.27
  -9  13   7    3.88    6.64
   9 -13  -7    3.53    6.56
   9  13  -7   -0.00    3.08
  -9  13   8   -0.00    6.43
   9 -13  -8    0.75    5.52
   9  13  -8    2.67    3.19
  -9  13   9   -0.00    5.13
   9 -13  -9    2.98    5.46
   9  13  -9    5.37    4.32
  -9  13  10    0.95    5.65
   9 -13 -10    6.02    6.57
   9  13 -10    2.90    3.63
  -9  13  11   -0.00    5.65
   9 -13 -11    0.00    5.63
   9  13 -11    3.79    3.22
  -9  13  12    0.00    6.59
   9  13 -12    0.87    4.20
  -9  13  13   -0.00    5.42
   9 -13 -13    2.93    5.90
   9  13 -13    3.40    3.79
  -9  13  14   10.28    8.07
   9 -13 -14   -0.00    6.32
   9  13 -14   -0.00    3.83
  -9  13  15    0.00    6.32
   9 -13 -15    0.00    6.05
   9  13 -15    0.35    3.31
  -9  13  16    2.35    7.49
  -9  13  16    5.05    6.69
   9 -13 -16   -0.00    5.11
   9  13 -16    1.90    4.69
  -9  13  17    5.04    6.40
   9 -13 -17   -0.00    6.53
   9  13 -17    1.39    4.99
  -9  13  18    5.25    6.96
   9 -13 -18    1.03    5.71
  -9  13  19   -0.00    7.45
  -9  13  20    0.00    7.34
   9 -13 -20    1.58    5.91
  -9  13  21    0.00    7.52
   9 -13 -21    0.01    5.68
  -9  13  22   -0.00    7.18
   9 -13 -22   -0.00    5.86
   9 -13 -23   -0.00    5.97
   9 -14  -1    0.00    4.94
   9  14  -1    1.41    2.87
  -9  14   2   -0.00    6.64
   9 -14  -2   -0.00    6.92
  -9  14   3    9.88    7.94
   9 -14  -3    2.43    5.95
   9  14  -3    2.99    3.09
  -9  14   4   11.68    7.81
   9 -14  -4    0.10    5.36
   9  14  -4    6.14    3.84
  -9  14   5   -0.00    4.92
   9 -14  -5    0.00    4.99
   9  14  -5   -0.00    2.66
  -9  14   6    6.99    7.65
   9 -14  -6    0.00    5.06
   9  14  -6    0.75    2.89
  -9  14   7    6.90    7.10
   9 -14  -7   -0.00    4.68
   9  14  -7    3.76    3.44
  -9  14   8   -0.00    5.76
   9 -14  -8   -0.00    4.50
   9  14  -8    1.42    4.05
  -9  14   9    9.12    6.85
   9 -14  -9    5.76    6.46
   9  14  -9    0.58    2.94
  -9  14  10    2.43    5.35
   9 -14 -10    4.11    6.28
   9  14 -10    6.49    4.33
  -9  14  11   -0.00    6.62
   9 -14 -11    2.50    6.29
   9  14 -11   -0.00    3.33
   9 -14 -12    0.38    4.39
   9  14 -12    0.05    3.51
  -9  14  13    0.89    7.05
   9 -14 -13   -0.00    6.25
  -9  14  14    8.62    7.59
  -9  14  15   -0.00    6.80
   9 -14 -15    1.03    6.41
  -9  14  16   -0.00    6.66
   9 -14 -16   -0.00    4.90
  -9  14  17   -0.00    5.91
   9 -14 -17    0.48    6.98
  -9  14  18    6.31    6.80
   9 -14 -18   -0.00    5.11
  -9  14  19   -0.00    6.89
   9 -14 -19    2.36    6.13
   9 -14 -20   -0.00    6.97
  -9  15   1   -0.00    6.41
   9 -15  -1   -0.00    6.11
   9  15  -1    0.00    2.69
   9 -15  -2    0.00    5.47
   9  15  -2   -0.00    2.54
  -9  15   3   -0.00    5.98
   9  15  -3    3.05    3.28
  -9  15   4    2.82    7.13
   9 -15  -4   -0.00    5.21
   9  15  -4    2.32    2.96
  -9  15   5   -0.00    7.03
   9 -15  -5   -0.00    6.21
   9  15  -5    0.46    2.75
  -9  15   6    4.70    6.96
   9 -15  -6   -0.00    6.03
   9  15  -6    4.08    3.36
  -9  15   7    5.56    7.11
   9 -15  -7    1.94    4.38
   9  15  -7    1.19    3.38
  -9  15   8   -0.00    5.33
   9 -15  -8    5.12    6.38
   9  15  -8   -0.00    3.61
  -9  15   9    4.47    5.76
   9 -15  -9   -0.00    5.67
  -9  15  10    5.69    6.96
   9 -15 -10    6.97    7.48
  -9  15  11    2.64    5.84
   9 -15 -11   -0.00    6.59
  -9  15  12    0.74    5.98
   9 -15 -12   -0.00    4.36
  -9  15  13   -0.00    5.52
   9 -15 -13    5.02    6.79
   9 -15 -14    0.10    5.83
   9 -15 -15    4.10    6.30
   9 -15 -16   -0.00    5.65
  -9  16   1    2.89    8.69
   9  16  -1   -0.00    2.68
  -9  16   2   -0.00    8.29
   9  16  -2    0.00    3.15
   9 -16  -3   -0.00    6.82
  -9  16   4   -0.00    6.97
   9 -16  -4    3.63    6.89
  -9  16   5   -0.00    8.00
   9 -16  -5    1.11    4.79
  -9  16   6   -0.00    6.58
   9 -16  -6    1.54    6.11
  -9  16   7    1.20    6.35
   9 -16  -7    1.66    6.02
   9 -16  -8    0.64    5.80
   9 -16  -9    8.78    7.13
  -8   0   1    0.98    4.12
  -8   0   1    1.30    4.65
   8   0  -1    0.06    3.50
   8   0  -1   -0.00    3.55
   8   0  -1   -0.00    4.33
  -8   0   2  439.32   37.73
  -8   0   2  368.56   36.57
   8   0  -2  356.55   35.40
   8   0  -2  427.22   36.25
   8   0  -2  371.16   36.56
  -8   0   3   -0.00    4.68
  -8   0   3   -0.00    3.71
   8   0  -3    0.84    4.09
  -8   0   4   49.12    9.66
   8   0  -4   43.18    9.70
  -8   0   5   -0.00    4.20
   8   0  -5    1.92    4.56
  -8   0   6   79.44   12.60
   8   0  -6   72.96   12.76
  -8   0   7   -0.00    4.45
   8   0  -7   -0.00    4.54
  -8   0   8  162.00   20.04
   8   0  -8  142.04   19.21
  -8   0   9   -0.00    3.75
  -8   0  10   -0.00    3.89
   8   0 -10    0.00    4.17
   8   0 -11   -0.00    4.76
   8   0 -12  129.15   18.47
   8   0 -13   -0.00    5.90
   8   0 -14   56.02   12.30
  -8   0  15   -0.00    4.54
  -8   0  16    4.57    5.71
  -8   0  17   -0.00    5.18
  -8   0  18   68.01   14.30
  -8   0  19   -0.00    5.39
  -8   0  20    4.96    6.63
  -8   0  21   -0.00    5.85
  -8   0  22    6.94    7.58
   8   0 -22   30.12    9.96
  -8   0  23   -0.00    6.38
   8   0 -23    4.17    6.11
  -8   0  24   18.79    8.37
   8   0 -24   18.06    8.76
  -8   0  25   -0.00    5.59
   8   0 -25    4.50    6.69
  -8   0  26    2.08    5.91
   8   0 -26    4.36    6.47
  -8   0  27   -0.00    5.18
   8   0 -27    1.96    6.01
  -8   0  28   22.62    9.81
  -8   0  29   -0.00    5.62
  -8   0  30    4.06    6.20
  -8   0  31   -0.00    5.77
  -8   0  32    9.87    7.80
  -8   0  33   -0.00    6.34
  -8   0  34    3.05    6.74
  -8   0  35    1.19    6.05
  -8   1   1   45.44    9.91
  -8   1   1   42.33    9.85
   8  -1  -1   66.94   11.19
   8  -1  -1   48.87   10.16
  -8  -1   1   42.59    8.85
   8   1  -1   32.67    7.72
   8   1  -1   54.04    9.27
   8   1  -1   37.91    8.70
  -8   1   2    0.15    4.22
  -8   1   2   -0.00    4.19
   8  -1  -2    0.00    4.10
   8  -1  -2    8.31    5.30
  -8  -1   2    8.49    4.95
  -8  -1   2    9.61    5.23
   8   1  -2   -0.00    3.40
   8   1  -2    1.24    4.42
  -8   1   3   14.50    6.18
  -8   1   3    3.21    4.53
   8  -1  -3    0.00    3.58
   8  -1  -3    4.44    4.67
  -8  -1   3    6.62    4.36
  -8  -1   3    1.63    4.15
   8   1  -3    0.00    3.68
   8   1  -3    9.79    5.34
  -8   1   4   38.89    9.06
   8  -1  -4   33.12    8.48
  -8  -1   4   25.18    7.17
   8   1  -4   31.63    7.66
   8   1  -4   17.93    6.82
  -8   1   5    3.55    4.47
   8  -1  -5    6.69    5.20
  -8  -1   5    3.70    3.88
   8   1  -5    4.19    4.47
   8   1  -5    3.59    4.78
  -8   1   6   71.01   12.04
   8  -1  -6   42.43   10.29
  -8  -1   6   75.66   11.98
   8   1  -6   57.27   10.89
  -8   1   7    6.59    4.94
  -8  -1   7    5.21    4.81
   8   1  -7    0.00    4.26
   8  -1  -8    8.85    6.05
  -8  -1   8    5.39    4.65
   8   1  -8    6.63    5.82
  -8   1   9    9.45    5.81
   8  -1  -9    5.24    4.79
  -8  -1   9   16.55    6.20
   8   1  -9   19.22    6.55
   8  -1 -10  120.57   17.51
  -8  -1  10  125.40   16.68
   8   1 -10   95.78   15.98
   8  -1 -11    4.33    5.62
  -8  -1  11   11.18    6.30
   8  -1 -12    4.04    5.39
   8  -1 -13   -0.00    5.42
  -8   1  14   38.96   10.66
   8  -1 -14   51.30   12.18
  -8   1  15   23.08    8.50
   8  -1 -15   19.33    8.86
  -8  -1  15   40.67   10.65
  -8   1  16   35.31   10.28
   8  -1 -16   42.57   11.20
  -8  -1  16   51.71   11.67
  -8   1  17    0.90    5.92
   8  -1 -17   -0.00    5.30
  -8  -1  17    3.62    6.03
  -8  -1  18    0.00    6.40
  -8   1  19    1.83    4.53
  -8  -1  19    7.15    6.98
   8   1 -19   -0.00    5.53
  -8   1  20   12.47    7.24
  -8  -1  20    8.99    6.15
   8   1 -20   13.23    7.27
  -8   1  21    1.02    6.15
  -8  -1  21   -0.00    5.22
   8   1 -21   -0.00    4.59
  -8   1  22   26.33   10.19
  -8  -1  22   41.10   10.38
   8   1 -22   34.17   10.87
  -8   1  23   -0.00    4.89
  -8  -1  23    4.53    6.13
   8   1 -23    0.59    4.84
  -8   1  24   20.88    8.36
  -8  -1  24    0.00    5.66
   8   1 -24    4.11    6.01
  -8   1  25   -0.00    6.56
  -8  -1  25    0.00    5.00
   8   1 -25    0.64    5.12
  -8   1  26   14.89    7.78
   8  -1 -26    0.08    5.01
  -8  -1  26    5.64    6.19
   8   1 -26    9.81    6.85
  -8   1  27    7.49    7.16
  -8  -1  27    6.57    6.02
   8   1 -27    0.00    6.22
  -8   1  28    6.10    6.66
  -8  -1  28   -0.00    6.98
   8   1 -28    6.15    7.46
  -8   1  29   -0.00    5.24
  -8  -1  29   -0.00    5.23
  -8  -1  30   14.34    8.48
  -8   1  31   -0.00    6.78
  -8  -1  31    0.00    5.49
  -8   1  32    9.18    6.85
  -8  -1  32    0.00    6.37
  -8   1  33    2.35    5.19
  -8  -1  33   -0.00    6.64
  -8   1  34    0.00    5.95
  -8  -1  34    2.68    6.44
  -8   1  35   -0.00    4.58
  -8  -1  35   -0.00    6.73
  -8   2   1    2.75    4.37
  -8   2   1    0.00    4.96
   8  -2  -1   -0.00    4.61
   8  -2  -1    2.43    4.59
  -8  -2   1    0.00    3.79
  -8  -2   1    2.08    3.67
   8   2  -1    1.05    3.34
   8   2  -1    0.00    4.39
  -8   2   2   50.89   11.02
  -8   2   2   57.27   11.52
   8  -2  -2   81.57   12.57
   8  -2  -2   74.93   12.41
  -8  -2   2   62.86   10.29
  -8  -2   2   50.90    9.57
   8   2  -2   52.57    9.43
   8   2  -2   62.67   10.49
  -8   2   3   15.47    6.46
  -8   2   3    3.63    4.59
   8  -2  -3    8.08    5.59
   8  -2  -3   15.36    6.35
  -8  -2   3    2.75    4.57
   8   2  -3   11.73    4.49
   8   2  -3    6.65    4.64
  -8   2   4   24.66    8.06
  -8   2   4   34.97    9.17
   8  -2  -4   32.54    7.89
   8  -2  -4   27.28    8.44
  -8  -2   4   29.83    7.24
   8   2  -4   33.75    7.42
   8   2  -4   19.38    6.41
  -8   2   5    0.00    3.50
   8  -2  -5    0.10    3.56
  -8  -2   5    5.86    4.72
   8   2  -5    0.99    3.25
   8   2  -5    3.53    4.45
  -8   2   6   51.67   11.11
   8  -2  -6   80.46   13.28
  -8  -2   6   80.02   12.23
  -8   2   7   32.63    8.67
   8  -2  -7   22.00    7.50
  -8  -2   7    8.45    5.06
   8  -2  -8   82.65   14.35
  -8  -2   8   80.34   12.89
   8  -2  -9   -0.00    4.66
  -8  -2   9    9.75    5.57
   8  -2 -10   -0.00    4.59
  -8  -2  10   -0.00    4.00
   8  -2 -11   -0.00    4.76
  -8  -2  11    4.29    5.03
   8  -2 -12   43.56   10.80
  -8  -2  12   49.77   10.72
  -8   2  13   12.78    7.11
   8  -2 -13   45.66   10.94
   8  -2 -14   19.71    8.82
  -8   2  15   15.58    7.08
   8  -2 -15   11.58    6.73
  -8   2  16   24.35    7.91
   8  -2 -16   18.46    8.42
  -8  -2  16   23.22    8.29
   8   2 -16   21.00    7.94
  -8   2  17    9.81    6.45
   8  -2 -17   17.71    9.11
  -8  -2  17    8.09    7.41
   8   2 -17   22.60    7.43
  -8   2  18   97.60   16.13
   8  -2 -18  106.64   17.88
  -8  -2  18  119.04   17.32
   8   2 -18   64.21   13.87
  -8   2  19    0.00    5.33
   8  -2 -19    1.58    5.78
  -8  -2  19    0.59    5.62
   8   2 -19    8.46    6.49
  -8   2  20   -0.00    5.48
   8  -2 -20    3.40    5.20
  -8  -2  20    0.00    5.39
   8   2 -20    2.30    5.52
   8  -2 -21    0.55    5.09
  -8  -2  21   -0.00    4.62
   8   2 -21    0.87    4.83
  -8   2  22   22.18    8.22
  -8  -2  22   10.00    7.17
   8   2 -22   10.84    7.30
  -8   2  23   -0.00    5.41
  -8  -2  23   -0.00    5.04
   8   2 -23    0.90    4.31
  -8   2  24    6.75    6.57
  -8  -2  24   -0.00    5.33
   8   2 -24   18.92    8.87
  -8   2  25    0.00    6.11
  -8  -2  25   -0.00    6.74
   8   2 -25    3.90    5.57
  -8   2  26    2.22    6.60
  -8  -2  26    7.52    6.52
   8   2 -26    5.89    6.32
  -8   2  27    2.25    5.66
  -8  -2  27    1.54    6.34
   8   2 -27   -0.00    4.48
  -8   2  28    8.38    8.76
  -8  -2  28    0.00    6.53
   8   2 -28   11.66    8.45
  -8   2  29    0.67    5.04
  -8  -2  29   -0.00    5.20
   8   2 -29   10.66    7.45
  -8   2  30   -0.00    5.14
  -8  -2  30   -0.00    6.44
   8   2 -30    0.00    5.79
  -8   2  31    3.78    7.54
  -8  -2  31    7.17    6.68
  -8   2  32   -0.00    7.03
  -8  -2  32   -0.00    6.34
  -8   2  33    4.86    7.47
  -8  -2  33   -0.00    6.80
  -8   2  34    3.46    5.81
  -8  -2  34    0.00    7.03
  -8   2  35   -0.00    6.49
  -8  -2  35   -0.00    5.73
  -8   3   1   42.82   11.18
  -8   3   1   53.56   11.30
   8  -3  -1   50.34   10.74
   8  -3  -1   33.67    9.54
  -8  -3   1   68.89   10.29
  -8  -3   1   53.05    8.95
   8   3  -1   64.85    9.22
  -8   3   2   -0.00    4.30
  -8   3   2    1.05    3.99
   8  -3  -2    0.06    4.32
  -8  -3   2    4.90    3.96
  -8  -3   2    2.92    3.90
   8   3  -2    2.84    3.85
  -8   3   3   39.03    9.94
  -8   3   3   28.73    8.74
   8  -3  -3   26.54    8.32
   8  -3  -3   31.46    8.96
  -8  -3   3   29.15    7.39
  -8  -3   3   36.60    7.85
   8   3  -3   34.38    7.27
  -8   3   4  104.81   15.60
  -8   3   4   81.88   14.88
   8  -3  -4   83.45   14.06
   8  -3  -4   85.46   14.58
  -8  -3   4   94.92   13.40
   8   3  -4  114.61   13.87
   8  -3  -5   11.71    6.59
  -8  -3   5   15.23    5.57
   8   3  -5   14.43    5.43
   8  -3  -6   28.81    8.97
  -8  -3   6   29.18    7.36
   8   3  -6   26.32    6.93
   8  -3  -7   17.34    7.80
  -8  -3   7   13.88    5.62
   8  -3  -8    3.64    5.64
  -8  -3   8    8.35    5.42
   8  -3  -9    0.00    5.43
  -8  -3   9    1.84    4.29
   8  -3 -10   69.60   13.32
  -8  -3  10   70.79   12.42
   8  -3 -11   54.15   11.90
  -8  -3  11   68.84   12.22
  -8   3  12    5.94    5.73
   8  -3 -12   -0.00    4.92
  -8  -3  12    5.50    5.01
   8   3 -12    1.26    4.77
  -8   3  13    0.00    5.12
   8  -3 -13    6.02    5.77
   8   3 -13    7.86    5.68
  -8   3  14   12.02    6.43
   8  -3 -14   20.96    8.54
   8   3 -14    1.15    4.42
  -8   3  15   12.32    7.19
   8  -3 -15   26.98    9.14
   8   3 -15   17.07    6.98
  -8   3  16   68.85   13.55
   8  -3 -16   49.10   12.99
  -8  -3  16   43.72   10.84
   8   3 -16   72.74   13.12
  -8   3  17    3.25    4.47
   8  -3 -17   10.69    7.85
  -8  -3  17    0.00    5.04
   8   3 -17   -0.00    4.68
  -8   3  18    9.52    6.65
   8  -3 -18    2.74    6.67
  -8  -3  18   -0.00    4.62
   8   3 -18    1.40    4.41
  -8   3  19    0.00    6.60
   8  -3 -19    5.22    6.74
  -8  -3  19   18.01    7.48
   8   3 -19    1.30    5.35
  -8   3  20   33.79   11.45
   8  -3 -20   48.12   12.47
  -8  -3  20   30.89    9.97
   8   3 -20   31.58    9.83
  -8   3  21    0.00    7.18
   8  -3 -21    8.80    6.93
  -8  -3  21    0.19    5.73
   8   3 -21    0.60    4.67
  -8   3  22   12.01    6.76
   8  -3 -22    4.80    6.07
  -8  -3  22    0.00    6.01
   8   3 -22    4.13    5.49
  -8   3  23   -0.00    6.91
  -8  -3  23    0.00    6.03
   8   3 -23    1.55    4.62
  -8   3  24   23.03    9.78
  -8  -3  24   11.87    7.13
   8   3 -24    7.53    6.82
  -8   3  25   -0.00    5.35
  -8  -3  25   17.16    8.61
   8   3 -25    6.07    6.11
  -8   3  26    7.80    5.92
  -8  -3  26    0.42    5.95
   8   3 -26   -0.00    4.45
  -8   3  27    0.85    5.43
  -8   3  28    0.00    5.22
  -8  -3  28   -0.00    5.40
  -8   3  29    0.00    5.05
  -8  -3  29    2.11    5.61
  -8   3  30    0.58    6.96
  -8  -3  30    2.38    5.44
   8   3 -30    0.00    4.85
  -8   3  31    0.00    6.83
  -8  -3  31    0.00    5.80
   8   3 -31   -0.00    5.51
  -8   3  32   -0.00    6.10
  -8  -3  32    3.30    6.34
  -8   3  33   -0.00    6.04
  -8  -3  33    1.23    6.23
  -8   3  34    6.02    6.88
  -8  -3  34    3.49    6.71
  -8   3  35    0.00    6.54
  -8  -3  35    0.00    7.51
  -8   4   1   66.50   12.77
   8  -4  -1   41.70   10.63
  -8  -4   1   53.46    9.14
  -8  -4   1   49.37    8.01
   8   4  -1   67.11    9.53
  -8   4   2   30.17    8.84
   8  -4  -2   21.46    7.94
  -8  -4   2   22.54    6.11
  -8  -4   2   23.71    6.04
   8   4  -2   22.46    6.25
  -8   4   3    5.96    6.18
   8  -4  -3    9.23    6.52
  -8  -4   3   20.86    5.70
  -8  -4   3   15.20    5.10
   8   4  -3    1.95    3.46
  -8   4   4  117.30   17.53
   8  -4  -4   81.36   14.66
  -8  -4   4   95.80   13.23
   8   4  -4  102.46   13.11
  -8   4   5    3.79    5.02
   8  -4  -5    6.09    5.94
   8   4  -5   11.72    5.01
   8  -4  -6   37.00   10.27
  -8  -4   6   40.43    8.59
   8   4  -6   34.76    8.08
   8  -4  -7   64.49   13.19
  -8  -4   7   69.45   11.53
   8   4  -7   73.39   11.70
   8  -4  -8   35.64    9.45
  -8  -4   8   28.37    8.03
   8   4  -8   19.38    6.66
  -8   4   9   10.99    6.07
   8  -4  -9    7.63    6.77
  -8  -4   9    7.04    5.74
   8   4  -9    9.97    5.25
  -8   4  10   -0.00    5.34
   8  -4 -10    0.00    5.71
  -8  -4  10    3.22    4.91
   8   4 -10    1.84    4.41
  -8   4  11    6.76    5.74
   8  -4 -11   10.87    6.38
  -8  -4  11   -0.00    4.66
   8   4 -11    8.11    4.75
  -8   4  12   53.73   12.61
   8  -4 -12   71.02   14.05
  -8  -4  12   66.75   12.58
   8   4 -12   59.03   11.36
   8  -4 -13    8.59    6.84
   8   4 -13   10.17    5.68
  -8   4  14   26.38    9.11
   8  -4 -14   21.84    9.24
   8   4 -14   31.25    8.72
  -8   4  15    2.28    4.70
   8  -4 -15   -0.00    5.83
  -8   4  16   10.76    6.39
   8  -4 -16    8.37    6.95
  -8  -4  16    6.72    5.83
   8   4 -16   18.21    7.38
  -8   4  17    5.92    7.11
   8  -4 -17   22.16    9.01
  -8  -4  17    3.61    6.00
   8   4 -17   12.37    6.60
  -8   4  18   13.95    9.03
   8  -4 -18   44.60   12.25
  -8  -4  18   50.40   11.12
   8   4 -18   34.57    9.30
   8  -4 -19    0.00    5.36
  -8  -4  19    0.00    5.44
   8   4 -19    8.20    5.75
  -8   4  20    0.00    6.16
   8  -4 -20    0.00    5.87
  -8  -4  20   13.13    7.76
   8   4 -20    4.84    6.79
  -8   4  21    2.45    5.64
  -8  -4  21   -0.00    5.36
   8   4 -21    0.74    3.96
  -8   4  22   16.10    7.76
  -8  -4  22   18.35    8.56
   8   4 -22    0.85    4.98
  -8   4  23    4.71    5.78
  -8  -4  23    6.66    6.68
   8   4 -23    9.59    6.33
  -8   4  24    4.06    6.74
  -8  -4  24    4.43    6.09
   8   4 -24    0.21    4.49
  -8   4  25    3.62    6.63
  -8  -4  25    3.29    5.67
   8   4 -25    3.26    5.18
  -8   4  26    3.57    6.48
  -8  -4  26    0.15    5.41
   8   4 -26    0.67    5.61
  -8   4  27   11.47    7.71
  -8  -4  27   -0.00    6.67
   8   4 -27    0.00    5.44
  -8   4  28    4.45    6.45
  -8  -4  28    2.91    7.20
   8   4 -28    1.86    4.57
  -8  -4  29    0.45    7.01
   8   4 -29    1.68    5.47
  -8   4  30    1.23    5.35
  -8  -4  30   -0.00    5.91
   8   4 -30    7.79    6.78
  -8   4  31    4.39    6.46
  -8  -4  31   -0.00    6.35
   8   4 -31    0.55    5.66
  -8   4  32    5.40    7.94
  -8  -4  32    2.65    6.58
   8   4 -32    1.79    5.82
  -8   4  33   13.78    7.76
  -8  -4  33    4.02    7.28
  -8   4  34    2.82    7.03
  -8  -4  34    2.44    6.38
  -8   4  35   -0.00    6.52
  -8  -4  35    2.07    6.62
  -8   5   1   32.46    9.39
   8  -5  -1   40.73   10.07
  -8  -5   1   15.99    5.19
  -8  -5   1   14.83    3.92
   8   5  -1   36.53    6.84
  -8   5   2   16.51    7.96
   8  -5  -2   15.64    7.59
  -8  -5   2   15.24    4.51
   8   5  -2   15.00    5.45
  -8   5   3   59.73   12.80
   8  -5  -3   33.32   10.56
  -8  -5   3   50.60    9.10
  -8  -5   3   70.24    9.23
   8   5  -3   56.92    9.48
  -8   5   4   16.81    7.96
  -8   5   4    6.08    5.65
   8  -5  -4   16.62    7.48
  -8  -5   4    9.90    4.92
   8   5  -4    0.00    4.05
  -8   5   5   21.46    9.19
  -8   5   5   39.33   11.22
   8  -5  -5   28.45    8.88
   8  -5  -5   44.52   10.69
  -8  -5   5   43.86    8.61
   8   5  -5   47.79    8.72
   8   5  -5   30.96    7.34
  -8   5   6   49.74   11.80
   8  -5  -6   42.00   10.69
   8  -5  -6   86.93   14.62
  -8  -5   6   67.37   11.08
   8   5  -6   68.66   11.02
   8   5  -6   81.26   11.45
  -8   5   7   12.49    5.77
   8  -5  -7    1.09    3.78
   8  -5  -7    1.87    5.28
   8   5  -7    0.00    4.09
   8   5  -7    3.06    3.39
  -8   5   8    6.60    6.51
   8  -5  -8    0.00    6.16
  -8  -5   8   -0.00    3.85
   8   5  -8    0.00    4.57
   8   5  -8    2.20    3.22
  -8   5   9    1.82    5.62
   8  -5  -9    6.44    5.85
  -8  -5   9   11.38    5.67
   8   5  -9    1.82    3.78
   8  -5 -10  147.44   20.56
  -8  -5  10  118.71   17.01
  -8   5  11    2.45    5.98
   8  -5 -11   13.25    8.01
   8   5 -11   22.59    7.19
  -8   5  12    3.92    5.15
   8  -5 -12    0.00    6.09
  -8  -5  12   -0.00    4.27
   8   5 -12    0.00    4.00
  -8   5  13    2.66    5.80
   8  -5 -13    5.00    6.59
   8   5 -13    0.51    4.46
  -8   5  14    9.68    6.96
   8  -5 -14    6.62    7.50
   8   5 -14    2.47    5.30
   8  -5 -15   12.83    7.87
   8   5 -15   20.37    7.26
  -8   5  16   43.27   11.46
   8  -5 -16   44.56   12.28
  -8  -5  16   49.94   11.47
   8   5 -16   37.56   10.16
  -8   5  17    8.31    5.64
   8  -5 -17    0.00    6.78
  -8  -5  17   14.57    6.69
   8   5 -17    2.20    4.80
  -8   5  18   -0.00    5.01
   8  -5 -18    0.00    5.72
   8   5 -18    0.00    4.00
  -8   5  19   10.89    6.68
  -8  -5  19   18.50    7.78
   8   5 -19   16.77    7.32
  -8   5  20    6.26    6.70
  -8  -5  20   18.77    8.66
   8   5 -20   14.85    7.26
  -8   5  21    5.28    6.91
  -8  -5  21   14.58    7.79
   8   5 -21    8.25    6.17
  -8  -5  22    4.85    6.61
   8   5 -22    3.29    5.44
  -8   5  23    2.52    6.76
  -8  -5  23    2.18    6.49
   8   5 -23    2.21    4.83
  -8   5  24    5.06    6.76
  -8  -5  24   -0.00    5.60
   8   5 -24    0.64    5.09
  -8   5  25    0.00    7.23
  -8  -5  25    9.46    7.62
   8   5 -25    6.63    6.07
  -8   5  26   -0.00    5.97
  -8  -5  26    3.88    7.14
   8   5 -26    0.00    5.46
  -8   5  27    0.00    5.56
  -8  -5  27   -0.00    6.22
   8   5 -27    0.00    5.26
  -8   5  28    0.00    7.01
  -8  -5  28    2.13    5.20
   8   5 -28   -0.00    5.76
  -8   5  29    3.28    5.15
  -8  -5  29    1.75    5.97
   8   5 -29   11.23    7.23
  -8   5  30    0.00    6.57
  -8  -5  30    0.52    6.06
   8   5 -30   -0.00    4.65
  -8   5  31    5.83    7.47
  -8  -5  31   -0.00    5.60
   8   5 -31    7.61    6.54
  -8   5  32    4.76    5.34
  -8  -5  32    8.72    8.01
   8   5 -32    4.53    6.35
  -8   5  33    0.00    5.81
  -8  -5  33    0.00    6.71
   8   5 -33    3.07    6.73
  -8   5  34    2.67    4.66
  -8  -5  34   -0.00    5.95
  -8   6   1   66.95   13.59
   8  -6  -1   72.09   13.41
   8  -6  -1   64.27   13.90
  -8  -6   1   69.79   10.10
   8   6  -1   74.63   10.57
   8   6  -1   78.77   10.59
  -8   6   2   84.51   15.08
   8  -6  -2   60.26   13.05
   8  -6  -2   66.36   13.60
  -8  -6   2  111.77   12.32
  -8  -6   2   71.36    8.48
   8   6  -2   77.14   11.01
   8   6  -2   55.31    9.57
   8  -6  -3   59.06   12.32
   8  -6  -3   76.41   14.58
  -8  -6   3   60.07    9.58
   8   6  -3   61.84    9.93
   8   6  -3   62.84    9.72
  -8   6   4   13.36    7.67
  -8   6   4   20.22    9.01
   8  -6  -4   35.07    9.78
   8  -6  -4   18.57    8.58
  -8  -6   4   21.22    5.96
   8   6  -4   27.97    6.82
   8   6  -4   25.53    6.21
  -8   6   5   13.56    6.71
  -8   6   5   15.10    7.70
   8  -6  -5    3.32    5.85
  -8  -6   5   19.50    6.00
   8   6  -5   18.53    6.22
   8   6  -5   19.50    5.80
  -8   6   6    8.38    7.71
  -8   6   6   19.64    8.40
   8  -6  -6   13.11    7.01
   8  -6  -6   14.18    8.10
  -8  -6   6   24.88    6.97
   8   6  -6   27.43    7.17
   8   6  -6   13.91    5.72
  -8   6   7   13.45    7.31
   8  -6  -7   12.46    7.68
   8  -6  -7   21.09    9.17
  -8  -6   7   24.35    7.00
   8   6  -7   19.62    7.21
   8   6  -7   19.73    6.14
  -8   6   8    9.38    7.37
   8  -6  -8    8.72    6.48
   8  -6  -8    5.44    6.63
  -8  -6   8   30.76    7.98
   8   6  -8   15.23    6.21
   8   6  -8   12.53    5.33
  -8   6   9   -0.00    4.75
   8  -6  -9    3.64    5.05
   8  -6  -9    2.27    5.14
  -8  -6   9   -0.00    3.39
   8   6  -9    0.90    4.17
  -8   6  10    1.75    5.98
   8  -6 -10    2.16    5.03
  -8  -6  10    0.00    3.84
   8   6 -10   -0.00    3.82
  -8   6  11   16.69    8.06
   8  -6 -11   18.24    8.23
  -8  -6  11   14.28    6.32
   8   6 -11    0.00    5.45
  -8   6  12   20.25    8.94
   8  -6 -12   14.06    7.60
  -8  -6  12   14.21    6.77
   8   6 -12    9.30    6.26
  -8   6  13    7.85    6.82
   8  -6 -13   10.60    7.26
   8   6 -13   17.54    6.45
  -8   6  14    9.26    7.30
   8  -6 -14   25.93    9.82
   8   6 -14   23.22    7.63
  -8   6  15   12.05    6.72
   8  -6 -15   14.32    7.98
   8   6 -15    2.36    5.72
  -8   6  16    2.30    5.38
  -8  -6  16    2.37    5.29
   8   6 -16   13.81    6.81
  -8   6  17   29.09   10.01
  -8  -6  17   14.44    7.60
   8   6 -17   14.86    7.85
  -8   6  18   15.04    8.06
  -8  -6  18    5.12    6.52
   8   6 -18   12.02    6.73
  -8   6  19   -0.00    5.56
  -8  -6  19   15.68    8.08
  -8   6  20   -0.00    5.94
  -8  -6  20   -0.00    5.54
  -8   6  21    0.59    5.62
  -8  -6  21   -0.00    6.17
  -8   6  22    1.97    5.31
  -8  -6  22    7.74    6.34
  -8   6  23    7.71    7.76
  -8  -6  23   13.61    8.15
  -8   6  24    5.02    5.95
  -8  -6  24   -0.00    5.93
  -8   6  25    5.46    6.36
  -8  -6  25    4.85    6.18
  -8   6  26    0.00    5.74
  -8  -6  26   -0.00    6.10
   8   6 -26   -0.00    5.75
  -8   6  27    5.90    5.85
  -8  -6  27    9.26    7.81
   8   6 -27    5.25    6.64
  -8   6  28    1.23    5.35
  -8  -6  28   -0.00    6.21
   8   6 -28    7.36    7.28
  -8   6  29    0.64    4.77
  -8  -6  29    3.36    6.16
   8   6 -29    0.00    5.72
  -8   6  30   -0.00    6.44
  -8  -6  30    1.80    7.12
   8   6 -30    3.74    6.15
  -8   6  31   -0.00    6.46
  -8  -6  31    3.38    6.31
   8   6 -31    3.94    6.84
  -8   6  32    2.45    6.57
  -8  -6  32    0.00    5.07
   8   6 -32   -0.00    6.38
  -8   6  33    3.15    7.03
  -8  -6  33   -0.00    6.58
   8   6 -33    8.48    6.80
  -8   6  34    3.95    7.02
  -8  -6  34   -0.00    5.78
  -8   7   1   44.20   11.45
   8  -7  -1   37.59   10.63
   8   7  -1   43.28    7.59
  -8   7   2   -0.00    5.40
   8  -7  -2    4.25    5.90
  -8  -7   2    2.39    3.21
   8   7  -2    1.41    3.27
  -8   7   3    8.06    7.33
   8  -7  -3   18.55    7.82
   8  -7  -3   10.05    7.40
  -8  -7   3   32.09    6.56
   8   7  -3   18.69    5.48
  -8   7   4    0.00    5.74
   8  -7  -4   -0.00    4.86
   8  -7  -4    4.20    5.84
  -8  -7   4   -0.00    3.60
   8   7  -4    2.13    3.75
  -8   7   5   37.67   11.13
  -8   7   5   48.64   11.97
   8  -7  -5   36.39   10.60
   8   7  -5   30.55    7.11
  -8   7   6   10.83    7.29
  -8   7   6   10.02    7.03
   8  -7  -6    7.73    7.02
   8  -7  -6   -0.00    6.65
  -8  -7   6    8.85    5.65
   8   7  -6    9.84    4.83
  -8   7   7   -0.00    5.64
  -8   7   7    0.00    5.05
   8  -7  -7   -0.00    4.38
  -8  -7   7   -0.00    4.20
   8   7  -7    2.66    4.13
   8   7  -7    3.19    3.82
  -8   7   8   -0.00    6.01
   8  -7  -8   -0.00    5.52
   8  -7  -8   -0.00    5.83
   8   7  -8   -0.00    4.09
   8   7  -8   -0.00    3.94
  -8   7   9   28.72    9.71
   8  -7  -9   11.08    6.84
   8  -7  -9   18.53    8.43
  -8  -7   9   40.07    8.25
   8   7  -9   22.17    6.79
  -8   7  10   10.65    5.91
   8  -7 -10    4.78    6.26
   8  -7 -10   10.46    7.48
  -8  -7  10   13.03    6.30
  -8   7  11    9.75    7.09
   8  -7 -11   18.73    9.01
  -8  -7  11   48.07    9.96
   8   7 -11   41.96    8.79
  -8   7  12    2.57    5.22
   8  -7 -12    0.00    5.32
  -8  -7  12   -0.00    5.20
   8   7 -12   -0.00    4.31
  -8   7  13    6.72    5.89
   8   7 -13   18.31    6.89
  -8   7  14    1.85    6.26
   8   7 -14    9.02    6.04
  -8   7  15   35.40   10.70
   8   7 -15   52.14   10.67
  -8   7  16   12.10    7.91
  -8  -7  16    6.81    6.85
   8   7 -16   12.37    5.94
  -8   7  17   -0.00    5.87
  -8  -7  17    4.16    6.12
   8   7 -17   13.26    6.35
  -8   7  18    0.30    5.05
  -8  -7  18    0.00    6.45
   8   7 -18    3.30    4.69
  -8   7  19    0.00    5.74
  -8  -7  19    0.00    6.07
   8   7 -19    2.56    4.52
  -8  -7  20    3.55    5.65
   8   7 -20    1.27    4.75
  -8   7  21   22.71    9.12
  -8  -7  21   24.67    8.82
   8   7 -21    8.85    7.43
  -8   7  22    4.47    6.91
  -8  -7  22    9.56    5.94
   8   7 -22    1.95    5.36
  -8   7  23    5.56    6.01
  -8  -7  23   -0.00    6.99
   8   7 -23    6.21    7.13
  -8   7  24   -0.00    6.14
  -8  -7  24    0.85    5.56
  -8   7  25   -0.00    7.70
  -8  -7  25   11.10    7.68
   8   7 -25   -0.00    5.78
  -8   7  26    5.91    6.79
  -8  -7  26   -0.00    6.01
   8   7 -26    3.58    7.08
  -8   7  27    0.78    5.18
  -8  -7  27    3.27    7.38
   8   7 -27   -0.00    5.15
  -8   7  28    6.11    6.84
  -8  -7  28   -0.00    6.12
   8   7 -28   -0.00    5.46
  -8   7  29   -0.00    5.04
  -8  -7  29    9.38    8.39
   8   7 -29    2.84    6.65
  -8  -7  30    3.15    7.13
   8   7 -30    2.58    5.04
  -8   7  31    0.00    4.99
  -8  -7  31   -0.00    6.93
   8   7 -31   11.21    7.65
  -8   7  32   -0.00    6.23
  -8  -7  32    6.04    6.89
   8   7 -32    5.56    5.95
  -8   7  33    2.11    5.09
  -8  -7  33   13.15    8.81
   8   7 -33    0.00    6.58
  -8   8   1   66.47   14.03
   8  -8  -1   51.65   12.05
  -8   8   2   -0.00    4.83
   8  -8  -2    6.84    6.66
   8   8  -2    0.00    3.05
   8  -8  -3   11.00    7.75
   8   8  -3    9.20    4.66
   8  -8  -4   13.78    7.26
   8   8  -4   11.55    5.25
   8  -8  -5    5.15    6.10
   8  -8  -5   -0.00    5.52
   8   8  -5    2.39    3.59
  -8   8   6   -0.00    6.14
   8  -8  -6    1.06    5.82
   8  -8  -6   -0.00    5.24
  -8  -8   6    0.00    4.23
   8   8  -6    3.53    3.90
  -8   8   7   99.13   16.35
   8  -8  -7   46.21   12.95
   8  -8  -7   60.78   13.63
  -8  -8   7   60.89   10.12
   8   8  -7   61.27   10.43
  -8   8   8   -0.00    5.74
   8  -8  -8    0.00    6.48
  -8  -8   8    7.86    4.72
   8   8  -8    2.17    3.91
  -8   8   9    8.41    6.77
   8  -8  -9    2.84    5.89
  -8  -8   9    3.22    4.61
   8   8  -9   12.02    5.21
  -8   8  10    6.73    7.84
   8  -8 -10    7.41    5.61
  -8  -8  10    2.29    4.17
   8   8 -10    4.23    4.37
  -8   8  11    0.12    3.82
   8  -8 -11    2.74    5.03
  -8  -8  11    0.68    4.78
   8   8 -11    1.79    4.39
  -8   8  12    0.00    6.29
   8  -8 -12   -0.00    4.94
  -8  -8  12    8.01    5.45
   8   8 -12   -0.00    3.98
  -8   8  13   19.53    8.35
   8   8 -13   25.48    7.82
  -8   8  14    6.67    6.47
   8   8 -14    2.55    4.35
  -8   8  15   -0.00    6.12
  -8  -8  15    1.80    5.31
   8   8 -15    2.13    4.72
  -8  -8  16    0.39    4.01
   8   8 -16   -0.00    4.75
  -8   8  17   10.10    7.47
  -8  -8  17   14.04    7.60
   8   8 -17   22.56    7.83
  -8   8  18    4.40    6.29
  -8  -8  18    2.42    4.83
   8   8 -18   -0.00    5.33
  -8   8  19    2.10    5.91
  -8  -8  19    5.88    6.19
   8   8 -19    9.35    6.14
  -8   8  20   -0.00    5.38
  -8  -8  20   -0.00    5.90
   8   8 -20    0.11    3.81
  -8   8  21    0.82    5.85
  -8  -8  21    0.40    4.95
   8   8 -21    6.21    6.11
  -8   8  22   -0.00    6.03
  -8  -8  22    1.70    5.54
   8   8 -22   -0.00    4.38
   8   8 -23   17.82    8.37
  -8   8  24    4.97    7.03
  -8  -8  24    0.39    5.19
   8   8 -24    7.83    7.07
  -8   8  25    6.38    6.75
  -8  -8  25    4.35    6.70
   8   8 -25   -0.00    5.87
  -8   8  26   -0.00    5.53
  -8  -8  26   -0.00    4.41
   8   8 -26    2.03    6.09
  -8   8  27    5.71    6.62
  -8  -8  27    5.72    6.69
   8   8 -27   -0.00    5.30
  -8   8  28   -0.00    5.41
  -8  -8  28    1.67    7.09
   8   8 -28    2.83    5.31
  -8   8  29    0.94    6.35
  -8  -8  29    2.31    7.38
   8   8 -29    4.46    6.33
  -8   8  30   -0.00    4.80
  -8  -8  30    6.33    7.73
   8   8 -30    0.79    5.76
  -8   8  31   -0.00    5.65
  -8  -8  31    0.00    5.31
   8   8 -31    2.72    5.76
  -8   8  32    1.55    5.38
  -8  -8  32   -0.00    7.26
   8   8 -32    0.50    6.18
  -8  -8  33    3.22    7.24
   8   8 -33    5.67    6.60
   8   8 -34    1.13    5.49
   8   8 -35    5.31    6.92
   8  -9  -1   57.79   12.89
   8   9  -1   37.10    7.24
   8  -9  -2    3.51    4.93
  -8   9   3   10.70    7.34
   8  -9  -3   17.84    7.94
   8   9  -3   21.07    5.44
  -8   9   4    3.39    5.74
   8  -9  -4    2.17    4.41
   8   9  -4    4.24    3.58
  -8   9   5    7.30    6.93
   8   9  -5   31.62    6.92
  -8   9   6    6.50    6.26
   8  -9  -6    1.32    5.62
   8   9  -6   -0.00    3.06
  -8   9   7    2.34    5.13
   8  -9  -7    4.01    6.80
   8   9  -7    1.21    3.32
  -8   9   8   -0.00    4.63
  -8   9   8   -0.00    6.36
   8  -9  -8    0.95    6.37
   8   9  -8    0.86    3.25
  -8   9   9   -0.00    5.72
  -8   9   9   -0.00    7.09
   8  -9  -9    1.49    5.44
   8   9  -9    2.00    3.07
  -8   9  10    1.37    5.77
   8  -9 -10   -0.00    6.27
   8   9 -10   10.24    4.87
  -8   9  11   19.27   10.00
   8  -9 -11   39.78   11.35
   8   9 -11   55.29   10.42
  -8   9  12   -0.00    6.86
   8  -9 -12    0.07    5.40
  -8  -9  12   -0.00    4.51
   8   9 -12   -0.00    3.70
  -8   9  13   13.73    7.90
   8  -9 -13   -0.00    5.32
   8   9 -13   -0.00    3.98
  -8   9  14   -0.00    4.90
   8  -9 -14   -0.00    5.17
   8   9 -14   -0.00    4.32
  -8   9  15   20.43    8.53
  -8  -9  15   30.52    9.29
  -8   9  16    4.66    6.44
  -8  -9  16   -0.00    4.86
  -8   9  17   -0.00    6.02
  -8  -9  17    1.41    4.76
   8   9 -17   -0.00    3.64
  -8   9  18    5.43    7.46
  -8  -9  18    0.18    5.38
   8   9 -18    5.29    4.84
  -8   9  19    3.68    6.11
   8   9 -19   -0.00    4.51
  -8   9  20    2.60    6.37
  -8  -9  20    2.52    5.59
   8   9 -20    1.66    4.58
  -8   9  21    1.74    5.76
  -8  -9  21    7.16    6.75
   8   9 -21    5.63    5.35
  -8   9  22    4.03    5.98
  -8  -9  22    2.04    5.85
   8   9 -22   -0.00    5.24
  -8   9  23    1.52    5.35
  -8  -9  23    6.56    6.76
   8   9 -23    6.33    5.86
  -8   9  24   -0.00    4.72
  -8  -9  24    0.00    5.22
   8   9 -24    0.48    4.61
  -8   9  25    7.33    7.15
  -8  -9  25    6.19    6.35
   8   9 -25    3.08    5.95
  -8   9  26   -0.00    7.27
  -8  -9  26    4.44    6.35
   8   9 -26    1.90    4.24
  -8  -9  27   -0.00    6.90
   8   9 -27   -0.00    6.22
  -8   9  28   -0.00    4.52
  -8  -9  28    6.24    6.94
   8   9 -28   -0.00    4.69
  -8   9  29    0.00    5.16
  -8  -9  29    0.04    6.34
   8   9 -29    3.63    6.41
  -8   9  30    0.76    5.89
  -8  -9  30   -0.00    7.22
   8   9 -30    1.28    6.50
  -8   9  31    2.46    5.72
  -8  -9  31   -0.00    5.97
   8   9 -31    1.79    5.96
  -8   9  32    5.16    6.44
  -8  -9  32   -0.00    6.69
   8   9 -32    2.96    4.50
   8   9 -33    1.01    5.20
  -8  10   1   13.82    8.19
   8 -10  -1    7.86    8.10
   8  10  -1   23.68    5.20
   8 -10  -2    0.00    5.14
   8  10  -2   -0.00    2.65
  -8  10   3   15.40    7.60
   8 -10  -3    8.01    6.53
   8  10  -3   31.34    6.46
  -8  10   4    5.26    6.33
   8 -10  -4   10.18    7.41
   8  10  -4    9.70    4.42
  -8  10   5    4.87    7.04
   8 -10  -5    4.36    6.24
   8  10  -5    8.51    3.91
  -8  10   6   -0.00    4.84
   8 -10  -6    0.90    5.85
   8  10  -6    0.69    2.82
  -8  10   7   14.71    8.62
   8 -10  -7   21.93    9.04
   8  10  -7   34.47    7.34
  -8  10   8    0.00    5.07
   8 -10  -8   -0.00    5.77
   8  10  -8   -0.00    4.14
  -8  10   9    6.42    7.52
   8 -10  -9    2.40    6.73
   8  10  -9    0.00    3.02
  -8  10  10   -0.00    5.32
  -8  10  10   -0.00    5.51
   8 -10 -10   -0.00    5.54
   8  10 -10   -0.00    3.39
  -8  10  11   -0.00    6.66
   8 -10 -11    5.99    7.27
   8  10 -11    5.20    4.40
  -8  10  12    9.67    7.29
   8 -10 -12    0.78    5.38
   8  10 -12   -0.00    3.21
  -8  10  13   13.81    8.21
   8 -10 -13    9.59    7.18
   8  10 -13   18.16    6.53
  -8  10  14    5.82    6.50
   8 -10 -14    2.82    4.70
   8  10 -14    5.83    4.43
  -8  10  15    5.12    5.63
   8 -10 -15   -0.00    5.11
   8  10 -15    1.98    4.16
  -8  10  16    0.00    6.10
   8 -10 -16    2.86    5.76
   8  10 -16   -0.00    2.89
  -8  10  17    0.60    6.18
   8 -10 -17   20.38    8.72
   8  10 -17   21.66    8.51
  -8  10  18    0.00    4.99
  -8 -10  18   -0.00    5.70
   8  10 -18    0.83    4.87
  -8  10  19   11.38    7.82
  -8 -10  19    8.48    6.76
   8  10 -19    3.65    4.06
  -8  10  20    7.11    7.20
  -8 -10  20    2.76    6.45
   8  10 -20   -0.00    4.06
  -8  10  21    3.46    5.66
  -8 -10  21   19.41    8.46
   8  10 -21    7.56    6.49
  -8  10  22    0.00    5.86
  -8 -10  22   -0.00    5.60
   8  10 -22    0.29    3.71
  -8  10  23    6.26    7.11
  -8 -10  23    0.95    4.44
   8  10 -23    0.00    4.08
  -8  10  24    1.52    5.83
  -8 -10  24    0.00    5.61
   8  10 -24   -0.00    5.02
  -8  10  25    0.00    5.82
  -8 -10  25    0.85    5.83
   8  10 -25   -0.00    4.40
  -8  10  26   -0.00    5.90
  -8 -10  26    4.66    6.51
  -8  10  27    1.33    5.00
  -8 -10  27    0.00    5.69
   8  10 -27   -0.00    5.70
  -8  10  28    3.54    6.84
  -8 -10  28   -0.00    5.52
   8  10 -28    4.45    7.08
  -8  10  29   11.26    7.60
  -8 -10  29    6.29    6.93
   8  10 -29    0.00    5.87
  -8  10  30   -0.00    7.07
  -8 -10  30    3.78    6.53
   8  10 -30   -0.00    5.37
  -8  10  31   -0.00    5.94
  -8 -10  31    3.80    7.62
  -8  11   1    9.20    7.71
   8 -11  -1    3.09    5.53
   8  11  -1   30.24    5.67
  -8  11   2    6.69    5.92
   8 -11  -2    1.56    4.52
   8  11  -2    4.45    2.86
  -8  11   3    2.79    5.56
   8  11  -3    7.80    3.73
  -8  11   4    0.00    5.10
   8 -11  -4    0.94    4.96
   8  11  -4   -0.00    2.56
  -8  11   5    9.93    6.69
   8 -11  -5   15.54    7.47
   8  11  -5   14.04    4.69
  -8  11   6    5.70    6.04
   8 -11  -6   -0.00    4.97
   8  11  -6    1.28    2.63
  -8  11   7   -0.00    4.92
   8 -11  -7    2.23    4.68
   8  11  -7    1.15    2.84
  -8  11   8    1.40    4.89
   8  11  -8    3.22    3.34
  -8  11   9    0.67    6.46
   8 -11  -9    3.88    5.63
   8  11  -9    8.49    4.64
  -8  11  10    2.02    6.78
   8 -11 -10   -0.00    4.99
   8  11 -10    3.54    3.98
  -8  11  11   20.56    9.06
  -8  11  11    2.22    6.74
   8 -11 -11    7.74    6.93
   8  11 -11   11.85    6.01
  -8  11  12    5.71    6.89
  -8  11  12    0.44    4.90
   8 -11 -12   -0.00    6.34
   8  11 -12    2.04    3.60
  -8  11  13    0.00    5.50
   8 -11 -13    0.00    6.15
   8  11 -13   -0.00    3.72
  -8  11  14    1.36    6.33
   8 -11 -14    7.06    7.06
   8  11 -14    0.00    3.17
  -8  11  15   24.89    9.68
   8 -11 -15   16.45    7.63
   8  11 -15   16.15    6.62
  -8  11  16   -0.00    5.92
   8 -11 -16    0.00    5.82
   8  11 -16    1.47    4.87
  -8  11  17    5.48    6.62
   8 -11 -17    0.84    5.63
   8  11 -17   -0.00    4.24
  -8  11  18    6.34    6.58
   8 -11 -18    2.30    5.30
   8  11 -18    5.45    4.74
  -8  11  19    4.05    6.20
   8 -11 -19    4.41    5.91
   8  11 -19    0.00    5.09
  -8  11  20    0.08    6.02
   8  11 -20    0.00    3.85
  -8  11  21    1.72    5.23
   8  11 -21   -0.00    4.80
  -8  11  22    0.16    5.67
   8  11 -22   -0.00    4.75
  -8  11  23    1.46    5.82
   8  11 -23   -0.00    5.45
  -8  11  24    6.56    6.43
   8  11 -24    4.01    5.40
  -8  11  25    3.76    6.63
  -8 -11  25   -0.00    5.82
   8  11 -25    3.94    6.12
  -8  11  26    2.47    6.77
  -8 -11  26    0.86    4.74
   8  11 -26   -0.00    5.23
  -8  11  27    8.49    7.33
  -8 -11  27   -0.00    5.89
   8  11 -27   -0.00    5.48
  -8  11  28    0.30    6.67
  -8 -11  28   -0.00    6.15
  -8  11  29    8.78    7.25
  -8 -11  29   11.42    8.38
  -8 -11  30    8.17    7.49
  -8  12   1    3.50    7.76
   8 -12  -1   -0.00    4.78
   8  12  -1   -0.00    2.55
  -8  12   2   -0.00    5.89
   8 -12  -2    2.13    4.98
   8  12  -2    1.61    2.72
  -8  12   3   18.46    9.05
   8 -12  -3   16.91    7.83
   8  12  -3   34.32    6.82
  -8  12   4   -0.00    5.27
   8 -12  -4   -0.00    4.89
   8  12  -4   -0.00    2.69
  -8  12   5   -0.00    5.57
   8 -12  -5   -0.00    5.59
   8  12  -5    1.53    2.26
  -8  12   6    0.00    5.96
   8 -12  -6    5.44    6.18
   8  12  -6    0.44    3.06
  -8  12   7    8.83    7.56
   8 -12  -7   11.95    6.78
   8  12  -7   17.67    5.65
  -8  12   8    1.73    5.40
   8 -12  -8    1.10    5.37
   8  12  -8    6.60    4.09
  -8  12   9    6.75    6.97
   8 -12  -9    3.70    5.32
   8  12  -9    1.58    3.79
  -8  12  10    0.00    6.50
   8 -12 -10   -0.00    5.12
   8  12 -10    4.18    4.18
  -8  12  11    0.00    5.46
   8 -12 -11    4.22    5.27
   8  12 -11    2.19    3.34
  -8  12  12   -0.00    5.19
   8 -12 -12    1.38    4.47
   8  12 -12   -0.00    3.93
  -8  12  13    7.73    7.16
  -8  12  13   14.70    8.94
   8 -12 -13    2.49    6.49
   8  12 -13   12.08    5.94
  -8  12  14    1.18    6.06
   8 -12 -14   -0.00    6.09
   8  12 -14   -0.00    3.61
  -8  12  15    0.55    4.98
   8 -12 -15   -0.00    5.97
   8  12 -15    1.91    3.38
  -8  12  16   -0.00    5.87
   8 -12 -16   -0.00    4.56
   8  12 -16   -0.00    3.03
  -8  12  17    7.66    7.55
   8 -12 -17   -0.00    5.40
   8  12 -17    3.41    4.52
  -8  12  18   -0.00    6.28
   8 -12 -18    0.00    6.35
   8  12 -18    3.65    4.78
  -8  12  19    0.00    6.64
   8 -12 -19   13.13    8.36
   8  12 -19    3.96    4.83
  -8  12  20   -0.00    5.28
   8 -12 -20   -0.00    5.47
   8  12 -20    2.08    3.24
  -8  12  21    3.66    5.79
   8 -12 -21    0.00    5.45
   8  12 -21    2.30    4.79
  -8  12  22    1.41    5.72
   8 -12 -22   -0.00    5.08
   8  12 -22    3.66    5.22
  -8  12  23   -0.00    5.43
   8 -12 -23    0.00    4.87
   8  12 -23    7.43    5.43
  -8  12  24    0.00    6.10
   8  12 -24    1.89    4.98
  -8  12  25   -0.00    6.47
  -8  12  26   -0.00    6.15
  -8  12  27    2.24    6.26
  -8  12  28   -0.00    5.99
  -8  13   1    3.38    6.24
   8 -13  -1    1.72    5.89
   8  13  -1    5.15    3.24
  -8  13   2    3.08    6.35
   8 -13  -2    3.03    6.68
  -8  13   3    1.61    7.01
   8 -13  -3   -0.00    5.41
  -8  13   4    4.45    6.07
   8 -13  -4    2.26    5.12
   8  13  -4   11.15    4.53
  -8  13   5   10.39    7.10
   8 -13  -5    1.13    5.04
   8  13  -5   12.42    5.12
  -8  13   6    3.30    6.00
   8  13  -6    1.56    3.70
  -8  13   7    2.46    6.53
   8 -13  -7   -0.00    4.79
   8  13  -7    0.00    3.09
  -8  13   8    1.28    5.31
   8 -13  -8   -0.00    5.94
   8  13  -8   -0.00    3.51
  -8  13   9    9.10    6.90
   8 -13  -9    4.81    5.84
   8  13  -9    7.33    4.83
  -8  13  10    0.22    6.06
   8 -13 -10    1.30    5.08
   8  13 -10    3.05    4.20
  -8  13  11   -0.00    5.66
   8 -13 -11    6.72    7.00
   8  13 -11    3.85    4.37
  -8  13  12   -0.00    5.26
   8 -13 -12    4.41    5.60
   8  13 -12   -0.00    3.40
  -8  13  13   10.80    7.38
   8 -13 -13   -0.00    6.59
   8  13 -13    2.13    4.91
  -8  13  14   -0.00    5.69
   8 -13 -14   -0.00    6.19
   8  13 -14   -0.00    3.90
  -8  13  15    4.94    6.80
   8 -13 -15    3.77    6.30
  -8  13  16    5.78    7.26
   8 -13 -16    1.07    5.28
   8  13 -16   -0.00    3.02
  -8  13  17    1.26    5.30
   8 -13 -17   -0.00    6.51
   8  13 -17   -0.00    4.47
  -8  13  18   -0.00    6.74
   8 -13 -18    2.96    6.35
   8  13 -18   -0.00    4.72
  -8  13  19   -0.00    6.62
   8 -13 -19    6.26    6.10
   8  13 -19    0.19    4.10
  -8  13  20    4.00    7.45
   8 -13 -20    2.09    5.78
   8  13 -20    4.25    5.33
  -8  13  21   12.07    7.84
   8 -13 -21    4.84    7.32
  -8  13  22   -0.00    5.50
   8 -13 -22    8.02    7.35
  -8  13  23   -0.00    5.70
   8 -13 -23    2.82    5.41
  -8  13  24    0.00    6.49
   8 -13 -24   -0.00    5.02
  -8  13  25    5.79    8.03
   8 -13 -25    1.17    5.27
  -8  13  26    4.25    6.04
   8 -13 -26    2.25    6.62
  -8  14   1    3.23    7.35
   8 -14  -1    5.53    6.67
   8  14  -1    0.00    2.63
  -8  14   2    3.63    6.85
   8  14  -2    6.20    3.71
  -8  14   3    0.31    6.11
   8 -14  -3    3.00    5.46
   8  14  -3    0.79    3.28
  -8  14   4    0.00    6.38
   8 -14  -4   -0.00    6.44
   8  14  -4    1.23    3.17
  -8  14   5    2.57    5.59
   8 -14  -5    7.05    6.33
   8  14  -5    1.88    3.05
  -8  14   6    2.26    5.33
   8 -14  -6   -0.00    4.64
   8  14  -6   -0.00    3.77
  -8  14   7    4.36    5.31
   8 -14  -7    1.48    4.93
   8  14  -7    3.87    4.24
  -8  14   8    7.07    6.74
   8 -14  -8    4.75    6.40
   8  14  -8    1.97    3.99
  -8  14   9    1.81    6.72
   8 -14  -9    3.13    6.17
   8  14  -9   -0.00    4.38
  -8  14  10    2.38    4.63
   8 -14 -10   -0.00    6.10
   8  14 -10    3.28    3.98
  -8  14  11   12.26    8.23
   8 -14 -11   -0.00    4.18
   8  14 -11    0.52    4.14
  -8  14  12   -0.00    5.80
   8 -14 -12    0.00    5.16
   8  14 -12    2.10    4.62
  -8  14  13   -0.00    6.41
   8 -14 -13    8.75    6.54
   8  14 -13    7.16    4.88
  -8  14  14    1.87    6.44
   8  14 -14   -0.00    5.17
  -8  14  15    0.00    6.25
   8 -14 -15    1.69    5.59
   8  14 -15   -0.00    4.20
  -8  14  16   11.39    8.69
   8 -14 -16    3.01    6.44
   8  14 -16   -0.00    4.03
  -8  14  17   -0.00    7.39
   8 -14 -17   -0.00    6.01
  -8  14  18   -0.00    6.26
   8 -14 -18    4.09    6.42
  -8  14  19    3.06    6.97
   8 -14 -19   11.87    7.43
  -8  14  20    3.74    6.52
   8 -14 -20    2.15    6.37
  -8  14  21    2.99    6.17
   8 -14 -21    0.03    5.20
  -8  14  22   -0.00    5.96
   8 -14 -22   -0.00    6.29
  -8  14  23    4.77    6.77
   8 -14 -23    5.15    6.98
  -8  14  24   -0.00    5.62
  -8  15   1    3.17    7.64
   8 -15  -1    0.00    6.25
   8  15  -1    5.21    3.28
  -8  15   2   -0.00    5.79
   8 -15  -2   -0.00    4.69
   8  15  -2    0.46    2.83
  -8  15   3    0.28    4.21
   8 -15  -3    1.62    5.70
   8  15  -3    0.00    3.14
  -8  15   4   -0.00    6.89
   8 -15  -4    0.22    5.92
   8  15  -4    0.83    2.75
  -8  15   5   -0.00    5.56
   8 -15  -5    7.62    6.84
   8  15  -5    1.72    2.88
  -8  15   6    8.14    8.16
   8 -15  -6    0.00    6.12
   8  15  -6    0.00    2.93
   8 -15  -7   -0.00    4.86
   8  15  -7   -0.00    3.81
  -8  15   8   -0.00    4.51
   8 -15  -8    2.67    5.84
   8  15  -8    0.14    2.84
  -8  15   9   -0.00    4.28
   8 -15  -9   -0.00    4.36
   8  15  -9   -0.00    2.72
  -8  15  10    1.90    5.21
   8 -15 -10    2.46    4.67
   8  15 -10    2.92    4.71
  -8  15  11   -0.00    5.19
   8 -15 -11   -0.00    6.21
   8  15 -11    0.81    4.43
  -8  15  12   -0.00    5.80
   8 -15 -12    3.53    5.55
   8 -15 -13    3.46    6.10
  -8  15  14    1.54    6.69
   8 -15 -14    0.86    5.25
  -8  15  15   -0.00    6.25
   8 -15 -15    4.73    6.00
   8 -15 -16   -0.00    4.86
   8 -15 -17   -0.00    5.57
   8 -15 -18    0.42    5.44
   8 -15 -19   -0.00    6.02
  -8  16   1    2.69    6.51
   8 -16  -1    3.42    6.77
   8  16  -1    2.68    2.76
  -8  16   2   -0.00    6.93
   8 -16  -2    0.00    5.89
   8  16  -2   -0.00    2.65
   8 -16  -3   -0.00    6.01
   8  16  -3    0.02    2.30
  -8  16   4   11.81    7.96
   8 -16  -4   -0.00    6.44
   8  16  -4   -0.00    2.91
  -8  16   5   -0.00    6.10
   8 -16  -5   -0.00    5.27
   8  16  -5   -0.00    2.56
  -8  16   6    3.37    6.42
   8 -16  -6    0.00    4.67
   8  16  -6    0.69    3.12
  -8  16   7   -0.00    5.57
   8 -16  -7   -0.00    5.99
  -8  16   8   -0.00    5.49
   8 -16  -8   -0.00    5.83
  -8  16   9    2.41    5.73
   8 -16  -9    5.00    6.56
   8 -16 -10   -0.00    5.71
   8 -16 -11   -0.00    4.32
   8 -16 -12    2.73    5.26
   8 -16 -13   -0.00    4.65
   8 -16 -14    6.33    6.80
   8 -17  -1    3.68    6.39
   8 -17  -2    2.29    5.28
   8 -17  -3    0.00    5.22
   8 -17  -4   -0.00    5.72
   8 -17  -5   -0.00    6.73
   8 -17  -6    3.30    6.93
   8 -17  -8    3.86    6.70
   8 -17  -9   -0.00    6.08
  -7   0   1  662.87   57.81
  -7   0   1  642.91   57.70
  -7   0   1  653.54   56.71
   7   0  -1  691.58   57.48
   7   0  -1  906.06   59.25
   7   0  -1  710.50   58.78
  -7   0   2   -0.00    3.30
  -7   0   2   -0.00    3.34
  -7   0   2   -0.00    2.74
   7   0  -2   -0.00    3.49
   7   0  -2   -0.00    4.57
  -7   0   3   13.64    5.12
  -7   0   3    7.12    3.91
   7   0  -3    8.04    4.52
   7   0  -3    3.29    4.37
  -7   0   4    0.00    3.67
   7   0  -4    2.63    3.87
   7   0  -4   -0.00    3.82
  -7   0   5   36.38    8.02
   7   0  -5   35.11    7.35
   7   0  -5   20.73    7.18
  -7   0   6   -0.00    3.74
   7   0  -6    4.62    4.01
   7   0  -6    1.14    4.84
  -7   0   7  309.66   28.38
   7   0  -7  238.10   25.39
  -7   0   8   -0.00    4.16
   7   0  -8   -0.00    3.91
  -7   0   9   14.21    5.83
   7   0  -9   10.55    6.35
  -7   0  10    0.51    4.70
   7   0 -10   -0.00    3.97
  -7   0  11  223.28   25.64
   7   0 -11  256.55   26.84
  -7   0  12   -0.00    3.39
   7   0 -12    1.92    4.24
  -7   0  13   81.16   13.70
   7   0 -13   86.41   14.23
   7   0 -14    0.00    4.55
   7   0 -15   17.71    6.98
   7   0 -16   -0.00    4.62
  -7   0  17  312.41   33.87
   7   0 -17  339.63   34.87
  -7   0  18    1.74    5.31
   7   0 -18    1.80    5.17
  -7   0  19    2.76    5.52
   7   0 -19   10.52    6.63
  -7   0  20    3.52    4.97
   7   0 -20   -0.00    5.18
  -7   0  21   -0.00    5.41
  -7   0  22    7.11    6.30
   7   0 -22   -0.00    5.74
  -7   0  23   32.82   10.02
  -7   0  24   -0.00    5.71
  -7   0  25    0.36    3.78
  -7   0  26    3.60    5.88
  -7   0  27   22.27    8.80
  -7   0  28   -0.00    6.62
  -7   0  29   10.43    7.28
  -7   0  30    0.53    5.50
  -7   0  31    7.13    7.54
  -7   0  32    3.80    5.91
  -7   0  33   22.35   10.42
  -7   0  34    0.71    5.75
  -7   0  35    1.88    6.07
  -7   0  36    0.66    5.16
  -7   0  37    7.71    7.82
  -7   1   1    0.26    4.23
  -7   1   1    1.49    3.17
  -7   1   1    1.03    3.85
   7  -1  -1    2.25    4.09
   7  -1  -1    0.31    3.76
   7  -1  -1    2.47    3.96
  -7  -1   1    4.98    4.35
   7   1  -1    1.77    3.49
   7   1  -1   -0.00    3.65
  -7   1   2   32.21    7.65
  -7   1   2   23.45    7.47
  -7   1   2   29.69    6.86
   7  -1  -2   17.19    6.32
   7  -1  -2   36.97    7.82
   7  -1  -2   13.92    6.47
  -7  -1   2   28.24    6.84
  -7  -1   2   39.44    7.69
   7   1  -2   34.71    7.15
   7   1  -2   31.37    7.54
  -7   1   3  203.04   23.41
  -7   1   3  237.91   23.45
   7  -1  -3  233.97   23.30
   7  -1  -3  260.15   25.36
  -7  -1   3  201.70   22.50
   7   1  -3  237.59   22.88
   7   1  -3  216.55   23.03
  -7   1   4    0.00    4.04
  -7   1   4    0.00    3.52
   7  -1  -4    1.65    3.33
   7  -1  -4   -0.00    3.99
  -7  -1   4   -0.00    3.09
   7   1  -4    2.36    3.87
   7   1  -4   -0.00    3.29
  -7   1   5   52.41   10.56
  -7   1   5   69.34   11.10
   7  -1  -5   80.56   11.31
   7  -1  -5   74.03   11.97
  -7  -1   5   74.99   11.48
   7   1  -5   58.85    9.71
   7   1  -5   68.71   11.10
  -7   1   6    0.16    3.33
  -7   1   6    1.37    3.51
   7  -1  -6    0.14    3.37
   7  -1  -6    1.46    4.50
  -7  -1   6    0.22    3.54
   7   1  -6    2.44    3.98
   7   1  -6    0.00    4.14
  -7   1   7   28.20    7.74
   7  -1  -7   32.62    8.07
  -7  -1   7   34.31    8.10
   7   1  -7   26.70    6.95
   7   1  -7   42.00    8.81
  -7   1   8   20.12    6.35
   7  -1  -8    3.07    5.11
  -7  -1   8   22.17    6.69
   7   1  -8   13.24    5.52
   7   1  -8   20.89    6.71
  -7   1   9  296.83   29.27
   7  -1  -9  307.95   30.04
  -7  -1   9  296.23   28.91
   7   1  -9  234.68   27.36
   7  -1 -10   12.75    6.11
  -7  -1  10   16.70    6.75
   7   1 -10   14.19    6.21
  -7   1  11   52.97   10.97
   7  -1 -11   48.58   10.34
  -7  -1  11   44.31    9.79
   7   1 -11   48.08   10.28
  -7   1  12    1.97    4.15
   7  -1 -12   -0.00    4.17
  -7  -1  12    5.10    4.57
   7   1 -12    2.51    4.75
  -7   1  13  135.68   18.86
   7  -1 -13  145.96   19.55
  -7  -1  13  151.85   19.43
   7   1 -13  137.47   18.57
   7  -1 -14    3.48    4.65
  -7  -1  14    1.24    4.82
   7   1 -14    9.07    5.62
   7  -1 -15  113.64   17.21
   7   1 -15   87.75   14.85
   7  -1 -16   18.80    7.85
   7   1 -16   18.18    7.41
  -7   1  17   11.29    7.62
   7  -1 -17   14.45    7.31
  -7  -1  17   19.05    6.84
   7   1 -17   15.07    7.22
  -7   1  18    2.53    4.52
   7  -1 -18   -0.00    4.29
  -7  -1  18    0.00    4.05
   7   1 -18    1.92    4.75
  -7   1  19  140.54   19.98
   7  -1 -19  128.13   19.78
  -7  -1  19  145.41   19.92
  -7   1  20    1.61    7.35
   7  -1 -20    8.55    7.09
  -7  -1  20    2.52    5.59
  -7   1  21   43.51   11.75
   7  -1 -21   61.26   13.05
  -7  -1  21   33.36   10.58
  -7   1  22   -0.00    6.07
   7  -1 -22   -0.00    5.77
  -7  -1  22    0.13    5.31
  -7   1  23   33.93    9.47
   7  -1 -23   52.23   12.35
  -7  -1  23   20.09    8.93
  -7   1  24   18.67    7.72
   7  -1 -24    5.97    6.20
  -7  -1  24    4.85    6.72
  -7   1  25   36.59   10.66
   7  -1 -25   28.18   10.57
  -7  -1  25   30.69   10.17
   7   1 -25   28.56    9.57
  -7   1  26    0.78    5.78
  -7  -1  26    0.00    5.47
   7   1 -26   -0.00    5.00
  -7   1  27   -0.00    5.71
  -7  -1  27    9.32    7.66
   7   1 -27    0.99    5.74
  -7   1  28    2.76    4.67
  -7  -1  28    0.00    5.00
   7   1 -28    6.49    6.60
  -7   1  29   14.34    9.32
   7   1 -29   20.23    9.31
  -7   1  30    1.78    5.49
  -7  -1  30    2.33    6.13
  -7   1  31   26.63    9.73
  -7  -1  31    8.09    5.77
  -7   1  32    3.36    6.16
  -7  -1  32   -0.00    6.14
  -7   1  33    1.04    5.73
  -7  -1  33    6.38    6.65
  -7   1  34    5.64    6.68
  -7  -1  34    5.77    7.57
  -7   1  35   11.67    7.05
  -7  -1  35    5.95    7.64
  -7   1  36    4.21    5.16
  -7  -1  36    0.00    6.49
  -7   1  37    2.89    5.54
  -7  -1  37   -0.00    6.71
  -7   2   1   41.53    9.29
  -7   2   1   46.09    9.24
  -7   2   1   55.87    9.55
   7  -2  -1   42.54    8.92
   7  -2  -1   43.47    8.82
   7  -2  -1   40.67    8.85
  -7  -2   1   26.55    6.65
   7   2  -1   38.13    7.23
   7   2  -1   43.44    8.12
  -7   2   2   53.42   10.08
  -7   2   2   23.86    6.99
   7  -2  -2   31.24    7.88
   7  -2  -2   32.15    8.06
   7  -2  -2   43.70    9.08
  -7  -2   2   31.22    7.14
  -7  -2   2   33.72    7.10
   7   2  -2   44.45    7.79
   7   2  -2   41.25    8.01
  -7   2   3   13.98    6.31
  -7   2   3    0.00    4.58
  -7   2   3    6.48    4.75
   7  -2  -3   17.69    6.58
   7  -2  -3    6.10    4.41
   7  -2  -3    3.09    4.05
   7   2  -3    5.76    3.75
   7   2  -3    5.53    4.70
  -7   2   4    3.14    4.60
  -7   2   4    1.95    4.19
   7  -2  -4    0.00    4.19
  -7  -2   4    6.24    4.55
   7   2  -4    2.10    3.81
   7   2  -4    0.95    3.62
  -7   2   5  218.56   24.53
  -7   2   5  231.88   24.42
   7  -2  -5  243.54   25.92
  -7  -2   5  246.52   24.13
   7   2  -5  260.05   24.09
   7   2  -5  207.97   23.25
  -7   2   6    9.38    5.37
  -7   2   6   13.96    5.72
   7  -2  -6    0.00    4.64
  -7  -2   6    9.97    4.94
   7   2  -6   10.38    5.50
   7   2  -6   10.68    5.34
  -7   2   7  207.31   23.23
  -7   2   7  213.84   22.48
   7  -2  -7  206.53   23.28
  -7  -2   7  215.16   22.27
   7   2  -7  196.18   21.17
   7   2  -7  169.98   20.86
  -7   2   8   13.35    5.59
  -7  -2   8   -0.00    4.60
   7   2  -8    9.67    4.46
   7   2  -8    3.58    4.43
  -7   2   9   58.49   10.87
  -7   2   9   44.31    9.46
   7  -2  -9   53.91   10.90
  -7  -2   9   40.14    8.82
   7   2  -9   50.58    9.53
   7   2  -9   52.65   10.08
  -7   2  10   -0.00    4.14
   7  -2 -10   10.24    6.02
  -7  -2  10    9.61    5.94
   7   2 -10   12.27    5.33
  -7   2  11  118.59   16.92
   7  -2 -11  138.58   18.43
  -7  -2  11  126.43   16.85
   7   2 -11  114.50   16.26
  -7   2  12   36.04    8.94
   7  -2 -12   46.02   10.10
  -7  -2  12   29.48    7.99
   7   2 -12   25.52    7.88
   7   2 -13   41.44    9.48
   7  -2 -14    6.59    5.68
  -7  -2  14    8.38    5.52
   7   2 -14    8.10    5.22
   7  -2 -15   14.49    7.71
   7   2 -15   21.83    8.15
  -7   2  16   50.43   11.54
   7  -2 -16   58.76   12.63
  -7   2  17   71.65   14.10
   7  -2 -17   59.57   13.03
  -7   2  18   17.01    8.30
   7  -2 -18   29.23   10.15
  -7  -2  18   20.07    8.23
  -7   2  19   -0.00    6.83
   7  -2 -19   -0.00    4.71
  -7  -2  19   -0.00    4.74
  -7   2  20    5.72    6.84
   7  -2 -20    9.41    7.01
  -7  -2  20    3.96    6.47
  -7   2  21   42.03   11.62
  -7  -2  21   48.31   11.99
  -7   2  22   10.66    7.19
   7  -2 -22    6.93    6.37
   7   2 -22    0.90    5.57
  -7   2  23   10.60    8.68
   7  -2 -23   19.13    8.59
  -7  -2  23   18.69    8.49
  -7   2  24    0.00    5.65
   7  -2 -24   -0.00    5.03
  -7  -2  24    6.33    6.15
   7   2 -24   -0.00    3.58
  -7   2  25    0.00    5.82
  -7  -2  25    7.72    5.84
   7   2 -25    2.14    6.12
  -7   2  26    3.07    6.21
  -7  -2  26    4.17    6.00
   7   2 -26    3.46    4.40
  -7   2  27   14.25    8.87
  -7  -2  27   17.83    9.12
   7   2 -27    6.84    5.96
  -7  -2  28    5.29    6.02
   7   2 -28   -0.00    4.43
  -7   2  29   12.92    7.46
  -7  -2  29    1.70    5.74
   7   2 -29    3.98    5.64
  -7   2  30   -0.00    5.90
  -7  -2  30   -0.00    6.93
   7   2 -30    0.74    4.91
  -7   2  31    3.83    6.79
  -7  -2  31   -0.00    6.23
  -7   2  32    0.00    5.07
  -7  -2  32   -0.00    6.29
  -7   2  33    1.84    5.53
  -7  -2  33    9.40    7.10
  -7   2  34    5.78    6.47
  -7  -2  34    0.00    6.36
  -7   2  35    1.45    5.56
  -7  -2  35    0.00    5.25
  -7   2  36    0.00    5.49
  -7  -2  36    6.47    8.29
  -7   2  37    8.46    7.15
  -7   3   1    1.65    4.27
  -7   3   1    1.04    3.37
   7  -3  -1   -0.00    4.71
   7  -3  -1    0.23    4.09
  -7  -3   1   -0.00    3.17
   7   3  -1   -0.00    3.27
   7   3  -1    2.01    3.16
  -7   3   2  150.37   18.76
  -7   3   2  105.05   16.52
  -7   3   2  138.07   17.01
   7  -3  -2  153.58   18.02
   7  -3  -2  124.36   16.95
  -7  -3   2  145.63   15.85
  -7  -3   2  122.05   14.71
   7   3  -2  156.79   15.67
   7   3  -2  116.75   14.79
  -7   3   3   44.12    9.91
  -7   3   3   41.48    8.83
   7  -3  -3   45.52    9.58
  -7  -3   3   48.52    8.39
   7   3  -3   52.32    8.41
   7   3  -3   31.09    7.28
  -7   3   4    4.87    5.35
  -7   3   4    0.00    3.85
   7  -3  -4    0.00    4.88
   7  -3  -4    5.34    5.52
  -7  -3   4    2.03    3.26
   7   3  -4   12.43    4.67
   7   3  -4    3.23    3.14
  -7   3   5   71.23   12.53
  -7   3   5   88.01   12.72
   7  -3  -5   68.59   12.61
  -7  -3   5   72.91   11.08
   7   3  -5   94.01   11.89
   7   3  -5   57.21   10.26
  -7   3   6   13.02    5.31
   7  -3  -6    0.00    3.92
  -7  -3   6    7.16    4.98
   7   3  -6    9.67    4.42
  -7   3   7    0.57    5.03
  -7   3   7    0.00    3.88
   7  -3  -7    2.53    4.22
  -7  -3   7    4.67    3.83
   7   3  -7    5.25    4.36
   7   3  -7    3.27    3.64
  -7   3   8   -0.00    4.90
  -7   3   8    0.12    3.86
   7  -3  -8   -0.00    3.68
  -7  -3   8   -0.00    4.20
   7   3  -8    0.08    3.64
   7   3  -8   -0.00    3.20
  -7   3   9  206.01   23.36
  -7   3   9  218.47   23.21
   7  -3  -9  184.24   22.92
  -7  -3   9  177.88   21.32
   7   3  -9  214.59   22.30
   7   3  -9  177.75   21.10
  -7   3  10   45.57   10.47
  -7   3  10   55.05   10.61
   7  -3 -10   65.47   12.43
  -7  -3  10   44.83   10.20
   7   3 -10   65.93   11.06
  -7   3  11    2.83    4.09
   7  -3 -11   15.67    7.16
   7   3 -11   15.82    6.33
  -7   3  12   -0.00    3.45
   7  -3 -12    0.00    4.41
  -7  -3  12   -0.00    3.67
   7  -3 -13   58.70   12.36
  -7  -3  13   64.91   11.49
   7  -3 -14   81.18   14.72
  -7  -3  14   79.16   13.75
  -7   3  15  143.35   19.34
   7  -3 -15  138.53   20.12
  -7   3  16    8.98    5.84
   7  -3 -16   22.11    8.35
  -7   3  17    2.55    6.25
   7  -3 -17    7.58    6.87
  -7   3  18   15.56    8.90
   7  -3 -18   24.70    8.50
  -7  -3  18   20.67    8.52
  -7   3  19  175.80   23.08
   7  -3 -19  181.06   24.02
  -7  -3  19  180.37   23.18
   7   3 -19  141.60   20.72
  -7   3  20    0.00    5.87
   7  -3 -20   -0.00    5.44
  -7  -3  20    1.06    5.72
   7   3 -20    1.20    4.01
  -7   3  21    0.99    4.69
   7  -3 -21    4.12    6.08
  -7  -3  21   -0.00    5.27
   7   3 -21    3.89    5.66
  -7   3  22   -0.00    6.18
   7  -3 -22   -0.00    6.54
  -7  -3  22   -0.00    5.73
   7   3 -22    2.49    5.65
  -7   3  23   10.59    8.19
   7  -3 -23    3.95    6.55
  -7  -3  23    1.87    6.65
   7   3 -23    4.32    5.13
  -7   3  24    2.58    6.23
  -7  -3  24    9.48    7.15
   7   3 -24    5.92    6.24
  -7   3  25   17.66    8.48
  -7  -3  25    5.07    6.82
   7   3 -25   19.75    8.26
  -7   3  26   -0.00    6.30
  -7  -3  26    3.12    6.09
   7   3 -26    0.00    4.26
  -7   3  27   -0.00    6.27
  -7  -3  27    0.01    6.78
   7   3 -27   -0.00    4.61
  -7   3  28   -0.00    6.88
  -7  -3  28   -0.00    5.98
   7   3 -28   -0.00    4.25
  -7   3  29    9.32    8.20
  -7  -3  29    9.20    7.60
   7   3 -29   11.77    7.53
  -7   3  30   -0.00    5.27
  -7  -3  30   -0.00    6.01
   7   3 -30    1.21    5.30
  -7   3  31    3.44    6.60
  -7  -3  31   12.12    8.35
   7   3 -31   -0.00    4.11
  -7   3  32    0.00    7.04
  -7  -3  32    0.00    5.40
  -7   3  33   -0.00    5.52
  -7  -3  33   -0.00    7.52
  -7   3  34    3.91    7.07
  -7  -3  34    7.71    7.78
  -7   3  35    5.62    6.84
  -7  -3  35    7.28    7.16
  -7   3  36    0.15    6.72
  -7  -3  36   -0.00    7.89
  -7   3  37    2.11    5.97
  -7   4   1   63.00   12.17
  -7   4   1   81.22   12.17
   7  -4  -1   49.18   10.77
   7  -4  -1   56.73   11.62
  -7  -4   1   60.81    9.21
  -7  -4   1   69.02    8.83
   7   4  -1   59.62    8.87
  -7   4   2   95.43   14.43
  -7   4   2   75.17   13.33
  -7   4   2   88.54   12.97
   7  -4  -2   87.10   13.55
   7  -4  -2   71.94   12.63
  -7  -4   2   66.98   10.06
  -7  -4   2   70.56    9.55
   7   4  -2   66.55    9.96
   7   4  -2   74.76   10.32
  -7   4   3   12.38    6.08
  -7   4   3    9.39    6.08
  -7   4   3    6.76    4.87
   7  -4  -3   19.05    6.89
   7  -4  -3   10.86    5.75
  -7  -4   3   19.42    5.35
   7   4  -3   14.09    4.42
   7   4  -3    7.78    4.04
  -7   4   4   37.45    9.70
  -7   4   4   21.33    7.03
   7  -4  -4   22.80    7.73
   7  -4  -4   13.78    6.72
  -7  -4   4   24.54    6.23
   7   4  -4   27.29    6.30
  -7   4   5   70.37   12.59
  -7   4   5   61.82   11.77
   7  -4  -5   83.23   12.88
   7  -4  -5   93.90   14.01
  -7  -4   5   66.11   10.33
   7   4  -5   63.16   10.31
   7   4  -5   61.93    9.92
  -7   4   6   41.16   10.16
  -7   4   6   38.29    9.39
   7  -4  -6   52.23   10.95
  -7  -4   6   59.78    9.57
   7   4  -6   43.29    8.50
   7   4  -6   47.30    8.63
  -7   4   7   23.04    7.67
  -7   4   7   34.80    8.73
   7  -4  -7   27.93    8.52
  -7  -4   7   48.41    8.99
   7   4  -7   43.78    8.54
   7   4  -7   34.18    7.80
  -7   4   8   43.50    9.96
  -7   4   8   28.57    8.10
   7  -4  -8   39.19    9.75
  -7  -4   8   32.76    7.82
   7   4  -8   39.71    8.49
   7   4  -8   20.73    6.43
  -7   4   9    4.70    4.77
   7  -4  -9   10.88    6.44
   7   4  -9   18.07    6.60
  -7   4  10   -0.00    4.10
   7  -4 -10    3.57    4.94
  -7  -4  10    1.00    3.79
   7   4 -10   -0.00    4.03
  -7   4  11   99.12   15.20
   7  -4 -11   93.28   15.79
  -7  -4  11   97.72   14.02
  -7   4  12  129.80   17.18
   7  -4 -12   97.75   16.59
  -7  -4  12  104.57   15.23
  -7   4  13   96.39   14.94
   7  -4 -13   74.92   14.60
  -7  -4  13   93.02   14.41
  -7   4  14    1.22    5.57
  -7   4  14    8.77    5.67
   7  -4 -14   22.24    8.21
  -7  -4  14   22.57    7.81
  -7   4  15   36.22    9.83
   7  -4 -15   37.92   10.45
   7   4 -15   13.34    6.68
  -7   4  16   17.83    7.51
   7  -4 -16   30.44   10.06
   7   4 -16   14.78    7.24
  -7   4  17   97.16   16.49
   7  -4 -17  128.33   19.31
   7   4 -17   97.25   15.97
  -7   4  18    0.00    5.83
   7  -4 -18   25.84    9.74
  -7  -4  18    5.35    6.15
   7   4 -18   14.89    6.73
  -7   4  19   10.40    6.87
   7  -4 -19   11.23    7.28
  -7  -4  19    9.85    7.08
   7   4 -19   13.53    7.05
  -7   4  20   28.40    9.45
   7  -4 -20   34.43   10.65
  -7  -4  20   23.83    8.89
   7   4 -20   13.13    7.23
  -7   4  21   37.86   11.16
   7  -4 -21   29.23   10.16
  -7  -4  21   17.33    8.98
   7   4 -21   23.08    8.41
  -7   4  22   13.61    7.56
  -7  -4  22   14.36    7.81
   7   4 -22   13.33    7.02
  -7   4  23    1.18    6.25
  -7  -4  23    7.16    6.97
   7   4 -23    5.13    5.75
  -7   4  24   -0.00    6.28
  -7  -4  24    0.51    5.91
   7   4 -24    3.70    5.13
  -7   4  25    1.53    5.15
  -7  -4  25    0.00    7.20
   7   4 -25   -0.00    4.96
  -7   4  26   -0.00    6.39
  -7  -4  26    8.32    8.12
   7   4 -26    3.57    5.30
  -7   4  27    9.96    7.83
  -7  -4  27    7.99    7.61
   7   4 -27    9.63    7.54
  -7   4  28    3.08    6.12
  -7  -4  28   -0.00    5.95
   7   4 -28    0.00    5.06
  -7   4  29   -0.00    6.13
  -7  -4  29    0.00    6.19
   7   4 -29    1.03    4.22
  -7   4  30   -0.00    6.10
  -7  -4  30    0.41    5.86
   7   4 -30   -0.00    4.65
  -7   4  31    6.17    7.27
  -7  -4  31    5.69    7.38
   7   4 -31    4.15    5.71
  -7   4  32    6.64    7.03
  -7  -4  32    0.53    6.08
   7   4 -32   -0.00    5.83
  -7   4  33    4.40    6.24
  -7  -4  33    3.17    7.95
  -7   4  34    0.00    5.65
  -7  -4  34   -0.00    6.51
  -7   4  35    0.03    6.42
  -7  -4  35   -0.00    7.32
  -7   4  36    1.87    6.86
  -7  -4  36    1.10    7.14
  -7   5   1   -0.00    4.45
  -7   5   1   -0.00    4.07
   7  -5  -1   -0.00    4.89
   7  -5  -1    4.53    5.24
  -7  -5   1    0.74    2.50
  -7  -5   1    1.84    2.14
   7   5  -1    0.00    2.78
   7   5  -1    1.05    2.29
  -7   5   2    5.15    4.80
  -7   5   2   10.49    5.99
   7  -5  -2    2.56    4.14
   7  -5  -2    3.20    5.66
  -7  -5   2    0.65    3.02
  -7  -5   2    1.42    2.46
   7   5  -2    3.85    3.30
   7   5  -2    1.02    2.87
  -7   5   3   20.20    8.36
  -7   5   3   38.40    9.55
  -7   5   3   23.79    7.66
   7  -5  -3   27.08    9.21
  -7  -5   3   41.83    7.31
   7   5  -3   30.85    6.72
   7   5  -3   30.32    6.27
  -7   5   4   81.19   15.08
  -7   5   4   97.31   15.88
  -7   5   4  113.60   15.64
   7  -5  -4   91.40   14.98
   7  -5  -4   86.00   14.54
  -7  -5   4   99.45   12.59
   7   5  -4  104.88   12.95
   7   5  -4   86.52   11.88
  -7   5   5   28.53    8.44
   7  -5  -5   22.31    8.25
  -7  -5   5   41.05    7.88
   7   5  -5   43.81    8.12
  -7   5   6    1.33    4.37
   7  -5  -6    1.57    4.86
  -7  -5   6    0.00    3.35
   7   5  -6    5.39    4.00
  -7   5   7    5.81    5.09
  -7  -5   7   11.11    4.90
   7   5  -7   16.35    5.63
  -7   5   8   61.83   12.11
   7  -5  -8   61.94   12.53
  -7  -5   8   74.40   11.06
   7   5  -8   62.74   10.43
  -7   5   9   86.06   14.51
   7  -5  -9  109.21   16.32
  -7  -5   9   99.05   13.95
   7   5  -9   97.21   13.93
  -7   5  10   42.87   10.18
   7  -5 -10   24.26    8.63
  -7  -5  10   44.58    9.18
   7   5 -10   14.18    6.58
   7  -5 -11   63.96   12.81
  -7  -5  11   57.04   11.11
  -7   5  12   -0.00    5.47
  -7   5  12    9.25    6.07
   7  -5 -12    0.41    4.60
   7   5 -12    2.06    4.37
  -7   5  13   17.10    8.62
  -7   5  13   37.60    9.49
   7  -5 -13   55.98   12.38
  -7  -5  13   21.58    8.05
   7   5 -13   33.87    8.09
  -7   5  14   46.91   11.31
  -7   5  14   44.45   10.41
   7  -5 -14   35.53   10.73
  -7  -5  14   37.51    9.60
   7   5 -14   34.15    8.90
  -7   5  15   52.28   13.16
  -7   5  15  141.42   18.50
   7  -5 -15  131.77   18.76
   7   5 -15  101.56   15.13
  -7   5  16    2.31    5.54
  -7   5  16    0.00    3.56
   7  -5 -16    6.96    6.65
   7   5 -16    0.00    4.34
  -7   5  17    6.48    5.77
   7  -5 -17    0.68    5.97
  -7  -5  17    4.77    6.34
   7   5 -17    8.25    5.90
  -7   5  18    4.31    5.65
   7  -5 -18    7.10    5.66
  -7  -5  18    1.04    5.22
   7   5 -18    5.98    5.31
  -7   5  19   16.92    7.63
   7  -5 -19   17.82    8.79
  -7  -5  19   24.38    9.49
   7   5 -19   19.41    7.70
  -7   5  20   22.30    8.88
  -7  -5  20   25.99    8.64
   7   5 -20   16.64    7.33
  -7   5  21   11.02    6.17
  -7  -5  21    6.24    6.42
   7   5 -21    8.73    5.99
  -7   5  22   -0.00    4.85
  -7  -5  22    0.99    5.93
   7   5 -22    5.87    5.78
  -7   5  23   -0.00    6.12
  -7  -5  23    9.37    6.96
   7   5 -23   -0.00    6.24
  -7   5  24    4.05    7.26
  -7  -5  24    2.75    6.18
   7   5 -24    0.00    4.88
  -7   5  25    0.22    6.38
   7   5 -25    3.83    5.69
  -7   5  26    2.40    5.89
   7   5 -26    3.06    6.43
  -7   5  27    0.57    5.83
  -7  -5  27    5.58    7.07
   7   5 -27    0.00    5.05
  -7   5  28   -0.00    6.36
  -7  -5  28    1.86    5.00
   7   5 -28    0.00    5.58
  -7  -5  29    2.72    6.95
   7   5 -29    3.14    5.34
  -7   5  30    1.51    6.42
  -7  -5  30    4.94    6.59
   7   5 -30    8.71    7.06
  -7   5  31    1.87    7.06
  -7  -5  31    6.16    7.54
  -7   5  32   -0.00    6.64
  -7  -5  32   -0.00    6.64
   7   5 -32    0.00    6.19
  -7   5  33    0.00    5.84
  -7  -5  33    2.85    5.93
  -7   5  34    3.46    5.76
  -7   5  35    3.88    6.74
  -7   5  36    4.19    7.35
  -7   6   1   69.38   12.90
  -7   6   1   60.86   11.53
  -7  -6   1   69.02    8.85
  -7  -6   1   56.19    5.77
   7   6  -1   38.99    7.42
  -7   6   2   54.64   11.95
  -7   6   2   44.19   10.66
   7  -6  -2   75.30   13.25
  -7  -6   2   46.08    7.70
  -7  -6   2   49.15    6.31
   7   6  -2   46.52    7.85
  -7   6   3   25.64    9.60
  -7   6   3   41.32    9.88
   7  -6  -3   24.43    8.67
  -7  -6   3   34.67    6.78
  -7  -6   3   43.16    5.86
   7   6  -3   21.56    5.90
  -7   6   4    5.13    5.67
  -7   6   4    0.00    5.27
   7  -6  -4   12.39    7.08
  -7  -6   4   15.87    5.39
   7   6  -4    8.31    4.35
  -7   6   5    4.87    4.48
  -7   6   5    2.58    4.69
  -7  -6   5   -0.00    3.70
   7   6  -5    3.23    3.82
  -7   6   6   75.01   13.22
   7  -6  -6   74.07   13.78
   7   6  -6   72.67   11.09
  -7   6   7   87.66   15.36
   7  -6  -7  136.31   18.20
  -7  -6   7  100.43   13.61
   7   6  -7  113.98   14.31
  -7   6   8   62.68   12.05
   7  -6  -8   46.82   10.95
  -7  -6   8   38.50    8.60
   7   6  -8   53.55    9.36
  -7   6   9   -0.00    4.86
  -7   6   9   11.46    6.89
   7  -6  -9    5.35    5.28
  -7  -6   9   -0.00    4.02
   7   6  -9   -0.00    3.88
   7   6  -9    3.90    4.60
  -7   6  10   36.41   10.30
  -7   6  10   52.14   11.64
   7  -6 -10   52.11   11.96
   7   6 -10   64.33   10.47
   7   6 -10   72.56   11.00
  -7   6  11   49.32   12.52
  -7   6  11  102.08   16.13
   7  -6 -11  137.02   18.75
  -7  -6  11  104.76   14.79
   7   6 -11  102.64   14.48
  -7   6  12    9.98    5.95
  -7   6  12    1.54    4.80
   7  -6 -12   12.07    6.89
  -7  -6  12    4.47    5.27
   7   6 -12   11.54    5.15
  -7   6  13    0.64    6.41
  -7   6  13    0.00    5.41
   7  -6 -13    0.00    5.67
  -7  -6  13   14.50    7.07
   7   6 -13   10.73    5.26
  -7   6  14    6.45    6.76
  -7   6  14   16.39    7.54
   7  -6 -14    6.87    6.62
  -7  -6  14   11.55    6.78
   7   6 -14    7.73    5.79
  -7   6  15    0.00    5.30
  -7   6  15    3.13    5.56
   7  -6 -15    0.00    6.09
   7   6 -15   -0.00    3.48
  -7   6  16   30.10    9.86
  -7   6  16   52.81   11.78
   7  -6 -16   40.01   11.47
   7   6 -16   54.92   11.65
  -7   6  17   30.02   10.59
  -7  -6  17   38.46   10.40
   7   6 -17   38.15    9.59
  -7   6  18   38.53   10.69
  -7  -6  18   41.71   11.11
   7   6 -18   35.36    9.42
  -7   6  19   22.12    8.13
  -7  -6  19    1.76    5.26
   7   6 -19    7.65    6.03
  -7   6  20    0.00    4.98
  -7  -6  20    1.83    5.53
   7   6 -20    3.09    4.94
  -7   6  21    3.15    5.93
  -7  -6  21    0.00    5.78
   7   6 -21   -0.00    4.37
  -7   6  22   16.66    8.26
  -7  -6  22    6.07    7.01
   7   6 -22   13.59    7.34
  -7   6  23    5.57    5.97
  -7  -6  23    0.47    5.68
   7   6 -23    8.61    6.66
  -7   6  24    5.53    5.72
  -7  -6  24    3.80    6.91
   7   6 -24   18.89    8.71
  -7   6  25    2.51    5.52
  -7  -6  25    5.51    5.84
   7   6 -25   -0.00    6.65
  -7   6  26    8.05    6.49
  -7  -6  26   10.09    7.31
   7   6 -26   14.58    7.37
  -7   6  27    3.90    6.02
  -7  -6  27    4.09    5.41
   7   6 -27    0.00    5.63
  -7   6  28    5.99    6.26
  -7  -6  28    1.46    6.87
   7   6 -28    6.91    5.96
  -7   6  29   -0.00    6.23
  -7  -6  29   10.44    6.82
   7   6 -29   -0.00    5.63
  -7   6  30   -0.00    5.65
  -7  -6  30    7.11    7.54
   7   6 -30    0.00    4.04
  -7   6  31    3.91    6.26
  -7  -6  31   -0.00    5.58
  -7   6  32    2.61    5.89
  -7  -6  32    8.47    6.53
   7   6 -32   -0.00    5.90
  -7   6  33    0.00    5.95
  -7  -6  33    1.53    6.69
   7   6 -33    0.00    4.79
  -7   6  34    3.15    5.71
  -7  -6  34    2.68    6.27
  -7   6  35    4.12    7.42
  -7  -6  35   -0.00    4.32
  -7   6  36    1.85    5.94
  -7   7   1    8.68    5.93
  -7   7   1    6.51    5.29
   7  -7  -1    3.60    5.48
   7   7  -1    2.58    2.67
  -7   7   2   17.65    7.95
  -7   7   2   28.06    8.29
   7  -7  -2   10.30    7.01
  -7  -7   2   23.62    5.44
  -7  -7   2   12.41    1.96
   7   7  -2   22.84    5.18
  -7   7   3    5.36    5.76
  -7   7   3    9.19    6.17
   7  -7  -3    1.97    5.09
   7  -7  -3   10.35    6.34
  -7  -7   3    6.30    4.40
  -7  -7   3    6.24    2.41
   7   7  -3    7.83    4.06
  -7   7   4  228.03   25.73
  -7   7   4  169.39   21.98
   7  -7  -4  157.21   21.75
   7  -7  -4  178.06   23.08
  -7  -7   4  166.93   18.37
   7   7  -4  182.74   18.52
  -7   7   5   61.55   12.95
  -7   7   5   95.77   15.66
  -7   7   5   99.04   15.27
   7  -7  -5   38.55   10.68
   7  -7  -5   77.86   14.29
  -7  -7   5   69.93   10.03
   7   7  -5   80.14   10.68
   7   7  -5   47.68    8.95
  -7   7   6    3.41    5.89
  -7   7   6    9.91    7.43
   7  -7  -6   -0.00    4.74
   7  -7  -6    7.93    6.58
  -7  -7   6   10.78    5.01
   7   7  -6    7.71    4.35
   7   7  -6    9.12    4.75
  -7   7   7   55.64   12.47
  -7   7   7   35.42    9.61
   7  -7  -7   40.88   10.84
  -7  -7   7   42.21    8.80
   7   7  -7   66.64    9.99
   7   7  -7   52.79    9.22
  -7   7   8   15.91    7.63
  -7   7   8    4.58    6.23
   7  -7  -8   12.50    6.40
   7  -7  -8   15.18    7.98
  -7  -7   8   12.72    5.53
   7   7  -8    6.03    4.18
  -7   7   9   15.79    7.85
  -7   7   9   18.90    8.08
   7  -7  -9   19.08    7.74
   7  -7  -9   25.69    9.14
  -7  -7   9   24.84    7.17
   7   7  -9   22.53    6.62
   7   7  -9   15.24    5.83
  -7   7  10   73.09   13.31
  -7   7  10   71.99   13.82
   7  -7 -10   59.59   12.11
   7  -7 -10   74.19   13.96
  -7  -7  10   58.07   11.24
   7   7 -10   70.28   11.54
   7   7 -10   60.03   10.81
  -7   7  11   10.94    6.77
  -7   7  11   18.03    7.76
   7  -7 -11   19.45    8.37
  -7  -7  11   10.46    6.06
   7   7 -11    7.72    4.98
  -7   7  12    2.89    5.41
  -7   7  12    5.57    6.58
  -7  -7  12    7.43    5.65
   7   7 -12    9.46    5.43
  -7   7  13    3.02    5.66
   7  -7 -13   23.49    9.20
  -7  -7  13   16.46    7.33
   7   7 -13    8.95    5.73
  -7   7  14   91.58   16.04
  -7  -7  14  100.17   15.89
  -7   7  15    1.44    4.84
  -7   7  16    1.00    5.68
  -7   7  17    3.09    5.90
  -7  -7  17   -0.00    5.50
  -7   7  18   -0.00    5.63
  -7  -7  18    4.89    5.74
   7   7 -18    0.00    3.52
  -7   7  19   -0.00    6.59
  -7  -7  19    0.00    5.11
   7   7 -19    0.00    5.01
  -7   7  20    8.51    6.68
  -7  -7  20   14.54    7.79
   7   7 -20   25.39    8.74
  -7   7  21   -0.00    5.08
  -7  -7  21    8.86    6.72
   7   7 -21    5.99    6.10
  -7   7  22    1.90    4.68
  -7  -7  22    0.72    5.35
   7   7 -22    1.41    5.14
  -7   7  23    0.00    5.25
  -7  -7  23    1.32    4.99
   7   7 -23    4.03    5.34
  -7   7  24    3.39    5.36
  -7  -7  24   18.10    8.38
   7   7 -24    5.55    6.63
  -7   7  25    1.53    5.40
  -7  -7  25    4.11    6.74
   7   7 -25    4.23    5.72
  -7   7  26    5.17    5.58
  -7  -7  26   13.87    8.55
   7   7 -26    3.79    5.91
  -7   7  27    5.19    5.70
  -7  -7  27    8.51    6.43
   7   7 -27   -0.00    5.17
  -7   7  28    0.00    5.37
  -7  -7  28    0.25    6.40
   7   7 -28    0.00    6.36
  -7   7  29    1.51    5.67
  -7  -7  29    2.73    6.32
   7   7 -29   12.32    7.84
  -7   7  30    5.95    7.10
  -7  -7  30    1.73    5.45
   7   7 -30    3.21    5.25
  -7   7  31   -0.00    5.59
  -7  -7  31   -0.00    5.83
   7   7 -31    1.43    5.36
  -7   7  32    0.00    5.86
  -7  -7  32    4.81    7.52
   7   7 -32    6.58    6.95
  -7   7  33   -0.00    5.93
  -7  -7  33   -0.00    7.96
   7   7 -33   -0.00    5.09
  -7   7  34   -0.00    5.77
  -7  -7  34    0.38    6.29
   7   7 -34    2.08    5.55
  -7   7  35    0.61    6.19
  -7   8   1   24.41    9.13
  -7   8   1   16.11    7.79
   7  -8  -1   33.74   10.69
   7   8  -1   27.52    5.50
  -7   8   2   62.26   13.19
  -7   8   2   71.75   13.50
   7  -8  -2   46.93   11.97
  -7  -8   2   59.45    8.78
   7   8  -2   69.97    9.18
  -7   8   3    7.26    6.79
  -7   8   3   10.95    6.59
   7  -8  -3    6.69    6.24
  -7  -8   3    3.72    3.65
   7   8  -3    2.91    3.24
  -7   8   4   12.43    7.00
  -7   8   4   20.01    7.83
   7  -8  -4    5.19    5.73
  -7  -8   4   20.05    5.16
  -7   8   5    9.45    6.48
   7  -8  -5    4.26    4.84
   7  -8  -5    9.80    6.64
  -7  -8   5    4.39    3.93
   7   8  -5    1.85    2.69
  -7   8   6   15.98    8.27
  -7   8   6   22.52    8.24
   7  -8  -6   15.07    7.07
   7  -8  -6   26.91    9.21
  -7  -8   6   23.16    6.38
   7   8  -6   10.32    4.66
  -7   8   7    4.88    5.48
  -7   8   7    0.00    5.61
   7  -8  -7    3.88    5.07
   7  -8  -7   -0.00    7.17
  -7  -8   7   -0.00    4.09
   7   8  -7   -0.00    3.33
   7   8  -7    3.02    3.16
  -7   8   8   27.19    9.58
  -7   8   8   29.65    9.67
   7  -8  -8   20.81    8.54
   7  -8  -8   46.80   11.67
  -7  -8   8   32.07    8.05
   7   8  -8   37.13    8.19
   7   8  -8   32.64    7.31
  -7   8   9    2.35    5.56
   7  -8  -9   -0.00    5.23
   7  -8  -9    1.80    5.74
  -7  -8   9    2.39    4.96
   7   8  -9   -0.00    3.97
   7   8  -9   -0.00    3.56
  -7   8  10   13.19    7.10
   7  -8 -10    3.95    5.62
  -7  -8  10    5.65    5.21
   7   8 -10   11.15    5.01
  -7   8  11    0.20    5.45
   7  -8 -11   -0.00    5.18
  -7  -8  11   -0.00    4.65
   7   8 -11   10.42    4.44
  -7   8  12   89.54   15.80
   7   8 -12   78.16   12.83
  -7   8  13    0.00    6.11
  -7  -8  13   -0.00    5.15
   7   8 -13    0.00    4.00
  -7   8  14    3.01    4.84
   7   8 -14    2.69    4.63
  -7   8  15   -0.00    5.48
   7   8 -15    1.02    2.92
  -7   8  16   31.70   10.02
  -7  -8  16   30.07    9.74
   7   8 -16   31.31    8.61
  -7   8  17   -0.00    4.22
  -7  -8  17   -0.00    4.97
   7   8 -17   -0.00    4.59
  -7   8  18    0.00    6.07
  -7  -8  18    1.69    4.72
   7   8 -18    4.26    5.63
  -7  -8  19   -0.00    5.06
   7   8 -19    0.00    3.74
  -7   8  20    5.45    6.81
  -7  -8  20    4.29    6.59
   7   8 -20   11.54    5.94
  -7  -8  21   -2.52    6.26
   7   8 -21    0.17    3.72
  -7   8  22    0.00    4.98
  -7  -8  22   23.50    9.18
   7   8 -22    7.14    5.98
  -7   8  23    2.45    5.88
  -7  -8  23    7.36    6.98
   7   8 -23   12.23    6.98
  -7   8  24    2.02    5.43
  -7  -8  24   -0.00    6.63
   7   8 -24    0.34    5.42
  -7   8  25   -0.00    4.41
  -7  -8  25    0.00    6.30
   7   8 -25    0.77    3.95
  -7   8  26   -0.00    5.15
  -7  -8  26   -0.00    6.27
   7   8 -26    1.04    5.70
  -7   8  27    1.88    6.04
  -7  -8  27    2.86    7.02
  -7   8  28    0.00    6.03
  -7  -8  28    5.31    7.11
   7   8 -28    7.10    7.57
  -7   8  29   -0.00    5.52
  -7  -8  29    0.11    6.15
   7   8 -29    0.00    6.52
  -7   8  30   -0.00    5.69
  -7  -8  30    0.00    6.35
   7   8 -30    5.60    6.43
  -7   8  31    3.61    5.48
  -7  -8  31   -0.00    6.78
   7   8 -31    0.46    6.56
  -7   8  32    3.58    5.24
  -7  -8  32    0.00    9.16
   7   8 -32    5.55    6.79
  -7   8  33    6.29    6.37
  -7  -8  33   -0.00    7.66
   7   8 -33    2.32    7.28
  -7   8  34    0.81    6.28
  -7  -8  34   -0.00    8.39
   7   8 -34   11.05    8.67
  -7   8  35    0.00    6.41
   7   8 -35   -0.00    5.82
  -7   9   1   -0.00    5.23
   7  -9  -1    1.62    5.19
   7   9  -1    0.00    2.44
   7  -9  -2   24.00    8.60
   7   9  -2   24.00    5.28
   7  -9  -3    0.00    5.37
   7   9  -3    0.00    2.45
   7  -9  -4   30.57    9.66
   7   9  -4   31.70    6.54
  -7   9   5   -0.00    6.00
   7  -9  -5   -0.00    4.41
   7   9  -5    4.35    3.28
  -7   9   6   11.61    8.02
   7  -9  -6   19.64    7.93
   7   9  -6   15.26    4.98
  -7   9   7    5.00    6.22
   7  -9  -7   11.58    6.57
  -7  -9   7    7.40    4.56
   7   9  -7    6.47    4.25
  -7   9   8   24.61    9.90
  -7   9   8   15.21    7.76
   7  -9  -8    9.20    7.36
  -7  -9   8   18.58    6.61
   7   9  -8   31.65    7.05
  -7   9   9    0.00    5.46
   7  -9  -9   -0.00    6.39
  -7  -9   9   -0.00    4.17
   7   9  -9   -0.00    3.54
  -7   9  10   71.16   14.52
   7  -9 -10   54.73   12.63
   7   9 -10   58.82   10.51
  -7   9  11   -0.00    5.91
   7  -9 -11   -0.00    6.27
  -7  -9  11    3.43    4.11
   7   9 -11    0.06    3.73
  -7   9  12   -0.00    5.15
   7  -9 -12    0.00    4.46
  -7  -9  12    3.53    5.25
   7   9 -12   -0.00    3.88
  -7   9  13    4.65    5.69
   7  -9 -13   -0.00    4.68
  -7  -9  13    3.04    4.96
   7   9 -13    0.75    3.82
  -7   9  14   18.48    8.64
   7  -9 -14   27.80    9.08
   7   9 -14   36.27    8.76
  -7   9  15    2.69    5.76
   7   9 -15   -0.00    3.90
  -7   9  16    3.52    5.85
  -7  -9  16    0.00    5.21
   7   9 -16   12.22    6.01
  -7  -9  17    4.96    5.80
   7   9 -17   -0.00    3.85
  -7   9  18   13.66    7.12
  -7  -9  18   15.27    8.11
   7   9 -18   14.12    6.35
  -7   9  19   -0.00    4.86
  -7  -9  19   -0.00    5.29
   7   9 -19   -0.00    4.01
  -7   9  20    3.77    5.09
  -7  -9  20   18.40    8.47
   7   9 -20   17.95    6.53
  -7   9  21    0.00    5.27
  -7  -9  21   -0.00    5.26
   7   9 -21   -0.00    5.20
  -7   9  22    0.00    6.56
  -7  -9  22    0.25    5.84
   7   9 -22    7.31    5.78
  -7   9  23    0.07    6.31
  -7  -9  23    5.48    7.18
   7   9 -23    0.68    3.69
  -7   9  24   10.49    7.44
  -7  -9  24    7.98    7.53
   7   9 -24    5.93    5.67
  -7   9  25    3.47    5.56
  -7  -9  25    5.81    7.67
   7   9 -25    3.70    4.42
  -7   9  26    4.51    6.45
  -7  -9  26    0.00    6.41
   7   9 -26    0.00    3.69
  -7   9  27    2.91    5.99
  -7  -9  27   -0.00    7.38
   7   9 -27   -0.00    4.48
  -7   9  28    2.35    5.07
  -7  -9  28   -0.00    5.84
   7   9 -28    8.15    6.41
  -7   9  29   -0.00    5.05
  -7  -9  29    3.04    7.53
   7   9 -29    7.67    6.27
  -7   9  30    0.75    6.29
  -7  -9  30    0.60    6.70
   7   9 -30    4.68    6.08
  -7   9  31    2.97    5.19
  -7  -9  31   -0.00    5.65
  -7   9  32    6.19    6.94
  -7  -9  32    2.49    7.27
   7   9 -32   -0.00    5.46
  -7   9  33    7.70    7.25
  -7  -9  33   -0.00    6.75
   7   9 -33   -0.00    5.88
  -7   9  34   -0.00    6.17
   7   9 -34   10.21    8.20
   7   9 -35    0.36    5.33
  -7  10   1    0.00    5.43
   7 -10  -1   -0.00    4.89
   7  10  -1    5.52    3.16
  -7  10   2   25.29    9.16
  -7  10   3   -0.00    4.88
   7 -10  -3    0.77    4.30
   7  10  -3    3.38    3.15
  -7  10   4    0.00    5.39
   7 -10  -4    2.65    5.36
   7  10  -4    0.73    2.77
  -7  10   5    0.00    5.67
   7 -10  -5    1.39    4.53
   7  10  -5    0.00    3.15
  -7  10   6   60.38   14.00
   7 -10  -6   75.86   14.66
   7  10  -6   88.94   11.97
  -7  10   7    1.06    5.26
   7 -10  -7   -0.00    5.63
   7  10  -7   -0.00    3.42
  -7  10   8    1.52    5.80
   7 -10  -8    1.66    5.62
   7  10  -8   -0.00    4.14
  -7  10   9    2.24    5.88
  -7  10   9   -0.00    5.68
   7 -10  -9    1.84    4.79
   7  10  -9    1.07    4.02
  -7  10  10    0.00    5.73
   7 -10 -10   -0.00    5.68
   7  10 -10    2.02    4.40
  -7  10  11    6.54    6.12
  -7  10  12   24.39    9.54
   7 -10 -12   14.89    7.78
   7  10 -12   42.92    9.73
  -7  10  13    0.00    5.73
   7 -10 -13    3.08    4.95
   7  10 -13    0.00    4.45
  -7  10  14    0.00    5.26
   7 -10 -14    0.00    3.86
   7  10 -14    3.25    4.05
  -7  10  15    0.00    5.37
   7 -10 -15   -0.00    5.23
  -7 -10  15   -4.73    6.22
   7  10 -15   -0.00    4.53
  -7  10  16   19.66    8.72
   7 -10 -16   17.77    8.07
  -7 -10  16   25.36    9.47
  -7  10  17    0.41    7.04
  -7 -10  17   -0.00    5.80
   7  10 -17    2.69    3.55
  -7  10  18    5.22    7.01
  -7 -10  18   17.78    8.11
   7  10 -18   13.53    5.95
  -7  10  19   -0.00    5.97
  -7 -10  19    4.77    6.11
   7  10 -19    2.31    5.13
  -7 -10  20   -0.00    5.06
   7  10 -20    2.25    5.09
  -7  10  21    1.75    5.60
  -7 -10  21    0.00    5.68
   7  10 -21    6.20    5.88
  -7  10  22    7.60    6.57
  -7 -10  22   17.56    8.81
   7  10 -22   19.87    7.71
  -7  10  23    4.64    5.45
  -7 -10  23    0.00    5.78
   7  10 -23   -0.00    5.22
  -7  10  24    0.00    5.28
  -7 -10  24    5.52    7.11
   7  10 -24    1.12    5.29
  -7  10  25    2.09    6.44
  -7 -10  25    2.19    5.16
   7  10 -25   10.65    6.39
  -7  10  26   -0.00    5.98
  -7 -10  26    1.66    5.73
   7  10 -26   12.53    6.78
  -7  10  27    0.62    6.19
  -7 -10  27    0.76    7.32
   7  10 -27   -0.00    4.12
  -7  10  28   -0.00    5.20
  -7 -10  28    2.54    6.36
   7  10 -28    0.18    4.74
  -7  10  29    1.53    4.96
  -7 -10  29   -0.00    7.29
   7  10 -29   -0.00    4.27
  -7  10  30   -0.00    5.90
  -7 -10  30   15.43    9.18
   7  10 -30    3.66    4.57
  -7  10  31   -0.00    5.64
  -7 -10  31   -0.00    6.62
   7  10 -31   -0.00    4.62
  -7  10  32    0.56    5.57
  -7 -10  32    0.00    6.53
   7  10 -32   -0.00    3.60
  -7  10  33    0.21    6.23
   7  10 -33    2.57    5.39
  -7  11   1   -0.00    5.63
   7 -11  -1    1.64    5.17
   7  11  -1   -0.00    2.37
  -7  11   2   -0.00    5.92
   7 -11  -2    0.00    4.53
   7  11  -2    2.36    2.78
  -7  11   3   -0.00    4.32
   7 -11  -3    2.91    5.37
   7  11  -3    0.20    2.17
  -7  11   4   26.14    8.86
   7 -11  -4    8.31    6.89
   7  11  -4    8.04    3.99
  -7  11   5    8.16    6.96
   7 -11  -5   12.38    7.00
   7  11  -5    3.13    3.51
  -7  11   6    0.00    5.46
   7 -11  -6    4.52    6.63
   7  11  -6    2.62    3.21
  -7  11   7   -0.00    4.28
   7 -11  -7    2.09    5.28
   7  11  -7    3.60    3.63
  -7  11   8    3.63    5.72
   7  11  -8    0.00    3.91
  -7  11   9    8.81    6.95
   7 -11  -9    2.12    5.62
   7  11  -9    4.16    3.91
  -7  11  10    6.15    6.81
   7 -11 -10    2.10    5.84
   7  11 -10   13.96    5.62
  -7  11  11    0.93    5.87
  -7  11  11   -0.00    6.21
   7 -11 -11    0.23    4.98
   7  11 -11    3.59    4.47
  -7  11  12   -0.00    6.43
   7 -11 -12    0.69    5.76
   7  11 -12    2.81    3.95
  -7  11  13    1.20    6.28
   7  11 -13    0.00    3.50
  -7  11  14   11.23    8.16
   7 -11 -14   17.02    8.20
   7  11 -14    2.29    5.93
  -7  11  15   -0.00    6.42
   7 -11 -15   -0.00    5.77
   7  11 -15   -0.00    5.14
   7 -11 -16   -0.00    5.09
   7  11 -16    6.55    5.89
  -7  11  17   -0.00    5.31
   7 -11 -17    1.20    5.40
   7  11 -17   -0.00    3.23
  -7  11  18    6.50    6.31
   7 -11 -18   12.17    7.16
   7  11 -18    8.09    5.98
  -7  11  19    4.57    5.75
  -7 -11  19    0.00    5.50
   7  11 -19    0.12    3.86
  -7  11  20   11.66    6.62
  -7 -11  20    9.12    7.81
   7  11 -20    6.71    5.39
  -7  11  21   -0.00    6.40
  -7 -11  21   -0.00    6.25
  -7  11  22    0.00    5.69
  -7 -11  22   -0.00    5.71
   7  11 -22    3.09    5.30
  -7 -11  23    1.13    7.49
   7  11 -23   -0.00    3.66
  -7  11  24    1.00    5.47
  -7 -11  24    1.84    6.72
   7  11 -24    6.22    5.34
  -7  11  25    4.07    6.25
  -7 -11  25   -0.00    6.53
   7  11 -25    3.99    5.78
  -7  11  26    0.00    4.82
  -7 -11  26   -0.00    6.43
   7  11 -26    0.58    3.69
  -7  11  27    5.14    6.06
  -7 -11  27   -0.00    7.33
   7  11 -27    0.33    4.95
  -7  11  28    5.21    5.38
  -7 -11  28   -0.00    6.12
   7  11 -28   -0.00    5.05
  -7  11  29    3.93    7.79
   7  11 -29    6.51    5.54
  -7  11  30    0.94    7.14
   7  11 -30    2.58    5.24
  -7  11  31   11.86    7.44
  -7 -11  31   -0.00    8.25
  -7  11  32    6.13    7.60
  -7  12   1    6.56    6.20
   7 -12  -1    0.00    5.66
  -7  12   2   14.70    7.48
   7 -12  -2   10.86    7.17
  -7  12   3    2.65    5.24
   7 -12  -3    2.24    4.94
  -7  12   4    2.06    5.09
   7 -12  -4   -0.00    5.12
  -7  12   5    9.33    6.78
   7 -12  -5    4.96    5.51
  -7  12   6   18.16    8.59
   7 -12  -6    9.93    6.77
   7  12  -6   15.06    5.03
  -7  12   7   -0.00    5.48
   7 -12  -7    2.10    5.47
   7  12  -7   -0.00    3.12
  -7  12   8    2.65    6.72
   7 -12  -8   10.40    6.98
   7  12  -8    3.35    4.04
  -7  12   9   -0.00    4.36
   7 -12  -9   -0.00    4.95
   7  12  -9    1.26    3.70
  -7  12  10    8.46    7.02
   7 -12 -10    5.70    6.61
   7  12 -10    8.57    4.61
  -7  12  11   -0.00    5.81
   7 -12 -11   -0.00    6.44
   7  12 -11   -0.00    2.98
  -7  12  12    6.59    7.37
   7 -12 -12   11.37    7.45
   7  12 -12   23.13    6.97
  -7  12  13    8.93    6.94
   7 -12 -13    5.48    6.45
   7  12 -13    3.98    4.74
  -7  12  14   -0.00    5.95
   7 -12 -14   -0.00    6.28
   7  12 -14    5.18    5.20
  -7  12  15   -0.00    7.26
   7 -12 -15    0.00    5.70
   7  12 -15    4.65    4.50
  -7  12  16   14.74    8.98
   7 -12 -16   21.64    9.40
   7  12 -16   18.59    7.60
  -7  12  17   -0.00    6.13
   7 -12 -17   -0.00    5.20
   7  12 -17    2.09    5.27
  -7  12  18    3.69    5.86
   7 -12 -18    4.88    5.75
   7  12 -18    7.79    5.12
  -7  12  19   -0.00    5.81
   7 -12 -19    1.33    4.79
   7  12 -19   -0.00    4.91
  -7  12  20    0.00    4.91
   7 -12 -20    1.76    5.57
   7  12 -20   11.82    6.79
  -7  12  21   -0.00    6.02
   7 -12 -21   12.90    6.81
   7  12 -21    0.70    4.62
  -7  12  22   17.52    8.34
   7  12 -22    3.36    5.30
  -7  12  23   -0.00    5.41
   7  12 -23   -0.00    5.91
  -7  12  24    0.00    6.38
  -7  12  25    2.72    5.97
   7  12 -25    1.30    4.47
  -7  12  26    2.36    6.84
   7  12 -26    0.00    3.74
  -7 -12  27   -0.00    7.66
  -7  12  28    0.25    5.00
  -7 -12  28    3.25    7.38
  -7  12  29   -0.00    6.12
  -7 -12  29    0.00    6.66
  -7  12  30   -0.00    6.17
  -7 -12  30    0.00    5.86
  -7  13   1   -0.00    4.91
   7  13  -1   -0.00    2.36
  -7  13   2   10.71    7.73
   7 -13  -2    1.55    5.33
   7  13  -2    4.97    3.02
  -7  13   3    7.69    7.60
   7 -13  -3    9.02    6.86
   7  13  -3    8.50    3.54
  -7  13   4   31.71   11.33
   7 -13  -4    4.36    6.86
   7  13  -4   32.95    6.41
  -7  13   5   -0.00    4.52
   7 -13  -5   -0.00    3.88
   7  13  -5   -0.00    2.40
  -7  13   6    0.87    4.31
   7 -13  -6   -0.00    5.46
   7  13  -6    0.00    2.53
  -7  13   7    2.91    5.80
   7 -13  -7   -0.00    4.75
   7  13  -7   -0.00    2.74
  -7  13   8    3.73    6.28
   7 -13  -8   -0.00    5.35
   7  13  -8    3.50    3.70
   7 -13  -9    1.99    5.94
   7  13  -9   12.79    5.05
  -7  13  10   12.77    8.54
   7 -13 -10    6.46    7.07
  -7  13  11    0.00    6.63
   7 -13 -11    7.27    6.25
   7  13 -11   -0.00    3.28
  -7  13  12    2.90    5.54
   7 -13 -12   -0.00    5.06
   7  13 -12    0.00    2.86
  -7  13  13    2.84    7.22
   7 -13 -13    0.00    5.52
   7  13 -13    0.00    3.73
  -7  13  14    8.74    6.89
   7 -13 -14   11.63    8.63
   7  13 -14   11.12    5.84
  -7  13  15    3.64    6.17
   7 -13 -15    6.30    5.82
   7  13 -15    0.13    3.80
  -7  13  16   -0.00    5.44
   7 -13 -16    5.09    7.46
   7  13 -16    3.63    4.19
  -7  13  17   -0.00    5.22
   7 -13 -17    3.15    6.14
   7  13 -17    0.00    3.84
  -7  13  18    0.96    6.64
   7  13 -18    1.98    4.48
  -7  13  19   -0.00    5.70
   7 -13 -19    0.00    5.82
   7  13 -19    0.00    4.91
  -7  13  20   -0.00    6.56
   7 -13 -20   10.89    7.60
   7  13 -20   -0.00    4.87
  -7  13  21   -0.00    5.82
   7 -13 -21   -0.00    6.15
   7  13 -21   -0.00    4.12
  -7  13  22   -0.00    4.91
   7 -13 -22    0.00    5.36
   7  13 -22    1.66    4.81
  -7  13  23    1.88    5.37
   7 -13 -23    2.24    5.77
   7  13 -23   10.05    6.74
  -7  13  24    5.32    7.07
   7 -13 -24    1.84    6.06
  -7  13  25   -0.00    6.58
   7 -13 -25    6.96    6.53
  -7  13  26    8.36    8.13
  -7  14   1    4.46    7.00
   7 -14  -1    3.87    6.21
   7  14  -1    2.81    2.81
  -7  14   2    7.16    8.06
   7 -14  -2    0.00    5.44
   7  14  -2    6.08    3.77
  -7  14   3    4.02    5.73
   7 -14  -3    1.34    5.70
   7  14  -3    1.80    2.77
  -7  14   4    0.35    5.88
   7 -14  -4    2.93    5.40
   7  14  -4   -0.00    2.43
  -7  14   5    0.59    5.30
   7 -14  -5    0.77    5.14
   7  14  -5    0.00    3.13
  -7  14   6    4.84    6.36
   7 -14  -6    4.06    5.38
   7  14  -6   11.08    4.45
  -7  14   7    8.11    7.35
   7 -14  -7    7.85    6.66
   7  14  -7   17.46    5.30
  -7  14   8    0.00    4.97
   7  14  -8    4.23    3.79
  -7  14   9    0.00    5.59
   7 -14  -9   -0.00    5.44
   7  14  -9    2.16    3.82
  -7  14  10   12.78    7.61
   7 -14 -10    9.54    6.69
   7  14 -10    6.85    5.03
  -7  14  11   -0.00    5.79
   7 -14 -11   -4.70    6.55
   7  14 -11    5.38    4.13
  -7  14  12    1.68    5.67
   7 -14 -12    3.85    6.02
   7  14 -12    1.34    3.44
  -7  14  13    5.72    7.21
   7 -14 -13    0.12    5.64
   7  14 -13   -0.00    3.67
  -7  14  14   -0.00    5.95
   7  14 -14   -0.00    4.19
  -7  14  15    4.09    6.69
   7 -14 -15    4.43    5.18
   7  14 -15    0.00    4.08
  -7  14  16    1.30    5.58
   7 -14 -16    3.02    6.91
   7  14 -16   -0.00    4.39
   7 -14 -17    0.00    6.53
   7  14 -17    0.14    4.02
  -7  14  18   19.64    9.26
   7 -14 -18    9.93    7.21
   7  14 -18   -0.00    4.50
  -7  14  19    5.75    7.14
   7 -14 -19    1.51    6.21
   7  14 -19    5.46    4.64
  -7  14  20   -0.00    6.90
   7 -14 -20   -0.00    6.11
  -7  14  21    0.00    6.43
   7 -14 -21    3.78    6.14
  -7  14  22    3.97    7.03
  -7  15   1    0.74    6.17
   7 -15  -1    3.38    5.28
   7  15  -1    0.00    2.50
  -7  15   2   -0.00    5.21
   7 -15  -2   -0.00    4.98
   7  15  -2   -0.00    2.77
  -7  15   3    5.47    6.17
   7 -15  -3    4.14    5.64
   7  15  -3    7.12    3.60
  -7  15   4   -0.00    6.12
   7  15  -4    3.28    3.67
  -7  15   5   -0.00    6.17
   7 -15  -5   -0.00    6.11
   7  15  -5    1.17    2.69
  -7  15   6    5.73    7.09
   7 -15  -6   -0.00    5.32
   7  15  -6    0.00    2.88
  -7  15   7   -0.00    4.52
   7 -15  -7    2.69    5.02
   7  15  -7    0.64    3.31
  -7  15   8   -0.00    5.77
   7 -15  -8   -0.00    4.25
   7  15  -8    1.94    3.33
  -7  15   9    0.57    5.22
   7 -15  -9    0.24    5.03
   7  15  -9    3.15    3.91
  -7  15  10   -0.00    4.94
   7  15 -10    6.13    4.84
  -7  15  11    3.17    7.14
   7 -15 -11   -0.00    4.71
   7  15 -11    1.97    3.39
  -7  15  12    0.68    5.89
   7 -15 -12    0.82    5.82
   7  15 -12    0.00    3.53
  -7  15  13    4.75    6.81
   7 -15 -13    0.91    5.03
   7  15 -13    0.00    3.48
  -7  15  14    7.76    7.22
   7 -15 -14    0.44    4.66
   7  15 -14    0.00    3.81
  -7  15  15   14.46    8.27
   7 -15 -15    5.23    6.06
   7  15 -15   13.06    5.53
  -7  15  16   -0.00    5.59
   7 -15 -16   -0.00    5.10
  -7  15  17   10.29    8.38
  -7  16   1    5.10    7.16
   7 -16  -1   14.63    7.59
   7  16  -1    1.17    2.84
  -7  16   2    1.31    6.21
   7 -16  -2    8.26    6.36
   7  16  -2    4.60    3.20
  -7  16   3    0.56    6.10
   7 -16  -3    1.66    5.11
  -7  16   4   -0.00    6.74
   7 -16  -4   -0.00    5.30
   7  16  -4    0.73    2.97
  -7  16   5   -0.00    6.61
   7 -16  -5    2.49    5.92
   7  16  -5    1.48    3.20
  -7  16   6    4.93    6.55
   7 -16  -6    1.54    5.73
   7  16  -6    6.88    4.63
  -7  16   7    3.37    6.91
   7 -16  -7   -0.00    5.31
   7  16  -7    0.00    3.22
  -7  16   8   -0.00    4.36
   7 -16  -8    3.40    5.09
   7  16  -8   -0.00    3.02
  -7  16   9    2.42    4.88
   7 -16  -9   -0.00    4.94
   7  16  -9   -0.00    3.51
  -7  16  10    3.12    5.92
   7 -16 -10    0.57    5.07
  -7  16  11    0.00    5.25
   7 -16 -11   -0.00    5.60
  -7  16  12    1.62    5.06
  -7  17   1    6.80    7.46
   7 -17  -1    1.04    5.74
   7  17  -1    0.00    2.29
   7 -17  -2    0.70    5.67
   7  17  -2    0.00    3.11
   7 -17  -3   -0.00    5.97
   7  17  -3    0.00    2.90
   7 -17  -4    0.00    5.96
   7 -17  -5   -0.00    5.90
   7 -17  -6   -0.00    5.77
  -6   0   1    0.11    4.29
  -6   0   1    0.58    3.85
  -6   0   1    0.60    3.52
   6   0  -1    1.80    3.82
   6   0  -1    0.41    4.14
  -6   0   2  354.78   30.83
  -6   0   2  327.35   29.70
   6   0  -2  312.06   29.71
   6   0  -2  354.12   31.09
  -6   0   3    0.34    4.13
  -6   0   3   -0.00    3.48
   6   0  -3   -0.00    3.87
   6   0  -3    1.01    3.93
  -6   0   4   19.06    5.78
   6   0  -4   26.20    6.42
   6   0  -4   13.40    6.40
  -6   0   5    1.87    4.01
  -6   0   5    0.00    3.51
   6   0  -5    0.23    3.56
   6   0  -5    0.00    3.80
  -6   0   6 1049.39   86.81
  -6   0   6 1086.95   86.13
   6   0  -6 1264.97   87.38
   6   0  -6 1070.36   87.29
  -6   0   7    1.16    4.24
  -6   0   7   -0.00    3.91
   6   0  -7    0.41    3.72
   6   0  -7    0.94    4.31
  -6   0   8   26.57    6.78
  -6   0   8   16.69    5.22
   6   0  -8   14.54    5.46
   6   0  -8   15.69    5.91
  -6   0   9    0.00    4.49
  -6   0   9   -0.00    3.57
   6   0  -9   -0.00    3.61
  -6   0  10  203.40   22.92
  -6   0  10  207.69   21.86
   6   0 -10  211.50   22.50
   6   0 -10  223.46   23.39
  -6   0  11   -0.00    4.13
  -6   0  11    0.00    3.63
   6   0 -11    0.07    3.65
   6   0 -11    2.57    3.95
  -6   0  12  177.97   22.70
  -6   0  12  263.72   23.99
   6   0 -12  209.71   23.82
  -6   0  13   -0.00    4.94
  -6   0  13   -0.00    3.75
   6   0 -13   -0.00    3.41
  -6   0  14   73.96   13.04
   6   0 -14   87.90   13.88
  -6   0  15    5.21    4.79
   6   0 -15   -0.00    4.12
  -6   0  16  229.52   24.65
   6   0 -16  191.41   23.98
   6   0 -17    0.33    4.30
   6   0 -18  113.64   17.42
  -6   0  19    0.02    4.04
   6   0 -19    0.01    5.20
  -6   0  20    3.76    5.52
   6   0 -20    7.65    6.18
  -6   0  21   -0.00    5.09
   6   0 -21    3.39    4.88
  -6   0  22   87.69   15.53
   6   0 -22   65.51   13.96
  -6   0  23    0.00    5.32
   6   0 -23    0.00    5.50
  -6   0  24    9.72    7.03
   6   0 -24    5.56    6.20
  -6   0  25    4.43    5.48
   6   0 -25    0.00    4.52
  -6   0  26   14.61    9.00
   6   0 -26   33.35   10.68
  -6   0  27   -0.00    6.02
   6   0 -27    2.41    6.05
  -6   0  28   18.14    8.47
  -6   0  29   -0.00    5.93
  -6   0  30    8.30    7.60
  -6   0  31    3.02    5.07
  -6   0  32   33.89   11.70
  -6   0  33   -0.00    6.87
  -6   0  34    0.16    6.00
  -6   0  35   -0.00    6.05
  -6   0  36    3.28    7.02
  -6   0  37    2.75    7.09
  -6   0  38    5.74    7.05
  -6   1   1    5.26    4.75
  -6   1   1    6.64    4.53
  -6   1   1    7.25    4.68
   6  -1  -1    3.71    4.87
   6  -1  -1    4.42    4.37
   6  -1  -1    7.48    4.84
  -6  -1   1    2.57    3.51
   6   1  -1    9.93    4.41
   6   1  -1   10.24    4.75
  -6   1   2  556.27   45.01
  -6   1   2  536.95   45.74
  -6   1   2  474.48   43.14
   6  -1  -2  509.20   43.71
  -6  -1   2  497.04   43.03
  -6  -1   2  523.93   42.51
   6   1  -2  545.42   43.27
   6   1  -2  522.14   43.63
  -6   1   3   21.71    6.54
  -6   1   3   38.32    7.42
   6  -1  -3   16.47    5.65
   6  -1  -3   18.14    6.71
  -6  -1   3   20.88    5.78
  -6  -1   3   25.77    5.69
   6   1  -3   32.71    6.81
   6   1  -3   10.73    5.34
  -6   1   4  700.06   57.58
   6  -1  -4  757.04   57.63
   6  -1  -4  590.08   56.67
  -6  -1   4  675.93   56.57
  -6  -1   4  686.97   56.00
   6   1  -4  863.10   58.02
   6   1  -4  677.07   56.87
  -6   1   5   95.43   13.09
  -6   1   5  100.30   12.96
   6  -1  -5  103.67   12.93
   6  -1  -5   87.33   13.10
  -6  -1   5   87.44   12.21
  -6  -1   5   74.54   10.75
   6   1  -5   72.44   11.19
   6   1  -5  119.82   13.77
  -6   1   6   75.31   11.67
  -6   1   6   59.39   10.13
   6  -1  -6   85.38   11.84
   6  -1  -6   79.36   11.97
  -6  -1   6   63.36   10.74
  -6  -1   6   74.99   10.27
   6   1  -6   74.67   10.75
  -6   1   7  182.76   21.20
  -6   1   7  210.12   21.39
   6  -1  -7  213.83   21.65
   6  -1  -7  216.44   22.57
  -6  -1   7  173.35   20.36
  -6  -1   7  212.56   20.51
   6   1  -7  189.84   20.42
   6   1  -7  184.41   20.69
  -6   1   8  591.96   52.27
  -6   1   8  705.77   52.98
   6  -1  -8  597.49   51.11
  -6  -1   8  655.55   51.28
   6   1  -8  564.41   50.79
   6   1  -8  615.86   52.09
  -6   1   9    4.68    4.51
  -6   1   9   18.90    6.09
   6  -1  -9   15.89    5.30
   6  -1  -9    6.06    5.29
  -6  -1   9    7.85    5.11
  -6  -1   9   15.61    5.63
   6   1  -9    3.93    4.63
   6   1  -9    2.61    4.19
  -6   1  10   61.06   11.79
  -6   1  10   99.12   13.26
   6  -1 -10   88.42   12.71
   6  -1 -10   88.16   13.48
  -6  -1  10   73.61   12.62
  -6  -1  10  100.61   12.32
   6   1 -10   88.54   12.65
   6   1 -10   73.83   12.14
  -6   1  11   15.84    6.60
  -6   1  11   12.83    4.87
   6  -1 -11    5.29    5.39
  -6  -1  11    7.90    5.14
  -6  -1  11    6.23    4.37
   6   1 -11   11.53    5.46
   6   1 -11    7.23    5.52
  -6   1  12  252.22   25.56
   6  -1 -12  232.58   26.32
  -6  -1  12  270.30   26.17
   6   1 -12  245.53   26.36
  -6   1  13   61.10   11.42
  -6   1  13   36.70    8.74
   6  -1 -13   48.58   10.23
  -6  -1  13   49.03    9.99
   6   1 -13   41.21    9.35
  -6   1  14  143.83   18.76
  -6   1  14  133.52   17.32
   6  -1 -14  120.84   17.51
  -6  -1  14  160.68   18.90
   6   1 -14  128.56   17.82
  -6   1  15    3.43    6.02
  -6   1  15   11.83    4.86
   6  -1 -15    7.80    5.76
  -6  -1  15    0.00    5.11
   6   1 -15   13.66    6.15
  -6   1  16    4.76    4.64
   6  -1 -16    5.18    5.24
  -6  -1  16    1.39    4.33
   6   1 -16    5.79    5.22
   6  -1 -17   10.19    6.52
   6   1 -17   14.19    6.85
   6  -1 -18  146.71   19.48
   6   1 -18  102.42   16.73
  -6   1  19   34.25    9.18
   6  -1 -19   28.15    8.78
   6   1 -19   25.00    8.14
  -6   1  20   -0.00    4.68
   6  -1 -20    0.57    4.92
  -6  -1  20    1.97    5.46
   6   1 -20    2.94    4.54
  -6   1  21    0.43    5.11
   6  -1 -21    0.37    4.81
  -6  -1  21    6.02    5.91
   6   1 -21    5.84    6.09
  -6   1  22    9.33    6.37
  -6  -1  22    3.86    6.37
  -6   1  23    7.80    6.53
   6  -1 -23    6.21    6.90
  -6  -1  23    2.92    6.17
   6   1 -23    0.00    3.47
  -6   1  24   22.47    9.11
   6  -1 -24   12.30    7.06
  -6  -1  24   21.99    8.85
   6   1 -24   16.37    7.44
  -6   1  25    0.93    5.83
   6  -1 -25    6.08    5.74
  -6  -1  25    0.86    5.45
  -6   1  26   -0.00    6.64
   6  -1 -26    9.57    7.26
  -6  -1  26    1.29    6.56
  -6  -1  27   -0.00    6.49
  -6   1  28   46.11   12.11
  -6  -1  28   34.21   10.84
  -6   1  29   -0.00    5.02
  -6  -1  29    7.64    7.05
  -6   1  30   16.01    8.26
  -6  -1  30    3.87    6.22
  -6   1  31   -0.00    5.33
  -6  -1  31    4.64    6.52
  -6   1  32   -0.00    7.46
  -6  -1  32    1.17    5.04
  -6   1  33   -0.00    5.18
  -6  -1  33    4.01    5.71
  -6   1  34   18.58    9.33
  -6  -1  34    2.54    7.10
  -6   1  35   -0.00    6.56
  -6  -1  35    4.08    6.04
  -6   1  36   -0.00    5.78
  -6  -1  36   -0.00    5.61
  -6   1  37   -0.00    6.09
  -6  -1  37    0.00    6.37
  -6   1  38   -0.00    8.94
  -6  -1  38    1.18    6.85
  -6   2   1    5.09    5.19
  -6   2   1    3.53    4.39
  -6   2   1    5.58    4.27
   6  -2  -1    7.05    4.84
   6  -2  -1    0.46    3.74
   6  -2  -1    4.29    4.67
  -6  -2   1    3.83    3.40
  -6  -2   1    5.02    3.82
  -6  -2   1    8.55    3.38
   6   2  -1    4.49    3.48
  -6   2   2   20.55    6.60
  -6   2   2   11.39    5.32
  -6   2   2    9.87    5.40
   6  -2  -2   24.54    6.59
   6  -2  -2   -0.00    4.38
   6  -2  -2   12.91    5.94
  -6  -2   2   11.20    4.63
  -6  -2   2   14.30    4.13
   6   2  -2   15.54    4.93
   6   2  -2   10.69    5.40
  -6   2   3    6.13    5.03
  -6   2   3   -0.00    4.18
   6  -2  -3    0.43    3.85
   6  -2  -3    0.00    4.70
  -6  -2   3    0.00    3.41
  -6  -2   3    0.00    2.88
   6   2  -3    0.71    3.27
   6   2  -3   -0.00    3.39
  -6   2   4   91.79   11.90
   6  -2  -4   49.81    9.54
   6  -2  -4   58.72   10.49
  -6  -2   4   72.55   10.02
  -6  -2   4   68.96    8.99
   6   2  -4   54.22    8.92
   6   2  -4   48.63    8.90
  -6   2   5    8.11    4.78
  -6   2   5   12.04    4.98
   6  -2  -5    7.92    4.77
   6  -2  -5    0.00    4.70
  -6  -2   5    7.02    4.18
  -6  -2   5    9.80    4.25
   6   2  -5   11.36    4.73
   6   2  -5    5.93    4.52
  -6   2   6  280.66   27.88
   6  -2  -6  274.52   27.01
   6  -2  -6  270.76   27.69
  -6  -2   6  262.88   26.23
  -6  -2   6  288.97   25.58
   6   2  -6  295.93   26.62
   6   2  -6  266.09   26.29
  -6   2   7   43.14    9.50
  -6   2   7   56.66    9.73
   6  -2  -7   54.85    9.56
  -6  -2   7   38.84    8.31
  -6  -2   7   51.42    8.22
   6   2  -7   48.68    8.64
   6   2  -7   37.13    8.12
  -6   2   8   13.40    6.10
  -6   2   8    3.01    4.04
   6  -2  -8    0.00    5.17
   6  -2  -8   10.24    5.22
  -6  -2   8   13.38    5.79
  -6  -2   8    1.95    3.07
   6   2  -8    0.00    3.57
   6   2  -8    9.95    4.51
  -6   2   9   -0.00    3.66
  -6   2   9   -0.00    3.33
   6  -2  -9    2.40    4.22
   6  -2  -9    0.26    5.03
  -6  -2   9    0.00    3.21
  -6  -2   9    0.57    2.63
   6   2  -9    3.03    4.05
   6   2  -9   -0.00    3.78
  -6   2  10  242.78   25.43
   6  -2 -10  270.78   27.16
  -6  -2  10  241.08   24.58
   6   2 -10  232.56   24.73
   6   2 -10  236.29   24.92
  -6   2  11  195.79   22.08
  -6   2  11  191.29   21.41
  -6  -2  11  190.79   21.05
   6   2 -11  177.18   20.88
  -6   2  12   58.27   11.67
  -6   2  12   79.23   12.63
   6  -2 -12   89.54   13.93
  -6  -2  12   87.66   13.10
   6   2 -12   83.27   12.85
  -6   2  13    0.00    5.48
  -6   2  13   10.68    5.18
   6  -2 -13   20.44    7.23
  -6  -2  13   15.98    6.55
  -6   2  14  137.02   17.05
  -6   2  14   68.48   12.22
   6  -2 -14   99.45   15.16
  -6  -2  14   73.13   13.60
   6   2 -14   95.46   13.78
  -6   2  15   34.21    9.41
  -6   2  15   33.98    8.42
   6  -2 -15   28.02    8.96
   6   2 -15   30.44    8.04
  -6   2  16   55.84   10.97
   6  -2 -16   51.61   11.61
  -6  -2  16   54.32   11.14
   6   2 -16   59.87   11.28
  -6   2  17   24.05    7.08
   6   2 -17   11.22    5.91
  -6   2  18    4.71    4.76
  -6   2  18   15.05    6.32
   6  -2 -18   11.26    6.26
   6   2 -18    5.27    4.69
  -6   2  19    5.71    6.95
   6  -2 -19   10.10    6.74
  -6  -2  19    5.45    6.02
   6   2 -19    4.33    5.06
  -6   2  20   94.04   16.73
   6  -2 -20  126.55   19.02
  -6  -2  20  101.81   17.10
   6   2 -20  154.51   19.66
  -6   2  21    2.04    5.76
   6  -2 -21    0.00    5.27
  -6  -2  21   -0.00    5.54
   6   2 -21    5.73    5.99
  -6   2  22   16.91    8.04
   6  -2 -22   23.61    8.68
  -6  -2  22   21.36    8.77
  -6   2  23    0.23    4.74
   6  -2 -23    2.00    5.33
  -6  -2  23   -0.00    5.42
  -6   2  24    2.53    5.33
   6  -2 -24    6.25    6.58
  -6  -2  24    0.00    5.94
  -6   2  25    2.13    5.46
   6  -2 -25   14.37    7.89
  -6  -2  25   -0.00    6.09
  -6   2  26   26.45    9.24
  -6  -2  26   21.05    9.68
  -6   2  27    0.76    5.90
  -6  -2  27   -0.00    5.67
   6   2 -27    4.87    6.28
  -6   2  28    0.32    5.55
  -6  -2  28    0.06    5.82
   6   2 -28   -0.00    5.75
  -6   2  29   -0.00    5.16
  -6  -2  29    2.10    5.82
   6   2 -29    2.60    5.89
  -6   2  30    6.94    6.51
  -6  -2  30    7.41    6.69
   6   2 -30    6.11    6.49
  -6   2  31   -0.00    5.40
  -6  -2  31   -0.00    7.18
  -6   2  32    3.87    6.93
  -6  -2  32   16.57    9.13
  -6   2  33   -0.00    5.82
  -6  -2  33    3.79    6.40
  -6   2  34    1.63    5.63
  -6  -2  34   -0.00    5.69
  -6   2  35    4.94    5.96
  -6  -2  35   -0.00    6.28
  -6   2  36    1.34    5.43
  -6  -2  36   10.74    8.32
  -6   2  37   -0.00    5.95
  -6  -2  37    5.83    6.40
  -6   2  38    4.97    6.88
  -6   3   1    4.53    5.26
  -6   3   1    0.88    3.67
  -6   3   1    0.70    4.03
   6  -3  -1    0.00    3.75
   6  -3  -1    2.65    3.59
   6  -3  -1    5.57    5.37
  -6  -3   1    1.24    2.77
  -6  -3   1    5.08    2.79
   6   3  -1    1.63    2.95
   6   3  -1    0.66    2.95
  -6   3   2  116.52   15.90
  -6   3   2  125.54   16.58
   6  -3  -2   88.88   14.19
   6  -3  -2  115.25   15.35
  -6  -3   2  132.23   13.94
  -6  -3   2  122.07   12.35
   6   3  -2  124.82   13.66
  -6   3   3  119.35   15.37
  -6   3   3   89.70   13.65
   6  -3  -3  126.12   15.50
   6  -3  -3  100.65   13.89
   6  -3  -3  112.49   15.11
  -6  -3   3   98.31   12.53
  -6  -3   3  109.53   11.74
   6   3  -3  120.23   13.22
   6   3  -3  111.47   13.01
  -6   3   4   19.57    6.84
  -6   3   4   40.16    8.07
   6  -3  -4   36.36    7.89
   6  -3  -4   20.27    6.97
  -6  -3   4   32.14    6.74
  -6  -3   4   29.73    5.48
   6   3  -4   24.16    5.89
   6   3  -4   28.95    6.51
  -6   3   5    4.20    5.00
  -6   3   5    8.24    5.07
   6  -3  -5   14.82    5.21
   6  -3  -5    0.00    4.44
  -6  -3   5    0.00    4.22
  -6  -3   5    9.81    3.71
   6   3  -5    4.09    3.59
   6   3  -5    8.72    4.12
  -6   3   6   12.95    6.39
  -6   3   6   18.37    6.30
   6  -3  -6   18.27    5.84
   6  -3  -6   16.21    6.39
  -6  -3   6   14.07    5.23
  -6  -3   6   15.40    4.18
   6   3  -6   21.73    6.05
   6   3  -6   18.15    5.66
  -6   3   7   34.07    8.05
  -6   3   7   17.24    6.07
   6  -3  -7   17.25    6.48
   6  -3  -7   22.61    7.51
  -6  -3   7   30.57    6.96
  -6  -3   7   25.60    5.38
   6   3  -7   23.94    6.51
   6   3  -7   15.73    5.10
  -6   3   8  328.17   32.29
   6  -3  -8  278.65   31.08
  -6  -3   8  296.52   29.47
   6   3  -8  403.69   31.50
  -6   3   9   64.16   10.95
   6  -3  -9   59.11   11.24
  -6  -3   9   60.88   10.13
   6   3  -9   69.02   11.06
   6   3  -9   55.78    9.68
  -6   3  10   19.12    6.95
  -6   3  10   23.79    7.12
   6  -3 -10   39.72    9.03
  -6  -3  10   26.08    7.08
   6   3 -10   15.56    5.98
   6   3 -10   23.69    6.30
  -6   3  11    4.26    4.07
  -6   3  11    7.09    4.81
   6  -3 -11   11.33    5.84
  -6  -3  11    1.46    4.07
   6   3 -11   10.15    5.35
   6   3 -11    0.00    3.69
  -6   3  12   73.54   12.19
   6  -3 -12   64.45   12.54
   6   3 -12   67.86   11.25
  -6   3  13   96.85   14.98
  -6   3  13   87.60   13.88
   6  -3 -13  106.23   15.77
  -6  -3  13   96.04   14.40
   6   3 -13   81.88   13.28
  -6   3  14  153.90   19.00
  -6   3  14  116.29   17.30
   6  -3 -14  150.26   19.67
  -6  -3  14  162.22   19.16
   6   3 -14  110.40   16.77
   6  -3 -15   10.70    6.62
  -6  -3  15   14.51    6.77
   6   3 -15   19.15    6.60
  -6   3  16    0.00    4.22
   6  -3 -16   12.08    6.07
  -6  -3  16    4.63    5.84
   6   3 -16   19.56    7.11
  -6   3  17   64.24   11.75
   6  -3 -17   55.31   12.62
   6   3 -17   58.83   12.01
  -6   3  18   58.05   13.37
  -6   3  18  120.98   16.25
   6  -3 -18   95.25   16.08
  -6   3  19   28.46    8.67
  -6   3  19   33.25    9.23
   6  -3 -19   16.17    7.86
  -6  -3  19   11.83    7.31
  -6   3  20    4.75    5.75
  -6   3  20   -0.00    4.72
   6  -3 -20    1.28    4.98
  -6  -3  20    0.00    5.39
  -6   3  21   -0.00    5.44
   6  -3 -21    4.21    6.07
  -6  -3  21    4.19    7.12
  -6   3  22   41.42   10.46
   6  -3 -22   37.23   11.57
  -6  -3  22   35.14   10.54
  -6   3  23    1.35    5.56
   6  -3 -23    0.00    5.26
  -6  -3  23   16.99    8.24
   6   3 -23   -0.00    5.99
  -6   3  24   28.69    9.52
   6   3 -24   30.98    9.77
  -6   3  25    4.56    6.42
  -6  -3  25    5.44    6.01
   6   3 -25    0.68    4.10
  -6   3  26    0.00    5.55
  -6  -3  26    7.15    6.83
   6   3 -26    0.00    4.47
  -6  -3  27    3.42    4.68
   6   3 -27    2.56    4.25
  -6   3  28   17.17    8.03
  -6  -3  28   11.14    8.17
   6   3 -28    7.29    7.98
  -6   3  29   -0.00    4.81
  -6  -3  29    9.64    8.61
   6   3 -29    8.23    7.86
  -6   3  30    0.00    5.36
  -6  -3  30    8.89    8.57
   6   3 -30    1.13    5.55
  -6   3  31    3.81    6.43
  -6  -3  31    2.64    6.67
   6   3 -31    1.85    5.77
  -6   3  32   -0.00    4.85
  -6  -3  32    9.20    6.63
  -6   3  33   -0.00    4.98
  -6  -3  33    6.21    7.86
  -6   3  34    9.70    7.12
  -6  -3  34    3.81    6.98
  -6   3  35   -0.00    6.49
  -6   3  36    9.42    7.14
  -6  -3  36    1.87    6.21
  -6   3  37    7.16    7.07
  -6  -3  37   -0.00    6.69
  -6   3  38    8.51    7.64
  -6   4   1  193.48   20.65
  -6   4   1  164.17   18.93
   6  -4  -1  139.71   18.03
   6  -4  -1  149.13   17.67
   6  -4  -1  160.50   19.21
  -6  -4   1  131.90   14.93
  -6  -4   1  145.98   13.61
   6   4  -1  163.70   15.63
  -6   4   2   16.97    7.29
  -6   4   2   11.01    5.76
  -6   4   2   18.68    6.25
   6  -4  -2   15.54    6.32
   6  -4  -2   13.99    5.49
   6  -4  -2   11.38    5.94
  -6  -4   2   10.93    3.91
  -6  -4   2   14.53    3.33
   6   4  -2    9.61    3.94
   6   4  -2   18.51    4.96
  -6   4   3    6.15    5.48
  -6   4   3    3.72    4.54
  -6   4   3    5.00    5.03
   6  -4  -3    6.88    6.08
   6  -4  -3    7.10    4.11
   6  -4  -3    1.54    4.79
  -6  -4   3    0.00    3.03
   6   4  -3    3.95    3.63
   6   4  -3    0.00    3.08
  -6   4   4    6.61    4.52
  -6   4   4    7.45    4.91
   6  -4  -4    9.38    4.59
   6  -4  -4    4.57    4.95
  -6  -4   4   26.01    5.84
  -6  -4   4   12.85    3.47
   6   4  -4    7.91    3.94
  -6   4   5  233.53   23.51
  -6   4   5  200.89   22.26
   6  -4  -5  216.81   23.26
  -6  -4   5  193.24   20.16
  -6  -4   5  190.33   18.09
   6   4  -5  223.41   21.10
   6   4  -5  173.09   19.23
  -6   4   6  187.25   22.20
  -6   4   6  208.06   22.47
   6  -4  -6  189.28   22.43
   6   4  -6  221.08   21.12
   6   4  -6  183.21   19.72
  -6   4   7   33.08    8.65
  -6   4   7   49.94    9.86
   6  -4  -7   85.79   12.69
  -6  -4   7   37.11    7.91
   6   4  -7   69.40   10.11
   6   4  -7   56.33    9.14
  -6   4   8    0.00    4.15
  -6   4   8    2.00    3.99
   6  -4  -8    2.29    4.43
  -6  -4   8    7.17    4.59
   6   4  -8    4.99    4.04
   6   4  -8    2.89    3.71
  -6   4   9   63.68   11.43
  -6   4   9   39.07    9.62
   6  -4  -9   33.88    9.65
  -6  -4   9   47.32    9.36
   6   4  -9   63.54    9.98
   6   4  -9   41.92    8.69
  -6   4  10   34.93    8.40
   6  -4 -10   36.58    9.18
  -6  -4  10   20.88    6.80
   6   4 -10   31.24    7.52
   6   4 -10   23.57    6.28
  -6   4  11   90.08   14.86
  -6   4  11   95.94   14.79
   6  -4 -11  123.24   16.89
  -6  -4  11  123.64   15.87
   6   4 -11  109.96   14.78
   6   4 -11  113.93   14.94
  -6   4  12   61.36   12.02
  -6   4  12   71.37   12.49
   6  -4 -12   77.17   13.53
  -6  -4  12   79.91   12.85
   6   4 -12   76.45   12.00
  -6   4  13   25.12    7.72
  -6   4  13   26.59    7.56
   6  -4 -13   19.86    7.64
  -6  -4  13   22.95    7.19
   6   4 -13   35.29    8.05
  -6   4  14   -0.00    4.39
   6  -4 -14    0.72    4.95
  -6  -4  14    0.00    3.96
   6   4 -14    3.94    4.89
  -6   4  15   83.25   14.17
   6  -4 -15   90.34   15.29
  -6  -4  15  103.47   15.43
  -6   4  16  130.54   18.50
   6  -4 -16  150.95   20.62
  -6  -4  16  122.53   18.42
  -6   4  17    8.43    6.22
   6  -4 -17   17.98    7.86
  -6   4  18   16.50    7.47
  -6   4  18   37.82    9.14
   6  -4 -18   30.50    9.88
  -6   4  19   41.62   11.16
  -6   4  19   60.94   12.16
   6  -4 -19   67.45   14.03
  -6  -4  19   57.96   12.41
  -6   4  20   69.80   14.20
  -6   4  20   80.99   14.64
   6  -4 -20   82.45   15.64
  -6  -4  20   63.90   13.63
   6   4 -20   78.89   14.36
  -6   4  21    4.50    6.83
  -6   4  21   25.36    8.21
   6  -4 -21    0.00    6.24
  -6  -4  21    1.36    5.93
   6   4 -21    4.63    5.55
  -6   4  22    3.31    5.74
  -6  -4  22    3.20    6.91
   6   4 -22    4.79    5.87
  -6   4  23    0.52    5.50
  -6  -4  23    2.60    5.91
   6   4 -23   -0.00    5.14
  -6   4  24   -0.00    6.48
  -6  -4  24    0.00    7.00
   6   4 -24    6.69    5.73
  -6   4  25    3.47    5.22
  -6  -4  25    4.65    6.62
   6   4 -25   10.12    6.10
  -6   4  26   13.07    7.44
  -6  -4  26   10.81    7.92
   6   4 -26    8.90    6.25
  -6   4  27   -0.00    5.61
  -6  -4  27   -0.00    6.49
   6   4 -27    6.53    6.30
  -6   4  28    0.89    6.17
  -6  -4  28   -0.00    6.76
   6   4 -28    5.47    5.68
  -6   4  29    6.18    6.97
  -6  -4  29    0.00    7.01
   6   4 -29    0.52    5.36
  -6   4  30   21.32    8.75
  -6  -4  30    1.75    7.23
   6   4 -30    6.32    6.27
  -6   4  31    0.00    6.88
  -6  -4  31   10.15    6.68
   6   4 -31   -0.00    6.03
  -6   4  32   -0.00    6.58
  -6  -4  32    2.07    7.72
  -6   4  33    5.65    6.62
  -6  -4  33   -0.00    8.55
  -6   4  34    3.07    6.23
  -6  -4  34   -0.00    7.63
  -6   4  35    3.15    6.95
  -6  -4  35    0.01    5.80
  -6   4  36   -0.00    5.18
  -6  -4  36   -0.00    7.90
  -6  -4  37   -0.00    6.12
  -6   5   1   19.50    6.89
  -6   5   1   11.06    5.66
   6  -5  -1    4.87    5.05
   6  -5  -1   14.87    6.48
  -6  -5   1   15.31    3.96
  -6  -5   1   19.24    3.45
  -6  -5   1   14.46    2.71
   6   5  -1   16.97    4.30
   6   5  -1   10.88    3.76
  -6   5   2  103.10   14.78
  -6   5   2   59.24   11.99
  -6   5   2   70.07   12.49
   6  -5  -2   90.50   13.69
   6  -5  -2   85.21   13.52
  -6  -5   2   81.26   10.06
  -6  -5   2   71.51    7.85
   6   5  -2   90.03   10.73
   6   5  -2   79.56    9.75
  -6   5   3   90.33   15.17
  -6   5   3  113.97   16.74
  -6   5   3  113.45   15.79
   6  -5  -3   99.39   15.68
   6  -5  -3  108.75   16.10
  -6  -5   3  110.08   12.85
  -6  -5   3  121.02   11.51
   6   5  -3  130.19   13.72
   6   5  -3  129.88   13.44
  -6   5   4  100.54   15.05
  -6   5   4   94.42   14.97
  -6   5   4  100.73   14.47
   6  -5  -4   91.85   13.78
   6  -5  -4   97.93   14.59
  -6  -5   4   91.82   11.82
   6   5  -4   92.63   11.60
   6   5  -4   85.07   11.46
  -6   5   5    6.18    4.77
  -6   5   5    0.00    3.94
   6  -5  -5   -0.00    4.70
   6  -5  -5   12.21    5.74
  -6  -5   5   -0.00    2.94
   6   5  -5    1.51    3.16
   6   5  -5   -0.00    3.14
  -6   5   6    3.31    5.08
  -6   5   6    0.20    3.69
   6  -5  -6    0.00    4.64
   6  -5  -6    2.07    4.37
  -6  -5   6    2.50    3.49
   6   5  -6    3.69    3.76
   6   5  -6    3.19    3.76
  -6   5   7   57.76   10.96
  -6   5   7   72.69   11.94
   6  -5  -7   67.35   12.24
  -6  -5   7   45.39    9.01
   6   5  -7   59.51    9.92
   6   5  -7   57.80    9.10
  -6   5   8   39.16    9.28
  -6   5   8   39.10    9.33
   6  -5  -8   42.89    9.65
  -6  -5   8   46.50    8.91
   6   5  -8   51.09    9.21
   6   5  -8   52.28    8.89
  -6   5   9   63.62   11.99
  -6   5   9   66.52   12.04
   6  -5  -9   73.72   13.25
  -6  -5   9   74.86   11.70
   6   5  -9   94.17   12.66
   6   5  -9   66.65   10.73
  -6   5  10   24.73    8.32
  -6   5  10   31.41    8.47
   6  -5 -10   24.68    8.03
  -6  -5  10   41.77    8.67
   6   5 -10   47.34    8.54
   6   5 -10   27.38    7.16
  -6   5  11    0.44    4.48
  -6   5  11    2.53    4.38
   6  -5 -11   -0.00    5.02
  -6  -5  11    3.89    4.07
   6   5 -11    3.83    4.20
   6   5 -11    5.81    3.93
  -6   5  12   10.22    5.75
   6  -5 -12    0.00    4.79
  -6  -5  12    7.58    5.27
  -6   5  13  187.03   22.29
   6  -5 -13  164.01   21.95
  -6   5  14  190.40   23.48
   6  -5 -14  230.68   25.64
  -6  -5  14  178.72   22.59
  -6   5  15    2.05    4.69
   6  -5 -15   -0.00    4.48
  -6  -5  15   -0.00    5.04
  -6   5  16    5.56    5.64
  -6   5  16    5.34    6.35
  -6   5  17    2.88    6.15
   6  -5 -17    4.12    5.67
   6   5 -17   -0.00    4.48
  -6   5  18   69.30   13.42
  -6   5  18   70.43   13.46
   6  -5 -18   85.67   15.38
   6   5 -18   73.89   13.46
  -6   5  19   25.05    8.50
  -6   5  19   36.32    9.10
   6  -5 -19   26.72    9.33
  -6  -5  19   13.50    7.39
   6   5 -19    7.43    6.54
  -6   5  20   16.01    7.28
  -6  -5  20   10.37    7.44
   6   5 -20   10.44    5.99
  -6   5  21    1.43    5.17
  -6  -5  21   -0.00    6.16
   6   5 -21    1.94    4.63
  -6   5  22    3.77    6.63
  -6  -5  22   -0.00    6.75
   6   5 -22    0.00    4.72
  -6   5  23   16.04    8.31
  -6  -5  23   24.98    9.36
   6   5 -23   16.46    8.11
  -6   5  24   17.34    8.82
  -6  -5  24   18.91    9.96
   6   5 -24   11.08    7.42
  -6   5  25    0.00    6.19
  -6  -5  25    0.89    6.86
   6   5 -25    0.36    5.34
  -6   5  26   -0.00    6.09
  -6  -5  26    0.00    4.91
   6   5 -26    6.39    6.56
  -6   5  27    0.00    6.08
  -6  -5  27    0.00    6.39
   6   5 -27    3.77    5.07
  -6   5  28    8.41    7.02
  -6  -5  28    7.55    7.60
   6   5 -28    0.85    5.70
  -6   5  29    6.27    6.99
  -6  -5  29    6.81    7.50
   6   5 -29    9.42    7.82
  -6   5  30    2.15    6.61
  -6  -5  30   11.68    8.27
   6   5 -30   -0.00    4.40
  -6   5  31   -0.00    6.47
  -6  -5  31    0.00    5.58
   6   5 -31    5.62    5.83
  -6   5  32    0.77    5.48
  -6  -5  32    4.05    7.70
   6   5 -32    6.71    6.27
  -6   5  33   11.77    7.61
  -6  -5  33    2.40    7.52
  -6   5  34    9.87    7.26
  -6  -5  34   -0.00    6.29
  -6   5  35    2.79    6.29
  -6  -5  35   17.86   10.36
  -6   5  36    1.87    6.04
  -6  -5  36    4.47    7.47
  -6   5  37    6.87    7.13
  -6   5  38    1.25    6.17
  -6   6   1  113.95   16.86
  -6   6   1  115.46   16.16
   6  -6  -1  120.51   16.88
  -6  -6   1  112.28   12.17
   6   6  -1  114.13   12.20
  -6   6   2   31.07    8.70
   6  -6  -2   32.83    8.80
   6  -6  -2   32.07    8.68
  -6  -6   2   32.91    6.14
  -6  -6   2   28.00    4.14
  -6  -6   2   25.03    3.77
   6   6  -2   50.45    6.81
   6   6  -2   29.07    5.58
  -6   6   3   12.53    6.49
  -6   6   3    1.00    3.84
   6  -6  -3   11.05    5.71
   6  -6  -3    7.63    5.96
  -6  -6   3    9.72    4.20
   6   6  -3    6.44    3.36
   6   6  -3    6.43    3.39
  -6   6   4    6.16    5.63
  -6   6   4   26.02    8.57
  -6   6   4   28.92    7.80
   6  -6  -4   23.73    8.13
   6  -6  -4   13.24    6.66
  -6  -6   4   16.26    4.64
   6   6  -4   19.84    4.73
   6   6  -4   15.97    4.66
  -6   6   5  105.61   16.82
  -6   6   5  130.56   17.18
   6  -6  -5  136.77   17.64
   6  -6  -5  120.22   16.83
  -6  -6   5  106.70   13.53
   6   6  -5  132.00   14.10
   6   6  -5  109.64   13.42
  -6   6   6   80.04   14.11
  -6   6   6  121.74   15.89
   6  -6  -6   66.20   12.78
   6  -6  -6   81.41   13.81
  -6  -6   6   72.96   11.12
   6   6  -6   82.27   11.15
   6   6  -6   90.27   11.47
  -6   6   7   53.13   11.12
  -6   6   7   69.75   12.33
   6  -6  -7   51.45   10.88
   6  -6  -7   52.12   11.64
  -6  -6   7   70.87   10.38
   6   6  -7   49.96    9.06
   6   6  -7   63.12    9.59
  -6   6   8   11.99    6.24
  -6   6   8    9.40    5.80
   6  -6  -8   14.41    6.84
  -6  -6   8    8.35    5.25
   6   6  -8    7.37    4.34
  -6   6   9   73.34   13.74
  -6  -6   9   95.55   13.54
   6   6  -9  119.96   14.00
  -6   6  10   71.44   12.95
   6  -6 -10   81.88   14.31
   6   6 -10   83.27   12.20
  -6   6  11   46.33   10.59
   6  -6 -11   38.66   10.07
  -6  -6  11   43.12    9.47
  -6   6  12   43.17   10.38
   6  -6 -12   32.42    9.64
  -6  -6  12   54.73   10.42
  -6   6  13    0.00    4.58
   6  -6 -13    3.06    5.78
  -6  -6  13    0.00    4.57
   6   6 -13    8.79    4.63
  -6   6  14   -0.00    4.61
   6  -6 -14    3.00    6.28
  -6  -6  14   -0.00    4.49
   6   6 -14    0.79    3.91
  -6   6  15   36.42    9.87
  -6   6  15   50.71   11.03
   6  -6 -15   52.72   11.83
  -6  -6  15   43.37   10.30
   6   6 -15   33.99    8.35
  -6   6  16    7.83    5.73
  -6   6  16    0.00    5.32
   6  -6 -16    0.00    5.63
   6   6 -16    7.61    4.85
  -6   6  17    7.62    5.98
   6  -6 -17   21.34    8.64
   6   6 -17   10.03    5.21
  -6   6  18   14.06    7.27
  -6  -6  18   10.87    8.14
   6   6 -18   20.30    6.94
  -6   6  19    1.58    5.63
  -6  -6  19    6.93    6.58
   6   6 -19   22.33    7.11
  -6  -6  20    1.49    6.49
   6   6 -20    1.93    4.28
  -6   6  21    6.72    6.33
  -6  -6  21   12.97    8.30
   6   6 -21    4.97    4.39
  -6   6  22    0.52    5.06
  -6  -6  22   12.44    7.63
   6   6 -22   13.49    6.66
  -6   6  23    3.33    6.58
  -6  -6  23   13.28    8.50
   6   6 -23   18.37    7.38
  -6   6  24   -0.00    4.88
  -6  -6  24    0.00    6.68
   6   6 -24    1.34    3.83
  -6   6  25    6.15    5.95
  -6  -6  25    6.25    6.40
  -6   6  26    5.54    6.64
  -6  -6  26   10.77    8.23
   6   6 -26    4.24    6.11
  -6   6  27    2.90    5.53
  -6  -6  27    8.81    6.80
   6   6 -27    0.00    5.58
  -6   6  28   -0.00    6.01
  -6  -6  28    7.91    8.04
   6   6 -28   -0.00    5.35
  -6   6  29    0.00    5.71
  -6  -6  29   -0.00    6.72
   6   6 -29    0.49    5.62
  -6  -6  30   -0.00    6.40
   6   6 -30   -0.00    5.91
  -6   6  31    2.55    6.40
  -6  -6  31    0.00    8.16
   6   6 -31    2.64    5.48
  -6   6  32   -0.00    5.11
  -6  -6  32    0.00    8.03
   6   6 -32    4.46    6.61
  -6   6  33    0.00    6.04
  -6  -6  33    1.96    7.01
   6   6 -33   -0.00    6.74
  -6   6  34    0.00    5.38
  -6  -6  34    1.27    6.12
  -6   6  35    1.68    5.72
  -6  -6  35   -0.00    7.94
  -6   6  36   -0.00    6.79
  -6  -6  36   -0.00    6.94
  -6   6  37    2.94    6.41
  -6   7   1   16.32    7.04
  -6   7   1   21.69    7.61
  -6  -7   1   17.68    4.38
   6   7  -1   13.86    4.00
   6   7  -1    9.10    3.23
  -6   7   2   11.71    7.11
  -6   7   2    9.26    6.09
   6   7  -2    9.64    3.88
   6   7  -2   16.91    4.24
  -6   7   3  204.21   24.80
  -6   7   3  185.33   23.29
  -6  -7   3  215.55   19.65
   6   7  -3  207.35   19.58
   6   7  -3  196.79   19.22
  -6   7   4   48.99   11.44
  -6   7   4   78.50   13.39
   6  -7  -4   68.19   12.71
  -6  -7   4   61.51    9.21
   6   7  -4   68.32    9.38
  -6   7   5   19.45    7.81
  -6   7   5   17.53    7.17
   6  -7  -5   40.00   10.14
  -6  -7   5   16.55    5.26
   6   7  -5   14.88    5.24
  -6   7   6   24.95    7.93
   6  -7  -6   21.72    7.80
  -6  -7   6   10.76    4.84
   6   7  -6   11.30    4.70
  -6   7   7   18.92    7.68
   6  -7  -7   10.27    6.65
  -6  -7   7   22.87    6.19
   6   7  -7    9.89    4.90
  -6   7   8   32.48    9.33
   6  -7  -8   21.26    8.55
  -6  -7   8   28.49    7.18
   6   7  -8   35.26    7.52
  -6   7   9  115.96   17.15
   6  -7  -9  133.93   18.19
  -6  -7   9  117.57   15.73
   6   7  -9  108.27   14.67
  -6   7  10    7.20    5.70
   6  -7 -10    3.04    4.70
  -6  -7  10   -0.00    3.96
   6   7 -10   -0.00    3.76
   6   7 -10    0.41    2.52
  -6   7  11    0.71    4.84
   6  -7 -11    0.44    4.69
  -6  -7  11   -0.00    4.56
   6   7 -11   -0.00    3.73
   6   7 -11   -0.00    3.12
  -6   7  12   10.97    6.92
  -6   7  12   16.62    7.22
   6  -7 -12   18.24    8.23
  -6  -7  12   13.16    6.39
   6   7 -12   13.73    5.33
  -6   7  13   58.03   13.54
  -6   7  13   98.45   16.12
   6  -7 -13   90.49   15.90
  -6  -7  13  130.07   17.17
   6   7 -13  103.90   14.45
  -6   7  14    0.00    4.58
  -6   7  14    0.94    5.20
   6  -7 -14    1.66    5.70
  -6  -7  14    5.58    5.73
   6   7 -14    2.82    4.31
  -6   7  15   -0.00    4.43
  -6  -7  15    2.45    5.39
   6   7 -15    8.27    4.87
  -6   7  16    2.80    5.21
   6   7 -16    1.52    4.45
  -6   7  17   -0.00    4.43
   6   7 -17    0.00    3.50
  -6   7  18   -0.00    5.32
  -6  -7  18    5.01    5.78
   6   7 -18   -0.00    4.43
  -6   7  19   25.03    8.89
   6   7 -19   31.71    8.92
  -6   7  20    0.00    4.84
   6   7 -20    3.76    5.16
  -6   7  21    0.00    4.99
  -6  -7  21    2.61    6.31
   6   7 -21    0.00    3.76
  -6   7  22   -0.00    5.14
  -6  -7  22   10.00    7.51
   6   7 -22    0.24    4.70
  -6   7  23   10.70    6.43
  -6  -7  23    2.11    6.71
   6   7 -23   10.99    7.11
  -6   7  24    9.37    6.70
  -6  -7  24    5.10    6.95
   6   7 -24    3.74    5.31
  -6   7  25    9.03    7.15
  -6  -7  25    0.23    6.52
   6   7 -25   13.19    7.18
  -6   7  26    0.00    5.41
  -6  -7  26   -0.00    5.31
   6   7 -26    5.15    6.54
  -6   7  27    0.00    4.88
   6   7 -27    4.87    6.39
  -6   7  28    1.63    5.73
   6   7 -28    5.14    5.50
  -6   7  29    9.59    7.59
  -6  -7  29    8.60    8.59
   6   7 -29    0.00    3.93
  -6   7  30    3.47    5.72
  -6  -7  30    0.89    6.15
   6   7 -30    2.10    5.75
  -6   7  31    8.05    6.73
  -6  -7  31    0.00    6.73
  -6   7  32   -0.00    5.36
  -6  -7  32   -0.00    7.68
   6   7 -32    1.87    5.45
  -6   7  33   -0.00    6.38
  -6  -7  33    6.01    8.25
   6   7 -33   10.67    8.23
  -6   7  34    2.40    4.88
  -6  -7  34   -0.00    6.14
   6   7 -34    3.94    4.79
  -6   7  35   -0.00    6.31
  -6  -7  35   -0.00    7.41
  -6   7  36   -0.00    5.32
  -6   7  37    1.34    5.85
  -6   8   1   60.66   13.48
  -6   8   1  101.45   15.39
   6   8  -1  103.85   10.33
  -6   8   2    0.63    4.53
  -6   8   2    6.97    6.11
  -6  -8   2    4.08    3.30
   6   8  -2    4.69    3.00
  -6   8   3    0.00    5.42
  -6   8   3    3.34    5.77
  -6  -8   3    3.63    3.23
  -6  -8   3    0.01    0.76
  -6   8   4    2.19    4.92
  -6   8   4    2.48    5.26
  -6  -8   4    0.65    3.30
   6   8  -4   -0.00    3.54
  -6   8   5  172.78   23.34
  -6   8   5  163.45   22.14
  -6  -8   5  178.33   19.19
   6   8  -5  203.49   19.10
  -6   8   6    2.29    4.35
  -6   8   6    4.27    5.49
   6  -8  -6    0.00    5.73
  -6  -8   6    7.18    4.50
   6   8  -6    6.42    4.25
   6   8  -6    9.39    4.26
  -6   8   7   99.24   15.34
   6  -8  -7   64.39   13.48
  -6  -8   7   64.93   10.97
   6   8  -7   74.16   10.81
   6   8  -7   72.01   10.80
  -6   8   8   -0.00    6.28
  -6   8   8    0.00    4.72
   6  -8  -8    0.37    4.05
   6  -8  -8   -0.00    5.38
  -6  -8   8    6.49    4.68
   6   8  -8    6.17    4.13
   6   8  -8    2.42    3.64
  -6   8   9   51.00   13.82
  -6   8   9  117.32   17.16
   6  -8  -9   82.66   14.65
   6  -8  -9  105.39   16.37
  -6  -8   9  105.57   14.72
   6   8  -9  106.34   13.46
   6   8  -9   90.66   13.08
  -6   8  10   21.46    7.74
  -6   8  10   17.68    7.88
   6  -8 -10   11.48    6.72
   6  -8 -10   34.40   10.36
  -6  -8  10   27.09    7.90
   6   8 -10   34.23    7.70
   6   8 -10   26.16    7.32
  -6   8  11   62.41   12.69
   6  -8 -11   68.37   12.51
  -6  -8  11   76.15   12.90
   6   8 -11   52.00   10.17
  -6   8  12    8.16    6.18
  -6  -8  12    0.79    5.28
   6   8 -12    0.00    4.88
  -6   8  13    0.00    4.13
   6   8 -13    0.00    4.37
  -6   8  14    5.37    6.10
  -6  -8  14    1.95    4.61
   6   8 -14   -0.00    5.02
  -6   8  15   27.89   10.07
   6   8 -15   83.87   13.08
  -6   8  16    0.00    4.23
   6   8 -16    2.32    3.61
  -6   8  17   22.08    8.17
  -6  -8  17   17.08    8.31
   6   8 -17   16.36    7.06
  -6   8  18    5.30    6.00
  -6  -8  18   -0.00    5.90
  -6   8  19    3.48    5.17
  -6  -8  19    7.49    7.09
   6   8 -19   12.53    6.07
  -6   8  20   -0.00    4.81
  -6  -8  20    0.86    6.33
   6   8 -20    5.84    4.63
  -6   8  21    2.72    5.26
  -6  -8  21    8.22    6.55
   6   8 -21    8.01    5.24
  -6   8  22    3.42    5.45
  -6  -8  22    0.07    5.52
   6   8 -22    1.37    4.09
  -6   8  23    0.00    4.98
  -6  -8  23    1.25    7.21
   6   8 -23   12.43    6.59
  -6   8  24    4.13    6.26
  -6  -8  24    5.36    6.34
   6   8 -24    3.88    4.48
  -6   8  25    6.09    6.38
  -6  -8  25    3.30    6.85
   6   8 -25    7.52    5.56
  -6   8  26    0.62    5.44
  -6  -8  26    2.95    7.05
   6   8 -26    1.93    5.68
  -6   8  27    0.82    5.63
  -6  -8  27   11.38    8.32
   6   8 -27    8.79    6.72
  -6  -8  28    3.04    6.93
   6   8 -28    0.38    4.72
  -6   8  29   -0.00    6.13
  -6  -8  29    1.19    6.82
   6   8 -29    7.37    5.71
  -6   8  30    0.00    5.60
  -6  -8  30   10.29    7.99
   6   8 -30    7.66    6.82
  -6   8  31   -0.00    5.12
  -6  -8  31    7.00    7.78
   6   8 -31    3.25    4.67
  -6   8  32   -0.00    5.30
  -6  -8  32   -0.00    5.94
   6   8 -32    3.01    5.24
  -6   8  33    0.00    6.47
  -6  -8  33   13.70    8.87
   6   8 -33    4.19    5.12
  -6   8  34   -0.00    6.44
  -6  -8  34    2.12    6.06
   6   8 -34    2.44    5.08
  -6   8  35    0.99    6.01
  -6   8  36    2.97    5.89
  -6   9   2    6.64    6.07
   6  -9  -2    3.90    6.20
  -6   9   3  107.32   17.06
   6  -9  -3   91.18   16.25
  -6  -9   3  114.32   12.93
  -6   9   4   14.19    7.23
   6  -9  -4    2.11    5.56
  -6  -9   4   12.90    4.77
  -6  -9   5    0.00    3.75
   6   9  -5    0.10    3.30
   6  -9  -6    3.35    6.01
  -6  -9   6    3.20    4.64
   6   9  -6    9.18    4.20
  -6   9   7   19.76    7.96
   6  -9  -7    4.53    6.37
  -6  -9   7    9.27    5.27
   6   9  -7   11.05    4.62
  -6   9   8    1.69    5.22
   6  -9  -8    0.00    5.83
  -6  -9   8   -0.00    3.63
   6   9  -8   -0.00    3.38
  -6   9   9   55.59   12.07
  -6  -9   9   63.05   11.70
   6   9  -9   65.60   10.23
   6   9  -9   71.81   11.08
  -6   9  10    3.17    6.48
   6  -9 -10   -0.00    5.60
  -6  -9  10    3.78    5.08
   6   9 -10    1.93    3.70
   6   9 -10    6.92    4.46
  -6   9  11    0.55    5.28
   6  -9 -11   -0.00    5.59
  -6  -9  11   14.92    6.71
   6   9 -11    2.95    3.56
  -6   9  12    3.00    5.80
   6  -9 -12   -0.00    4.39
  -6  -9  12    4.82    5.69
   6   9 -12    0.00    4.54
  -6   9  13   38.65   10.86
   6  -9 -13   46.38   11.10
  -6  -9  13   79.82   13.46
   6   9 -13   53.62   10.29
  -6   9  14   -0.00    5.37
   6   9 -14    6.62    4.79
  -6   9  15   11.54    7.07
   6   9 -15   11.71    6.55
   6   9 -16    5.97    5.41
  -6   9  17    0.81    4.56
  -6  -9  17    1.52    5.05
   6   9 -17    3.52    5.41
  -6   9  18   -0.00    5.55
  -6  -9  18   -0.00    5.68
   6   9 -18    6.60    5.65
  -6   9  19   11.05    6.88
  -6  -9  19   17.09    9.39
   6   9 -19   19.51    7.89
  -6   9  20   -0.00    5.06
  -6  -9  20    2.31    5.54
   6   9 -20    6.88    5.57
  -6   9  21    0.95    4.93
  -6  -9  21   -0.00    5.86
   6   9 -21    4.37    5.59
  -6   9  22    4.22    6.29
  -6  -9  22    1.98    5.82
   6   9 -22    0.61    4.20
  -6   9  23   12.75    7.48
  -6  -9  23   15.10    8.18
   6   9 -23   26.39    8.15
  -6   9  24    0.00    4.99
  -6  -9  24   -0.00    6.31
   6   9 -24    0.64    4.06
  -6   9  25    3.91    5.38
  -6  -9  25   -0.00    6.94
   6   9 -25   15.61    7.36
  -6   9  26   -0.00    5.40
  -6  -9  26    2.29    6.08
   6   9 -26    0.00    5.34
  -6   9  27   -0.00    6.13
  -6  -9  27    3.35    5.58
   6   9 -27    0.18    4.45
  -6   9  28    6.84    6.82
  -6  -9  28   -0.00    7.61
   6   9 -28    1.43    4.00
  -6   9  29    3.27    6.67
  -6  -9  29   19.34    9.49
   6   9 -29    3.40    6.25
  -6   9  30    1.81    5.37
  -6  -9  30   -0.00    8.00
   6   9 -30    5.40    6.27
  -6   9  31   -0.00    5.77
  -6  -9  31   -0.00    7.00
   6   9 -31   -0.00    5.42
  -6   9  32   -0.00    4.64
  -6  -9  32    5.04    8.13
   6   9 -32    2.93    5.23
  -6   9  33   -0.00    5.32
  -6  -9  33    0.00    7.99
   6   9 -33    5.56    6.16
  -6  -9  34   -0.00    6.35
   6   9 -34    1.97    4.62
  -6   9  35   11.13    8.01
   6   9 -35   -0.00    5.54
  -6   9  36   -0.00    6.27
  -6  10   1   33.74    9.27
   6 -10  -1   10.38    6.05
   6  10  -1   21.34    4.78
  -6  10   2    5.42    5.95
   6 -10  -2    6.02    5.03
   6  10  -2    9.45    3.71
  -6  10   3   -0.00    5.08
   6 -10  -3   -0.00    4.83
   6  10  -3   -0.00    2.48
  -6  10   4    1.94    4.40
   6 -10  -4    2.75    4.77
   6  10  -4    5.23    3.79
   6 -10  -5    7.38    7.00
   6  10  -5   25.19    5.69
  -6  10   6   -0.00    5.28
   6 -10  -6   -0.00    4.70
   6  10  -6    4.35    3.89
  -6  10   7   -0.00    5.75
   6 -10  -7   11.45    6.57
   6  10  -7   10.65    4.67
  -6  10   8    4.74    6.27
   6 -10  -8   -0.00    4.74
  -6 -10   8    4.87    5.08
   6  10  -8    2.37    3.51
  -6  10   9    3.69    5.44
   6 -10  -9   -0.00    6.13
  -6 -10   9    0.94    4.31
   6  10  -9   -0.00    3.16
  -6  10  10   -0.00    5.52
   6 -10 -10    0.00    5.09
  -6 -10  10    0.00    5.41
   6  10 -10    6.00    3.68
  -6  10  11   57.25   13.11
   6 -10 -11   38.16   11.32
  -6 -10  11   65.36   12.38
   6  10 -11  106.34   13.20
  -6  10  12    0.00    5.50
   6 -10 -12    1.67    5.49
  -6 -10  12   -0.00    4.73
  -6  10  13    0.73    5.57
   6 -10 -13    2.22    5.27
  -6 -10  13   13.89    7.80
   6  10 -13    3.95    4.12
  -6  10  14    0.72    4.70
   6 -10 -14    4.06    5.25
   6  10 -14    6.92    5.24
  -6  10  15   27.89    9.98
   6 -10 -15   21.24    8.55
   6  10 -15   60.55   11.02
  -6  10  16    3.19    5.66
  -6 -10  16    1.41    5.09
   6  10 -16    1.18    5.12
  -6  10  17   14.49    8.06
  -6 -10  17    4.27    6.90
   6  10 -17   28.22    8.45
  -6  10  18    3.37    6.33
  -6 -10  18   -0.00    5.49
   6  10 -18    0.38    4.61
  -6  10  19    2.58    5.72
  -6 -10  19    1.51    5.06
   6  10 -19    4.31    4.90
  -6  10  20    3.96    5.77
  -6 -10  20    1.97    5.42
   6  10 -20   -0.00    4.52
  -6  10  21   11.47    7.91
  -6 -10  21    9.10    7.66
   6  10 -21   16.52    7.53
  -6  10  22    4.38    6.30
  -6 -10  22    3.43    5.80
   6  10 -22   -0.00    5.06
  -6  10  23    3.13    5.63
  -6 -10  23    1.35    6.43
   6  10 -23   -0.00    5.38
  -6  10  24    0.01    5.33
  -6 -10  24   -0.00    5.69
   6  10 -24   -0.00    5.01
  -6  10  25    2.00    6.45
  -6 -10  25    4.54    6.00
   6  10 -25    0.99    5.85
  -6  10  26    0.50    5.81
  -6 -10  26    2.63    7.00
  -6  10  27    5.31    6.13
  -6 -10  27    0.00    6.92
   6  10 -27    0.00    5.11
  -6  10  28   -0.00    6.82
  -6 -10  28   -0.00    7.73
   6  10 -28   -0.00    4.75
  -6  10  29    6.53    6.53
  -6 -10  29    2.41    6.77
   6  10 -29    1.22    4.09
  -6  10  30    0.00    5.73
  -6 -10  30    4.97    7.01
   6  10 -30   -0.00    3.81
  -6  10  31    4.72    6.70
  -6 -10  31    2.47    6.96
   6  10 -31    2.01    4.96
  -6  10  32    4.37    6.34
  -6 -10  32   -0.00    7.28
   6  10 -32    2.77    4.69
  -6  10  33    2.40    6.35
  -6 -10  33   -0.00    6.54
   6  10 -33   -0.00    4.54
  -6  10  34    6.02    7.12
   6  10 -34    2.10    5.14
  -6  10  35    3.34    6.03
   6  10 -35   -0.00    5.09
  -6  11   1   10.27    6.18
   6 -11  -1    3.48    6.19
   6  11  -1    0.00    2.37
  -6  11   2   -0.00    5.65
   6 -11  -2   -0.00    4.48
   6  11  -2    1.27    2.46
  -6  11   3   30.84    9.58
   6 -11  -3   27.17    8.82
   6  11  -3   19.80    4.80
  -6  11   4   -0.00    4.35
   6 -11  -4    0.00    5.32
   6  11  -4    1.09    3.30
  -6  11   5    0.96    4.76
   6 -11  -5   -0.00    4.36
   6  11  -5    4.73    4.48
  -6  11   6    0.00    4.73
   6 -11  -6   -0.00    3.30
   6  11  -6   -0.00    3.55
  -6  11   7    1.51    4.37
   6 -11  -7    0.30    3.97
   6  11  -7    9.05    4.48
  -6  11   8    5.75    5.98
   6  11  -8    4.72    4.20
  -6  11   9    6.40    7.05
   6 -11  -9   18.36    8.19
   6  11  -9   17.61    6.02
  -6  11  10    1.69    5.50
   6 -11 -10    6.84    5.71
   6  11 -10    4.32    3.43
  -6  11  11    6.77    6.47
   6 -11 -11    0.00    5.69
   6  11 -11    0.00    3.32
  -6  11  12    0.03    6.75
   6 -11 -12    3.12    5.62
   6  11 -12    6.97    4.29
  -6  11  13   32.50   10.50
   6 -11 -13   20.99    8.72
   6  11 -13   28.66    7.53
  -6  11  14    5.74    6.25
   6 -11 -14    4.78    6.63
   6  11 -14   -0.00    4.04
  -6  11  15    4.86    6.96
   6 -11 -15   12.47    7.07
  -6 -11  15    0.14    4.78
   6  11 -15   14.05    6.02
  -6  11  16    2.08    5.21
   6 -11 -16   -0.00    4.56
  -6 -11  16    0.13    4.02
   6  11 -16   -0.00    4.08
  -6  11  17    5.77    5.79
   6 -11 -17   11.75    6.64
  -6 -11  17    7.02    6.65
   6  11 -17   16.59    6.70
  -6  11  18   -0.00    4.85
   6 -11 -18    2.77    5.27
  -6 -11  18   -0.00    4.56
   6  11 -18    2.81    5.79
  -6  11  19   13.79    7.33
  -6 -11  19    4.32    6.88
   6  11 -19   29.07    8.30
  -6  11  20   -0.00    4.33
  -6 -11  20   -0.00    6.20
   6  11 -20    9.44    6.12
  -6  11  21   -0.00    4.87
  -6 -11  21    1.52    5.39
   6  11 -21    0.00    4.47
  -6 -11  22    6.18    6.36
   6  11 -22    3.67    5.07
  -6  11  23    5.06    6.95
  -6 -11  23    6.63    6.69
   6  11 -23   18.76    8.15
  -6  11  24   -0.00    6.46
  -6 -11  24    5.17    6.75
   6  11 -24    1.96    5.17
  -6  11  25    1.00    4.79
  -6 -11  25    4.86    7.05
   6  11 -25    4.80    5.46
  -6  11  26   -0.00    5.88
  -6 -11  26    1.39    7.25
   6  11 -26    3.23    6.70
  -6  11  27   -0.00    6.14
  -6 -11  27    4.31    6.69
   6  11 -27    0.73    4.60
  -6  11  28   -0.00    5.82
  -6 -11  28   -0.00    5.84
   6  11 -28    0.00    5.52
  -6  11  29    4.56    5.98
  -6 -11  29   -0.00    7.74
   6  11 -29    0.42    3.15
  -6  11  30   -0.00    6.88
  -6 -11  30   -0.00    6.41
   6  11 -30    0.96    3.95
  -6 -11  31    2.48    8.02
   6  11 -31    5.74    5.78
  -6  11  32    3.21    6.78
  -6 -11  32    5.60    8.77
   6  11 -32   10.73    6.99
  -6  12   1    2.13    5.61
   6 -12  -1    5.62    6.24
   6  12  -1   43.99    6.82
  -6  12   2   -0.00    6.25
   6 -12  -2   -0.00    4.70
   6  12  -2    2.54    3.20
  -6  12   3   -0.00    5.20
   6 -12  -3   -0.00    3.78
   6  12  -3   -0.00    2.56
  -6  12   4   -0.00    4.21
   6 -12  -4    1.15    4.48
   6  12  -4   -0.00    2.39
  -6  12   5   23.85    9.06
   6  12  -5   28.28    6.38
  -6  12   6   12.45    6.93
   6 -12  -6    0.62    4.94
   6  12  -6   -0.00    3.17
  -6  12   7    3.48    5.27
   6 -12  -7    0.11    4.48
  -6  12   8    1.28    4.83
   6 -12  -8    2.11    4.61
   6  12  -8   -0.00    3.74
  -6  12   9    1.50    5.08
   6 -12  -9    3.44    4.93
   6  12  -9    6.85    4.57
  -6  12  10    0.00    5.10
   6 -12 -10    2.98    4.81
   6  12 -10    0.00    4.08
  -6  12  11    9.03    7.17
   6 -12 -11   17.67    8.12
   6  12 -11   15.51    6.52
   6 -12 -12    2.02    5.91
   6  12 -12   -0.00    3.69
  -6  12  13    0.00    5.77
   6 -12 -13   -0.00    5.60
   6  12 -13    3.00    4.07
  -6  12  14   -0.00    6.42
   6 -12 -14    0.97    5.59
   6  12 -14   -0.00    4.58
  -6  12  15    9.64    7.11
   6  12 -15   14.60    6.00
  -6  12  16   -0.00    5.83
   6 -12 -16    3.23    6.61
   6  12 -16    5.94    4.52
  -6  12  17    6.29    6.32
   6 -12 -17    5.34    6.94
   6  12 -17    2.12    4.01
   6 -12 -18   -0.00    4.44
  -6  12  19    0.00    6.19
   6 -12 -19   -0.00    4.94
   6  12 -19    4.28    5.00
  -6  12  20    1.20    4.79
   6 -12 -20    0.00    4.87
  -6 -12  20   -0.00    5.56
   6  12 -20    0.00    5.17
  -6  12  21    1.76    5.02
   6 -12 -21    7.17    5.19
  -6 -12  21   18.30    9.20
   6  12 -21   10.09    6.37
  -6  12  22    1.14    5.72
  -6 -12  22    4.99    6.23
   6  12 -22    2.86    4.97
  -6  12  23    1.95    6.42
  -6 -12  23    2.19    6.28
   6  12 -23   -0.00    4.87
  -6  12  24   -0.00    6.16
  -6 -12  24    0.00    6.07
   6  12 -24    0.38    4.77
  -6  12  25   11.42    7.88
  -6 -12  25    4.33    7.56
   6  12 -25    7.54    6.62
  -6  12  26    0.20    5.64
  -6 -12  26   -0.00    5.87
   6  12 -26   -0.00    3.65
  -6  12  27    4.67    6.61
  -6 -12  27    7.98    8.02
   6  12 -27    4.19    5.10
  -6  12  28    1.95    5.96
  -6 -12  28   -0.00    5.78
   6  12 -28    4.64    6.61
  -6 -12  29   -0.00    5.71
   6  12 -29   -0.00    6.77
  -6 -12  30    1.43    6.11
  -6 -12  31    0.65    6.51
  -6  13   1    4.04    6.24
   6 -13  -1    0.00    5.32
   6  13  -1    7.71    3.71
  -6  13   2    5.50    6.82
   6 -13  -2    2.15    5.55
   6  13  -2    2.70    3.25
  -6  13   3   28.21    9.71
   6 -13  -3   13.30    6.89
   6  13  -3   21.17    5.70
  -6  13   4   16.50    8.17
   6 -13  -4    8.72    6.97
   6  13  -4    6.82    3.73
  -6  13   5    6.21    6.11
   6 -13  -5    1.65    4.79
   6  13  -5    1.56    3.01
  -6  13   6    2.53    5.15
   6 -13  -6   -0.00    4.83
   6  13  -6    1.62    3.26
  -6  13   7    1.91    6.58
   6 -13  -7    0.79    5.18
   6  13  -7    8.14    4.29
  -6  13   8    3.26    6.09
   6 -13  -8   16.11    7.60
   6  13  -8    6.36    3.90
  -6  13   9    3.84    6.97
   6 -13  -9    3.15    5.68
  -6  13  10    6.61    6.29
   6 -13 -10    4.92    5.85
   6  13 -10    4.05    4.28
  -6  13  11   -0.00    6.06
   6 -13 -11    0.11    5.42
   6  13 -11   -0.00    3.23
  -6  13  12    6.84    6.60
   6 -13 -12    6.07    6.21
   6  13 -12    5.66    4.10
  -6  13  13    0.00    5.62
   6 -13 -13    5.79    6.18
   6  13 -13   11.35    5.47
   6 -13 -14    6.87    6.42
   6  13 -14   -0.00    4.55
  -6  13  15   -0.00    5.96
   6 -13 -15    6.16    6.55
   6  13 -15    0.59    3.68
  -6  13  16    4.13    6.74
   6 -13 -16    2.64    6.40
   6  13 -16    0.00    4.30
  -6  13  17    6.65    6.66
   6 -13 -17    0.90    5.38
   6  13 -17    2.12    4.31
  -6  13  18    0.00    5.70
   6 -13 -18    1.25    5.85
   6  13 -18   -0.00    3.63
  -6  13  19   24.52   10.20
   6 -13 -19    3.23    6.01
   6  13 -19   14.69    6.57
  -6  13  20    0.00    5.88
   6 -13 -20   -0.00    5.71
   6 -13 -21   -0.00    4.91
   6  13 -21    0.00    5.22
  -6  13  22    0.61    6.01
   6 -13 -22   -0.00    4.61
   6  13 -22    7.13    6.41
  -6  13  23   -0.00    5.53
   6  13 -23   -0.00    4.82
  -6  13  24   -0.00    5.86
   6  13 -24    0.00    4.44
   6  13 -25    5.66    5.83
  -6 -13  28    0.54    7.35
  -6 -13  29    0.28    5.30
  -6 -13  30   11.47    8.88
  -6  14   1   10.14    7.53
   6 -14  -1    2.19    5.73
   6  14  -1   10.17    3.77
  -6  14   2   14.75    8.16
   6 -14  -2   -0.00    5.99
  -6  14   3   -0.00    7.21
   6 -14  -3    1.88    4.68
   6  14  -3   -0.00    3.10
  -6  14   4    9.62    6.87
   6 -14  -4    3.29    5.98
   6  14  -4    6.12    4.11
  -6  14   5   11.76    7.37
   6 -14  -5    3.53    6.80
   6  14  -5   12.54    5.13
  -6  14   6    1.47    6.06
   6 -14  -6    5.07    5.58
   6  14  -6    3.84    3.76
  -6  14   7    3.15    5.38
   6 -14  -7    4.00    5.70
   6  14  -7    9.23    4.82
  -6  14   8   -0.00    5.72
   6 -14  -8    0.06    4.41
   6  14  -8   -0.00    3.37
  -6  14   9    5.21    5.61
   6 -14  -9    5.60    6.49
   6  14  -9    1.42    3.12
   6 -14 -10    1.11    5.66
   6  14 -10    0.98    3.45
  -6  14  11    2.80    6.24
   6 -14 -11    3.00    5.38
  -6  14  12   -0.00    4.67
   6 -14 -12    5.91    6.13
   6  14 -12    1.44    4.20
  -6  14  13    1.94    5.59
   6 -14 -13   -0.00    4.93
   6  14 -13    3.56    4.23
  -6  14  14    1.55    6.06
   6  14 -14   -0.00    3.95
  -6  14  15    2.55    4.86
   6 -14 -15    6.64    6.23
   6  14 -15   -0.00    4.80
   6 -14 -16   -0.00    6.09
   6  14 -16   11.55    5.81
   6 -14 -17    9.85    7.02
   6  14 -17    3.59    4.38
  -6  14  18   -0.00    6.84
   6 -14 -18   -0.00    6.46
   6  14 -18    0.00    4.90
  -6  14  19    0.00    6.36
   6  14 -19    0.00    4.45
   6  14 -20    3.62    5.68
   6  14 -21    4.17    5.85
  -6  15   1    4.31    6.39
   6 -15  -1    5.14    6.59
   6  15  -1    3.99    3.02
  -6  15   2    0.55    5.36
   6 -15  -2    8.27    6.90
   6  15  -2    0.48    2.17
  -6  15   3    8.79    6.99
   6 -15  -3    0.24    4.93
  -6  15   4    2.04    6.64
   6 -15  -4   -0.00    5.42
   6  15  -4    1.62    3.08
  -6  15   5    3.63    5.84
   6 -15  -5    1.01    4.93
   6  15  -5   -0.00    2.73
  -6  15   6    0.00    5.59
   6 -15  -6    0.16    5.22
   6  15  -6    2.28    3.25
  -6  15   7    0.78    4.56
   6 -15  -7    4.48    5.39
   6  15  -7   -0.00    3.50
  -6  15   8    8.74    6.66
   6 -15  -8    0.59    4.09
   6  15  -8    1.37    3.23
  -6  15   9    2.98    5.30
   6 -15  -9   -0.00    3.27
   6  15  -9    3.64    4.09
  -6  15  10    1.50    4.59
   6 -15 -10   -0.00    5.01
   6  15 -10   -0.00    3.31
  -6  15  11    2.55    5.61
   6 -15 -11    6.33    6.13
   6  15 -11   -0.00    3.69
  -6  15  12    0.00    6.07
   6 -15 -12   -0.00    5.10
  -6  15  13   -0.00    5.61
   6 -15 -13    8.60    6.54
   6  15 -13    2.12    5.20
  -6  15  14    4.35    6.43
   6  15 -14    1.07    4.53
  -6  15  15   -0.00    5.46
   6  15 -15    0.00    4.02
  -6  15  16   -0.00    6.14
   6  15 -16   -0.00    4.50
  -6  15  17   -0.00    6.00
   6  15 -17   -0.00    3.99
  -6  16   1   -0.00    6.04
   6 -16  -1    0.30    5.13
   6  16  -1    2.26    2.97
  -6  16   2    2.82    7.32
   6 -16  -2    0.00    5.50
   6  16  -2    5.77    3.55
   6 -16  -3   -0.00    6.21
   6  16  -3   -0.00    2.67
  -6  16   4    1.11    5.86
   6 -16  -4   -0.00    5.44
   6  16  -4   -0.00    3.32
  -6  16   5    2.77    5.21
   6 -16  -5    0.00    5.80
   6  16  -5    0.46    3.68
  -6  16   6   -0.00    4.56
   6 -16  -6    4.38    6.02
   6  16  -6    0.00    3.79
  -6  16   7   -0.00    4.05
   6 -16  -7   -0.00    5.46
   6  16  -7   -0.00    3.18
   6 -16  -8    0.00    5.70
   6  16  -8    0.69    3.59
  -6  16   9    0.00    5.95
   6  16  -9   -0.00    3.26
  -6  16  10    1.15    5.12
   6  16 -10   -0.00    3.75
  -6  16  11    7.47    7.29
   6  16 -11    5.89    4.44
  -6  16  12    0.00    6.60
   6  16 -12    0.57    2.99
  -6  16  13    5.39    6.40
  -6  17   1    2.39    5.62
   6 -17  -1   -0.00    4.83
   6  17  -1    1.33    2.76
  -6  17   2    9.42    8.45
   6 -17  -2   -0.00    4.93
   6  17  -2   -0.00    2.45
  -6  17   3    1.20    5.83
   6 -17  -3    0.00    6.67
   6  17  -3    0.10    2.65
  -6  17   5    3.70    5.51
   6  17  -5    0.00    3.61
  -6  17   6    3.04    6.69
  -5   0   1   -0.00    3.64
  -5   0   1   -0.00    3.51
  -5   0   1   -0.00    3.88
   5   0  -1    0.00    3.59
   5   0  -1    0.49    3.19
  -5   0   2    2.92    3.73
  -5   0   2   -0.00    2.71
   5   0  -2    0.52    3.11
   5   0  -2    0.39    3.50
  -5   0   3   87.04   10.52
   5   0  -3   72.00   10.02
   5   0  -3   61.67    9.96
  -5   0   4    0.70    3.56
  -5   0   4   -0.00    3.50
   5   0  -4    0.42    3.32
  -5   0   5 1991.67  152.86
   5   0  -5 2184.10  154.35
   5   0  -5 2050.33  153.96
  -5   0   6   -0.00    3.68
  -5   0   6    0.00    3.68
   5   0  -6   -0.00    3.61
   5   0  -6    1.88    4.25
  -5   0   7   60.51   10.26
  -5   0   7   64.30    9.31
   5   0  -7   54.47    9.15
   5   0  -7   72.02   10.71
  -5   0   8    5.66    4.48
  -5   0   8    1.38    3.27
   5   0  -8   -0.00    4.03
   5   0  -8    0.00    3.68
  -5   0   9  460.36   41.22
  -5   0   9  469.99   40.40
   5   0  -9  553.18   42.01
   5   0  -9  429.13   40.89
  -5   0  10    0.00    4.03
  -5   0  10   -0.00    3.80
   5   0 -10    1.51    4.11
   5   0 -10   -0.00    3.52
  -5   0  11   29.10    6.63
   5   0 -11   31.89    7.58
   5   0 -11   30.73    7.78
  -5   0  12    2.59    4.20
  -5   0  12   -0.00    3.19
   5   0 -12    3.73    4.25
   5   0 -12    1.61    3.53
  -5   0  13    1.97    3.66
  -5   0  13    4.63    3.76
   5   0 -13   -0.00    3.85
   5   0 -13    2.69    3.43
  -5   0  14    7.10    4.66
  -5   0  14   -0.00    2.87
   5   0 -14    0.00    4.02
  -5   0  15  149.35   18.33
  -5   0  15  129.07   16.46
   5   0 -15  119.71   17.21
  -5   0  16   -0.00    3.90
  -5   0  16    1.25    3.22
   5   0 -16    0.18    3.64
  -5   0  17   73.66   11.54
   5   0 -17   62.13   11.88
  -5   0  18    1.98    3.34
   5   0 -18    2.22    4.89
  -5   0  19   90.96   14.15
   5   0 -19  114.50   16.83
   5   0 -20    0.77    5.01
  -5   0  21  128.23   19.61
   5   0 -21  160.67   21.02
  -5   0  22    0.83    4.95
   5   0 -22    4.42    5.62
  -5   0  23    0.00    5.47
  -5   0  24   -0.00    4.49
  -5   0  25   19.15    8.75
   5   0 -25   15.78    6.75
  -5   0  26    0.70    5.64
   5   0 -26    0.69    5.13
  -5   0  27   35.43   11.03
   5   0 -27   46.92   11.61
  -5   0  28   -0.00    4.84
  -5   0  29    5.33    6.37
  -5   0  30   -0.00    6.65
  -5   0  31   24.64    8.81
  -5   0  32   -0.00    4.65
  -5   0  33    2.22    5.56
  -5   0  34   -0.00    6.40
  -5   0  35    4.25    6.59
  -5   0  36   -0.00    5.99
  -5   0  37   10.67    8.73
  -5   0  38    4.12    6.69
  -5   0  39    0.00    6.64
  -5   1   1  415.45   36.63
  -5   1   1  393.15   36.63
  -5   1   1  460.71   36.53
   5  -1  -1  422.95   36.25
   5  -1  -1  419.90   36.02
   5  -1  -1  479.41   37.51
  -5  -1   1  403.88   35.14
  -5  -1   1  462.95   35.32
   5   1  -1  390.90   34.78
   5   1  -1  423.44   35.60
  -5   1   2    6.88    4.36
  -5   1   2    5.30    3.89
   5  -1  -2    0.00    3.73
   5  -1  -2    3.80    4.64
  -5  -1   2    4.38    3.83
  -5  -1   2    3.40    2.67
   5   1  -2    3.78    3.62
   5   1  -2    4.71    4.19
  -5   1   3  423.73   37.28
  -5   1   3  450.55   37.37
   5  -1  -3  401.49   36.63
   5  -1  -3  418.85   37.53
  -5  -1   3  438.28   36.74
  -5  -1   3  480.52   36.63
   5   1  -3  484.10   37.12
   5   1  -3  403.33   36.37
  -5   1   4    0.00    4.27
  -5   1   4    6.59    4.29
   5  -1  -4    5.92    4.31
   5  -1  -4    7.81    4.82
  -5  -1   4    2.73    3.77
  -5  -1   4    6.04    3.26
   5   1  -4    5.94    3.94
  -5   1   5   80.62   12.02
  -5   1   5  113.25   12.88
   5  -1  -5   88.03   11.93
   5  -1  -5   83.15   12.35
  -5  -1   5   77.69   11.37
  -5  -1   5   91.69   11.19
   5   1  -5  106.01   12.29
   5   1  -5  101.37   12.26
  -5   1   6  468.57   40.08
   5  -1  -6  433.29   39.27
   5  -1  -6  452.83   40.33
  -5  -1   6  479.53   39.83
  -5  -1   6  491.04   39.06
   5   1  -6  437.53   38.91
   5   1  -6  488.93   39.96
  -5   1   7  476.67   47.03
  -5   1   7  585.87   48.04
   5  -1  -7  717.06   48.90
   5  -1  -7  575.08   48.63
  -5  -1   7  526.50   47.27
  -5  -1   7  601.34   47.08
   5   1  -7  592.90   47.52
   5   1  -7  551.81   47.68
  -5   1   8    2.98    4.96
  -5   1   8    0.63    4.42
   5  -1  -8    6.48    4.86
   5  -1  -8   -0.00    4.80
  -5  -1   8   -0.00    4.41
  -5  -1   8   -0.00    3.38
   5   1  -8    0.25    4.07
   5   1  -8   -0.00    3.91
  -5   1   9   31.42    7.79
  -5   1   9   46.63    8.33
   5  -1  -9   31.63    7.58
   5  -1  -9   45.91    9.13
  -5  -1   9   33.76    7.30
  -5  -1   9   44.00    7.86
   5   1  -9   20.92    7.03
   5   1  -9   34.35    8.07
  -5   1  10    0.00    4.97
  -5   1  10    5.33    4.26
   5  -1 -10    3.78    4.74
   5  -1 -10    1.18    4.77
  -5  -1  10    0.00    4.73
  -5  -1  10   -0.00    3.84
   5   1 -10    0.00    4.69
   5   1 -10    0.00    3.92
  -5   1  11  244.76   23.38
  -5   1  11  191.21   20.94
   5  -1 -11  226.36   22.35
   5  -1 -11  204.80   22.38
  -5  -1  11  154.65   20.46
  -5  -1  11  255.62   22.29
   5   1 -11  197.01   21.63
   5   1 -11  182.18   21.38
  -5   1  12   16.42    6.50
  -5   1  12   14.29    5.78
   5  -1 -12   20.49    6.74
   5  -1 -12   14.59    5.65
  -5  -1  12   17.74    6.93
  -5  -1  12   10.35    4.45
   5   1 -12    0.00    4.65
   5   1 -12   13.71    5.62
  -5   1  13  338.57   31.47
  -5   1  13  262.33   28.97
   5  -1 -13  299.72   29.74
   5  -1 -13  306.48   30.68
  -5  -1  13  309.77   30.68
  -5  -1  13  305.50   29.04
   5   1 -13  354.93   31.56
  -5   1  14    0.00    3.43
   5  -1 -14    7.71    4.74
  -5  -1  14    3.89    4.94
  -5  -1  14    3.88    3.57
   5   1 -14   -0.00    4.29
  -5   1  15   42.47    8.95
  -5   1  15   34.76    8.08
   5  -1 -15   43.89    9.52
  -5  -1  15   42.53    9.39
  -5  -1  15   26.34    7.35
   5   1 -15   32.82    8.23
  -5   1  16    1.78    4.88
  -5   1  16   10.87    5.30
   5  -1 -16    5.21    4.53
  -5  -1  16    0.37    3.42
  -5  -1  16    9.57    4.64
   5   1 -16    0.00    3.63
  -5   1  17   26.86    8.24
  -5   1  17   28.97    7.43
   5  -1 -17   17.85    6.68
  -5  -1  17   30.45    8.27
   5   1 -17   26.20    7.89
   5  -1 -18    5.58    4.70
   5   1 -18    0.00    4.48
  -5   1  19  143.30   18.41
   5  -1 -19  143.23   19.67
   5   1 -19  124.26   18.09
  -5   1  20    2.86    4.67
   5  -1 -20    8.21    6.16
   5   1 -20    9.67    5.55
  -5   1  21   -0.00    4.58
  -5   1  21    1.86    4.02
   5  -1 -21    3.55    4.74
  -5  -1  21    4.89    5.85
   5   1 -21    3.60    4.34
   5  -1 -22   12.02    6.70
  -5  -1  22   10.73    6.56
   5   1 -22    5.61    5.40
  -5   1  23   32.41    9.31
   5  -1 -23   27.67    9.63
  -5  -1  23   41.67   11.10
   5   1 -23   47.29   11.28
  -5   1  24   -0.00    5.65
   5  -1 -24   -0.00    6.14
  -5  -1  24    8.09    7.31
   5   1 -24    6.51    6.24
  -5   1  25   11.15    6.19
   5  -1 -25    9.28    6.86
  -5  -1  25    7.57    6.67
   5   1 -25    1.95    5.25
  -5   1  26    8.51    6.65
   5  -1 -26    2.05    5.50
  -5  -1  26    3.96    6.45
   5   1 -26   -0.00    5.13
  -5   1  27   23.22    9.71
  -5  -1  27   35.23   11.28
   5   1 -27   40.77   11.13
  -5   1  28    0.00    5.29
  -5  -1  28    7.57    7.35
   5   1 -28    3.79    6.32
  -5   1  29    9.45    8.90
  -5  -1  29   24.53    9.30
  -5   1  30   -0.00    5.33
  -5  -1  30    6.32    6.80
  -5   1  31   -0.00    6.48
  -5  -1  31   -0.00    5.67
  -5   1  32   10.94    7.22
  -5  -1  32    0.75    6.01
  -5   1  33    9.01    7.93
  -5  -1  33   24.17   10.79
  -5   1  34   -0.00    6.96
  -5  -1  34    2.05    6.22
  -5   1  35   -0.00    6.87
  -5  -1  35   11.29    7.67
  -5   1  36    2.67    5.79
  -5  -1  36    0.00    7.29
  -5   1  37   13.01    8.37
  -5  -1  37    8.08    6.59
  -5   1  38    1.85    6.68
  -5  -1  38    2.92    6.98
  -5   1  39    5.79    8.04
  -5  -1  39   -0.00    7.59
  -5   2   1    6.99    5.08
  -5   2   1    0.00    4.23
  -5   2   1    3.03    4.18
   5  -2  -1    8.09    5.14
   5  -2  -1    2.91    4.64
  -5  -2   1    8.05    4.10
  -5  -2   1    6.01    3.32
  -5  -2   1    6.21    3.65
   5   2  -1    1.52    3.08
   5   2  -1    7.09    3.67
  -5   2   2    9.06    5.04
  -5   2   2   11.96    5.18
   5  -2  -2    9.81    5.08
   5  -2  -2   13.05    5.33
   5  -2  -2   10.88    5.21
  -5  -2   2    3.67    3.72
  -5  -2   2    5.01    3.13
   5   2  -2    6.15    3.40
   5   2  -2    6.47    3.65
  -5   2   3  186.45   19.59
  -5   2   3  176.62   19.19
   5  -2  -3  179.88   18.92
   5  -2  -3  183.87   19.86
  -5  -2   3  190.29   18.09
  -5  -2   3  184.46   17.19
   5   2  -3  182.15   17.84
   5   2  -3  178.86   17.98
  -5   2   4   51.68    9.68
  -5   2   4   42.72    9.22
   5  -2  -4   79.73   10.65
   5  -2  -4   70.46   11.25
  -5  -2   4   73.17    9.84
  -5  -2   4   64.11    8.49
   5   2  -4   75.37    9.87
   5   2  -4   70.63    9.79
  -5   2   5  489.36   42.55
  -5   2   5  543.28   42.90
   5  -2  -5  543.50   42.54
   5  -2  -5  478.07   42.53
  -5  -2   5  467.01   40.84
  -5  -2   5  522.63   40.58
   5   2  -5  448.73   40.40
   5   2  -5  491.82   41.14
  -5   2   6    5.20    4.59
  -5   2   6   10.48    5.84
   5  -2  -6    0.00    4.16
  -5  -2   6    4.91    4.30
  -5  -2   6    7.68    3.94
   5   2  -6    5.07    4.18
   5   2  -6    8.03    4.54
  -5   2   7   38.02    8.70
  -5   2   7   45.31    8.89
   5  -2  -7   42.93    8.64
   5  -2  -7   41.49    8.96
  -5  -2   7   49.96    8.56
  -5  -2   7   54.85    8.14
   5   2  -7   61.98    9.28
   5   2  -7   45.52    8.27
  -5   2   8   23.05    6.90
  -5   2   8   13.33    5.38
   5  -2  -8   10.99    5.23
   5  -2  -8    8.28    5.55
  -5  -2   8   10.79    4.88
  -5  -2   8    8.11    3.63
   5   2  -8    3.66    4.61
   5   2  -8    6.18    4.42
  -5   2   9  541.85   47.59
   5  -2  -9  533.89   46.47
   5  -2  -9  574.57   48.66
  -5  -2   9  576.50   47.34
  -5  -2   9  589.68   46.20
   5   2  -9  536.00   46.41
  -5   2  10   -0.00    4.57
  -5   2  10    0.85    3.77
   5  -2 -10    4.43    4.92
   5  -2 -10    1.86    4.97
  -5  -2  10    6.34    4.89
  -5  -2  10    4.79    3.50
   5   2 -10    4.01    4.49
   5   2 -10    7.05    4.58
  -5   2  11    7.51    4.87
  -5   2  11    7.53    5.01
   5  -2 -11    9.39    5.20
   5  -2 -11   13.96    6.02
  -5  -2  11    8.60    5.44
   5   2 -11    9.80    5.65
   5   2 -11    9.84    5.08
  -5   2  12   59.42   10.78
  -5   2  12   39.87    9.00
   5  -2 -12   48.30    9.80
   5  -2 -12   48.21   10.00
  -5  -2  12   68.82   11.04
  -5  -2  12   46.36    8.53
   5   2 -12   77.80   11.20
   5   2 -12   55.68    9.95
  -5   2  13   55.69   10.30
  -5   2  13   63.00   10.30
   5  -2 -13   37.32    9.36
  -5  -2  13   68.56   11.32
  -5  -2  13   76.24   10.73
   5   2 -13   56.69   10.54
   5   2 -13   46.19    9.66
  -5   2  14   15.40    6.85
  -5   2  14   24.89    6.67
   5  -2 -14   37.48    8.98
  -5  -2  14   22.03    7.28
  -5  -2  14   31.72    7.28
   5   2 -14   34.57    8.41
  -5   2  15  311.80   29.30
  -5   2  15  277.26   27.34
   5  -2 -15  256.26   27.72
  -5  -2  15  209.98   26.21
   5   2 -15  257.35   27.37
  -5   2  16    6.63    5.87
  -5   2  16    0.62    3.75
   5  -2 -16    5.19    5.14
  -5  -2  16    0.00    3.99
   5   2 -16    3.28    4.85
  -5   2  17    5.23    4.41
   5  -2 -17    6.84    5.92
  -5  -2  17    3.72    5.26
   5   2 -17    1.02    3.71
  -5   2  18   -0.00    3.50
   5  -2 -18   -0.00    5.45
   5   2 -18   -0.00    4.27
  -5   2  19   94.04   14.39
   5  -2 -19   99.90   15.73
   5   2 -19   75.21   13.74
  -5   2  20   28.15    8.37
   5  -2 -20   22.62    8.17
  -5   2  21    0.00    3.91
  -5   2  21    3.23    4.29
   5  -2 -21   -0.00    4.93
  -5  -2  21   -0.00    5.00
  -5   2  22    8.56    6.30
  -5   2  22    9.36    5.28
   5  -2 -22    7.63    6.01
  -5  -2  22    6.20    5.99
  -5   2  23   13.73    7.22
  -5   2  23   15.61    7.20
   5  -2 -23   11.30    7.14
  -5  -2  23    9.10    7.56
  -5   2  24    0.00    4.60
   5  -2 -24    1.11    5.27
  -5  -2  24    5.12    5.10
  -5   2  25   42.74   11.79
  -5  -2  25   45.33   12.23
   5   2 -25   64.90   13.64
  -5   2  26    9.52    6.89
  -5  -2  26    0.34    6.22
  -5   2  27   21.65    9.02
  -5  -2  27   24.79   10.50
  -5   2  28    5.80    6.34
  -5  -2  28    2.31    6.55
  -5   2  29   23.69    9.38
  -5  -2  29   15.01    8.50
  -5   2  30    2.58    5.94
  -5  -2  30    5.59    6.26
  -5   2  31   44.77   12.31
  -5  -2  31   18.30    9.45
  -5   2  32    0.97    5.05
  -5  -2  32   -0.00    5.58
  -5  -2  33    2.45    6.06
  -5  -2  34    0.00    6.62
  -5  -2  35    8.34    7.30
  -5  -2  36    6.44    7.99
  -5  -2  37    1.34    7.55
  -5  -2  38   -0.00    7.33
  -5   2  39   -0.00    5.71
  -5   3   1  258.70   26.37
  -5   3   1  265.97   26.76
  -5   3   1  301.23   26.77
   5  -3  -1  256.95   26.46
   5  -3  -1  319.04   26.52
   5  -3  -1  241.89   25.41
  -5  -3   1  272.26   23.42
  -5  -3   1  265.02   22.97
  -5  -3   1  267.28   22.13
   5   3  -1  251.67   23.03
  -5   3   2   51.44    9.75
  -5   3   2   46.80    9.23
  -5   3   2   37.95    8.49
   5  -3  -2   61.63   10.13
   5  -3  -2   46.35    8.77
   5  -3  -2   29.55    8.18
  -5  -3   2   36.48    6.49
  -5  -3   2   57.55    6.67
   5   3  -2   52.77    7.45
   5   3  -2   37.62    6.65
  -5   3   3   84.31   12.81
  -5   3   3  145.10   15.08
   5  -3  -3   99.92   13.21
   5  -3  -3  106.45   13.12
   5  -3  -3   74.70   12.46
  -5  -3   3   93.39   11.24
   5   3  -3   92.73   11.03
  -5   3   4   -0.00    3.29
  -5   3   4    7.14    5.39
   5  -3  -4    4.03    4.80
   5  -3  -4    0.00    4.09
  -5  -3   4    0.59    3.81
  -5  -3   4    4.19    3.14
   5   3  -4    8.80    3.96
   5   3  -4    2.33    3.38
  -5   3   5  171.33   18.90
  -5   3   5  178.04   19.04
   5  -3  -5  165.99   18.27
   5  -3  -5  176.24   19.41
  -5  -3   5  162.86   16.70
  -5  -3   5  155.58   15.84
   5   3  -5  164.60   17.22
   5   3  -5  161.99   16.89
  -5   3   6  163.29   19.39
  -5   3   6  169.91   19.16
   5  -3  -6  174.17   18.73
   5  -3  -6  138.32   18.62
  -5  -3   6  176.12   17.90
   5   3  -6  174.02   18.36
   5   3  -6  202.90   18.53
  -5   3   7   69.84   10.93
  -5   3   7   67.57   10.59
   5  -3  -7   51.59    9.49
   5  -3  -7   52.13   10.16
  -5  -3   7   68.33    9.99
  -5  -3   7   69.33    8.85
   5   3  -7   40.59    8.63
   5   3  -7   65.80    9.83
  -5   3   8   73.04   11.86
  -5   3   8  100.32   12.90
   5  -3  -8   70.97   11.01
   5  -3  -8   73.15   11.82
  -5  -3   8   63.76   10.40
  -5  -3   8   67.28    9.44
   5   3  -8   71.59   10.70
   5   3  -8   58.03   10.07
  -5   3   9   44.03    9.59
  -5   3   9   51.59    9.88
   5  -3  -9   57.25   10.10
   5  -3  -9   49.79   10.04
  -5  -3   9   52.89    9.58
  -5  -3   9   65.58    9.03
   5   3  -9   57.47    9.84
   5   3  -9   73.01   10.33
  -5   3  10   21.16    6.65
  -5   3  10   19.01    6.23
   5  -3 -10    9.04    4.79
   5  -3 -10   22.39    6.79
  -5  -3  10   18.04    5.97
  -5  -3  10   10.67    3.98
   5   3 -10    7.26    5.19
   5   3 -10   22.94    6.33
  -5   3  11   -0.00    4.54
  -5   3  11   -0.00    2.88
   5  -3 -11    0.54    4.05
   5  -3 -11   -0.00    4.24
  -5  -3  11   -0.00    4.36
  -5  -3  11    4.34    3.33
   5   3 -11    0.00    4.04
   5   3 -11    1.99    3.33
  -5   3  12   24.24    7.41
  -5   3  12   25.77    7.17
   5  -3 -12   20.24    7.15
  -5  -3  12   29.58    7.54
  -5  -3  12   24.88    5.86
   5   3 -12   21.65    7.16
   5   3 -12   30.46    7.49
  -5   3  13  163.08   20.06
  -5   3  13  158.33   19.82
   5  -3 -13  206.02   22.02
   5   3 -13  178.99   20.01
   5   3 -13  141.47   18.55
  -5   3  14   18.81    6.99
  -5   3  14   24.52    7.40
   5  -3 -14   13.30    6.32
  -5  -3  14   18.48    7.54
   5   3 -14   21.27    6.97
  -5   3  15    0.83    4.39
  -5   3  15   20.79    6.44
   5  -3 -15    9.30    5.70
  -5  -3  15    0.00    5.26
   5   3 -15    8.92    5.15
  -5   3  16   45.69   10.23
  -5   3  16   27.76    7.68
   5  -3 -16   25.18    8.33
  -5  -3  16   47.76   10.53
   5   3 -16   38.04    9.19
  -5   3  17   54.95   10.76
   5  -3 -17   49.56   11.01
  -5  -3  17   58.46   12.27
   5   3 -17   47.52   10.08
  -5   3  18    5.71    5.29
   5  -3 -18    8.43    6.15
   5   3 -18    9.81    5.71
  -5   3  19    0.04    3.71
   5  -3 -19   -0.00    4.27
   5   3 -19    0.00    4.15
  -5   3  20   -0.00    4.53
  -5   3  20   -0.00    3.98
   5  -3 -20    1.68    4.26
  -5  -3  20   -0.00    4.64
   5   3 -20    3.31    5.18
  -5   3  21   20.53    8.89
  -5   3  21   61.58   11.31
   5  -3 -21   41.17   10.96
  -5  -3  21   38.69   10.56
   5   3 -21   51.64   11.54
  -5   3  22   47.18   10.72
  -5   3  22   46.09   10.36
   5  -3 -22   29.14   10.00
  -5  -3  22   45.54   11.70
   5   3 -22   45.03   10.94
  -5   3  23   62.08   12.63
  -5   3  23   75.20   13.46
   5  -3 -23   66.88   13.73
  -5  -3  23   48.84   12.69
  -5   3  24    5.39    5.87
  -5  -3  24    0.00    6.02
  -5   3  25    0.00    5.60
  -5  -3  25    1.68    6.55
  -5   3  26    0.22    4.87
  -5  -3  26   -0.00    6.80
  -5   3  27   23.29    9.38
  -5  -3  27   15.53    8.76
  -5   3  28    2.65    6.10
  -5  -3  28    5.67    6.58
   5   3 -28    4.62    6.54
  -5   3  29   -0.00    7.39
  -5  -3  29    8.47    7.93
   5   3 -29   30.37   11.00
  -5   3  30   -0.00    4.17
  -5  -3  30   -0.00    6.69
   5   3 -30   -0.00    6.08
  -5   3  31    0.61    4.98
  -5  -3  31    5.92    7.70
  -5   3  32   -0.00    5.74
  -5  -3  32    0.57    8.36
  -5   3  33    9.65    7.53
  -5  -3  33    8.24    8.78
  -5   3  34    1.41    7.42
  -5  -3  34   13.88    9.28
  -5   3  35    0.14    5.80
  -5  -3  35    5.60    7.35
  -5   3  36    0.36    4.90
  -5  -3  36   -0.00    8.54
  -5   3  37    5.13    6.50
  -5  -3  37   10.49    8.17
  -5   3  38    4.86    6.42
  -5  -3  38   -0.00    8.05
  -5   3  39   -0.00    5.63
  -5   4   1   88.62   13.14
  -5   4   1   72.73   11.99
  -5   4   1   59.89   10.72
   5  -4  -1   68.24   11.80
   5  -4  -1  115.23   12.92
   5  -4  -1   65.14   11.31
  -5  -4   1   66.49    8.67
  -5  -4   1   74.78    8.02
  -5  -4   1   70.10    7.37
   5   4  -1   83.86    9.29
   5   4  -1   75.05    8.81
  -5   4   2   11.08    5.59
  -5   4   2    7.61    5.34
  -5   4   2    0.00    4.54
   5  -4  -2   14.22    5.88
   5  -4  -2   14.98    5.60
   5  -4  -2   10.24    5.32
  -5  -4   2   12.25    3.93
  -5  -4   2    5.86    2.32
   5   4  -2    9.10    3.72
   5   4  -2    8.80    3.50
  -5   4   3   38.41    8.83
  -5   4   3   32.14    8.09
   5  -4  -3   39.09    8.69
   5  -4  -3   41.50    8.44
   5  -4  -3   44.93    8.87
  -5  -4   3   45.87    7.15
  -5  -4   3   39.25    5.50
   5   4  -3   33.28    6.51
  -5   4   4   70.59   11.13
  -5   4   4   57.56    9.99
   5  -4  -4   53.64    9.67
   5  -4  -4   51.04    9.23
   5  -4  -4   58.56   10.36
  -5  -4   4   50.61    7.85
  -5  -4   4   54.16    7.01
   5   4  -4   49.68    8.26
   5   4  -4   44.66    7.33
  -5   4   5  180.16   19.64
  -5   4   5  167.30   19.00
   5  -4  -5  155.18   18.06
   5  -4  -5  152.26   18.44
  -5  -4   5  155.38   16.70
  -5  -4   5  166.70   15.69
   5   4  -5  158.42   16.82
   5   4  -5  171.35   16.91
  -5   4   6    2.37    4.33
  -5   4   6    0.74    3.98
   5  -4  -6   -0.00    3.63
   5  -4  -6    0.00    3.99
  -5  -4   6    2.11    3.27
  -5  -4   6   -0.00    2.39
   5   4  -6   -0.00    3.55
   5   4  -6    0.00    3.24
  -5   4   7   11.13    5.29
   5  -4  -7    4.85    4.58
   5  -4  -7    6.65    5.35
  -5  -4   7    5.19    4.08
  -5  -4   7    5.69    3.10
   5   4  -7    0.92    3.68
   5   4  -7    3.77    3.09
  -5   4   8   55.18   10.64
  -5   4   8   65.95   11.02
   5  -4  -8   61.71   10.25
   5  -4  -8   73.99   11.87
  -5  -4   8   52.48    9.35
  -5  -4   8   56.00    8.22
   5   4  -8   53.33    9.37
   5   4  -8   51.66    8.99
  -5   4   9   76.66   12.48
  -5   4   9   77.92   12.36
   5  -4  -9   88.58   12.44
   5  -4  -9   72.34   12.55
  -5  -4   9   73.16   11.48
   5   4  -9   97.12   12.77
   5   4  -9   72.58   11.09
  -5   4  10  142.84   17.78
  -5   4  10  134.78   17.31
   5  -4 -10  117.55   16.27
   5  -4 -10  140.35   17.88
  -5  -4  10  140.29   16.97
   5   4 -10  166.33   17.74
   5   4 -10  151.74   17.02
  -5   4  11  116.59   16.85
  -5   4  11  168.81   19.08
   5  -4 -11  165.12   19.22
  -5  -4  11  135.73   17.47
   5   4 -11  148.01   17.11
  -5   4  12    0.00    4.12
  -5   4  12    3.67    4.67
   5  -4 -12    0.00    4.16
  -5  -4  12    4.75    4.78
   5   4 -12    5.49    4.06
  -5   4  13    1.56    3.81
  -5   4  13    0.20    3.44
   5  -4 -13   -0.00    3.85
  -5  -4  13   -0.00    4.42
   5   4 -13   -0.00    4.11
   5   4 -13   -0.00    3.03
  -5   4  14   12.06    6.49
  -5   4  14   34.89    8.63
   5  -4 -14   17.86    7.63
  -5  -4  14   22.01    7.41
   5   4 -14   20.34    6.83
  -5   4  15  232.14   27.29
  -5   4  15  306.26   29.38
   5  -4 -15  225.19   27.70
  -5  -4  15  318.11   30.11
   5   4 -15  255.27   27.14
  -5   4  16   30.45    9.09
  -5   4  16   40.61    9.69
   5  -4 -16   37.34   10.10
  -5  -4  16   47.84   10.68
   5   4 -16   62.73   11.03
  -5   4  17   64.13   12.02
   5  -4 -17   75.55   14.07
  -5  -4  17   68.88   13.24
   5   4 -17  104.68   14.74
  -5   4  18    7.11    5.46
   5  -4 -18    1.82    4.82
   5   4 -18    0.00    3.59
  -5   4  19  145.90   18.80
   5  -4 -19  106.78   18.05
  -5   4  20    0.35    5.21
  -5   4  20    0.00    4.40
   5  -4 -20    0.00    5.28
  -5  -4  20    0.00    3.82
  -5   4  21   13.83    7.67
  -5   4  21   53.22   10.99
   5  -4 -21   48.29   11.61
  -5  -4  21   26.05    9.97
  -5   4  22    1.67    5.72
   5  -4 -22    2.29    5.11
  -5  -4  22    4.34    6.41
  -5   4  23    0.00    5.30
  -5  -4  23    6.17    7.09
  -5   4  24   -0.00    5.25
  -5  -4  24   -0.00    5.91
   5   4 -24   -0.00    5.79
  -5   4  25   15.39    8.23
  -5  -4  25   14.41    9.35
   5   4 -25   31.83   10.03
  -5   4  26    6.99    6.09
  -5  -4  26    1.61    6.76
   5   4 -26   -0.00    5.47
  -5  -4  27   14.69    8.90
   5   4 -27   15.71    7.80
  -5   4  28    1.32    4.89
  -5  -4  28    0.95    6.37
   5   4 -28   -0.00    4.12
  -5   4  29    4.95    5.70
  -5  -4  29   10.18    8.41
   5   4 -29   14.99    7.38
  -5   4  30    7.24    6.54
  -5  -4  30    4.20    8.09
   5   4 -30    3.37    4.91
  -5   4  31    4.90    5.71
  -5  -4  31    0.00    7.32
   5   4 -31   13.65    6.97
  -5   4  32   -0.00    5.80
  -5  -4  32    5.42    7.73
  -5   4  33    0.00    7.94
  -5  -4  33   -0.00    6.91
  -5   4  34    0.00    5.81
  -5  -4  34    9.99    8.09
  -5   4  35   -0.00    6.40
  -5  -4  35    1.82    6.08
  -5   4  36    0.00    6.03
  -5  -4  36    6.08    8.01
  -5   4  37    1.90    6.96
  -5  -4  37   -0.00    8.51
  -5   4  38    1.88    5.52
  -5   4  39   -0.00    6.25
  -5   5   1  141.70   19.05
  -5   5   1  166.93   18.96
   5  -5  -1  142.40   18.27
   5  -5  -1  172.45   18.84
   5  -5  -1  133.50   18.28
  -5  -5   1  186.50   15.74
  -5  -5   1  176.26   13.58
  -5  -5   1  158.45   13.14
   5   5  -1  147.11   15.11
   5   5  -1  162.98   15.24
  -5   5   2   47.58    9.76
  -5   5   2   56.72   10.66
  -5   5   2   56.83   10.29
   5  -5  -2   50.76    9.83
   5  -5  -2   44.93    9.31
   5  -5  -2   41.65    9.73
  -5  -5   2   47.23    6.68
  -5  -5   2   45.17    5.57
   5   5  -2   60.77    7.83
  -5   5   3  122.20   16.66
  -5   5   3  140.19   17.58
  -5   5   3  126.33   16.20
   5  -5  -3  145.96   17.59
   5  -5  -3  122.69   15.40
   5  -5  -3  128.75   16.41
  -5  -5   3  108.62   12.67
  -5  -5   3  130.91   11.79
   5   5  -3  141.06   13.84
   5   5  -3  101.38   12.22
  -5   5   4   37.29    8.67
  -5   5   4   42.22    9.11
   5  -5  -4   34.80    8.08
   5  -5  -4   34.07    7.39
   5  -5  -4   14.02    6.75
  -5  -5   4   35.52    6.39
  -5  -5   4   24.21    4.65
   5   5  -4   31.88    5.79
  -5   5   5   18.36    6.29
  -5   5   5    6.35    4.59
   5  -5  -5   26.88    6.87
   5  -5  -5   17.74    6.14
   5  -5  -5    5.69    4.98
  -5  -5   5   15.57    4.76
  -5  -5   5   15.68    3.71
   5   5  -5   15.86    4.67
   5   5  -5    8.05    3.86
  -5   5   6   10.97    6.22
  -5   5   6    9.04    5.48
   5  -5  -6   17.68    6.36
   5  -5  -6   13.28    6.24
  -5  -5   6   19.49    5.49
  -5  -5   6   13.75    3.77
   5   5  -6   20.26    5.22
   5   5  -6   15.78    4.71
  -5   5   7  186.57   23.20
  -5   5   7  239.16   24.37
   5  -5  -7  220.65   22.95
   5  -5  -7  221.94   24.13
  -5  -5   7  316.81   24.36
  -5  -5   7  198.33   19.55
   5   5  -7  223.09   21.57
   5   5  -7  207.27   21.23
  -5   5   8   93.13   14.90
  -5   5   8  139.23   16.76
   5  -5  -8   99.35   15.37
  -5  -5   8  122.83   15.10
   5   5  -8  132.96   14.84
   5   5  -8  124.69   14.24
  -5   5   9   22.84    6.80
  -5   5   9   17.60    6.42
   5  -5  -9   12.61    6.04
  -5  -5   9   18.46    5.74
   5   5  -9   21.05    5.86
   5   5  -9   23.21    5.69
  -5   5  10    3.67    4.79
  -5   5  10   -0.00    3.77
   5  -5 -10    1.19    4.71
  -5  -5  10    0.00    3.45
   5   5 -10    3.89    3.87
   5   5 -10    0.00    3.34
  -5   5  11   15.63    6.58
  -5   5  11   18.15    6.70
   5  -5 -11    8.74    5.31
  -5  -5  11   10.33    5.45
   5   5 -11   13.75    5.43
   5   5 -11   13.30    5.38
  -5   5  12  182.72   22.86
  -5   5  12  226.59   24.33
   5  -5 -12  210.25   24.33
  -5  -5  12  196.53   23.20
   5   5 -12  204.65   22.12
   5   5 -12  243.73   23.56
  -5   5  13  204.73   23.09
  -5   5  13  200.36   22.87
   5  -5 -13  217.24   24.11
  -5  -5  13  182.87   22.47
   5   5 -13  180.92   21.23
  -5   5  14   20.69    7.55
  -5   5  14    3.72    5.23
   5  -5 -14   19.15    7.41
  -5  -5  14   11.64    6.56
   5   5 -14    9.81    4.93
  -5   5  15    7.29    6.00
   5  -5 -15    1.10    3.84
  -5  -5  15    5.00    5.62
   5   5 -15    2.40    4.35
  -5   5  16   52.14   11.13
   5  -5 -16   44.32   10.72
  -5  -5  16   49.38   10.92
  -5   5  17   93.47   14.80
   5  -5 -17   63.59   13.09
  -5   5  18   25.51    8.17
   5  -5 -18   15.70    7.14
  -5   5  19   45.97   11.63
  -5   5  19   81.29   13.34
   5  -5 -19   55.37   12.41
  -5   5  20   -0.00    4.99
   5  -5 -20   -0.00    6.02
  -5  -5  20    0.24    5.88
  -5  -5  21    0.00    6.39
   5   5 -21    0.20    3.58
  -5   5  22   27.24    8.95
  -5  -5  22   40.31   11.87
   5   5 -22   26.35    8.30
  -5   5  23   15.44    7.90
  -5  -5  23   23.80    9.99
   5   5 -23   22.31    7.92
  -5   5  24    3.92    5.61
  -5  -5  24    5.13    6.61
   5   5 -24   -0.00    3.85
  -5   5  25    1.17    5.37
  -5  -5  25    4.25    7.28
   5   5 -25   -0.00    3.91
  -5   5  26    2.91    6.11
  -5  -5  26   -0.00    7.48
   5   5 -26    2.75    4.45
  -5   5  27   11.25    7.97
  -5  -5  27    4.00    6.69
   5   5 -27   11.35    6.51
  -5   5  28    4.86    5.78
  -5  -5  28    5.63    6.72
   5   5 -28    1.53    4.41
  -5   5  29    7.32    7.01
  -5  -5  29    7.16    8.28
   5   5 -29   10.69    7.69
  -5   5  30   -0.00    5.65
  -5  -5  30    0.00    7.14
   5   5 -30    0.00    5.14
  -5   5  31   -0.00    5.65
  -5  -5  31    1.12    6.14
   5   5 -31    2.97    5.08
  -5   5  32    0.91    6.14
   5   5 -32    3.20    6.18
  -5   5  33    6.39    6.79
  -5  -5  33    2.75    7.35
  -5   5  34    3.24    5.42
  -5  -5  34    2.45    7.42
  -5   5  35   -0.00    5.84
  -5  -5  35   -0.00    7.27
  -5   5  36   -0.00    6.06
  -5  -5  36    7.02    8.88
  -5   5  37   -0.00    6.27
  -5  -5  37   -0.00    6.50
  -5   6   1   19.32    7.02
  -5   6   1   14.81    6.55
   5  -6  -1   20.60    6.95
  -5  -6   1   28.06    4.62
   5   6  -1   24.94    4.68
   5   6  -1   18.60    4.14
  -5   6   2    1.67    4.79
  -5   6   2    3.27    3.97
   5  -6  -2    4.15    4.42
  -5  -6   2    1.87    2.62
  -5  -6   2    2.17    1.54
   5   6  -2    4.22    2.82
   5   6  -2    0.00    2.41
  -5   6   3   55.11   11.14
  -5   6   3   62.57   11.30
   5  -6  -3   56.76   11.11
   5  -6  -3   70.71   11.73
  -5  -6   3   67.03    8.89
  -5  -6   3   70.43    7.23
   5   6  -3   70.83    8.91
   5   6  -3   62.92    8.54
  -5   6   4   88.97   14.55
  -5   6   4  115.87   16.24
  -5   6   4  110.67   15.33
   5  -6  -4  106.90   15.01
   5  -6  -4  115.17   15.49
  -5  -6   4  110.24   12.49
  -5  -6   4  108.12   10.39
   5   6  -4   94.68   11.59
   5   6  -4   87.62   11.21
  -5   6   5   88.81   13.94
  -5   6   5   85.80   13.44
   5  -6  -5   82.43   13.11
   5  -6  -5   87.85   13.52
  -5  -6   5   87.63   11.15
  -5  -6   5   80.54    9.13
   5   6  -5   69.87   10.12
   5   6  -5   97.71   11.12
  -5   6   6   19.27    7.06
  -5   6   6   27.58    7.78
   5  -6  -6   23.41    7.30
   5  -6  -6   22.47    7.40
  -5  -6   6   26.08    6.39
   5   6  -6   26.01    6.21
   5   6  -6   21.26    5.59
  -5   6   7   68.00   12.09
  -5   6   7   54.64   10.94
   5  -6  -7   76.38   12.17
   5  -6  -7   73.25   12.26
  -5  -6   7   62.29   10.19
   5   6  -7   59.38    9.43
   5   6  -7   70.49    9.95
  -5   6   8   21.58    7.26
  -5   6   8   29.45    8.20
   5  -6  -8   31.56    8.45
  -5  -6   8   31.85    7.59
   5   6  -8   32.65    6.95
   5   6  -8   23.33    5.96
  -5   6   9   62.85   11.80
  -5  -6   9   84.77   12.90
   5   6  -9   96.81   12.29
   5   6  -9   80.08   11.31
  -5   6  10   78.25   13.76
  -5   6  10  119.24   16.03
   5  -6 -10  108.30   15.49
  -5  -6  10  119.21   15.51
   5   6 -10  105.04   13.83
   5   6 -10   99.69   13.68
  -5   6  11   83.43   13.63
  -5   6  11   79.04   13.25
   5  -6 -11   77.11   13.34
  -5  -6  11  102.23   14.39
   5   6 -11   75.70   11.72
   5   6 -11   67.53   11.35
  -5   6  12   13.62    6.74
  -5   6  12   25.79    7.65
   5  -6 -12   14.17    6.82
  -5  -6  12    6.77    5.43
   5   6 -12   18.54    6.05
  -5   6  13    1.57    4.36
  -5   6  13    1.78    4.51
   5  -6 -13    4.18    5.23
  -5  -6  13    0.00    4.48
  -5   6  14   79.05   13.86
   5  -6 -14  104.63   15.71
  -5  -6  14   72.29   13.60
  -5   6  15   55.40   11.59
   5  -6 -15   68.83   12.96
  -5  -6  15   39.78   10.82
  -5   6  16   -0.00    4.24
   5  -6 -16    3.06    5.51
  -5  -6  16   -0.00    5.19
  -5   6  17   43.39   10.89
   5  -6 -17   41.64   10.84
   5   6 -17   43.64   10.01
  -5   6  18    6.94    6.08
   5   6 -18    6.02    4.87
  -5   6  19    8.81    5.87
  -5  -6  19    6.54    6.86
   5   6 -19   13.78    5.83
  -5   6  20    2.31    5.53
  -5  -6  20   -0.00    5.81
   5   6 -20    1.41    4.67
  -5   6  21   10.46    6.30
  -5  -6  21    7.77    7.42
   5   6 -21    4.80    5.87
  -5   6  22   14.21    7.33
  -5  -6  22    9.83    6.83
   5   6 -22   10.71    6.11
  -5   6  23   -0.00    4.59
  -5  -6  23    0.19    6.13
   5   6 -23   -0.00    3.96
  -5   6  24    0.04    4.76
  -5  -6  24   11.48    6.95
   5   6 -24    8.38    6.24
  -5   6  25   12.41    7.25
  -5  -6  25   11.90    8.13
   5   6 -25    4.51    6.06
  -5   6  26    9.32    7.78
  -5  -6  26    3.93    7.29
   5   6 -26   16.80    8.00
  -5   6  27    0.00    4.65
  -5  -6  27    5.97    8.07
   5   6 -27   -0.00    3.99
  -5   6  28    6.95    6.85
  -5  -6  28    0.00    6.36
   5   6 -28    4.22    5.40
  -5   6  29    1.92    5.53
  -5  -6  29    0.95    5.11
   5   6 -29    0.00    5.37
  -5   6  30   18.01    8.66
  -5  -6  30    0.00    7.55
   5   6 -30    5.55    6.18
  -5   6  31    5.63    6.43
  -5  -6  31    1.29    6.87
   5   6 -31    4.13    5.18
  -5   6  32    0.35    6.22
  -5  -6  32   11.47    9.51
   5   6 -32    3.95    4.42
  -5   6  33   -0.00    5.87
  -5  -6  33   -0.00    7.31
  -5   6  34    0.00    5.51
  -5  -6  34   -0.00    8.74
  -5   6  35   -0.00    6.22
  -5  -6  35   -0.00    9.83
  -5   6  36    4.32    6.48
  -5  -6  36    9.59    9.02
  -5   6  37   -0.00    6.69
  -5   6  38    0.37    6.23
  -5   6  39    0.65    6.08
  -5   7   1   10.93    5.55
  -5   7   1    8.73    5.93
   5  -7  -1   13.29    5.58
  -5  -7   1    9.01    3.53
   5   7  -1    8.85    2.89
   5   7  -1    8.92    3.30
  -5   7   2  151.49   19.60
  -5   7   2  137.73   18.06
   5  -7  -2  155.23   18.79
  -5  -7   2  137.48   14.15
   5   7  -2  133.99   13.61
  -5   7   3   86.73   14.18
  -5   7   3   87.66   14.16
   5  -7  -3   75.97   13.07
  -5  -7   3  112.36   11.74
  -5  -7   3   96.56    8.68
   5   7  -3   89.12   10.55
   5   7  -3   86.85   10.34
  -5   7   4   61.90   12.15
  -5   7   4   77.24   12.66
   5  -7  -4   46.03   10.75
  -5  -7   4   66.77    9.41
   5   7  -4   63.13    8.64
   5   7  -4   56.71    8.12
  -5   7   5   11.50    6.04
  -5   7   5   16.20    6.67
  -5   7   5   15.15    6.51
   5  -7  -5   12.23    6.06
   5  -7  -5    0.00    4.40
  -5  -7   5   12.13    4.87
   5   7  -5    8.97    3.92
   5   7  -5   10.19    3.91
  -5   7   6   12.69    7.27
  -5   7   6   23.04    8.05
   5  -7  -6   30.95    7.88
   5  -7  -6   12.03    6.95
  -5  -7   6   26.12    6.58
   5   7  -6   37.27    6.74
   5   7  -6   37.03    6.39
  -5   7   7  107.26   16.75
  -5   7   7  123.89   16.72
   5  -7  -7  127.98   16.98
   5  -7  -7   97.59   15.89
  -5  -7   7  112.34   14.80
   5   7  -7  141.14   14.80
  -5   7   8  235.54   25.91
  -5   7   8  259.04   26.85
   5  -7  -8  246.67   25.76
   5  -7  -8  220.61   25.19
  -5  -7   8  225.65   24.14
   5   7  -8  218.56   22.48
   5   7  -8  229.65   23.01
  -5   7   9   33.37    8.68
  -5   7   9   40.33    9.28
   5  -7  -9   25.60    8.43
  -5  -7   9   29.00    7.69
   5   7  -9   19.72    6.07
  -5   7  10   13.68    6.77
  -5   7  10    7.37    5.58
   5  -7 -10   11.24    5.77
  -5  -7  10    3.66    4.59
   5   7 -10    8.29    4.80
  -5   7  11    6.33    5.84
   5  -7 -11   16.64    7.13
  -5  -7  11   17.81    6.46
   5   7 -11   22.39    6.56
  -5   7  12  110.32   16.37
   5  -7 -12  100.35   16.08
  -5  -7  12  109.09   15.83
  -5   7  13   86.56   14.24
   5  -7 -13   66.41   12.50
  -5  -7  13   71.78   12.72
   5  -7 -14    1.78    4.93
  -5  -7  14    1.66    4.42
   5   7 -14    4.51    4.11
  -5   7  15   37.21    9.65
   5  -7 -15   25.52    8.47
  -5  -7  15   29.37    9.48
   5   7 -15   48.86    9.80
   5   7 -16    1.08    4.39
  -5   7  17   -0.00    4.89
   5   7 -17    1.03    4.78
  -5   7  18   41.38   10.93
  -5  -7  18   67.56   13.25
   5   7 -18   62.30   12.03
  -5   7  19   -0.00    4.52
  -5  -7  19    3.86    5.24
   5   7 -19   -0.00    4.45
  -5   7  20    2.26    5.33
  -5  -7  20    2.93    5.27
   5   7 -20    3.00    4.27
  -5  -7  21    5.81    6.56
   5   7 -21    2.84    5.26
  -5   7  22   14.87    6.63
  -5  -7  22   18.12    8.44
   5   7 -22   16.21    7.69
  -5   7  23   13.08    6.73
  -5  -7  23    8.42    6.74
   5   7 -23    4.95    5.28
  -5   7  24   11.11    7.00
  -5  -7  24    5.66    6.22
   5   7 -24    8.43    5.84
  -5   7  25    1.92    6.13
  -5  -7  25   -0.00    4.80
   5   7 -25    1.44    5.48
  -5   7  26   -0.00    5.12
  -5  -7  26   -0.00    7.15
   5   7 -26    3.58    6.34
  -5   7  27   12.75    7.78
  -5  -7  27   13.35    8.26
   5   7 -27    9.32    6.34
  -5   7  28   11.92    7.64
  -5  -7  28   13.76    8.84
   5   7 -28    8.52    6.51
  -5   7  29    0.00    6.46
  -5  -7  29    0.00    5.87
   5   7 -29    6.52    5.99
  -5   7  30    0.00    5.17
  -5  -7  30   -0.00    9.71
   5   7 -30    3.23    5.70
  -5   7  31   -0.00    6.32
  -5  -7  31    1.36    8.05
   5   7 -31   -0.00    5.43
  -5  -7  32    2.28    6.95
   5   7 -32    8.40    6.86
  -5   7  33   -0.00    6.50
  -5  -7  33    5.12    7.97
   5   7 -33    1.84    4.86
  -5   7  34    1.82    6.57
  -5  -7  34    4.45    9.06
  -5   7  35   -0.00    6.27
  -5  -7  35    7.66    8.70
  -5   7  36    0.31    5.40
  -5  -7  36   -0.00    6.49
  -5   7  37    2.35    6.40
  -5   7  38    8.73    7.04
  -5   8   1    7.98    5.37
  -5   8   1   16.34    6.81
   5  -8  -1   25.48    7.79
  -5  -8   1   12.64    3.66
   5   8  -1   11.03    3.04
   5   8  -1   10.83    3.44
  -5   8   2    6.46    5.71
   5  -8  -2    5.57    6.17
  -5  -8   2    5.71    3.29
   5   8  -2    9.52    3.15
   5   8  -2    9.25    3.43
  -5   8   3   18.87    7.39
   5  -8  -3   18.27    7.53
  -5  -8   3   15.66    4.77
  -5  -8   3   10.05    2.14
   5   8  -3   15.25    4.12
  -5   8   4  316.85   32.30
  -5   8   4  262.62   30.27
   5  -8  -4  329.46   31.64
   5   8  -4  327.87   26.71
   5   8  -4  274.75   26.38
  -5   8   5   37.60    9.90
  -5   8   5   37.23    9.94
   5  -8  -5   37.91    9.54
  -5  -8   5   42.22    7.90
   5   8  -5   36.93    6.59
  -5   8   6   67.45   13.34
  -5   8   6   76.38   13.62
   5  -8  -6   92.46   14.68
  -5  -8   6   83.81   12.08
   5   8  -6   82.68   10.69
  -5   8   7    0.00    4.74
  -5   8   7    0.00    4.57
   5  -8  -7    1.47    4.83
   5  -8  -7   11.16    6.56
  -5  -8   7    0.00    3.66
   5   8  -7    0.84    3.31
  -5   8   8   51.94   12.23
  -5   8   8   93.12   14.14
   5  -8  -8   72.91   12.89
   5  -8  -8   69.55   13.17
  -5  -8   8   72.55   11.82
   5   8  -8   77.03   10.63
  -5   8   9  110.05   16.96
   5  -8  -9  113.45   16.95
  -5  -8   9   97.11   14.81
   5   8  -9  128.02   14.37
  -5   8  10   65.26   12.13
  -5  -8  10   58.76   10.59
   5   8 -10   56.47    9.27
   5   8 -10   39.45    8.45
  -5   8  11   20.30    8.26
   5  -8 -11   26.44    8.28
  -5  -8  11   10.03    6.26
   5   8 -11   13.10    5.77
   5   8 -11   15.50    5.47
  -5  -8  12   11.76    6.08
   5   8 -12   30.39    7.17
  -5  -8  13   -0.00    3.70
   5   8 -13    0.00    3.65
  -5  -8  14  104.40   16.03
   5   8 -14   91.96   14.11
  -5   8  15    1.79    4.90
  -5  -8  15    2.17    5.11
   5   8 -15    4.36    4.19
  -5   8  16    3.82    5.57
   5   8 -16   20.74    7.13
  -5   8  17    0.01    4.11
   5   8 -17    0.97    4.08
  -5  -8  18    2.94    5.67
   5   8 -18    3.28    4.69
  -5   8  19    0.54    3.90
  -5  -8  19   13.47    7.63
   5   8 -19    0.00    4.10
  -5   8  20   12.21    6.69
  -5  -8  20   27.90    9.89
   5   8 -20   34.19    9.56
  -5   8  21    2.76    5.12
  -5  -8  21    1.56    4.53
   5   8 -21    3.93    5.04
  -5   8  22    4.74    4.81
  -5  -8  22    7.38    6.94
   5   8 -22    2.48    5.42
  -5   8  23    0.23    5.30
  -5  -8  23   -0.00    5.92
   5   8 -23    0.44    4.57
  -5   8  24   21.54    7.87
  -5  -8  24    7.77    6.60
   5   8 -24    6.10    7.32
  -5  -8  25    0.37    5.60
   5   8 -25    1.79    6.25
  -5   8  26    7.79    5.83
  -5  -8  26    4.40    6.91
   5   8 -26   -0.00    5.33
  -5   8  27    0.32    4.47
  -5  -8  27    0.86    6.05
   5   8 -27    5.19    6.34
  -5   8  28    3.78    5.75
  -5  -8  28   -0.00    6.36
   5   8 -28    7.87    6.60
  -5   8  29    1.23    4.22
  -5  -8  29    4.56    6.72
   5   8 -29    6.68    6.13
  -5   8  30    2.08    5.53
  -5  -8  30   -0.00    5.84
   5   8 -30   -0.00    5.38
  -5   8  31    5.48    6.11
  -5  -8  31    1.58    6.89
   5   8 -31   -0.00    5.21
  -5   8  32    1.13    5.16
  -5  -8  32   11.39    9.19
   5   8 -32   -0.00    5.77
  -5   8  33   -0.00    5.53
  -5  -8  33    3.34    7.33
   5   8 -33   -0.00    4.34
  -5   8  34   -0.00    5.84
  -5  -8  34    0.00    6.90
   5   8 -34    1.01    5.22
  -5   8  35   -0.00    5.78
  -5  -8  35   -0.00    7.45
  -5   8  36    3.60    7.05
  -5   8  37   -0.00    5.10
  -5   8  38   -0.00    5.57
  -5   9   1    1.85    5.55
  -5  -9   1    0.17    2.52
   5   9  -1    0.00    2.28
  -5   9   2  122.18   17.59
   5   9  -2  116.83   12.38
  -5   9   3   10.21    6.06
  -5  -9   3   11.54    4.30
   5   9  -3    6.10    3.27
  -5   9   4   -0.00    5.42
  -5  -9   4    1.19    3.07
   5   9  -4    0.00    2.44
  -5   9   5   -0.00    5.10
  -5  -9   5    0.31    3.42
   5   9  -5    3.77    2.89
  -5   9   6   36.72    9.35
  -5  -9   6   18.00    6.09
   5   9  -6   29.87    6.15
   5   9  -6   28.07    6.10
  -5  -9   7    6.53    4.65
   5   9  -7    2.88    3.59
   5   9  -7    3.11    2.96
   5   9  -8  100.87   12.99
   5   9  -8   96.94   13.31
  -5  -9   9    4.25    4.69
   5   9  -9    0.00    3.60
   5   9  -9    2.73    4.05
  -5  -9  10    0.00    4.72
   5   9 -10    4.50    4.26
   5   9 -10    2.99    3.80
  -5  -9  11   -0.00    4.26
   5   9 -11    3.32    3.71
  -5   9  12  109.23   16.38
   5  -9 -12   75.12   14.30
  -5  -9  12  112.47   16.03
   5   9 -12  100.16   14.04
  -5   9  13   10.45    6.55
  -5  -9  13    9.68    6.63
   5   9 -13   -0.00    3.48
  -5   9  14   22.23    8.55
  -5  -9  14    8.04    5.83
   5   9 -14   19.19    6.86
  -5   9  15   -0.00    5.32
   5   9 -15    0.00    3.57
  -5   9  16    0.70    4.86
   5   9 -16   18.15    6.29
  -5   9  17   -0.00    5.64
  -5  -9  17    0.82    4.43
   5   9 -17   -0.00    4.07
  -5   9  18   32.41    9.41
  -5  -9  18   24.53    8.87
   5   9 -18   34.07    9.31
  -5   9  19    0.00    5.33
  -5  -9  19   -0.00    4.97
   5   9 -19    2.22    4.57
  -5   9  20    0.50    4.79
  -5  -9  20    5.25    6.55
   5   9 -20    1.16    4.68
  -5  -9  21    5.53    6.26
   5   9 -21    3.85    5.03
  -5   9  22   24.65    8.90
  -5  -9  22   15.29    8.51
   5   9 -22   17.56    7.56
  -5   9  23    2.44    5.58
  -5  -9  23    0.00    5.32
   5   9 -23    6.73    5.93
  -5   9  24    1.14    5.61
  -5  -9  24   14.39    7.55
   5   9 -24    8.56    7.25
  -5   9  25   -0.00    5.34
  -5  -9  25   -0.00    5.71
   5   9 -25   -0.00    6.09
  -5   9  26    3.58    5.33
  -5  -9  26    6.12    6.60
   5   9 -26    8.81    6.79
  -5   9  27   -0.00    4.17
  -5  -9  27    2.84    7.40
   5   9 -27    3.40    6.16
  -5   9  28    3.80    6.22
  -5  -9  28    5.01    7.20
   5   9 -28    6.42    7.12
  -5   9  29    1.25    5.84
  -5  -9  29   11.53    8.94
   5   9 -29   -0.00    5.79
  -5  -9  30    5.43    7.17
   5   9 -30    5.93    6.05
  -5   9  31   -0.00    4.12
  -5  -9  31    1.61    5.40
   5   9 -31    6.35    5.59
  -5   9  32   17.52    7.99
  -5  -9  32    5.37    7.68
   5   9 -32    2.18    5.74
  -5   9  33   -0.00    5.78
  -5  -9  33    0.00    7.54
   5   9 -33    2.47    5.00
  -5   9  34    3.92    5.97
  -5  -9  34    4.04    7.59
   5   9 -34   -0.00    4.93
  -5   9  35    0.00    6.08
  -5   9  36   -0.00    5.67
  -5   9  37   -0.00    6.24
  -5  10   1    6.85    6.25
   5 -10  -1   12.38    6.16
   5  10  -1    7.66    3.19
  -5  10   2    1.44    3.85
   5 -10  -2    2.91    4.57
   5  10  -2   -0.00    2.07
  -5  10   3    0.02    4.23
   5 -10  -3    0.42    4.76
   5  10  -3    0.00    2.53
  -5  10   4    7.76    6.22
   5 -10  -4    3.52    4.24
  -5 -10   4   14.85    5.14
   5  10  -4    4.66    3.46
  -5  10   5    4.97    5.97
   5 -10  -5   -0.00    4.89
  -5 -10   5    1.06    3.59
   5  10  -5    3.14    3.34
  -5  10   6    6.11    5.98
   5 -10  -6   16.79    7.10
  -5 -10   6    8.28    5.06
   5  10  -6   20.92    5.93
  -5  10   7    0.00    5.40
   5 -10  -7    2.81    5.16
  -5 -10   7    2.16    4.25
   5  10  -7    0.00    3.15
  -5  10   8   -0.00    5.30
   5 -10  -8    2.42    5.42
  -5 -10   8    0.00    4.10
   5  10  -8    0.00    3.00
  -5  10   9    4.14    6.04
   5 -10  -9    4.84    5.58
  -5 -10   9    7.56    5.20
   5  10  -9    1.96    3.57
  -5  10  10   46.03   11.76
   5 -10 -10   62.87   12.93
  -5 -10  10   55.38   11.20
   5  10 -10   63.34   10.49
  -5  10  11    0.00    5.50
   5 -10 -11   -0.00    5.49
  -5 -10  11   13.75    6.39
   5  10 -11    5.35    4.99
  -5  10  12    0.00    5.33
   5 -10 -12    1.34    5.08
  -5 -10  12    3.64    5.14
   5  10 -12    6.80    5.13
  -5  10  13    1.71    3.83
   5 -10 -13   -0.00    4.78
  -5 -10  13    2.17    5.38
   5  10 -13    4.44    4.13
  -5  10  14   21.10    8.22
   5 -10 -14   22.13    8.30
   5  10 -14   30.49    8.33
  -5  10  15   -0.00    4.86
   5  10 -15    3.51    4.53
  -5  10  16   20.61    7.81
  -5 -10  16   11.76    6.86
   5  10 -16   14.17    5.71
  -5  10  17    3.88    6.02
  -5 -10  17    0.00    4.85
   5  10 -17    1.75    3.71
  -5 -10  18    1.53    5.35
   5  10 -18    0.91    3.63
  -5  10  19    3.64    5.13
  -5 -10  19   -0.00    5.39
   5  10 -19   -0.00    4.36
  -5  10  20   16.53    7.85
  -5 -10  20   11.51    7.78
   5  10 -20   25.10    7.88
  -5  10  21    0.29    4.32
  -5 -10  21    0.00    6.41
   5  10 -21    0.00    3.50
  -5 -10  22    0.00    6.10
   5  10 -22    1.80    5.69
  -5  10  23    0.00    5.55
  -5 -10  23    0.50    5.62
   5  10 -23    1.20    4.73
  -5  10  24   -0.00    4.14
  -5 -10  24    0.35    6.20
   5  10 -24    5.42    6.08
  -5  10  25    0.12    4.31
  -5 -10  25   -0.00    6.04
   5  10 -25    2.25    4.94
  -5  10  26   12.88    6.83
  -5 -10  26    3.19    6.77
   5  10 -26    8.05    7.57
  -5  10  27    0.00    5.37
  -5 -10  27   -0.00    6.14
   5  10 -27   -0.00    5.82
  -5  10  28   -0.00    6.01
   5  10 -28   -0.00    6.95
  -5  10  29    4.46    6.13
  -5 -10  29   -0.00    5.31
   5  10 -29    0.76    5.79
  -5  10  30    8.84    6.39
  -5 -10  30   10.79    7.82
   5  10 -30    2.64    7.19
  -5  10  31    0.00    4.74
  -5 -10  31   -0.00    5.80
   5  10 -31   -0.00    3.41
  -5  10  32   -0.00    5.98
  -5 -10  32    4.53    6.07
  -5  10  33    0.22    5.73
  -5 -10  33   -0.00    6.86
   5  10 -33    9.60    6.80
   5  10 -34    0.02    5.72
   5  10 -35   -0.00    4.41
  -5  11   1    4.48    5.23
   5 -11  -1   12.68    6.39
   5  11  -1   23.75    5.14
  -5  11   2   57.02   11.74
   5 -11  -2   11.69    7.45
   5  11  -2   52.19    7.82
  -5  11   3    4.83    5.57
   5 -11  -3    1.67    4.88
   5  11  -3    6.73    3.33
  -5  11   4    1.76    4.45
   5  11  -4   -0.00    3.08
  -5  11   5    0.25    3.82
   5 -11  -5    0.44    4.09
   5  11  -5   -0.00    3.28
  -5  11   6    2.62    4.84
   5 -11  -6    9.01    6.24
   5  11  -6    2.34    3.99
  -5  11   7   -0.00    5.72
   5 -11  -7   -0.00    4.24
   5  11  -7    3.83    3.85
  -5  11   8   10.58    7.73
   5 -11  -8   23.95    8.07
   5  11  -8   28.38    6.83
  -5  11   9    4.68    6.46
   5 -11  -9    5.09    5.50
  -5 -11   9    0.00    4.10
   5  11  -9    0.00    3.29
   5 -11 -10    0.95    5.31
  -5 -11  10   10.87    6.43
   5  11 -10    0.00    3.49
  -5  11  11    2.34    5.79
   5 -11 -11    0.00    5.75
  -5 -11  11    0.84    5.00
   5  11 -11    4.24    3.83
  -5  11  12   31.45   10.08
   5 -11 -12   26.09    9.56
  -5 -11  12   50.34   11.03
   5  11 -12   28.96    7.66
  -5  11  13    0.00    5.04
   5 -11 -13    0.00    5.27
  -5  11  14   10.28    7.18
   5 -11 -14   20.28    8.28
   5  11 -14   21.15    7.61
   5 -11 -15    1.20    5.04
  -5 -11  15   -0.00    4.91
   5  11 -15    0.00    3.48
  -5  11  16    3.20    5.33
   5 -11 -16    8.02    6.18
  -5 -11  16    7.85    6.75
   5  11 -16   11.65    6.09
  -5  11  17   -0.00    4.83
   5 -11 -17   -0.00    4.44
  -5 -11  17    3.68    4.89
   5  11 -17   -0.00    3.77
  -5  11  18   14.41    8.04
  -5 -11  18    8.87    7.00
   5  11 -18   11.89    6.20
  -5  11  19    0.00    4.97
  -5 -11  19   -0.00    5.30
   5  11 -19    1.54    5.06
  -5  11  20    0.00    5.45
  -5 -11  20   -0.00    5.36
   5  11 -20    7.54    5.00
  -5 -11  21    0.00    5.65
   5  11 -21    0.00    3.88
  -5  11  22   11.02    6.68
  -5 -11  22   14.43    8.56
   5  11 -22   34.10    9.56
  -5  11  23    6.75    6.49
  -5 -11  23    0.00    6.26
   5  11 -23    4.51    4.85
  -5  11  24    6.23    6.51
  -5 -11  24    0.34    6.59
   5  11 -24    3.63    4.89
  -5  11  25    6.72    6.59
  -5 -11  25   -0.00    6.48
   5  11 -25    0.75    5.55
  -5  11  26    4.22    6.74
  -5 -11  26    0.00    6.73
   5  11 -26    5.47    5.54
  -5  11  27    2.15    5.83
  -5 -11  27    0.00    5.68
   5  11 -27   -0.00    5.47
  -5  11  28    0.47    5.64
  -5 -11  28    0.13    6.34
   5  11 -28    7.75    6.55
  -5 -11  29    4.35    7.28
   5  11 -29    0.00    5.10
   5  11 -30   -0.00    6.97
  -5 -11  31   -0.00    6.41
   5  11 -31   -0.00    5.58
  -5 -11  32    8.83    7.64
   5  11 -32    0.00    6.90
   5  11 -33   -0.00    4.78
   5  11 -35    3.61    4.98
  -5  12   1    0.97    5.46
   5 -12  -1    3.56    5.75
  -5  12   2   -0.00    5.04
   5 -12  -2    1.99    5.14
   5  12  -2    0.00    2.83
   5 -12  -3    4.76    5.37
   5  12  -3   -0.00    3.07
  -5  12   4   36.57   10.02
   5 -12  -4   25.99    8.76
   5  12  -4   33.49    7.08
  -5  12   5   -0.00    4.66
   5 -12  -5    8.14    6.11
   5  12  -5    5.29    3.64
  -5  12   6   13.18    6.61
   5 -12  -6   16.01    7.26
   5  12  -6    0.00    2.91
   5 -12  -7    1.84    4.30
  -5  12   8    1.41    4.96
   5 -12  -8   -0.00    4.18
   5  12  -8    0.00    4.15
  -5  12   9   -0.00    5.33
   5 -12  -9    4.97    5.86
   5  12  -9    3.93    4.56
  -5  12  10   12.61    7.78
   5  12 -10    8.04    5.52
   5 -12 -11    4.60    5.34
   5  12 -11    0.16    3.65
   5 -12 -12    1.49    5.20
   5  12 -12    3.86    3.97
  -5  12  13   -0.00    5.57
   5 -12 -13    0.00    5.52
   5  12 -13    1.75    3.35
  -5  12  14    0.00    6.08
   5 -12 -14    6.03    6.12
  -5 -12  14    4.65    6.03
   5  12 -14    1.98    4.31
  -5  12  15    5.27    6.91
   5 -12 -15    9.49    6.45
  -5 -12  15   -0.00    5.34
   5  12 -15    1.91    4.47
  -5  12  16    4.93    7.01
   5 -12 -16   14.42    7.44
  -5 -12  16    3.24    6.17
   5  12 -16   18.21    7.22
  -5  12  17   -0.00    5.30
   5 -12 -17   -0.00    5.45
  -5 -12  17   -0.00    6.16
   5  12 -17    0.71    4.28
  -5  12  18   -0.00    5.25
   5 -12 -18    0.55    4.22
  -5 -12  18    0.00    5.54
   5  12 -18   -0.00    4.95
  -5  12  19   -0.00    4.64
   5 -12 -19    0.00    4.75
  -5 -12  19   -0.00    6.44
   5  12 -19    1.29    4.42
  -5  12  20   11.46    6.74
   5 -12 -20   16.00    8.03
  -5 -12  20    8.82    8.28
   5  12 -20   10.95    6.68
  -5  12  21    1.12    5.80
  -5 -12  21    1.57    5.57
   5  12 -21   -0.00    3.98
  -5  12  22    2.00    6.07
  -5 -12  22   -0.00    5.12
   5  12 -22    1.29    3.74
  -5  12  23   -0.00    5.48
  -5 -12  23    0.29    6.28
   5  12 -23   -0.00    5.21
  -5  12  24   -0.00    5.88
  -5 -12  24    7.59    7.01
   5  12 -24    4.74    5.72
  -5  12  25   -0.00    4.85
  -5 -12  25    0.00    5.97
   5  12 -25    3.67    6.01
  -5 -12  26    0.00    6.20
   5  12 -26   -0.00    5.80
  -5 -12  27   12.65    7.89
   5  12 -27    3.87    5.54
  -5 -12  28   -0.00    5.52
   5  12 -28   -0.00    5.73
  -5 -12  29   -0.00    6.07
   5  12 -29    7.32    7.23
  -5 -12  30    1.76    6.19
   5  12 -30    0.08    6.77
  -5 -12  31   -0.00    7.41
   5  12 -31   -0.00    5.52
  -5  13   1    7.21    7.27
   5 -13  -1    7.76    6.51
   5  13  -1   13.96    4.54
  -5  13   2   21.05    8.99
   5 -13  -2   26.19    9.40
   5  13  -2   41.15    7.26
  -5  13   3   17.51    7.61
   5 -13  -3    6.78    6.54
   5  13  -3    5.23    3.83
   5 -13  -4   10.28    6.96
   5  13  -4    6.48    4.11
  -5  13   5    2.80    5.25
   5 -13  -5    1.82    5.24
   5  13  -5   -0.00    3.36
  -5  13   6   16.73    8.16
   5 -13  -6   11.34    6.63
   5  13  -6   25.73    6.94
  -5  13   7    2.89    5.70
   5 -13  -7    6.88    5.67
   5  13  -7    5.94    3.96
  -5  13   8   16.86    8.70
   5 -13  -8    7.27    6.65
   5  13  -8   34.83    7.48
  -5  13   9    1.86    5.17
   5 -13  -9   -0.00    4.63
   5  13  -9    2.30    3.90
  -5  13  10    3.15    5.50
   5 -13 -10   -0.00    4.95
   5  13 -10    1.87    3.93
  -5  13  11    2.79    5.33
   5 -13 -11   10.12    6.19
   5  13 -11    3.32    4.35
  -5  13  12    4.31    6.75
   5  13 -12    7.25    4.70
   5 -13 -13    0.59    5.40
   5  13 -13    2.86    3.61
   5 -13 -14    2.81    5.25
   5  13 -14    0.00    4.77
  -5  13  15    4.58    6.24
   5 -13 -15    0.00    4.80
   5  13 -15    1.33    4.07
  -5  13  16    0.00    5.71
   5 -13 -16    0.26    5.05
   5  13 -16    2.12    3.83
  -5  13  17    2.33    5.67
   5 -13 -17   17.79    8.87
   5  13 -17    0.00    4.99
  -5  13  18   -0.00    6.16
   5 -13 -18    3.90    6.26
   5  13 -18    0.00    4.63
  -5  13  19    0.00    5.52
   5 -13 -19    0.00    4.58
   5  13 -19    0.27    5.06
  -5  13  20    4.25    6.67
   5 -13 -20   -0.00    5.38
   5  13 -20   -0.00    4.66
  -5  13  21    0.00    5.34
  -5 -13  21    3.31    6.25
   5  13 -21    0.36    5.60
  -5 -13  22    3.44    6.79
   5  13 -22    4.40    5.50
  -5 -13  23   -0.00    4.67
   5  13 -23   -0.00    4.24
  -5 -13  24   -0.00    5.95
   5  13 -24    0.00    5.34
  -5 -13  25    2.76    6.23
   5  13 -25   -0.00    4.21
  -5 -13  26    0.00    5.49
  -5 -13  27    1.32    6.10
   5  13 -27    0.00    5.77
  -5 -13  28    4.93    7.74
   5  13 -28   -0.00    4.75
  -5 -13  29    2.14    5.85
  -5 -13  30    1.15    6.53
   5 -14  -1   -0.00    5.66
   5  14  -1   -0.00    2.56
  -5  14   2   -0.00    6.12
   5 -14  -2   -0.00    4.56
   5  14  -2   -0.00    2.34
  -5  14   3   11.79    7.55
   5 -14  -3    8.97    5.83
  -5  14   4   12.46    7.51
   5  14  -4   12.77    4.84
  -5  14   5    1.90    4.80
   5 -14  -5    1.67    5.88
   5  14  -5    6.04    4.44
  -5  14   6    0.00    4.95
   5 -14  -6    4.71    5.60
   5  14  -6    6.07    4.53
  -5  14   7    1.15    4.59
   5 -14  -7   -0.00    3.95
   5  14  -7    1.78    3.41
  -5  14   8    3.43    5.28
   5 -14  -8    3.13    4.79
   5  14  -8    1.07    3.29
  -5  14   9    3.80    6.62
   5  14  -9    5.64    3.84
  -5  14  10    1.78    6.07
   5 -14 -10   12.79    6.77
   5  14 -10   11.31    6.29
  -5  14  11    0.67    4.86
   5 -14 -11    4.76    5.62
   5  14 -11    4.80    4.68
  -5  14  12   -0.00    6.74
   5 -14 -12    0.00    4.75
   5  14 -12    0.45    4.00
  -5  14  13    0.15    5.63
   5 -14 -13   -0.00    4.10
   5  14 -13   -0.00    4.15
  -5  14  14    3.67    5.82
   5 -14 -14    6.76    5.49
   5  14 -14    2.75    4.25
   5 -14 -15   -0.00    5.05
   5  14 -15    2.99    4.72
   5  14 -16    2.76    4.40
   5  14 -17    4.04    5.30
   5  14 -18    7.52    6.37
   5  14 -19   -0.00    6.10
   5  14 -20    3.20    5.27
   5  14 -21    1.18    5.01
   5  14 -22    4.69    5.49
   5  14 -23    0.00    6.16
   5  14 -24   -0.00    5.01
  -5  15   1   -0.00    6.46
   5 -15  -1    8.85    7.12
   5  15  -1    2.02    3.31
   5 -15  -2    2.11    4.57
   5  15  -2    7.06    3.93
  -5  15   3    9.16    7.96
   5 -15  -3    5.40    6.58
   5  15  -3    9.46    4.54
  -5  15   4   -0.00    6.66
   5 -15  -4    0.47    4.50
   5  15  -4    1.12    3.40
  -5  15   5    1.34    4.25
   5 -15  -5    0.49    4.29
   5  15  -5    0.00    3.49
  -5  15   6    0.13    4.99
   5 -15  -6    1.19    4.74
   5  15  -6    0.00    3.01
  -5  15   7   -0.00    5.11
   5 -15  -7    2.51    5.60
   5  15  -7    7.25    4.29
  -5  15   8   -0.00    5.12
   5 -15  -8    4.64    5.69
   5  15  -8    0.19    3.70
  -5  15   9    2.55    4.41
   5 -15  -9   11.49    6.21
   5  15  -9    0.00    3.25
  -5  15  10   -0.00    5.58
   5 -15 -10    7.35    5.94
  -5  15  11    3.05    6.67
   5  15 -11    0.87    4.10
  -5  15  12    0.76    6.02
   5  15 -12    5.53    5.22
  -5  15  13   -0.00    5.90
   5  15 -13    0.83    3.79
  -5  15  14    6.04    6.19
   5  15 -14   -0.00    3.43
  -5  15  15    0.22    5.75
   5  15 -15    4.68    4.65
  -5  15  16    0.00    5.21
   5  15 -16    0.00    3.94
   5  15 -17    0.00    4.53
   5  15 -18    0.64    4.06
   5  15 -19    0.00    5.85
  -5  16   1    9.06    7.66
   5 -16  -1    1.50    4.83
   5  16  -1   -0.00    2.99
  -5  16   2   -0.00    6.16
   5  16  -2    0.29    2.63
   5 -16  -3    6.01    5.92
   5  16  -3    0.97    3.04
  -5  16   4    0.09    5.87
   5 -16  -4    1.97    5.83
   5  16  -4   -0.00    3.39
  -5  16   5    3.13    6.88
   5 -16  -5    4.53    5.78
   5  16  -5    1.95    3.86
  -5  16   6    1.28    4.88
   5  16  -6    4.58    3.92
  -5  16   7    0.00    4.69
   5  16  -7    0.00    4.03
   5  16  -8    2.01    4.20
  -5  16   9    3.84    5.54
   5  16  -9    2.20    3.98
  -5  16  10    2.07    5.32
   5  16 -10   -0.00    3.31
  -5  16  11   -0.00    5.22
   5  16 -11    1.82    3.92
  -5  16  12   -0.00    5.85
   5  16 -12   -0.00    4.74
   5  16 -13    6.62    4.90
  -5  16  14   -0.00    6.41
   5  16 -14    1.22    4.29
  -5  16  15    1.36    5.77
  -5  17   1    1.31    5.05
   5  17  -1   -0.00    2.31
  -5  17   2    0.00    5.20
   5  17  -2    3.22    3.20
  -5  17   3    0.00    6.49
   5  17  -3    2.47    3.60
  -5  17   4   -0.00    4.51
   5  17  -4   -0.00    3.46
  -5  17   5    1.65    4.68
   5  17  -5    2.85    3.91
  -5  17   6    3.13    6.24
   5  17  -6    1.74    3.62
  -5  17   7    0.00    6.05
   5  17  -7    8.79    5.01
  -5  17   8   -0.00    4.76
   5  17  -8    1.78    3.61
  -4   0   1    0.00    2.54
  -4   0   1   -0.00    2.76
   4   0  -1   -0.00    2.82
   4   0  -1    2.05    3.07
  -4   0   2   13.83    4.75
  -4   0   2   20.35    4.61
   4   0  -2   24.51    4.96
   4   0  -2   21.75    5.19
  -4   0   3   -0.00    2.76
  -4   0   3   -0.00    2.52
   4   0  -3   -0.00    2.12
   4   0  -3   -0.00    3.35
  -4   0   4  978.43   83.07
  -4   0   4 1076.15   83.33
   4   0  -4 1186.46   83.91
   4   0  -4 1192.92   84.36
  -4   0   5    0.00    3.67
  -4   0   5    1.18    3.18
   4   0  -5    0.66    2.86
  -4   0   6  549.78   46.07
   4   0  -6  614.26   46.38
   4   0  -6  542.91   46.08
  -4   0   7    1.08    3.74
  -4   0   7    1.24    3.10
   4   0  -7   -0.00    3.72
   4   0  -7   -0.00    3.04
  -4   0   8 2484.36  172.18
  -4   0   8 2187.67  169.58
   4   0  -8 2295.84  170.05
  -4   0   9   -0.00    4.13
   4   0  -9   -0.00    3.45
  -4   0  10   40.78    8.19
  -4   0  10   48.15    8.17
   4   0 -10   44.31    8.93
   4   0 -10   47.64    9.18
  -4   0  11    1.28    4.76
  -4   0  11    0.57    3.47
   4   0 -11    1.76    4.68
   4   0 -11    0.00    4.08
  -4   0  12   22.86    6.01
   4   0 -12   12.83    5.59
   4   0 -12   16.96    5.95
  -4   0  13    0.00    4.73
  -4   0  13    0.11    2.69
   4   0 -13    0.90    3.36
   4   0 -13   -0.00    3.88
  -4   0  14 1125.20   92.55
  -4   0  14 1179.45   91.91
   4   0 -14 1240.56   93.43
  -4   0  15   -0.00    5.53
  -4   0  15    0.00    3.83
   4   0 -15    2.82    4.52
   4   0 -15   -0.00    3.69
  -4   0  16   28.02    8.52
  -4   0  16   35.69    7.74
   4   0 -16   33.65    8.15
  -4   0  17   -0.00    4.53
  -4   0  17   -0.00    2.70
   4   0 -17    0.25    3.55
  -4   0  18  112.65   16.91
  -4   0  18  124.68   16.16
   4   0 -18  119.27   16.42
  -4   0  19   -0.00    5.46
  -4   0  19   -0.00    3.66
   4   0 -19   -0.00    3.94
  -4   0  20  143.85   17.85
   4   0 -20  113.34   16.93
  -4   0  21    3.71    4.50
   4   0 -21    3.78    4.49
  -4   0  22   13.89    6.15
   4   0 -22   21.31    7.68
  -4   0  23   -0.00    6.09
   4   0 -23    0.00    5.29
  -4   0  24   15.65    8.50
   4   0 -24   51.50   11.34
  -4   0  25   -0.00    6.29
   4   0 -25    2.64    5.70
  -4   0  26   41.70   11.40
   4   0 -26   44.79   11.69
  -4   0  27   -0.00    6.00
   4   0 -27    4.23    4.96
  -4   0  28    0.97    6.12
  -4   0  29    4.11    5.29
  -4   0  30   13.35    8.23
  -4   0  31    0.00    6.74
  -4   0  32    0.44    4.58
  -4   0  33    0.64    6.37
  -4   0  34    5.54    7.79
  -4   0  35    4.25    7.11
  -4   0  36   17.61    8.97
  -4   0  38    5.35    6.89
  -4   0  39   -0.00    7.13
  -4   0  40   -0.00    5.96
  -4   1   1   15.35    4.52
  -4   1   1    9.01    4.64
  -4   1   1   11.14    4.00
   4  -1  -1   17.95    5.07
  -4  -1   1   24.12    4.46
   4   1  -1   22.53    4.45
   4   1  -1   12.86    4.21
  -4   1   2  908.46   70.09
  -4   1   2  874.91   69.80
   4  -1  -2  914.13   69.83
   4  -1  -2  945.01   70.66
  -4  -1   2  814.52   68.64
  -4  -1   2 1029.92   69.35
   4   1  -2  917.08   68.91
   4   1  -2  897.04   69.38
  -4   1   3   17.33    4.98
  -4   1   3   19.15    4.85
   4  -1  -3   10.65    4.12
   4  -1  -3   13.48    4.84
  -4  -1   3   18.42    4.55
  -4  -1   3   12.30    3.59
   4   1  -3    9.05    3.56
   4   1  -3    5.25    3.27
  -4   1   4    1.34    3.00
  -4   1   4    3.87    3.94
   4  -1  -4    8.39    3.70
   4  -1  -4    3.59    3.83
  -4  -1   4    2.64    3.02
  -4  -1   4    0.00    2.42
   4   1  -4    0.00    2.66
   4   1  -4    3.80    3.69
  -4   1   5    9.13    4.47
  -4   1   5    4.84    3.60
   4  -1  -5    7.09    3.65
   4  -1  -5    4.71    3.73
  -4  -1   5    2.31    3.82
  -4  -1   5    3.02    2.92
   4   1  -5   11.11    4.17
   4   1  -5    6.29    3.86
  -4   1   6  449.16   39.57
  -4   1   6  473.87   39.76
   4  -1  -6  475.29   39.78
   4  -1  -6  456.76   39.94
  -4  -1   6  480.35   38.76
   4   1  -6  443.75   38.85
   4   1  -6  562.19   40.43
  -4   1   7   38.80    7.68
  -4   1   7   30.70    6.64
   4  -1  -7   31.86    6.57
   4  -1  -7   30.58    7.44
  -4  -1   7   40.73    7.25
  -4  -1   7   40.40    6.87
   4   1  -7   38.74    7.15
   4   1  -7   36.61    6.97
  -4   1   8 1029.24   81.66
  -4   1   8 1019.69   81.19
   4  -1  -8 1077.40   81.61
   4  -1  -8 1062.06   82.38
  -4  -1   8 1099.24   81.81
  -4  -1   8  975.61   80.18
   4   1  -8 1080.95   81.40
   4   1  -8 1100.33   81.34
  -4   1   9    0.12    4.22
  -4   1   9   -0.00    2.81
   4  -1  -9   -0.00    4.36
   4  -1  -9    0.85    4.08
  -4  -1   9   -0.00    3.48
   4   1  -9    4.76    4.94
   4   1  -9    1.89    3.96
  -4   1  10  467.62   40.63
  -4   1  10  435.36   39.10
   4  -1 -10  489.09   40.32
   4  -1 -10  469.79   40.55
  -4  -1  10  401.89   39.40
  -4  -1  10  529.77   40.11
   4   1 -10  545.10   41.76
   4   1 -10  413.79   39.14
  -4   1  11  148.89   16.57
  -4   1  11  150.73   16.28
   4  -1 -11  141.78   16.53
   4  -1 -11  141.07   16.61
  -4  -1  11  147.44   16.91
  -4  -1  11  123.60   14.86
   4   1 -11  124.42   15.92
   4   1 -11  105.87   15.19
  -4   1  12  383.91   34.65
  -4   1  12  347.90   33.88
   4  -1 -12  394.71   34.69
   4  -1 -12  390.47   35.31
  -4  -1  12  330.03   34.01
  -4  -1  12  467.07   35.23
   4   1 -12  397.04   35.11
   4   1 -12  342.71   33.88
  -4   1  13   76.03   11.95
  -4   1  13   75.73   11.17
   4  -1 -13   83.73   12.10
   4  -1 -13   44.25    9.89
  -4  -1  13   62.14   11.27
  -4  -1  13   74.63   11.09
   4   1 -13   81.57   12.23
   4   1 -13   75.26   11.70
  -4   1  14    2.56    4.05
  -4   1  14   -0.00    3.73
   4  -1 -14    0.00    5.15
   4  -1 -14    0.00    4.22
  -4  -1  14    3.13    4.49
  -4  -1  14    1.02    3.24
   4   1 -14    0.05    3.54
   4   1 -14    2.07    4.17
  -4   1  15   19.25    7.33
  -4   1  15   16.62    5.64
   4  -1 -15   26.55    7.36
   4  -1 -15   29.51    7.77
  -4  -1  15   25.47    7.80
  -4  -1  15   14.44    5.69
   4   1 -15   32.26    8.13
   4   1 -15   19.88    6.35
  -4   1  16  234.24   24.08
   4  -1 -16  246.07   25.31
  -4  -1  16  209.80   24.40
  -4  -1  16  214.87   23.19
   4   1 -16  208.24   23.97
  -4   1  17   -0.00    4.30
  -4   1  17    0.00    3.66
   4  -1 -17    2.35    4.57
  -4  -1  17   -0.00    3.66
  -4  -1  17    1.38    3.69
   4   1 -17   -0.00    4.02
  -4   1  18  247.28   26.36
  -4   1  18  239.05   25.14
   4  -1 -18  237.77   26.33
  -4  -1  18  262.09   27.44
  -4  -1  18  217.39   24.17
   4   1 -18  205.72   25.21
  -4   1  19   14.14    7.01
  -4   1  19    8.93    5.92
   4  -1 -19   12.77    6.01
  -4  -1  19   15.49    7.02
  -4  -1  19    6.22    4.42
  -4   1  20   19.29    6.72
   4  -1 -20   25.57    8.28
  -4  -1  20   16.72    6.28
  -4   1  21    5.43    4.16
   4  -1 -21    7.81    5.98
  -4   1  22  140.85   21.29
  -4   1  22  225.79   23.71
   4  -1 -22  196.03   23.74
  -4  -1  22  158.42   22.36
  -4   1  23    6.96    6.87
  -4   1  23    4.01    5.34
   4  -1 -23   -0.00    5.06
  -4  -1  23   -0.00    5.97
  -4   1  24    3.10    5.04
  -4   1  24    8.36    6.12
   4  -1 -24    2.63    5.60
  -4  -1  24   12.78    7.13
  -4   1  25    4.10    6.23
  -4   1  25   20.87    7.72
   4  -1 -25   13.70    6.81
  -4  -1  25    5.05    6.38
   4   1 -25   24.22    8.87
  -4   1  26   28.12    9.79
   4  -1 -26   38.71   10.94
  -4  -1  26   30.54   10.86
   4   1 -26   41.83   11.70
  -4   1  27    0.47    4.41
  -4  -1  27   -0.00    5.71
   4   1 -27    1.41    4.54
  -4   1  28   27.16    9.77
  -4  -1  28   26.85   11.03
   4   1 -28   27.45   10.05
  -4   1  29    0.00    7.30
  -4  -1  29    5.71    6.80
  -4   1  30    0.51    5.69
  -4  -1  30    3.00    6.46
  -4   1  31    3.15    6.54
  -4  -1  31    7.24    8.03
  -4   1  32   13.39    7.52
  -4  -1  32    1.80    7.40
  -4   1  33   -0.00    5.85
  -4  -1  33   -0.00    7.20
  -4   1  34   -0.00    5.19
  -4  -1  34    0.00    7.64
  -4   1  35    2.38    6.09
  -4  -1  35    5.23    7.50
  -4   1  36    8.85    7.84
  -4  -1  36    8.61    8.37
  -4   1  37    0.21    5.25
  -4  -1  37    5.48    6.93
  -4   1  38    0.00    6.02
  -4  -1  38    1.49    7.94
  -4   1  39   -0.00    6.36
  -4  -1  39    4.44    7.63
  -4   1  40   -0.00    6.14
  -4   2   1   64.60    9.08
  -4   2   1   71.81    9.95
  -4   2   1   59.67    8.84
   4  -2  -1   70.66    9.26
   4  -2  -1   68.91    9.15
   4  -2  -1   46.68    8.43
  -4  -2   1   61.38    7.55
  -4  -2   1   55.72    6.75
   4   2  -1   61.01    7.14
   4   2  -1   47.06    6.94
  -4   2   2  173.27   18.38
  -4   2   2  180.78   18.25
   4  -2  -2  191.91   18.81
  -4  -2   2  200.98   17.35
  -4  -2   2  191.72   16.42
   4   2  -2  177.68   16.69
   4   2  -2  170.51   16.69
  -4   2   3   13.73    5.49
  -4   2   3   17.76    5.22
   4  -2  -3   18.09    5.36
   4  -2  -3   19.93    5.70
  -4  -2   3   14.11    4.46
   4   2  -3   28.87    5.07
   4   2  -3   18.44    4.30
  -4   2   4 1413.53  111.93
   4  -2  -4 1459.57  112.05
   4  -2  -4 1447.52  112.61
  -4  -2   4 1528.94  111.61
  -4  -2   4 1581.81  110.41
   4   2  -4 1503.75  111.19
   4   2  -4 1486.86  110.87
  -4   2   5   38.64    7.39
  -4   2   5   44.84    7.76
   4  -2  -5   41.11    7.57
   4  -2  -5   36.07    7.75
  -4  -2   5   36.75    6.61
  -4  -2   5   27.53    5.54
   4   2  -5   45.98    7.20
   4   2  -5   31.73    6.19
  -4   2   6    8.42    4.97
  -4   2   6   21.81    5.75
   4  -2  -6    9.59    4.51
   4  -2  -6    9.07    4.77
  -4  -2   6    7.74    4.71
  -4  -2   6   19.17    4.57
   4   2  -6   10.46    4.72
   4   2  -6   10.42    4.53
  -4   2   7  317.87   27.11
  -4   2   7  259.38   25.62
   4  -2  -7  276.48   25.81
   4  -2  -7  247.96   25.84
  -4  -2   7  294.84   25.90
  -4  -2   7  309.23   25.06
   4   2  -7  249.85   25.19
   4   2  -7  265.90   25.22
  -4   2   8  716.87   54.23
  -4   2   8  673.80   53.71
   4  -2  -8  661.35   52.84
  -4  -2   8  632.64   52.86
  -4  -2   8  704.96   52.58
   4   2  -8  607.30   52.65
   4   2  -8  604.11   52.34
  -4   2   9  200.87   20.22
  -4   2   9  177.88   19.28
   4  -2  -9  188.28   19.20
   4  -2  -9  161.79   19.13
  -4  -2   9  200.10   20.00
  -4  -2   9  208.57   18.88
   4   2  -9  161.78   18.60
   4   2  -9  156.56   18.28
  -4   2  10   53.69   10.28
  -4   2  10   54.37    9.45
   4  -2 -10   70.49   10.08
   4  -2 -10   75.22   11.12
  -4  -2  10   71.45   10.79
  -4  -2  10   53.77    8.90
   4   2 -10   59.68    9.77
   4   2 -10   43.71    9.00
  -4   2  11   65.50   10.45
  -4   2  11   67.71   10.54
   4  -2 -11   53.49    9.64
   4  -2 -11   45.06    9.50
  -4  -2  11   54.95    9.66
  -4  -2  11   46.53    8.33
   4   2 -11   62.19   10.15
   4   2 -11   48.58    9.39
  -4   2  12    4.54    4.99
  -4   2  12   -0.00    3.86
   4  -2 -12   -0.00    3.43
   4  -2 -12    1.93    3.70
  -4  -2  12   -0.00    4.59
  -4  -2  12    0.00    3.08
   4   2 -12    1.22    4.56
   4   2 -12    6.88    4.29
  -4   2  13   11.47    6.35
  -4   2  13   16.47    6.01
   4  -2 -13   27.66    6.87
   4  -2 -13   15.88    6.03
  -4  -2  13   16.12    6.97
  -4  -2  13   13.57    5.39
   4   2 -13   18.98    6.49
   4   2 -13   17.60    6.32
  -4   2  14  741.17   57.11
  -4   2  14  704.49   56.61
   4  -2 -14  696.83   56.52
   4  -2 -14  643.53   56.60
  -4  -2  14  598.48   56.19
  -4  -2  14  675.78   55.18
   4   2 -14  639.97   56.03
   4   2 -14  677.99   56.38
  -4   2  15   48.23    9.71
   4  -2 -15   37.90    9.37
  -4  -2  15   48.54   10.43
   4   2 -15   62.23   10.82
   4   2 -15   54.51   10.06
  -4   2  16   12.50    6.49
  -4   2  16    6.41    4.55
   4  -2 -16    6.97    4.73
  -4  -2  16    8.41    5.10
  -4  -2  16   13.29    5.31
   4   2 -16   17.11    6.10
  -4   2  17    2.76    4.77
  -4   2  17    0.19    3.32
   4  -2 -17    3.83    4.63
  -4  -2  17    8.52    5.94
  -4  -2  17    2.47    2.95
   4   2 -17    3.70    3.90
  -4   2  18   80.94   14.16
  -4   2  18   96.10   14.37
   4  -2 -18   94.51   14.86
  -4  -2  18  124.62   17.34
  -4  -2  18  105.64   13.92
   4   2 -18   93.39   14.47
  -4   2  19   99.17   14.84
  -4   2  19   88.67   13.52
   4  -2 -19   71.27   13.01
  -4  -2  19   83.01   14.46
   4   2 -19   61.97   12.22
  -4   2  20   44.65    9.63
   4  -2 -20   40.67   10.01
   4   2 -20   35.02    9.63
  -4   2  21    0.93    3.39
   4  -2 -21    5.31    5.55
   4   2 -21    4.42    4.61
  -4   2  22    6.57    6.08
  -4   2  22   12.31    5.79
   4  -2 -22   14.17    6.67
  -4  -2  22    7.27    7.31
   4   2 -22   20.36    7.14
  -4   2  23    4.65    6.04
  -4   2  23    6.39    5.20
   4  -2 -23    0.70    5.63
  -4  -2  23   -0.00    6.05
   4   2 -23    4.61    5.72
  -4   2  24   67.40   14.24
  -4   2  24   95.33   14.99
   4  -2 -24   83.72   15.38
  -4  -2  24   67.73   15.36
   4   2 -24  100.02   16.27
  -4   2  25   11.61    7.30
   4  -2 -25   21.20    8.77
  -4  -2  25    9.75    7.25
   4   2 -25   10.34    6.98
  -4   2  26   23.06    8.77
  -4  -2  26   32.68   11.38
   4   2 -26   40.08   11.13
  -4   2  27   -0.00    6.15
  -4  -2  27    4.14    6.51
   4   2 -27    4.21    5.56
  -4   2  28   14.37    8.23
  -4  -2  28    7.39    7.86
   4   2 -28   22.10    9.16
  -4   2  29    0.00    5.88
  -4  -2  29    4.15    6.71
   4   2 -29    0.00    5.20
  -4   2  30   39.16   11.89
  -4  -2  30   30.61   10.75
  -4   2  31    0.23    5.83
  -4  -2  31   -0.00    7.13
  -4   2  32    1.56    5.37
  -4  -2  32   -0.00    6.52
  -4   2  33    0.28    4.68
  -4  -2  33   -0.00    5.44
  -4   2  34    4.00    6.45
  -4  -2  34    0.00    7.73
  -4   2  35    5.46    7.63
  -4  -2  35    1.03    6.45
  -4   2  36    0.00    5.83
  -4  -2  36    4.64    7.10
  -4   2  37    0.00    5.77
  -4  -2  37   -0.00    7.32
  -4   2  38    2.18    6.48
  -4  -2  38    0.00    7.92
  -4   2  39    1.03    5.71
  -4  -2  39   -0.00    7.60
  -4   2  40    1.57    7.06
  -4   3   1   29.92    7.43
  -4   3   1   41.40    7.93
  -4   3   1   44.43    7.48
   4  -3  -1   21.75    6.87
   4  -3  -1   38.03    7.44
  -4  -3   1   36.51    5.50
   4   3  -1   38.87    5.59
   4   3  -1   38.84    5.58
  -4   3   2  265.43   26.33
   4  -3  -2  303.56   26.72
   4  -3  -2  299.18   26.31
   4  -3  -2  238.78   25.67
  -4  -3   2  281.92   24.24
   4   3  -2  316.64   24.61
   4   3  -2  298.22   24.39
  -4   3   3    6.11    4.85
  -4   3   3    4.61    4.24
   4  -3  -3   10.98    5.03
   4  -3  -3    7.87    4.67
  -4  -3   3    6.92    3.22
  -4  -3   3   10.62    2.90
   4   3  -3    5.50    3.35
   4   3  -3    6.03    3.18
  -4   3   4   13.49    5.55
   4  -3  -4   29.15    6.19
   4  -3  -4   13.75    5.39
  -4  -3   4   12.03    4.16
  -4  -3   4   16.08    3.49
   4   3  -4   12.37    4.25
   4   3  -4   15.12    3.98
  -4   3   5   40.77    7.99
  -4   3   5   38.18    7.50
   4  -3  -5   30.07    6.72
   4  -3  -5   24.92    7.12
  -4  -3   5   34.03    6.27
  -4  -3   5   33.16    5.24
   4   3  -5   27.05    5.84
   4   3  -5   36.24    6.34
  -4   3   6   64.66   10.65
  -4   3   6   67.81   10.36
   4  -3  -6   53.92    9.23
   4  -3  -6   62.75   10.18
  -4  -3   6   58.89    8.92
  -4  -3   6   62.41    8.02
   4   3  -6   62.66    9.15
   4   3  -6   67.68    9.14
  -4   3   7  399.00   35.03
  -4   3   7  393.41   34.87
   4  -3  -7  372.20   34.04
   4  -3  -7  392.85   35.12
  -4  -3   7  353.78   31.86
   4   3  -7  424.27   34.18
   4   3  -7  429.35   34.19
  -4   3   8   81.65   11.87
  -4   3   8   86.21   11.74
   4  -3  -8   61.92   10.46
   4  -3  -8   82.77   12.04
  -4  -3   8   68.27   10.71
  -4  -3   8   70.47    9.29
   4   3  -8   71.37   10.58
   4   3  -8   96.27   11.41
  -4   3   9   -0.00    4.14
  -4   3   9    0.00    3.78
   4  -3  -9    6.96    4.63
  -4  -3   9    5.83    4.99
  -4  -3   9    0.72    3.17
   4   3  -9    6.52    4.41
   4   3  -9    1.38    2.68
  -4   3  10  191.29   20.38
  -4   3  10  166.84   19.53
   4  -3 -10  185.56   19.60
   4  -3 -10  193.54   20.95
  -4  -3  10  172.68   19.84
  -4  -3  10  198.50   18.77
   4   3 -10  217.51   20.80
   4   3 -10  158.37   18.71
  -4   3  11  259.79   28.34
  -4   3  11  335.97   29.91
   4  -3 -11  330.28   29.38
   4  -3 -11  308.37   29.81
  -4  -3  11  356.29   30.72
  -4  -3  11  294.52   27.22
   4   3 -11  259.95   27.64
  -4   3  12  259.23   26.43
  -4   3  12  274.57   26.55
   4  -3 -12  322.10   27.35
   4  -3 -12  287.33   27.56
  -4  -3  12  209.44   25.40
  -4  -3  12  244.09   24.40
   4   3 -12  242.32   25.24
   4   3 -12  274.57   26.14
  -4   3  13   74.65   12.50
  -4   3  13  108.82   14.01
   4  -3 -13   78.23   12.15
   4  -3 -13   71.67   12.13
  -4  -3  13   64.56   12.44
  -4  -3  13   92.17   11.92
   4   3 -13   70.32   11.45
   4   3 -13  102.91   13.32
  -4   3  14    0.00    3.62
  -4   3  14    2.19    3.71
   4  -3 -14    0.47    3.59
   4  -3 -14    0.00    4.66
  -4  -3  14    6.59    3.94
   4   3 -14    0.68    3.75
   4   3 -14    4.00    4.14
  -4   3  15   53.93   10.50
  -4   3  15   40.65    8.62
   4  -3 -15   55.55   10.46
  -4  -3  15   47.50   10.07
  -4  -3  15   39.17    8.27
   4   3 -15   47.39    9.30
  -4   3  16  216.64   23.87
  -4   3  16  195.11   22.37
   4  -3 -16  219.29   24.05
  -4  -3  16  188.22   23.56
   4   3 -16  208.35   23.00
  -4   3  17    8.81    5.14
   4  -3 -17    5.86    4.92
  -4  -3  17   11.22    6.62
   4   3 -17    6.24    4.61
  -4   3  18   51.85    9.96
  -4   3  18   54.94   10.30
   4  -3 -18   35.38    9.53
  -4  -3  18   45.82   10.95
   4   3 -18   46.31   10.11
  -4   3  19    0.00    3.81
  -4   3  19    3.43    4.96
   4  -3 -19    6.48    5.09
   4   3 -19    0.00    3.49
  -4   3  20   13.66    6.42
   4  -3 -20   12.42    6.10
   4   3 -20    6.48    4.91
  -4   3  21   43.03    9.52
   4  -3 -21   48.70   10.66
  -4  -3  21   16.39    8.57
   4   3 -21   66.47   12.00
  -4   3  22   31.92    9.48
   4  -3 -22   52.89   11.52
  -4  -3  22   33.05   10.31
   4   3 -22   38.63    9.97
  -4   3  23   13.56    7.66
  -4   3  23   37.58    9.33
   4  -3 -23   50.64   11.32
  -4  -3  23    9.84    8.04
   4   3 -23   23.61    8.29
  -4   3  24    0.71    5.24
  -4  -3  24   -0.00    6.01
   4   3 -24   -0.00    5.27
  -4   3  25    3.20    5.61
  -4  -3  25    0.00    6.35
   4   3 -25   14.87    7.13
  -4   3  26   52.37   12.47
  -4  -3  26   37.89   12.31
   4   3 -26   56.65   12.64
  -4   3  27   12.30    7.20
  -4  -3  27   11.08    8.34
  -4   3  28   44.44   11.92
  -4  -3  28   47.91   14.17
  -4   3  29   -0.00    5.35
  -4  -3  29    0.45    7.11
  -4  -3  30   -0.00    7.22
  -4  -3  31    8.48    7.35
  -4   3  33   -0.00    6.02
  -4  -3  33    6.61    8.69
  -4   3  34   -0.00    6.00
  -4  -3  34    1.96    7.22
  -4   3  35   -0.00    5.33
  -4  -3  35    0.00    5.94
  -4   3  36   -0.00    6.05
  -4  -3  36    9.64    7.47
  -4   3  37   -0.00    6.22
[truncated: 749,970 more chars]
