# Supplementary material for: LED-pump-X-ray-multiprobe crystallography for sub-second timescales
Source: Commun Chem. 2022 Aug 26;5:102. doi: 10.1038/s42004-022-00716-1 (PMC9814726; doi:10.1038/s42004-022-00716-1)
Supplement: Supplementary file 14 — Supplementary Data 5 [file 42004_2022_716_MOESM14_ESM.zip › 260K_8s/260K_8s_t10_decay.wilson.csv]

-3.2767	0.021278
-3.550686	0.040717
-3.677734	0.060156
-3.97322	0.079595
-4.175534	0.099034
-4.311031	0.118473
-4.423439	0.137912
-4.60005	0.157351
-4.911821	0.176791
-5.150373	0.19623
-5.426178	0.215669
-5.649419	0.235108
-5.795134	0.254547
-5.951726	0.273986
-6.07679	0.293425
-6.211429	0.312864
-6.357946	0.332303
-6.540598	0.351743
-6.664919	0.371182
#Title = Wilson plot
#y_label = sin^2(theta)/lambda^2
#x_label = ln(<Fo^2>)/(Fexp^2)
#y = -0.101*x -0.316
#fit_y_intercept = -0.316
#fit_slope = -0.101
#B = 4.937
#K = 23.413
#<|E^2-1|> = 0.961
#%|E| > 2 = 4.077
