# Supplementary material for: LED-pump-X-ray-multiprobe crystallography for sub-second timescales
Source: Commun Chem. 2022 Aug 26;5:102. doi: 10.1038/s42004-022-00716-1 (PMC9814726; doi:10.1038/s42004-022-00716-1)
Supplement: Supplementary file 14 — Supplementary Data 5 [file 42004_2022_716_MOESM14_ESM.zip › 260K_8s/260K_8s_t11_decay.wilson.csv]

-3.267189	0.021281
-3.542408	0.04072
-3.674297	0.060159
-3.961722	0.079598
-4.166526	0.099037
-4.300527	0.118475
-4.406536	0.137914
-4.581156	0.157353
-4.875025	0.176792
-5.105393	0.196231
-5.360689	0.21567
-5.557363	0.235108
-5.686811	0.254547
-5.815985	0.273986
-5.950257	0.293425
-6.105834	0.312864
-6.248342	0.332302
-6.376118	0.351741
-6.536146	0.37118
#Title = Wilson plot
#y_label = sin^2(theta)/lambda^2
#x_label = ln(<Fo^2>)/(Fexp^2)
#y = -0.106*x -0.334
#fit_y_intercept = -0.334
#fit_slope = -0.106
#B = 4.704
#K = 24.078
#<|E^2-1|> = 0.956
#%|E| > 2 = 4.043
