# Supplementary material for: LED-pump-X-ray-multiprobe crystallography for sub-second timescales
Source: Commun Chem. 2022 Aug 26;5:102. doi: 10.1038/s42004-022-00716-1 (PMC9814726; doi:10.1038/s42004-022-00716-1)
Supplement: Supplementary file 14 — Supplementary Data 5 [file 42004_2022_716_MOESM14_ESM.zip › 260K_8s/260K_8s_t12_decay.wilson.csv]

-3.263682	0.021073
-3.538367	0.040518
-3.663475	0.059963
-3.947506	0.079408
-4.15638	0.098853
-4.292865	0.118298
-4.394881	0.137743
-4.574083	0.157187
-4.894087	0.176632
-5.123413	0.196077
-5.395872	0.215522
-5.606709	0.234967
-5.735681	0.254412
-5.863125	0.273857
-6.026587	0.293302
-6.201974	0.312747
-6.318246	0.332192
-6.485021	0.351637
-6.659492	0.371082
#Title = Wilson plot
#y_label = sin^2(theta)/lambda^2
#x_label = ln(<Fo^2>)/(Fexp^2)
#y = -0.102*x -0.318
#fit_y_intercept = -0.318
#fit_slope = -0.102
#B = 4.893
#K = 23.132
#<|E^2-1|> = 0.961
#%|E| > 2 = 4.043
