# Supplementary material for: LED-pump-X-ray-multiprobe crystallography for sub-second timescales
Source: Commun Chem. 2022 Aug 26;5:102. doi: 10.1038/s42004-022-00716-1 (PMC9814726; doi:10.1038/s42004-022-00716-1)
Supplement: Supplementary file 14 — Supplementary Data 5 [file 42004_2022_716_MOESM14_ESM.zip › 260K_8s/260K_8s_t13_decay.hkl]

 -16   0   5    3.75    6.60
 -16   0   6    3.30    6.13
 -16   0   7    0.43    6.00
  16   0  -7   -0.00    5.41
 -16   0   8    0.00    5.67
  16   0  -8   -0.00    7.28
 -16   0   9    3.55    6.04
  16   0  -9   -0.00    5.63
 -16   0  10   -0.00    5.85
  16   0 -10    0.00    5.56
 -16   0  11    5.65    6.39
  16   0 -11    3.04    6.54
 -16   0  12   -0.00    6.71
  16   0 -12   -0.00    5.42
 -16   0  13    0.54    6.06
  16   0 -13    6.48    7.53
 -16   0  14   -0.00    5.67
  16   0 -14    0.94    5.20
  16   0 -15    0.00    5.82
 -16  -1   1   -0.00    5.92
 -16  -1   2   10.00    7.77
 -16  -1   2    4.54    6.70
 -16  -1   3    0.80    6.67
 -16  -1   3   -0.00    6.41
 -16  -1   4    0.73    5.08
 -16  -1   4   -0.00    6.27
 -16  -1   5    1.86    5.81
 -16  -1   5   -0.00    5.71
 -16  -1   6   -0.00    5.87
 -16  -1   6   -0.00    4.84
  16   1  -7    0.00    6.15
 -16  -1   7    0.30    5.47
 -16  -1   7    4.87    6.29
  16   1  -8    5.62    6.03
 -16  -1   8    3.16    7.57
 -16  -1   8   -0.00    6.48
  16   1  -9   -0.00    5.33
 -16  -1   9    4.02    6.22
 -16  -1   9    9.28    6.96
 -16   1  10    3.12    6.63
  16   1 -10    4.88    6.95
 -16  -1  10    6.28    8.35
 -16  -1  10    2.84    6.41
 -16   1  11    0.57    5.77
  16   1 -11    0.00    5.55
 -16  -1  11   -0.00    5.32
 -16  -1  11    0.00    6.80
 -16   1  12    0.51    6.00
  16  -1 -12    4.68    6.22
  16   1 -12   -0.00    6.63
 -16  -1  12   -0.00    5.26
 -16   1  13    0.20    5.19
  16  -1 -13    4.25    7.42
  16   1 -13    6.39    7.00
 -16  -1  13    0.08    4.86
  16  -1 -14    1.10    5.60
  16  -1 -15    5.83    6.69
  16  -1 -16   -0.00    6.16
 -16  -2   1    9.84    8.04
 -16  -2   1    8.92    6.94
 -16  -2   2    0.67    6.21
 -16  -2   2    4.38    6.11
 -16  -2   3    9.17    7.24
 -16  -2   3    6.70    8.09
 -16  -2   4    6.82    7.22
 -16  -2   4    5.45    7.09
 -16  -2   5   -0.00    6.00
 -16  -2   5   -0.00    6.78
 -16  -2   6   -0.00    4.88
 -16  -2   6    0.00    5.59
  16   2  -7   -0.00    6.07
 -16  -2   7   -0.00    6.54
 -16  -2   7    2.44    5.21
  16   2  -8    0.00    7.83
 -16  -2   8   -0.00    5.53
 -16  -2   8   -0.00    6.14
  16   2  -9   -0.00    6.08
 -16  -2   9    4.17    8.30
 -16  -2   9    1.16    5.36
  16   2 -10   -0.00    5.56
 -16  -2  10    1.77    7.73
 -16  -2  10    5.58    6.36
  16   2 -11   -0.00    6.26
 -16  -2  11    1.39    6.63
 -16  -2  11    6.72    7.25
 -16  -2  12    3.61    7.06
 -16  -2  13   -0.00    5.57
 -16  -2  14   -0.00    5.83
 -16  -2  15    3.65    7.06
 -16  -3   1    0.00    8.08
 -16  -3   1   -0.00    5.85
 -16  -3   2   -0.00    5.65
 -16  -3   2    3.47    7.09
 -16  -3   3    3.59    7.72
 -16  -3   3    6.00    6.83
 -16  -3   4    0.00    5.90
 -16  -3   4    0.00    5.64
 -16  -3   5    0.46    5.97
 -16  -3   5    4.71    6.75
 -16  -3   6    3.91    6.16
 -16  -3   6    1.56    5.83
 -16  -3   7   -0.00    6.24
 -16  -3   7   -0.00    5.06
  16   3  -8   -0.00    5.88
 -16  -3   8    3.84    6.75
 -16  -3   8   -0.00    5.05
  16   3  -9   -0.00    5.79
 -16  -3   9    4.19    6.58
 -16  -3  10   -0.00    5.73
 -16  -3  11    1.19    6.26
 -16  -3  12    1.25    7.86
 -16  -3  13   10.92    8.93
 -16  -3  14    3.76    7.28
 -16  -3  15    0.28    5.22
 -16  -4   1    5.73    7.68
 -16  -4   1    2.09    5.46
 -16  -4   2    0.19    6.28
 -16  -4   2    4.44    7.26
 -16  -4   3    4.35    6.89
 -16  -4   3    2.81    6.66
 -16  -4   4   -0.00    5.95
 -16  -4   5   -0.00    6.53
 -16  -4   6   -0.00    7.30
 -16  -4   7   -0.00    5.23
 -16  -4   8    0.00    6.51
 -16  -4   9   -0.00    6.56
 -16  -4  10   -0.00    7.70
 -16  -4  11    0.36    4.66
 -16  -5   3    4.85    6.74
 -16  -5   4    6.40    6.34
 -16  -5   5   -0.00    6.37
 -16  -5   6   -0.00    7.90
 -16  -5   7   15.91   10.61
 -15   0   1   -0.00    5.94
 -15   0   1    4.20    5.71
 -15   0   2    0.00    6.07
 -15   0   2   -0.00    4.72
 -15   0   3    7.38    6.96
 -15   0   3    5.03    5.74
 -15   0   4    0.50    4.80
 -15   0   4    1.09    4.77
 -15   0   5    5.56    6.41
 -15   0   5    3.93    7.62
  15   0  -5    0.30    5.80
 -15   0   6   11.20    8.10
 -15   0   6    0.00    6.11
  15   0  -6   -0.00    5.11
 -15   0   7    4.17    7.26
 -15   0   7   -0.00    6.13
  15   0  -7    0.64    4.94
 -15   0   8    4.48    5.66
 -15   0   8    0.00    5.14
  15   0  -8    5.60    7.23
 -15   0   9   13.63    8.20
 -15   0   9   16.68    8.35
  15   0  -9   11.04    7.37
 -15   0  10   -0.00    5.60
 -15   0  10    0.88    5.57
  15   0 -10   -0.00    4.57
 -15   0  11    0.40    6.02
 -15   0  11   -0.00    5.60
  15   0 -11    6.12    6.99
 -15   0  12   -0.00    5.36
  15   0 -12    0.00    4.91
 -15   0  13    4.58    7.24
  15   0 -13    0.00    6.42
 -15   0  14   -0.00    7.38
  15   0 -14    6.57    6.96
 -15   0  15   15.72    8.73
  15   0 -15    1.80    6.30
 -15   0  16    8.35    7.36
  15   0 -16   -0.00    6.02
 -15   0  17    6.28    7.46
  15   0 -17    2.56    5.76
 -15   0  18    7.83    7.82
  15   0 -18   -0.00    5.83
 -15   0  19   -0.00    5.52
  15   0 -19   -0.00    7.57
 -15   0  20   -0.00    5.66
 -15   0  21    8.81    6.43
 -15   0  22   -0.00    7.27
 -15   1   1    0.75    6.36
 -15  -1   1   13.06    8.12
 -15  -1   1   -0.00    6.83
 -15   1   2   -0.00    6.06
 -15  -1   2    0.00    5.44
 -15  -1   2    6.45    6.64
 -15   1   3    2.91    6.33
 -15  -1   3    3.42    5.91
 -15  -1   3    4.00    5.85
 -15   1   4   -0.00    5.58
 -15   1   4   -0.00    5.99
 -15  -1   4   -0.00    5.10
 -15  -1   4   -0.00    6.37
 -15   1   5   14.18    8.58
 -15   1   5    5.80    7.39
  15   1  -5   10.30    8.47
 -15  -1   5    2.00    6.05
 -15  -1   5    0.79    5.81
 -15   1   6   -0.00    5.85
 -15   1   6    3.52    5.57
  15  -1  -6   -0.00    5.60
  15   1  -6   -0.00    6.91
 -15  -1   6   -0.00    4.26
 -15  -1   6    2.21    4.82
 -15   1   7    0.00    6.04
 -15   1   7    5.23    5.65
  15  -1  -7    0.00    6.20
  15   1  -7    1.17    6.12
 -15  -1   7    4.92    6.44
 -15  -1   7   -0.00    5.94
 -15   1   8    0.00    5.33
 -15   1   8    0.51    4.53
  15  -1  -8    0.35    6.20
  15   1  -8   -0.00    5.34
 -15  -1   8    2.90    6.68
 -15  -1   8    4.04    6.21
 -15   1   9    0.78    4.86
 -15   1   9    2.23    5.54
  15  -1  -9   -0.00    4.65
  15   1  -9   -0.00    5.99
 -15  -1   9    0.00    5.82
 -15  -1   9    0.00    5.53
 -15   1  10   -0.00    5.98
 -15   1  10    1.74    5.60
  15  -1 -10    0.00    5.20
  15   1 -10    4.78    7.02
 -15  -1  10   -0.00    6.71
 -15  -1  10   -0.00    5.62
 -15   1  11    4.02    7.33
  15  -1 -11    0.00    7.07
  15   1 -11   13.33    8.91
 -15  -1  11    4.10    6.90
 -15  -1  11    2.93    6.56
 -15   1  12    0.12    6.19
  15  -1 -12    3.91    6.49
  15   1 -12    0.07    4.94
 -15  -1  12    1.07    5.78
 -15  -1  12   -0.00    4.44
 -15   1  13    3.23    6.57
  15  -1 -13    2.05    5.87
  15   1 -13    4.05    6.82
 -15  -1  13    2.42    6.07
 -15   1  14   -0.00    5.73
  15  -1 -14    1.59    5.59
  15   1 -14   -0.00    5.05
 -15  -1  14    0.00    5.77
 -15   1  15   -0.00    6.53
  15  -1 -15    4.78    5.88
  15   1 -15    7.31    7.08
 -15  -1  15    9.09    7.57
 -15   1  16   -0.00    5.50
  15  -1 -16   -0.00    5.60
  15   1 -16    2.05    5.73
 -15  -1  16    0.00    5.32
 -15   1  17    1.59    6.56
  15  -1 -17    7.83    7.19
  15   1 -17    6.05    7.89
 -15  -1  17   -0.00    6.80
 -15   1  18   -0.00    5.47
  15  -1 -18    1.34    4.84
  15   1 -18   -0.00    4.69
 -15  -1  18    3.19    7.01
 -15   1  19   -0.00    6.02
  15  -1 -19    0.81    5.34
 -15  -1  19   -0.00    6.73
 -15   1  20    0.00    4.75
  15  -1 -20   -0.00    6.28
 -15  -1  20    0.22    7.04
 -15  -1  21    0.00    6.61
 -15   2   1   -0.00    6.48
 -15  -2   1   -0.00    6.16
 -15  -2   1   -0.00    6.57
 -15   2   2    5.05    7.12
 -15  -2   2    4.06    5.74
 -15  -2   2    3.75    6.77
 -15   2   3   11.58    7.71
 -15  -2   3   11.28    7.80
 -15  -2   3    0.14    6.26
 -15   2   4    1.23    5.28
 -15  -2   4    3.11    6.65
 -15  -2   4   -0.00    7.23
 -15   2   5   -0.00    7.05
 -15  -2   5    3.90    6.68
 -15  -2   5    4.13    6.05
 -15   2   6   -0.00    6.30
  15   2  -6   -0.00    6.41
 -15  -2   6    0.28    6.50
 -15  -2   6    4.32    5.89
 -15   2   7    0.00    6.75
  15   2  -7    8.16    7.54
 -15  -2   7    2.25    7.42
 -15  -2   7   -0.00    5.65
 -15   2   8   -0.00    4.06
  15   2  -8   -0.00    6.85
 -15  -2   8    3.13    6.29
 -15  -2   8    1.31    6.27
 -15   2   9    0.89    4.98
 -15   2   9   -0.00    5.51
  15   2  -9   -0.00    6.12
 -15  -2   9   -0.00    6.38
 -15  -2   9    8.04    7.22
 -15   2  10    7.93    7.39
 -15   2  10    3.12    6.41
  15   2 -10    6.25    6.73
 -15  -2  10   10.12    8.19
 -15  -2  10    1.42    6.07
 -15   2  11   -0.00    5.37
  15  -2 -11    1.44    5.28
  15   2 -11   11.91    8.09
 -15  -2  11    4.66    5.86
 -15  -2  11    3.22    6.57
 -15   2  12   -0.00    5.83
  15  -2 -12    0.00    5.12
  15   2 -12    1.36    5.63
 -15  -2  12   -0.00    6.56
 -15  -2  12   -0.00    6.45
 -15   2  13    6.93    6.46
  15  -2 -13    3.25    5.75
  15   2 -13    1.16    6.79
 -15  -2  13    1.74    6.58
 -15  -2  13   -0.00    6.01
 -15   2  14    0.00    4.61
  15  -2 -14    0.46    6.88
  15   2 -14    2.98    6.09
 -15  -2  14    0.77    5.46
 -15  -2  14    0.00    4.78
 -15   2  15    2.69    5.84
  15  -2 -15   -0.00    5.33
  15   2 -15    5.21    6.45
 -15  -2  15    2.91    6.49
 -15   2  16    0.09    4.76
  15  -2 -16   -0.00    6.53
  15   2 -16    2.47    6.20
 -15  -2  16   -0.00    6.39
 -15   2  17    4.07    6.56
  15  -2 -17    0.00    5.69
  15   2 -17    9.15    7.96
 -15  -2  17    6.26    7.42
  15  -2 -18   -0.00    6.52
 -15  -2  18   -0.00    7.26
  15  -2 -19    0.00    5.34
 -15  -2  19    6.84    8.45
  15  -2 -20    0.00    5.53
 -15   3   1   -0.00    5.18
 -15  -3   1    2.18    5.45
 -15  -3   1    4.83    7.44
 -15   3   2   -0.00    7.06
 -15  -3   2    1.23    6.78
 -15  -3   2    0.00    6.59
 -15   3   3    3.14    5.98
 -15  -3   3    2.81    6.30
 -15  -3   3   -0.00    6.27
 -15   3   4   -0.00    5.65
 -15  -3   4    3.04    7.19
 -15  -3   4   -0.00    5.77
 -15   3   5    2.48    5.50
 -15  -3   5   -0.00    4.75
 -15  -3   5    6.65    7.93
 -15   3   6    2.75    5.42
 -15  -3   6   -0.00    4.68
 -15  -3   6    6.47    6.85
 -15   3   7   -0.00    6.25
  15   3  -7    7.41    7.72
 -15  -3   7   -0.00    5.94
 -15  -3   7    3.15    5.84
 -15   3   8   -0.00    5.73
  15   3  -8    3.64    6.68
 -15  -3   8    6.42    6.23
 -15  -3   8    9.07    6.76
 -15   3   9    0.00    6.76
  15   3  -9    0.10    5.67
 -15  -3   9   -0.00    6.93
 -15  -3   9    5.11    7.37
 -15   3  10    0.00    6.72
  15   3 -10   -0.00    5.91
 -15  -3  10    3.11    6.69
 -15  -3  10    9.36    7.63
 -15   3  11   19.64    8.12
  15   3 -11   29.61   10.66
 -15  -3  11    4.20    7.22
 -15  -3  11    7.54    7.49
 -15   3  12   -0.00    5.07
  15   3 -12   -0.00    7.41
 -15  -3  12    4.58    6.69
 -15  -3  12    8.63    7.38
 -15   3  13   -0.00    5.20
  15   3 -13    6.15    7.50
 -15  -3  13   -0.00    5.05
 -15  -3  13   -0.00    6.29
 -15   3  14    4.29    6.83
  15   3 -14   -0.00    6.40
 -15  -3  14    1.94    5.65
 -15  -3  14   -0.00    6.21
  15   3 -15    0.00    6.01
 -15  -3  15    1.55    5.45
 -15  -3  15    0.00    6.10
 -15  -3  16   -0.00    5.80
  15  -3 -17    5.06    6.93
  15  -3 -18   -0.00    5.47
  15  -3 -19    4.02    5.95
  15  -3 -20    0.00    4.44
  15  -3 -21    4.04    6.03
 -15   4   1    0.00    6.19
 -15  -4   1    2.68    6.10
 -15  -4   1    0.00    6.29
 -15   4   2   -0.00    5.35
 -15  -4   2   -0.00    6.37
 -15  -4   2    7.83    7.42
 -15   4   3    5.73    7.39
 -15  -4   3    5.57    6.67
 -15  -4   3    0.34    6.22
 -15   4   4    0.00    5.66
 -15  -4   4    0.00    6.65
 -15  -4   4    9.88    7.90
 -15   4   5    0.38    5.09
 -15  -4   5    0.37    6.46
 -15  -4   5   20.67   10.09
 -15   4   6    3.08    5.06
 -15  -4   6   -0.00    5.82
 -15  -4   6   -0.00    6.03
 -15   4   7   -0.00    6.10
 -15  -4   7    8.37    7.02
 -15  -4   7    3.26    6.45
 -15   4   8    2.38    5.64
  15   4  -8    9.91    8.28
 -15  -4   8    0.00    5.89
 -15  -4   8   -0.00    5.88
 -15   4   9    1.88    5.22
  15   4  -9    7.66    8.23
 -15  -4   9    8.29    7.14
 -15  -4   9   -0.00    6.28
 -15   4  10   -0.00    4.90
  15   4 -10    9.28    7.20
 -15  -4  10    2.03    6.12
 -15  -4  10    2.94    6.36
  15   4 -11    5.96    7.34
 -15  -4  11   -0.00    6.59
 -15  -4  11    5.01    6.77
  15   4 -12   -0.00    6.46
 -15  -4  12    0.84    6.82
 -15  -4  12   -0.00    7.04
  15   4 -13    8.43    7.82
 -15  -4  13    8.90    6.46
 -15  -4  13    1.17    6.87
 -15   5   1    0.55    5.64
 -15  -5   1   -0.00    5.49
 -15   5   2    0.00    4.79
 -15  -5   2    4.82    6.49
 -15  -5   2   -0.00    5.04
 -15   5   3    4.52    5.72
 -15  -5   3    7.56    6.16
 -15  -5   3    7.78    7.21
 -15   5   4   11.69    6.19
 -15  -5   4    2.93    6.71
 -15  -5   4    3.47    6.48
 -15  -5   5   -0.00    6.62
 -15  -5   5    0.00    6.51
 -15  -5   6   12.43    8.13
 -15  -5   6    0.85    7.58
 -15  -5   7    7.62    7.32
 -15  -5   7    7.23    8.29
 -15  -5   8    6.03    7.91
 -15  -5   8    7.13    8.57
  15   5  -9    0.44    4.92
 -15  -5   9   -0.00    5.53
 -15  -5   9    3.30    6.78
  15   5 -10    6.21    8.16
 -15  -5  10   13.13    8.54
 -15  -6   1    0.14    6.17
 -15  -6   2   -0.00    6.28
 -15  -6   3   -0.00    6.60
 -15  -6   3   -0.00    6.61
 -15  -6   4   19.94    9.67
 -15  -6   4   13.00    8.94
 -15  -6   5   -0.00    6.71
 -14   0   1    3.96    5.89
 -14   0   1   10.79    6.92
 -14   0   2   19.04    8.89
 -14   0   2   12.42    8.09
 -14   0   3   -0.00    5.15
 -14   0   3    5.16    6.01
  14   0  -3   -0.00    5.33
 -14   0   4   13.82    7.67
 -14   0   4    8.90    7.08
  14   0  -4   10.93    8.39
 -14   0   5    4.84    5.95
 -14   0   5    0.00    5.58
  14   0  -5    2.25    5.77
 -14   0   6   10.14    7.04
 -14   0   6   -0.00    5.63
  14   0  -6   13.16    7.90
 -14   0   7    3.78    6.63
 -14   0   7   -0.00    4.45
  14   0  -7    1.60    4.32
 -14   0   8    2.39    4.80
 -14   0   8    4.32    6.10
  14   0  -8    5.85    6.12
 -14   0   9   -0.00    5.96
 -14   0   9    3.17    6.10
  14   0  -9   -0.00    4.60
 -14   0  10   -0.00    5.42
  14   0 -10    0.00    5.78
 -14   0  11    0.00    5.64
  14   0 -11   -0.00    5.95
 -14   0  12    5.16    6.56
  14   0 -12   13.19    8.91
 -14   0  13    1.47    6.80
  14   0 -13    5.55    6.92
 -14   0  14    2.39    7.46
  14   0 -14    1.42    6.49
 -14   0  15   -0.00    5.52
  14   0 -15   11.57    7.43
 -14   0  16   -0.00    6.03
  14   0 -16   -0.00    5.94
 -14   0  17    6.44    7.05
  14   0 -17    2.61    5.82
 -14   0  18    0.00    4.75
  14   0 -18    4.15    5.95
 -14   0  19   -0.00    5.40
  14   0 -19   -0.00    5.54
 -14   0  20   -0.00    4.34
  14   0 -20    5.56    5.95
 -14   0  21    8.52    6.93
  14   0 -21    4.99    6.55
 -14   0  22   -0.00    6.51
  14   0 -22   -0.00    6.28
 -14   0  23   -0.00    5.48
 -14   0  24    7.49    7.85
 -14   1   1    8.48    6.28
 -14   1   1   -0.00    5.22
 -14  -1   1    5.86    6.92
 -14  -1   1    2.30    6.88
 -14   1   2   -0.00    5.99
 -14   1   2    5.29    5.69
 -14  -1   2    0.00    5.63
 -14  -1   2   -0.00    5.26
 -14   1   3    1.45    5.39
 -14   1   3    0.56    4.97
  14  -1  -3   -0.00    4.39
 -14  -1   3   -0.00    6.43
 -14  -1   3   -0.00    5.34
 -14   1   4    0.00    6.03
 -14   1   4    0.48    5.40
  14  -1  -4    5.03    6.56
  14   1  -4    3.91    6.49
 -14  -1   4    7.99    6.73
 -14  -1   4   -0.00    5.93
 -14   1   5   -0.00    5.11
 -14   1   5    1.75    5.20
  14  -1  -5    5.14    5.71
  14   1  -5    1.53    5.40
 -14  -1   5   -0.00    6.05
 -14  -1   5    0.00    4.97
 -14   1   6   14.61    8.31
 -14   1   6    5.75    6.72
  14  -1  -6   15.03    8.35
  14   1  -6    5.23    8.06
 -14  -1   6    5.62    6.57
 -14  -1   6    6.75    7.78
 -14   1   7    0.00    5.23
 -14   1   7    3.43    5.48
  14  -1  -7   -0.00    5.48
  14   1  -7   -0.00    5.30
 -14  -1   7   -0.00    4.79
 -14  -1   7   -0.00    5.72
 -14   1   8    4.13    5.61
 -14   1   8    0.00    5.05
  14  -1  -8   -0.00    5.10
  14   1  -8    0.25    4.97
 -14  -1   8   -0.00    5.12
 -14  -1   8    3.28    7.35
 -14   1   9   -0.00    4.71
 -14   1   9   -0.00    6.07
  14  -1  -9   -0.00    5.85
  14   1  -9    0.40    5.04
 -14  -1   9   -0.00    5.41
 -14  -1   9    2.73    5.41
 -14   1  10   18.85    8.67
  14  -1 -10    0.00    5.13
  14   1 -10    8.01    7.58
 -14  -1  10   15.59    8.16
 -14  -1  10    1.39    4.99
 -14   1  11   -0.00    5.49
  14  -1 -11    0.00    5.27
  14   1 -11   -0.00    4.81
 -14  -1  11    0.00    4.95
 -14   1  12    3.94    7.25
  14  -1 -12    2.83    6.38
  14   1 -12    0.02    5.73
 -14  -1  12    3.00    5.69
 -14   1  13    0.39    4.30
  14  -1 -13   10.05    7.31
  14   1 -13   -0.00    4.72
 -14  -1  13    0.00    5.59
 -14   1  14    1.28    5.51
  14  -1 -14    4.34    5.72
  14   1 -14   -0.00    5.38
 -14  -1  14    0.64    6.00
 -14   1  15    7.93    6.58
  14  -1 -15    6.80    5.44
  14   1 -15    0.00    6.03
 -14  -1  15    0.00    6.10
 -14   1  16   -0.00    6.07
  14  -1 -16    4.33    5.68
  14   1 -16   11.08    7.33
 -14  -1  16   -0.00    5.67
 -14   1  17   -0.00    5.14
  14  -1 -17    0.00    5.24
  14   1 -17    0.00    6.14
 -14  -1  17   -0.00    5.46
 -14   1  18    3.83    5.66
  14  -1 -18   -0.00    5.59
  14   1 -18    4.23    6.27
 -14  -1  18   -0.00    5.65
 -14   1  19   -0.00    5.89
  14  -1 -19    1.08    5.73
  14   1 -19    3.48    6.14
 -14  -1  19   -0.00    5.08
 -14   1  20    1.56    5.36
  14  -1 -20    4.97    7.64
  14   1 -20    0.00    5.58
 -14  -1  20   -0.00    5.54
 -14   1  21   -0.00    4.89
  14  -1 -21    6.50    7.45
  14   1 -21    3.66    6.06
 -14  -1  21    0.32    5.02
 -14   1  22    4.90    6.70
  14  -1 -22    4.54    7.62
  14   1 -22    2.18    6.17
 -14  -1  22    0.51    4.52
 -14   1  23    0.00    4.94
  14  -1 -23   -0.00    6.87
 -14   1  24    1.89    6.60
 -14   1  25   -0.00    6.70
 -14   1  26    1.43    6.84
 -14   2   1   -0.00    4.96
 -14  -2   1    0.00    6.95
 -14  -2   1    1.94    6.67
 -14   2   2   10.60    7.27
 -14  -2   2   17.83    9.06
 -14  -2   2   11.98    7.85
 -14   2   3    3.30    5.51
 -14  -2   3    4.31    5.54
 -14  -2   3    0.82    5.16
 -14   2   4    4.66    6.71
 -14   2   4   -0.00    4.25
 -14  -2   4   11.21    8.03
 -14  -2   4   10.12    6.94
 -14   2   5    3.38    6.47
 -14   2   5    1.79    5.39
  14  -2  -5    0.00    4.31
  14   2  -5    0.00    5.53
 -14  -2   5   -0.00    7.01
 -14  -2   5   -0.00    5.47
 -14   2   6    5.24    6.05
 -14   2   6    5.01    6.56
  14  -2  -6    2.85    4.99
  14   2  -6    0.68    6.30
 -14  -2   6    3.51    7.97
 -14  -2   6   -0.00    6.48
 -14   2   7   -0.00    5.60
 -14   2   7    3.57    5.66
  14  -2  -7    0.00    4.74
  14   2  -7    4.13    6.55
 -14  -2   7    0.98    5.46
 -14  -2   7   -0.00    6.25
 -14   2   8    6.31    6.14
 -14   2   8    0.46    5.50
  14  -2  -8    0.00    5.55
  14   2  -8    4.99    6.21
 -14  -2   8   -0.00    6.33
 -14  -2   8    5.54    7.19
 -14   2   9    4.18    5.92
  14  -2  -9   -0.00    4.09
  14   2  -9   -0.00    6.81
 -14  -2   9    3.95    6.17
 -14  -2   9    6.68    7.09
 -14   2  10   -0.00    6.47
  14  -2 -10   -0.00    3.66
  14   2 -10   -0.00    5.90
 -14  -2  10   -0.00    4.24
 -14  -2  10    8.77    6.82
 -14   2  11   -0.00    5.37
  14  -2 -11   -0.00    6.78
  14   2 -11   -0.00    6.29
 -14  -2  11   -0.00    5.13
 -14  -2  11   -0.00    5.58
 -14   2  12    0.00    4.87
  14  -2 -12    1.90    5.56
  14   2 -12    3.52    5.53
 -14  -2  12    9.11    7.01
 -14  -2  12    5.15    6.91
 -14   2  13    0.00    5.32
  14  -2 -13    0.00    5.42
  14   2 -13    1.95    5.71
 -14  -2  13   -0.00    5.60
 -14   2  14   -0.00    5.34
  14  -2 -14    0.00    5.87
  14   2 -14    8.17    7.05
 -14  -2  14   12.82    8.17
 -14   2  15   -0.00    4.58
  14  -2 -15    4.27    6.30
  14   2 -15    1.02    5.55
 -14  -2  15    5.81    6.03
 -14   2  16    1.95    6.32
  14  -2 -16    3.59    6.44
  14   2 -16    5.05    6.73
 -14  -2  16    0.00    6.36
 -14   2  17   -0.00    5.96
  14  -2 -17    0.00    6.04
  14   2 -17   -0.00    6.19
 -14  -2  17   -0.00    7.54
 -14   2  18    5.33    7.07
  14  -2 -18    7.89    7.81
  14   2 -18   11.89    7.75
 -14  -2  18    3.85    6.94
 -14   2  19   -0.00    5.33
  14  -2 -19   -0.00    6.97
  14   2 -19    3.73    7.25
 -14  -2  19    3.33    6.52
 -14   2  20   -0.00    6.03
  14  -2 -20    1.45    5.92
  14   2 -20    1.56    6.25
 -14  -2  20    6.86    7.58
 -14   2  21   -0.00    5.61
  14  -2 -21    2.44    6.72
  14   2 -21    0.00    5.20
 -14   2  22    2.12    6.07
  14  -2 -22    5.36    6.62
 -14   2  23   12.02    8.32
  14  -2 -23    9.66    7.15
 -14   2  24    8.64    7.84
 -14   2  25   -0.00    5.89
 -14   2  26    9.24    7.19
 -14   3   1   -0.00    5.03
 -14  -3   1    2.35    6.85
 -14  -3   1    0.00    5.79
 -14   3   2    0.74    4.28
 -14  -3   2   -0.00    6.17
 -14  -3   2    4.05    5.88
 -14   3   3    0.00    4.46
 -14  -3   3    2.97    5.97
 -14  -3   3    0.34    5.82
 -14   3   4    1.68    5.41
 -14  -3   4    8.69    7.07
 -14  -3   4   -0.00    5.71
 -14   3   5   -0.00    6.28
 -14  -3   5    8.38    6.76
 -14  -3   5   -0.00    6.52
 -14   3   6   -0.00    6.11
  14   3  -6    9.61    8.36
 -14  -3   6    9.64    7.43
 -14  -3   6   12.67    8.45
 -14   3   7    9.64    6.24
  14   3  -7    2.36    6.34
 -14  -3   7   -0.00    5.30
 -14  -3   7   -0.00    5.36
 -14   3   8    3.93    5.72
  14   3  -8    6.30    6.33
 -14  -3   8    2.50    7.18
 -14  -3   8    3.92    6.87
 -14   3   9    2.23    4.16
  14   3  -9    3.01    7.01
 -14  -3   9   12.77    8.20
 -14  -3   9   -0.00    5.58
 -14   3  10    6.78    5.96
  14   3 -10    4.02    7.59
 -14  -3  10   -0.00    6.83
 -14  -3  10    8.74    7.37
 -14   3  11    0.00    4.82
  14  -3 -11    8.47    6.62
  14   3 -11    5.76    6.62
 -14  -3  11   21.34    8.60
 -14  -3  11    2.30    7.06
 -14   3  12   -0.00    4.27
  14  -3 -12    0.97    4.75
  14   3 -12   -0.00    6.30
 -14  -3  12   -0.00    5.28
 -14  -3  12   -0.00    6.72
 -14   3  13    3.70    5.69
  14  -3 -13    0.00    4.78
  14   3 -13   -0.00    5.90
 -14  -3  13   -0.00    5.41
 -14  -3  13   -0.00    5.88
 -14   3  14    4.55    6.28
  14  -3 -14    2.12    5.21
  14   3 -14   -0.00    5.63
 -14  -3  14   -0.00    6.06
 -14   3  15    0.28    5.42
  14  -3 -15    1.34    5.77
  14   3 -15   -0.00    4.51
 -14  -3  15   -0.00    6.68
 -14   3  16    2.76    5.19
  14  -3 -16    4.09    6.61
  14   3 -16   12.13    8.36
 -14  -3  16    4.59    6.34
 -14   3  17   -0.00    5.67
  14  -3 -17    0.57    5.30
  14   3 -17   -0.00    7.07
 -14  -3  17    1.32    7.14
 -14   3  18    2.75    6.77
  14  -3 -18    3.19    6.28
  14   3 -18   -0.00    4.59
 -14   3  19   -0.00    5.88
  14  -3 -19   -0.00    6.50
  14   3 -19   -0.00    6.57
 -14   3  20    4.75    6.95
  14  -3 -20   20.09    9.15
  14   3 -20   -0.00    6.52
 -14   3  21   -0.00    6.72
  14  -3 -21    8.33    7.67
 -14   3  22   -0.00    6.60
  14  -3 -22    6.04    6.96
 -14   3  23    1.17    5.55
  14  -3 -23    3.67    5.73
  14  -3 -24    2.96    6.59
 -14   4   1    4.35    5.63
 -14  -4   1    0.24    6.05
 -14  -4   1    1.09    6.10
 -14   4   2    5.63    5.89
 -14  -4   2    7.92    6.79
 -14  -4   2    0.00    6.69
 -14   4   3    9.72    6.79
 -14  -4   3    0.00    6.25
 -14  -4   3   -0.00    6.72
 -14   4   4    6.96    6.59
 -14  -4   4    0.75    5.96
 -14  -4   4   -0.00    5.27
 -14   4   5    2.36    5.32
 -14  -4   5   -0.00    5.02
 -14  -4   5   -0.00    5.83
 -14   4   6   -0.00    5.04
  14   4  -6   -0.00    5.80
 -14  -4   6    1.08    5.78
 -14  -4   6    2.33    6.35
 -14   4   7    1.41    4.59
  14   4  -7    0.00    6.08
 -14  -4   7    0.00    5.23
 -14  -4   7   -0.00    5.68
 -14   4   8   -0.00    5.68
  14   4  -8   -0.00    6.70
 -14  -4   8    0.00    6.46
 -14  -4   8   -0.00    6.57
 -14   4   9    0.00    4.87
  14   4  -9   -0.00    6.68
 -14  -4   9   -0.00    6.61
 -14  -4   9   -0.00    6.03
 -14   4  10    5.52    6.67
  14   4 -10    6.02    7.93
 -14  -4  10    0.00    5.52
 -14  -4  10   -0.00    4.95
 -14   4  11   -0.00    4.67
  14   4 -11    0.00    6.41
 -14  -4  11    5.16    6.93
 -14  -4  11    7.19    7.65
 -14   4  12   10.12    6.78
  14   4 -12    4.47    7.63
 -14  -4  12   15.45    8.51
 -14  -4  12   11.21    8.66
 -14   4  13    4.61    7.80
  14   4 -13    9.41    8.12
 -14  -4  13    0.40    6.48
 -14  -4  13   12.53    8.93
 -14   4  14    2.36    6.02
  14   4 -14    0.89    5.99
 -14  -4  14    2.96    5.81
 -14  -4  14    0.00    6.55
 -14   4  15    0.07    5.29
  14   4 -15    8.42    7.78
 -14  -4  15    0.00    6.08
 -14   4  16    4.84    6.05
  14  -4 -16    6.37    6.84
  14   4 -16    0.00    5.97
 -14   4  17   -0.00    4.99
  14  -4 -17    0.00    6.25
  14   4 -17    9.63    8.64
 -14   4  18   -0.00    5.46
  14  -4 -18   -0.00    6.30
  14   4 -18    3.69    5.81
 -14   4  19    0.95    5.50
  14  -4 -19   -0.00    7.35
 -14   4  20   -0.00    5.72
  14  -4 -20   -0.00    6.77
  14  -4 -21   -0.00    5.51
  14  -4 -22    0.00    6.45
  14  -4 -23    5.63    6.59
  14  -4 -24    1.65    6.42
 -14   5   1    5.41    5.70
 -14  -5   1    4.99    6.28
 -14  -5   1    7.84    7.77
 -14   5   2    4.32    5.45
 -14  -5   2    3.22    6.21
 -14  -5   2   -0.00    5.33
 -14   5   3    1.37    3.42
 -14  -5   3   -0.00    6.45
 -14  -5   3    0.28    5.90
 -14   5   4    0.00    4.15
 -14  -5   4    2.23    6.88
 -14  -5   4   -0.00    5.30
 -14   5   5    5.87    6.01
 -14  -5   5    7.10    6.56
 -14  -5   5   -0.00    6.25
 -14   5   6    4.94    5.80
 -14  -5   6    2.64    5.28
 -14  -5   6    5.15    7.27
 -14   5   7   -0.00    4.81
  14   5  -7   -0.00    4.94
 -14  -5   7    0.00    4.19
 -14  -5   7    3.60    7.93
 -14   5   8   -0.00    5.00
  14   5  -8    2.76    5.79
 -14  -5   8    0.00    5.58
 -14  -5   8   -0.00    6.47
 -14   5   9    1.56    4.61
  14   5  -9   -0.00    7.13
 -14  -5   9    2.02    7.03
 -14  -5   9    2.62    5.75
 -14   5  10    5.93    6.84
  14   5 -10    3.62    7.80
 -14  -5  10    7.70    7.07
 -14  -5  10    0.00    6.80
 -14   5  11    0.00    4.88
  14   5 -11    3.82    6.84
 -14  -5  11    3.55    7.20
 -14  -5  11    2.96    6.68
 -14   5  12   -0.00    4.80
  14   5 -12    4.24    7.10
 -14  -5  12   -0.00    5.41
 -14   5  13    1.72    6.41
  14   5 -13    0.00    5.88
 -14  -5  13   -0.00    6.15
 -14   5  14    0.00    5.50
  14   5 -14    0.00    6.77
 -14  -5  14    1.27    6.83
 -14   5  15    2.57    5.81
  14   5 -15    0.00    6.15
 -14  -5  15    9.16    7.09
 -14   5  16    0.00    5.54
  14   5 -16   25.55    9.88
 -14  -5  16   -0.00    6.25
 -14   5  17    9.27    7.42
  14  -5 -23    5.78    6.88
  14  -5 -24   -0.00    5.09
 -14   6   1    2.29    4.11
 -14  -6   1    6.98    7.19
 -14   6   2   -0.00    4.93
 -14  -6   2    4.33    6.81
 -14   6   3    7.98    6.27
 -14  -6   3    3.06    6.87
 -14  -6   3    3.84    6.79
 -14   6   4    0.70    4.40
 -14  -6   4    2.32    7.47
 -14  -6   4   -0.00    6.16
 -14   6   5   -0.00    4.61
 -14  -6   5   -0.00    7.28
 -14  -6   5   -0.00    6.65
 -14   6   6    5.36    4.38
 -14  -6   6   -0.00    7.19
 -14  -6   6   -0.00    7.40
 -14   6   7    4.02    4.81
 -14  -6   7    4.11    7.30
 -14  -6   7    8.49    8.06
 -14   6   8   -0.00    4.56
 -14  -6   8    2.28    7.08
 -14   6   9    0.00    5.57
  14   6  -9   -0.00    6.85
 -14  -6   9    0.75    5.91
 -14   6  10   -0.00    5.54
  14   6 -10   -0.00    7.43
 -14  -6  10    3.29    6.99
 -14   6  11    3.80    4.94
  14   6 -11    0.00    5.89
 -14  -6  11    1.73    5.67
 -14   6  12    0.00    4.57
  14   6 -12    1.70    7.84
 -14  -6  12    8.05    6.73
 -14   6  13   -0.00    5.60
  14   6 -13   -0.00    7.06
 -14  -6  13   -0.00    6.59
 -14   6  14    2.15    5.54
  14   6 -14    5.13    6.97
 -14  -6  14    0.00    6.10
 -14   7   1   -0.00    3.86
 -14  -7   1    3.10    7.62
 -14   7   2   -0.00    4.85
 -14  -7   2    1.20    6.64
 -14   7   3   -0.00    4.47
 -14  -7   3   -0.00    6.00
 -14   7   4    0.00    4.20
 -14  -7   4    6.60    6.41
 -14   7   5   -0.00    4.75
 -14  -7   5   -0.00    6.46
 -14   7   6    4.65    5.11
 -14  -7   6    0.83    5.93
 -14   7   7    4.59    5.76
 -14  -7   7   -0.00    5.56
 -14   7   8    1.98    4.99
 -14  -7   8    0.00    6.92
 -14   7   9   -0.00    4.92
 -14  -7   9    7.74    6.99
 -14   7  10    3.42    6.14
  14   7 -10   -0.00    7.72
 -14  -7  10    0.00    6.81
  14   7 -11   -0.00    8.39
 -14  -7  11    0.00    8.41
 -14   8   1    5.97    5.21
 -14  -8   1   -0.00    6.65
 -14   8   2    2.20    5.05
 -14  -8   2    2.73    7.14
 -14   8   3    8.88    5.93
 -14  -8   3   -0.00    7.64
 -14   8   4   -0.00    4.45
 -14  -8   4    0.10    5.97
 -14   8   5    1.32    4.05
 -14  -8   5   13.44    9.08
 -14   8   6   -0.00    5.45
 -13   0   1   53.70   12.45
 -13   0   1   21.36    9.25
 -13   0   2   -0.00    5.05
 -13   0   2    3.06    6.65
  13   0  -2    1.45    5.03
 -13   0   3    0.00    5.76
 -13   0   3    5.50    6.77
  13   0  -3    1.89    6.01
 -13   0   4    0.00    5.26
 -13   0   4   -0.00    4.51
  13   0  -4    0.00    5.89
 -13   0   5    6.30    6.22
 -13   0   5    1.72    5.60
  13   0  -5    3.39    5.83
 -13   0   6    0.00    4.58
 -13   0   6   -0.00    5.31
  13   0  -6    5.84    5.75
 -13   0   7   19.71    8.29
 -13   0   7   15.99    8.01
  13   0  -7    2.90    5.99
 -13   0   8    5.72    6.32
 -13   0   8   -0.00    5.52
  13   0  -8    0.00    4.75
 -13   0   9   -0.00    5.60
  13   0  -9   -0.00    5.44
 -13   0  10   -0.00    5.27
  13   0 -10    7.88    6.64
  13   0 -11   16.62    8.67
 -13   0  12   -0.00    5.27
  13   0 -12    4.37    5.98
 -13   0  13    4.19    6.31
  13   0 -13    8.84    7.15
 -13   0  14    3.35    4.48
  13   0 -14    3.77    5.05
 -13   0  15   -0.00    5.02
  13   0 -15   -0.00    5.61
 -13   0  16   -0.00    5.24
  13   0 -16    1.92    5.51
 -13   0  17   17.16    9.56
  13   0 -17   14.01    8.32
 -13   0  18    0.00    5.28
  13   0 -18    3.28    6.24
 -13   0  19    9.61    7.32
  13   0 -19   -0.00    7.01
 -13   0  20   -0.00    5.02
  13   0 -20    0.66    6.61
 -13   0  21   -0.00    5.56
  13   0 -21    4.80    6.37
 -13   0  22   -0.00    5.64
  13   0 -22    6.21    6.70
 -13   0  23   -0.00    5.40
  13   0 -23   10.45    8.18
 -13   0  24    5.68    6.63
  13   0 -24    6.33    6.54
 -13   0  25   -0.00    5.93
  13   0 -25    2.74    6.39
 -13   1   1    6.28    5.82
 -13   1   1   10.25    7.41
 -13  -1   1   -0.00    5.23
 -13  -1   1   11.81    7.15
 -13   1   2    0.89    5.68
 -13   1   2    5.66    5.57
  13  -1  -2    0.98    4.44
 -13  -1   2    1.54    5.22
 -13  -1   2   -0.00    5.22
 -13   1   3    0.34    4.87
 -13   1   3    7.26    5.39
  13  -1  -3   -0.00    5.11
  13   1  -3    0.21    5.79
 -13  -1   3    0.36    4.71
 -13  -1   3    1.44    6.64
 -13   1   4    1.21    4.47
 -13   1   4    0.00    5.51
  13  -1  -4   -0.00    5.56
  13   1  -4   -0.00    5.52
 -13  -1   4    0.00    5.01
 -13  -1   4   -0.00    5.60
 -13   1   5   40.80   11.08
 -13   1   5   40.09   11.58
  13  -1  -5   40.88   11.25
  13   1  -5   50.15   12.97
 -13  -1   5   30.72   10.62
 -13  -1   5   23.63   10.02
 -13   1   6    0.11    4.58
 -13   1   6    0.00    5.76
  13  -1  -6    0.00    5.05
  13   1  -6    0.00    5.13
 -13  -1   6    0.22    5.73
 -13  -1   6    6.49    6.93
 -13   1   7   -0.00    4.95
 -13   1   7    0.78    5.31
  13  -1  -7    8.27    6.16
  13   1  -7   -0.00    4.65
 -13  -1   7    0.00    4.94
 -13  -1   7    5.68    6.68
 -13   1   8    2.50    5.20
  13  -1  -8    7.55    6.85
  13   1  -8    2.64    5.29
 -13  -1   8    0.82    4.76
 -13  -1   8    0.00    5.04
 -13   1   9   25.51    9.21
  13  -1  -9    9.47    7.08
  13   1  -9   14.51    7.83
 -13  -1   9   21.87    9.33
 -13  -1   9   14.19    7.56
 -13   1  10    5.86    6.84
  13  -1 -10    0.20    5.58
  13   1 -10    3.28    6.06
 -13  -1  10    4.76    6.23
 -13   1  11   -0.00    4.73
  13  -1 -11    9.25    6.29
  13   1 -11    5.13    6.13
 -13  -1  11    2.32    6.13
 -13   1  12   -0.00    5.80
  13  -1 -12   -0.00    5.87
  13   1 -12    2.44    5.59
 -13  -1  12   -0.00    6.15
 -13   1  13    2.41    5.54
  13  -1 -13    1.80    5.49
  13   1 -13    1.32    6.13
 -13  -1  13    2.05    5.75
 -13   1  14    8.86    7.26
  13  -1 -14    0.00    4.23
  13   1 -14    0.97    5.20
 -13  -1  14    3.48    6.17
 -13   1  15    8.88    7.63
  13  -1 -15    2.36    5.93
  13   1 -15    4.17    5.96
 -13  -1  15   12.20    7.65
 -13   1  16    0.00    6.39
  13  -1 -16    1.85    5.38
  13   1 -16   -0.00    5.85
 -13  -1  16    4.37    5.75
 -13   1  17   -0.00    4.94
  13  -1 -17    3.68    5.69
  13   1 -17    5.82    6.47
 -13  -1  17   -0.00    5.56
 -13   1  18   -0.00    6.10
  13  -1 -18    5.85    6.74
  13   1 -18    0.00    4.87
 -13  -1  18   -0.00    5.10
 -13   1  19   12.49    8.47
  13  -1 -19    0.00    5.84
  13   1 -19   10.76    7.89
 -13  -1  19   -0.00    6.80
 -13   1  20   12.81    8.25
  13  -1 -20    0.00    5.95
  13   1 -20   -0.00    5.35
 -13  -1  20    4.62    6.46
 -13   1  21   -0.00    6.16
  13  -1 -21    4.38    5.62
  13   1 -21    2.08    6.10
 -13  -1  21    5.95    8.03
 -13   1  22    0.35    5.40
  13  -1 -22   -0.00    5.08
  13   1 -22    1.80    5.64
 -13  -1  22    5.93    7.28
 -13   1  23    8.69    7.03
  13  -1 -23   -0.00    5.10
  13   1 -23    4.23    6.46
 -13  -1  23    2.73    6.08
 -13   1  24   -0.00    5.04
  13  -1 -24    0.00    5.08
  13   1 -24    8.35    7.89
 -13   1  25   12.08    8.53
  13  -1 -25    1.36    7.43
  13   1 -25    5.76    7.49
 -13   1  26    1.30    7.18
  13  -1 -26   -0.00    6.10
 -13   1  27    3.78    5.91
 -13   2   1   14.53    7.47
 -13   2   1   17.10    8.25
  13  -2  -1   29.59    9.12
 -13  -2   1   17.52    9.30
 -13  -2   1   26.67    9.54
 -13   2   2    2.09    4.88
 -13   2   2    5.00    4.96
  13  -2  -2   -0.00    5.34
 -13  -2   2    4.47    5.32
 -13  -2   2    2.14    5.12
 -13   2   3    1.26    4.70
 -13   2   3    3.17    5.43
  13  -2  -3    5.18    5.93
 -13  -2   3    4.24    5.83
 -13  -2   3    4.44    6.35
 -13   2   4   -0.00    5.72
 -13   2   4    0.00    5.48
  13  -2  -4    3.90    5.40
  13   2  -4    6.29    7.47
 -13  -2   4    5.65    6.30
 -13  -2   4    2.51    6.30
 -13   2   5    2.57    5.62
 -13   2   5   11.51    7.13
  13  -2  -5    1.43    5.75
  13   2  -5    0.00    5.84
 -13  -2   5    0.47    5.00
 -13  -2   5    0.00    5.14
 -13   2   6    0.00    4.93
 -13   2   6   -0.00    4.47
  13  -2  -6   -0.00    5.13
  13   2  -6   16.67    8.25
 -13  -2   6   -0.00    5.88
 -13  -2   6   -0.00    5.62
 -13   2   7    3.51    6.32
  13  -2  -7    5.99    5.87
  13   2  -7   14.52    7.57
 -13  -2   7    5.38    6.90
 -13  -2   7   10.29    8.05
 -13   2   8    0.00    5.07
  13  -2  -8   -0.00    5.60
  13   2  -8    0.17    4.24
 -13  -2   8   -0.00    5.98
 -13  -2   8   15.02    7.95
 -13   2   9   -0.00    4.42
  13  -2  -9    4.30    6.25
  13   2  -9    2.85    5.46
 -13  -2   9   -0.00    5.53
 -13  -2   9    1.02    6.52
 -13   2  10   -0.00    4.92
  13  -2 -10    3.71    6.66
  13   2 -10   -0.00    5.53
 -13  -2  10   -0.00    4.77
 -13  -2  10    1.09    4.89
 -13   2  11   10.09    6.53
  13  -2 -11   20.43    9.48
  13   2 -11   14.74    8.26
 -13  -2  11   18.20    8.90
 -13   2  12   12.76    7.42
  13  -2 -12    0.03    4.58
  13   2 -12   -0.00    5.67
 -13  -2  12   -0.00    5.90
 -13   2  13    2.06    6.37
  13  -2 -13   11.60    7.65
  13   2 -13    7.06    6.98
 -13  -2  13    9.27    8.21
 -13   2  14   -0.00    3.74
  13  -2 -14    0.05    4.11
  13   2 -14    0.18    6.26
 -13  -2  14    0.81    5.81
 -13   2  15    1.64    6.01
  13  -2 -15    1.39    5.25
  13   2 -15    2.41    5.37
 -13  -2  15   -0.00    6.23
 -13   2  16    0.60    4.22
  13  -2 -16    1.77    5.25
  13   2 -16    0.00    5.41
 -13  -2  16    6.54    7.41
 -13   2  17    1.89    4.96
  13  -2 -17    0.00    5.52
  13   2 -17    7.54    7.21
 -13  -2  17    0.00    7.01
 -13   2  18    0.00    5.75
  13  -2 -18    9.43    8.53
  13   2 -18   -0.00    6.30
 -13   2  19    1.58    5.43
  13  -2 -19    1.49    6.91
  13   2 -19   -0.00    6.78
 -13  -2  19    5.59    6.80
 -13   2  20   -0.00    5.67
  13  -2 -20   -0.00    4.75
  13   2 -20    0.24    5.72
 -13  -2  20   -0.00    5.41
 -13   2  21    0.00    4.79
  13  -2 -21   -0.00    4.47
  13   2 -21    3.58    5.70
 -13  -2  21    2.17    5.67
 -13   2  22    4.90    6.47
  13  -2 -22    1.70    5.20
  13   2 -22   -0.00    6.56
 -13   2  23    3.46    6.56
  13  -2 -23    0.00    5.39
  13   2 -23    7.36    7.93
 -13   2  24   -0.00    6.94
  13  -2 -24   -0.00    5.31
  13   2 -24    1.75    6.48
 -13   2  25   -0.00    6.42
  13  -2 -25   -0.00    5.87
 -13   2  26   -0.00    6.95
  13  -2 -26    1.63    6.24
 -13   2  27    0.00    7.61
 -13   2  28   -0.00    8.14
 -13   3   1    6.36    5.64
 -13  -3   1   -0.00    6.22
 -13  -3   1   -0.00    5.47
 -13   3   2   -0.00    5.35
 -13  -3   2    0.00    5.61
 -13  -3   2    2.99    6.50
 -13   3   3    2.69    5.28
 -13   3   3   14.86    7.09
 -13  -3   3   -0.00    5.43
 -13  -3   3    0.00    7.39
 -13   3   4    3.74    5.20
 -13   3   4    0.00    5.10
  13   3  -4    0.00    5.89
 -13  -3   4   -0.00    6.19
 -13  -3   4   -0.00    5.04
 -13   3   5    8.49    6.46
 -13   3   5    0.44    6.79
  13  -3  -5   17.96    7.61
  13   3  -5    8.21    7.48
 -13  -3   5   13.16    8.12
 -13  -3   5   19.43    8.74
 -13   3   6    2.82    4.07
 -13   3   6    1.16    4.90
  13  -3  -6    1.85    3.32
 -13  -3   6    1.26    6.14
 -13  -3   6   -0.00    4.73
 -13   3   7   -0.00    5.25
  13  -3  -7   -0.00    5.02
  13   3  -7    1.26    5.56
 -13  -3   7    0.18    6.30
 -13  -3   7   -0.00    5.23
 -13   3   8   -0.00    5.66
  13  -3  -8   -0.00    5.28
  13   3  -8    4.58    6.96
 -13  -3   8    8.33    7.39
 -13  -3   8   -0.00    5.40
 -13   3   9    8.34    6.67
  13  -3  -9    5.57    5.67
  13   3  -9    7.94    7.62
 -13  -3   9   15.53    7.93
 -13  -3   9    8.38    7.04
 -13   3  10    4.90    6.85
  13  -3 -10   -0.00    5.47
  13   3 -10    4.47    6.30
 -13  -3  10    2.44    6.01
 -13  -3  10    8.74    6.90
 -13   3  11   16.72    7.83
  13  -3 -11    5.56    5.71
  13   3 -11    7.26    6.94
 -13  -3  11   -0.00    5.25
 -13  -3  11    7.29    8.06
 -13   3  12    3.49    6.20
  13  -3 -12    1.68    5.25
  13   3 -12   -0.00    5.26
 -13  -3  12    3.99    5.69
 -13   3  13    1.69    6.08
  13  -3 -13   -0.00    5.89
  13   3 -13   -0.00    6.78
 -13  -3  13    9.79    6.59
 -13   3  14    0.00    5.36
  13  -3 -14   -0.00    6.42
  13   3 -14   -0.00    7.11
 -13  -3  14   -0.00    5.82
 -13   3  15   25.75    9.21
  13  -3 -15   12.31    8.16
  13   3 -15    5.48    7.49
 -13  -3  15   15.68    9.40
 -13   3  16    0.78    4.96
  13  -3 -16   -0.00    5.80
  13   3 -16    0.00    6.53
 -13  -3  16   11.60    9.35
 -13   3  17    1.27    4.34
  13  -3 -17   -0.00    5.10
  13   3 -17   -0.00    6.45
 -13  -3  17   -0.00    6.81
 -13   3  18    2.91    5.43
  13  -3 -18    1.08    6.48
  13   3 -18   -0.00    6.39
 -13  -3  18    4.20    6.13
 -13   3  19    2.24    5.61
  13  -3 -19   15.08    8.14
  13   3 -19    3.76    5.73
 -13  -3  19   -0.00    6.21
 -13   3  20   -0.00    6.22
  13  -3 -20    5.90    7.03
  13   3 -20    3.92    5.76
 -13   3  21    2.84    7.09
  13  -3 -21    3.08    5.98
  13   3 -21    1.64    6.74
 -13   3  22   -0.00    6.11
  13  -3 -22    0.00    5.45
  13   3 -22   -0.00    6.37
 -13   3  23    0.95    6.21
  13  -3 -23    0.38    4.12
  13   3 -23    9.58    7.56
 -13   3  24    2.93    7.34
  13  -3 -24    0.68    5.19
 -13   3  25   17.20    9.85
  13  -3 -25    1.48    5.78
 -13   3  26    8.11    8.44
  13  -3 -26   -0.00    4.54
 -13   3  27    0.00    6.23
 -13   3  28    3.22    6.46
 -13   3  29    0.71    7.28
 -13   4   1    3.47    6.44
 -13  -4   1    7.04    7.11
 -13  -4   1    7.53    7.59
 -13   4   2    4.21    6.24
 -13  -4   2    5.13    6.39
 -13  -4   2   -0.00    5.66
 -13   4   3    3.04    4.72
 -13  -4   3    0.00    6.15
 -13  -4   3    5.82    6.66
 -13   4   4    1.16    4.37
 -13  -4   4   -0.00    6.46
 -13  -4   4    1.53    5.14
 -13   4   5    0.00    4.53
  13   4  -5    0.00    6.08
 -13  -4   5   -0.00    7.03
 -13  -4   5   -0.00    6.02
 -13   4   6    1.13    4.67
  13   4  -6    0.00    7.22
 -13  -4   6    5.75    7.26
 -13  -4   6    0.41    5.41
 -13   4   7    9.24    6.89
  13   4  -7    6.84    6.91
 -13  -4   7   15.73    9.15
 -13  -4   7    7.91    7.82
 -13   4   8    0.00    5.39
  13   4  -8    6.88    7.31
 -13  -4   8    8.34    7.12
 -13  -4   8    5.46    7.30
  13   4  -9   -0.00    4.52
 -13  -4   9    0.41    5.33
 -13  -4   9    2.18    6.12
 -13   4  10    0.00    4.09
  13  -4 -10    0.00    4.93
  13   4 -10   -0.00    5.72
 -13  -4  10    0.62    5.17
 -13  -4  10   -0.00    6.15
 -13   4  11    0.00    4.46
  13  -4 -11   14.39    7.69
  13   4 -11    0.00    6.24
 -13  -4  11    4.54    6.69
 -13  -4  11    1.89    5.67
 -13   4  12    7.30    6.11
  13  -4 -12   10.63    6.58
  13   4 -12    4.73    7.81
 -13  -4  12    4.75    6.44
 -13  -4  12    5.87    6.31
 -13   4  13    0.00    5.62
  13  -4 -13    6.60    5.90
  13   4 -13   11.05    8.61
 -13  -4  13    7.77    7.70
 -13  -4  13   -0.00    6.08
 -13   4  14   -0.00    5.91
  13  -4 -14    4.34    5.56
  13   4 -14    2.27    6.10
 -13  -4  14   -0.00    6.17
 -13   4  15   -0.00    4.42
  13  -4 -15    0.00    5.30
  13   4 -15   10.41    6.72
 -13  -4  15    0.08    4.48
 -13   4  16   -0.00    4.61
  13  -4 -16   11.01    7.55
  13   4 -16   -0.00    6.75
 -13  -4  16    0.16    4.44
 -13   4  17    2.97    5.29
  13  -4 -17    4.68    6.58
  13   4 -17   12.92    9.18
 -13   4  18    9.67    8.04
  13  -4 -18   -0.00    5.25
  13   4 -18    0.73    6.42
 -13   4  19   -0.00    6.43
  13  -4 -19    3.37    5.32
  13   4 -19    3.50    5.80
 -13   4  20    3.29    6.11
  13  -4 -20   -0.00    4.91
  13   4 -20    7.89    6.95
 -13   4  21    0.92    5.94
  13  -4 -21   -0.00    5.09
  13   4 -21    1.57    7.67
 -13   4  22    5.96    7.90
  13  -4 -22    5.36    6.16
  13   4 -22    4.15    6.87
 -13   4  23   12.20    7.62
  13  -4 -23    2.26    5.40
 -13   4  24    0.26    5.32
  13  -4 -24    7.10    6.72
 -13   4  25    0.00    6.21
  13  -4 -25   -0.00    4.24
 -13   4  26   -0.00    5.53
  13  -4 -26   -0.00    6.47
 -13   4  27   -0.00    7.48
 -13   5   1   -0.00    4.61
 -13  -5   1    0.00    5.26
 -13  -5   1    0.00    5.47
 -13   5   2    0.00    5.13
 -13  -5   2    7.95    6.88
 -13  -5   2   -0.00    6.21
 -13   5   3    6.31    6.42
 -13  -5   3   16.67    8.62
 -13  -5   3    5.95    6.43
 -13   5   4    1.94    4.63
 -13  -5   4    0.85    6.20
 -13  -5   4    0.00    5.82
 -13   5   5    2.84    4.96
 -13  -5   5   12.85    7.03
 -13  -5   5   -0.00    5.73
 -13   5   6    8.66    5.57
  13   5  -6    0.90    5.02
 -13  -5   6    0.08    5.67
 -13  -5   6    5.83    7.33
 -13   5   7   -0.00    5.64
  13   5  -7    4.97    6.88
 -13  -5   7   -0.00    5.73
 -13  -5   7    0.00    5.84
 -13   5   8    2.21    4.85
  13   5  -8    0.00    6.55
 -13  -5   8    0.84    6.28
 -13  -5   8    0.80    6.26
 -13   5   9    3.83    5.39
  13   5  -9    3.45    6.62
 -13  -5   9    0.00    5.89
 -13  -5   9    8.24    7.54
 -13   5  10    1.33    6.17
  13   5 -10   -0.00    5.95
 -13  -5  10    5.06    5.98
 -13  -5  10    2.23    6.12
 -13   5  11    7.07    6.18
  13   5 -11    0.00    6.31
 -13  -5  11    9.15    7.69
 -13  -5  11    7.57    7.54
 -13   5  12    2.07    5.64
  13   5 -12   -0.00    5.06
 -13  -5  12    3.02    6.51
 -13  -5  12   -0.00    6.33
 -13   5  13   -0.00    5.53
  13   5 -13   -0.00    4.84
 -13  -5  13    1.05    5.32
 -13  -5  13    6.83    7.00
 -13   5  14    3.72    6.39
  13   5 -14    0.00    6.73
 -13  -5  14    0.65    6.22
 -13   5  15    7.54    7.26
  13   5 -15    8.44    7.78
 -13   5  16    7.97    5.74
  13  -5 -16    0.71    4.57
  13   5 -16    2.77    5.93
 -13   5  17   -0.00    5.41
  13  -5 -17    1.72    5.44
  13   5 -17    0.20    5.40
 -13   5  18    2.26    6.59
  13  -5 -18   -0.00    5.70
  13   5 -18   -0.00    7.41
 -13   5  19    0.00    5.89
  13  -5 -19    7.28    6.59
  13   5 -19    8.60    8.46
 -13   5  20    1.23    5.99
  13  -5 -20    5.74    5.92
  13   5 -20    9.44    7.21
 -13   5  21    2.74    6.92
  13  -5 -21   -0.00    5.18
  13   5 -21   -0.00    6.53
 -13   5  22    1.66    6.42
  13  -5 -22   -0.00    5.66
 -13   5  23    0.00    6.34
  13  -5 -23    2.78    5.92
 -13   5  24    7.64    7.71
  13  -5 -24   -0.00    5.74
  13  -5 -25    0.27    4.97
  13  -5 -26    1.98    5.70
 -13   6   1    8.38    6.38
 -13  -6   1    2.76    5.39
 -13   6   2    1.13    4.89
 -13  -6   2    9.79    7.47
 -13  -6   2    6.53    7.28
 -13   6   3    0.31    4.67
 -13  -6   3   -0.00    6.79
 -13  -6   3   12.20    8.04
 -13   6   4    6.62    5.24
 -13  -6   4   -0.00    6.48
 -13  -6   4    0.00    6.32
 -13   6   5    7.00    5.38
 -13  -6   5   -0.00    6.13
 -13  -6   5   -0.00    7.09
 -13   6   6    5.39    4.82
 -13  -6   6    2.13    6.32
 -13  -6   6    7.99    8.33
 -13   6   7    0.00    4.73
 -13  -6   7    0.00    5.18
 -13  -6   7    1.06    7.13
 -13   6   8    0.00    4.95
  13   6  -8    8.03    8.85
 -13  -6   8   -0.00    6.80
 -13  -6   8   13.79    8.83
 -13   6   9    5.10    5.53
  13   6  -9   -0.00    5.99
 -13  -6   9   -0.00    5.65
 -13  -6   9    3.05    7.12
 -13   6  10    0.00    6.23
  13   6 -10   15.19    9.35
 -13  -6  10    5.04    7.20
 -13   6  11    0.87    5.32
  13   6 -11    0.00    7.10
 -13  -6  11    0.00    5.99
 -13   6  12   -0.00    4.67
  13   6 -12    2.29    6.22
 -13  -6  12    0.00    4.94
 -13   6  13    0.92    5.35
  13   6 -13    8.67    7.72
 -13  -6  13   15.53    8.00
 -13   6  14    7.05    6.00
  13   6 -14    0.89    6.38
 -13  -6  14    5.86    7.58
 -13   6  15   -0.00    6.33
  13   6 -15    0.00    6.58
 -13  -6  15   10.34    8.13
 -13   6  16    6.00    6.80
  13   6 -16   -0.00    5.81
 -13  -6  16    0.00    5.17
 -13   6  17   -0.00    5.57
  13   6 -17    3.27    6.85
 -13   6  18   -0.00    5.42
  13   6 -18    0.19    5.18
 -13   6  19    9.78    7.32
  13   6 -19   11.19    7.85
 -13   6  20    1.90    6.43
 -13   6  21    0.31    4.98
  13  -6 -23    3.52    5.34
  13  -6 -24    0.00    5.29
  13  -6 -25    3.94    6.77
  13  -6 -26    7.83    6.82
 -13   7   1    1.70    4.03
 -13  -7   1   -0.00    6.74
 -13   7   2    1.28    4.13
 -13  -7   2    1.28    5.30
 -13   7   3    4.66    4.39
 -13  -7   3    7.86    6.28
 -13   7   4   16.21    6.87
 -13  -7   4    2.00    6.26
 -13   7   5    3.85    5.82
 -13  -7   5    4.65    6.30
 -13   7   6    1.65    4.91
 -13  -7   6    4.87    7.59
 -13   7   7    0.00    4.03
 -13  -7   7    7.56    8.52
 -13   7   8    0.40    4.50
 -13  -7   8   -0.00    5.94
 -13   7   9    2.76    5.76
  13   7  -9    5.11    6.67
 -13  -7   9    1.93    5.48
 -13   7  10    1.51    5.22
  13   7 -10    2.61    6.22
 -13  -7  10    1.12    4.63
 -13   7  11    0.47    2.91
  13   7 -11    0.00    4.98
 -13  -7  11    0.20    5.46
 -13   7  12    4.19    5.18
  13   7 -12    1.69    6.19
 -13  -7  12   -0.00    6.40
 -13   7  13    0.00    5.14
  13   7 -13    0.30    5.26
 -13  -7  13   -0.00    7.34
 -13   7  14    0.39    5.52
  13   7 -14    1.67    5.89
 -13  -7  14    4.21    5.38
 -13   7  15   -0.00    5.29
  13   7 -15   -0.00    6.98
 -13  -7  15   -0.00    5.84
 -13   7  16    0.00    5.54
  13   7 -16    6.98    8.44
 -13  -7  16   -0.00    5.70
 -13   7  17   -0.00    4.75
  13   7 -17    5.00    7.68
 -13  -7  17   -0.00    6.09
 -13   7  18    1.66    5.07
 -13   8   1    2.30    3.99
 -13  -8   1   -0.00    6.63
 -13   8   2    6.67    5.43
 -13  -8   2    0.00    7.50
 -13   8   3    0.41    4.04
 -13  -8   3    6.01    7.75
 -13   8   4    0.86    4.53
 -13  -8   4    0.00    5.16
 -13   8   5   -0.00    5.03
 -13  -8   5   -0.00    7.53
 -13   8   6    5.30    5.95
 -13  -8   6   -0.00    7.49
 -13   8   7    4.11    4.24
 -13  -8   7    0.83    6.32
 -13   8   8    1.48    4.81
 -13  -8   8    4.94    6.47
 -13   8   9    2.54    4.99
 -13  -8   9   -0.00    7.75
 -13   8  10   -0.00    5.13
  13   8 -10   -0.00    7.13
 -13  -8  10    0.00    5.92
 -13   8  11    0.00    5.31
  13   8 -11   -0.00    6.31
 -13  -8  11    0.46    5.10
 -13   8  12   -0.00    6.78
  13   8 -12   17.71    8.54
 -13  -8  12    9.27    6.97
 -13   8  13   -0.00    5.35
  13   8 -13    0.00    6.25
 -13  -8  13    5.46    6.97
 -13   8  14    0.18    5.03
  13   8 -14   -0.00    6.81
 -13  -8  14    0.00    5.66
 -13   8  15    3.28    5.59
  13   8 -15    0.00    6.34
 -13  -8  15    0.00    5.32
 -13   9   1   -0.00    4.22
 -13  -9   1    0.00    6.35
 -13   9   2    5.58    4.76
 -13  -9   2   -0.00    6.49
 -13   9   3    0.88    4.42
 -13  -9   3    5.41    6.04
 -13   9   4    7.62    5.33
 -13  -9   4   17.85    9.12
 -13   9   5    1.87    4.74
 -13  -9   5    5.10    6.39
 -13   9   6    2.34    5.08
 -13  -9   6    1.54    5.82
 -13   9   7    0.79    4.36
 -13  -9   7   -0.00    7.33
 -13   9   8    3.04    5.26
 -13  -9   8    3.12    6.21
 -13   9   9    3.82    4.92
 -13  -9   9    2.34    6.57
 -13   9  10    6.90    5.62
 -13  -9  10    0.00    6.60
 -13   9  11   -0.00    4.60
 -13  -9  11    1.70    4.90
 -13   9  12    0.24    4.40
 -13  10   1    4.88    4.29
 -13 -10   1   -0.00    6.48
 -13  10   2    0.00    3.96
 -13 -10   2    2.56    6.30
 -13  10   3    1.48    4.20
 -13 -10   3    0.10    6.59
 -13  10   4   -0.00    4.22
 -13 -10   4    0.00    5.74
 -13  10   5   -0.00    4.62
 -13  10   6    3.88    4.85
 -13  10   7    5.73    4.83
 -13  11   1   -0.00    4.01
 -13  11   2   -0.00    3.95
 -12   0   1    3.83    5.71
 -12   0   1    0.83    5.71
  12   0  -1   -0.00    5.15
 -12   0   2    0.00    5.04
 -12   0   2   12.10    7.14
  12   0  -2    7.35    6.92
 -12   0   3    2.11    5.02
 -12   0   3    1.08    5.24
  12   0  -3   -0.00    4.37
 -12   0   4   -0.00    4.44
 -12   0   4   10.03    6.75
  12   0  -4    5.09    5.77
 -12   0   5   -0.00    5.08
 -12   0   5    0.23    5.29
  12   0  -5    6.48    6.62
 -12   0   6   51.20   11.94
 -12   0   6   35.80   10.99
  12   0  -6   50.69   12.42
 -12   0   7   -0.00    5.71
  12   0  -7   -0.00    5.33
 -12   0   8    3.23    5.39
  12   0  -8   11.49    7.41
 -12   0   9   -0.00    5.69
  12   0  -9    0.00    4.43
 -12   0  10   24.26    9.28
  12   0 -10   17.97    8.27
 -12   0  11    1.53    4.99
  12   0 -11   -0.00    4.44
 -12   0  12   21.82    8.65
  12   0 -12   10.11    7.08
 -12   0  13    0.86    5.39
  12   0 -13   -0.00    4.73
 -12   0  14    2.24    5.07
  12   0 -14    0.00    5.67
 -12   0  15   -0.00    5.94
  12   0 -15    0.00    3.47
 -12   0  16   28.13   10.49
  12   0 -16   30.49   10.25
 -12   0  17   -0.00    5.34
 -12   0  18   -0.00    5.06
  12   0 -18   -0.00    4.93
 -12   0  19   -0.00    4.85
  12   0 -19    3.04    5.65
 -12   0  20    3.70    6.49
  12   0 -20    7.40    6.84
 -12   0  21   -0.00    5.76
  12   0 -21    0.00    5.06
 -12   0  22   16.69    9.26
  12   0 -22   -0.00    4.87
  12   0 -23   -0.00    6.11
 -12   0  24   -0.00    6.15
  12   0 -24    0.00    5.51
 -12   0  25    0.00    5.49
  12   0 -25    3.22    6.35
 -12   0  26   -0.00    5.58
  12   0 -26   -0.00    5.88
  12   0 -27    2.09    5.33
  12   0 -28    3.59    6.10
 -12   1   1   -0.00    4.49
 -12   1   1   -0.00    5.44
  12  -1  -1   -0.00    4.89
 -12  -1   1    6.11    6.53
 -12  -1   1    3.27    4.79
 -12   1   2   21.04    8.67
 -12   1   2   17.79    7.72
  12  -1  -2   23.18    8.88
  12   1  -2   16.76    8.58
 -12  -1   2   16.90    8.70
 -12  -1   2   21.52    9.06
 -12   1   3   -0.00    5.39
 -12   1   3    1.88    4.45
  12  -1  -3    4.26    5.13
  12   1  -3    4.75    6.53
 -12  -1   3   -0.00    5.31
 -12  -1   3   12.60    7.72
 -12   1   4   38.10   10.28
 -12   1   4   25.12    9.97
  12  -1  -4   28.07    9.43
  12   1  -4   53.43   12.54
 -12  -1   4   47.11   11.83
 -12  -1   4   43.25   11.62
 -12   1   5   -0.00    4.41
 -12   1   5    2.06    5.65
  12  -1  -5   -0.00    4.38
  12   1  -5    5.09    5.63
 -12  -1   5    0.69    5.21
 -12  -1   5    0.00    5.62
 -12   1   6   -0.00    4.87
  12  -1  -6    7.04    5.39
  12   1  -6   11.20    6.96
 -12  -1   6    2.30    5.07
 -12  -1   6    0.49    5.05
 -12   1   7   -0.00    5.38
  12  -1  -7    0.00    5.43
  12   1  -7   -0.00    5.73
 -12  -1   7    1.75    5.02
 -12  -1   7    0.22    4.98
 -12   1   8   29.24    9.43
  12  -1  -8    0.00    6.56
  12   1  -8   26.46   10.25
 -12  -1   8   36.62   10.94
 -12   1   9    8.17    5.91
  12  -1  -9    6.08    6.40
  12   1  -9    8.76    6.48
 -12  -1   9    3.85    5.70
 -12   1  10   18.61    7.55
  12  -1 -10   27.14    9.03
  12   1 -10   10.69    7.36
 -12  -1  10    2.47    4.98
 -12   1  11    3.92    5.49
  12  -1 -11   -0.00    5.70
  12   1 -11   -0.00    5.06
 -12  -1  11   -0.00    5.81
 -12   1  12   11.15    7.10
  12  -1 -12    1.88    5.08
  12   1 -12    0.00    4.47
 -12  -1  12    0.19    4.66
 -12   1  13   -0.00    4.88
  12  -1 -13    6.60    6.54
  12   1 -13    0.00    5.04
 -12  -1  13    1.12    3.94
 -12   1  14   22.98    9.77
  12  -1 -14   44.49   12.14
  12   1 -14   32.30   10.69
 -12  -1  14   20.36    9.10
 -12   1  15   -0.00    5.39
  12  -1 -15   -0.00    6.84
  12   1 -15    0.00    4.98
 -12  -1  15    0.96    4.95
 -12   1  16   -0.00    4.29
  12  -1 -16    0.84    5.31
  12   1 -16   -0.00    4.36
 -12  -1  16   -0.00    5.37
 -12   1  17   10.96    6.88
  12  -1 -17    3.55    5.18
  12   1 -17    7.15    6.73
 -12  -1  17    1.76    5.04
 -12   1  18    1.80    5.27
  12  -1 -18    9.22    6.70
  12   1 -18    6.00    6.16
 -12  -1  18    6.64    7.75
 -12   1  19    2.80    6.18
  12  -1 -19   -0.00    4.45
  12   1 -19    7.30    6.92
 -12  -1  19    1.64    6.93
 -12   1  20   11.28    7.61
  12  -1 -20    0.00    4.79
  12   1 -20   16.87    8.23
 -12  -1  20    7.61    7.20
 -12   1  21    5.68    6.85
  12  -1 -21   -0.00    5.12
  12   1 -21    0.00    6.42
 -12  -1  21    6.76    7.43
 -12   1  22   -0.00    6.67
  12  -1 -22   -0.00    5.64
  12   1 -22    0.67    4.76
 -12  -1  22   -0.00    6.75
 -12   1  23   -0.00    5.94
  12  -1 -23    1.64    5.89
  12   1 -23   -0.00    4.89
 -12  -1  23   -0.00    6.55
 -12   1  24   10.11    8.07
  12  -1 -24    3.14    6.19
  12   1 -24   10.18    6.78
 -12  -1  24    2.81    6.39
 -12   1  25    2.56    6.59
  12  -1 -25    1.93    5.40
  12   1 -25   -0.00    5.83
 -12   1  26    3.95    7.27
  12  -1 -26    1.01    5.79
  12   1 -26    7.96    7.97
 -12   1  27    1.92    5.31
  12  -1 -27    4.63    6.33
  12   1 -27    2.03    6.42
  12  -1 -28   -0.00    5.33
  12   1 -28   10.17    7.76
 -12   2   1    3.70    5.60
 -12   2   1   -0.00    5.96
  12  -2  -1    1.42    4.91
 -12  -2   1    0.00    6.27
 -12  -2   1    2.70    5.67
 -12   2   2   11.55    6.85
 -12   2   2   21.12    8.42
  12  -2  -2   14.73    8.31
 -12  -2   2   17.56    7.72
 -12  -2   2   11.25    7.25
 -12   2   3   -0.00    4.80
 -12   2   3    3.18    5.43
  12  -2  -3   -0.00    6.04
  12   2  -3    5.10    6.50
 -12  -2   3    2.58    6.03
 -12  -2   3    5.49    5.78
 -12   2   4   11.99    6.49
 -12   2   4    6.00    6.42
  12  -2  -4   15.01    7.63
  12   2  -4    2.45    6.24
 -12  -2   4   12.79    7.31
 -12  -2   4    3.05    5.30
 -12   2   5    0.10    4.67
 -12   2   5    2.92    5.43
  12  -2  -5    5.33    6.09
  12   2  -5    8.65    6.66
 -12  -2   5   -0.00    4.95
 -12  -2   5    7.90    6.23
 -12   2   6   25.51    9.49
  12  -2  -6   27.99    9.13
  12   2  -6   47.41   12.06
 -12  -2   6   27.49    9.51
 -12  -2   6   16.04    8.18
 -12   2   7    1.22    4.46
  12  -2  -7    9.38    6.45
  12   2  -7    5.18    6.26
 -12  -2   7    9.15    7.49
 -12  -2   7    1.45    6.30
 -12   2   8    5.06    6.18
  12  -2  -8    4.53    5.71
  12   2  -8    8.57    7.14
 -12  -2   8    5.74    6.33
 -12  -2   8    3.79    6.03
 -12   2   9   -0.00    4.79
  12  -2  -9    0.00    5.74
  12   2  -9   -0.00    4.32
 -12  -2   9    3.38    5.97
 -12   2  10   16.59    8.77
  12  -2 -10   27.03    9.63
  12   2 -10   26.11    9.99
 -12  -2  10   27.45   10.39
 -12   2  11    0.00    5.17
  12  -2 -11   13.65    7.02
  12   2 -11    4.07    5.92
 -12  -2  11    0.86    5.35
 -12   2  12   15.48    7.97
  12  -2 -12   13.21    7.60
  12   2 -12   12.57    7.86
 -12  -2  12   15.24    8.34
 -12   2  13    1.34    5.57
  12  -2 -13   -0.00    5.05
  12   2 -13   -0.00    4.64
 -12  -2  13    1.84    6.19
 -12   2  14    1.68    5.57
  12  -2 -14   -0.00    4.28
  12   2 -14    1.72    6.20
 -12  -2  14    1.99    5.10
 -12   2  15    0.21    5.64
  12  -2 -15   -0.00    4.78
  12   2 -15    2.22    4.79
 -12  -2  15   -0.00    5.42
 -12   2  16   12.38    8.14
  12  -2 -16    6.95    6.10
  12   2 -16    7.93    7.35
 -12  -2  16   14.58    7.78
 -12   2  17    1.96    4.88
  12  -2 -17    1.96    4.99
  12   2 -17   -0.00    5.77
 -12  -2  17    1.64    5.68
 -12   2  18    7.01    7.12
  12  -2 -18    5.45    5.58
  12   2 -18    3.44    5.16
 -12  -2  18    2.05    4.96
 -12   2  19    0.00    5.04
  12  -2 -19    1.32    5.61
  12   2 -19    0.00    6.87
 -12  -2  19    7.64    6.16
 -12   2  20   -0.00    6.82
  12  -2 -20    3.85    5.85
  12   2 -20    7.83    7.73
 -12  -2  20    0.00    5.46
 -12   2  21    6.06    7.31
  12  -2 -21    1.86    5.98
  12   2 -21    6.68    6.73
 -12  -2  21    6.79    6.71
 -12   2  22   14.92    9.19
  12  -2 -22    3.33    5.96
  12   2 -22    0.00    7.52
 -12  -2  22    0.00    5.80
 -12   2  23    0.00    6.67
  12  -2 -23    4.45    5.44
  12   2 -23   -0.00    5.80
 -12   2  24   -0.00    5.72
  12  -2 -24    0.00    5.68
  12   2 -24   -0.00    6.62
 -12   2  25    0.00    5.81
  12  -2 -25    0.77    4.55
  12   2 -25    3.69    6.53
 -12   2  26    0.23    7.19
  12  -2 -26    5.40    6.95
  12   2 -26    2.66    5.41
 -12   2  27   -0.00    7.97
  12  -2 -27    0.00    5.18
  12   2 -27   -0.00    7.08
 -12   2  28    1.14    7.55
  12  -2 -28    5.04    6.70
 -12   2  29    0.00    7.94
 -12   3   1    1.85    5.29
 -12  -3   1   -0.00    6.35
 -12  -3   1    3.14    6.97
 -12   3   2    9.84    6.43
 -12   3   2   30.72    8.80
 -12  -3   2    8.63    6.37
 -12  -3   2   22.10    9.64
 -12   3   3    3.72    4.81
 -12   3   3    0.00    4.54
  12  -3  -3    9.87    6.56
  12   3  -3    3.26    5.85
 -12  -3   3    5.56    6.40
 -12  -3   3    5.61    6.58
 -12   3   4    8.55    6.38
 -12   3   4   17.30    7.68
  12  -3  -4   26.92    8.46
  12   3  -4   18.17    8.85
 -12  -3   4   10.09    7.04
 -12  -3   4   10.88    7.10
 -12   3   5    4.31    5.51
  12  -3  -5   -0.00    4.65
  12   3  -5   -0.00    4.51
 -12  -3   5    3.56    5.97
 -12  -3   5    1.81    5.44
 -12   3   6   -0.00    4.07
  12  -3  -6   -0.00    3.93
  12   3  -6    5.64    6.36
 -12  -3   6    0.00    5.50
 -12  -3   6    5.43    6.63
 -12   3   7    2.66    5.08
  12  -3  -7    0.88    4.94
  12   3  -7    5.69    6.13
 -12  -3   7    7.44    6.72
 -12  -3   7    3.19    5.55
 -12   3   8   28.27    8.84
  12  -3  -8   10.73    6.88
  12   3  -8   17.80    8.57
 -12  -3   8   19.42    8.63
 -12  -3   8   10.72    8.27
 -12   3   9    1.90    4.84
  12  -3  -9   10.26    6.35
  12   3  -9    0.00    5.95
 -12  -3   9   13.37    7.67
 -12  -3   9    0.54    6.01
 -12   3  10    2.41    5.89
  12  -3 -10   27.00    8.99
  12   3 -10   10.61    7.22
 -12  -3  10    5.41    6.07
 -12   3  11    3.81    5.70
  12  -3 -11   -0.00    4.75
  12   3 -11    3.79    5.60
 -12  -3  11   -0.00    5.57
 -12   3  12   20.92    8.45
  12  -3 -12   11.42    7.18
  12   3 -12    7.29    6.65
 -12  -3  12    5.31    6.45
 -12   3  13    1.92    4.30
  12  -3 -13    6.83    5.85
  12   3 -13   -0.00    6.67
 -12  -3  13    2.11    5.30
 -12   3  14   18.38    8.21
  12  -3 -14   14.96    7.74
  12   3 -14   17.25    8.66
 -12  -3  14    4.29    6.90
 -12   3  15   -0.00    5.42
  12  -3 -15    4.09    5.54
  12   3 -15    0.00    6.70
 -12  -3  15   -0.00    5.87
 -12   3  16    0.94    5.40
  12  -3 -16    4.39    5.53
  12   3 -16    2.95    5.70
 -12  -3  16    1.86    5.28
 -12   3  17   -0.00    5.47
  12  -3 -17   -0.00    4.83
  12   3 -17    7.59    6.57
 -12  -3  17    1.04    6.61
 -12   3  18    1.44    5.91
  12  -3 -18   -0.00    5.26
  12   3 -18    4.12    6.40
 -12  -3  18   -0.00    6.36
 -12   3  19    4.14    7.06
  12  -3 -19    0.00    5.02
  12   3 -19    8.38    7.26
 -12  -3  19    3.61    6.26
 -12   3  20    0.00    6.12
  12  -3 -20   -0.00    5.26
  12   3 -20   26.55    9.43
 -12  -3  20   -0.00    5.88
 -12   3  21   -0.00    6.74
  12  -3 -21    0.00    4.22
  12   3 -21   -0.00    5.12
 -12   3  22   -0.00    6.43
  12  -3 -22   -0.00    4.63
  12   3 -22    7.86    6.20
 -12   3  23    6.26    7.65
  12  -3 -23    4.35    5.82
  12   3 -23    5.14    6.06
 -12   3  24    6.92    8.19
  12  -3 -24    6.46    6.66
  12   3 -24    1.37    5.91
 -12   3  25    5.18    8.43
  12  -3 -25   -0.00    5.53
  12   3 -25    0.03    7.20
 -12   3  26    0.91    5.78
  12  -3 -26    4.02    7.12
  12   3 -26   -0.00    5.35
 -12   3  27    2.48    6.13
  12  -3 -27    0.00    5.68
 -12   3  28    0.60    7.41
  12  -3 -28    0.00    5.87
 -12   3  29   -0.00    7.31
 -12   3  30   -0.00    7.46
 -12   4   1   -0.00    4.80
 -12  -4   1    1.97    6.17
 -12  -4   1    4.84    6.18
 -12   4   2   12.20    6.04
 -12  -4   2   11.08    7.78
 -12  -4   2    3.00    6.39
 -12   4   3    1.32    5.25
 -12  -4   3    4.08    6.45
 -12  -4   3    0.25    6.27
 -12   4   4    3.00    4.30
 -12   4   4   -0.00    4.85
  12   4  -4   -0.00    5.85
 -12  -4   4    0.75    4.48
 -12  -4   4    0.66    6.28
 -12   4   5    0.00    3.89
  12  -4  -5    7.41    5.57
  12   4  -5    9.61    6.74
 -12  -4   5    0.55    6.13
 -12  -4   5    1.28    5.12
 -12   4   6   13.41    6.90
  12  -4  -6   26.24    8.84
  12   4  -6   33.15   10.67
 -12  -4   6   28.94   10.00
 -12  -4   6    5.27    6.32
 -12   4   7    0.00    5.85
  12  -4  -7   16.46    7.06
  12   4  -7   16.12    8.51
 -12  -4   7    8.24    7.33
 -12  -4   7    8.20    6.45
 -12   4   8    4.68    5.76
  12  -4  -8   -0.00    4.45
  12   4  -8   -0.00    5.59
 -12  -4   8    0.00    5.83
 -12  -4   8   -0.00    6.73
 -12   4   9   -0.00    4.05
  12  -4  -9    9.93    6.16
  12   4  -9    7.10    7.30
 -12  -4   9   12.72    8.27
 -12  -4   9    0.50    6.73
 -12   4  10   23.03    8.45
  12  -4 -10   11.38    6.33
  12   4 -10    4.45    5.55
 -12  -4  10    4.03    6.37
 -12  -4  10    8.40    7.54
 -12   4  11    3.45    5.61
  12  -4 -11    0.00    4.93
  12   4 -11   10.29    7.06
 -12  -4  11   -0.00    5.08
 -12  -4  11    4.12    5.72
 -12   4  12   22.97    8.68
  12  -4 -12    5.11    6.26
  12   4 -12   23.16    9.73
 -12  -4  12   20.37    9.45
 -12   4  13    0.18    5.24
  12  -4 -13    1.47    5.97
  12   4 -13    5.76    6.73
 -12  -4  13   -0.00    5.29
 -12   4  14    3.17    5.09
  12  -4 -14   -0.00    5.06
  12   4 -14    3.23    5.75
 -12  -4  14   -0.00    5.26
 -12   4  15    0.23    5.24
  12  -4 -15    4.59    5.93
  12   4 -15   13.20    7.96
 -12  -4  15   -0.00    5.75
 -12   4  16    4.84    5.80
  12  -4 -16   17.60    7.77
  12   4 -16    3.46    5.72
 -12  -4  16    8.63    7.85
 -12   4  17   14.19    7.69
  12  -4 -17    7.37    6.23
  12   4 -17   17.23    9.56
 -12  -4  17    6.77    7.71
 -12   4  18    9.86    6.87
  12  -4 -18    2.90    5.70
  12   4 -18    6.14    7.83
 -12   4  19    0.00    6.36
  12  -4 -19   -0.00    4.81
  12   4 -19   -0.00    6.90
 -12   4  20    7.17    8.18
  12  -4 -20   -0.00    5.04
  12   4 -20    5.77    6.84
 -12   4  21    4.03    6.15
  12  -4 -21   -0.00    5.32
  12   4 -21    8.81    7.29
 -12   4  22    2.07    6.05
  12  -4 -22    1.30    5.13
  12   4 -22    7.96    7.57
 -12   4  23    2.24    6.29
  12  -4 -23    5.05    6.48
  12   4 -23    0.82    6.00
 -12   4  24   -0.00    6.10
  12  -4 -24    0.00    4.97
  12   4 -24    0.35    5.95
 -12   4  25    3.11    6.71
  12  -4 -25    3.28    6.23
  12   4 -25    2.09    5.23
 -12   4  26    4.76    7.46
  12  -4 -26    2.63    5.66
  12   4 -26    2.04    5.82
 -12   4  27    6.12    7.84
  12  -4 -27    0.52    5.44
 -12   4  28    2.29    8.48
  12  -4 -28    9.42    7.78
 -12   4  29    2.72    7.54
 -12   4  30    0.11    6.85
 -12   4  31    4.81    8.21
 -12   5   1    1.25    4.67
 -12  -5   1    4.71    6.68
 -12  -5   1    1.58    5.64
 -12   5   2    5.30    4.42
 -12  -5   2    4.63    6.86
 -12  -5   2    0.11    5.51
 -12   5   3    5.67    5.13
 -12  -5   3    9.38    7.28
 -12  -5   3   -0.00    5.73
 -12   5   4   15.26    7.09
 -12  -5   4   18.34    8.52
 -12  -5   4    7.81    7.26
 -12   5   5    0.00    4.51
  12   5  -5    0.00    6.75
 -12  -5   5    0.00    6.53
 -12  -5   5    1.33    5.84
 -12   5   6    1.48    5.45
  12   5  -6   -0.00    6.39
 -12  -5   6    7.11    6.04
 -12  -5   6    3.14    6.73
 -12   5   7    2.15    5.74
  12   5  -7    5.61    7.55
 -12  -5   7    0.26    5.44
 -12  -5   7    3.75    6.72
 -12   5   8   10.12    6.38
  12   5  -8   12.72    8.32
 -12  -5   8    6.58    7.07
 -12  -5   8   28.61   10.26
 -12   5   9   10.86    6.96
  12   5  -9   17.13    8.46
 -12  -5   9    4.16    5.79
 -12  -5   9    5.10    6.13
 -12   5  10    0.00    5.73
  12  -5 -10    9.82    6.31
  12   5 -10    5.64    6.48
 -12  -5  10    2.08    6.75
 -12  -5  10    7.37    7.63
 -12   5  11   -0.00    5.29
  12  -5 -11    3.27    5.48
  12   5 -11    8.91    8.27
 -12  -5  11    8.28    5.67
 -12  -5  11   -0.00    5.94
 -12   5  12    4.83    5.35
  12  -5 -12    3.03    4.98
  12   5 -12    1.49    6.00
 -12  -5  12    5.99    5.95
 -12  -5  12    0.00    6.60
 -12   5  13    7.08    6.51
  12  -5 -13   10.58    6.80
  12   5 -13    5.20    6.67
 -12  -5  13    2.48    5.83
 -12   5  14   13.71    7.21
  12  -5 -14   19.77    8.18
  12   5 -14   12.06    7.13
 -12  -5  14    5.69    7.05
 -12   5  15    2.25    4.94
  12  -5 -15    0.00    5.03
 -12   5  16    4.22    5.01
  12  -5 -16    0.36    3.85
  12   5 -16   -0.00    6.19
 -12   5  17    8.85    6.45
  12  -5 -17    5.03    5.40
  12   5 -17    6.82    7.56
 -12   5  18    5.00    6.42
  12  -5 -18    6.59    6.38
  12   5 -18   15.15    8.13
 -12   5  19    0.00    6.62
  12  -5 -19   -0.00    4.97
  12   5 -19    2.74    7.37
 -12   5  20    6.71    7.00
  12  -5 -20    3.68    5.55
  12   5 -20    6.78    7.22
 -12   5  21   -0.00    6.50
  12  -5 -21   -0.00    5.68
  12   5 -21   -0.00    5.89
 -12   5  22    1.02    5.03
  12  -5 -22   -0.00    6.35
  12   5 -22   -0.00    3.82
 -12   5  23    1.45    6.12
  12  -5 -23    3.56    6.11
  12   5 -23   -0.00    7.60
 -12   5  24    4.21    5.62
  12  -5 -24    0.00    5.26
  12   5 -24    7.79    5.66
 -12   5  25    7.84    7.89
  12  -5 -25    2.35    5.79
  12   5 -25   12.67    7.78
 -12   5  26    6.74    7.15
  12  -5 -26    3.74    6.58
 -12   5  27   -0.00    6.19
  12  -5 -27    2.39    5.01
 -12   5  28    3.19    6.77
  12  -5 -28    2.85    5.50
 -12   5  29   -0.00    6.73
 -12   6   1    4.77    4.69
 -12  -6   1    5.87    7.48
 -12   6   2    2.05    3.70
 -12  -6   2    0.00    6.18
 -12  -6   2    5.70    6.86
 -12   6   3    0.00    4.60
 -12  -6   3    4.93    6.69
 -12  -6   3   -0.00    6.65
 -12   6   4   -0.00    4.46
 -12  -6   4    1.16    5.02
 -12  -6   4   -0.00    5.64
 -12   6   5    8.48    6.01
 -12  -6   5    7.19    7.13
 -12  -6   5    3.91    7.59
 -12   6   6    9.80    6.32
 -12  -6   6    6.32    6.70
 -12  -6   6    7.79    8.48
 -12   6   7    7.06    6.09
  12   6  -7    1.99    6.53
 -12  -6   7    0.00    5.74
 -12  -6   7    0.00    6.06
 -12   6   8    2.59    4.88
  12   6  -8    4.07    7.82
 -12  -6   8   -0.00    5.59
 -12  -6   8    0.73    6.67
 -12   6   9   -0.00    5.86
  12   6  -9    2.48    6.32
 -12  -6   9   -0.00    4.15
 -12  -6   9    4.49    6.42
 -12   6  10    2.25    3.80
  12   6 -10    1.25    6.74
 -12  -6  10    4.22    7.68
 -12  -6  10    1.98    5.78
 -12   6  11   30.63    8.99
  12   6 -11   37.37   11.71
 -12  -6  11   13.27    8.73
 -12  -6  11   31.34   11.08
 -12   6  12    7.68    6.53
  12   6 -12   10.87    7.41
 -12  -6  12    1.05    5.76
 -12   6  13    4.52    6.06
  12   6 -13    5.22    5.87
 -12  -6  13    1.04    5.51
 -12   6  14    0.00    5.78
  12   6 -14   -0.00    6.72
 -12  -6  14   -0.00    5.89
 -12   6  15    0.00    5.47
  12   6 -15    5.24    6.57
 -12   6  16    3.01    5.21
  12  -6 -16    3.40    5.31
  12   6 -16    6.51    6.70
 -12   6  17    3.18    7.20
  12  -6 -17    4.25    5.91
  12   6 -17    4.93    5.90
 -12   6  18    1.58    5.42
  12  -6 -18    2.62    5.12
  12   6 -18    5.08    8.12
 -12   6  19    0.00    6.64
  12  -6 -19    1.57    5.26
  12   6 -19   -0.00    6.19
 -12   6  20    2.66    5.40
  12  -6 -20    2.82    5.50
  12   6 -20   -0.00    7.46
 -12   6  21    0.65    7.17
  12  -6 -21    4.15    6.48
  12   6 -21    0.00    5.42
 -12   6  22    3.29    6.90
  12  -6 -22   -0.00    4.40
  12   6 -22   11.38    7.89
 -12   6  23    7.09    6.91
  12  -6 -23   -0.00    4.60
  12   6 -23   -0.00    5.42
 -12   6  24    0.00    5.56
  12  -6 -24    0.23    5.05
 -12   6  25    4.21    6.60
  12  -6 -25    0.04    4.80
 -12   6  26   -0.00    5.99
  12  -6 -26    0.00    5.94
 -12   6  27    6.13    7.10
  12  -6 -27   -0.00    5.91
  12  -6 -28    0.81    6.59
 -12   7   1    0.00    3.64
 -12  -7   1    8.46    8.08
 -12   7   2    0.44    3.82
 -12  -7   2    0.00    5.87
 -12   7   3    7.92    5.22
 -12  -7   3    8.79    7.70
 -12  -7   3    4.71    7.09
 -12   7   4    5.46    5.50
 -12  -7   4   11.58    8.58
 -12  -7   4   -0.00    6.96
 -12   7   5    5.45    5.67
 -12  -7   5    1.43    6.79
 -12  -7   5    3.65    6.63
 -12   7   6   -0.00    4.45
 -12  -7   6    5.99    6.95
 -12  -7   6   -0.00    6.08
 -12   7   7    4.45    5.15
 -12  -7   7   13.53    8.62
 -12   7   8   -0.00    4.76
  12   7  -8    5.33    7.00
 -12  -7   8    0.00    6.40
 -12   7   9    8.32    5.85
  12   7  -9   24.68    9.54
 -12  -7   9   15.47    8.27
 -12   7  10    3.13    4.71
  12   7 -10    0.00    7.64
 -12  -7  10    1.62    6.04
 -12   7  11   -0.00    5.64
  12   7 -11   -0.00    5.07
 -12  -7  11    5.16    6.79
 -12   7  12    0.00    4.55
  12   7 -12    2.29    5.46
 -12  -7  12   -0.00    5.50
 -12   7  13    1.76    5.38
  12   7 -13    0.45    6.50
 -12  -7  13    5.71    5.56
 -12   7  14    4.79    6.36
  12   7 -14    5.35    7.47
 -12  -7  14    7.90    7.46
 -12   7  15   10.29    7.34
  12   7 -15    8.03    7.58
 -12  -7  15    0.00    5.71
 -12   7  16   -0.00    5.20
  12   7 -16   -0.00    6.51
 -12  -7  16    0.00    7.50
 -12   7  17    2.03    4.47
  12   7 -17   -0.00    5.98
 -12   7  18   -0.00    5.52
  12   7 -18   -0.00    5.04
 -12   7  19    4.02    5.02
  12   7 -19    9.46    7.84
 -12   7  20   -0.00    6.42
  12   7 -20    0.00    6.49
 -12   7  21   -0.00    5.95
  12   7 -21    6.69    7.35
 -12   7  22   -0.00    5.91
  12   7 -22   -0.00    6.24
 -12   7  23    1.87    7.25
  12  -7 -23    0.00    6.72
 -12   7  24   10.32    7.20
  12  -7 -24   -0.00    6.62
  12  -7 -25   -0.00    6.07
  12  -7 -26   -0.00    6.55
  12  -7 -27    3.88    6.22
  12  -7 -28    2.01    6.17
 -12   8   1    6.85    4.93
 -12  -8   1    5.04    7.10
 -12   8   2    4.50    4.78
 -12  -8   2   -0.00    4.72
 -12   8   3    0.35    3.70
 -12  -8   3    4.43    6.35
 -12   8   4   -0.00    4.49
 -12  -8   4   -0.00    6.62
 -12   8   5   14.00    6.46
 -12  -8   5    0.00    7.70
 -12   8   6    0.00    5.01
 -12  -8   6   -0.00    8.06
 -12   8   7    6.91    5.98
 -12  -8   7   12.15    9.12
 -12   8   8    4.54    5.07
 -12  -8   8    2.38    6.70
 -12   8   9   -0.00    5.18
  12   8  -9    0.00    4.92
 -12  -8   9    1.40    5.28
 -12   8  10    0.00    4.13
  12   8 -10    3.29    6.36
 -12  -8  10   -0.00    6.95
 -12   8  11    0.00    5.03
  12   8 -11    3.62    6.68
 -12  -8  11   -0.00    7.47
 -12   8  12   -0.00    5.34
  12   8 -12   -0.00    5.27
 -12  -8  12    1.89    5.48
 -12   8  13    0.63    4.48
  12   8 -13    0.00    5.76
 -12  -8  13   -0.00    6.04
 -12   8  14   -0.00    5.22
  12   8 -14    2.63    4.79
 -12  -8  14   -0.00    6.26
 -12   8  15   15.89    7.23
  12   8 -15   18.49    9.65
 -12  -8  15    0.00    5.78
 -12   8  16    9.40    5.70
  12   8 -16    0.00    5.09
 -12  -8  16    2.36    5.79
 -12   8  17    2.61    5.05
  12   8 -17   -0.00    5.99
 -12  -8  17   -0.00    6.39
 -12   8  18    0.37    5.10
  12   8 -18   -0.00    6.08
 -12  -8  18    8.35    7.35
 -12   8  19   -0.00    5.72
  12   8 -19   -0.00    6.02
 -12   8  20   -0.00    5.65
  12   8 -20   -0.00    6.92
 -12   8  21    4.57    6.60
 -12   9   1   -0.00    3.52
 -12  -9   1    6.71    6.73
 -12   9   2    1.60    3.72
 -12  -9   2    0.00    5.63
 -12   9   3   21.31    7.42
 -12  -9   3   14.43    8.40
 -12   9   4    0.38    4.54
 -12  -9   4    1.95    6.65
 -12   9   5   10.86    5.42
 -12  -9   5    0.09    6.06
 -12   9   6   -0.00    4.28
 -12  -9   6    6.28    7.52
 -12   9   7    0.00    4.45
 -12  -9   7    0.00    6.68
 -12   9   8   -0.00    4.90
 -12  -9   8   -0.00    6.69
 -12   9   9   15.15    6.95
 -12  -9   9   25.28    9.91
 -12   9  10   -0.00    5.11
 -12  -9  10    0.00    6.90
 -12   9  11   -0.00    4.66
  12   9 -11    8.52    7.03
 -12  -9  11    8.16    7.02
 -12   9  12    0.00    4.26
  12   9 -12   -0.00    6.16
 -12  -9  12    1.57    4.61
 -12   9  13    5.97    5.76
  12   9 -13   10.26    8.20
 -12  -9  13    1.05    6.59
 -12   9  14    6.90    5.43
  12   9 -14   -0.00    7.21
 -12  -9  14    1.81    5.96
 -12   9  15   11.54    6.64
  12   9 -15    3.89    7.30
 -12  -9  15    3.32    6.37
 -12   9  16    0.00    4.67
  12   9 -16    2.68    5.92
 -12  -9  16   -0.00    6.10
 -12   9  17   -0.00    5.47
  12   9 -17   -0.00    6.50
 -12  -9  17   -0.00    6.55
 -12   9  18   -0.00    5.13
  12   9 -18   -0.00    6.40
 -12  -9  18    0.63    5.66
 -12  10   1    3.61    4.42
 -12 -10   1   -0.00    7.10
 -12  10   2    0.00    3.60
 -12 -10   2    0.00    5.59
 -12  10   3    0.00    4.02
 -12 -10   3    2.03    6.93
 -12  10   4    1.17    3.68
 -12 -10   4   -0.00    5.92
 -12  10   5    2.78    4.40
 -12 -10   5    6.57    6.65
 -12  10   6    0.00    4.87
 -12 -10   6   -0.00    6.15
 -12  10   7    9.71    5.78
 -12 -10   7    0.77    7.99
 -12  10   8    4.22    5.19
 -12 -10   8   -0.00    4.89
 -12  10   9    6.34    5.53
 -12 -10   9    4.85    8.23
 -12  10  10   -0.00    4.28
 -12 -10  10   -0.00    7.23
 -12  10  11    9.70    6.02
 -12 -10  11    5.49    7.35
 -12  10  12    0.76    4.43
 -12 -10  12    2.86    5.55
 -12  10  13    1.11    5.33
  12  10 -13    4.12    6.57
 -12 -10  13    5.52    5.95
 -12  10  14   -0.00    5.28
  12  10 -14    3.00    6.73
 -12 -10  14   -0.00    6.32
 -12  10  15    0.00    4.79
  12  10 -15    2.92    5.82
 -12 -10  15    6.43    6.99
 -12  11   1    2.10    3.66
 -12 -11   1   12.64    7.73
 -12  11   2   -0.00    3.35
 -12 -11   2    2.58    5.77
 -12  11   3    4.90    4.16
 -12 -11   3   -0.00    5.36
 -12  11   4    2.75    4.24
 -12 -11   4   -0.00    6.07
 -12  11   5   -0.00    3.88
 -12 -11   5    4.76    6.78
 -12  11   6    1.25    3.78
 -12 -11   6   -0.00    6.59
 -12  11   7    0.84    3.52
 -12 -11   7    0.46    6.07
 -12  11   8    0.46    3.64
 -12 -11   8   -0.00    7.15
 -12  11   9    4.02    4.66
 -12 -11   9    0.00    7.77
 -12  11  10   -0.00    4.96
 -12 -11  10   -0.00    7.01
 -12  11  11    6.64    5.61
 -12 -11  11   -0.00    6.59
 -12  12   1   -0.00    3.92
 -12  12   2    2.53    3.79
 -12  12   3    0.00    4.06
 -12  12   4    2.03    4.15
 -12  12   5   -0.00    5.04
 -12  12   6    1.91    4.11
 -12  13   1    4.84    4.34
 -11   0   1   79.79   14.58
 -11   0   1   45.19   11.55
  11   0  -1   68.04   13.83
 -11   0   2   -0.00    5.50
 -11   0   2    0.00    5.42
  11   0  -2   -0.00    5.05
 -11   0   3   20.05    8.62
 -11   0   3   30.92    9.61
  11   0  -3   21.13    8.58
 -11   0   4    2.82    5.54
 -11   0   4   -0.00    5.01
  11   0  -4    1.53    5.62
 -11   0   5   99.35   17.23
 -11   0   5   93.78   16.81
  11   0  -5   94.44   16.87
 -11   0   6    9.99    6.56
  11   0  -6    2.19    4.64
 -11   0   7   -0.00    4.90
  11   0  -7   -0.00    5.05
 -11   0   8    0.01    4.58
  11   0  -8    0.00    4.46
 -11   0   9   33.77   10.31
  11   0  -9   22.30    8.79
 -11   0  10    1.19    4.99
  11   0 -10   -0.00    5.67
 -11   0  11   26.13    9.53
  11   0 -11   46.41   11.78
 -11   0  12   -0.00    5.51
  11   0 -12    2.30    5.85
 -11   0  13   12.58    7.33
  11   0 -13    2.55    5.19
 -11   0  14    4.41    6.02
  11   0 -14    4.57    5.21
 -11   0  15   16.46    8.58
  11   0 -15   19.77    8.45
 -11   0  16   -0.00    5.22
  11   0 -16   -0.00    6.69
 -11   0  17   -0.00    5.37
  11   0 -17    2.47    5.65
 -11   0  18    0.00    5.65
  11   0 -18   -0.00    5.14
 -11   0  19    2.58    6.52
  11   0 -19   24.97    9.19
 -11   0  20    2.99    5.22
  11   0 -20   -0.00    5.26
 -11   0  21    7.44    6.61
  11   0 -21   11.73    7.30
 -11   0  22    1.76    5.59
  11   0 -22    4.40    5.59
 -11   0  23    4.26    6.25
  11   0 -23   -0.00    4.56
 -11   0  24   -0.00    5.43
  11   0 -24    7.35    6.44
 -11   0  25   -0.00    7.18
  11   0 -25    4.29    5.44
 -11   0  26   -0.00    5.94
  11   0 -26    1.55    6.16
  11   0 -27    9.29    7.60
  11   0 -28    0.00    6.46
  11   0 -29    1.66    6.83
  11   0 -30   -0.00    6.57
 -11   1   1   90.41   15.11
  11   1  -1   55.45   13.41
 -11  -1   1   80.24   14.81
 -11  -1   1   59.21   13.33
 -11   1   2    6.52    5.48
  11   1  -2    7.95    6.08
 -11  -1   2    0.00    4.91
 -11  -1   2   -0.00    4.91
 -11   1   3   40.63   10.12
 -11   1   3   34.70    9.80
  11  -1  -3   20.13    8.13
  11   1  -3   51.12   11.83
 -11  -1   3   35.03   10.42
 -11  -1   3   35.04   10.42
 -11   1   4   -0.00    4.55
 -11   1   4   -0.00    5.30
  11  -1  -4   -0.00    4.87
  11   1  -4    5.05    5.97
 -11  -1   4   -0.00    4.99
 -11  -1   4    9.45    6.63
 -11   1   5    3.54    4.96
  11  -1  -5    7.72    6.24
  11   1  -5   -0.00    4.59
 -11  -1   5    4.72    4.81
 -11  -1   5    0.00    5.03
 -11   1   6    0.63    5.87
  11  -1  -6    1.56    5.22
  11   1  -6    4.59    6.25
 -11  -1   6    8.68    7.00
 -11  -1   6    0.58    5.34
 -11   1   7   27.11    9.41
  11  -1  -7   45.44   11.21
  11   1  -7   54.91   12.54
 -11  -1   7   17.78    8.40
 -11   1   8   -0.00    5.12
  11  -1  -8    1.45    4.99
  11   1  -8    6.83    6.13
 -11  -1   8    2.51    5.22
 -11   1   9   15.38    7.56
  11  -1  -9   40.59   10.43
  11   1  -9   27.88    9.24
 -11  -1   9   27.36   10.16
 -11   1  10   -0.00    5.49
  11  -1 -10   -0.00    5.36
  11   1 -10    2.73    5.31
 -11  -1  10   -0.00    4.86
 -11   1  11    5.65    5.37
  11  -1 -11   12.60    7.04
  11   1 -11   14.55    7.63
 -11  -1  11    9.84    6.26
 -11   1  12    0.00    5.86
  11  -1 -12   -0.00    5.35
  11   1 -12   -0.00    5.50
 -11  -1  12    0.00    4.00
 -11   1  13   14.57    7.66
  11  -1 -13   17.42    8.07
  11   1 -13   26.51    8.94
 -11  -1  13   10.70    6.60
 -11   1  14    0.00    4.79
  11  -1 -14   -0.00    5.61
  11   1 -14    0.00    4.40
 -11  -1  14    0.71    4.70
 -11   1  15    0.17    4.17
  11  -1 -15    4.29    5.14
  11   1 -15   -0.00    5.33
 -11  -1  15    0.73    5.21
 -11   1  16   -0.00    4.70
  11  -1 -16    2.63    5.75
  11   1 -16    9.14    6.14
 -11  -1  16   -0.00    5.83
 -11   1  17   14.84    8.28
  11  -1 -17   18.84    8.00
  11   1 -17    9.94    7.02
 -11  -1  17    6.34    6.54
 -11   1  18   -0.00    5.64
  11  -1 -18   -0.00    5.04
  11   1 -18    5.82    6.02
 -11  -1  18   -0.00    5.08
 -11   1  19    9.42    7.50
  11  -1 -19    0.31    4.24
  11   1 -19    5.31    5.94
 -11  -1  19    7.36    6.73
 -11   1  20   -0.00    5.03
  11  -1 -20    0.00    5.08
  11   1 -20    0.00    5.26
 -11  -1  20   -0.00    7.06
 -11   1  21    0.00    6.44
  11  -1 -21    0.00    4.80
  11   1 -21    0.00    6.63
 -11  -1  21    0.00    4.56
 -11   1  22    2.28    6.36
  11  -1 -22    1.51    5.26
  11   1 -22   -0.00    4.67
 -11  -1  22   -0.00    5.74
 -11   1  23   28.97   10.79
  11  -1 -23   20.00    8.62
  11   1 -23   23.99    9.90
 -11  -1  23   21.72   10.47
 -11   1  24    0.00    6.74
  11  -1 -24   -0.00    4.19
  11   1 -24    0.00    6.22
 -11  -1  24    2.33    6.72
 -11   1  25    6.43    8.22
  11  -1 -25    1.21    5.86
  11   1 -25    3.71    7.03
 -11   1  26   -0.00    7.05
  11  -1 -26    1.77    5.16
  11   1 -26   -0.00    4.13
 -11   1  27   15.55    8.77
  11  -1 -27    6.15    6.97
  11   1 -27   13.67    8.37
 -11   1  28   -0.00    6.13
  11  -1 -28   -0.00    5.60
  11   1 -28    0.00    6.99
  11  -1 -29    7.94    7.19
  11   1 -29    0.63    7.00
  11  -1 -30   -0.00    6.76
  11   1 -30   -0.00    6.84
 -11   2   1   12.17    6.12
 -11  -2   1   21.38    8.56
 -11  -2   1    4.91    6.08
 -11   2   2    0.64    4.01
  11   2  -2    0.00    6.13
 -11  -2   2   -0.00    5.12
 -11  -2   2   -0.00    4.76
 -11   2   3    2.75    5.31
  11   2  -3    9.83    6.79
 -11  -2   3   11.68    7.40
 -11  -2   3    9.12    6.61
 -11   2   4   10.58    6.40
  11   2  -4    3.90    5.51
 -11  -2   4    7.42    7.03
 -11  -2   4    7.60    6.17
 -11   2   5   25.71    9.12
  11   2  -5    5.82    6.86
 -11  -2   5   34.47   10.30
 -11  -2   5   33.86   10.23
 -11   2   6   19.51    7.91
  11  -2  -6    9.62    6.45
  11   2  -6   18.57    7.88
 -11  -2   6    5.83    6.08
 -11  -2   6   17.14    8.11
 -11   2   7    0.54    3.46
  11  -2  -7    5.95    5.46
  11   2  -7   13.85    7.97
 -11  -2   7    0.00    5.05
 -11  -2   7    4.42    6.03
 -11   2   8    9.41    6.59
  11  -2  -8    4.15    5.97
  11   2  -8   11.58    7.46
 -11  -2   8   14.41    7.86
 -11   2   9   11.12    7.54
  11  -2  -9   29.49    9.23
  11   2  -9   31.95    9.94
 -11  -2   9   33.80   10.77
 -11   2  10   -0.00    4.04
  11  -2 -10    5.49    6.43
  11   2 -10    4.97    5.99
 -11  -2  10    1.98    5.83
 -11   2  11   17.17    8.25
  11  -2 -11   30.40    9.30
  11   2 -11   16.85    8.28
 -11  -2  11   25.19    9.92
 -11   2  12   -0.00    4.72
  11  -2 -12    6.52    5.80
  11   2 -12    1.44    5.95
 -11  -2  12    1.70    6.47
 -11   2  13    4.55    6.08
  11  -2 -13    4.68    7.14
  11   2 -13   -0.00    5.57
 -11  -2  13   -0.00    5.45
 -11   2  14    3.34    6.01
  11  -2 -14   13.96    6.57
  11   2 -14    5.37    5.09
 -11  -2  14    1.55    4.73
 -11   2  15   18.54    8.63
  11  -2 -15   10.77    7.00
  11   2 -15   19.68    8.59
 -11  -2  15   18.05    8.42
 -11   2  16    0.90    5.46
  11  -2 -16    3.51    6.62
  11   2 -16   10.78    7.33
 -11  -2  16   11.32    7.39
 -11   2  17    6.52    6.68
  11  -2 -17    0.94    3.55
  11   2 -17   -0.00    5.75
 -11  -2  17   -0.00    4.85
 -11   2  18    0.01    4.18
  11  -2 -18    0.00    4.69
  11   2 -18    6.92    6.81
 -11  -2  18   -0.00    4.76
 -11   2  19    4.62    5.96
  11  -2 -19   13.08    6.98
  11   2 -19    4.17    6.62
 -11  -2  19    5.21    7.52
 -11   2  20    2.63    6.43
  11  -2 -20   -0.00    5.16
  11   2 -20    0.00    6.74
 -11  -2  20   -0.00    6.02
 -11   2  21   13.53    8.94
  11  -2 -21   10.38    7.59
  11   2 -21   11.34    7.45
 -11  -2  21   22.23    9.95
 -11   2  22   -0.00    4.87
  11  -2 -22   -0.00    5.07
  11   2 -22   -0.00    6.34
 -11  -2  22    6.25    7.67
 -11   2  23    0.00    6.89
  11  -2 -23   13.13    7.78
  11   2 -23    2.05    6.34
 -11  -2  23   -0.00    6.26
 -11   2  24   -0.00    6.23
  11  -2 -24    5.82    6.27
  11   2 -24   -0.00    5.71
 -11   2  25    5.17    6.56
  11  -2 -25    2.26    5.67
  11   2 -25   -0.00    5.32
 -11   2  26    3.98    6.45
  11  -2 -26   -0.00    5.57
  11   2 -26   -0.00    5.65
 -11   2  27    3.21    7.28
  11  -2 -27    1.76    7.68
  11   2 -27    9.97    7.61
 -11   2  28   -0.00    6.70
  11  -2 -28    0.96    5.31
  11   2 -28    0.00    5.89
 -11   2  29    0.00    6.97
  11  -2 -29    0.00    6.61
  11   2 -29    2.36    5.68
  11  -2 -30   -0.00    7.46
 -11   3   1   13.63    6.52
 -11   3   1    5.03    5.02
  11  -3  -1   10.32    6.19
 -11  -3   1   10.43    6.78
 -11  -3   1    7.79    6.42
 -11   3   2   13.60    6.31
 -11   3   2   21.11    7.85
  11  -3  -2   22.20    7.61
 -11  -3   2    5.97    6.12
 -11  -3   2    3.21    5.48
 -11   3   3   36.46    9.39
  11   3  -3   31.88   11.00
 -11  -3   3   48.40   11.92
 -11  -3   3   32.72   10.57
 -11   3   4   -0.00    4.76
  11   3  -4   17.83    7.83
 -11  -3   4    5.85    7.28
 -11  -3   4   -0.00    5.46
 -11   3   5    2.56    4.72
  11   3  -5    5.06    5.69
 -11  -3   5    5.12    5.80
 -11  -3   5   -0.00    5.74
 -11   3   6    6.56    5.50
  11   3  -6    7.12    7.12
 -11  -3   6    2.07    5.33
 -11  -3   6   13.81    7.74
 -11   3   7   32.58    9.61
  11  -3  -7   23.41    8.55
  11   3  -7   38.04   10.47
 -11  -3   7   23.69    9.42
 -11  -3   7   51.49   12.38
 -11   3   8    0.00    4.82
  11  -3  -8    1.69    4.90
  11   3  -8    9.78    6.60
 -11  -3   8    2.24    5.74
 -11  -3   8    0.00    5.42
 -11   3   9    0.00    4.68
  11  -3  -9    7.50    5.92
  11   3  -9    6.69    6.00
 -11  -3   9    3.41    5.31
 -11   3  10   -0.00    4.56
  11  -3 -10    1.36    5.30
  11   3 -10    2.69    4.83
 -11  -3  10    0.19    5.74
 -11   3  11    2.25    5.51
  11  -3 -11    8.48    6.29
  11   3 -11   17.46    8.44
 -11  -3  11    6.17    6.34
 -11   3  12    0.00    6.68
  11  -3 -12    0.00    4.55
  11   3 -12    0.00    4.95
 -11  -3  12   11.68    8.51
 -11   3  13   14.62    6.93
  11  -3 -13   30.08    8.97
  11   3 -13   11.44    7.05
 -11  -3  13    6.94    7.14
 -11   3  14   -0.00    4.54
  11  -3 -14   -0.00    4.77
  11   3 -14   -0.00    5.23
 -11  -3  14   -0.00    5.84
 -11   3  15    0.04    5.65
  11  -3 -15    3.95    4.77
  11   3 -15   -0.00    6.08
 -11  -3  15   -0.00    5.55
 -11   3  16   -0.00    4.22
  11  -3 -16   -0.00    5.62
  11   3 -16   -0.00    6.13
 -11  -3  16    9.28    7.68
 -11   3  17   10.94    8.00
  11  -3 -17   13.23    6.93
  11   3 -17    6.17    6.42
 -11  -3  17   -0.00    5.36
 -11   3  18    4.51    7.23
  11  -3 -18    3.72    5.61
  11   3 -18   -0.00    5.26
 -11  -3  18   -0.00    5.67
 -11   3  19   10.10    8.12
  11  -3 -19    4.78    5.40
  11   3 -19    7.50    6.85
 -11  -3  19    4.12    7.30
 -11   3  20   -0.00    6.13
  11  -3 -20    0.00    4.57
  11   3 -20   -0.00    5.51
 -11  -3  20   -0.00    5.69
 -11   3  21   -0.00    6.42
  11  -3 -21    4.13    6.21
  11   3 -21   -0.00    5.84
 -11  -3  21    4.13    5.51
 -11   3  22    0.16    5.32
  11  -3 -22    3.88    5.57
  11   3 -22    3.74    4.88
 -11   3  23   15.35    8.50
  11  -3 -23   16.90    8.80
  11   3 -23   19.59    9.52
 -11   3  24   -0.00    5.12
  11  -3 -24    0.79    6.42
  11   3 -24    3.07    5.72
 -11   3  25   -0.00    5.81
  11  -3 -25    5.74    6.86
  11   3 -25    0.83    7.04
 -11   3  26   -0.00    6.98
  11  -3 -26   -0.00    6.09
  11   3 -26    1.47    4.76
 -11   3  27    4.01    7.03
  11  -3 -27    8.68    7.29
  11   3 -27    6.56    7.60
 -11   3  28    0.00    7.35
  11  -3 -28    3.30    5.99
  11   3 -28    2.73    6.34
 -11   3  29    3.55    7.53
  11  -3 -29   -0.00    5.30
  11   3 -29   14.93    8.19
 -11   3  30   -0.00    6.63
  11  -3 -30    3.74    6.13
 -11   4   1   28.16    8.43
 -11   4   1   29.32    8.48
  11  -4  -1   19.54    8.17
 -11  -4   1   35.54   10.31
 -11  -4   1   25.73    9.27
 -11   4   2    3.20    5.11
 -11   4   2   -0.00    3.95
  11  -4  -2   -0.00    3.97
 -11  -4   2   -0.00    5.77
 -11  -4   2   -0.00    5.83
 -11   4   3    1.54    4.07
  11  -4  -3    3.14    4.66
 -11  -4   3   -0.00    5.47
 -11  -4   3   -0.00    6.04
 -11   4   4   11.48    5.92
  11  -4  -4    7.77    5.73
  11   4  -4    0.00    6.23
 -11  -4   4    1.00    6.55
 -11  -4   4    6.41    6.09
 -11   4   5   53.37   11.74
  11   4  -5   44.73   12.76
 -11  -4   5   41.04   11.75
 -11  -4   5   38.77   12.26
 -11   4   6    9.78    5.99
  11   4  -6   14.11    8.11
 -11  -4   6    1.46    5.21
 -11  -4   6    8.56    7.02
 -11   4   7   -0.00    4.12
  11   4  -7    7.46    6.32
 -11  -4   7    4.12    7.14
 -11  -4   7   17.57    8.64
 -11   4   8    9.38    6.26
  11   4  -8    0.00    6.29
 -11  -4   8    0.37    5.72
 -11  -4   8    1.81    5.28
 -11   4   9   22.22    7.84
  11  -4  -9   27.77    9.10
  11   4  -9   11.31    7.32
 -11  -4   9   28.16    9.95
 -11  -4   9   13.11    8.89
 -11   4  10   10.37    5.53
  11  -4 -10    0.00    5.50
  11   4 -10    6.47    6.14
 -11  -4  10    1.30    5.25
 -11   4  11   23.46    8.33
  11  -4 -11   25.08    8.67
  11   4 -11   20.15    9.04
 -11  -4  11    7.87    6.97
 -11   4  12   -0.00    4.00
  11  -4 -12   -0.00    4.87
  11   4 -12    2.65    6.39
 -11  -4  12   -0.00    4.69
 -11   4  13    0.00    5.23
  11  -4 -13    0.00    4.55
  11   4 -13    0.61    3.59
 -11  -4  13    7.57    7.44
 -11   4  14    0.00    3.86
  11  -4 -14    6.07    5.56
  11   4 -14    0.00    5.77
 -11  -4  14    4.18    5.98
 -11   4  15   12.58    8.12
  11  -4 -15    3.74    5.23
  11   4 -15   11.09    7.06
 -11  -4  15    2.29    5.90
 -11   4  16    0.00    5.90
  11  -4 -16    0.00    3.89
  11   4 -16    0.00    5.29
 -11  -4  16   -0.00    5.67
 -11   4  17    3.76    6.19
  11  -4 -17    0.72    4.46
  11   4 -17   -0.00    5.31
 -11  -4  17   -0.00    5.56
 -11   4  18    5.49    6.95
  11  -4 -18   -0.00    5.39
  11   4 -18    7.06    7.12
 -11  -4  18    1.27    5.97
 -11   4  19   -0.00    6.27
  11  -4 -19    0.00    5.84
  11   4 -19    7.15    6.43
 -11   4  20    7.26    7.23
  11  -4 -20    4.42    6.22
  11   4 -20    6.86    6.15
 -11   4  21   10.44    7.52
  11  -4 -21    1.32    5.51
  11   4 -21   17.66    9.02
 -11   4  22   -0.00    6.83
  11  -4 -22    0.23    4.93
  11   4 -22    0.00    6.22
 -11   4  23    0.00    6.04
  11  -4 -23    1.65    5.40
  11   4 -23    2.56    6.18
 -11   4  24    0.00    5.70
  11  -4 -24    0.00    5.49
  11   4 -24   -0.00    5.07
 -11   4  25   13.62    8.37
  11  -4 -25   15.46    8.45
  11   4 -25    0.00    7.67
 -11   4  26    6.58    7.90
  11  -4 -26    8.87    8.17
  11   4 -26    6.57    6.85
 -11   4  27    5.58    7.40
  11  -4 -27    9.49    8.04
  11   4 -27    0.00    7.23
 -11   4  28    2.46    6.90
  11  -4 -28   -0.00    6.36
  11   4 -28    4.37    6.17
 -11   4  29   -0.00    5.46
  11  -4 -29    1.52    7.20
 -11   4  30    1.54    5.83
  11  -4 -30    5.82    7.63
 -11   4  31   -0.00    6.39
 -11   5   1   -0.00    3.90
 -11  -5   1    0.00    5.04
 -11  -5   1    3.49    6.41
 -11   5   2   34.73    8.52
 -11  -5   2   19.34    9.40
 -11  -5   2   14.19    8.61
 -11  -5   3   41.70   11.52
 -11  -5   3   25.26   10.65
 -11   5   4    0.00    4.80
 -11  -5   4    0.00    6.91
 -11  -5   4    3.20    6.81
 -11   5   5    0.00    4.19
  11  -5  -5    2.65    4.80
  11   5  -5    0.00    4.83
 -11  -5   5   -0.00    6.02
 -11  -5   5    6.29    6.17
 -11   5   6   18.49    7.06
  11   5  -6   10.70    8.84
 -11  -5   6   15.54    8.16
 -11  -5   6   12.57    7.60
 -11   5   7   26.10    8.19
  11   5  -7    0.00    6.44
 -11  -5   7    7.39    7.26
 -11  -5   7   12.99    8.31
 -11   5   8   -0.00    4.77
  11   5  -8   10.61    7.76
 -11  -5   8   -0.00    5.14
 -11  -5   8    4.02    6.96
 -11   5   9    9.68    5.94
  11  -5  -9   22.83    7.92
  11   5  -9    3.88    6.36
 -11  -5   9    6.18    6.72
 -11  -5   9    3.18    7.17
 -11   5  10    0.90    4.65
  11  -5 -10    4.25    4.85
  11   5 -10    0.00    5.52
 -11  -5  10   -0.00    5.66
 -11  -5  10    0.00    6.12
 -11   5  11    7.98    6.07
  11  -5 -11   -0.00    4.65
  11   5 -11    3.07    6.05
 -11  -5  11    0.00    5.25
 -11  -5  11    3.35    6.44
 -11   5  12   21.09    7.88
  11  -5 -12    0.00    5.04
  11   5 -12   15.05    8.29
 -11  -5  12   14.79    8.57
 -11   5  13   16.60    7.78
  11  -5 -13   18.08    7.56
  11   5 -13   10.27    7.62
 -11  -5  13   12.91    8.33
 -11   5  14    4.16    6.05
  11  -5 -14    0.00    4.42
  11   5 -14   -0.00    5.80
 -11  -5  14    0.45    5.36
 -11   5  15   -0.00    6.03
  11  -5 -15    0.35    4.11
  11   5 -15    3.35    6.48
 -11  -5  15    2.16    5.80
 -11   5  16    6.13    6.65
  11  -5 -16    0.00    4.21
  11   5 -16    0.83    5.48
 -11   5  17    6.69    5.85
  11  -5 -17    4.26    6.13
  11   5 -17   -0.00    6.47
 -11   5  18   12.98    7.50
  11  -5 -18   12.51    6.63
  11   5 -18   10.26    7.80
 -11   5  19    4.27    6.97
  11  -5 -19   11.44    8.12
  11   5 -19   11.58    7.06
 -11   5  20    9.52    7.06
  11  -5 -20    2.20    4.50
  11   5 -20    0.00    4.80
 -11   5  21   -0.00    4.92
  11  -5 -21   -0.00    5.25
  11   5 -21   -0.00    6.43
 -11   5  22   -0.00    5.56
  11  -5 -22    2.91    5.18
  11   5 -22   -0.00    6.68
 -11   5  23    4.68    6.75
  11  -5 -23   -0.00    4.36
  11   5 -23    1.89    6.47
 -11   5  24   -0.00    6.04
  11  -5 -24   -0.00    5.36
  11   5 -24    2.67    6.02
 -11   5  25   -0.00    4.76
  11  -5 -25    2.92    6.42
  11   5 -25    7.21    7.57
 -11   5  26    0.00    5.48
  11  -5 -26    4.37    7.11
  11   5 -26    0.00    5.13
 -11   5  27   -0.00    6.28
  11  -5 -27    2.87    6.04
  11   5 -27   -0.00    6.89
 -11   5  28   14.08    9.37
  11  -5 -28   -0.00    5.24
  11   5 -28    3.47    6.07
 -11   5  29    2.11    6.59
  11  -5 -29    0.00    5.75
 -11   5  30   -0.00    5.67
  11  -5 -30   -0.00    4.89
 -11   5  31    6.27    8.51
 -11   5  32   -0.00    6.10
 -11   6   1   11.09    6.15
 -11  -6   1   16.77    8.44
 -11  -6   1    9.96    7.58
 -11   6   2   -0.00    4.07
 -11  -6   2    8.20    6.52
 -11  -6   2   -0.00    5.25
 -11   6   3    2.73    4.51
 -11  -6   3    0.00    4.68
 -11  -6   3    7.07    6.86
 -11   6   4    9.19    6.11
 -11  -6   4   11.64    7.56
 -11  -6   4    5.82    6.94
 -11   6   5   10.43    6.17
 -11  -6   5   13.83    8.22
 -11  -6   5    9.45    8.82
 -11   6   6    5.50    5.41
  11   6  -6   14.62    8.86
 -11  -6   6    8.71    7.48
 -11  -6   6    0.00    6.70
 -11   6   7    0.00    4.53
  11   6  -7    1.35    6.35
 -11  -6   7    4.15    6.59
 -11  -6   7    6.67    7.72
 -11   6   8    0.00    5.04
  11   6  -8    3.87    6.29
 -11  -6   8    5.30    6.95
 -11  -6   8    2.63    5.00
 -11   6   9    0.00    5.29
  11   6  -9    2.27    6.71
 -11  -6   9    3.49    5.48
 -11  -6   9    2.95    5.10
 -11   6  10   13.52    7.34
  11  -6 -10   -0.00    3.88
  11   6 -10   13.23    7.94
 -11  -6  10   33.81   10.51
 -11  -6  10   31.27   11.33
 -11   6  11   10.48    7.36
  11  -6 -11   11.19    5.84
  11   6 -11    7.84    7.82
 -11  -6  11    4.29    7.63
 -11  -6  11    6.29    7.13
 -11   6  12    6.67    6.79
  11  -6 -12    3.30    4.66
  11   6 -12   -0.00    5.05
 -11  -6  12   10.50    7.06
 -11  -6  12    0.24    5.41
 -11   6  13    6.14    6.21
  11  -6 -13    5.58    5.39
  11   6 -13   -0.00    5.56
 -11  -6  13    2.39    6.16
 -11   6  14    3.86    4.66
  11  -6 -14    6.96    5.47
  11   6 -14   11.58    7.38
 -11   6  15    4.62    6.67
  11  -6 -15    5.75    5.74
  11   6 -15   11.03    8.00
 -11   6  16    8.55    7.63
  11  -6 -16   15.28    7.69
  11   6 -16   27.79   10.65
 -11   6  17    0.00    4.09
  11  -6 -17   -0.00    4.59
  11   6 -17    6.96    6.24
 -11   6  18   -0.00    4.69
  11  -6 -18   -0.00    4.62
  11   6 -18    9.26    6.32
 -11   6  19    3.29    5.71
  11  -6 -19    0.00    5.93
  11   6 -19    8.67    8.47
 -11   6  20    1.20    6.52
  11  -6 -20    0.00    5.68
  11   6 -20   13.43    9.36
 -11   6  21    9.21    7.44
  11  -6 -21   -0.00    5.23
  11   6 -21    6.69    7.14
 -11   6  22    2.86    4.87
  11  -6 -22    3.20    6.82
  11   6 -22    8.99    7.64
 -11   6  23   -0.00    6.35
  11  -6 -23   -0.00    5.37
  11   6 -23    0.00    6.70
 -11   6  24   -0.00    5.02
  11  -6 -24   -0.00    5.17
  11   6 -24    0.56    5.63
 -11   6  25    0.00    5.23
  11  -6 -25    4.40    5.00
  11   6 -25    5.79    7.47
 -11   6  26    0.00    6.24
  11  -6 -26    0.00    6.71
  11   6 -26    5.97    7.11
 -11   6  27   12.06    8.33
  11  -6 -27    4.62    6.79
  11   6 -27    5.51    7.40
 -11   6  28   -0.00    5.22
  11  -6 -28   -0.00    6.43
 -11   6  29   -0.00    6.18
  11  -6 -29   -0.00    6.18
 -11   6  30   -0.00    6.18
  11  -6 -30    9.35    8.46
 -11   6  31    1.57    6.17
 -11   7   1    0.00    4.32
 -11  -7   1    3.17    7.12
 -11   7   2   18.82    6.58
 -11  -7   2   20.38    9.50
 -11   7   3    0.57    3.20
 -11  -7   3    5.57    5.88
 -11  -7   3   -0.00    6.73
 -11   7   4    9.64    5.75
 -11  -7   4    5.52    7.60
 -11  -7   4    0.00    5.99
 -11   7   5   -0.00    4.46
 -11  -7   5    6.26    7.90
 -11  -7   5    0.00    6.31
 -11   7   6    8.62    5.57
 -11  -7   6    9.10    7.50
 -11  -7   6    7.77    7.43
 -11   7   7    7.34    5.63
  11   7  -7   -0.00    5.98
 -11  -7   7   -0.00    4.60
 -11  -7   7    7.09    6.65
 -11   7   8   24.59    8.00
  11   7  -8   18.03    9.20
 -11  -7   8   20.30    8.78
 -11  -7   8   14.90   10.14
 -11   7   9    8.14    5.93
  11   7  -9   10.68    8.05
 -11  -7   9    6.88    6.57
 -11   7  10   -0.00    4.58
  11   7 -10    5.94    7.27
 -11  -7  10   -0.00    4.39
 -11   7  11    0.23    4.56
  11   7 -11    1.15    6.35
 -11  -7  11   -0.00    7.00
 -11   7  12   16.65    7.57
  11   7 -12    9.58    7.79
 -11  -7  12    8.98    7.38
 -11   7  13    4.13    4.66
  11   7 -13    4.67    6.36
 -11  -7  13    0.00    5.03
 -11   7  14    2.96    5.43
  11   7 -14    8.55    7.58
 -11  -7  14    2.12    6.03
 -11   7  15   -0.00    6.01
  11   7 -15   -0.00    6.55
 -11   7  16    0.00    5.31
  11  -7 -16   11.66    6.79
  11   7 -16    5.46    6.82
 -11   7  17    4.32    5.98
  11  -7 -17   -0.00    4.47
  11   7 -17   -0.00    4.64
 -11   7  18    1.59    4.98
  11  -7 -18    0.00    5.76
  11   7 -18   23.36    9.15
 -11   7  19   -0.00    4.74
  11  -7 -19   -0.00    4.12
  11   7 -19    0.00    6.88
 -11   7  20    0.00    4.56
  11  -7 -20    0.00    5.46
  11   7 -20    5.04    7.46
 -11   7  21   -0.00    5.50
  11  -7 -21   -0.00    6.10
  11   7 -21   -0.00    5.74
 -11   7  22    6.20    6.84
  11  -7 -22   -0.00    6.01
  11   7 -22    3.75    6.69
 -11   7  23    0.00    4.90
  11  -7 -23    1.95    5.42
  11   7 -23   -0.00    5.68
 -11   7  24    7.83    6.16
  11  -7 -24    4.10    7.15
  11   7 -24   10.93    8.65
 -11   7  25    0.00    4.64
  11  -7 -25    1.96    6.01
  11   7 -25    1.74    5.85
 -11   7  26   -0.00    6.25
  11  -7 -26   -0.00    6.26
  11   7 -26    9.87    8.35
 -11   7  27   -0.00    6.08
  11  -7 -27   -0.00    6.20
 -11   7  28    0.00    6.24
  11  -7 -28    0.71    5.64
 -11   7  29    6.69    5.95
  11  -7 -29    3.67    5.29
  11  -7 -30    0.00    6.60
 -11   8   1    1.23    3.92
 -11  -8   1   -0.00    6.84
 -11   8   2    5.93    4.57
 -11  -8   2    2.08    6.72
 -11   8   3    1.51    3.94
 -11  -8   3   -0.00    5.41
 -11   8   4   23.55    6.79
 -11  -8   4    6.18    8.46
 -11   8   5   10.50    5.80
 -11  -8   5   12.70    6.88
 -11   8   6   11.18    5.99
 -11  -8   6   10.06    7.18
 -11   8   7   -0.00    4.90
 -11  -8   7    2.63    6.21
 -11   8   8    0.00    4.89
  11   8  -8    2.40    4.47
 -11  -8   8    3.58    6.19
 -11   8   9    0.75    4.19
  11   8  -9    6.67    7.01
 -11  -8   9    6.15    7.37
 -11   8  10   14.50    6.57
  11   8 -10    9.30    7.49
 -11  -8  10    0.05    6.52
 -11   8  11    3.67    5.90
  11   8 -11    9.12    6.22
 -11  -8  11    1.72    4.56
 -11   8  12    6.13    5.77
  11   8 -12    0.00    5.38
 -11  -8  12    0.07    5.86
 -11   8  13    2.44    4.17
  11   8 -13    6.23    6.64
 -11  -8  13    0.00    4.53
 -11   8  14   -0.00    4.21
  11   8 -14    0.00    6.32
 -11  -8  14   -0.00    5.45
 -11   8  15    2.41    4.52
  11   8 -15    0.00    4.72
 -11  -8  15    3.07    5.66
 -11   8  16    3.83    5.88
  11   8 -16    4.67    7.21
 -11  -8  16   18.66    8.63
 -11   8  17    0.00    4.08
  11   8 -17    5.94    6.84
 -11   8  18   -0.00    5.87
  11   8 -18    3.37    5.49
 -11   8  19   -0.00    5.51
  11   8 -19    0.32    6.34
 -11   8  20    0.00    5.06
  11   8 -20    0.00    5.46
 -11   8  21    7.74    6.86
  11   8 -21    2.41    6.35
 -11   8  22    9.65    6.28
  11   8 -22    0.00    6.20
 -11   8  23    3.45    5.26
  11  -8 -23   -0.00    5.12
  11   8 -23    5.13    6.49
 -11   8  24   -0.00    6.20
  11  -8 -24    0.89    5.63
  11   8 -24   -0.00    6.65
 -11   8  25    0.00    4.76
  11  -8 -25    1.34    6.11
 -11   8  26   -0.00    4.86
  11  -8 -26   -0.00    6.74
  11  -8 -27    0.34    5.97
  11  -8 -28    1.97    6.79
  11  -8 -29    3.16    6.71
 -11   9   1    1.74    3.25
 -11  -9   1    0.00    5.93
 -11   9   2   17.96    6.21
 -11  -9   2    5.98    6.73
 -11   9   3   -0.00    3.73
 -11  -9   3    5.49    6.67
 -11   9   4    9.77    6.04
 -11  -9   4    0.00    6.28
 -11   9   5   -0.00    4.07
 -11  -9   5    8.95    7.37
 -11   9   6    1.48    4.48
 -11  -9   6    1.04    5.69
 -11   9   7   -0.00    4.18
 -11  -9   7   -0.00    6.83
 -11   9   8   13.71    6.30
 -11  -9   8   15.59    8.97
 -11   9   9    1.48    4.60
 -11  -9   9    0.00    6.31
 -11   9  10    2.95    4.32
  11   9 -10    1.93    5.79
 -11  -9  10    7.41    7.15
 -11   9  11    2.58    4.08
  11   9 -11   -0.00    5.78
 -11  -9  11    0.00    6.53
 -11   9  12   -0.00    4.94
  11   9 -12   16.20    8.49
 -11  -9  12    0.00    6.52
 -11   9  13    1.36    4.22
  11   9 -13    1.23    4.74
 -11  -9  13    5.81    6.32
 -11   9  14   11.93    6.13
  11   9 -14    6.88    8.10
 -11  -9  14    4.14    6.75
 -11   9  15   -0.00    4.93
  11   9 -15    8.27    6.73
 -11  -9  15   -0.00    6.56
 -11   9  16    2.75    4.51
  11   9 -16    0.00    6.50
 -11  -9  16    2.27    5.97
 -11   9  17    3.99    5.64
  11   9 -17    7.33    7.39
 -11  -9  17    3.69    7.69
 -11   9  18    3.69    5.24
  11   9 -18   14.74    8.50
 -11  -9  18    6.13    7.10
 -11   9  19   -0.00    4.66
  11   9 -19    0.28    6.02
 -11  -9  19    0.14    5.94
 -11   9  20    3.65    5.22
  11   9 -20    2.73    6.16
 -11   9  21    4.22    5.74
  11   9 -21    1.56    5.78
 -11   9  22    0.00    5.28
  11   9 -22    0.59    5.73
 -11   9  23    1.82    5.18
 -11  10   1   -0.00    3.46
 -11 -10   1    1.48    6.86
 -11  10   2   -0.00    3.75
 -11 -10   2    0.43    5.85
 -11  10   3   -0.00    3.92
 -11 -10   3    0.00    5.26
 -11  10   4    3.40    4.73
 -11 -10   4    6.55    6.72
 -11  10   5   -0.00    3.67
 -11 -10   5   -0.00    5.31
 -11  10   6   14.40    6.20
 -11 -10   6   -0.00    6.42
 -11  10   7   -0.00    4.82
 -11 -10   7   -0.00    6.32
 -11  10   8    2.37    3.91
 -11 -10   8   -0.00    5.33
 -11  10   9    0.55    4.81
 -11 -10   9   -0.00    6.05
 -11  10  10    8.11    5.08
 -11 -10  10    5.19    7.32
 -11  10  11   -0.00    4.52
 -11 -10  11   -0.00    6.70
 -11  10  12    3.51    6.20
  11  10 -12   -0.00    6.90
 -11 -10  12   -0.00    6.28
 -11  10  13    0.08    4.58
  11  10 -13   -0.00    7.15
 -11 -10  13    5.29    6.69
 -11  10  14    5.12    4.92
  11  10 -14    4.44    7.40
 -11 -10  14    0.00    6.82
 -11  10  15    0.00    4.17
  11  10 -15   -0.00    7.36
 -11 -10  15    0.00    7.19
 -11  10  16    9.05    6.42
  11  10 -16   21.12   10.35
 -11 -10  16    9.07    7.51
 -11  10  17    0.85    4.78
  11  10 -17   -0.00    6.39
 -11 -10  17   -0.00    5.47
 -11  10  18   -0.00    5.09
  11  10 -18   -0.00    6.22
 -11 -10  18    5.66    6.17
 -11  10  19    0.32    4.46
  11  10 -19    0.00    6.47
 -11 -10  19   -0.00    7.27
 -11  10  20    6.40    5.46
  11  10 -20    0.76    5.79
 -11 -10  20    1.30    5.38
 -11 -10  21    0.42    5.87
 -11  11   1    3.10    3.78
 -11 -11   1    1.09    5.63
 -11  11   2    1.07    4.21
 -11 -11   2   12.17    8.60
 -11  11   3   -0.00    3.08
 -11 -11   3    3.54    6.76
 -11  11   4    4.21    4.43
 -11 -11   4    2.78    6.67
 -11  11   5   -0.00    3.34
 -11 -11   5    6.64    6.57
 -11  11   6    1.89    3.68
 -11 -11   6    1.05    5.95
 -11  11   7    1.02    3.45
 -11 -11   7    3.27    8.34
 -11  11   8   12.36    5.82
 -11 -11   8   23.68    9.36
 -11  11   9    1.39    3.69
 -11 -11   9    2.34    6.41
 -11  11  10   -0.00    3.70
 -11 -11  10    5.76    7.71
 -11  11  11    0.30    4.36
 -11 -11  11   -0.00    5.81
 -11  11  12    5.41    5.04
 -11 -11  12   13.66   10.11
 -11  11  13    4.90    5.02
  11  11 -13    1.68    5.71
 -11 -11  13    0.00    6.31
 -11  11  14    4.69    5.10
  11  11 -14    0.00    6.38
 -11 -11  14   -0.00    6.70
 -11  11  15    0.17    4.21
  11  11 -15    2.50    6.46
 -11 -11  15    0.00    6.11
 -11  11  16    0.90    3.76
  11  11 -16    4.34    6.82
 -11 -11  16    9.83    8.06
  11  11 -17   -0.00    6.22
 -11 -11  17    0.00    6.03
  11  11 -18    0.00    5.25
 -11 -11  18    3.47    6.53
 -11  12   1    0.62    3.98
 -11 -12   1   -0.00    7.08
 -11  12   2    4.51    3.58
 -11 -12   2    0.00    5.87
 -11  12   3   -0.00    3.09
 -11 -12   3    4.65    6.84
 -11  12   4    5.79    3.99
 -11 -12   4   11.89    9.54
 -11  12   5    4.45    4.32
 -11 -12   5   -0.00    5.27
 -11  12   6    2.95    4.44
 -11 -12   6   -0.00    8.22
 -11  12   7   -0.00    3.64
 -11 -12   7    2.16    7.13
 -11  12   8   -0.00    4.03
 -11 -12   8   -0.00    5.05
 -11  12   9    0.00    4.54
 -11 -12   9    1.39    7.19
 -11  12  10    6.24    4.88
 -11 -12  10   -0.00    5.64
 -11  12  11    0.00    4.48
 -11 -12  11   -0.00    7.39
 -11  12  12    1.51    4.68
 -11 -12  12    3.49    6.85
 -11 -12  13   -0.00    5.92
 -11 -12  14    3.56    6.66
 -11 -12  15   -0.00    6.54
 -11  13   1    1.25    3.07
 -11 -13   1    0.97    7.37
 -11  13   2    2.39    3.50
 -11 -13   2    8.06    7.82
 -11  13   3    0.00    3.94
 -11 -13   3    6.12    6.96
 -11  13   4    2.72    3.46
 -11 -13   4    9.70    7.54
 -11  13   5   -0.00    3.56
 -11 -13   5    0.62    5.81
 -11  13   6   -0.00    3.43
 -11 -13   6    1.87    6.93
 -11  13   7    1.44    3.79
 -11 -13   7    6.30    7.09
 -11  13   8    0.00    3.53
 -11 -13   8    9.58    8.22
 -11  14   1   -0.00    3.51
 -11  14   2   -0.00    2.97
 -11  14   3    2.12    3.44
 -10   0   1   -0.00    5.07
 -10   0   2   23.58    8.54
 -10   0   3   -0.00    5.66
 -10   0   4   71.47   14.03
 -10   0   5    2.20    5.34
 -10   0   6   12.02    6.41
 -10   0   7    0.00    4.72
  10   0  -7    0.00    4.48
 -10   0   8   13.78    6.95
  10   0  -8   27.26    8.50
 -10   0   9   -0.00    5.46
  10   0  -9   -0.00    4.76
 -10   0  10   75.50   14.96
  10   0 -10   80.22   15.26
 -10   0  11   -0.00    4.71
  10   0 -11   -0.00    5.23
 -10   0  12    3.11    6.12
  10   0 -12   -0.00    4.64
 -10   0  13    1.98    5.03
  10   0 -13    0.82    5.27
 -10   0  14   14.59    8.02
  10   0 -14   16.91    7.88
 -10   0  15   -0.00    5.35
  10   0 -15   -0.00    4.73
 -10   0  16   28.34   10.41
  10   0 -16   30.12    9.59
 -10   0  17    2.18    5.00
  10   0 -17   -0.00    4.75
 -10   0  18    6.00    7.28
  10   0 -18   19.20    7.95
 -10   0  19   -0.00    5.91
  10   0 -19    0.00    4.47
 -10   0  20   17.61    9.01
  10   0 -20   27.61   10.36
 -10   0  21    5.23    6.62
  10   0 -21    2.49    4.98
 -10   0  22    0.00    6.43
  10   0 -22    0.50    5.21
 -10   0  23    5.17    7.32
  10   0 -23    1.20    6.08
 -10   0  24    0.22    6.57
  10   0 -24    8.17    6.71
 -10   0  25    0.00    5.92
  10   0 -25    2.06    5.72
 -10   0  26    6.63    8.38
  10   0 -26   10.91    8.45
 -10   0  27    3.45    6.18
  10   0 -27    2.31    6.63
  10   0 -28    8.64    7.35
  10   0 -29    1.13    5.80
  10   0 -30   -0.00    7.09
  10   0 -31   -0.00    6.47
  10   0 -32    3.55    7.76
 -10   1   1    0.45    3.95
 -10   1   1    0.00    4.42
  10  -1  -1    6.77    6.16
 -10  -1   1   -0.00    4.75
 -10   1   2   97.03   15.94
 -10   1   2   87.38   15.31
  10  -1  -2   76.62   14.88
 -10  -1   2  110.08   17.18
 -10   1   3    2.00    5.06
  10  -1  -3    0.00    4.55
 -10  -1   3    0.00    5.00
 -10   1   4    0.69    4.16
  10   1  -4   -0.00    4.75
 -10  -1   4    2.47    4.67
 -10  -1   4   -0.00    4.77
 -10   1   5    5.92    5.05
  10   1  -5    8.05    6.10
 -10  -1   5   18.44    7.24
 -10  -1   5   10.34    6.78
 -10   1   6    8.84    7.55
  10   1  -6   71.88   13.14
 -10  -1   6   56.66   12.24
 -10   1   7    7.53    6.38
  10   1  -7   -0.00    5.12
 -10  -1   7    2.45    5.43
 -10   1   8   45.32   11.40
  10   1  -8   32.88   10.26
 -10  -1   8   58.51   12.57
 -10   1   9   -0.00    6.13
  10  -1  -9   -0.00    4.89
  10   1  -9   -0.00    5.11
 -10  -1   9    2.60    4.29
 -10   1  10    6.73    5.58
  10  -1 -10    0.00    3.56
  10   1 -10   -0.00    5.17
 -10  -1  10    2.42    4.78
 -10   1  11   18.35    8.43
  10  -1 -11    7.35    6.41
  10   1 -11   11.96    6.99
 -10  -1  11    0.00    4.65
 -10   1  12   58.83   13.46
  10  -1 -12   55.47   12.64
  10   1 -12   89.64   15.69
 -10  -1  12   49.65   13.00
 -10   1  13   -0.00    5.18
  10  -1 -13   -0.00    4.38
  10   1 -13    3.45    6.74
 -10  -1  13   -0.00    5.02
 -10   1  14   13.35    6.98
  10  -1 -14   16.45    7.48
  10   1 -14    7.04    5.89
 -10  -1  14   13.15    8.17
 -10   1  15    0.00    5.08
  10  -1 -15    3.20    5.30
  10   1 -15    0.28    4.96
 -10  -1  15   -0.00    5.37
 -10   1  16   12.69    7.83
  10  -1 -16   17.32    7.62
  10   1 -16    7.29    5.95
 -10  -1  16   23.89    9.63
 -10   1  17    6.65    6.19
  10  -1 -17   10.16    6.22
  10   1 -17   -0.00    5.32
 -10  -1  17   -0.00    5.93
 -10   1  18   16.38    8.47
  10  -1 -18   11.84    7.09
  10   1 -18   21.63    9.10
 -10  -1  18   19.19   10.01
 -10   1  19   -0.00    6.90
  10  -1 -19    0.47    4.53
  10   1 -19    3.74    6.10
 -10  -1  19    0.22    5.26
 -10   1  20    1.69    6.53
  10  -1 -20    0.28    4.60
  10   1 -20   -0.00    5.32
 -10  -1  20   -0.00    5.49
 -10   1  21    2.99    5.87
  10  -1 -21   -0.00    4.58
  10   1 -21    3.92    6.48
 -10  -1  21    6.03    6.61
 -10   1  22   47.31   13.11
  10  -1 -22   21.97    8.90
  10   1 -22   51.70   13.14
 -10  -1  22   33.16   10.93
 -10   1  23   -0.00    6.47
  10  -1 -23    0.79    5.51
  10   1 -23    1.65    6.20
 -10  -1  23   -0.00    4.41
 -10   1  24    1.21    6.85
  10  -1 -24   11.67    7.14
  10   1 -24    0.98    6.22
 -10  -1  24    0.92    6.73
 -10   1  25    5.07    7.19
  10  -1 -25    1.42    5.27
  10   1 -25    4.17    7.16
 -10  -1  25    0.87    4.38
 -10   1  26    3.09    5.93
  10  -1 -26    4.01    6.52
 -10   1  27    0.00    4.91
  10  -1 -27   -0.00    5.28
  10   1 -27   -0.00    6.35
 -10   1  28    3.26    6.32
  10  -1 -28    9.05    6.92
  10   1 -28    9.13    6.60
  10  -1 -29    0.16    5.20
  10   1 -29    3.03    6.96
  10  -1 -30    0.38    6.26
  10   1 -30    0.00    7.10
  10  -1 -31    0.00    6.07
  10   1 -31    8.03    7.65
  10  -1 -32    8.24    8.40
  10   1 -32    0.00    5.15
 -10   2   1    5.50    5.38
 -10   2   1    0.00    4.26
  10  -2  -1    1.89    4.74
  10   2  -1   -0.00    5.13
 -10  -2   1    8.21    6.13
 -10  -2   1    3.03    5.38
 -10   2   2    0.68    4.56
 -10   2   2    1.36    4.51
  10  -2  -2    0.00    4.71
  10   2  -2   14.53    7.68
 -10  -2   2    7.41    5.89
 -10  -2   2    4.15    5.57
 -10   2   3    3.87    5.26
  10  -2  -3    2.81    4.74
  10   2  -3   -0.00    4.88
 -10  -2   3    8.42    5.89
 -10  -2   3   -0.00    5.10
 -10   2   4  151.49   18.31
  10  -2  -4  104.74   16.11
  10   2  -4  106.49   17.56
 -10  -2   4   56.64   13.43
 -10  -2   4   59.38   14.34
 -10   2   5   22.64    7.96
  10  -2  -5   24.74    8.22
  10   2  -5   26.61    9.17
 -10  -2   5   27.81    9.45
 -10  -2   5   15.97    7.99
 -10   2   6   14.38    7.39
  10   2  -6   20.04    8.06
 -10  -2   6   26.67    8.98
 -10  -2   6   11.23    7.41
 -10   2   7    3.17    4.67
  10   2  -7   11.07    6.19
 -10  -2   7    4.83    5.95
 -10   2   8    7.71    5.31
  10   2  -8    8.65    6.74
 -10  -2   8    6.71    6.74
 -10   2   9    6.75    5.91
  10   2  -9    8.93    6.92
 -10  -2   9    4.39    5.69
 -10   2  10   68.41   13.74
  10  -2 -10   49.63   11.90
  10   2 -10   37.94   11.55
 -10  -2  10   54.90   13.37
 -10   2  11    9.09    6.63
  10  -2 -11    4.11    5.48
  10   2 -11   12.54    7.56
 -10  -2  11    2.71    5.86
 -10   2  12    0.00    4.81
  10  -2 -12    6.92    5.41
  10   2 -12    5.65    6.50
 -10  -2  12   -0.00    4.58
 -10   2  13    0.00    5.42
  10  -2 -13    7.73    5.30
  10   2 -13   -0.00    5.18
 -10  -2  13   -0.00    5.70
 -10   2  14   18.25    8.28
  10  -2 -14   16.86    7.20
  10   2 -14   26.64    9.93
 -10  -2  14   17.44    8.39
 -10   2  15    3.52    5.52
  10  -2 -15    3.80    5.13
  10   2 -15   12.47    7.35
 -10  -2  15   10.14    6.88
 -10   2  16    1.98    6.11
  10  -2 -16    2.27    4.82
  10   2 -16    5.30    6.38
 -10  -2  16    3.14    6.50
 -10   2  17    3.07    5.85
  10  -2 -17   -0.00    4.63
  10   2 -17    0.72    5.16
 -10  -2  17   -0.00    5.53
 -10   2  18    0.51    6.06
  10  -2 -18    0.64    6.07
  10   2 -18    6.32    6.26
 -10  -2  18    9.24    7.40
 -10   2  19    9.10    6.57
  10  -2 -19   -0.00    5.42
  10   2 -19    7.12    6.42
 -10  -2  19    4.76    6.16
 -10   2  20   17.11    8.59
  10  -2 -20   13.12    7.66
  10   2 -20   24.80    9.18
 -10  -2  20   30.85   11.30
 -10   2  21   -0.00    5.74
  10  -2 -21   -0.00    4.79
  10   2 -21    0.63    5.86
 -10  -2  21    0.47    6.38
 -10   2  22    0.00    5.72
  10  -2 -22   -0.00    6.26
  10   2 -22    0.00    5.93
 -10  -2  22    0.00    5.11
 -10   2  23   -0.00    6.56
  10  -2 -23    0.00    6.06
  10   2 -23   -0.00    6.07
 -10  -2  23   -0.00    5.55
 -10   2  24    5.35    7.95
  10  -2 -24    5.00    6.86
  10   2 -24    7.79    7.51
 -10   2  25    5.27    6.78
  10  -2 -25    9.16    7.03
  10   2 -25    5.15    5.70
 -10   2  26    9.78    7.89
  10  -2 -26    5.08    7.00
  10   2 -26   11.95    9.03
 -10   2  27   -0.00    7.26
  10  -2 -27   -0.00    7.14
  10   2 -27   -0.00    6.76
 -10   2  28    9.58    8.19
  10  -2 -28   -0.00    6.17
  10   2 -28   -0.00    5.81
 -10   2  29   -0.00    7.98
  10  -2 -29   -0.00    6.00
  10   2 -29    6.95    6.33
  10  -2 -30    3.49    6.63
  10   2 -30    4.45    6.04
  10  -2 -31    0.81    5.70
  10   2 -31    3.11    7.04
  10  -2 -32   -0.00    6.98
  10   2 -32    4.06    5.50
 -10   3   1   10.16    5.43
 -10   3   1    3.80    5.02
  10  -3  -1   14.12    6.82
 -10  -3   1    8.52    6.27
 -10  -3   1   -0.00    6.13
 -10   3   2   78.76   13.58
 -10   3   2   93.46   13.89
  10  -3  -2   67.77   13.07
  10   3  -2   61.97   14.02
 -10  -3   2   69.96   14.73
 -10  -3   2   73.84   14.82
 -10   3   3   34.87    9.14
  10  -3  -3   33.75    8.94
  10   3  -3   41.49   11.11
 -10  -3   3   34.55   10.50
 -10  -3   3   14.05    8.41
 -10   3   4   -0.00    4.62
  10  -3  -4   -0.00    3.96
  10   3  -4    0.87    4.98
 -10  -3   4    0.23    4.31
 -10  -3   4    0.00    5.47
 -10   3   5   19.75    7.39
  10  -3  -5    5.98    5.42
  10   3  -5   14.40    7.74
 -10  -3   5    3.42    5.73
 -10  -3   5    7.48    5.64
 -10   3   6   23.42    8.80
  10  -3  -6   17.07    7.09
  10   3  -6   27.87    9.86
 -10  -3   6   14.13    7.78
 -10  -3   6   13.53    7.65
 -10   3   7   16.99    6.60
  10   3  -7   22.54    8.72
 -10  -3   7    3.50    6.61
 -10  -3   7   32.38    9.56
 -10   3   8   61.15   11.91
  10   3  -8   54.73   13.02
 -10  -3   8   28.87   10.54
 -10   3   9    0.00    5.42
  10   3  -9    0.79    4.69
 -10  -3   9    5.20    5.99
 -10   3  10    0.12    6.01
  10   3 -10   -0.00    5.72
 -10  -3  10   -0.00    5.02
 -10   3  11    7.52    5.61
  10  -3 -11    8.37    6.13
  10   3 -11   13.37    7.81
 -10  -3  11    9.43    7.33
 -10   3  12   18.36    7.33
  10  -3 -12   18.11    7.62
  10   3 -12   27.76    9.47
 -10  -3  12   37.44   10.95
 -10   3  13    0.00    5.06
  10  -3 -13    3.22    4.43
  10   3 -13    0.00    5.19
 -10  -3  13    2.06    5.70
 -10   3  14    1.56    4.89
  10  -3 -14    7.55    5.70
  10   3 -14    1.67    5.05
 -10  -3  14    3.53    5.48
 -10   3  15    0.00    5.46
  10  -3 -15    6.11    5.84
  10   3 -15   -0.00    6.06
 -10  -3  15    0.00    4.25
 -10   3  16   18.21    8.98
  10  -3 -16   19.05    8.72
  10   3 -16   15.58    8.55
 -10  -3  16   22.59    9.27
 -10   3  17    8.42    7.32
  10  -3 -17    4.96    5.96
  10   3 -17   16.71    8.63
 -10  -3  17    8.73    7.20
 -10   3  18    6.94    6.46
  10  -3 -18    3.20    6.18
  10   3 -18   21.52    9.01
 -10  -3  18    4.01    5.61
 -10   3  19    2.45    6.65
  10  -3 -19    6.62    6.63
  10   3 -19    4.03    5.92
 -10  -3  19    6.96    7.20
 -10   3  20    0.28    5.24
  10  -3 -20   -0.00    6.53
  10   3 -20   -0.00    5.72
 -10  -3  20    3.41    5.81
 -10   3  21   13.31    8.46
  10  -3 -21    1.73    6.16
  10   3 -21    0.00    5.91
 -10  -3  21    6.33    6.78
 -10   3  22   21.57    9.76
  10  -3 -22   15.87    8.79
  10   3 -22   25.56    9.56
 -10   3  23    0.46    5.20
  10  -3 -23    7.84    6.77
  10   3 -23    3.80    7.17
 -10   3  24    5.83    7.06
  10  -3 -24    2.88    6.04
  10   3 -24   -0.00    6.16
 -10   3  25   -0.00    6.31
  10  -3 -25    3.00    6.11
  10   3 -25    0.39    5.21
 -10   3  26    4.75    7.04
  10  -3 -26    5.59    6.73
  10   3 -26    5.26    5.59
 -10   3  27   12.44    8.12
  10  -3 -27   -0.00    5.47
  10   3 -27    4.07    7.68
 -10   3  28    3.94    6.26
  10  -3 -28    2.27    5.12
  10   3 -28    2.01    7.84
 -10   3  29    1.23    6.69
  10  -3 -29   -0.00    5.98
  10   3 -29   -0.00    5.02
 -10   3  30    4.48    7.76
  10  -3 -30    4.94    7.21
  10   3 -30   -0.00    6.59
 -10   3  31    0.00    7.75
  10  -3 -31    2.91    6.99
  10   3 -31    0.00    5.52
  10  -3 -32    7.11    8.34
 -10   4   1    0.65    4.18
 -10   4   1   -0.00    4.29
  10  -4  -1    5.81    5.00
 -10  -4   1    1.20    5.60
 -10  -4   1    3.83    6.91
 -10   4   2   -0.00    4.47
  10  -4  -2    3.19    4.19
 -10  -4   2    0.00    5.99
 -10  -4   2   -0.00    5.80
 -10   4   3    7.04    4.42
  10  -4  -3    6.75    5.10
  10   4  -3    6.62    6.94
 -10  -4   3    9.04    6.95
 -10  -4   3   12.09    8.23
 -10   4   4   41.77   10.14
  10  -4  -4   75.11   12.62
  10   4  -4   68.36   14.45
 -10  -4   4   48.76   12.55
 -10  -4   4   52.19   13.15
 -10   4   5   31.37    8.17
  10  -4  -5   30.85    8.86
  10   4  -5   25.12    9.93
 -10  -4   5   18.93    8.30
 -10   4   6   20.66    7.68
  10  -4  -6   28.58    8.43
  10   4  -6   22.72    8.96
 -10  -4   6   21.20    8.72
 -10   4   7   -0.00    3.37
  10  -4  -7    2.94    4.43
  10   4  -7    4.06    6.13
  10   4  -7    2.35    5.41
 -10  -4   7    6.85    6.06
 -10   4   8   54.67   10.90
  10   4  -8   30.85   10.45
 -10  -4   8   20.84    8.99
 -10   4   9    7.58    6.33
  10   4  -9    3.73    6.07
 -10   4  10   17.01    6.87
  10   4 -10   22.47    8.71
 -10   4  11   15.65    6.90
  10   4 -11   16.04    7.98
 -10   4  12    0.00    4.70
  10  -4 -12   -0.00    3.70
  10   4 -12   -0.00    6.12
 -10   4  13   11.43    7.45
  10  -4 -13    1.77    4.23
  10   4 -13    1.31    4.88
 -10   4  14   26.48    8.45
  10  -4 -14    6.51    5.52
  10   4 -14   13.09    8.10
 -10   4  15   14.30    7.22
  10  -4 -15    5.65    5.41
  10   4 -15   21.62    9.20
 -10  -4  15    0.00    6.16
 -10   4  16    5.41    6.34
  10  -4 -16   13.82    7.02
  10   4 -16    8.61    6.97
 -10  -4  16   -0.00    6.17
 -10   4  17    2.16    6.08
  10  -4 -17    2.02    5.25
  10   4 -17   -0.00    5.99
 -10  -4  17    3.88    5.69
 -10   4  18    0.00    6.23
  10  -4 -18    2.14    5.38
  10   4 -18    0.00    5.93
 -10  -4  18   -0.00    4.24
 -10   4  19    9.21    6.95
  10  -4 -19    6.12    6.90
  10   4 -19    7.78    6.69
 -10  -4  19    1.73    5.89
 -10   4  20   16.99    8.72
  10  -4 -20   22.68    9.80
  10   4 -20   36.80   11.01
 -10   4  21   15.48    8.89
  10  -4 -21    1.17    5.79
  10   4 -21    6.57    6.02
 -10   4  22    4.67    6.58
  10  -4 -22   -0.00    6.51
  10   4 -22   -0.00    5.56
 -10   4  23    7.67    6.42
  10  -4 -23    1.71    5.51
  10   4 -23    0.00    5.44
 -10   4  24    6.11    6.91
  10  -4 -24    3.46    6.24
  10   4 -24    0.00    6.45
 -10   4  25    0.00    5.84
  10  -4 -25   13.42    8.31
  10   4 -25   11.76    7.67
 -10   4  26    0.00    7.12
  10  -4 -26    1.94    5.73
  10   4 -26    5.45    5.72
 -10   4  27    0.91    4.57
  10  -4 -27   -0.00    5.92
  10   4 -27    7.03    7.87
 -10   4  28    7.77    6.84
  10  -4 -28    8.53    7.80
  10   4 -28    2.53    7.65
 -10   4  29    5.06    6.32
  10  -4 -29    4.68    7.63
  10   4 -29    3.70    6.45
 -10   4  30   22.02    9.41
  10  -4 -30   -0.00    7.64
  10   4 -30    5.55    7.62
 -10   4  31   -0.00    6.49
  10  -4 -31   -0.00    7.00
  10   4 -31    1.30    6.61
 -10   4  32    0.52    6.83
  10  -4 -32    3.48    6.91
 -10   5   1   33.70    8.59
 -10   5   1   27.93    7.91
  10  -5  -1   32.69    8.49
 -10  -5   1   25.37    9.49
 -10  -5   1   23.90    9.94
 -10   5   2  113.93   16.35
  10  -5  -2  119.73   16.63
 -10  -5   2  115.05   19.57
 -10  -5   2   96.27   18.64
 -10   5   3   10.94    6.12
  10  -5  -3    2.92    4.91
 -10  -5   3   10.42    6.71
 -10   5   4    0.29    4.62
  10  -5  -4   -0.00    3.87
  10   5  -4    0.12    6.08
  10   5  -4    3.71    5.31
 -10  -5   4   -0.00    6.06
 -10   5   5    0.05    3.50
  10  -5  -5    5.04    5.07
  10   5  -5    6.99    6.71
  10   5  -5    2.92    6.14
 -10  -5   5    3.75    5.88
 -10   5   6   34.93    9.00
  10  -5  -6   15.29    6.52
  10   5  -6   34.54   10.81
  10   5  -6   14.98    8.60
 -10  -5   6   13.59    7.76
 -10   5   7   21.18    7.80
  10  -5  -7   47.66    9.91
  10   5  -7   37.28   11.31
  10   5  -7   17.80    9.62
 -10  -5   7   15.35    8.12
 -10   5   8   25.00    7.64
  10  -5  -8    9.22    5.87
  10   5  -8   14.28    8.34
  10   5  -8   11.62    7.32
 -10  -5   8   16.06    8.59
 -10   5   9    1.15    4.33
  10   5  -9    3.44    5.52
 -10  -5   9    2.69    5.62
 -10   5  10   -0.00    5.69
  10   5 -10   -0.00    5.07
 -10  -5  10   -0.00    5.40
 -10   5  11    9.35    6.50
  10   5 -11   13.84    7.82
 -10   5  12   11.21    6.47
  10  -5 -12   19.91    7.48
  10   5 -12   37.46   10.44
 -10   5  13   13.90    7.03
  10  -5 -13   13.71    6.56
  10   5 -13   15.62    9.31
 -10   5  14    0.85    5.31
  10  -5 -14    1.68    4.94
  10   5 -14    2.25    6.55
 -10   5  15    3.14    5.11
  10  -5 -15    3.97    5.96
  10   5 -15   12.77    6.94
 -10   5  16    0.32    4.50
  10  -5 -16   -0.00    4.87
  10   5 -16    0.00    5.54
 -10   5  17   29.28    9.60
  10  -5 -17   10.79    7.79
  10   5 -17   15.01    8.56
 -10   5  18    7.34    6.19
  10  -5 -18   10.36    7.35
  10   5 -18    9.06    6.39
 -10   5  19   -0.00    5.08
  10  -5 -19   -0.00    5.36
  10   5 -19    0.00    6.48
 -10   5  20    2.08    5.23
  10  -5 -20    0.00    4.83
  10   5 -20    3.81    5.83
 -10   5  21    0.21    5.12
  10  -5 -21    5.77    6.31
  10   5 -21   -0.00    5.13
 -10   5  22   16.00    8.08
  10  -5 -22   15.78    8.26
  10   5 -22   24.41   10.11
 -10   5  23   -0.00    4.87
  10  -5 -23    4.59    5.83
  10   5 -23   -0.00    6.53
 -10   5  24   -0.00    4.90
  10  -5 -24    4.48    6.50
  10   5 -24   -0.00    5.36
 -10   5  25   -0.00    4.85
  10  -5 -25   -0.00    5.84
  10   5 -25    0.54    6.31
 -10   5  26   -0.00    6.56
  10  -5 -26   -0.00    5.86
  10   5 -26    2.42    4.94
 -10   5  27    1.94    4.50
  10  -5 -27   -0.00    6.32
  10   5 -27    0.00    5.59
 -10   5  28    7.04    7.64
  10  -5 -28    0.00    4.92
  10   5 -28    9.77    7.63
 -10   5  29    5.56    6.81
  10  -5 -29    0.00    5.74
  10   5 -29   -0.00    6.06
 -10   5  30   -0.00    5.04
  10  -5 -30    0.11    5.67
  10   5 -30    3.60    5.89
 -10   5  31    2.78    5.72
  10  -5 -31   -0.00    6.70
 -10   5  32    5.49    6.08
  10  -5 -32    7.19    7.43
 -10   5  33    7.21    8.37
 -10   6   1    4.01    4.65
 -10  -6   1   -0.00    5.99
 -10   6   2    2.54    4.55
  10   6  -2   16.65    8.20
 -10  -6   2   -0.00    4.62
 -10   6   3   14.35    6.01
  10   6  -3   15.41    8.60
 -10  -6   3    3.45    6.78
 -10   6   4    0.00    4.37
  10   6  -4   17.82    9.30
 -10  -6   4    3.96    6.78
 -10   6   5   16.40    6.43
  10  -6  -5   14.30    5.98
  10   6  -5   17.29    9.26
  10   6  -5   16.42    9.20
 -10  -6   5   18.54    8.86
 -10   6   6   15.18    6.47
  10  -6  -6    8.85    5.47
  10   6  -6    9.95    6.90
  10   6  -6   12.53    8.31
 -10  -6   6    3.81    5.81
 -10   6   7    0.05    4.35
  10  -6  -7    0.00    3.98
  10   6  -7    4.14    5.99
  10   6  -7   -0.00    4.61
 -10  -6   7    6.02    6.58
 -10   6   8    0.00    4.82
  10  -6  -8    0.85    4.39
  10   6  -8   -0.00    6.11
  10   6  -8    0.58    5.09
 -10  -6   8    9.52    6.50
 -10   6   9   28.19    9.02
  10  -6  -9   41.10    9.33
  10   6  -9   36.32   10.88
  10   6  -9   29.39    9.91
 -10  -6   9   26.56   10.07
 -10   6  10   11.54    6.08
  10   6 -10   27.11    9.90
 -10  -6  10   13.28    8.01
 -10   6  11    1.32    4.80
  10   6 -11    0.70    5.44
 -10  -6  11    6.35    6.40
 -10   6  12    1.45    5.17
  10  -6 -12    6.22    5.77
  10   6 -12    3.61    5.75
 -10   6  13   12.45    7.77
  10  -6 -13    1.85    5.26
  10   6 -13   13.37    7.98
 -10   6  14    0.00    5.76
  10  -6 -14    3.63    5.52
  10   6 -14    1.34    6.14
 -10   6  15   19.98    8.09
  10  -6 -15   23.13    8.48
  10   6 -15   21.73    9.93
 -10   6  16    1.24    4.66
  10  -6 -16    2.16    5.70
  10   6 -16    9.88    8.18
 -10   6  17    4.93    5.87
  10  -6 -17   -0.00    4.23
  10   6 -17   -0.00    6.27
 -10   6  18    4.60    5.41
  10  -6 -18    0.00    6.00
  10   6 -18    0.00    8.16
 -10   6  19   10.88    6.11
  10  -6 -19   11.06    6.56
  10   6 -19    8.84    6.89
 -10   6  20    1.89    5.60
  10  -6 -20    6.54    5.98
  10   6 -20    5.03    6.00
 -10   6  21    5.42    6.35
  10  -6 -21    6.33    6.10
  10   6 -21   -0.00    6.15
 -10   6  22    0.16    4.22
  10  -6 -22    0.00    4.85
  10   6 -22    0.00    6.43
 -10   6  23    0.00    5.25
  10  -6 -23    0.00    6.31
  10   6 -23    8.97    7.02
 -10   6  24    0.00    4.67
  10  -6 -24    2.25    5.49
  10   6 -24    6.18    6.74
 -10   6  25    9.40    6.42
  10  -6 -25    2.08    5.97
  10   6 -25    3.08    7.25
 -10   6  26    2.05    5.79
  10  -6 -26    9.78    7.32
  10   6 -26    3.93    6.29
 -10   6  27   -0.00    5.05
  10  -6 -27    7.76    8.18
  10   6 -27   -0.00    4.92
 -10   6  28   -0.00    5.56
  10  -6 -28    0.00    5.59
  10   6 -28    1.83    5.59
 -10   6  29    1.14    5.74
  10  -6 -29    0.00    5.34
  10   6 -29   -0.00    6.54
 -10   6  30    1.77    5.44
  10  -6 -30    2.64    5.45
 -10   6  31    0.00    5.78
  10  -6 -31    0.86    6.46
 -10   6  32    2.05    7.15
 -10   6  33    0.00    6.11
 -10   6  34   -0.00    5.90
 -10   7   1   33.58    8.28
  10   7  -1   66.47   15.34
 -10  -7   1   48.37   13.00
 -10   7   2    0.51    3.37
  10   7  -2    7.06    6.44
 -10  -7   2    0.00    7.20
 -10   7   3   12.15    5.35
  10   7  -3    8.62    7.02
 -10  -7   3    9.06    7.21
 -10   7   4    0.00    4.08
  10   7  -4    0.43    5.79
 -10  -7   4    1.58    5.19
 -10   7   5   23.77    7.53
  10   7  -5   29.45   11.12
 -10  -7   5   16.73    8.32
 -10   7   6   15.29    6.31
  10   7  -6    0.64    5.51
 -10  -7   6    6.17    7.76
 -10   7   7   14.81    6.29
  10   7  -7   24.07    9.73
 -10  -7   7    6.85    8.64
 -10   7   8    3.95    5.13
  10   7  -8    0.00    7.04
 -10  -7   8    8.35    8.08
 -10   7   9    2.41    4.74
  10   7  -9    5.42    5.85
 -10  -7   9   -0.00    7.10
 -10   7  10    0.52    4.11
  10   7 -10    4.85    6.57
 -10  -7  10    0.13    6.04
 -10   7  11   23.12    7.63
  10   7 -11    9.89    7.80
 -10  -7  11    9.10    6.98
 -10   7  12    2.18    4.46
  10   7 -12    5.52    6.02
 -10  -7  12    3.80    6.19
 -10   7  13   20.99    7.81
  10  -7 -13   21.07    8.03
  10   7 -13   24.07    9.56
 -10  -7  13   10.24    7.71
 -10   7  14   -0.00    4.76
  10  -7 -14    4.15    5.14
  10   7 -14   -0.00    6.07
 -10   7  15    1.31    4.21
  10  -7 -15    1.93    4.82
  10   7 -15    2.72    6.68
 -10   7  16   -0.00    5.09
  10  -7 -16    2.06    5.18
  10   7 -16    2.98    5.41
 -10   7  17   11.64    6.60
  10  -7 -17    9.93    7.47
  10   7 -17   14.26    8.90
 -10   7  18    0.00    4.61
  10  -7 -18    0.73    4.63
  10   7 -18    8.11    7.25
 -10   7  19    0.59    4.85
  10  -7 -19    2.18    5.06
  10   7 -19    0.00    5.61
 -10   7  20   -0.00    3.79
  10  -7 -20    0.00    4.33
  10   7 -20   -0.00    5.98
 -10   7  21    0.00    5.33
  10  -7 -21    3.99    5.55
  10   7 -21    2.69    5.96
 -10   7  22   -0.00    4.86
  10  -7 -22   -0.00    4.80
  10   7 -22   -0.00    6.00
 -10   7  23    5.08    6.62
  10  -7 -23    2.41    5.12
  10   7 -23    8.12    7.30
 -10   7  24   -0.00    5.16
  10  -7 -24    0.81    5.63
  10   7 -24    1.46    4.41
 -10   7  25   -0.00    5.99
  10  -7 -25    2.47    6.02
  10   7 -25   -0.00    5.98
 -10   7  26   -0.00    5.53
  10  -7 -26    4.01    7.38
  10   7 -26   -0.00    6.33
 -10   7  27   17.07    9.08
  10  -7 -27    8.38    7.61
  10   7 -27    8.79    8.36
 -10   7  28    0.00    6.30
  10  -7 -28   -0.00    6.09
  10   7 -28    0.00    6.90
 -10   7  29   -0.00    6.64
  10  -7 -29    6.88    7.30
 -10   7  30    0.65    5.82
  10  -7 -30   -0.00    7.04
 -10   7  31    6.66    7.61
  10  -7 -31    4.24    6.97
 -10   7  32    5.62    7.15
 -10   8   1    5.75    4.08
 -10  -8   1    8.04    7.49
 -10   8   2    4.89    4.41
 -10  -8   2   -0.00    5.30
 -10   8   3   17.78    6.50
 -10  -8   3   12.54    8.16
 -10   8   4    9.43    5.31
 -10  -8   4   15.31    8.32
 -10   8   5   21.60    6.72
 -10  -8   5   26.11    9.85
 -10   8   6    1.91    4.44
  10   8  -6    0.00    5.77
 -10  -8   6    8.05    6.80
 -10   8   7    0.71    4.59
  10   8  -7    1.92    6.34
 -10  -8   7   10.07    7.83
 -10   8   8    3.22    4.38
  10   8  -8    1.78    6.37
  10   8  -8    0.78    5.47
 -10  -8   8    0.00    7.21
 -10   8   9    0.00    4.23
  10   8  -9    9.33    7.30
  10   8  -9   10.40    7.53
 -10  -8   9    5.15    7.01
 -10   8  10   -0.00    4.82
  10   8 -10    0.00    6.14
  10   8 -10    1.47    4.90
 -10  -8  10    3.26    5.67
 -10   8  11    9.87    5.63
  10   8 -11    1.44    5.72
 -10  -8  11    1.09    5.61
 -10   8  12    0.00    4.10
  10   8 -12    2.23    5.23
 -10  -8  12    5.02    6.86
 -10   8  13    6.67    5.12
  10   8 -13   -0.00    7.07
 -10  -8  13    3.12    7.02
 -10   8  14    1.23    4.10
  10   8 -14    4.72    5.77
 -10  -8  14    1.86    6.04
 -10   8  15    9.38    6.29
  10   8 -15   13.91    8.03
 -10  -8  15   16.18    8.13
 -10   8  16    2.07    4.05
  10   8 -16   -0.00    4.93
 -10   8  17    2.28    4.56
  10  -8 -17    2.56    4.89
  10   8 -17   -0.00    6.24
 -10   8  18   -0.00    4.77
  10  -8 -18    0.00    3.42
  10   8 -18    3.82    5.41
 -10   8  19    8.93    7.20
  10  -8 -19    0.39    5.19
  10   8 -19    5.77    7.37
 -10   8  20    7.70    5.80
  10  -8 -20    4.74    6.03
  10   8 -20    2.19    6.44
 -10   8  21    8.17    7.28
  10  -8 -21    3.36    6.36
  10   8 -21    7.05    6.68
 -10   8  22    0.00    4.83
  10  -8 -22    1.94    6.40
  10   8 -22   -0.00    6.06
 -10   8  23    4.63    6.94
  10  -8 -23    0.69    4.88
  10   8 -23    2.04    6.40
 -10   8  24   -0.00    5.15
  10  -8 -24    0.00    5.30
  10   8 -24    0.00    6.40
 -10   8  25    3.28    7.06
  10  -8 -25    6.44    6.20
  10   8 -25    7.68    7.92
 -10   8  26    3.17    6.48
  10  -8 -26   -0.00    6.12
  10   8 -26    0.00    5.64
 -10   8  27   -0.00    5.77
  10  -8 -27   -0.00    5.83
  10   8 -27   10.16    7.17
 -10   8  28   -0.00    5.46
  10  -8 -28    7.09    6.55
 -10   8  29   -0.00    6.42
  10  -8 -29    0.00    6.94
 -10   8  30    7.05    7.10
  10  -8 -30    1.68    4.94
 -10   9   1   13.77    5.90
  10   9  -1   13.61    8.06
 -10  -9   1   17.16    8.98
 -10   9   2    0.00    3.72
  10   9  -2   -0.00    5.17
 -10  -9   2    1.20    5.08
 -10   9   3   11.48    4.84
  10   9  -3   29.60   11.02
 -10  -9   3   12.87    8.64
 -10   9   4   -0.00    4.46
  10   9  -4    3.05    5.87
 -10  -9   4    3.55    5.99
 -10   9   5    7.09    4.72
  10   9  -5   -0.00    5.56
 -10  -9   5   13.72    6.82
 -10   9   6    1.37    4.28
  10   9  -6   -0.00    4.49
 -10  -9   6    2.64    5.68
 -10   9   7   19.56    7.29
  10   9  -7   10.67    8.19
 -10  -9   7   10.74    7.72
 -10   9   8   -0.00    4.01
  10   9  -8    7.54    7.86
 -10  -9   8    5.06    6.61
 -10   9   9    0.08    3.53
  10   9  -9    1.87    5.41
  10   9  -9    6.27    7.46
 -10  -9   9    0.00    5.77
 -10   9  10    3.90    4.05
  10   9 -10   13.57    7.48
  10   9 -10    0.00    5.88
 -10  -9  10    4.42    5.97
 -10   9  11    9.17    5.51
  10   9 -11    7.06    8.74
  10   9 -11   -0.00    6.16
 -10  -9  11   10.13    7.89
 -10   9  12    1.25    3.43
  10   9 -12    9.52    8.10
  10   9 -12    2.48    5.73
 -10  -9  12   -0.00    5.95
 -10   9  13   -0.00    3.88
  10   9 -13    4.52    6.91
 -10  -9  13    0.56    5.47
 -10   9  14    0.67    4.53
  10   9 -14   -0.00    6.00
 -10  -9  14    1.50    7.06
 -10   9  15    2.56    4.63
  10   9 -15    0.00    5.75
 -10  -9  15    3.86    6.01
 -10   9  16    9.38    5.62
  10   9 -16   -0.00    6.11
 -10  -9  16   10.65    8.08
 -10   9  17   25.33    9.21
  10   9 -17   19.22    9.23
 -10  -9  17   16.84    8.71
 -10   9  18   -0.00    4.46
  10   9 -18   -0.00    5.33
 -10   9  19   -0.00    5.53
  10   9 -19    2.88    6.24
 -10   9  20    1.04    4.69
  10   9 -20   -0.00    4.49
 -10   9  21    1.35    5.06
  10   9 -21   17.61    8.49
 -10   9  22    0.00    4.81
  10   9 -22   -0.00    6.84
 -10   9  23    3.22    5.70
  10   9 -23    0.70    5.97
 -10   9  24    0.00    4.95
  10  -9 -24    2.62    6.23
  10   9 -24    2.54    6.11
 -10   9  25   -0.00    5.28
  10  -9 -25   -0.00    5.34
  10   9 -25    1.39    5.50
 -10   9  26    1.38    4.53
  10  -9 -26   -0.00    5.94
  10   9 -26    0.43    6.61
 -10   9  27    0.00    4.06
  10  -9 -27    0.89    5.94
  10  -9 -28   -0.00    6.40
  10  -9 -29    4.29    7.68
  10  -9 -30    0.92    6.36
 -10  10   1    3.51    3.59
  10  10  -1   -0.00    6.29
 -10 -10   1    0.00    6.10
 -10  10   2   -0.00    3.22
  10  10  -2   -0.00    3.92
 -10 -10   2    6.61    6.80
 -10  10   3    5.86    4.16
  10  10  -3   10.99    8.39
 -10 -10   3    9.39    8.07
 -10  10   4   -0.00    3.02
  10  10  -4    5.22    6.24
 -10 -10   4    0.53    6.26
 -10  10   5   24.68    6.93
  10  10  -5   18.07    9.05
 -10 -10   5   28.19   10.85
 -10  10   6    0.56    3.75
  10  10  -6    4.04    6.54
 -10 -10   6    0.19    6.68
 -10  10   7    6.24    4.96
  10  10  -7   -0.00    5.89
 -10 -10   7    2.29    6.06
 -10  10   8    0.00    3.32
  10  10  -8   -0.00    5.96
 -10 -10   8   -0.00    5.23
 -10  10   9    3.01    4.27
  10  10  -9    4.43    6.40
 -10 -10   9   22.61    9.72
 -10  10  10   -0.00    3.67
  10  10 -10    3.02    5.84
 -10 -10  10   -0.00    5.55
 -10  10  11    0.20    4.39
  10  10 -11    0.00    6.60
  10  10 -11    0.43    5.43
 -10 -10  11    3.59    6.82
 -10  10  12   -0.00    3.86
  10  10 -12   -0.00    7.08
  10  10 -12    1.29    5.21
 -10 -10  12   -0.00    6.46
 -10  10  13   11.49    6.47
  10  10 -13   11.90    8.47
  10  10 -13    6.78    7.05
 -10 -10  13    5.76    7.36
 -10  10  14    0.00    4.18
  10  10 -14   -0.00    6.57
 -10 -10  14   -0.00    6.51
 -10  10  15   10.96    6.14
  10  10 -15    7.22    7.09
 -10 -10  15    7.66    7.17
 -10  10  16    2.60    4.85
  10  10 -16    1.57    6.16
 -10 -10  16   -0.00    5.44
 -10  10  17    2.81    4.49
  10  10 -17    2.35    7.20
 -10 -10  17    0.53    5.27
 -10  10  18    3.96    4.87
  10  10 -18    0.00    5.52
 -10 -10  18   -0.00    5.38
 -10  10  19   11.33    6.55
  10  10 -19    3.09    6.46
 -10 -10  19    0.77    4.51
 -10  10  20   -0.00    4.40
  10  10 -20   -0.00    5.74
 -10 -10  20   -0.00    5.86
 -10  10  21    3.66    4.84
  10  10 -21    5.12    7.10
 -10  10  22   -0.00    3.97
  10  10 -22    0.92    5.36
 -10  10  23    0.79    5.08
  10  10 -23   -0.00    5.60
 -10  10  24   -0.00    6.06
  10  10 -24   -0.00    6.15
 -10  11   1   11.40    4.69
  10  11  -1    4.06    6.16
 -10 -11   1    3.09    7.42
 -10  11   2   -0.00    3.14
  10  11  -2    2.68    6.15
 -10 -11   2    4.36    6.54
 -10  11   3    5.51    4.13
  10  11  -3    2.44    7.03
 -10 -11   3   12.24    8.60
 -10  11   4    0.16    2.99
  10  11  -4   -0.00    6.30
 -10 -11   4   -0.00    5.91
 -10  11   5    2.72    3.35
  10  11  -5    0.02    5.92
 -10 -11   5    1.43    6.04
 -10  11   6   -0.00    3.64
  10  11  -6   -0.00    6.66
 -10 -11   6   -0.00    6.83
 -10  11   7   19.04    7.15
  10  11  -7   29.57   11.42
 -10 -11   7   19.01    9.94
 -10  11   8    3.82    4.57
  10  11  -8    0.39    5.69
 -10 -11   8    1.97    6.74
 -10  11   9    1.20    4.09
  10  11  -9   -0.00    5.17
 -10 -11   9   -0.00    6.80
 -10  11  10   -0.00    4.12
  10  11 -10    1.37    5.53
 -10 -11  10    0.00    5.77
 -10  11  11    4.72    4.76
  10  11 -11    6.17    8.36
 -10 -11  11    7.40    7.88
 -10  11  12   -0.00    3.71
  10  11 -12    2.73    6.85
 -10 -11  12    0.00    6.36
 -10  11  13    3.42    4.96
  10  11 -13    5.94    6.26
  10  11 -13    0.80    5.21
 -10 -11  13    0.53    5.91
 -10  11  14    2.03    3.89
  10  11 -14   12.53    8.06
  10  11 -14    0.06    5.10
 -10 -11  14    3.53    6.69
 -10  11  15    2.88    4.91
  10  11 -15   -0.00    5.46
 -10 -11  15    0.22    4.94
 -10  11  16    1.86    4.26
  10  11 -16   -0.00    5.32
 -10 -11  16    1.51    5.31
 -10  11  17    3.40    5.57
  10  11 -17    6.37    7.68
 -10 -11  17    0.87    5.96
 -10  11  18    0.00    4.92
  10  11 -18    0.12    6.35
 -10 -11  18   -0.00    5.73
 -10  11  19    0.46    4.24
  10  11 -19    2.07    6.77
 -10 -11  19    6.22    6.65
 -10  11  20    0.73    4.71
  10  11 -20    1.44    5.93
 -10 -11  20   -0.00    5.88
  10  11 -21   12.00    8.73
 -10 -11  21    1.12    5.27
  10  11 -22    2.54    5.71
 -10 -11  22    3.55    5.34
  10  11 -23    0.00    6.00
 -10 -11  23    0.00    6.01
 -10  12   1    2.86    3.56
  10  12  -1    2.83    6.82
 -10 -12   1    0.00    6.30
 -10  12   2    1.01    2.76
  10  12  -2    5.97    7.56
 -10 -12   2    0.86    7.46
 -10  12   3    7.16    4.15
  10  12  -3    0.00    5.89
 -10 -12   3   -0.00    6.90
 -10  12   4    0.09    2.88
  10  12  -4   -0.00    5.67
 -10 -12   4   -0.00    6.30
 -10  12   5    1.96    3.78
  10  12  -5   22.16   10.60
 -10 -12   5    4.12    6.39
 -10  12   6    4.44    3.97
  10  12  -6   -0.00    7.04
 -10 -12   6   14.91    9.35
 -10  12   7   -0.00    3.58
  10  12  -7   -0.00    4.51
 -10 -12   7   -0.00    5.25
 -10  12   8    1.29    3.64
  10  12  -8   -0.00    6.49
 -10 -12   8    4.31    6.17
 -10  12   9    4.56    4.52
  10  12  -9   16.90    9.02
 -10 -12   9   10.73    8.00
 -10  12  10   -0.00    4.27
  10  12 -10   -0.00    6.04
 -10 -12  10   -0.00    6.03
 -10  12  11   -0.00    3.44
  10  12 -11    6.72    8.32
 -10 -12  11    0.00    6.24
 -10  12  12   -0.00    4.68
  10  12 -12   -0.00    6.09
 -10 -12  12   -0.00    5.95
 -10  12  13    1.25    4.67
  10  12 -13   10.54    8.52
 -10 -12  13    0.00    5.25
 -10  12  14    0.00    4.36
  10  12 -14   -0.00    6.29
 -10 -12  14    6.77    6.67
 -10  12  15   10.31    5.40
  10  12 -15   22.33   10.00
  10  12 -15    5.32    7.98
 -10 -12  15    0.75    4.79
 -10  12  16    3.68    4.53
  10  12 -16    2.27    5.84
  10  12 -16   -0.00    6.06
 -10 -12  16    6.45    6.45
 -10  12  17   -0.00    4.57
  10  12 -17    3.19    6.99
 -10 -12  17   -0.00    5.97
  10  12 -18   -0.00    6.35
 -10 -12  18    2.81    6.42
  10  12 -19    5.57    6.98
 -10 -12  19    6.58    7.36
  10  12 -20    4.33    7.04
 -10 -12  20   -0.00    5.74
 -10 -12  21    0.52    5.85
 -10  13   1    2.45    3.45
  10  13  -1   -0.00    7.45
 -10 -13   1    8.47    7.92
 -10  13   2    0.75    2.60
  10  13  -2    0.00    5.55
 -10 -13   2   -0.00    6.57
 -10  13   3    2.43    3.03
  10  13  -3    8.36    6.94
 -10 -13   3    0.00    5.67
 -10  13   4    0.00    3.37
  10  13  -4   -0.00    5.40
 -10 -13   4   -0.00    5.71
 -10  13   5    3.70    4.01
  10  13  -5   -0.00    6.33
 -10 -13   5    9.92    7.45
 -10  13   6   -0.00    3.23
  10  13  -6    0.00    5.90
 -10 -13   6    0.65    6.15
 -10  13   7    5.32    4.25
  10  13  -7   -0.00    5.65
 -10 -13   7    4.66    6.99
 -10  13   8   -0.00    3.53
  10  13  -8    2.75    6.73
 -10 -13   8   -0.00    5.49
 -10  13   9    0.00    3.73
  10  13  -9    1.36    5.44
 -10 -13   9   -0.00    6.38
 -10  13  10   -0.00    3.88
  10  13 -10   -0.00    5.89
 -10 -13  10   -0.00    6.71
 -10  13  11   -0.00    4.52
  10  13 -11   -0.00    6.32
 -10 -13  11    4.88    8.33
 -10  13  12    0.00    4.21
  10  13 -12   -0.00    6.28
 -10 -13  12    3.49    7.20
 -10  13  13    3.00    4.52
  10  13 -13    0.00    6.93
 -10 -13  13    3.12    6.72
  10  13 -14    3.61    6.84
 -10 -13  14   -0.00    7.18
  10  13 -15    0.99    5.73
 -10 -13  15   -0.00    5.73
  10  13 -16   -0.00    6.68
 -10 -13  16    4.74    7.34
  10  13 -17   -0.00    5.17
  10  13 -17    1.14    5.87
 -10 -13  17   -0.00    5.59
  10  13 -18    5.69    7.46
 -10 -13  18   -0.00    5.41
 -10  14   1   -0.00    2.25
  10  14  -1    8.78    8.06
 -10 -14   1   -0.00    5.78
 -10  14   2    0.40    3.41
  10  14  -2   -0.00    6.86
 -10 -14   2    0.95    5.32
 -10  14   3    1.92    3.30
  10  14  -3   14.77   10.23
 -10 -14   3   -0.00    5.85
 -10  14   4   -0.00    3.22
  10  14  -4   -0.00    6.52
 -10 -14   4    0.00    6.03
 -10  14   5    3.66    3.45
  10  14  -5    6.64    6.96
 -10 -14   5   10.99    8.15
 -10  14   6    0.00    3.44
  10  14  -6    0.00    7.55
 -10 -14   6    0.12    6.20
 -10  14   7    1.17    3.41
  10  14  -7   -0.00    8.22
 -10 -14   7    7.89    7.34
 -10  14   8    0.81    2.98
  10  14  -8    2.73    7.13
 -10 -14   8   -0.00    5.67
  10  14  -9    4.65    6.76
 -10 -14   9    8.03    7.50
  10  14 -10    0.65    6.47
 -10 -14  10    3.38    5.83
  10  14 -11    0.00    5.53
 -10 -14  11    3.38    6.58
  10  14 -12   -0.00    6.32
 -10 -14  12   -0.00    5.84
  10  14 -13    0.00    7.71
 -10 -14  13    1.87    6.17
  10  14 -14   -0.00    6.96
  10  14 -15    2.26    6.50
  10  14 -16   -0.00    5.97
 -10  15   1   -0.00    2.97
  10  15  -1   -0.00    7.14
 -10  15   2    2.44    3.51
  10  15  -2    3.55    6.20
 -10  15   3    1.15    2.87
  10  15  -3    3.01    7.23
 -10  15   4    0.68    3.26
  10  15  -4    6.42    7.23
  10  15  -5    1.96    6.93
  10  15  -6    0.64    6.89
  10  15  -7   -0.00    6.63
  10  15  -8    7.05    8.55
  10  15  -9    0.00    7.21
  10  15 -10    3.88    7.00
  10  15 -11   -0.00    5.66
  10  16  -1    0.92    6.49
  10  16  -2    2.77    7.43
  -9   0   1   10.78    6.13
   9   0  -1    8.48    5.61
   9   0  -1   12.49    5.87
  -9   0   2    0.00    5.06
   9   0  -2    0.98    4.05
   9   0  -2   -0.00    4.39
  -9   0   3  112.87   16.92
   9   0  -3  107.77   16.80
   9   0  -3  105.74   16.76
   9   0  -4    1.08    3.75
   9   0  -4    0.13    3.42
   9   0  -5   16.24    6.78
   9   0  -6    3.66    4.41
   9   0 -11   14.14    7.28
   9   0 -12   -0.00    4.28
  -9   0  13   37.57   11.48
   9   0 -13  131.01   17.46
  -9   0  14    3.64    5.05
   9   0 -14    5.58    5.99
  -9   0  15   13.38    7.14
   9   0 -15   10.42    6.66
  -9   0  16   -0.00    5.79
   9   0 -16   -0.00    4.24
  -9   0  17   17.92    8.37
   9   0 -17   25.93    9.49
  -9   0  18    0.01    4.44
   9   0 -18    4.32    6.35
  -9   0  19   54.35   13.66
   9   0 -19   36.87   10.95
  -9   0  20    6.42    5.89
   9   0 -20    3.53    6.38
  -9   0  21    1.75    5.89
   9   0 -21    0.45    5.31
  -9   0  22    2.87    5.83
   9   0 -22    0.85    6.13
  -9   0  23   39.75   12.50
   9   0 -23   41.65   11.93
  -9   0  24   -0.00    4.50
   9   0 -24    3.58    6.08
  -9   0  25   17.65    8.96
   9   0 -25   19.84    8.68
  -9   0  26    6.67    6.81
   9   0 -26    0.90    6.28
  -9   0  27    3.03    6.42
   9   0 -27    2.50    5.12
   9   0 -28   -0.00    6.55
   9   0 -29   11.15    8.52
   9   0 -30   -0.00    5.87
   9   0 -31    0.97    6.06
   9   0 -32   12.36    6.93
   9   0 -33    1.54    6.56
   9   0 -34    0.51    6.68
  -9   1   1  288.08   32.08
   9  -1  -1  264.08   31.94
   9   1  -1  331.15   34.93
   9   1  -1  256.26   32.37
  -9  -1   1  339.43   34.35
  -9   1   2    9.50    5.72
   9  -1  -2    8.74    5.40
   9  -1  -2    0.90    3.57
   9   1  -2    2.37    4.85
   9   1  -2    0.00    4.65
  -9  -1   2    6.02    5.01
   9  -1  -3   -0.00    3.30
   9  -1  -3    6.21    5.12
   9   1  -3    0.80    4.62
   9   1  -3    4.30    5.49
  -9  -1   3    0.00    4.32
   9  -1  -4   53.64   11.25
   9  -1  -4   38.48    9.05
   9   1  -4   37.54    9.95
   9   1  -4   39.20   10.02
   9  -1  -5   78.92   13.89
   9  -1  -6   -0.00    5.22
   9  -1  -7   37.45    9.78
   9  -1  -8    0.00    4.56
  -9   1   9    8.83    5.82
  -9   1  10    2.74    5.94
   9   1 -10    0.00    4.51
  -9   1  11   72.99   13.97
   9   1 -11   64.15   13.29
  -9   1  12    1.35    4.79
   9  -1 -12    1.91    4.45
   9   1 -12    3.10    4.64
  -9   1  13    0.26    4.43
   9  -1 -13   -0.00    4.66
   9   1 -13   -0.00    5.32
  -9   1  14    2.94    5.67
   9  -1 -14    0.74    3.52
   9   1 -14    0.00    4.96
  -9   1  15    0.00    5.68
   9  -1 -15   51.09   11.12
   9   1 -15   60.18   12.47
  -9   1  16    3.28    5.53
   9  -1 -16    4.57    5.66
   9   1 -16   13.94    7.86
  -9   1  17   10.21    8.58
   9  -1 -17   34.83   10.02
   9   1 -17   48.87   11.85
  -9  -1  17   30.41   10.30
  -9   1  18   11.58    7.05
   9  -1 -18   -0.00    4.02
   9   1 -18   -0.00    5.80
  -9  -1  18    6.65    6.81
  -9   1  19    2.66    6.74
   9  -1 -19    6.21    6.27
   9   1 -19    0.00    4.95
  -9  -1  19    1.16    6.35
  -9   1  20    0.00    6.41
   9  -1 -20   11.96    6.99
   9   1 -20    0.75    5.12
  -9  -1  20    3.05    7.04
  -9   1  21   17.11    9.87
   9  -1 -21   62.16   13.84
   9   1 -21   39.61   10.79
  -9  -1  21   39.20   12.56
  -9   1  22    0.32    5.78
   9  -1 -22    0.00    5.91
   9   1 -22    5.13    6.11
  -9  -1  22   -0.00    4.86
  -9   1  23    1.16    6.09
   9  -1 -23    0.00    5.76
   9   1 -23    4.45    5.63
  -9  -1  23   11.31    8.23
  -9   1  24    0.00    6.28
   9  -1 -24    0.00    5.34
   9   1 -24    2.54    4.91
  -9  -1  24    0.83    6.17
  -9   1  25    6.68    6.57
   9  -1 -25    7.66    7.10
   9   1 -25    0.00    5.85
  -9  -1  25   12.68    8.32
  -9   1  26    9.82    7.45
   9  -1 -26   -0.00    6.83
   9   1 -26    0.80    4.81
  -9   1  27   11.15    8.00
   9  -1 -27   12.95    8.25
   9   1 -27   14.60    8.56
  -9   1  28    2.57    6.21
   9  -1 -28   -0.00    7.13
   9   1 -28   -0.00    6.16
   9  -1 -29    3.41    6.15
   9   1 -29    0.00    4.66
   9  -1 -30    0.00    5.83
   9   1 -30   -0.00    5.50
   9  -1 -31    4.83    6.13
   9   1 -31   13.71    8.64
   9  -1 -32   -0.00    5.50
   9   1 -32    1.17    6.80
   9  -1 -33    1.58    6.07
   9   1 -33    3.22    6.36
   9  -1 -34    2.21    7.41
   9   1 -34    0.00    6.37
  -9   2   1   31.51    8.44
  -9   2   1   33.44    8.22
  -9   2   1   18.18    6.87
   9  -2  -1   38.22    8.61
   9   2  -1   31.71    9.11
  -9   2   2    9.80    5.12
   9  -2  -2    4.99    4.32
   9   2  -2    0.00    4.42
  -9   2   3  113.18   15.26
   9  -2  -3   59.90   12.39
   9   2  -3   80.39   14.92
  -9   2   4    1.49    5.25
   9  -2  -4    8.69    5.13
   9   2  -4    9.98    5.83
  -9   2   5   16.51    6.89
   9  -2  -5   10.79    6.28
   9   2  -5   27.37    8.53
  -9   2   6   -0.00    4.60
   9  -2  -6    5.78    5.03
  -9   2   7   72.19   12.51
   9  -2  -7   40.96   10.17
  -9   2   8   17.99    7.71
   9  -2  -8   19.85    7.54
   9   2  -8   16.65    7.08
  -9   2   9   32.58    8.94
   9  -2  -9   31.79    8.95
   9   2  -9   28.49    9.06
  -9   2  10    1.07    5.28
   9   2 -10   -0.00    3.50
  -9   2  11   -0.00    4.41
   9   2 -11    1.66    5.65
  -9   2  12   12.52    7.26
   9   2 -12   22.85    8.06
  -9   2  13   34.94   10.05
   9  -2 -13   29.13    9.01
   9   2 -13   36.54   10.17
  -9   2  14   14.71    7.63
   9  -2 -14   35.10    9.50
   9   2 -14   16.47    8.81
  -9   2  15    0.00    6.19
   9  -2 -15   13.71    7.29
   9   2 -15   12.38    7.55
  -9   2  16    0.00    5.18
   9  -2 -16   -0.00    5.14
   9   2 -16   -0.00    5.35
  -9   2  17   43.23   11.34
   9  -2 -17   40.73   10.75
   9   2 -17   45.91   11.72
  -9   2  18    1.73    5.44
   9  -2 -18    1.42    5.15
   9   2 -18    0.98    6.47
  -9   2  19   93.87   17.26
   9  -2 -19   58.23   13.99
   9   2 -19   91.06   16.46
  -9   2  20    0.20    6.79
   9  -2 -20    3.67    6.40
   9   2 -20    8.12    6.85
  -9   2  21    1.01    4.86
   9  -2 -21   -0.00    5.56
   9   2 -21    0.16    5.80
  -9  -2  21   -0.00    6.26
  -9   2  22   12.78    8.01
   9  -2 -22    8.55    6.78
   9   2 -22    8.90    6.86
  -9  -2  22    6.56    6.17
  -9   2  23   27.56   10.95
   9  -2 -23   32.53   10.41
   9   2 -23   28.85   10.77
  -9  -2  23   26.08   10.55
  -9   2  24   -0.00    5.91
   9  -2 -24   -0.00    4.41
   9   2 -24    1.77    4.54
  -9  -2  24   -0.00    5.52
  -9   2  25    9.45    7.42
   9  -2 -25    7.04    6.64
   9   2 -25    6.24    7.42
  -9   2  26   -0.00    6.38
   9  -2 -26   -0.00    4.95
   9   2 -26    0.18    6.07
  -9   2  27    2.73    6.87
   9  -2 -27    4.37    6.60
   9   2 -27    0.27    6.80
  -9   2  28   -0.00    5.60
   9  -2 -28    0.03    6.01
   9   2 -28    1.01    5.31
  -9   2  29   11.97    9.08
   9  -2 -29    0.00    5.46
   9   2 -29    2.46    4.75
  -9   2  30   -0.00    5.41
   9  -2 -30    1.17    4.92
   9   2 -30   -0.00    6.18
   9  -2 -31    2.51    5.56
   9   2 -31   -0.00    6.08
   9  -2 -32    2.89    5.68
   9   2 -32   -0.00    6.31
   9  -2 -33    2.74    5.51
   9   2 -33    3.66    6.61
   9  -2 -34   -0.00    5.01
   9   2 -34   -0.00    7.29
  -9   3   1  168.42   19.75
  -9   3   1  137.95   17.82
   9  -3  -1  138.98   18.84
   9   3  -1  128.16   21.23
  -9   3   2   20.02    6.46
  -9   3   2   11.51    6.01
   9  -3  -2   15.65    6.44
   9   3  -2   15.29    7.30
  -9   3   3   -0.00    3.52
  -9   3   3    0.00    3.94
   9  -3  -3    3.66    4.74
   9   3  -3    2.52    4.88
  -9   3   4    0.00    3.32
   9  -3  -4    4.73    5.02
   9   3  -4   -0.00    5.10
  -9  -3   4    1.48    5.57
  -9  -3   4    0.68    4.97
  -9   3   5   43.15    9.80
   9  -3  -5   43.96    9.66
   9   3  -5   32.12    9.92
   9   3  -5   35.32   10.37
  -9  -3   5   29.16   10.10
  -9  -3   5   22.97    8.89
  -9   3   6   41.93    9.65
   9  -3  -6   41.97    9.48
   9   3  -6   23.86    9.09
  -9  -3   6   40.90   10.48
  -9  -3   6   22.78    8.95
  -9   3   7   19.27    7.28
   9  -3  -7   27.49    7.89
   9   3  -7   24.57    8.57
  -9  -3   7   23.64    8.83
  -9   3   8    0.36    3.68
   9  -3  -8    0.00    4.54
   9   3  -8    5.34    6.42
  -9  -3   8    0.10    5.30
  -9   3   9    9.09    5.90
   9  -3  -9    8.13    5.88
   9   3  -9   14.40    7.74
  -9  -3   9   16.34    7.85
  -9   3  10    3.13    5.63
   9  -3 -10    1.64    4.13
   9   3 -10    7.58    5.43
  -9  -3  10    0.00    5.01
  -9   3  11   90.24   16.16
   9   3 -11  121.34   18.54
  -9  -3  11   78.59   16.76
  -9   3  12   16.51    7.75
   9   3 -12   22.17    8.22
  -9  -3  12   11.36    7.49
  -9   3  13    2.44    5.55
   9   3 -13    1.51    5.71
  -9   3  14   -0.00    5.48
   9  -3 -14    2.28    4.49
   9   3 -14    0.94    4.87
  -9   3  15   35.18   10.96
   9  -3 -15   30.28    9.65
   9   3 -15   59.77   13.22
  -9   3  16   12.77    7.29
   9  -3 -16   15.21    7.20
   9   3 -16   17.14    8.33
  -9   3  17   15.61    7.76
   9  -3 -17    3.20    6.15
   9   3 -17   50.42   11.77
  -9   3  18    0.00    4.84
   9  -3 -18    5.88    6.67
   9   3 -18    3.91    5.31
  -9   3  19    3.88    5.23
   9  -3 -19    3.56    6.07
   9   3 -19   -0.00    5.45
  -9   3  20    2.90    6.01
   9  -3 -20    1.00    5.31
   9   3 -20    6.77    6.47
  -9   3  21   30.05   10.30
   9  -3 -21   22.90    9.56
   9   3 -21   46.92   11.90
  -9   3  22    2.48    6.21
   9  -3 -22   10.83    7.29
   9   3 -22    0.48    5.20
  -9   3  23   -0.00    5.68
   9  -3 -23    1.49    5.58
   9   3 -23    2.81    6.01
  -9   3  24   -0.00    4.44
   9  -3 -24    2.24    5.48
   9   3 -24   -0.00    6.18
  -9   3  25   21.33    9.19
   9  -3 -25    0.00    6.39
   9   3 -25    9.73    6.81
  -9   3  26   -0.00    5.71
   9  -3 -26    2.66    6.20
   9   3 -26    0.00    5.93
  -9   3  27    0.00    5.44
   9  -3 -27    2.26    5.75
   9   3 -27   13.79    7.45
  -9   3  28    7.53    6.69
   9  -3 -28    0.00    5.79
   9   3 -28   -0.00    6.32
  -9   3  29    6.98    5.57
   9  -3 -29    3.68    5.81
   9   3 -29   -0.00    5.43
  -9   3  30   -0.00    6.00
   9  -3 -30   -0.00    5.28
   9   3 -30   -0.00    4.89
  -9   3  31    9.13    8.20
   9  -3 -31    0.95    7.25
   9   3 -31    2.89    8.03
   9  -3 -32   -0.00    6.64
   9   3 -32    1.24    6.25
   9  -3 -33    1.48    5.30
   9   3 -33    1.10    6.09
   9  -3 -34   -0.00    6.33
  -9   4   1   -0.00    3.30
  -9   4   1    4.12    4.62
   9  -4  -1    0.00    4.15
   9   4  -1   -0.00    5.07
  -9  -4   1   -0.00    4.65
  -9   4   2   41.80    8.65
  -9   4   2   46.21    9.12
   9  -4  -2   51.60    9.90
   9   4  -2   49.81   11.76
   9   4  -2   32.04   10.10
  -9  -4   2   14.60    8.26
  -9  -4   2   36.90   10.42
  -9   4   3   50.82    9.71
  -9   4   3   50.23    9.59
   9  -4  -3   41.08    9.00
   9   4  -3   35.99   10.81
   9   4  -3   28.12    9.94
  -9  -4   3   38.96   10.57
  -9  -4   3   61.10   12.85
  -9   4   4   23.52    7.46
  -9   4   4   41.10    8.74
   9  -4  -4   43.26    9.27
   9   4  -4   57.52   12.43
   9   4  -4   34.85   10.32
  -9  -4   4   22.55    8.60
  -9  -4   4   30.56   10.13
  -9   4   5   64.55   11.74
  -9   4   5   54.67   10.83
   9  -4  -5   64.20   11.65
   9   4  -5   67.72   14.09
   9   4  -5   87.60   15.84
  -9  -4   5   52.92   12.71
  -9  -4   5   64.21   14.23
  -9   4   6    0.99    3.79
   9  -4  -6    1.31    4.67
   9   4  -6   -0.00    5.31
   9   4  -6    6.41    5.70
  -9  -4   6    4.60    6.03
  -9  -4   6    3.43    5.72
  -9   4   7   61.87   11.74
   9  -4  -7   80.55   12.74
   9   4  -7   48.22   12.31
  -9  -4   7   37.76   10.98
  -9  -4   7   43.72   12.14
  -9   4   8   61.20   12.79
   9  -4  -8   89.96   13.79
   9   4  -8   74.93   14.99
  -9  -4   8   64.99   14.66
  -9   4   9   43.39   10.24
   9  -4  -9   28.33    8.70
   9   4  -9   26.93    9.54
  -9  -4   9   73.11   14.56
  -9   4  10    1.18    3.83
   9  -4 -10   -0.00    4.66
   9   4 -10    4.33    5.44
  -9  -4  10   -0.00    4.98
  -9   4  11    0.98    4.42
   9   4 -11    2.37    5.61
  -9  -4  11   -0.00    5.56
  -9   4  12    1.67    4.43
   9   4 -12   -0.00    5.23
  -9  -4  12    6.10    6.08
  -9   4  13   23.21    8.33
   9   4 -13   30.77    9.89
  -9  -4  13   24.50    9.91
  -9   4  14    0.00    4.68
   9  -4 -14   16.08    7.35
   9   4 -14    1.90    6.19
  -9  -4  14    3.57    6.86
  -9   4  15   10.70    6.26
   9  -4 -15   20.03    7.70
   9   4 -15    6.96    6.74
  -9  -4  15   31.39   10.59
  -9   4  16    3.88    5.36
   9  -4 -16    6.77    5.99
   9   4 -16   -0.00    5.94
  -9  -4  16   -0.00    4.94
  -9   4  17   23.90    8.50
   9  -4 -17    7.39    6.92
   9   4 -17   13.00    7.04
  -9  -4  17   21.75   10.12
  -9   4  18   30.58   10.25
   9  -4 -18   41.75   10.80
   9   4 -18   24.93   10.35
  -9  -4  18   40.69   12.43
  -9   4  19   43.88   11.45
   9  -4 -19   34.71   10.70
   9   4 -19   25.13   10.24
  -9   4  20    4.19    4.80
   9  -4 -20    0.22    5.50
   9   4 -20    1.81    5.54
  -9   4  21    7.08    6.15
   9  -4 -21    1.77    5.75
   9   4 -21   -0.00    5.58
  -9   4  22   -0.00    4.62
   9  -4 -22    0.99    5.13
   9   4 -22   -0.00    5.81
  -9   4  23   23.14    8.89
   9  -4 -23   21.61    9.03
   9   4 -23   44.30   12.30
  -9   4  24    2.68    5.84
   9  -4 -24    2.57    5.08
   9   4 -24   15.75    8.34
  -9   4  25    2.01    4.77
   9  -4 -25    3.85    5.81
   9   4 -25    6.92    7.28
  -9   4  26    0.21    5.93
   9  -4 -26    0.00    5.41
   9   4 -26   10.27    7.39
  -9   4  27    2.80    5.55
   9  -4 -27    3.80    6.82
   9   4 -27    6.20    6.27
  -9   4  28   -0.00    5.02
   9  -4 -28    8.55    7.70
   9   4 -28   10.59    8.43
  -9   4  29    0.00    5.22
   9  -4 -29    0.00    6.35
   9   4 -29    0.00    6.52
  -9   4  30   -0.00    5.30
   9  -4 -30   -0.00    5.51
   9   4 -30   -0.00    5.57
  -9   4  31    4.13    6.63
   9  -4 -31   -0.00    6.31
   9   4 -31   -0.00    6.26
  -9   4  32   11.96    8.57
   9  -4 -32   -0.00    6.05
   9   4 -32    1.11    6.33
   9  -4 -33    0.00    6.59
   9   4 -33    3.52    6.50
  -9   5   1   85.61   12.84
  -9   5   1  102.20   13.77
   9  -5  -1   71.56   12.48
   9   5  -1   98.88   17.80
  -9  -5   1   68.38   15.30
  -9  -5   1   95.63   16.80
  -9   5   2   54.33    9.63
  -9   5   2   49.10    9.52
   9  -5  -2   63.04   10.41
   9   5  -2   40.41   12.02
  -9  -5   2   23.16    9.90
  -9  -5   2   47.82   12.59
  -9   5   3    9.17    5.12
  -9   5   3    4.39    4.34
   9  -5  -3   10.84    5.54
   9   5  -3    3.52    6.45
   9   5  -3   15.15    7.54
  -9  -5   3    8.20    6.86
  -9  -5   3    6.44    6.77
  -9   5   4   42.09    9.36
  -9   5   4   49.30    9.92
   9  -5  -4   43.28    9.50
   9   5  -4   61.91   13.49
   9   5  -4   28.73   10.32
  -9  -5   4   35.73   10.49
  -9  -5   4   69.73   14.18
  -9   5   5   32.88    8.09
  -9   5   5   22.84    7.21
   9  -5  -5   18.99    6.69
   9   5  -5   26.55    9.60
   9   5  -5   13.82    8.09
  -9  -5   5   13.17    7.84
  -9  -5   5   26.96    9.24
  -9   5   6   43.72    9.37
  -9   5   6   35.00    8.49
   9  -5  -6   36.84    8.98
   9   5  -6   41.70   10.82
   9   5  -6   39.61   10.89
  -9  -5   6    8.34    7.02
  -9  -5   6   35.31   10.91
  -9   5   7   45.14   10.54
   9  -5  -7   70.34   11.76
   9   5  -7   67.92   13.44
  -9  -5   7   32.44   10.61
  -9  -5   7   32.29   11.03
  -9   5   8    0.00    5.24
   9  -5  -8    4.31    4.69
   9   5  -8    5.40    7.40
  -9  -5   8    0.90    5.04
  -9  -5   8    0.00    6.49
  -9   5   9   -0.00    4.53
   9  -5  -9    3.17    4.13
   9   5  -9    0.00    5.43
  -9  -5   9    0.54    5.26
  -9   5  10    4.30    5.98
   9  -5 -10    1.41    4.29
   9   5 -10    6.05    5.97
  -9  -5  10    0.00    6.06
  -9   5  11   45.10   10.32
   9  -5 -11   39.64    9.91
   9   5 -11   35.58   10.82
  -9  -5  11   41.02   12.45
  -9   5  12   19.35    7.73
   9   5 -12   28.81   10.05
  -9  -5  12   33.72   11.03
  -9   5  13    0.00    4.49
   9   5 -13    1.91    4.90
  -9  -5  13   -0.00    5.89
  -9   5  14   15.27    7.46
   9  -5 -14    3.61    6.04
   9   5 -14   17.65    8.98
  -9  -5  14   22.88    9.25
  -9   5  15   20.10    7.70
   9  -5 -15   19.44    8.36
   9   5 -15   19.60    8.50
  -9  -5  15   13.98    8.28
  -9   5  16   26.43    8.88
   9  -5 -16   19.01    7.51
   9   5 -16   24.16    9.58
  -9  -5  16   21.82    9.91
  -9   5  17   17.85    7.96
   9  -5 -17   20.92    8.65
   9   5 -17   23.64    8.71
  -9  -5  17   47.66   12.98
  -9   5  18    0.00    4.04
   9  -5 -18    0.04    4.81
   9   5 -18   -0.00    5.88
  -9   5  19   -0.00    4.49
   9  -5 -19    5.95    7.07
   9   5 -19    2.44    5.47
  -9   5  20    0.57    4.88
   9  -5 -20    4.27    5.47
   9   5 -20    2.70    6.86
  -9   5  21    7.60    6.91
   9  -5 -21   18.32    8.43
   9   5 -21   20.08    8.83
  -9   5  22    8.35    7.29
   9  -5 -22   18.44    8.69
   9   5 -22   12.62    7.66
  -9   5  23    4.11    6.00
   9  -5 -23    2.41    5.94
   9   5 -23   12.48    8.87
  -9   5  24   -0.00    5.77
   9  -5 -24    5.01    6.44
   9   5 -24    3.54    6.96
  -9   5  25   -0.00    5.72
   9  -5 -25   -0.00    5.39
   9   5 -25    1.36    5.19
  -9   5  26    6.34    7.53
   9  -5 -26    1.74    5.59
   9   5 -26    2.18    6.25
  -9   5  27   12.02    7.99
   9  -5 -27    9.82    6.93
   9   5 -27   12.41    6.81
  -9   5  28    6.35    5.83
   9  -5 -28    6.75    7.36
   9   5 -28    8.03    6.16
  -9   5  29   -0.00    6.59
   9  -5 -29   -0.00    6.16
   9   5 -29   -0.00    3.87
  -9   5  30    3.25    6.69
   9  -5 -30    0.40    5.17
   9   5 -30    2.77    6.33
  -9   5  31   -0.00    5.38
   9  -5 -31   -0.00    5.79
   9   5 -31    3.45    6.90
  -9   5  32    0.00    5.99
   9  -5 -32    2.65    6.49
   9   5 -32   -0.00    6.73
  -9   5  33    2.36    6.90
   9  -5 -33    4.41    7.21
  -9   6   1   -0.00    3.94
   9  -6  -1    1.48    3.63
   9   6  -1   -0.00    4.81
  -9  -6   1    2.24    6.96
  -9  -6   1    3.07    5.43
  -9   6   2   48.46   10.05
   9  -6  -2   78.45   11.45
   9   6  -2   54.22   13.84
  -9  -6   2   94.87   16.78
  -9  -6   2   57.80   13.75
  -9   6   3   19.64    6.56
   9  -6  -3   16.36    6.30
   9   6  -3   29.22    9.93
  -9  -6   3    5.17    7.05
  -9  -6   3   18.95    9.06
  -9   6   4   12.64    5.88
   9  -6  -4   29.96    7.67
   9   6  -4   41.99   11.47
   9   6  -4    1.08    6.41
  -9  -6   4   26.84    9.86
  -9  -6   4   17.59    8.10
  -9   6   5   24.74    6.98
   9  -6  -5   20.98    6.41
   9   6  -5   15.99    8.64
   9   6  -5   13.15    7.50
  -9  -6   5    1.78    6.16
  -9  -6   5   11.01    7.76
  -9   6   6   12.83    5.61
   9  -6  -6   10.47    5.50
   9   6  -6   11.38    7.67
   9   6  -6   21.42    9.08
  -9  -6   6    7.33    6.33
  -9  -6   6    6.54    6.36
  -9   6   7   24.27    7.69
   9  -6  -7    9.13    5.19
   9   6  -7   23.18    8.65
   9   6  -7   17.31    8.20
  -9  -6   7   18.97    7.86
  -9  -6   7    0.00    5.40
  -9   6   8   42.08   10.05
   9  -6  -8   48.99   10.23
   9   6  -8   74.28   14.68
  -9  -6   8   41.75   12.04
  -9  -6   8   46.53   12.57
  -9   6   9    7.21    5.09
   9  -6  -9   15.98    6.65
   9   6  -9   15.53    7.71
  -9  -6   9   15.15    7.89
  -9  -6   9    9.72    7.38
  -9   6  10   -0.00    3.92
   9  -6 -10    2.80    4.42
   9   6 -10    6.36    6.17
  -9  -6  10   -0.00    4.46
  -9  -6  10    4.97    6.83
  -9   6  11    1.03    4.29
   9  -6 -11    3.98    4.56
   9   6 -11    7.35    5.95
  -9  -6  11    0.00    4.48
  -9   6  12   12.09    6.57
   9   6 -12   28.04    9.63
  -9  -6  12   23.05   10.17
  -9   6  13    6.37    5.49
   9   6 -13   31.00    9.62
  -9  -6  13   20.35    9.15
  -9   6  14   29.02    8.47
   9  -6 -14   12.17    6.98
   9   6 -14   20.12    8.82
  -9  -6  14   10.39    7.60
  -9   6  15    8.08    5.39
   9  -6 -15    4.72    6.73
   9   6 -15    7.54    6.95
  -9   6  16    0.96    4.04
   9  -6 -16    2.82    5.69
   9   6 -16    0.00    4.53
  -9   6  17    6.07    5.54
   9  -6 -17    6.57    6.00
   9   6 -17    6.24    7.92
  -9   6  18   19.87    8.13
   9  -6 -18   38.29   10.57
   9   6 -18   20.48   10.36
  -9   6  19    8.51    6.31
   9  -6 -19    6.52    6.77
   9   6 -19    4.66    5.77
  -9   6  20   -0.00    5.09
   9  -6 -20    2.59    5.28
   9   6 -20   10.04    6.96
  -9   6  21    5.67    6.74
   9  -6 -21    7.33    6.21
   9   6 -21    0.00    5.21
  -9   6  22    3.35    5.94
   9  -6 -22    2.17    6.29
   9   6 -22   -0.00    5.41
  -9   6  23    6.42    6.42
   9  -6 -23   -0.00    5.43
   9   6 -23   12.15    8.06
  -9   6  24   -0.00    5.86
   9  -6 -24    4.22    5.46
   9   6 -24   10.82    7.10
  -9   6  25   -0.00    5.92
   9  -6 -25    4.79    5.40
   9   6 -25   20.80    8.73
  -9   6  26   -0.00    5.55
   9  -6 -26   -0.00    6.34
   9   6 -26   -0.00    5.27
  -9   6  27    3.62    5.42
   9  -6 -27   -0.00    5.99
   9   6 -27   -0.00    6.59
  -9   6  28  -11.10    7.92
   9  -6 -28    0.00    6.27
   9   6 -28    0.65    5.70
  -9   6  29    1.96    6.13
   9  -6 -29    3.60    6.78
   9   6 -29    1.86    5.91
  -9   6  30   -0.00    6.41
   9  -6 -30   -0.00    5.66
   9   6 -30    3.16    6.26
  -9   6  31    2.51    5.73
   9  -6 -31   -0.00    5.86
   9   6 -31    0.00    4.94
  -9   6  32    2.64    5.96
   9  -6 -32    4.03    7.00
   9   6 -32   -0.00    4.37
  -9   6  33    0.00    7.10
   9  -6 -33    4.01    7.40
  -9   6  34    5.25    7.66
  -9   7   1   17.01    5.71
   9   7  -1   15.35    8.59
  -9  -7   1    9.27    7.13
  -9   7   2   11.01    5.19
   9   7  -2    7.08    6.68
  -9  -7   2    0.46    5.48
  -9   7   3    0.00    3.82
   9   7  -3   -0.00    5.40
  -9  -7   3    2.87    5.68
  -9  -7   3   -0.00    4.42
  -9   7   4   20.24    6.29
   9   7  -4   12.65    7.99
  -9  -7   4    7.83    6.97
  -9  -7   4   15.84    7.87
  -9   7   5   -0.00    3.57
   9   7  -5    8.83    6.38
  -9  -7   5    1.36    6.20
  -9  -7   5    7.57    7.01
  -9   7   6   22.38    7.21
   9  -7  -6   32.90    7.93
   9   7  -6   33.27   11.03
   9   7  -6   43.60   11.70
  -9  -7   6   18.41    8.93
  -9   7   7    1.96    4.57
   9  -7  -7    4.60    4.77
   9   7  -7    2.83    6.07
   9   7  -7    2.22    6.01
  -9  -7   7    0.04    5.07
  -9  -7   7    0.61    5.40
  -9   7   8    0.00    3.92
   9  -7  -8    1.46    3.96
   9   7  -8   -0.00    6.28
  -9  -7   8    6.80    6.30
  -9  -7   8   -0.00    5.36
  -9   7   9   16.10    6.12
   9  -7  -9    7.08    5.84
   9   7  -9    6.93    6.57
  -9  -7   9   11.99    7.15
  -9  -7   9    9.32    7.63
  -9   7  10   15.63    6.30
   9  -7 -10    0.00    4.69
   9   7 -10   31.01   10.43
  -9  -7  10    2.54    5.93
  -9  -7  10   13.50    8.04
  -9   7  11   10.04    5.61
   9  -7 -11   15.05    6.82
   9   7 -11   10.33    7.42
  -9  -7  11    4.83    5.95
  -9  -7  11    6.70    6.56
  -9   7  12   39.02    9.23
   9   7 -12   22.75    9.59
  -9  -7  12   37.01   11.28
  -9   7  13    2.66    4.62
   9   7 -13    1.76    5.64
  -9   7  14    3.24    5.28
   9  -7 -14    4.44    5.30
   9   7 -14    5.01    6.40
  -9   7  15   11.29    6.39
   9  -7 -15    8.13    6.36
   9   7 -15   -0.00    4.88
  -9   7  16   19.37    7.47
   9  -7 -16   21.58    8.74
   9   7 -16   25.53   10.04
  -9   7  17    4.12    5.08
   9  -7 -17   -0.00    4.95
   9   7 -17    2.39    7.31
  -9   7  18    1.26    4.74
   9  -7 -18    0.00    4.52
   9   7 -18    2.12    6.03
  -9   7  19    2.61    4.57
   9  -7 -19   -0.00    5.35
   9   7 -19   -0.00    4.49
  -9   7  20    6.06    5.56
   9  -7 -20    4.66    6.29
   9   7 -20    4.93    6.20
  -9   7  21    4.45    5.26
   9  -7 -21    4.80    6.86
   9   7 -21    8.67    7.24
  -9   7  22    1.80    4.72
   9  -7 -22    7.92    6.88
   9   7 -22   23.18    9.54
  -9   7  23    2.02    4.77
   9  -7 -23    3.26    6.04
   9   7 -23    0.00    4.81
  -9   7  24   -0.00    4.86
   9  -7 -24    3.99    5.77
   9   7 -24   -0.00    5.51
  -9   7  25    4.20    6.50
   9  -7 -25   -0.00    5.47
   9   7 -25   -0.00    5.73
  -9   7  26    9.38    6.86
   9  -7 -26    0.00    6.13
   9   7 -26    2.88    6.37
  -9   7  27   15.55    7.80
   9  -7 -27    0.02    5.77
   9   7 -27    0.00    5.76
  -9   7  28    4.30    6.35
   9  -7 -28    1.96    6.58
   9   7 -28    3.72    5.49
  -9   7  29   -0.00    5.08
   9  -7 -29    0.84    5.19
   9   7 -29    7.36    6.22
  -9   7  30    0.10    4.89
   9  -7 -30    1.40    6.69
   9   7 -30    2.59    6.54
  -9   7  31    2.23    4.89
   9  -7 -31   -0.00    5.62
   9   7 -31   -0.00    5.96
  -9   7  32   -0.00    5.94
   9  -7 -32   -0.00    5.62
  -9   7  33    5.32    7.43
  -9   7  34   -0.00    6.00
  -9   8   1   16.97    5.31
  -9  -8   1    7.81    6.80
  -9   8   2   27.12    6.56
  -9  -8   2   10.73    7.80
  -9   8   3    0.00    3.60
  -9  -8   3    3.82    7.70
  -9   8   4   48.31    9.16
  -9  -8   4   25.43    9.99
  -9   8   5   -0.00    3.44
  -9  -8   5    2.12    5.91
  -9  -8   5   -0.00    5.29
  -9   8   6    3.74    4.03
  -9  -8   6    0.00    6.75
  -9  -8   6    2.82    5.17
  -9   8   7   -0.00    3.44
   9   8  -7    3.81    6.96
  -9  -8   7   -0.00    4.35
  -9   8   8   42.60    8.96
   9   8  -8   35.10   11.63
   9   8  -8   27.06   10.36
  -9  -8   8   31.57   10.51
  -9   8   9    3.98    4.40
   9   8  -9    3.24    6.30
   9   8  -9    7.89    6.83
  -9  -8   9    1.78    6.50
  -9   8  10   10.50    5.71
   9   8 -10   13.11    8.03
  -9  -8  10   17.52    8.25
  -9   8  11   -0.00    3.79
   9  -8 -11   -0.00    4.49
   9   8 -11    3.97    5.23
  -9  -8  11   13.11    8.47
  -9   8  12   14.50    6.12
   9   8 -12   17.44    8.59
  -9  -8  12    1.07    5.59
  -9   8  13   -0.00    3.68
   9   8 -13   -0.00    5.64
  -9  -8  13    3.98    5.01
  -9   8  14   -0.00    4.46
   9  -8 -14    6.87    5.34
   9   8 -14   14.64    8.61
  -9  -8  14   15.92    8.76
  -9   8  15    1.85    4.39
   9  -8 -15   -0.00    5.25
   9   8 -15    2.46    5.55
  -9   8  16   -0.00    4.86
   9  -8 -16    0.00    3.85
   9   8 -16    5.88    6.59
  -9   8  17    2.78    5.14
   9  -8 -17   -0.00    5.05
   9   8 -17   -0.00    4.93
  -9   8  18    0.97    5.14
   9  -8 -18    3.55    6.12
   9   8 -18   11.86    7.48
  -9   8  19    0.40    5.27
   9  -8 -19    0.00    4.65
   9   8 -19    0.32    5.65
  -9   8  20   -0.00    3.58
   9  -8 -20    4.89    6.13
   9   8 -20    9.23    7.66
  -9   8  21    1.06    5.02
   9  -8 -21   -0.00    5.56
   9   8 -21    2.30    7.96
  -9   8  22    6.44    5.87
   9  -8 -22   -0.00    6.27
   9   8 -22   -0.00    5.94
  -9   8  23    2.43    5.02
   9  -8 -23   -0.00    6.38
   9   8 -23   -0.00    6.26
  -9   8  24    5.53    6.07
   9  -8 -24   10.21    7.82
   9   8 -24   10.06    7.30
  -9   8  25    1.41    5.24
   9  -8 -25    4.69    6.41
   9   8 -25    0.00    5.56
  -9   8  26   -0.00    4.74
   9  -8 -26   -0.00    6.10
   9   8 -26    6.20    7.26
  -9   8  27    2.09    5.35
   9  -8 -27    1.73    7.21
   9   8 -27    0.39    4.72
  -9   8  28   -0.00    5.56
   9  -8 -28    9.93    8.65
   9   8 -28    1.59    6.24
  -9   8  29   -0.00    5.95
   9  -8 -29   -0.00    6.38
   9   8 -29    0.58    5.77
  -9   8  30   -0.00    5.89
   9  -8 -30   -0.00    6.84
   9   8 -30   -0.00    4.93
  -9   8  31   -0.00    5.42
   9  -8 -31    6.03    7.08
  -9   8  32    4.12    5.67
   9  -8 -32   -0.00    6.23
  -9   8  33    3.65    6.78
  -9   9   1    0.00    3.33
   9   9  -1   12.88    7.33
  -9  -9   1    4.15    5.97
  -9   9   2   20.28    5.72
   9   9  -2   17.92    9.71
  -9  -9   2   29.99   11.45
  -9   9   3    2.08    3.17
   9   9  -3    0.00    6.38
  -9  -9   3    1.79    5.51
  -9   9   4    4.37    3.95
   9   9  -4    4.33    6.47
  -9  -9   4    7.75    6.53
  -9   9   5    3.29    4.08
   9   9  -5    5.94    6.31
  -9  -9   5    4.97    6.09
  -9   9   6   30.61    7.93
   9   9  -6   44.97   12.61
  -9  -9   6   44.10   12.49
  -9   9   7    1.21    3.93
   9   9  -7    6.62    6.59
  -9  -9   7    0.45    4.11
  -9   9   8    1.52    3.65
   9   9  -8   -0.00    6.21
  -9  -9   8    3.23    5.76
  -9   9   9    0.87    4.39
   9   9  -9   -0.00    5.79
   9   9  -9   -0.00    5.17
  -9  -9   9   -0.00    5.46
  -9   9  10    4.37    4.49
   9   9 -10    7.35    6.80
   9   9 -10    2.54    6.56
  -9  -9  10    4.92    6.13
  -9   9  11    3.27    4.18
   9   9 -11    4.18    6.36
  -9  -9  11   -0.00    5.50
  -9   9  12   30.97    8.45
   9   9 -12   25.10   10.31
  -9  -9  12   21.72    9.97
  -9   9  13    0.36    4.33
   9   9 -13    4.92    5.57
  -9  -9  13   -0.00    5.05
  -9   9  14    3.69    4.44
   9   9 -14    0.01    5.13
  -9  -9  14    0.00    6.84
  -9   9  15    4.55    4.84
   9   9 -15    3.85    6.70
  -9  -9  15    5.15    7.37
  -9   9  16   16.25    7.83
   9   9 -16   22.60    9.16
  -9  -9  16   11.06    7.38
  -9   9  17    5.35    5.86
   9  -9 -17    1.36    4.59
   9   9 -17    3.35    6.67
  -9   9  18    7.06    5.76
   9  -9 -18   -0.00    5.48
   9   9 -18    3.40    4.99
  -9   9  19    0.95    3.83
   9  -9 -19    1.36    5.11
   9   9 -19    0.32    5.50
  -9   9  20    2.69    5.64
   9  -9 -20    1.47    5.87
   9   9 -20    0.00    6.76
  -9   9  21    2.13    4.80
   9  -9 -21    0.00    5.72
   9   9 -21   10.30    6.58
  -9   9  22    0.00    5.65
   9  -9 -22    6.73    6.74
   9   9 -22   24.48   10.10
  -9   9  23    5.45    5.73
   9  -9 -23   -0.00    5.69
   9   9 -23    2.27    5.17
  -9   9  24    2.00    4.73
   9  -9 -24    0.00    6.31
   9   9 -24   -0.00    5.35
  -9   9  25    3.64    6.49
   9  -9 -25   -0.00    6.16
   9   9 -25   -0.00    6.58
  -9   9  26    4.76    6.87
   9  -9 -26   14.47    8.87
   9   9 -26    3.20    6.45
  -9   9  27   -0.00    5.61
   9  -9 -27    4.16    7.45
   9   9 -27   -0.00    5.70
  -9   9  28    3.45    5.98
   9  -9 -28    3.93    7.59
   9   9 -28    1.74    6.63
  -9   9  29   -0.00    5.94
   9  -9 -29   -0.00    7.63
   9   9 -29   -0.00    6.95
  -9   9  30   -0.00    5.81
   9  -9 -30   -0.00    6.32
   9  -9 -31   -0.00    6.38
  -9  10   1   -0.00    2.86
   9  10  -1    2.05    6.35
  -9 -10   1   11.47    7.60
  -9  10   2   10.79    4.27
   9  10  -2   12.16    8.33
  -9 -10   2    6.46    7.81
  -9  10   3   -0.00    3.08
   9  10  -3    4.52    6.82
  -9 -10   3    0.00    5.95
  -9  10   4   41.50    8.33
   9  10  -4   25.38   10.87
  -9 -10   4   22.03   10.18
  -9  10   5    3.07    3.52
   9  10  -5   10.82    7.60
  -9 -10   5    2.17    6.13
  -9  10   6    2.09    3.46
   9  10  -6    3.21    6.21
  -9 -10   6    3.76    6.51
  -9  10   7    5.59    4.55
   9  10  -7    1.18    6.05
  -9 -10   7    0.66    5.73
  -9  10   8   18.44    6.00
   9  10  -8   15.13    8.83
  -9 -10   8   14.00    8.45
  -9  10   9    1.08    3.89
   9  10  -9   -0.00    5.44
  -9 -10   9    0.13    3.59
  -9  10  10   10.37    5.29
   9  10 -10    9.65    7.75
   9  10 -10    8.11    6.90
  -9 -10  10    8.61    6.80
  -9  10  11    3.97    4.93
   9  10 -11    4.92    7.48
   9  10 -11   -0.00    5.69
  -9 -10  11    0.85    6.80
  -9  10  12    3.55    4.53
   9  10 -12   -0.00    6.19
   9  10 -12    3.99    5.66
  -9 -10  12    7.98    7.45
  -9  10  13    2.46    4.04
   9  10 -13    0.50    4.37
  -9 -10  13    4.32    6.43
  -9  10  14   12.63    6.78
   9  10 -14    7.16    6.73
  -9 -10  14   15.74    8.20
  -9  10  15    5.81    5.65
   9  10 -15    0.71    5.54
  -9 -10  15   -0.00    4.97
  -9  10  16   -0.00    4.35
   9  10 -16    0.42    5.35
  -9 -10  16    7.48    6.39
  -9  10  17    0.57    4.99
   9  10 -17   -0.00    5.58
  -9 -10  17   -0.00    3.88
  -9  10  18    9.31    6.29
   9  10 -18   10.09    8.71
  -9 -10  18    2.68    6.85
  -9  10  19   -0.00    5.15
   9  10 -19    4.83    6.43
  -9  10  20   13.76    6.97
   9  10 -20   16.62    8.20
  -9  10  21    4.33    5.80
   9  10 -21    2.73    5.79
  -9  10  22    1.07    5.26
   9  10 -22    5.29    6.43
  -9  10  23    1.80    4.96
   9  10 -23   -0.00    5.38
  -9  10  24    1.10    5.10
   9 -10 -24    9.37    8.14
   9  10 -24   -0.00    6.21
  -9  10  25    1.16    5.15
   9 -10 -25    0.02    6.04
   9  10 -25    4.98    7.62
  -9  10  26   -0.00    5.29
   9 -10 -26   -0.00    6.45
   9  10 -26   -0.00    7.28
  -9  10  27   -0.00    5.53
   9 -10 -27    6.93    7.82
   9  10 -27    6.49    6.78
   9 -10 -28    2.37    6.95
   9  10 -28   -0.00    7.52
   9 -10 -29   -0.00    8.17
   9 -10 -30   -0.00    7.64
  -9  11   1   -0.00    2.86
   9  11  -1   -0.00    5.71
  -9 -11   1    6.43    6.81
  -9  11   2   12.36    4.82
   9  11  -2   10.44    8.10
  -9 -11   2   16.87    8.33
  -9  11   3   -0.00    3.59
   9  11  -3    2.41    6.67
  -9 -11   3   10.74    7.92
  -9  11   4   10.42    4.87
   9  11  -4    5.19    6.41
  -9 -11   4    7.27    7.56
  -9  11   5   -0.00    3.07
   9  11  -5   -0.00    5.38
  -9 -11   5    0.53    6.11
  -9  11   6   10.68    4.80
   9  11  -6   16.42    8.90
  -9 -11   6   12.42    7.76
  -9  11   7    2.17    4.21
   9  11  -7    3.14    7.14
  -9 -11   7    1.27    4.56
  -9  11   8    2.71    4.15
   9  11  -8    0.00    6.15
  -9 -11   8   -0.00    6.52
  -9  11   9    0.67    3.68
   9  11  -9    0.60    6.81
  -9 -11   9    2.87    6.38
  -9  11  10   12.46    5.62
   9  11 -10    7.64    7.72
  -9 -11  10   11.61    7.66
  -9  11  11    1.01    3.27
   9  11 -11    1.75    6.59
  -9 -11  11    2.05    6.27
  -9  11  12    9.13    5.60
   9  11 -12    0.00    6.12
   9  11 -12    0.00    5.34
  -9 -11  12    0.36    5.69
  -9  11  13    1.47    4.47
   9  11 -13    0.00    6.12
   9  11 -13    0.05    5.17
  -9 -11  13    0.00    4.93
  -9  11  14    1.92    4.95
   9  11 -14    2.43    6.05
  -9 -11  14    0.65    5.53
  -9  11  15    5.51    5.21
   9  11 -15    0.00    5.75
  -9 -11  15    5.86    7.70
  -9  11  16   22.00    7.96
   9  11 -16   15.87   10.11
  -9 -11  16   11.85    8.54
  -9  11  17    9.98    6.32
   9  11 -17    4.03    6.13
  -9 -11  17    0.00    5.41
  -9  11  18   -0.00    4.61
   9  11 -18   -0.00    6.11
  -9 -11  18   -0.00    4.64
  -9  11  19    5.02    5.71
   9  11 -19   -0.00    4.46
  -9 -11  19   -0.00    4.80
  -9  11  20   10.97    7.15
   9  11 -20    7.70    7.79
  -9 -11  20    0.00    5.04
  -9  11  21   -0.00    5.11
   9  11 -21   -0.00    5.37
  -9 -11  21   -0.00    4.89
  -9  11  22    5.48    5.52
   9  11 -22    4.57    6.29
  -9  11  23    0.00    4.73
   9  11 -23   -0.00    5.33
  -9  11  24    0.00    4.54
   9  11 -24    1.25    4.75
   9  11 -25    4.88    6.18
   9  11 -26    5.72    7.75
  -9  12   1    2.27    3.05
   9  12  -1   -0.00    5.62
  -9 -12   1    2.03    6.26
  -9  12   2    1.52    3.43
   9  12  -2    3.07    6.49
  -9 -12   2    6.63    6.53
  -9  12   3    0.00    2.65
   9  12  -3   -0.00    6.44
  -9 -12   3    2.85    5.95
  -9  12   4   10.23    4.59
   9  12  -4   15.09    8.56
  -9 -12   4    8.26    7.90
  -9  12   5   -0.00    2.88
   9  12  -5    1.77    6.27
  -9 -12   5    1.76    5.31
  -9  12   6    3.18    3.35
   9  12  -6    6.52    7.32
  -9 -12   6    4.76    6.30
  -9  12   7   -0.00    3.37
   9  12  -7   13.84    8.44
  -9 -12   7    9.52    7.22
  -9  12   8   19.87    6.33
   9  12  -8    2.47    6.21
  -9 -12   8    6.91    8.17
  -9  12   9    2.99    4.28
   9  12  -9    0.60    6.37
  -9 -12   9    2.03    4.96
  -9  12  10    7.13    5.26
   9  12 -10    9.48    8.22
  -9 -12  10    2.25    6.11
  -9  12  11    0.00    4.56
   9  12 -11   -0.00    7.05
  -9 -12  11   -0.00    6.78
  -9  12  12    0.00    4.65
   9  12 -12    2.45    6.44
  -9 -12  12    3.56    6.61
  -9  12  13   -0.00    4.06
   9  12 -13    6.20    6.46
  -9 -12  13    7.19    6.48
  -9  12  14   14.08    6.60
   9  12 -14   10.03    7.58
   9  12 -14    2.86    6.87
  -9 -12  14    0.00    6.54
  -9  12  15    0.69    4.28
   9  12 -15   -0.00    6.40
   9  12 -15    0.00    5.13
  -9 -12  15   11.09    7.56
  -9  12  16    0.00    4.40
   9  12 -16    5.50    7.64
  -9 -12  16    0.06    6.05
  -9  12  17    0.00    4.84
   9  12 -17   -0.00    6.57
  -9 -12  17   -0.00    5.33
  -9  12  18   -0.00    5.18
   9  12 -18   -0.00    6.67
  -9 -12  18    1.61    6.91
  -9  12  19    2.46    5.32
   9  12 -19   -0.00    6.36
  -9 -12  19    0.18    5.36
  -9  12  20    0.45    5.62
   9  12 -20    3.14    7.09
  -9 -12  20    2.71    5.11
  -9  12  21   -0.00    5.24
   9  12 -21   -0.00    6.44
  -9 -12  21   -0.00    4.85
   9  12 -22    7.25    7.13
  -9 -12  22    0.68    5.25
   9  12 -23    0.00    5.63
  -9 -12  23    0.67    6.09
   9  12 -24    4.91    6.36
  -9 -12  24    0.78    6.17
   9  12 -25    0.00    5.35
  -9  13   1    2.42    2.84
   9  13  -1    3.73    7.68
  -9 -13   1    4.22    6.06
  -9  13   2    0.76    3.01
   9  13  -2    1.73    6.33
  -9 -13   2    6.02    7.06
  -9  13   3    0.56    2.83
   9  13  -3   -0.00    5.31
  -9 -13   3    3.45    5.46
  -9  13   4   -0.00    2.50
   9  13  -4   -0.00    5.09
  -9 -13   4   -0.00    5.71
  -9  13   5   -0.00    3.15
   9  13  -5   -0.00    6.37
  -9 -13   5   -0.00    6.48
  -9  13   6    3.89    3.96
   9  13  -6    2.24    7.16
  -9 -13   6    4.88    6.18
  -9  13   7    0.00    3.08
   9  13  -7    5.82    7.68
  -9 -13   7   -0.00    5.78
  -9  13   8    5.78    4.50
   9  13  -8   -0.00    6.45
  -9 -13   8   -0.00    5.95
  -9  13   9    0.00    3.77
   9  13  -9    2.98    6.38
  -9 -13   9   -0.00    6.46
  -9  13  10   12.20    5.86
   9  13 -10    1.62    4.95
  -9 -13  10    1.79    6.34
  -9  13  11    0.00    3.63
   9  13 -11   -0.00    6.28
  -9 -13  11   -0.00    4.84
  -9  13  12    2.07    4.57
   9  13 -12   -0.00    5.72
  -9 -13  12    8.90    7.77
  -9  13  13   -0.00    4.68
   9  13 -13   -0.00    6.26
  -9 -13  13    0.00    6.61
  -9  13  14   -0.00    4.71
   9  13 -14    0.00    5.90
  -9 -13  14    0.49    5.57
  -9  13  15   -0.00    3.95
   9  13 -15    1.18    6.69
  -9 -13  15    5.95    7.40
  -9  13  16    7.64    5.96
   9  13 -16    3.59    7.36
   9  13 -16   -0.00    5.71
  -9 -13  16    0.00    6.41
  -9  13  17    5.58    5.80
   9  13 -17   -0.00    7.06
  -9 -13  17    1.95    6.69
   9  13 -18   -0.00    5.29
  -9 -13  18    0.00    6.35
   9  13 -19    3.84    6.93
  -9 -13  19   -0.00    5.29
   9  13 -20    1.02    8.20
  -9 -13  20   -0.00    5.43
   9  13 -21    5.01    6.87
  -9 -13  21    1.11    6.25
   9  13 -22    2.27    7.34
  -9 -13  22    2.13    5.20
  -9 -13  23    0.06    5.49
  -9  14   1    0.38    2.70
   9  14  -1   -0.00    6.85
  -9 -14   1    5.45    6.82
  -9  14   2    0.00    3.42
   9  14  -2    1.55    7.30
  -9 -14   2    0.00    5.56
  -9  14   3   -0.00    3.18
   9  14  -3   -0.00    6.70
  -9 -14   3    0.50    5.53
  -9  14   4    0.19    3.29
   9  14  -4   11.68    8.63
  -9 -14   4    0.00    6.14
  -9  14   5    1.22    3.12
   9  14  -5    1.52    6.36
  -9 -14   5    8.30    7.49
  -9  14   6   -0.00    3.39
   9  14  -6   -0.00    6.77
  -9 -14   6    3.94    6.08
  -9  14   7    9.48    5.09
   9  14  -7   -0.00    5.18
  -9 -14   7   -0.00    5.05
  -9  14   8    4.09    4.14
   9  14  -8    5.08    6.73
  -9 -14   8    3.35    6.23
  -9  14   9    0.06    3.15
   9  14  -9   10.39    7.13
  -9 -14   9   10.10    7.48
  -9  14  10    3.20    4.29
   9  14 -10    7.12    7.29
  -9 -14  10    3.68    5.77
  -9  14  11    0.98    4.52
   9  14 -11    0.00    6.32
  -9 -14  11    0.00    5.00
  -9  14  12    0.13    4.43
   9  14 -12    2.89    6.33
  -9 -14  12   -0.00    6.29
  -9  14  13    1.55    4.40
   9  14 -13    3.06    6.41
  -9 -14  13    0.00    6.61
   9  14 -14    1.70    6.46
  -9 -14  14    1.24    6.47
   9  14 -15    8.24    7.35
  -9 -14  15    4.29    6.08
   9  14 -16   -0.00    5.05
  -9 -14  16   -0.00    5.93
   9  14 -17    1.30    5.99
  -9 -14  17    0.00    5.54
   9  14 -18    3.49    5.58
  -9 -14  18   -0.00    5.45
   9  14 -19    0.48    7.03
  -9 -14  19   -0.00    6.60
  -9 -14  20   11.37    7.70
  -9  15   1   -0.00    3.12
   9  15  -1   -0.00    6.45
  -9 -15   1   14.92    8.28
  -9  15   2    1.68    3.32
   9  15  -2    2.88    5.99
  -9 -15   2    0.00    6.63
  -9  15   3   -0.00    3.22
   9  15  -3    8.73    7.42
  -9 -15   3   -0.00    6.56
  -9  15   4   -0.00    3.01
   9  15  -4    0.00    7.54
  -9 -15   4   -0.00    6.15
  -9  15   5    1.62    3.48
   9  15  -5    1.76    6.81
  -9 -15   5   -0.00    6.43
  -9  15   6    1.00    3.39
   9  15  -6    2.15    7.15
  -9 -15   6   -0.00    5.13
  -9  15   7    1.40    3.67
   9  15  -7    5.42    7.91
  -9 -15   7    1.94    5.90
  -9  15   8    1.13    3.92
   9  15  -8    0.16    6.31
  -9 -15   8    3.63    5.76
   9  15  -9    0.68    5.96
  -9 -15   9   -0.00    6.09
   9  15 -10    0.39    6.15
  -9 -15  10   -0.00    6.47
   9  15 -11    7.17    7.48
  -9 -15  11    1.35    5.75
   9  15 -12    3.43    5.92
  -9 -15  12    4.11    6.34
   9  15 -13    0.00    6.45
  -9 -15  13    1.16    5.35
  -9 -15  14    0.00    5.31
  -9 -15  15    3.65    6.54
  -9 -15  16    4.61    6.41
  -9  16   1   -0.00    2.73
   9  16  -1   -0.00    5.88
  -9  16   2    3.11    3.98
   9  16  -2   -0.00    6.79
  -9  16   3    0.00    2.84
   9  16  -3    2.86    6.81
   9  16  -4   -0.00    6.26
  -9 -16   4    8.67    7.75
   9  16  -5   -0.00    6.84
  -9 -16   5   -0.00    6.40
   9  16  -6    5.82    6.48
  -9 -16   6   -0.00    5.93
  -9 -16   7   -0.00    6.41
  -9 -16   8    0.24    5.69
  -8   0   1    2.34    5.03
  -8   0   1    1.70    3.71
  -8   0   1    1.51    4.09
   8   0  -1   -0.00    4.37
   8   0  -1   -0.00    4.46
  -8   0   2  354.95   38.54
  -8   0   2  428.21   38.31
  -8   0   2  353.03   38.57
   8   0  -2  359.02   38.77
   8   0  -2  369.52   38.77
  -8   0   3   -0.00    4.26
   8   0  -3    3.35    5.12
   8   0  -3    1.96    3.51
  -8   0   4   55.69   11.09
   8   0  -4   50.43   10.48
  -8   0   5   -0.00    4.25
   8   0  -5    3.07    4.16
  -8   0   6   82.81   14.11
   8   0  -6   78.96   13.67
  -8   0   7    1.85    4.44
   8   0  -7   -0.00    4.21
  -8   0   8  189.20   24.01
   8   0  -8  179.40   23.11
  -8   0   9   -0.00    3.99
   8   0  -9   -0.00    4.68
  -8   0  10    2.55    4.55
   8   0 -10   -0.00    3.69
  -8   0  11   -0.00    4.74
  -8   0  12  132.31   19.94
  -8   0  13    2.71    4.97
  -8   0  14   38.59   10.44
   8   0 -15   -0.00    5.25
   8   0 -16    7.08    5.31
   8   0 -17   -0.00    5.19
   8   0 -18   52.26   12.32
   8   0 -19   -0.00    6.19
   8   0 -20    2.88    4.90
   8   0 -21    0.03    5.37
  -8   0  22   46.01   13.05
   8   0 -22   29.29   10.39
  -8   0  23    8.25    7.38
   8   0 -23    2.02    6.29
  -8   0  24   10.02    7.57
   8   0 -24    7.06    7.25
  -8   0  25    3.73    6.91
   8   0 -25   -0.00    6.24
  -8   0  26    1.42    6.10
   8   0 -26    2.19    5.28
  -8   0  27   -0.00    5.48
   8   0 -27   -0.00    7.12
   8   0 -28   20.79    9.87
   8   0 -29   -0.00    4.91
   8   0 -30    5.99    7.09
   8   0 -31    4.74    7.21
   8   0 -32    0.00    6.48
   8   0 -33    1.94    5.91
   8   0 -34    3.24    6.06
   8   0 -35    1.20    5.49
  -8   1   1   75.92   11.65
  -8   1   1   51.22    9.71
  -8   1   1   54.02   10.63
   8  -1  -1   44.28    9.87
   8   1  -1   59.28   11.50
   8   1  -1   68.96   12.09
  -8  -1   1   68.49   12.23
  -8  -1   1   40.50   10.39
  -8   1   2    1.42    3.80
  -8   1   2    5.25    3.76
   8  -1  -2    5.52    3.99
   8  -1  -2    4.84    3.91
   8   1  -2   -0.00    4.19
   8   1  -2   -0.00    4.87
  -8  -1   2   -0.00    4.42
  -8  -1   2    9.46    5.53
  -8   1   3    3.08    4.27
  -8   1   3   -0.00    3.36
   8  -1  -3    0.00    2.87
   8  -1  -3    3.62    3.87
   8   1  -3    0.00    4.51
   8   1  -3    0.00    4.13
  -8  -1   3    7.99    4.79
  -8  -1   3    4.87    4.42
  -8   1   4   31.37    7.34
  -8   1   4   28.04    8.24
   8  -1  -4   39.89    8.79
   8   1  -4   20.10    7.72
  -8  -1   4   41.35    9.95
  -8   1   5    4.17    3.65
  -8   1   5    3.62    4.80
   8  -1  -5    1.26    3.63
   8   1  -5    5.35    5.40
  -8  -1   5    3.36    4.87
  -8   1   6   63.29   12.10
   8  -1  -6   55.23   11.29
   8   1  -6   67.02   12.62
  -8  -1   6   73.89   13.63
  -8   1   7    2.71    5.29
   8  -1  -7    0.00    3.99
   8   1  -7   -0.00    4.14
  -8  -1   7    2.62    4.49
  -8   1   8    0.48    4.09
   8  -1  -8   -0.00    3.11
   8   1  -8    2.76    4.60
  -8  -1   8    6.86    5.75
  -8   1   9    5.68    5.92
   8  -1  -9    4.22    5.12
   8   1  -9    8.69    5.93
  -8  -1   9    2.93    4.93
  -8   1  10  132.82   18.55
   8  -1 -10  114.18   17.54
  -8  -1  10  120.16   18.74
   8  -1 -11    9.72    5.48
  -8  -1  11    0.00    4.63
  -8  -1  12    0.00    4.83
  -8  -1  13   -0.00    5.25
   8   1 -14   70.45   13.84
  -8  -1  14   66.69   14.07
   8  -1 -15   34.65   10.04
   8   1 -15   18.10    8.79
  -8  -1  15   33.32   10.19
   8  -1 -16   37.41   11.12
   8   1 -16   43.87   11.13
  -8  -1  16   57.04   13.00
   8  -1 -17   -0.00    5.02
   8   1 -17    0.00    5.19
  -8  -1  17   -0.00    5.17
   8  -1 -18    8.93    6.95
   8   1 -18   -0.00    6.03
  -8   1  19    0.20    5.51
   8  -1 -19    1.60    4.65
   8   1 -19    3.65    4.58
  -8   1  20   31.27   10.07
   8  -1 -20    0.00    5.99
   8   1 -20   22.69    8.73
  -8   1  21    0.72    5.35
   8  -1 -21   -0.00    5.27
   8   1 -21    6.49    6.16
  -8   1  22   29.16   10.43
   8  -1 -22   28.98    9.38
   8   1 -22   41.36   10.82
  -8   1  23   -0.00    5.46
   8  -1 -23    0.00    4.94
   8   1 -23    5.26    6.40
  -8   1  24   19.89    9.48
   8  -1 -24    5.76    5.68
   8   1 -24    3.53    5.86
  -8   1  25    3.60    6.05
   8  -1 -25    0.00    5.39
   8   1 -25    0.33    5.07
  -8   1  26    9.90    7.81
   8  -1 -26    2.04    6.06
   8   1 -26   -0.00    8.39
  -8  -1  26   12.04    8.37
  -8   1  27   -0.00    5.97
   8  -1 -27    0.60    5.39
   8   1 -27    2.30    5.76
  -8   1  28    0.00    6.13
   8  -1 -28   -0.00    5.74
   8   1 -28   -0.00    5.07
  -8   1  29   -0.00    6.06
   8  -1 -29    4.40    6.22
   8   1 -29   -0.00    5.84
   8  -1 -30    7.32    7.97
   8   1 -30    4.21    5.89
   8  -1 -31    0.87    5.69
   8   1 -31   -0.00    5.42
   8  -1 -32    5.34    7.39
   8   1 -32   13.09    7.88
   8  -1 -33   -0.00    7.69
   8   1 -33   -0.00    7.69
   8  -1 -34   -0.00    6.07
   8   1 -34   -0.00    5.24
   8  -1 -35   -0.00    6.39
   8   1 -35   -0.00    6.40
  -8   2   1    0.03    2.91
  -8   2   1    3.96    3.90
   8  -2  -1    0.60    3.30
   8  -2  -1   -0.00    3.36
   8   2  -1    0.00    5.00
   8   2  -1    4.98    4.28
  -8  -2   1    1.21    4.36
  -8  -2   1    0.52    3.74
  -8   2   2   54.32    9.32
  -8   2   2   43.95    9.49
   8  -2  -2   24.45    7.81
   8  -2  -2   51.00    9.62
   8   2  -2   51.11   11.14
   8   2  -2   52.49   11.17
  -8  -2   2   60.92   11.57
  -8  -2   2   62.21   11.73
  -8   2   3   20.65    5.75
  -8   2   3    9.16    5.05
   8  -2  -3    7.65    4.89
   8   2  -3    5.22    4.80
   8   2  -3    2.37    4.08
  -8  -2   3    0.00    4.99
  -8  -2   3    5.31    5.22
  -8   2   4   23.03    6.79
  -8   2   4   20.56    7.25
   8  -2  -4   22.03    6.80
   8   2  -4   23.03    8.13
   8   2  -4   26.43    7.87
  -8  -2   4   37.16    9.07
  -8  -2   4   23.07    8.02
  -8   2   5    6.56    4.36
  -8   2   5    4.19    4.59
   8  -2  -5    4.96    4.99
   8   2  -5    0.00    4.56
  -8  -2   5   10.07    6.04
  -8   2   6   53.29   10.13
  -8   2   6   52.45   10.59
   8  -2  -6   49.48   10.31
   8   2  -6   64.18   12.32
  -8  -2   6   72.51   13.83
   8  -2  -7   40.36    8.57
   8   2  -7   12.65    7.09
  -8  -2   7   26.94    8.88
   8  -2  -8   73.15   12.98
  -8  -2   8   82.62   14.80
   8  -2  -9    3.41    4.07
  -8  -2   9    3.60    5.72
   8  -2 -10    1.60    3.76
  -8  -2  10   -0.00    4.67
   8  -2 -11   -0.00    3.83
  -8  -2  11   -0.00    4.67
   8  -2 -12   39.53    9.81
  -8  -2  12   34.72   10.09
   8   2 -13   16.22    7.69
  -8  -2  13   28.35    9.63
   8   2 -14   22.93    8.04
  -8  -2  14   26.17    9.60
   8   2 -15   17.50    6.94
  -8  -2  15   17.32    6.88
  -8   2  16   19.65    9.07
   8  -2 -16   26.30    9.37
   8   2 -16   36.35    9.88
  -8  -2  16   14.72    8.56
  -8   2  17   20.70    8.99
   8  -2 -17    7.34    6.06
   8   2 -17   13.60    7.10
  -8  -2  17   10.62    7.89
  -8   2  18   71.43   15.61
   8  -2 -18  102.90   17.20
   8   2 -18  106.69   17.99
  -8  -2  18  106.17   18.76
  -8   2  19    1.69    5.47
   8  -2 -19    1.18    4.39
   8   2 -19    2.59    6.89
  -8  -2  19   10.65    8.26
  -8   2  20    0.46    6.10
   8  -2 -20    1.62    3.69
   8   2 -20    0.00    5.67
  -8  -2  20    1.94    6.40
  -8   2  21    1.09    4.89
   8  -2 -21    7.78    6.40
   8   2 -21    0.00    5.60
  -8  -2  21   -0.00    6.23
  -8   2  22   19.92    8.49
   8  -2 -22   16.93    8.51
   8   2 -22    9.91    7.52
  -8   2  23   -0.00    4.74
   8  -2 -23   -0.00    5.18
   8   2 -23   -0.00    4.79
  -8   2  24    3.07    5.48
   8  -2 -24    2.39    4.09
   8   2 -24   10.57    8.36
  -8   2  25   -0.00    4.59
   8  -2 -25   -0.00    6.49
   8   2 -25    1.40    5.41
  -8   2  26   -0.00    5.24
   8  -2 -26    0.00    5.37
   8   2 -26   -0.00    6.21
  -8   2  27   -0.00    4.25
   8  -2 -27    0.00    5.58
   8   2 -27   -0.00    6.33
  -8   2  28    7.61    7.10
   8  -2 -28   13.65    8.24
   8   2 -28    2.13    5.62
  -8   2  29    9.00    6.81
   8  -2 -29    0.00    5.56
   8   2 -29   -0.00    7.24
  -8   2  30   -0.00    5.26
   8  -2 -30    3.11    5.85
   8   2 -30    0.69    6.34
   8  -2 -31   -0.00    5.18
   8   2 -31    0.45    5.66
   8  -2 -32    0.15    4.99
   8   2 -32    0.00    7.39
   8  -2 -33    3.34    7.18
   8   2 -33    0.00    6.11
   8  -2 -34   -0.00    6.83
   8   2 -34   10.76    7.21
   8  -2 -35    0.36    5.04
   8   2 -35   -0.00    5.09
  -8   3   1   68.43   10.35
   8  -3  -1   52.95   10.08
   8  -3  -1   56.51    9.54
   8   3  -1   54.92   11.99
   8   3  -1   83.63   14.12
  -8  -3   1   69.85   12.96
  -8  -3   1   60.17   12.28
  -8   3   2    3.52    3.44
   8  -3  -2    0.87    3.47
   8  -3  -2    1.73    2.86
   8   3  -2    0.00    5.66
   8   3  -2    0.00    4.89
  -8  -3   2    7.63    5.41
  -8  -3   2    2.12    5.21
  -8   3   3   25.65    6.86
   8  -3  -3   39.72    8.43
   8  -3  -3   30.09    6.79
   8   3  -3   48.17   10.99
   8   3  -3   43.44   10.28
  -8  -3   3   25.85    8.45
  -8  -3   3   35.74    9.65
  -8   3   4   98.56   14.12
   8  -3  -4   93.70   14.61
   8   3  -4  108.18   17.10
   8   3  -4  111.14   17.17
  -8  -3   4   95.85   15.74
  -8  -3   4  117.76   17.81
  -8   3   5   17.68    5.78
   8  -3  -5   13.04    5.38
  -8  -3   5    8.17    6.21
  -8   3   6   27.32    7.55
   8  -3  -6   21.54    7.21
  -8  -3   6   35.31    9.66
  -8   3   7    9.88    5.18
   8  -3  -7   10.46    5.74
  -8  -3   7   10.43    6.26
   8  -3  -8    1.54    3.28
  -8  -3   8    6.76    5.52
   8  -3  -9    0.48    3.79
  -8  -3   9    2.11    5.02
   8  -3 -10   65.90   12.02
  -8  -3  10   64.83   13.84
   8  -3 -11   61.37   12.44
   8   3 -11   82.05   14.75
  -8  -3  11   98.76   16.79
  -8   3  12   -0.00    4.49
   8  -3 -12    0.59    4.46
   8   3 -12    1.50    4.74
  -8  -3  12   -0.00    5.33
  -8   3  13    8.41    6.64
   8   3 -13    6.37    6.17
  -8  -3  13   12.31    7.39
  -8   3  14   13.16    6.23
   8   3 -14    6.87    7.10
  -8  -3  14   18.39    8.73
  -8   3  15   14.35    6.85
   8   3 -15   29.30    9.20
  -8  -3  15   21.36    8.77
  -8   3  16   54.17   12.05
   8  -3 -16   45.04   11.28
   8   3 -16   59.45   13.10
  -8  -3  16   55.86   13.66
  -8   3  17   -0.00    4.33
   8  -3 -17   -0.00    4.30
   8   3 -17   -0.00    6.26
  -8  -3  17   14.45    8.46
  -8   3  18    5.88    5.17
   8  -3 -18    0.00    4.66
   8   3 -18    5.12    5.64
  -8  -3  18   -0.00    4.74
  -8   3  19   17.88    7.85
   8  -3 -19   11.00    6.96
   8   3 -19   16.07    8.09
  -8  -3  19   11.28    7.14
  -8   3  20   80.85   15.16
   8  -3 -20   53.89   13.21
   8   3 -20   48.69   12.90
  -8  -3  20   61.01   14.62
  -8   3  21    1.52    5.36
   8  -3 -21    6.85    6.54
   8   3 -21    1.07    5.25
  -8  -3  21    0.00    5.62
  -8   3  22    7.08    7.23
   8  -3 -22   10.37    6.61
   8   3 -22    5.17    6.96
  -8  -3  22    0.00    5.67
  -8   3  23   -0.00    4.46
   8  -3 -23    3.53    6.21
   8   3 -23    1.96    5.96
  -8   3  24   -0.00    4.69
   8  -3 -24   17.56    8.39
   8   3 -24   12.90    8.78
  -8   3  25    1.14    5.72
   8  -3 -25    8.43    7.00
   8   3 -25    1.13    4.40
  -8   3  26   13.94    7.45
   8  -3 -26    4.67    6.33
   8   3 -26    5.50    5.68
  -8   3  27    0.31    5.24
   8  -3 -27   -0.00    5.37
   8   3 -27    0.01    5.22
  -8   3  28   -0.00    5.22
   8  -3 -28    0.66    5.45
   8   3 -28    2.72    6.48
  -8   3  29    1.44    5.05
   8  -3 -29    0.00    4.62
   8   3 -29    0.40    4.09
  -8   3  30   12.22    8.08
   8  -3 -30    3.51    5.49
   8   3 -30    1.98    7.88
  -8   3  31    7.90    7.06
   8  -3 -31   -0.00    5.94
   8   3 -31    3.85    5.89
   8  -3 -32    7.23    8.14
   8   3 -32    1.05    5.73
   8  -3 -33   -0.00    7.08
   8   3 -33    0.25    5.95
   8  -3 -34    4.10    7.18
   8   3 -34    0.00    6.57
   8  -3 -35   -0.00    6.50
   8   3 -35    1.31    4.55
  -8   4   1   47.63    8.93
   8  -4  -1   51.69    9.39
   8  -4  -1   52.47    8.44
   8   4  -1   67.28   13.14
  -8  -4   1   53.84   11.64
  -8   4   2   32.80    6.98
   8  -4  -2   27.75    6.88
   8  -4  -2   21.76    6.11
   8   4  -2   17.05    8.16
  -8  -4   2   28.70    9.28
  -8   4   3    6.45    4.46
   8  -4  -3   27.47    6.59
   8  -4  -3   16.67    5.00
   8   4  -3    9.33    5.95
  -8  -4   3    4.91    5.30
  -8   4   4   98.90   13.44
   8  -4  -4   73.02   12.14
   8   4  -4   91.04   15.59
  -8  -4   4   69.14   14.31
  -8   4   5    3.40    4.27
   8  -4  -5    6.64    4.95
   8   4  -5    3.41    5.25
  -8  -4   5    0.00    4.46
  -8   4   6   46.34    9.14
   8  -4  -6   18.08    6.74
  -8  -4   6   34.34    9.99
  -8   4   7   70.26   12.08
   8  -4  -7   68.07   11.66
  -8  -4   7   55.93   12.75
  -8   4   8   29.54    7.92
   8  -4  -8   18.15    6.38
  -8  -4   8   12.11    6.89
  -8   4   9    0.00    4.19
   8  -4  -9    0.00    4.14
   8   4  -9    2.46    5.32
  -8  -4   9    0.00    5.30
  -8   4  10    2.36    4.27
   8  -4 -10    6.55    5.85
   8   4 -10    0.00    4.84
  -8  -4  10    1.83    5.16
  -8   4  11    2.94    4.81
   8  -4 -11   10.90    5.59
   8   4 -11    2.85    5.46
  -8  -4  11    3.38    5.88
  -8   4  12   57.35   11.94
   8  -4 -12   56.53   12.20
   8   4 -12   76.52   14.37
  -8  -4  12   74.08   14.68
  -8   4  13   10.30    6.16
   8   4 -13   16.40    8.05
  -8  -4  13    5.16    6.69
  -8   4  14   15.09    6.43
   8   4 -14    6.57    6.01
  -8  -4  14   59.22   13.10
  -8   4  15    1.14    4.73
   8   4 -15    0.00    4.85
  -8  -4  15    2.18    5.13
  -8   4  16    8.23    6.49
   8  -4 -16    2.39    5.31
   8   4 -16   11.27    8.05
  -8  -4  16   18.46    9.06
  -8   4  17   23.36    8.79
   8  -4 -17    3.04    5.21
   8   4 -17   14.94    7.39
  -8  -4  17    7.61    8.14
  -8   4  18   33.59   10.80
   8  -4 -18   58.61   13.02
   8   4 -18   49.08   11.97
  -8  -4  18   55.07   13.81
  -8   4  19    3.11    5.76
   8  -4 -19   -0.00    5.74
   8   4 -19   -0.00    6.52
  -8  -4  19    2.75    6.47
  -8   4  20   13.04    7.80
   8  -4 -20    4.49    6.72
   8   4 -20    4.48    6.73
  -8  -4  20   11.45    8.99
  -8   4  21   -0.00    4.61
   8  -4 -21    0.00    5.03
   8   4 -21    6.83    6.30
  -8   4  22   25.51    9.05
   8  -4 -22    3.79    5.75
   8   4 -22    5.42    5.89
  -8   4  23   16.61    8.33
   8  -4 -23    6.31    7.11
   8   4 -23   11.48    7.25
  -8   4  24    5.95    6.68
   8  -4 -24   -0.00    5.70
   8   4 -24   10.03    6.98
  -8   4  25   -0.00    4.70
   8  -4 -25    3.24    5.90
   8   4 -25   -0.00    5.56
  -8   4  26   -0.00    4.70
   8  -4 -26    0.20    5.41
   8   4 -26    2.74    4.89
  -8   4  27    1.75    6.23
   8  -4 -27    0.64    6.19
   8   4 -27   -0.00    5.36
  -8   4  28    5.40    6.59
   8  -4 -28   12.21    7.32
   8   4 -28    5.76    7.00
  -8   4  29    9.73    8.15
   8  -4 -29    6.05    6.69
   8   4 -29   11.75    8.01
  -8   4  30   -0.00    5.93
   8  -4 -30    1.02    5.48
   8   4 -30   -0.00    5.01
  -8   4  31    0.00    5.41
   8  -4 -31    0.00    5.97
   8   4 -31    0.00    5.32
  -8   4  32    5.64    6.97
   8  -4 -32    0.00    6.08
   8   4 -32    2.47    5.81
   8  -4 -33   12.52    8.34
   8   4 -33    0.00    5.62
   8  -4 -34    0.39    6.27
   8   4 -34    4.87    6.97
   8  -4 -35    6.22    7.68
   8   4 -35    3.19    5.85
  -8   5   1   38.46    7.42
   8  -5  -1   21.47    6.14
   8  -5  -1   19.35    4.70
   8   5  -1   20.70    8.24
  -8  -5   1   23.12    8.59
  -8   5   2   16.50    5.81
   8  -5  -2   17.45    5.62
   8  -5  -2   20.00    4.95
   8   5  -2   15.76    7.72
  -8  -5   2   14.12    7.68
  -8   5   3   41.87    8.85
   8  -5  -3   54.72    9.32
   8  -5  -3   43.75    7.72
   8   5  -3   46.77   11.41
  -8  -5   3   57.68   12.49
  -8   5   4   16.09    5.98
   8  -5  -4    3.60    4.43
   8   5  -4   22.38    8.85
   8   5  -4   20.40    7.83
  -8  -5   4   14.98    7.25
  -8  -5   4   14.83    7.56
  -8   5   5   45.17    9.09
  -8   5   5   30.70    7.98
   8  -5  -5   35.13    8.22
   8   5  -5   63.18   13.04
   8   5  -5   57.62   12.33
  -8  -5   5   13.14    7.32
  -8  -5   5   51.65   11.78
  -8   5   6   74.06   11.68
  -8   5   6   64.48   11.19
   8  -5  -6   61.31   10.79
   8   5  -6   42.35   11.36
  -8  -5   6   36.61   11.25
  -8  -5   6   93.22   15.74
  -8   5   7    0.57    3.87
  -8   5   7    0.00    3.49
   8  -5  -7   -0.00    3.98
   8   5  -7    5.84    5.41
  -8  -5   7    4.80    4.86
  -8  -5   7    8.58    6.71
  -8   5   8    5.42    4.69
  -8   5   8    1.92    3.52
   8  -5  -8    1.00    3.36
   8   5  -8   -0.00    4.93
  -8  -5   8   -0.00    5.47
  -8   5   9    5.98    4.85
   8  -5  -9    9.69    5.67
   8   5  -9   10.34    6.77
  -8  -5   9    6.67    6.39
  -8   5  10  122.75   17.93
   8  -5 -10  124.88   17.92
   8   5 -10  187.11   23.03
  -8  -5  10  109.34   19.80
  -8   5  11   23.18    7.28
   8  -5 -11   23.65    7.88
   8   5 -11   19.78    7.59
  -8  -5  11   24.31    9.22
  -8   5  12    1.60    4.08
   8  -5 -12    5.79    4.71
   8   5 -12    0.00    5.23
  -8  -5  12   -0.00    5.06
  -8   5  13    0.53    4.46
   8   5 -13   -0.00    5.59
  -8  -5  13   -0.00    4.97
  -8   5  14   -0.00    4.71
   8   5 -14   14.17    6.46
  -8  -5  14   10.28    7.30
  -8   5  15   10.99    6.40
   8   5 -15   19.51    8.07
  -8  -5  15   19.85    9.29
  -8   5  16   21.40    8.54
   8  -5 -16   32.58    9.91
   8   5 -16   45.14   11.22
  -8  -5  16   61.66   13.94
  -8   5  17    5.28    5.72
   8  -5 -17    6.75    6.37
   8   5 -17    8.11    6.74
  -8  -5  17    1.65    5.76
  -8   5  18    3.68    5.86
   8  -5 -18    5.73    5.89
   8   5 -18    5.81    5.84
  -8  -5  18   -0.00    4.16
  -8   5  19   19.27    8.01
   8  -5 -19    9.69    6.78
   8   5 -19   13.85    7.97
  -8   5  20   14.86    7.85
   8  -5 -20   25.60    9.25
   8   5 -20   22.68    9.87
  -8   5  21    6.19    6.90
   8  -5 -21   22.65    9.47
   8   5 -21   29.53   10.55
  -8   5  22    0.00    5.41
   8  -5 -22    5.25    6.17
   8   5 -22   13.85    7.61
  -8   5  23   -0.00    4.36
   8  -5 -23   -0.00    4.37
   8   5 -23    3.16    5.92
  -8   5  24    4.82    5.72
   8  -5 -24    6.89    6.61
   8   5 -24    0.00    5.54
  -8   5  25    4.87    5.72
   8  -5 -25   -0.00    6.42
   8   5 -25    3.16    5.89
  -8   5  26    0.00    5.02
   8  -5 -26    0.00    5.29
   8   5 -26    7.40    7.25
  -8   5  27    0.00    5.56
   8  -5 -27   -0.00    6.59
   8   5 -27    6.28    6.79
  -8   5  28    0.80    6.39
   8  -5 -28    3.45    6.83
   8   5 -28    0.00    5.32
  -8   5  29    8.18    7.26
   8  -5 -29    8.48    7.41
   8   5 -29   12.57    8.08
  -8   5  30    8.18    7.86
   8  -5 -30   -0.00    6.32
   8   5 -30   -0.00    6.40
  -8   5  31   -0.00    5.44
   8  -5 -31   -0.00    4.88
   8   5 -31    3.58    6.00
  -8   5  32   -0.00    5.72
   8  -5 -32    0.00    7.19
   8   5 -32   -0.00    5.13
  -8   5  33    6.53    6.73
   8  -5 -33    3.99    7.69
   8   5 -33    0.00    6.22
   8  -5 -34    0.00    6.28
   8   5 -34    1.62    5.73
  -8   6   1   75.24   11.22
  -8   6   1   77.61   11.40
   8  -6  -1   77.84   11.21
   8  -6  -1   76.69    8.59
   8   6  -1   80.07   15.75
  -8  -6   1   50.18   13.14
  -8   6   2   70.01   10.72
  -8   6   2   53.75    9.65
   8  -6  -2   54.54    9.77
   8  -6  -2   75.29    8.69
   8   6  -2   60.13   13.82
  -8  -6   2   42.81   12.10
  -8  -6   2   80.19   14.80
  -8   6   3   79.67   11.15
  -8   6   3   44.81    9.09
   8  -6  -3   67.19   10.36
   8   6  -3   70.95   14.50
  -8  -6   3   22.72    9.70
  -8  -6   3   55.40   12.41
  -8   6   4   25.25    7.06
  -8   6   4   26.69    6.91
   8  -6  -4   23.49    6.44
   8   6  -4   45.21   11.15
   8   6  -4   28.13    9.59
  -8  -6   4   18.30    8.12
  -8  -6   4   21.63    8.63
  -8   6   5   15.72    6.44
  -8   6   5    9.96    4.81
   8  -6  -5   10.28    4.76
   8   6  -5    1.70    5.25
   8   6  -5    6.44    5.58
  -8  -6   5    1.16    5.56
  -8  -6   5    9.17    6.67
  -8   6   6   28.59    7.65
  -8   6   6   29.66    7.65
   8  -6  -6   33.56    7.87
   8   6  -6   37.00   10.44
   8   6  -6   33.35    9.97
  -8  -6   6   26.28    8.91
  -8  -6   6   22.90    9.10
  -8   6   7   19.86    6.96
  -8   6   7   24.34    6.79
   8  -6  -7   23.90    7.01
   8   6  -7   27.87    9.96
  -8  -6   7   10.65    7.09
  -8  -6   7   12.07    7.97
  -8   6   8   21.25    7.06
  -8   6   8   16.01    6.05
   8  -6  -8   20.37    6.77
   8   6  -8   17.85    8.57
  -8  -6   8    5.99    6.94
  -8  -6   8   26.44    9.33
  -8   6   9    0.00    3.05
   8  -6  -9    1.06    3.77
   8   6  -9    1.74    4.60
  -8  -6   9   -0.00    5.28
  -8  -6   9    3.95    5.85
  -8   6  10    5.09    3.97
   8  -6 -10    9.17    5.54
   8   6 -10    3.87    4.73
  -8  -6  10    0.00    4.71
  -8   6  11   17.59    6.42
   8  -6 -11    4.91    5.09
   8   6 -11   17.22    7.28
  -8  -6  11   22.96    9.84
  -8   6  12   19.03    6.93
   8  -6 -12    9.88    5.75
   8   6 -12    0.00    5.56
  -8  -6  12   29.48   10.50
  -8   6  13   12.73    6.17
   8   6 -13    0.30    4.42
  -8  -6  13   11.38    7.73
  -8   6  14   26.85    8.32
   8   6 -14   32.82    9.89
  -8  -6  14   21.59    9.53
  -8   6  15    6.18    5.39
   8   6 -15   -0.00    6.57
  -8  -6  15   14.20    8.97
  -8   6  16    1.77    4.37
   8  -6 -16    6.59    5.39
   8   6 -16    0.00    5.71
  -8   6  17   36.98   10.44
   8  -6 -17   15.64    7.66
   8   6 -17   29.04    9.79
  -8   6  18   19.07    7.23
   8  -6 -18    8.69    6.86
   8   6 -18    6.44    6.76
  -8   6  19   10.67    6.57
   8  -6 -19    7.80    6.63
   8   6 -19    5.26    6.22
  -8   6  20   -0.00    5.92
   8  -6 -20    0.00    5.24
   8   6 -20    3.61    5.53
  -8   6  21    0.26    4.51
   8  -6 -21    7.48    6.54
   8   6 -21   -0.00    6.53
  -8   6  22    4.09    6.02
   8  -6 -22   -0.00    5.85
   8   6 -22    0.00    5.28
  -8   6  23   10.22    6.85
   8  -6 -23    4.54    6.43
   8   6 -23    6.40    5.87
  -8   6  24   -0.00    5.44
   8  -6 -24    1.48    6.03
   8   6 -24    4.77    6.64
  -8   6  25    1.93    5.30
   8  -6 -25    1.10    5.96
   8   6 -25    7.76    6.87
  -8   6  26    0.67    5.31
   8  -6 -26   -0.00    6.05
   8   6 -26   -0.00    5.52
  -8   6  27   -0.00    5.42
   8  -6 -27    7.71    7.17
   8   6 -27   11.36    7.47
  -8   6  28   16.59    8.17
   8  -6 -28    1.94    5.86
   8   6 -28   19.90    8.93
  -8   6  29    5.21    5.95
   8  -6 -29    4.00    7.48
   8   6 -29    0.00    5.76
  -8   6  30   -0.00    4.71
   8  -6 -30    0.00    7.03
   8   6 -30    0.00    5.43
  -8   6  31   -0.00    5.45
   8  -6 -31    2.85    8.07
   8   6 -31   -0.00    6.40
  -8   6  32   -0.00    4.96
   8  -6 -32   -0.00    7.08
   8   6 -32   -0.00    5.09
  -8   6  33    4.18    5.99
   8  -6 -33    0.00    6.83
   8   6 -33    3.60    6.46
   8  -6 -34    3.88    7.82
   8   6 -34   -0.00    7.27
  -8   7   1   45.84    8.19
   8  -7  -1   40.15    7.62
   8   7  -1   68.77   14.15
  -8  -7   1   22.69    9.75
  -8   7   2    0.00    3.12
   8  -7  -2    0.56    3.23
   8  -7  -2    0.27    1.39
   8   7  -2    2.64    5.47
  -8  -7   2    0.00    5.84
  -8   7   3   21.95    6.08
   8  -7  -3   37.46    7.29
   8   7  -3   18.01    8.62
  -8  -7   3   13.75    7.97
  -8  -7   3   22.02    9.17
  -8   7   4    1.37    3.20
   8  -7  -4   -0.00    3.13
   8   7  -4   -0.00    4.77
  -8  -7   4    9.78    7.18
  -8  -7   4    0.78    5.49
  -8   7   5   61.28    9.59
   8  -7  -5   51.87    9.18
   8   7  -5   45.04   11.81
   8   7  -5   32.88   10.96
  -8  -7   5   20.12    8.72
  -8  -7   5   34.76   10.54
  -8   7   6   10.89    5.11
   8  -7  -6   13.75    5.41
   8   7  -6   10.63    8.39
   8   7  -6   20.49    8.70
  -8  -7   6   14.09    6.93
  -8  -7   6    9.64    7.91
  -8   7   7    0.83    3.98
  -8   7   7   -0.00    3.32
   8  -7  -7    1.38    3.95
   8   7  -7    3.91    5.40
   8   7  -7   -0.00    6.36
  -8  -7   7   -0.00    6.33
  -8  -7   7   -0.00    6.21
  -8   7   8    0.22    3.41
  -8   7   8    3.15    4.11
   8  -7  -8   -0.00    3.14
   8   7  -8    3.72    6.00
  -8  -7   8    1.47    5.14
  -8  -7   8    0.00    5.83
  -8   7   9   20.92    7.04
   8  -7  -9   36.17    8.80
   8   7  -9   45.84   11.27
  -8  -7   9   26.75    9.60
  -8  -7   9   32.23   10.51
  -8   7  10    4.92    4.75
   8  -7 -10   12.84    6.34
   8   7 -10   13.59    7.31
  -8  -7  10   15.16    7.70
  -8  -7  10   10.51    7.36
  -8   7  11   35.11    8.76
   8  -7 -11   30.26    8.77
   8   7 -11   19.06    8.46
  -8  -7  11   14.43    8.50
  -8  -7  11   38.97   11.29
  -8   7  12    2.88    3.23
   8  -7 -12    1.45    4.35
   8   7 -12   -0.00    5.00
  -8  -7  12   -0.00    6.21
  -8   7  13    8.66    5.74
   8   7 -13   10.21    6.14
  -8   7  14   16.72    6.74
   8   7 -14   14.68    7.48
  -8   7  15   36.50    9.66
   8   7 -15   42.16   11.60
  -8   7  16    3.87    5.57
   8  -7 -16    1.15    4.97
   8   7 -16    2.51    5.75
  -8   7  17    0.00    4.87
   8  -7 -17    0.42    5.53
   8   7 -17    9.78    7.84
  -8   7  18    1.62    5.11
   8  -7 -18    2.49    5.03
   8   7 -18   -0.00    5.60
  -8   7  19    1.75    5.51
   8  -7 -19    0.00    4.93
   8   7 -19    3.83    5.40
  -8   7  20    6.77    6.21
   8  -7 -20    1.82    5.65
   8   7 -20   -0.00    5.42
  -8   7  21   15.10    7.73
   8  -7 -21   16.51    9.09
   8   7 -21    6.94    7.38
  -8   7  22    7.66    6.21
   8  -7 -22   -0.00    5.32
   8   7 -22    4.43    6.61
  -8   7  23   -0.00    5.03
   8  -7 -23    4.86    6.90
   8   7 -23   -0.00    5.66
   8  -7 -24    2.65    6.47
   8   7 -24    1.42    5.09
  -8   7  25    2.72    5.38
   8  -7 -25    4.93    6.20
   8   7 -25    4.49    6.14
  -8   7  26    1.09    4.20
   8  -7 -26   -0.00    6.86
   8   7 -26    9.67    8.40
  -8   7  27    0.06    5.31
   8  -7 -27    8.86    8.56
   8   7 -27    5.92    6.47
  -8   7  28   -0.00    5.64
   8  -7 -28   -0.00    6.37
   8   7 -28   -0.00    6.14
  -8   7  29   -0.00    5.73
   8  -7 -29    1.15    7.80
   8   7 -29   -0.00    4.89
  -8   7  30    2.73    4.77
   8  -7 -30   -0.00    7.32
   8   7 -30    6.98    5.62
  -8   7  31   12.73    7.91
   8  -7 -31   -0.00    7.78
   8   7 -31    9.79    7.76
  -8   7  32   -0.00    5.96
   8  -7 -32   -0.00    6.53
   8   7 -32   -0.00    5.21
  -8   7  33    0.36    4.63
   8  -7 -33    0.67    6.05
   8   7 -33   -0.00    5.04
  -8   7  34    0.00    6.29
  -8   8   1   19.22    5.39
   8   8  -1   68.48   14.63
  -8  -8   1   35.43   10.58
  -8   8   2   -0.00    2.76
   8   8  -2    0.00    5.35
  -8  -8   2   -0.00    5.93
  -8   8   3   15.22    5.03
  -8  -8   3    5.73    6.54
  -8   8   4   21.86    6.10
  -8  -8   4   25.03    9.68
  -8   8   5    0.00    3.30
  -8  -8   5   -0.00    5.89
  -8  -8   5    4.05    5.99
  -8   8   6   -0.00    3.38
   8  -8  -6    2.67    3.95
  -8  -8   6    3.81    6.86
  -8  -8   6    4.20    5.70
  -8   8   7   61.77   10.56
   8  -8  -7   45.17    9.84
   8   8  -7   76.82   15.54
  -8  -8   7   54.40   13.13
  -8  -8   7   61.21   14.39
  -8   8   8    6.61    4.66
   8  -8  -8    7.91    4.86
   8   8  -8    7.23    6.55
  -8  -8   8    3.12    4.72
  -8  -8   8   -0.00    4.93
  -8   8   9   13.59    5.56
   8  -8  -9    1.51    4.01
   8   8  -9   22.13    8.74
  -8  -8   9    2.76    5.84
  -8   8  10    9.92    5.19
   8  -8 -10    0.00    4.45
   8   8 -10    4.08    5.93
  -8  -8  10    6.67    6.31
  -8   8  11    3.01    4.30
   8  -8 -11   -0.00    4.07
   8   8 -11    8.70    7.03
  -8  -8  11   -0.00    5.39
  -8   8  12    0.96    3.60
   8  -8 -12    0.00    4.36
   8   8 -12    2.03    5.88
  -8  -8  12   -0.00    4.57
  -8   8  13   29.58    8.73
   8   8 -13   44.02   11.28
  -8  -8  13   39.85   11.39
  -8   8  14    3.32    4.75
   8   8 -14   -0.00    5.33
  -8   8  15   10.69    6.13
   8  -8 -15    0.00    4.46
   8   8 -15    2.18    4.77
  -8   8  16   -0.00    4.41
   8  -8 -16    4.17    6.46
   8   8 -16    4.77    5.90
  -8   8  17   17.62    7.65
   8  -8 -17   21.02    8.34
   8   8 -17   11.09    7.15
  -8   8  18    3.46    4.91
   8  -8 -18    1.59    5.66
   8   8 -18    3.73    6.89
  -8   8  19    9.26    6.15
   8  -8 -19   10.26    8.00
   8   8 -19   14.99    7.92
  -8   8  20    8.25    6.22
   8  -8 -20    0.00    5.68
   8   8 -20   -0.00    6.51
  -8   8  21    3.41    5.56
   8  -8 -21    1.00    5.75
   8   8 -21    3.62    6.68
  -8   8  22    2.90    5.16
   8  -8 -22    0.62    5.43
   8   8 -22    3.53    5.17
  -8   8  23    5.06    6.19
   8  -8 -23   26.29   10.27
   8   8 -23   26.00    9.56
  -8   8  24   11.55    7.28
   8  -8 -24    0.00    5.01
   8   8 -24   12.18    7.60
  -8   8  25    0.56    5.88
   8  -8 -25    0.77    6.85
   8   8 -25   11.90    7.72
  -8   8  26   -0.00    5.27
   8  -8 -26   -0.00    6.40
   8   8 -26    5.71    6.54
  -8   8  27    8.45    7.09
   8  -8 -27    0.00    6.68
   8   8 -27    1.34    6.84
  -8   8  28    1.40    6.18
   8  -8 -28   -0.00    7.08
   8   8 -28   -0.00    5.62
  -8   8  29    1.62    6.48
   8  -8 -29    0.00    8.02
   8   8 -29    0.00    7.00
  -8   8  30    3.59    6.39
   8  -8 -30    0.00    7.14
   8   8 -30    0.00    6.17
  -8   8  31    1.60    5.46
   8  -8 -31    0.00    7.13
   8   8 -31    1.67    5.11
  -8   8  32   -0.00    7.69
   8  -8 -32   10.62    8.25
   8   8 -32    3.29    5.97
  -8   8  33   -0.00    5.16
   8  -8 -33   -0.00    7.03
   8   8 -33    0.00    5.41
  -8   8  34    4.51    6.64
  -8   8  35    4.70    6.65
  -8   9   1   51.74    8.48
  -8  -9   1   46.60   12.99
  -8   9   2    6.51    3.80
  -8  -9   2   -0.00    6.19
  -8   9   3   33.07    6.87
   8   9  -3   12.19    7.26
  -8  -9   3   22.81    9.61
  -8   9   4    6.58    3.98
   8   9  -4   -0.00    4.86
  -8  -9   4    1.86    5.35
  -8   9   5   27.52    6.64
   8   9  -5   16.18    8.50
  -8  -9   5   31.75   10.84
  -8   9   6    1.98    3.67
   8   9  -6    5.33    5.67
  -8  -9   6    4.47    5.92
  -8   9   7    5.74    4.37
   8   9  -7    1.03    5.41
  -8  -9   7   -0.00    5.21
  -8   9   8    2.22    4.22
   8   9  -8   -0.00    7.88
   8   9  -8   -0.00    5.07
  -8  -9   8   -0.00    4.83
  -8   9   9   10.02    5.14
   8   9  -9    7.44    7.18
   8   9  -9   12.50    7.28
  -8  -9   9    8.71    6.28
  -8   9  10   -0.00    4.01
   8   9 -10    0.00    6.21
  -8  -9  10    2.98    5.49
  -8   9  11   55.89   11.05
   8   9 -11   53.34   13.13
  -8  -9  11   51.07   13.36
  -8   9  12   -0.00    3.97
   8  -9 -12    2.33    4.87
   8   9 -12   -0.00    4.74
  -8  -9  12   -0.00    5.01
  -8   9  13   -0.00    3.74
   8   9 -13   -0.00    5.62
  -8  -9  13   -0.00    5.11
  -8   9  14   -0.00    4.56
   8   9 -14   -0.00    5.80
  -8  -9  14   -0.00    6.03
  -8   9  15   37.06    9.25
   8  -9 -15   24.70    9.36
   8   9 -15   19.93    9.27
  -8  -9  15   32.97   10.80
  -8   9  16    0.51    3.77
   8  -9 -16    0.14    5.57
   8   9 -16   -0.00    5.61
  -8   9  17    0.00    5.04
   8  -9 -17    3.77    5.62
   8   9 -17   -0.00    4.76
  -8   9  18    5.54    5.62
   8  -9 -18    1.60    4.87
   8   9 -18    5.04    7.22
  -8   9  19   12.61    6.29
   8  -9 -19    5.79    7.61
   8   9 -19   12.22    7.63
  -8   9  20    5.56    5.70
   8  -9 -20   -0.00    5.08
   8   9 -20    1.69    6.13
  -8   9  21    0.00    6.52
   8  -9 -21    4.18    6.10
   8   9 -21   11.85    7.82
  -8   9  22    8.74    6.67
   8  -9 -22    8.99    8.13
   8   9 -22    0.00    6.63
  -8   9  23    7.31    6.68
   8  -9 -23   -0.00    6.30
   8   9 -23    3.45    5.79
  -8   9  24    0.00    5.99
   8  -9 -24   -0.00    7.48
   8   9 -24   -0.00    5.41
  -8   9  25    1.18    5.44
   8  -9 -25    3.81    7.66
   8   9 -25   15.58    8.46
  -8   9  26   -0.00    4.95
   8  -9 -26   -0.00    7.43
   8   9 -26    2.13    6.68
  -8   9  27   -0.00    5.56
   8  -9 -27   -0.00    7.78
   8   9 -27    1.42    4.73
  -8   9  28    2.67    5.92
   8  -9 -28    0.26    6.46
   8   9 -28   -0.00    5.78
  -8   9  29   -0.00    6.14
   8  -9 -29   -0.00    6.71
   8   9 -29    6.29    7.45
  -8   9  30    0.00    4.95
   8  -9 -30    2.24    7.54
   8   9 -30   -0.00    6.57
  -8   9  31    3.04    5.80
   8  -9 -31    0.00    7.00
   8   9 -31   18.64    9.60
  -8   9  32   -0.00    5.19
   8  -9 -32    2.69    6.47
   8   9 -32   -0.00    6.05
  -8   9  33   -0.00    5.93
  -8  10   1   22.18    5.20
   8  10  -1   13.20    8.48
  -8 -10   1   11.81    8.70
  -8  10   2    1.39    2.77
   8  10  -2    0.86    5.16
  -8 -10   2    4.47    5.59
  -8  10   3   26.54    6.13
   8  10  -3   19.76    9.52
  -8 -10   3   28.15   11.27
  -8  10   4    8.56    3.84
   8  10  -4    9.98    8.27
  -8 -10   4    0.00    6.65
  -8  10   5    2.73    3.90
   8  10  -5    1.69    5.52
  -8 -10   5    0.96    5.28
  -8  10   6   -0.00    3.86
   8  10  -6   10.84    7.15
  -8 -10   6   -0.00    4.24
  -8  10   7   57.57    9.87
   8  10  -7   48.18   12.88
  -8 -10   7   25.70   10.07
  -8  10   8    1.04    3.83
   8  10  -8   -0.00    5.57
  -8 -10   8    1.99    5.57
  -8  10   9    6.09    4.78
   8  10  -9   -0.00    5.42
  -8 -10   9    0.93    5.49
  -8  10  10    1.18    4.21
   8  10 -10    4.85    6.82
   8  10 -10    2.85    5.50
  -8 -10  10    1.52    5.10
  -8  10  11    7.58    5.05
   8  10 -11   -0.00    7.20
  -8 -10  11   -0.00    4.22
  -8  10  12    0.00    3.86
   8  10 -12   -0.00    5.61
  -8 -10  12   -0.00    5.62
  -8  10  13   26.62    7.99
   8  10 -13   31.13   10.78
  -8 -10  13    8.75    6.61
  -8  10  14   -0.00    4.53
   8  10 -14   -0.00    7.02
  -8 -10  14    3.67    5.76
  -8  10  15    0.00    4.31
   8  10 -15    3.54    6.28
  -8 -10  15    0.15    5.62
  -8  10  16   -0.00    4.03
   8  10 -16    3.80    6.03
  -8 -10  16    2.77    5.56
  -8  10  17   19.98    7.51
   8  10 -17   26.00    9.74
  -8 -10  17    6.28    6.64
  -8  10  18    7.55    5.83
   8 -10 -18   -0.00    4.60
   8  10 -18   -0.00    5.46
  -8  10  19    5.83    5.75
   8 -10 -19    0.32    5.43
   8  10 -19   13.85    7.87
  -8  10  20    2.07    5.72
   8 -10 -20    0.28    6.40
   8  10 -20    3.79    5.88
  -8  10  21    0.00    5.96
   8 -10 -21    0.00    6.53
   8  10 -21   10.26    7.26
  -8  10  22    2.99    4.71
   8 -10 -22    0.00    7.77
   8  10 -22   -0.00    6.85
  -8  10  23    0.00    5.82
   8 -10 -23   -0.00    7.68
   8  10 -23   13.28    8.06
  -8  10  24    7.52    7.23
   8 -10 -24    0.00    5.93
   8  10 -24    0.50    6.39
  -8  10  25   -0.00    6.20
   8 -10 -25    2.78    7.21
   8  10 -25    1.96    7.17
  -8  10  26    0.12    6.22
   8 -10 -26    1.04    6.34
   8  10 -26    0.00    5.67
  -8  10  27    5.45    5.99
   8 -10 -27    3.42    7.14
   8  10 -27   -0.00    6.85
  -8  10  28   -0.00    5.46
   8 -10 -28    5.87    7.73
   8  10 -28   -0.00    6.94
  -8  10  29   16.93    8.76
   8 -10 -29   11.15    8.77
   8  10 -29    3.94    6.37
  -8  10  30   -0.00    5.85
   8 -10 -30   -0.00    5.81
   8  10 -30   -0.00    7.10
   8 -10 -31    3.60    8.33
   8  10 -31   -0.00    7.66
  -8  11   1   25.37    5.95
   8  11  -1   18.10    9.57
  -8 -11   1   26.62    9.93
  -8  11   2    4.87    3.97
   8  11  -2    0.00    5.95
  -8 -11   2    2.76    4.38
  -8  11   3    8.61    4.13
   8  11  -3    0.94    6.38
  -8 -11   3    6.33    6.52
  -8  11   4    0.00    3.01
   8  11  -4    7.10    6.88
  -8 -11   4    0.13    4.82
  -8  11   5   23.86    6.18
   8  11  -5    3.85    7.31
  -8 -11   5    3.60    5.98
  -8  11   6    2.54    3.75
   8  11  -6    0.48    5.28
  -8 -11   6    0.30    5.54
  -8  11   7    0.40    3.52
   8  11  -7    3.67    5.74
  -8 -11   7   -0.00    5.59
  -8  11   8    5.50    4.64
   8  11  -8   10.68    6.80
  -8 -11   8    6.79    5.93
  -8  11   9   10.50    5.51
   8  11  -9   13.35    8.34
  -8 -11   9   15.53    9.25
  -8  11  10    1.82    3.93
   8  11 -10   -0.00    5.63
  -8 -11  10    2.33    5.25
  -8  11  11    5.92    4.61
   8  11 -11    5.21    6.76
  -8 -11  11    9.23    7.65
  -8  11  12    2.57    3.55
   8  11 -12    0.00    5.75
   8  11 -12   -0.00    5.52
  -8 -11  12    1.07    6.11
  -8  11  13    2.14    4.60
   8  11 -13    1.16    5.40
  -8 -11  13    3.53    6.11
  -8  11  14    0.32    4.14
   8  11 -14   -0.00    6.11
  -8 -11  14   -0.00    4.73
  -8  11  15   22.46    7.35
   8  11 -15    7.78    6.89
  -8 -11  15    9.99    8.26
  -8  11  16   -0.00    5.31
   8  11 -16   -0.00    5.57
  -8 -11  16   -0.00    6.31
  -8  11  17   -0.00    4.37
   8  11 -17    2.24    6.37
  -8 -11  17    1.12    5.34
  -8  11  18    4.45    5.90
   8  11 -18   -0.00    6.51
  -8 -11  18    0.00    5.52
  -8  11  19    7.38    5.79
   8  11 -19    6.63    6.76
  -8 -11  19    4.91    5.77
  -8  11  20    0.00    4.37
   8  11 -20    0.54    4.48
  -8 -11  20    5.27    7.06
  -8  11  21    0.00    5.69
   8  11 -21   -0.00    5.25
  -8  11  22   -0.00    4.67
   8  11 -22   -0.00    5.01
  -8  11  23    4.05    6.54
   8  11 -23    0.00    5.78
  -8  11  24    0.73    4.96
   8  11 -24    7.52    7.53
  -8  11  25    7.06    7.71
   8 -11 -25    1.35    7.36
   8  11 -25    5.73    7.69
  -8  11  26   -0.00    6.03
   8 -11 -26    7.05    7.97
   8  11 -26   -0.00    5.76
  -8  11  27    3.56    6.43
   8 -11 -27    5.01    7.13
   8  11 -27    0.00    6.34
   8 -11 -28   -0.00    5.04
   8  11 -28   -0.00    6.45
   8 -11 -29    0.00    7.55
   8  11 -29   -0.00    7.84
   8 -11 -30    7.26    8.89
   8 -11 -31   -0.00    8.02
  -8  12   1   -0.00    2.59
   8  12  -1   -0.00    5.56
  -8 -12   1    8.34    7.34
  -8  12   2    0.17    2.63
   8  12  -2    4.95    6.41
  -8 -12   2    0.81    5.13
  -8  12   3   15.14    5.05
   8  12  -3   38.26   11.61
  -8 -12   3   12.63    8.17
  -8  12   4    5.27    3.48
   8  12  -4    0.00    6.41
  -8 -12   4   -0.00    5.46
  -8  12   5   -0.00    2.87
   8  12  -5   -0.00    5.90
  -8 -12   5    1.73    4.94
  -8  12   6    3.53    3.70
   8  12  -6   -0.00    6.12
  -8 -12   6    0.00    5.72
  -8  12   7    8.36    4.55
   8  12  -7   11.93    8.25
  -8 -12   7    9.12    6.93
  -8  12   8    6.35    4.19
   8  12  -8    4.47    7.37
  -8 -12   8   -0.00    4.99
  -8  12   9    7.53    5.19
   8  12  -9    2.37    5.92
  -8 -12   9    9.12    6.70
  -8  12  10   -0.00    4.02
   8  12 -10    2.22    5.83
  -8 -12  10   -0.00    4.87
  -8  12  11   -0.00    4.04
   8  12 -11    2.50    5.42
  -8 -12  11   -0.00    6.09
  -8  12  12    0.00    4.71
   8  12 -12    3.49    6.18
  -8 -12  12   -0.00    4.13
  -8  12  13    7.22    5.42
   8  12 -13   13.66    7.37
  -8 -12  13   10.30    7.36
  -8  12  14   -0.00    4.05
   8  12 -14   -0.00    6.44
  -8 -12  14    3.17    6.40
  -8  12  15    3.38    4.87
   8  12 -15    0.00    5.58
  -8 -12  15    3.10    5.78
  -8  12  16    0.87    4.35
   8  12 -16    2.96    5.21
  -8 -12  16    5.78    6.52
  -8  12  17    2.25    5.10
   8  12 -17    6.54    6.31
  -8 -12  17   -0.00    5.64
  -8  12  18    6.58    5.14
   8  12 -18    2.02    6.17
  -8 -12  18    0.00    5.98
  -8  12  19    9.87    6.50
   8  12 -19   21.26   10.29
  -8 -12  19    7.23    6.46
  -8  12  20    3.98    4.93
   8  12 -20    1.93    6.32
  -8 -12  20   -0.00    6.69
  -8  12  21   -0.00    4.60
   8  12 -21    3.58    6.84
  -8 -12  21   -0.00    5.13
  -8  12  22   -0.00    5.15
   8  12 -22    6.19    6.84
  -8 -12  22   -0.00    6.61
  -8  12  23    7.27    5.88
   8  12 -23   -0.00    5.76
  -8 -12  23    2.24    5.42
  -8  12  24    0.00    5.87
   8  12 -24    5.07    5.92
   8  12 -25    1.54    6.51
   8  12 -26    2.29    5.90
   8  12 -27    0.00    5.83
   8  12 -28   -0.00    5.29
  -8  13   1    4.05    3.27
   8  13  -1    4.85    6.69
  -8 -13   1    0.00    6.26
  -8  13   2   -0.00    2.88
   8  13  -2    5.55    6.89
  -8 -13   2   -0.00    4.61
  -8  13   3    0.91    3.28
   8  13  -3   -0.00    6.19
  -8 -13   3   -0.00    5.03
  -8  13   4    5.05    3.67
   8  13  -4    4.42    6.50
  -8 -13   4    0.04    5.95
  -8  13   5   10.95    4.96
   8  13  -5   19.46    9.61
  -8 -13   5   12.89    8.03
  -8  13   6   -0.00    3.31
   8  13  -6   -0.00    6.80
  -8 -13   6    4.09    5.84
  -8  13   7    3.30    3.89
   8  13  -7    6.43    6.66
  -8 -13   7   -0.00    5.99
  -8  13   8   -0.00    3.53
   8  13  -8    3.32    6.29
  -8 -13   8    1.80    5.38
  -8  13   9    1.22    3.30
   8  13  -9   -0.00    6.12
  -8 -13   9   15.64    8.15
  -8  13  10    6.64    5.06
   8  13 -10    9.98    7.42
  -8 -13  10    0.17    6.39
  -8  13  11    4.10    4.44
   8  13 -11    3.79    6.09
  -8 -13  11    6.88    6.58
  -8  13  12   -0.00    3.54
   8  13 -12    2.85    6.44
  -8 -13  12    1.71    5.63
  -8  13  13    0.00    4.40
   8  13 -13    3.58    6.89
  -8 -13  13   -0.00    6.99
  -8  13  14    0.00    3.99
   8  13 -14    0.74    5.03
  -8 -13  14   -0.00    6.58
  -8  13  15    5.33    5.40
   8  13 -15    1.40    5.78
  -8 -13  15    1.31    5.95
  -8  13  16    0.00    4.38
   8  13 -16   -0.00    5.86
  -8 -13  16    4.38    6.55
  -8  13  17    0.00    4.18
   8  13 -17   -0.00    6.24
  -8 -13  17    0.00    4.88
  -8  13  18   -0.00    4.65
   8  13 -18    9.91    7.71
  -8 -13  18    2.52    6.68
  -8  13  19   -0.00    5.33
   8  13 -19   -0.00    6.81
  -8 -13  19   -0.00    5.30
  -8  13  20   -0.00    4.13
   8  13 -20   -0.00    6.27
  -8 -13  20   -0.00    5.46
   8  13 -21   -0.00    6.57
  -8 -13  21    0.00    6.81
   8  13 -22   -0.00    6.74
  -8 -13  22   -0.00    5.03
   8  13 -23    7.67    7.46
  -8 -13  23    0.00    5.36
   8  13 -24    0.06    6.34
  -8 -13  24   -0.00    6.21
   8  13 -25   -0.00    5.02
  -8 -13  25    3.98    6.33
   8  13 -26    8.15    7.34
  -8 -13  26   -0.00    6.99
  -8 -13  27    3.73    6.04
  -8  14   1    8.98    4.32
   8  14  -1    2.34    7.14
  -8 -14   1    3.08    6.81
  -8  14   2    4.66    3.77
   8  14  -2    1.35    5.69
  -8 -14   2    3.18    5.89
  -8  14   3    2.96    3.38
   8  14  -3    3.83    6.87
  -8 -14   3    0.00    6.05
  -8  14   4   -0.00    3.36
   8  14  -4    0.00    5.74
  -8 -14   4    6.66    6.33
  -8  14   5   -0.00    3.33
   8  14  -5   -0.00    5.97
  -8 -14   5    3.38    6.39
  -8  14   6    1.60    3.35
   8  14  -6    5.24    7.11
  -8 -14   6   -0.00    5.59
  -8  14   7    2.87    4.03
   8  14  -7   -0.00    7.09
  -8 -14   7   -0.00    6.24
  -8  14   8    2.40    4.01
   8  14  -8    0.00    5.79
  -8 -14   8    2.19    6.25
  -8  14   9    0.00    3.57
   8  14  -9    5.64    6.50
  -8 -14   9    0.10    6.12
  -8  14  10    2.58    4.34
   8  14 -10    2.47    5.94
  -8 -14  10    0.12    5.37
  -8  14  11   -0.00    4.06
   8  14 -11   10.76    7.54
  -8 -14  11   -0.00    5.56
  -8  14  12   -0.00    4.15
   8  14 -12   -0.00    5.89
  -8 -14  12    0.37    5.55
  -8  14  13   -0.00    4.60
   8  14 -13    2.69    5.60
  -8 -14  13    0.45    6.58
  -8  14  14    1.21    4.34
   8  14 -14   -0.00    5.53
  -8 -14  14    2.73    5.12
  -8  14  15    1.65    3.16
   8  14 -15    2.69    6.26
  -8 -14  15   -0.00    5.97
  -8  14  16    0.39    4.33
   8  14 -16   10.96    7.53
  -8 -14  16    3.10    6.11
   8  14 -17    1.36    6.96
  -8 -14  17    2.10    5.76
  -8 -14  18    3.45    6.39
   8  14 -19   -0.00    5.82
  -8 -14  19   -0.00    6.18
   8  14 -20    3.56    7.46
  -8 -14  20    0.11    5.18
   8  14 -21   -0.00    6.11
  -8 -14  21   -0.00    6.26
   8  14 -22    0.03    5.37
  -8 -14  22    8.19    7.14
   8  14 -23    9.32    7.58
  -8 -14  23    2.86    5.17
   8  14 -24   -0.00    5.72
  -8  15   1    4.19    3.51
   8  15  -1    3.77    6.37
  -8 -15   1    6.62    8.04
  -8  15   2   -0.00    3.20
   8  15  -2    0.37    8.24
  -8 -15   2    3.69    7.08
  -8  15   3    2.62    3.64
   8  15  -3    2.47    6.22
  -8 -15   3   -0.00    5.85
  -8  15   4    0.00    3.59
   8  15  -4    2.06    6.99
  -8 -15   4    1.67    6.70
  -8  15   5    0.64    3.24
   8  15  -5    1.06    6.23
  -8 -15   5    0.00    6.05
  -8  15   6    4.23    4.44
   8  15  -6    3.65    7.60
  -8 -15   6    0.00    4.78
  -8  15   7    0.00    4.15
   8  15  -7   -0.00    6.70
  -8 -15   7   -0.00    4.79
  -8  15   8    4.05    4.02
   8  15  -8    6.46    7.13
  -8 -15   8   -0.00    5.08
  -8  15   9   -0.00    3.94
   8  15  -9    0.24    6.21
  -8 -15   9   -0.00    4.42
  -8  15  10    0.40    4.15
   8  15 -10    1.19    5.40
  -8 -15  10    6.05    7.09
  -8  15  11    0.81    4.24
   8  15 -11   -0.00    6.05
  -8 -15  11   -0.00    4.93
   8  15 -12   -0.00    6.05
  -8 -15  12   -0.00    4.89
   8  15 -13    2.57    6.78
  -8 -15  13    0.00    5.89
   8  15 -14   -0.00    6.60
  -8 -15  14    9.01    7.92
   8  15 -15    2.98    6.97
  -8 -15  15    1.39    6.11
  -8 -15  16   -0.00    5.59
  -8 -15  17    0.00    4.79
  -8 -15  18    5.72    6.93
  -8 -15  19   -0.00    5.36
  -8  16   1    0.46    3.54
   8  16  -1    0.96    5.27
  -8 -16   1   -0.00    6.88
  -8  16   2   -0.00    3.53
   8  16  -2   -0.00    6.54
  -8 -16   2   -0.00    6.34
  -8  16   3   -0.00    3.33
   8  16  -3   -0.00    7.58
  -8 -16   3    6.14    6.41
  -8  16   4    3.52    4.24
   8  16  -4    6.33    6.76
  -8 -16   4    3.56    6.07
  -8  16   5   -0.00    3.74
   8  16  -5    3.54    6.85
  -8 -16   5    0.04    5.86
  -8  16   6   -0.00    3.84
   8  16  -6    3.31    6.63
  -8 -16   6   -0.00    5.71
   8  16  -7    4.39    6.64
  -8 -16   7    3.89    7.08
   8  16  -8    0.00    6.33
  -8 -16   8    0.92    4.85
   8  16  -9   -0.00    6.34
  -8 -16   9   -0.00    5.10
  -8 -16  10    0.73    5.19
  -8 -16  11   -0.00    5.46
  -8 -16  12    4.02    6.67
  -8 -16  13    0.32    5.80
  -8 -16  14    4.37    6.77
  -8 -17   1    4.11    6.72
  -8 -17   2   -0.00    5.45
  -8 -17   3    0.00    6.68
  -8 -17   4    3.59    7.79
  -8 -17   5    8.54    8.12
  -8 -17   6   -0.00    7.46
  -8 -17   7   -0.00    7.30
  -8 -17   8    3.62    7.26
  -8 -17   9    0.00    6.65
  -7   0   1  646.04   61.60
  -7   0   1  664.51   61.69
   7   0  -1  689.37   61.97
   7   0  -1  654.24   61.41
   7   0  -1  657.93   60.12
  -7   0   2    1.13    3.80
  -7   0   2   -0.00    3.15
   7   0  -2    1.08    3.65
   7   0  -2   -0.00    3.59
   7   0  -2    3.27    3.56
  -7   0   3    9.83    4.83
  -7   0   3    9.82    5.17
   7   0  -3    3.85    4.47
   7   0  -3    4.28    3.69
  -7   0   4   -0.00    3.60
  -7   0   4    3.44    3.90
   7   0  -4   -0.00    4.11
  -7   0   5   34.96    7.69
  -7   0   5   65.47   10.76
   7   0  -5   26.64    7.69
  -7   0   6   -0.00    3.46
  -7   0   6   -0.00    4.50
   7   0  -6    0.00    4.05
  -7   0   7  224.13   27.08
  -7   0   7  261.10   29.38
   7   0  -7  296.85   29.57
  -7   0   8    8.32    5.31
   7   0  -8    0.00    4.29
  -7   0   9    9.31    6.54
   7   0  -9   12.20    6.25
  -7   0  10    1.75    4.13
   7   0 -10    0.28    3.92
  -7   0  11  224.58   27.06
   7   0 -11  219.39   26.32
  -7   0  12   -0.00    4.12
   7   0 -12    3.99    4.35
  -7   0  13   84.26   15.09
   7   0 -13   83.21   14.38
  -7   0  14   -0.00    4.37
  -7   0  15    3.78    5.10
  -7   0  16    0.00    5.01
  -7   0  17  383.93   39.32
   7   0 -17  287.02   35.60
  -7   0  18    0.27    5.48
   7   0 -18    0.00    6.25
  -7   0  19    0.00    6.11
   7   0 -19    1.09    5.58
  -7   0  20    0.00    5.92
   7   0 -20    0.60    5.36
  -7   0  21    0.16    5.28
   7   0 -21   10.22    7.10
  -7   0  22    3.03    6.83
   7   0 -22    0.21    4.12
   7   0 -23   18.48    7.50
   7   0 -24    0.78    4.92
   7   0 -25   -0.00    4.75
   7   0 -26    5.58    7.43
   7   0 -27   47.09   12.92
   7   0 -28   10.36    6.60
   7   0 -29   13.06    8.34
   7   0 -30   -0.00    6.61
   7   0 -31    3.44    6.79
   7   0 -32   -0.00    7.50
   7   0 -33   13.23    8.54
   7   0 -34   -0.00    6.69
   7   0 -35   -0.00    6.03
   7   0 -36   -0.00    5.58
   7   0 -37   16.39    9.42
  -7   1   1    0.00    3.16
  -7   1   1   -0.00    3.45
   7  -1  -1    0.00    4.31
   7   1  -1   -0.00    3.95
   7   1  -1    0.35    3.53
   7   1  -1   -0.00    3.75
  -7  -1   1    2.33    3.91
  -7  -1   1   -0.00    4.31
  -7  -1   1    0.09    3.96
  -7   1   2   32.14    7.12
  -7   1   2   26.82    7.53
   7  -1  -2   21.51    6.47
   7  -1  -2   22.35    6.30
   7   1  -2   25.34    7.53
   7   1  -2   11.90    5.89
   7   1  -2   33.49    7.38
  -7  -1   2   33.39    8.17
  -7  -1   2   35.72    7.61
  -7  -1   2   20.16    7.19
  -7   1   3  220.15   24.28
  -7   1   3  199.89   24.90
   7  -1  -3  215.61   25.10
   7   1  -3  232.09   26.46
   7   1  -3  285.82   27.33
   7   1  -3  208.93   24.86
  -7  -1   3  230.86   25.14
  -7  -1   3  259.57   27.49
  -7   1   4    4.32    3.96
  -7   1   4    0.00    3.30
   7  -1  -4    3.19    4.28
   7   1  -4   -0.00    3.54
   7   1  -4   -0.00    3.54
  -7  -1   4    6.20    4.34
  -7  -1   4    0.00    3.87
  -7   1   5   71.70   11.12
  -7   1   5   52.82   11.05
   7  -1  -5   91.72   12.73
   7   1  -5   48.89   10.80
   7   1  -5   68.84   11.68
  -7  -1   5   95.37   12.82
  -7  -1   5   76.02   12.99
  -7   1   6    1.57    3.98
  -7   1   6    4.28    4.19
   7  -1  -6    0.79    3.56
   7   1  -6   -0.00    3.18
   7   1  -6    0.04    3.48
  -7  -1   6    0.03    3.45
  -7  -1   6    3.11    4.95
  -7   1   7   36.03    7.85
  -7   1   7   28.12    7.60
   7  -1  -7   12.45    5.67
   7   1  -7   24.72    7.41
   7   1  -7   32.04    7.56
  -7  -1   7   26.94    8.14
  -7   1   8    9.78    5.01
  -7   1   8   13.16    5.99
   7  -1  -8   15.40    5.79
   7   1  -8   22.91    7.35
  -7  -1   8    5.63    4.72
  -7   1   9  250.09   29.88
   7  -1  -9  283.15   30.11
   7   1  -9  244.21   29.64
  -7  -1   9  317.66   32.23
  -7   1  10   26.28    7.41
   7  -1 -10   15.33    6.21
   7   1 -10   18.30    7.31
  -7  -1  10   13.19    6.36
  -7   1  11   58.19   11.55
   7  -1 -11   38.56    9.62
   7   1 -11   60.46   11.75
  -7  -1  11   44.39   10.79
  -7   1  12    0.00    4.35
   7  -1 -12    0.85    3.96
   7   1 -12   -0.00    3.63
  -7  -1  12    2.39    4.54
  -7   1  13  129.55   19.62
   7  -1 -13  152.23   20.33
   7   1 -13  165.01   21.18
  -7  -1  13  129.62   20.03
  -7   1  14    9.39    5.73
   7  -1 -14    6.28    6.24
  -7  -1  14    9.58    6.42
  -7   1  15   75.47   15.21
  -7  -1  15  122.00   18.26
  -7   1  16   25.44    9.00
  -7  -1  16   12.33    7.54
  -7   1  17   16.62    7.65
   7  -1 -17   22.34    7.93
   7   1 -17    0.00    5.65
  -7  -1  17   14.24    7.87
  -7   1  18    2.71    5.80
   7  -1 -18    5.04    5.62
   7   1 -18   -0.00    4.93
  -7  -1  18   -0.00    4.93
   7  -1 -19  117.23   18.65
   7   1 -19  113.08   18.70
  -7  -1  19  109.95   19.38
   7  -1 -20   -0.00    4.62
   7   1 -20    4.43    5.90
  -7  -1  20    5.36    6.73
   7  -1 -21   42.61   11.09
   7   1 -21   51.65   12.26
  -7  -1  21   30.00   10.42
   7  -1 -22   -0.00    6.25
   7   1 -22   -0.00    7.14
  -7  -1  22    5.06    6.57
   7  -1 -23    9.69    7.20
   7   1 -23    5.21    6.63
  -7  -1  23   31.76   10.46
   7  -1 -24    8.31    6.25
   7   1 -24   11.32    7.21
  -7  -1  24   15.72    8.71
  -7   1  25   52.14   13.09
   7  -1 -25   33.28   10.55
   7   1 -25   30.73   10.93
  -7  -1  25   40.06   12.09
  -7   1  26    1.41    5.36
   7  -1 -26   -0.00    5.77
   7   1 -26   -0.00    5.34
  -7   1  27   -0.00    5.31
   7  -1 -27    0.30    5.59
   7   1 -27    2.24    5.08
  -7   1  28   -0.00    5.24
   7  -1 -28   -0.00    5.87
   7   1 -28   -0.00    5.39
  -7   1  29   25.39   10.17
   7  -1 -29   18.77    8.95
   7   1 -29    8.84    7.36
   7  -1 -30    2.32    6.69
   7   1 -30   -0.00    6.18
   7  -1 -31    2.40    6.26
   7   1 -31    6.61    7.32
   7  -1 -32   -0.00    6.40
   7   1 -32    3.79    6.14
   7  -1 -33    0.00    6.78
   7   1 -33    0.09    4.63
   7  -1 -34    4.87    6.60
   7   1 -34   -0.00    6.51
   7  -1 -35    8.73    8.12
   7   1 -35    2.39    7.73
   7  -1 -36   -0.00    6.62
   7   1 -36   -0.00    5.39
   7  -1 -37    2.71    5.94
   7   1 -37    2.02    6.26
  -7   2   1   46.34    7.92
  -7   2   1   51.31    8.83
   7  -2  -1   43.43    8.12
   7  -2  -1   31.98    7.01
   7   2  -1   32.91    8.84
   7   2  -1   26.24    7.96
   7   2  -1   32.55    8.02
  -7  -2   1   27.80    8.04
  -7  -2   1   31.49    7.69
  -7  -2   1   46.47    9.83
  -7   2   2   44.99    7.86
  -7   2   2   31.86    7.32
   7  -2  -2   39.90    8.09
   7  -2  -2   35.01    7.33
   7   2  -2   34.09    8.88
   7   2  -2   37.54    8.90
   7   2  -2   55.32    9.88
  -7  -2   2   26.51    8.31
  -7  -2   2   28.61    7.62
  -7  -2   2   39.78    9.39
  -7   2   3    7.20    4.20
  -7   2   3    0.00    3.52
   7  -2  -3    5.08    3.68
   7   2  -3    9.39    5.84
   7   2  -3    1.90    4.06
   7   2  -3    5.55    4.42
  -7  -2   3    4.54    5.80
  -7  -2   3    7.75    4.34
  -7  -2   3    8.12    5.69
  -7   2   4    8.36    4.24
  -7   2   4    0.00    4.05
   7  -2  -4    3.22    3.99
   7   2  -4    7.49    5.31
   7   2  -4    0.00    4.14
  -7  -2   4    1.06    3.14
  -7   2   5  208.34   24.42
  -7   2   5  244.29   26.14
   7  -2  -5  218.25   25.01
   7   2  -5  254.47   27.58
   7   2  -5  229.26   25.93
  -7  -2   5  228.95   27.32
  -7   2   6   18.12    6.35
  -7   2   6   12.59    6.21
   7  -2  -6   20.74    6.36
   7   2  -6   12.32    6.03
   7   2  -6    9.95    5.28
  -7  -2   6   22.38    7.37
  -7   2   7  208.02   23.86
  -7   2   7  238.62   25.44
   7  -2  -7  192.09   23.58
   7   2  -7  256.38   26.90
   7   2  -7  178.17   23.82
  -7  -2   7  213.20   25.97
  -7   2   8    4.46    4.58
  -7   2   8    5.33    5.57
   7  -2  -8    6.88    4.58
   7   2  -8    3.23    4.41
   7   2  -8    8.43    5.12
  -7  -2   8   13.01    5.89
  -7   2   9   66.97   11.27
  -7   2   9   39.12    9.81
   7  -2  -9   46.78   10.04
   7   2  -9   56.26   11.29
   7   2  -9   45.50    9.95
  -7  -2   9   50.74   10.96
  -7   2  10    5.06    5.04
   7  -2 -10   17.00    6.46
   7   2 -10    7.59    5.39
  -7  -2  10   14.02    5.99
  -7   2  11   96.15   15.76
   7  -2 -11  116.27   16.46
   7   2 -11  103.84   16.34
  -7  -2  11  107.79   16.84
  -7   2  12   41.76    9.47
   7  -2 -12   33.46    8.58
   7   2 -12   16.57    7.04
  -7  -2  12   52.50   11.32
  -7   2  13   42.99   10.80
   7  -2 -13   71.07   12.55
  -7  -2  13   62.87   12.99
  -7   2  14    9.38    5.75
   7  -2 -14    5.56    4.64
  -7  -2  14    4.79    5.85
  -7   2  15   11.65    6.56
  -7  -2  15   15.35    7.11
   7   2 -16   53.27   12.25
  -7  -2  16   82.40   15.60
   7   2 -17   48.44   12.00
  -7  -2  17   61.98   13.80
   7  -2 -18   21.94    8.41
   7   2 -18   30.38    9.48
  -7  -2  18   26.67    9.82
   7  -2 -19   -0.00    6.00
   7   2 -19    0.00    4.65
  -7  -2  19    7.76    7.59
   7  -2 -20   -0.00    5.00
   7   2 -20    1.34    5.49
  -7  -2  20    9.36    6.60
   7  -2 -21   36.70   10.85
   7   2 -21   30.40   10.34
  -7  -2  21   60.64   13.99
  -7   2  22   -0.00    5.27
   7  -2 -22    3.51    6.32
   7   2 -22    0.00    6.55
  -7  -2  22    6.01    5.90
  -7   2  23   36.47   10.90
   7  -2 -23   24.42    9.27
   7   2 -23   22.69    8.87
  -7  -2  23   33.96   11.01
  -7   2  24   -0.00    5.18
   7  -2 -24   -0.00    6.95
   7   2 -24    0.00    6.32
  -7  -2  24   -0.00    5.61
  -7   2  25    0.00    5.25
   7  -2 -25    0.00    6.14
   7   2 -25    5.42    6.85
  -7   2  26    0.58    4.86
   7  -2 -26    1.03    5.38
   7   2 -26    3.15    6.78
  -7   2  27   -0.00    5.32
   7  -2 -27    4.31    7.28
   7   2 -27    0.04    5.35
  -7   2  28   -0.00    5.97
   7  -2 -28    2.36    6.18
   7   2 -28   -0.00    5.27
  -7   2  29    1.80    5.47
   7  -2 -29    0.00    5.79
   7   2 -29    0.00    6.23
  -7   2  30   -0.00    5.11
   7  -2 -30    1.78    5.66
   7   2 -30   -0.00    5.73
   7  -2 -31    2.52    6.78
   7   2 -31    2.83    6.49
   7  -2 -32   -0.00    6.99
   7   2 -32    1.57    5.21
   7  -2 -33    6.57    6.90
   7   2 -33    4.08    6.58
   7  -2 -34   -0.00    5.76
   7   2 -34    2.19    5.20
   7  -2 -35    2.84    5.96
   7   2 -35   10.86    7.70
   7  -2 -36    3.54    7.27
   7   2 -36   -0.00    7.03
   7   2 -37    3.15    6.18
  -7   3   1    1.03    2.65
  -7   3   1    1.89    3.39
   7  -3  -1    0.99    3.09
   7  -3  -1    0.25    2.47
   7   3  -1    1.06    4.41
   7   3  -1    3.30    4.18
   7   3  -1   -0.00    3.84
  -7  -3   1    0.40    4.85
  -7  -3   1    0.00    3.43
  -7   3   2  139.21   15.72
  -7   3   2  103.66   15.05
   7  -3  -2  129.10   15.79
   7  -3  -2  143.65   15.63
   7   3  -2  121.91   17.95
   7   3  -2  102.07   17.10
   7   3  -2  128.29   17.32
  -7  -3   2  134.74   18.39
  -7  -3   2  115.26   17.78
  -7   3   3   40.08    7.88
  -7   3   3   36.75    7.83
   7  -3  -3   48.04    8.48
   7   3  -3   31.10    9.00
   7   3  -3   38.13    9.51
   7   3  -3   35.68    8.72
  -7  -3   3   36.17    8.85
  -7  -3   3   52.19   10.70
  -7   3   4    8.61    3.93
  -7   3   4    4.20    4.07
   7  -3  -4    3.85    3.74
   7   3  -4    9.15    5.48
   7   3  -4    1.49    4.08
  -7  -3   4    0.76    4.31
  -7  -3   4    0.75    4.11
  -7   3   5   66.18   11.26
  -7   3   5   86.17   12.78
   7  -3  -5   93.43   12.55
   7   3  -5   69.73   13.06
   7   3  -5   84.93   13.29
  -7  -3   5   60.99   12.74
  -7   3   6   11.71    5.38
  -7   3   6   14.67    5.75
   7  -3  -6   17.28    5.62
   7   3  -6    7.73    6.08
   7   3  -6   10.28    6.02
  -7  -3   6   10.79    5.70
  -7   3   7    3.95    4.56
  -7   3   7    4.88    3.87
   7  -3  -7    3.89    3.92
   7   3  -7    6.62    4.77
   7   3  -7    6.99    5.23
  -7  -3   7    0.87    4.45
  -7   3   8    0.00    3.31
  -7   3   8   -0.00    4.31
   7  -3  -8    0.76    4.19
   7   3  -8    2.69    4.46
   7   3  -8   -0.00    3.55
  -7  -3   8    1.41    4.78
  -7   3   9  191.12   22.93
  -7   3   9  181.86   22.73
   7  -3  -9  171.05   22.13
   7   3  -9  179.47   23.57
   7   3  -9  212.33   24.37
  -7  -3   9  207.91   25.33
  -7   3  10   81.73   12.83
  -7   3  10   63.21   11.49
   7  -3 -10   64.33   11.55
   7   3 -10   57.35   11.77
   7   3 -10   48.37   10.99
  -7  -3  10   57.86   12.77
  -7   3  11    2.57    4.45
   7  -3 -11   11.27    6.02
   7   3 -11    4.54    5.24
  -7  -3  11    5.35    5.88
  -7   3  12    4.81    4.20
   7  -3 -12    2.66    3.88
   7   3 -12    0.00    4.66
  -7  -3  12   -0.00    4.69
   7  -3 -13   47.08   10.86
  -7  -3  13   88.43   15.50
   7  -3 -14   75.90   13.96
  -7  -3  14   84.74   16.02
   7   3 -15  156.36   21.27
  -7  -3  15  126.79   20.81
   7   3 -16    6.08    6.50
  -7  -3  16    5.64    5.96
   7   3 -17    0.11    4.46
  -7  -3  17   10.69    7.57
   7  -3 -18   12.12    7.16
   7   3 -18   18.09    7.93
  -7  -3  18   18.93    8.47
  -7   3  19  204.48   26.41
   7  -3 -19  164.00   24.95
   7   3 -19  181.54   25.57
  -7  -3  19  224.51   28.66
  -7   3  20   -0.00    4.79
   7  -3 -20   -0.00    4.97
   7   3 -20    2.77    6.46
  -7  -3  20    0.44    5.81
  -7   3  21    0.68    4.61
   7  -3 -21    4.68    5.89
   7   3 -21    0.43    6.53
  -7  -3  21    8.33    6.97
  -7   3  22   -0.00    5.11
   7  -3 -22    4.27    6.11
   7   3 -22    2.43    5.94
  -7  -3  22    3.27    6.79
  -7   3  23    7.51    7.51
   7  -3 -23    5.87    6.23
   7   3 -23   12.69    7.80
  -7  -3  23   20.61    9.79
  -7   3  24    5.52    7.03
   7  -3 -24    0.00    7.77
   7   3 -24    6.82    6.76
  -7   3  25   18.55    9.10
   7  -3 -25   11.18    7.85
   7   3 -25   19.15    8.31
  -7   3  26    0.24    4.91
   7  -3 -26   -0.00    5.30
   7   3 -26   -0.00    5.10
  -7   3  27   -0.00    5.88
   7  -3 -27   -0.00    5.61
   7   3 -27    0.00    4.32
  -7   3  28   -0.00    5.37
   7  -3 -28   -0.00    7.03
   7   3 -28    1.32    6.58
  -7   3  29   16.88    8.92
   7  -3 -29   12.11    8.35
   7   3 -29    8.45    6.70
  -7   3  30    6.96    6.80
   7  -3 -30    0.00    5.97
   7   3 -30   -0.00    5.07
  -7   3  31   13.11    8.43
   7  -3 -31    4.82    7.43
   7   3 -31    5.76    6.25
   7  -3 -32    6.26    6.15
   7   3 -32    3.96    6.50
   7  -3 -33    6.16    7.31
   7   3 -33    8.15    6.34
   7  -3 -34    0.63    5.28
   7   3 -34    6.80    6.84
   7  -3 -35   15.87    9.64
   7   3 -35    3.33    5.98
   7  -3 -36    1.03    7.90
   7   3 -36   -0.00    6.06
   7   3 -37    1.16    5.88
  -7   4   1   68.29    9.79
  -7   4   1   73.52   10.32
   7  -4  -1   64.62    9.55
   7  -4  -1   55.46    8.38
   7   4  -1   38.46   10.28
   7   4  -1   37.39    9.95
  -7  -4   1   74.75   12.80
  -7  -4   1   70.44   12.92
  -7   4   2   70.47   10.78
  -7   4   2   76.95   11.15
   7  -4  -2   89.55   11.62
   7  -4  -2   76.11   10.17
   7   4  -2   59.81   12.91
   7   4  -2   81.75   14.17
   7   4  -2   66.32   12.62
  -7  -4   2   93.29   14.42
  -7  -4   2   60.64   12.60
  -7   4   3    0.00    3.47
  -7   4   3   12.65    5.07
   7  -4  -3   13.34    4.86
   7   4  -3   18.49    6.95
   7   4  -3   11.73    5.90
   7   4  -3    7.58    5.06
  -7  -4   3   20.22    7.39
  -7  -4   3    6.94    5.97
  -7   4   4   38.52    7.59
  -7   4   4   27.27    6.80
   7  -4  -4   25.57    6.56
   7   4  -4   25.28    8.15
   7   4  -4   21.10    7.24
   7   4  -4   13.39    6.29
  -7  -4   4   22.75    8.33
  -7  -4   4   29.87    8.55
  -7   4   5   62.18   10.48
  -7   4   5   68.36   10.77
   7  -4  -5   73.96   10.70
   7   4  -5   53.36   11.67
   7   4  -5   39.45   10.09
  -7  -4   5   67.14   12.68
  -7   4   6   73.38   11.18
  -7   4   6   63.11   10.42
   7  -4  -6   48.36    9.53
   7   4  -6   67.20   12.75
   7   4  -6   51.22   11.06
  -7  -4   6   53.47   11.86
  -7   4   7   47.70    8.93
  -7   4   7   29.88    7.70
   7  -4  -7   37.53    8.17
   7   4  -7   23.28    8.28
   7   4  -7   43.53    9.58
  -7  -4   7   59.23   11.81
  -7   4   8   42.24    9.21
  -7   4   8   54.33    9.74
   7  -4  -8   34.13    8.40
   7   4  -8   41.51   10.24
   7   4  -8   31.47    8.97
  -7  -4   8   60.59   12.33
  -7   4   9   26.32    7.61
   7  -4  -9   25.30    7.32
   7   4  -9   23.19    7.67
  -7  -4   9   21.49    8.21
  -7   4  10    1.51    4.18
   7  -4 -10    2.44    4.34
   7   4 -10    1.00    4.04
  -7  -4  10    1.67    5.19
   7  -4 -11   82.53   14.12
   7   4 -11  114.32   16.91
  -7  -4  11   84.96   16.03
   7  -4 -12  132.19   17.67
   7   4 -12  105.11   17.07
  -7  -4  12   96.53   17.19
   7  -4 -13  107.33   16.40
   7   4 -13   86.07   15.79
  -7  -4  13   98.20   17.53
   7  -4 -14   36.68    9.31
   7   4 -14   12.88    6.93
   7   4 -14   24.38    8.23
  -7  -4  14    2.97    5.82
  -7   4  15   23.77    7.50
   7   4 -15   27.28    9.34
  -7  -4  15   33.81   10.67
  -7   4  16   18.95    7.25
   7   4 -16   25.09    9.24
  -7  -4  16   40.62   11.24
  -7   4  17  111.21   18.05
   7   4 -17  129.83   19.64
  -7  -4  17  120.54   20.00
  -7   4  18   15.60    7.07
   7  -4 -18   17.01    8.10
   7   4 -18   23.81    8.31
  -7  -4  18   17.74    8.78
  -7   4  19   11.87    6.42
   7  -4 -19   16.09    8.14
   7   4 -19   11.27    6.96
  -7  -4  19    0.00    6.26
  -7   4  20   28.80    9.73
   7  -4 -20   22.74    9.01
   7   4 -20   22.11    8.87
  -7  -4  20   18.17    8.98
  -7   4  21   59.11   12.58
   7  -4 -21   17.94    9.04
   7   4 -21   26.35    9.50
  -7  -4  21   37.51   12.08
  -7   4  22   31.24    9.96
   7  -4 -22   12.78    8.48
   7   4 -22   13.59    7.78
  -7   4  23   -0.00    5.17
   7  -4 -23   14.71    8.95
   7   4 -23    0.64    4.03
  -7   4  24   -0.00    5.38
   7  -4 -24    0.07    5.59
   7   4 -24   -0.00    5.16
  -7   4  25   -0.00    6.15
   7  -4 -25    0.00    5.92
   7   4 -25    0.88    5.82
  -7   4  26    9.12    6.74
   7  -4 -26    0.00    5.86
   7   4 -26    8.24    6.79
  -7   4  27   16.97    8.21
   7  -4 -27    4.74    5.93
   7   4 -27   11.05    6.65
  -7   4  28    5.21    5.89
   7  -4 -28    0.81    4.86
   7   4 -28   -0.00    5.48
  -7   4  29    1.55    4.57
   7  -4 -29   -0.00    6.52
   7   4 -29    5.25    6.49
  -7   4  30   -0.00    5.34
   7  -4 -30    1.76    6.55
   7   4 -30   -0.00    5.89
  -7   4  31    3.51    5.70
   7  -4 -31    4.53    7.64
   7   4 -31   -0.00    4.66
  -7   4  32    2.09    6.26
   7  -4 -32   11.48    8.52
   7   4 -32   10.30    7.43
   7  -4 -33    6.50    7.82
   7   4 -33    3.34    6.98
   7  -4 -34    2.66    8.08
   7   4 -34    0.00    5.81
   7  -4 -35   -0.00    7.03
   7   4 -35   -0.00    5.45
   7  -4 -36    4.31    7.50
   7   4 -36   -0.00    5.94
  -7   5   1   -0.00    2.74
  -7   5   1    4.21    3.60
   7  -5  -1    0.86    2.47
   7  -5  -1    2.94    2.18
   7   5  -1    0.00    3.98
   7   5  -1   -0.00    4.31
  -7  -5   1    2.44    4.01
  -7  -5   1    3.27    4.41
  -7   5   2    5.17    3.78
  -7   5   2    3.25    3.56
   7  -5  -2    2.25    2.91
   7  -5  -2    2.02    2.25
   7   5  -2    2.34    4.09
   7   5  -2    2.43    5.02
  -7  -5   2    3.55    4.95
  -7  -5   2    1.35    4.20
  -7   5   3   36.84    7.53
  -7   5   3   31.10    6.84
   7  -5  -3   41.58    7.43
   7   5  -3   42.82   10.87
   7   5  -3   28.36    8.55
   7   5  -3   40.13    9.86
  -7  -5   3   25.95    8.41
  -7  -5   3   34.57    9.43
  -7   5   4   81.06   12.34
  -7   5   4   76.10   12.00
   7  -5  -4   87.57   12.33
   7   5  -4  102.50   16.12
   7   5  -4  102.28   16.00
   7   5  -4  126.37   16.86
  -7  -5   4   77.07   15.03
  -7  -5   4  102.37   16.28
  -7   5   5   33.75    7.54
  -7   5   5    8.76    5.05
   7  -5  -5   34.76    7.30
   7   5  -5   34.08    8.85
   7   5  -5   32.88    8.89
  -7  -5   5   41.21    9.80
  -7   5   6    1.83    4.10
   7  -5  -6    0.00    3.11
   7   5  -6   -0.00    4.84
  -7  -5   6    0.28    4.04
  -7   5   7    9.88    5.38
   7  -5  -7   13.01    5.38
   7   5  -7    9.64    6.34
  -7  -5   7   18.62    7.04
  -7   5   8   64.96   11.90
   7  -5  -8   95.82   13.07
   7   5  -8   63.92   12.98
  -7  -5   8   72.61   14.27
  -7   5   9  104.27   15.66
   7  -5  -9  123.26   16.41
   7   5  -9   94.37   16.63
  -7  -5   9  143.79   20.07
  -7   5  10   32.49    8.82
   7  -5 -10   31.79    8.28
   7   5 -10   36.86    9.91
  -7  -5  10   34.38   10.43
   7  -5 -11   82.81   13.70
   7   5 -11  106.58   16.22
  -7  -5  11   53.38   13.41
  -7   5  12    1.88    4.04
   7  -5 -12    1.89    4.87
   7   5 -12    2.16    5.63
   7   5 -12    5.44    5.22
  -7  -5  12    4.06    5.50
  -7   5  13   31.33    8.59
   7  -5 -13   22.99    8.06
   7   5 -13   40.23   10.53
   7   5 -13   55.06   11.64
  -7  -5  13   30.19   10.18
  -7   5  14   37.84    9.53
   7  -5 -14   47.60   10.79
   7   5 -14   28.43    9.25
   7   5 -14   57.48   12.25
  -7  -5  14   44.72   11.67
  -7   5  15  123.07   18.77
   7   5 -15  133.04   20.33
   7   5 -15  147.85   21.43
  -7  -5  15  143.38   21.92
  -7   5  16   -0.00    5.15
   7   5 -16    3.23    4.57
   7   5 -16    2.16    5.41
  -7  -5  16    1.17    6.07
  -7   5  17    2.11    4.66
   7  -5 -17    4.59    5.03
   7   5 -17    7.76    6.97
  -7  -5  17    8.39    7.08
  -7   5  18    5.63    5.63
   7  -5 -18    5.00    5.45
   7   5 -18    1.91    6.39
  -7  -5  18    4.28    6.42
  -7   5  19   10.75    7.00
   7  -5 -19   20.11    9.00
   7   5 -19   35.72   10.44
  -7  -5  19   31.63   10.76
  -7   5  20   16.55    7.74
   7  -5 -20   27.22   10.06
   7   5 -20   33.33   10.16
  -7   5  21   10.82    6.91
   7  -5 -21    4.77    6.34
   7   5 -21    9.02    7.28
  -7   5  22   -0.00    5.03
   7  -5 -22    2.28    6.18
   7   5 -22   -0.00    4.47
  -7   5  23    2.85    4.98
   7  -5 -23   -0.00    5.11
   7   5 -23    5.05    6.14
  -7   5  24    5.24    5.52
   7  -5 -24    0.00    7.16
   7   5 -24   15.59    8.25
  -7   5  25    4.47    5.64
   7  -5 -25    4.39    6.93
   7   5 -25   15.58    8.45
  -7   5  26    3.50    6.05
   7  -5 -26    3.21    6.36
   7   5 -26    5.40    5.59
  -7   5  27    6.21    6.43
   7  -5 -27    3.91    7.09
   7   5 -27   -0.00    5.84
  -7   5  28    0.32    5.32
   7  -5 -28    4.19    6.83
   7   5 -28    6.02    6.79
  -7   5  29    8.04    6.80
   7  -5 -29    2.92    6.37
   7   5 -29   19.53    8.85
  -7   5  30   -0.00    5.02
   7  -5 -30   -0.00    6.25
   7   5 -30   11.94    8.43
  -7   5  31    3.71    6.81
   7  -5 -31    1.89    6.66
   7   5 -31    0.02    6.33
  -7   5  32    2.36    6.38
   7  -5 -32   -0.00    8.16
   7   5 -32   -0.00    5.20
   7  -5 -33   -0.00    7.39
   7   5 -33    4.06    7.03
   7  -5 -34    0.13    7.57
   7   5 -34    3.97    6.99
   7  -5 -35    5.60    8.40
   7   5 -35    0.05    5.46
   7   5 -36    4.17    5.72
  -7   6   1  101.64   11.27
  -7   6   1   50.93    8.78
   7  -6  -1   55.65    9.10
   7  -6  -1   61.04    6.91
   7   6  -1   78.52   14.15
   7   6  -1   76.51   13.41
  -7   6   2   47.20    8.44
   7  -6  -2   59.14    8.75
   7  -6  -2   47.34    6.54
   7   6  -2   48.61   11.76
   7   6  -2   55.74   11.72
  -7  -6   2   55.44   12.10
  -7   6   3   30.82    7.05
   7  -6  -3   30.21    6.47
   7  -6  -3   25.29    4.83
   7   6  -3   33.90    9.36
   7   6  -3   32.10    9.42
  -7  -6   3   39.51    9.96
  -7   6   4    7.46    4.30
   7  -6  -4    5.72    4.01
   7   6  -4   10.84    6.42
   7   6  -4    6.03    6.00
  -7  -6   4    8.69    6.42
  -7   6   5    4.23    4.30
   7  -6  -5    0.00    3.73
   7   6  -5    1.44    4.27
   7   6  -5    3.29    4.95
  -7  -6   5   -0.00    4.94
  -7   6   6   65.87   11.20
   7  -6  -6   84.21   12.01
   7   6  -6   51.24   12.07
  -7  -6   6   77.62   14.61
  -7   6   7  106.07   15.27
   7  -6  -7  113.47   15.47
   7   6  -7  118.28   18.05
  -7  -6   7  113.57   18.57
  -7   6   8   37.33    8.75
   7  -6  -8   44.05    9.23
   7   6  -8   51.33   11.48
  -7  -6   8   34.31   10.45
  -7   6   9    2.37    4.31
  -7   6   9    2.47    3.28
   7  -6  -9    5.76    4.85
   7   6  -9   -0.00    5.85
   7   6  -9    2.04    4.78
  -7  -6   9    4.32    5.48
  -7   6  10   69.06   11.89
  -7   6  10   70.55   11.65
   7  -6 -10   66.85   12.17
   7   6 -10   46.03   11.66
   7   6 -10   49.67   12.22
  -7  -6  10   75.94   14.91
  -7   6  11   70.41   13.15
   7  -6 -11   74.47   13.95
   7   6 -11  129.90   18.45
   7   6 -11   90.35   15.93
  -7  -6  11  114.28   18.40
  -7   6  12    6.53    5.26
   7  -6 -12   12.69    6.23
   7   6 -12   13.42    7.32
   7   6 -12   18.45    7.74
  -7  -6  12   19.14    8.18
  -7   6  13   12.50    5.52
   7  -6 -13   17.05    7.53
   7   6 -13   24.56    8.17
   7   6 -13   10.54    6.78
  -7  -6  13   15.10    8.37
  -7   6  14    2.48    4.91
   7  -6 -14   10.48    6.88
   7   6 -14   12.90    6.67
   7   6 -14   15.57    7.56
  -7  -6  14   13.76    7.89
  -7   6  15    5.09    5.37
   7   6 -15    9.59    6.23
   7   6 -15    7.40    6.70
  -7  -6  15   -0.00    4.88
  -7   6  16   36.36    9.62
   7   6 -16   36.50   10.38
   7   6 -16   33.21   10.71
  -7  -6  16   45.74   12.65
  -7   6  17   38.55   10.37
   7  -6 -17   57.53   12.68
   7   6 -17   42.69   11.60
  -7   6  18   45.06   11.08
   7  -6 -18   51.06   12.86
   7   6 -18   29.11    9.97
  -7   6  19    5.52    6.51
   7  -6 -19   -0.00    5.87
   7   6 -19    5.67    5.60
  -7   6  20    0.00    5.72
   7  -6 -20    6.72    6.89
   7   6 -20    2.12    5.09
  -7   6  21    0.77    4.53
   7  -6 -21    5.48    7.12
   7   6 -21    4.53    5.75
  -7   6  22   24.69   10.11
   7  -6 -22   24.95   10.46
   7   6 -22   47.79   12.00
  -7   6  23   20.61    8.17
   7  -6 -23   18.84    8.67
   7   6 -23    2.08    5.67
  -7   6  24    3.64    5.94
   7  -6 -24    0.44    5.93
   7   6 -24    0.00    4.58
  -7   6  25    0.30    4.60
   7  -6 -25   -0.00    6.56
   7   6 -25   -0.00    4.67
  -7   6  26   19.73    8.67
   7  -6 -26   20.62    9.45
   7   6 -26    6.71    6.53
  -7   6  27   -0.00    5.40
   7  -6 -27   17.05    8.67
   7   6 -27    6.72    6.59
  -7   6  28   16.01    8.17
   7  -6 -28    2.87    7.86
   7   6 -28    7.55    7.70
  -7   6  29    2.14    7.26
   7  -6 -29   -0.00    6.46
   7   6 -29   -0.00    6.61
  -7   6  30    3.10    5.65
   7  -6 -30    0.00    6.40
   7   6 -30    1.21    5.46
   7  -6 -31    3.78    7.79
   7   6 -31   -0.00    6.89
  -7   6  32    2.91    5.76
   7  -6 -32    8.28    8.04
   7   6 -32    8.77    7.47
  -7   6  33    3.29    6.43
   7  -6 -33   -0.00    5.72
   7   6 -33    0.42    6.37
   7  -6 -34    1.49    6.35
   7   6 -34   -0.00    7.14
   7  -6 -35    3.36    7.28
   7   6 -35    0.47    5.54
   7   6 -36    0.66    6.31
  -7   7   1    5.71    3.49
   7  -7  -1    0.44    2.34
   7   7  -1    0.00    4.72
   7   7  -1    2.47    5.28
  -7  -7   1    3.55    4.87
  -7   7   2   21.63    5.44
   7  -7  -2   24.48    5.38
   7  -7  -2   17.36    2.53
   7   7  -2   11.26    6.97
   7   7  -2   25.85    8.74
  -7  -7   2   20.36    8.52
  -7   7   3    0.00    3.25
   7  -7  -3   10.52    4.44
   7  -7  -3    8.81    2.56
   7   7  -3    6.00    5.24
   7   7  -3    8.00    6.50
  -7  -7   3    2.80    5.96
  -7   7   4  181.79   20.76
   7  -7  -4  188.28   20.86
   7   7  -4  224.64   27.16
   7   7  -4  200.92   25.49
  -7  -7   4  208.46   25.97
  -7  -7   4  141.13   23.77
  -7   7   5   69.02   10.84
  -7   7   5   61.81   10.27
   7  -7  -5   74.99   10.93
   7   7  -5   64.76   14.14
   7   7  -5   62.30   13.59
   7   7  -5   66.07   13.28
  -7  -7   5   55.03   12.70
  -7  -7   5   60.18   13.35
  -7   7   6   14.62    5.52
  -7   7   6    1.16    3.08
   7  -7  -6    0.00    3.69
   7   7  -6   -0.00    5.18
   7   7  -6    8.04    6.12
   7   7  -6   14.97    6.94
  -7  -7   6    9.71    6.02
  -7  -7   6    4.69    5.86
  -7   7   7   46.55    9.27
  -7   7   7   51.27    9.57
   7  -7  -7   61.53   10.77
   7   7  -7   59.07   12.63
   7   7  -7   45.36   11.70
  -7  -7   7   51.99   12.30
  -7  -7   7   62.65   13.51
  -7   7   8   26.89    7.10
  -7   7   8   13.55    5.38
   7  -7  -8   14.19    5.88
   7   7  -8   15.57    7.52
   7   7  -8   16.97    7.46
  -7  -7   8    7.72    6.61
  -7  -7   8   21.76    8.61
  -7   7   9   24.74    7.42
  -7   7   9   32.78    7.47
   7  -7  -9   14.56    6.14
   7   7  -9   13.10    7.20
   7   7  -9   22.59    8.43
  -7  -7   9   16.84    8.23
  -7  -7   9   13.12    8.08
  -7   7  10   72.85   11.95
  -7   7  10   47.15   10.28
   7  -7 -10   71.11   12.42
   7   7 -10   76.91   14.22
   7   7 -10   49.66   12.33
  -7  -7  10   48.81   11.88
  -7  -7  10   68.58   14.74
  -7   7  11   21.57    7.13
   7  -7 -11   13.65    7.30
   7   7 -11   24.50    8.45
   7   7 -11   13.60    7.79
  -7  -7  11    9.91    7.21
  -7   7  12    1.58    4.65
   7  -7 -12    1.51    5.20
   7   7 -12    9.19    5.89
   7   7 -12    9.21    6.54
  -7  -7  12   -0.00    5.11
  -7   7  13   13.17    6.49
   7  -7 -13   10.22    6.85
   7   7 -13   22.98    9.10
  -7  -7  13   17.83    8.03
  -7   7  14  147.96   19.68
   7  -7 -14  127.31   19.82
   7   7 -14  129.05   20.40
  -7   7  15    0.00    4.31
   7   7 -15    0.00    3.95
  -7   7  16    0.02    3.55
   7   7 -16    0.38    5.50
  -7   7  17    0.40    3.88
   7  -7 -17    2.45    5.29
   7   7 -17   -0.00    5.04
  -7   7  18   13.34    6.97
   7  -7 -18    4.24    6.42
   7   7 -18   -0.00    5.88
  -7   7  19    9.15    6.06
   7  -7 -19   -0.00    6.59
   7   7 -19    4.88    5.59
  -7   7  20    5.18    7.04
   7  -7 -20   34.65   10.63
   7   7 -20   25.10    9.35
  -7   7  21   -0.00    4.90
   7  -7 -21    0.71    5.96
   7   7 -21    1.83    5.39
  -7   7  22   -0.00    5.61
   7  -7 -22    4.78    6.60
   7   7 -22   -0.00    5.94
  -7   7  23    0.00    5.03
   7  -7 -23    9.29    6.88
   7   7 -23    0.00    5.20
  -7   7  24   36.04   10.53
   7  -7 -24   10.33    8.85
   7   7 -24   25.04    9.32
  -7   7  25    6.50    6.58
   7  -7 -25    0.00    7.34
   7   7 -25    3.83    5.05
  -7   7  26    7.25    7.31
   7  -7 -26    2.50    7.56
   7   7 -26   10.28    6.93
  -7   7  27    4.96    6.87
   7  -7 -27   -0.00    7.28
   7   7 -27   -0.00    5.03
  -7   7  28   -0.00    4.90
   7  -7 -28    1.59    6.28
   7   7 -28    6.43    6.55
  -7   7  29    8.60    7.53
   7  -7 -29    0.00    6.83
   7   7 -29   -0.00    3.33
  -7   7  30    5.43    6.71
   7  -7 -30    5.48    7.61
   7   7 -30   17.90    8.51
  -7   7  31   -0.00    6.35
   7  -7 -31   -0.00    6.16
   7   7 -31   -0.00    5.60
  -7   7  32    2.43    5.73
   7  -7 -32   -0.00    7.55
   7   7 -32   -0.00    6.29
  -7   7  33    1.85    5.47
   7  -7 -33    5.04    8.61
   7   7 -33    1.01    5.67
  -7   7  34    0.59    5.02
   7  -7 -34    7.10    8.53
   7   7 -34    1.16    5.92
   7   7 -35   -0.00    6.01
  -7   8   1   26.17    5.48
   7   8  -1   16.02    8.63
   7   8  -1   22.59    8.44
  -7  -8   1   44.13   11.51
  -7   8   2   82.99   10.43
   7  -8  -2   61.18    9.42
   7   8  -2   75.95   15.00
   7   8  -2   99.87   16.48
  -7  -8   2   40.79   12.34
  -7   8   3    5.67    3.57
   7  -8  -3    5.71    3.80
   7   8  -3    0.50    4.83
   7   8  -3    5.77    6.41
  -7  -8   3    0.00    5.87
  -7   8   4   19.78    5.60
   7  -8  -4   22.22    6.26
   7   8  -4   28.34    9.60
   7   8  -4   17.47    7.95
  -7  -8   4    6.06    7.07
  -7   8   5    8.53    4.27
   7  -8  -5   12.29    4.74
   7   8  -5    8.70    7.39
  -7  -8   5    4.51    6.46
  -7  -8   5    5.78    5.66
  -7   8   6   20.28    6.12
   7  -8  -6   15.04    5.97
   7   8  -6   13.88    7.35
   7   8  -6   23.87    8.67
  -7  -8   6    8.63    7.18
  -7  -8   6   23.07    8.69
  -7   8   7    0.76    3.96
  -7   8   7    1.30    3.27
   7  -8  -7    0.00    4.20
   7   8  -7   -0.00    5.01
   7   8  -7    2.73    4.26
  -7  -8   7    3.19    5.36
  -7  -8   7    0.00    4.84
  -7   8   8   55.95    9.43
  -7   8   8   44.77    8.68
   7  -8  -8   28.31    8.12
   7   8  -8   48.05   11.99
   7   8  -8   21.99    8.99
  -7  -8   8   10.82    6.93
  -7  -8   8   49.52   12.30
  -7   8   9    0.83    3.62
  -7   8   9    6.39    4.44
   7  -8  -9    4.66    5.14
   7   8  -9    4.28    5.51
  -7  -8   9    0.00    4.94
  -7  -8   9    0.00    5.80
  -7   8  10   12.90    6.04
   7  -8 -10   -0.00    4.58
   7   8 -10   20.30    8.27
  -7  -8  10    5.07    5.69
  -7   8  11   12.26    6.33
   7  -8 -11    7.80    5.92
   7   8 -11    1.96    5.31
  -7  -8  11    0.40    5.50
  -7   8  12  107.72   15.85
   7  -8 -12  106.55   17.13
   7   8 -12  115.84   18.95
  -7  -8  12   96.64   17.61
  -7   8  13    0.90    4.15
   7  -8 -13    1.71    4.91
   7   8 -13   -0.00    4.74
  -7   8  14    2.41    3.94
   7   8 -14    8.66    6.41
  -7   8  15    0.27    4.32
   7   8 -15   -0.00    5.69
  -7   8  16   44.54   10.22
   7  -8 -16   22.80    9.97
   7   8 -16   50.48   11.98
  -7   8  17    0.36    3.76
   7  -8 -17   -0.00    5.92
   7   8 -17   -0.00    4.95
  -7   8  18    3.49    5.02
   7  -8 -18    3.37    7.14
   7   8 -18    8.74    6.76
  -7   8  19    1.20    4.39
   7  -8 -19    0.00    6.07
  -7   8  20   10.28    5.78
   7  -8 -20    5.59    6.95
   7   8 -20   13.81    7.97
  -7   8  21    3.30    5.14
   7  -8 -21    1.81    5.61
   7   8 -21    0.00    5.22
  -7   8  22    4.77    6.85
   7  -8 -22    5.81    6.30
   7   8 -22   29.63    9.99
  -7   8  23    3.23    5.48
   7  -8 -23    5.06    6.48
   7   8 -23   12.88    7.49
  -7   8  24    2.57    5.94
   7  -8 -24   -0.00    6.34
   7   8 -24   -0.00    5.41
  -7   8  25    0.83    5.69
   7  -8 -25   -0.00    6.62
   7   8 -25    0.14    5.72
  -7   8  26    4.78    5.77
   7  -8 -26    9.89    8.41
   7   8 -26   10.73    7.18
  -7   8  27    3.59    6.31
   7  -8 -27    3.29    7.17
   7   8 -27    8.82    7.16
  -7   8  28   15.53    8.94
   7  -8 -28   12.86    9.64
   7   8 -28   14.30    7.93
  -7   8  29   -0.00    6.31
   7  -8 -29    0.00    6.90
   7   8 -29   -0.00    5.34
  -7   8  30    0.00    6.01
   7  -8 -30   -0.00    7.54
   7   8 -30    2.80    6.28
  -7   8  31   -0.00    4.93
   7  -8 -31   -0.00    6.80
   7   8 -31    0.00    5.35
  -7   8  32   -0.00    6.28
   7  -8 -32    2.18    6.94
   7   8 -32    5.98    6.68
  -7   8  33   -0.00    6.04
   7  -8 -33    6.12    7.25
   7   8 -33    0.73    5.03
  -7   8  34   12.45    8.87
   7  -8 -34    3.82    6.88
   7   8 -34   -0.00    6.18
  -7   8  35    3.18    6.75
   7   8 -35    3.68    5.82
  -7   9   1   -0.00    2.73
   7   9  -1    1.32    6.42
  -7  -9   1    5.72    5.91
  -7   9   2   28.48    5.90
  -7  -9   2   13.11    7.68
  -7   9   3    2.10    2.91
  -7  -9   3    0.00    5.39
  -7   9   4   31.64    6.93
  -7  -9   4   29.10   10.68
  -7   9   5   -0.00    2.71
   7   9  -5   -0.00    5.52
  -7  -9   5    1.78    5.16
  -7   9   6   28.76    6.72
   7   9  -6   13.11    7.68
  -7  -9   6   13.68    7.28
  -7   9   7   10.31    4.66
   7  -9  -7    4.45    4.43
   7   9  -7    5.60    6.49
  -7  -9   7    0.00    5.86
  -7   9   8   33.05    7.58
   7  -9  -8   21.34    7.12
   7   9  -8   20.60    8.85
   7   9  -8   33.52    9.88
  -7  -9   8   10.41    7.15
  -7   9   9    3.72    3.96
   7  -9  -9    2.23    5.08
   7   9  -9    2.59    5.83
  -7  -9   9    0.00    5.48
  -7   9  10   70.02   12.14
   7  -9 -10   93.24   14.46
   7   9 -10   61.58   14.27
  -7  -9  10   68.90   14.48
  -7   9  11    3.28    3.81
   7  -9 -11    3.36    5.21
   7   9 -11   -0.00    6.20
  -7  -9  11    0.93    5.28
  -7   9  12    0.00    3.40
   7  -9 -12    5.12    5.00
   7   9 -12    5.62    6.23
  -7  -9  12    8.83    6.59
  -7   9  13    0.23    4.57
   7  -9 -13    4.22    5.35
   7   9 -13    7.40    7.11
  -7  -9  13    2.10    5.90
  -7   9  14   40.76    9.76
   7   9 -14   31.70   10.40
  -7  -9  14    8.20    7.08
  -7   9  15    3.29    4.63
   7   9 -15    0.00    4.66
  -7   9  16    5.68    4.82
   7  -9 -16   14.87    7.30
   7   9 -16   13.51    7.37
  -7   9  17    0.00    3.88
   7  -9 -17    1.08    5.88
   7   9 -17   -0.00    5.15
  -7   9  18    5.32    5.49
   7  -9 -18   12.22    7.57
   7   9 -18    3.55    6.35
  -7   9  19   -0.00    5.00
   7  -9 -19   -0.00    6.37
   7   9 -19    2.67    5.98
  -7   9  20   12.85    6.83
   7  -9 -20    6.43    6.92
   7   9 -20   18.22    8.73
  -7   9  21    2.19    4.77
   7  -9 -21   -0.00    4.74
   7   9 -21   -0.00    6.09
  -7   9  22    0.00    6.32
   7  -9 -22   -0.00    5.42
   7   9 -22   -0.00    5.60
  -7   9  23    3.31    5.15
   7  -9 -23   -0.00    6.42
   7   9 -23    0.72    4.97
  -7   9  24   17.72    8.81
   7  -9 -24   13.46    8.32
   7   9 -24   15.86    8.59
  -7   9  25   -0.00    4.65
   7  -9 -25    1.35    6.03
   7   9 -25    1.49    6.37
  -7   9  26    0.93    5.52
   7  -9 -26    2.49    7.40
   7   9 -26   -0.00    5.65
  -7   9  27   -0.00    6.04
   7  -9 -27   -0.00    6.56
   7   9 -27   -0.00    6.07
  -7   9  28    7.38    7.01
   7  -9 -28    4.19    7.59
   7   9 -28    1.99    5.29
  -7   9  29    3.90    6.94
   7  -9 -29   -0.00    6.76
   7   9 -29    0.00    5.13
  -7   9  30    8.68    8.18
   7  -9 -30    2.85    7.08
   7   9 -30    5.18    7.52
  -7   9  31    3.06    5.86
   7  -9 -31    3.41    7.63
   7   9 -31    0.00    6.48
  -7   9  32    5.81    6.84
   7  -9 -32    1.02    7.25
   7   9 -32    0.00    5.01
  -7   9  33    0.76    5.76
   7  -9 -33    3.04    8.29
   7   9 -33   -0.00    5.70
  -7   9  34    0.00    7.55
   7   9 -34    6.20    6.24
  -7   9  35    2.34    6.97
  -7  10   1   10.28    4.16
   7  10  -1    3.19    6.66
  -7 -10   1    2.94    5.60
  -7  10   2   29.74    6.12
   7  10  -2   24.72   10.04
  -7 -10   2   12.08    9.19
  -7  10   3    1.00    2.74
   7  10  -3    1.73    5.23
  -7 -10   3   -0.00    5.37
  -7  10   4    1.95    3.18
   7  10  -4    4.61    5.90
  -7 -10   4    0.00    5.35
  -7  10   5    0.00    2.92
   7  10  -5    1.59    6.36
  -7 -10   5    0.00    5.31
  -7  10   6   72.26   11.34
   7  10  -6   72.87   15.49
  -7 -10   6   59.47   13.91
  -7  10   7    0.24    3.11
   7  10  -7   -0.00    4.79
  -7 -10   7   -0.00    5.14
  -7  10   8   -0.00    3.48
   7  10  -8   -0.00    5.51
  -7 -10   8    0.00    4.69
  -7  10   9    0.61    3.36
   7  10  -9   -0.00    4.54
   7  10  -9   -0.00    5.47
  -7 -10   9    1.62    4.99
  -7  10  10   -0.00    4.23
   7  10 -10    1.40    5.92
  -7 -10  10    1.79    5.17
  -7  10  11    0.68    3.33
   7  10 -11    0.00    6.40
  -7 -10  11   -0.00    5.89
  -7  10  12   20.40    6.89
   7 -10 -12   26.62    8.86
   7  10 -12   26.02    9.80
  -7 -10  12   33.39   10.62
  -7  10  13    0.64    4.33
   7  10 -13   -0.00    4.96
  -7 -10  13    1.09    5.90
  -7  10  14    5.75    5.27
   7  10 -14    7.97    7.38
  -7 -10  14    1.20    5.15
  -7  10  15   -0.00    4.37
   7 -10 -15    1.47    5.28
   7  10 -15    5.42    5.89
  -7 -10  15   -0.00    4.76
  -7  10  16   12.00    6.61
   7 -10 -16   24.70    8.92
   7  10 -16   21.43    9.37
  -7 -10  16   15.32    8.78
  -7  10  17    2.59    4.91
   7 -10 -17    0.00    5.79
   7  10 -17    0.67    4.43
  -7  10  18   14.10    6.53
   7 -10 -18   17.05    8.54
   7  10 -18   10.07    7.72
  -7  10  19    4.85    4.77
   7 -10 -19    5.72    6.18
   7  10 -19   13.15    8.09
  -7  10  20    0.00    4.88
   7 -10 -20    0.42    6.41
   7  10 -20    0.00    5.94
  -7  10  21    4.40    4.62
   7 -10 -21    0.32    5.09
   7  10 -21    9.61    7.37
  -7  10  22   11.77    7.01
   7 -10 -22    9.39    8.80
   7  10 -22   10.77    7.60
  -7  10  23    2.10    5.17
   7 -10 -23   -0.00    7.43
   7  10 -23   -0.00    5.36
  -7  10  24    0.86    4.91
   7 -10 -24    0.44    5.27
   7  10 -24   -0.00    6.35
  -7  10  25    0.55    4.91
   7 -10 -25    5.83    6.95
   7  10 -25    2.63    5.91
  -7  10  26    4.01    6.20
   7 -10 -26    9.89    7.61
   7  10 -26   14.56    7.92
  -7  10  27    4.22    6.94
   7 -10 -27   -0.00    5.11
   7  10 -27    1.39    6.24
  -7  10  28    4.87    6.44
   7 -10 -28    0.00    6.37
   7  10 -28   -0.00    6.09
  -7  10  29    0.60    4.46
   7 -10 -29    8.61    9.28
   7  10 -29    2.91    6.08
  -7  10  30   -0.00    6.09
   7 -10 -30   -0.00    6.19
   7  10 -30    3.94    6.18
  -7  10  31   -0.00    5.25
   7 -10 -31    1.13    6.45
   7  10 -31    0.74    5.97
  -7  10  32   -0.00    6.47
   7 -10 -32   14.51    9.55
   7  10 -32    4.33    6.22
  -7  10  33   -0.00    5.52
   7  10 -33    3.61    6.01
  -7  11   1   -0.00    2.82
   7  11  -1   -0.00    6.02
  -7 -11   1    0.78    4.30
  -7  11   2    0.00    3.17
   7  11  -2   -0.00    6.39
  -7 -11   2   -0.00    5.99
  -7  11   3    3.60    3.58
   7  11  -3   12.83    7.89
  -7 -11   3    5.70    6.51
  -7  11   4   15.42    5.62
   7  11  -4   12.92    7.53
  -7 -11   4    8.31    7.40
  -7  11   5    6.22    4.46
   7  11  -5    0.70    5.62
  -7 -11   5   15.73    8.02
  -7  11   6   -0.00    3.05
   7  11  -6    1.55    5.27
  -7 -11   6   -0.00    5.68
  -7  11   7    3.77    3.79
   7  11  -7    3.43    6.24
  -7 -11   7    1.43    5.47
  -7  11   8    9.05    4.63
   7  11  -8   10.16    8.05
  -7 -11   8    7.04    6.49
  -7  11   9    1.96    3.61
   7  11  -9    3.21    6.59
  -7 -11   9   -0.00    5.21
  -7  11  10    6.26    5.03
   7  11 -10   18.30    8.52
  -7 -11  10    1.80    6.20
  -7  11  11    0.89    3.72
   7  11 -11   11.19    7.26
   7  11 -11   -0.00    4.69
  -7 -11  11    1.04    4.47
  -7  11  12   -0.00    3.13
   7  11 -12    2.04    5.67
  -7 -11  12   -0.00    5.25
  -7  11  13    0.00    3.83
   7  11 -13    0.99    6.11
  -7 -11  13    1.99    5.56
  -7  11  14    0.89    4.03
   7  11 -14    7.41    6.66
  -7 -11  14   14.38    8.21
  -7  11  15    0.69    3.69
   7  11 -15    0.00    5.03
  -7 -11  15    3.05    5.33
  -7  11  16    3.62    4.71
   7  11 -16    5.53    5.91
  -7 -11  16    7.18    6.84
  -7  11  17   -0.00    5.14
   7  11 -17    6.97    7.27
  -7 -11  17    1.99    5.46
  -7  11  18    0.99    4.45
   7  11 -18    9.43    7.15
  -7 -11  18    5.02    6.42
  -7  11  19    0.83    5.35
   7 -11 -19    0.00    5.44
   7  11 -19   -0.00    4.46
  -7 -11  19    3.02    5.42
  -7  11  20    5.27    5.82
   7 -11 -20   14.67    8.61
   7  11 -20   37.18   11.05
  -7  11  21    0.00    4.63
   7 -11 -21    5.22    7.84
   7  11 -21   -0.00    5.01
  -7  11  22   -0.00    5.03
   7 -11 -22   -0.00    5.08
   7  11 -22    3.81    6.38
  -7  11  23    0.23    4.50
   7 -11 -23   -0.00    5.90
   7  11 -23    0.00    4.64
  -7  11  24    0.52    5.12
   7 -11 -24    2.45    6.23
   7  11 -24   11.48    9.00
  -7  11  25    2.73    5.79
   7 -11 -25    0.00    6.91
   7  11 -25    1.70    5.63
  -7  11  26    3.16    5.49
   7 -11 -26   -0.00    5.75
   7  11 -26   -0.00    5.65
  -7  11  27    1.14    5.38
   7 -11 -27    1.85    7.33
   7  11 -27   -0.00    6.05
  -7  11  28    8.22    6.63
   7 -11 -28    5.04    7.46
   7  11 -28    1.79    6.23
  -7  11  29    0.00    5.59
   7 -11 -29    5.15    8.04
   7  11 -29    3.43    6.41
  -7  11  30    5.17    7.65
   7 -11 -30    0.45    6.59
   7  11 -30    8.25    6.82
   7 -11 -31    1.22    6.82
   7  11 -31    5.37    7.48
   7  11 -32    2.69    6.37
  -7  12   1   -0.00    2.54
   7  12  -1    5.52    6.43
  -7 -12   1    0.00    5.28
  -7  12   2    1.96    3.38
   7  12  -2   17.30    8.57
  -7 -12   2    7.41    6.89
  -7  12   3    3.63    3.29
   7  12  -3    0.07    5.29
  -7 -12   3   -0.00    4.89
  -7  12   4    3.27    3.72
   7  12  -4    1.33    5.72
  -7 -12   4    4.91    6.66
  -7  12   5    2.65    3.87
   7  12  -5    6.29    6.78
  -7 -12   5   15.68    7.40
  -7  12   6   23.45    6.75
   7  12  -6    3.17    6.67
  -7 -12   6   16.37    8.79
  -7  12   7    0.52    3.48
   7  12  -7   -0.00    5.26
  -7 -12   7    2.91    5.51
  -7  12   8    9.24    5.14
   7  12  -8   11.29    6.76
  -7 -12   8    3.21    5.63
  -7  12   9   -0.00    5.04
   7  12  -9   -0.00    4.57
  -7 -12   9    3.15    5.90
  -7  12  10    2.22    3.78
   7  12 -10    4.55    6.63
  -7 -12  10    5.98    6.93
  -7  12  11   -0.00    3.90
   7  12 -11    0.56    4.79
  -7 -12  11    0.39    5.57
  -7  12  12   11.58    5.72
   7  12 -12    5.60    6.26
  -7 -12  12   16.98    8.18
  -7  12  13    1.38    4.04
   7  12 -13   -0.00    5.11
  -7 -12  13   -0.00    5.06
  -7  12  14    4.92    4.11
   7  12 -14   10.65    7.11
  -7 -12  14   -0.00    4.98
  -7  12  15   -0.00    4.27
   7  12 -15    0.00    5.45
  -7 -12  15   -0.00    5.61
  -7  12  16   10.05    5.59
   7  12 -16   23.29   10.09
  -7 -12  16   18.59    8.76
  -7  12  17    8.90    6.08
   7  12 -17    2.67    5.95
  -7 -12  17   -0.00    5.42
  -7  12  18    4.17    5.36
   7  12 -18   10.97    8.14
  -7 -12  18   15.31    8.50
  -7  12  19    5.48    4.81
   7  12 -19   -0.00    5.85
  -7 -12  19   -0.00    5.48
  -7  12  20    2.37    5.19
   7  12 -20    5.93    7.05
  -7 -12  20    0.61    4.49
  -7  12  21    0.00    4.60
   7  12 -21   -0.00    4.86
  -7 -12  21   -0.00    6.75
  -7  12  22    0.55    4.55
   7  12 -22   10.25    8.10
  -7 -12  22   -0.00    5.11
  -7  12  23    0.00    4.64
   7  12 -23    3.95    6.02
  -7  12  24    0.28    5.46
   7  12 -24    6.91    6.21
  -7  12  25    1.04    4.66
   7  12 -25    2.18    6.21
  -7  12  26    0.00    5.40
   7  12 -26   11.69    8.84
  -7  12  27    3.73    5.94
   7 -12 -27    0.00    7.24
   7  12 -27    2.84    5.57
   7 -12 -28   -0.00    6.73
   7  12 -28    3.53    6.78
   7 -12 -29    4.33    6.10
   7  12 -29    1.40    7.21
   7 -12 -30   -0.00    6.80
   7  12 -30   -0.00    7.51
  -7  13   1    3.64    2.85
   7  13  -1   -0.00    5.20
  -7 -13   1    0.00    4.79
  -7  13   2   10.30    4.31
   7  13  -2    2.03    6.03
  -7 -13   2    1.40    5.74
  -7  13   3    6.65    3.79
   7  13  -3    4.30    6.54
  -7 -13   3   10.86    7.03
  -7  13   4   17.36    5.85
   7  13  -4   29.07   10.68
  -7 -13   4   20.02    8.55
  -7  13   5    6.48    4.16
   7  13  -5    0.00    5.94
  -7 -13   5    1.25    4.30
  -7  13   6   -0.00    3.98
   7  13  -6    0.00    4.91
  -7 -13   6    3.54    5.91
  -7  13   7    0.00    4.14
   7  13  -7   -0.00    6.05
  -7 -13   7    1.29    5.45
  -7  13   8    0.00    3.77
   7  13  -8    3.61    7.13
  -7 -13   8   -0.00    5.09
  -7  13   9    0.64    4.13
   7  13  -9    0.76    4.56
  -7 -13   9   21.50    8.56
  -7  13  10    4.22    4.30
   7  13 -10   14.46    7.67
  -7 -13  10    6.56    6.79
  -7  13  11    2.85    4.45
   7  13 -11    0.40    6.45
  -7 -13  11    4.36    6.28
  -7  13  12    1.43    4.67
   7  13 -12   -0.00    5.55
  -7 -13  12   -0.00    6.08
  -7  13  13   -0.00    4.87
   7  13 -13    4.22    5.68
  -7 -13  13    0.23    5.05
  -7  13  14   17.02    6.75
   7  13 -14    7.63    6.63
  -7 -13  14    9.85    8.50
  -7  13  15    0.26    3.73
  -7 -13  15    1.53    4.85
  -7  13  16   -0.00    3.93
   7  13 -16    2.14    6.08
  -7 -13  16    0.00    6.02
  -7  13  17    1.47    4.80
   7  13 -17    1.15    6.16
  -7 -13  17    0.00    5.67
  -7  13  18   -0.00    4.58
   7  13 -18   -0.00    6.51
  -7 -13  18    2.23    6.06
  -7  13  19    1.03    4.17
   7  13 -19    3.95    6.97
  -7 -13  19    2.05    6.17
  -7  13  20    0.00    4.77
   7  13 -20    5.49    6.70
  -7 -13  20    4.74    6.67
  -7  13  21   -0.00    3.85
   7  13 -21    2.30    6.38
  -7 -13  21    2.50    5.02
  -7  13  22   -0.00    4.53
   7  13 -22    2.98    6.43
  -7 -13  22    0.00    5.10
  -7  13  23    8.49    6.36
   7  13 -23   -0.00    5.54
  -7 -13  23    1.02    5.00
   7  13 -24    4.77    6.42
  -7 -13  24    3.02    6.56
   7  13 -25    6.43    6.33
  -7 -13  25   -0.00    4.49
   7  13 -26   -0.00    5.51
  -7  14   1    1.87    2.95
   7  14  -1    3.20    5.49
  -7 -14   1    2.25    6.81
  -7  14   2   13.01    4.37
   7  14  -2    4.72    6.66
  -7 -14   2    7.85    7.24
  -7  14   3    1.26    2.70
   7  14  -3    5.22    5.49
  -7 -14   3    0.90    5.17
  -7  14   4   -0.00    2.62
   7  14  -4   -0.00    7.10
  -7 -14   4   -0.00    5.33
  -7  14   5    1.42    3.07
   7  14  -5    9.08    8.26
  -7 -14   5    0.58    4.59
  -7  14   6   12.09    4.90
   7  14  -6   11.58    7.97
  -7 -14   6   10.13    7.44
  -7  14   7   10.26    4.81
   7  14  -7   18.20    8.88
  -7 -14   7    7.15    6.87
  -7  14   8   -0.00    3.72
   7  14  -8    5.70    6.12
  -7 -14   8    1.97    6.04
  -7  14   9    4.65    4.25
   7  14  -9    2.46    7.13
  -7 -14   9   -0.00    5.18
  -7  14  10    3.90    4.87
   7  14 -10    5.70    6.30
  -7 -14  10    6.24    6.25
  -7  14  11    0.00    4.19
   7  14 -11   -0.00    5.01
  -7 -14  11    0.92    4.65
  -7  14  12    7.30    5.62
   7  14 -12    3.52    5.76
  -7 -14  12    0.00    7.05
  -7  14  13   -0.00    5.60
   7  14 -13   -0.00    5.93
  -7 -14  13   -0.00    4.82
  -7  14  14    0.00    4.31
   7  14 -14    1.65    5.97
  -7 -14  14    0.00    5.14
  -7  14  15    0.00    4.17
   7  14 -15    1.58    6.18
  -7 -14  15    8.38    6.95
  -7  14  16    0.00    4.02
   7  14 -16    6.93    6.24
  -7 -14  16    0.00    5.38
  -7  14  17    3.20    5.05
  -7 -14  17    3.17    6.40
  -7  14  18    2.75    5.03
   7  14 -18    1.20    5.62
  -7 -14  18    3.56    5.67
  -7  14  19   -0.00    3.26
   7  14 -19    0.00    7.11
  -7 -14  19    2.56    6.47
   7  14 -20   -0.00    6.35
  -7 -14  20    0.00    5.82
   7  14 -21    4.12    6.41
  -7 -14  21   11.58    7.82
   7  14 -22    0.00    5.57
  -7  15   1    0.82    2.42
   7  15  -1   -0.00    5.67
  -7 -15   1    2.57    5.31
  -7  15   2   -0.00    2.53
   7  15  -2   -0.00    6.73
  -7 -15   2   -0.00    6.13
  -7  15   3    4.29    3.31
   7  15  -3   11.40    8.06
  -7 -15   3    1.17    6.05
  -7  15   4    1.58    2.91
   7  15  -4    2.24    7.35
  -7 -15   4    0.48    5.96
  -7  15   5    0.84    2.81
   7  15  -5   -0.00    5.64
  -7 -15   5    1.87    5.55
  -7  15   6   -0.00    2.37
   7  15  -6    0.00    6.20
  -7 -15   6    1.61    5.07
  -7  15   7    0.40    2.64
   7  15  -7    0.00    6.13
  -7 -15   7    1.84    5.32
  -7  15   8    2.98    3.92
   7  15  -8    0.15    5.96
  -7 -15   8    4.32    5.68
  -7  15   9    0.00    4.36
   7  15  -9    0.00    7.32
  -7 -15   9    1.23    4.79
  -7  15  10    2.78    4.69
   7  15 -10   -0.00    5.64
  -7 -15  10    4.68    6.47
  -7  15  11    4.25    4.83
   7  15 -11   -0.00    5.97
  -7 -15  11    5.97    6.74
  -7  15  12   -0.00    3.90
   7  15 -12    2.60    5.94
  -7 -15  12    1.51    5.13
  -7  15  13    0.12    4.15
   7  15 -13   -0.00    5.13
  -7 -15  13    2.91    6.78
  -7  15  14   -0.00    4.63
   7  15 -14    8.34    7.46
  -7 -15  14    0.01    5.88
   7  15 -15    5.40    6.44
  -7 -15  15    3.12    6.15
   7  15 -16    0.00    6.01
  -7 -15  16    0.00    4.62
   7  15 -17    5.77    6.97
  -7  16   1    1.67    3.08
   7  16  -1    4.43    6.53
  -7 -16   1   14.80    7.91
  -7  16   2   -0.00    2.69
   7  16  -2    4.08    6.75
  -7 -16   2   -0.00    6.02
  -7  16   3   -0.00    3.32
   7  16  -3    6.78    6.77
  -7 -16   3   -0.00    5.25
  -7  16   4   -0.00    2.43
   7  16  -4    4.20    6.31
  -7 -16   4   -0.00    7.53
  -7  16   5   -0.00    2.45
   7  16  -5    2.37    6.87
  -7 -16   5   -0.00    5.36
  -7  16   6    6.53    4.24
   7  16  -6    1.52    6.43
  -7 -16   6    0.00    7.28
  -7  16   7    2.85    3.29
   7  16  -7    0.20    4.97
  -7 -16   7    0.00    6.56
  -7  16   8   -0.00    3.22
   7  16  -8    0.00    5.85
  -7 -16   8   -0.00    6.35
  -7  16   9    1.17    3.36
   7  16  -9    0.00    7.50
  -7 -16   9    0.99    4.68
   7  16 -10   -0.00    7.31
  -7 -16  10   -0.00    5.51
   7  16 -11   -0.00    6.76
  -7 -16  11    0.77    4.57
  -7  17   1   -0.00    3.03
   7  17  -1   -0.00    6.08
  -7 -17   1   -0.00    5.32
  -7  17   2    0.28    3.03
  -7 -17   2   19.77    9.29
  -7  17   3    5.24    3.80
  -7 -17   3    2.21    6.92
  -7 -17   4   -0.00    5.59
  -7 -17   5    2.27    6.62
  -7 -17   6    2.78    7.75
  -6   0   1   -0.00    3.38
  -6   0   1   -0.00    4.51
   6   0  -1   -0.00    3.93
   6   0  -1    1.07    2.87
   6   0  -1    0.19    3.95
  -6   0   2  273.39   30.81
  -6   0   2  327.66   32.67
   6   0  -2  337.41   32.62
   6   0  -2  347.27   32.04
  -6   0   3    0.00    3.51
  -6   0   3    1.63    3.92
   6   0  -3   -0.00    3.60
   6   0  -3   -0.00    3.63
  -6   0   4   22.14    6.16
  -6   0   4   31.86    7.91
   6   0  -4   12.22    5.49
   6   0  -4   32.21    7.24
  -6   0   5   -0.00    3.81
  -6   0   5    0.00    3.79
   6   0  -5    0.00    3.90
   6   0  -5    0.00    3.84
  -6   0   6 1037.49   94.35
  -6   0   6 1104.02   95.98
   6   0  -6 1113.94   95.48
   6   0  -6 1090.35   94.54
  -6   0   7   -0.00    4.24
  -6   0   7    1.79    4.42
   6   0  -7    0.44    4.51
   6   0  -7   -0.00    3.84
  -6   0   8   31.06    7.27
  -6   0   8   28.40    8.06
   6   0  -8   31.07    7.55
   6   0  -8   22.49    6.66
  -6   0   9   -0.00    4.89
  -6   0   9   -0.00    4.82
   6   0  -9    1.56    3.98
   6   0  -9    2.78    3.94
  -6   0  10  247.31   25.55
  -6   0  10  232.15   25.89
   6   0 -10  176.81   23.74
   6   0 -10  215.31   24.18
  -6   0  11    0.00    3.46
  -6   0  11   -0.00    3.76
   6   0 -11    0.94    4.27
   6   0 -11    1.73    3.85
  -6   0  12  274.77   29.14
   6   0 -12  213.07   26.67
   6   0 -12  240.73   26.64
  -6   0  13   -0.00    3.76
   6   0 -13    0.00    3.84
   6   0 -13    1.28    3.51
  -6   0  14   75.11   13.68
   6   0 -14   71.06   12.95
   6   0 -14   68.95   12.12
  -6   0  15   -0.00    3.95
   6   0 -15    0.39    4.59
  -6   0  16  192.12   25.57
   6   0 -16  217.80   25.91
  -6   0  17    0.57    4.75
  -6   0  18  131.53   20.21
  -6   0  19   -0.00    4.91
   6   0 -19   -0.00    4.64
  -6   0  20    7.41    6.05
   6   0 -20    2.76    5.45
  -6   0  21    1.27    5.17
   6   0 -21    5.69    5.64
  -6   0  22   69.12   14.70
   6   0 -22   67.39   14.26
  -6   0  23   -0.00    5.47
   6   0 -23   -0.00    5.06
  -6   0  24   -0.00    5.10
   6   0 -24   -0.00    5.67
  -6   0  25    2.77    5.29
   6   0 -25    0.60    6.34
  -6   0  26   33.21   11.17
   6   0 -26   25.51    9.50
  -6   0  27    0.65    5.92
   6   0 -27   -0.00    7.15
   6   0 -28   26.00   10.15
   6   0 -29    2.98    5.53
   6   0 -30    9.50    7.35
   6   0 -31   -0.00    5.76
   6   0 -32   30.02   11.25
   6   0 -33   -0.00    5.27
   6   0 -34   -0.00    6.72
   6   0 -35    3.11    5.52
   6   0 -36    4.96    6.97
   6   0 -37    0.00    6.20
   6   0 -38    9.35    8.79
  -6   1   1    7.09    4.02
  -6   1   1    2.91    4.02
   6  -1  -1    4.42    4.23
   6  -1  -1    1.88    3.25
   6   1  -1    6.69    5.18
   6   1  -1    0.90    4.01
   6   1  -1   -0.00    3.87
  -6  -1   1    5.41    4.79
  -6  -1   1    5.00    3.96
  -6  -1   1    0.00    4.46
  -6   1   2  524.46   47.34
  -6   1   2  477.85   47.55
   6  -1  -2  507.77   47.77
   6  -1  -2  592.72   47.71
   6   1  -2  548.45   49.48
   6   1  -2  526.86   49.22
   6   1  -2  524.75   48.24
  -6  -1   2  464.01   47.42
  -6  -1   2  463.69   48.50
  -6   1   3   29.71    6.56
  -6   1   3   38.71    8.23
   6  -1  -3   25.66    6.89
   6  -1  -3   27.39    6.31
   6   1  -3   21.11    6.52
   6   1  -3   29.47    7.02
  -6  -1   3   23.73    6.40
  -6  -1   3   15.35    6.26
  -6   1   4  784.84   63.97
  -6   1   4  753.83   64.64
   6  -1  -4  730.44   64.06
   6  -1  -4  692.99   62.80
   6   1  -4  652.13   64.28
   6   1  -4  688.84   64.08
  -6  -1   4  731.16   64.10
  -6  -1   4  622.08   64.32
  -6   1   5  103.10   13.33
  -6   1   5  117.35   14.47
   6  -1  -5   77.93   12.54
   6  -1  -5   74.98   11.91
   6   1  -5   90.60   13.68
   6   1  -5   95.18   13.57
  -6  -1   5  100.40   13.72
  -6  -1   5   98.00   14.53
  -6   1   6   74.03   11.40
  -6   1   6   80.87   12.41
   6  -1  -6   70.51   11.48
   6  -1  -6   80.74   11.39
   6   1  -6   59.03   11.43
   6   1  -6   79.13   12.15
  -6  -1   6   84.73   12.20
  -6  -1   6   69.35   12.49
  -6   1   7  219.92   22.53
  -6   1   7  173.57   21.97
   6  -1  -7  183.95   21.83
   6  -1  -7  149.49   20.05
   6   1  -7  179.50   22.21
   6   1  -7  204.31   22.52
  -6  -1   7  227.71   22.90
  -6  -1   7  217.49   23.94
  -6   1   8  585.57   57.35
  -6   1   8  655.21   58.89
   6  -1  -8  643.10   58.20
   6  -1  -8  665.77   57.32
   6   1  -8  548.98   57.66
   6   1  -8  594.49   57.68
  -6  -1   8  681.88   58.45
  -6  -1   8  624.98   59.23
  -6   1   9   11.79    5.77
  -6   1   9   12.11    5.67
   6  -1  -9   12.29    5.62
   6  -1  -9   12.11    4.95
   6   1  -9    3.12    4.15
   6   1  -9   16.08    6.27
  -6  -1   9   15.67    6.36
  -6  -1   9   17.67    6.48
  -6   1  10  104.85   14.19
  -6   1  10   90.34   13.82
   6  -1 -10   76.72   12.77
   6  -1 -10   76.80   11.85
   6   1 -10   60.33   11.93
   6   1 -10   81.17   12.69
  -6  -1  10   92.36   13.26
  -6  -1  10   60.78   12.49
  -6   1  11    6.56    5.61
  -6   1  11    6.12    4.90
   6  -1 -11    5.50    4.48
   6  -1 -11    6.04    3.92
   6   1 -11    9.74    4.99
   6   1 -11    8.68    5.19
  -6  -1  11   18.95    6.98
  -6   1  12  276.52   28.97
   6  -1 -12  194.86   26.33
   6   1 -12  246.62   27.94
   6   1 -12  270.94   27.89
  -6  -1  12  236.75   28.38
  -6   1  13   38.05    9.05
   6  -1 -13   50.63   10.14
   6   1 -13   44.57    9.74
   6   1 -13   48.46    9.39
  -6  -1  13   13.78    6.47
  -6   1  14  149.25   19.90
   6  -1 -14  119.77   18.57
   6   1 -14  138.96   19.44
   6   1 -14  157.14   19.34
  -6  -1  14  132.96   19.70
  -6   1  15   18.29    7.06
   6  -1 -15   13.40    5.98
   6   1 -15   10.35    5.92
   6   1 -15    6.08    4.70
  -6  -1  15    9.43    5.94
  -6   1  16    6.75    4.95
   6  -1 -16    0.00    4.25
   6   1 -16    3.41    4.81
  -6  -1  16    3.68    5.04
  -6   1  17    0.00    5.02
  -6  -1  17    4.82    6.02
  -6   1  18  160.89   21.83
  -6  -1  18  137.65   21.53
  -6   1  19   13.53    7.08
   6  -1 -19   22.59    8.28
   6   1 -19   17.32    7.82
  -6  -1  19   30.67    9.48
  -6   1  20    5.49    6.15
   6  -1 -20   -0.00    5.49
   6   1 -20   -0.00    4.72
  -6  -1  20   -0.00    5.32
  -6   1  21    0.47    5.23
   6  -1 -21   -0.00    5.04
   6   1 -21    0.72    5.18
  -6  -1  21    3.40    5.78
  -6   1  22   12.82    7.61
   6  -1 -22    8.28    6.66
   6   1 -22    1.05    5.36
  -6  -1  22    6.38    6.82
  -6   1  23    7.18    6.73
   6  -1 -23    1.05    5.84
   6   1 -23    9.88    7.00
  -6  -1  23    2.79    6.25
  -6   1  24   -0.00    6.10
   6  -1 -24   29.58    9.73
   6   1 -24   16.02    8.57
  -6  -1  24   36.28   11.04
   6  -1 -25    3.76    6.14
   6   1 -25   -0.00    6.43
  -6  -1  25   -0.00    6.03
   6  -1 -26   -0.00    5.79
   6   1 -26    3.32    5.83
  -6  -1  26   13.57    7.02
   6  -1 -27    0.00    6.06
   6  -1 -28   40.84   12.48
   6   1 -28   35.83   11.66
   6  -1 -29    5.04    7.28
   6   1 -29    6.44    6.37
   6  -1 -30   13.18    7.83
   6   1 -30    6.51    7.83
   6  -1 -31    1.54    7.56
   6   1 -31    4.79    6.08
   6  -1 -32   -0.00    7.22
   6   1 -32   -0.00    6.65
   6  -1 -33   -0.00    7.33
   6   1 -33   -0.00    5.31
   6  -1 -34   15.26    8.35
   6   1 -34   15.98    8.72
   6  -1 -35    0.80    6.95
   6   1 -35   -0.00    6.88
   6  -1 -36    0.00    6.58
   6   1 -36    3.99    6.93
   6  -1 -37    2.27    7.16
   6   1 -37    4.94    7.30
   6  -1 -38    6.64    9.22
   6   1 -38    2.50    7.21
  -6   2   1    0.00    3.30
  -6   2   1    0.00    3.59
   6  -2  -1    3.22    3.70
   6  -2  -1    4.21    3.18
   6  -2  -1    6.18    3.20
   6   2  -1    0.72    3.85
   6   2  -1    0.00    3.83
   6   2  -1    1.23    4.17
  -6  -2   1    4.85    5.09
  -6  -2   1    0.00    3.92
  -6  -2   1    5.64    4.88
  -6   2   2    9.33    4.15
  -6   2   2   10.81    4.42
   6  -2  -2   16.70    5.02
   6  -2  -2    6.55    3.54
   6   2  -2    9.89    5.70
   6   2  -2    9.37    5.53
   6   2  -2   11.17    5.67
  -6  -2   2    8.28    5.12
  -6  -2   2    4.71    4.38
  -6  -2   2   13.73    6.02
  -6   2   3    5.34    3.74
  -6   2   3    5.74    4.10
   6  -2  -3    2.19    3.79
   6  -2  -3   -0.00    2.48
   6   2  -3    4.81    4.66
   6   2  -3    0.00    3.54
  -6  -2   3   -0.00    3.87
  -6  -2   3    2.54    4.75
  -6   2   4   49.36    8.84
  -6   2   4   69.94   10.84
   6  -2  -4   44.16    8.68
   6  -2  -4   48.52    8.36
   6   2  -4   91.54   12.94
   6   2  -4   88.67   12.02
  -6  -2   4   46.87    9.31
  -6  -2   4   77.08   12.13
  -6   2   5    6.24    4.77
  -6   2   5    5.24    5.10
   6  -2  -5   12.27    4.95
   6  -2  -5   15.04    4.81
   6   2  -5   10.85    5.55
   6   2  -5   14.64    5.52
  -6  -2   5    5.60    4.41
  -6  -2   5   10.68    6.38
  -6   2   6  278.32   29.16
  -6   2   6  267.10   29.31
   6  -2  -6  255.50   28.67
   6  -2  -6  304.19   28.55
   6   2  -6  300.56   31.05
   6   2  -6  294.29   30.45
  -6  -2   6  277.86   29.55
  -6  -2   6  293.69   31.35
  -6   2   7   55.03    9.79
  -6   2   7   48.72    9.33
   6  -2  -7   46.24    9.21
   6  -2  -7   44.45    8.08
   6   2  -7   44.92    9.83
   6   2  -7   55.90   10.28
  -6  -2   7   42.40    9.15
  -6  -2   7   54.77   10.66
  -6   2   8    5.53    4.89
  -6   2   8    2.93    4.16
   6  -2  -8    2.30    3.60
   6  -2  -8    0.71    2.58
   6   2  -8    6.99    5.13
   6   2  -8    9.98    5.25
  -6  -2   8    0.00    4.27
  -6  -2   8    0.00    4.50
  -6   2   9    0.00    3.69
  -6   2   9   -0.00    4.08
   6  -2  -9   -0.00    3.35
   6  -2  -9    2.01    3.16
   6   2  -9    2.03    3.80
   6   2  -9   -0.00    3.70
  -6  -2   9   -0.00    4.05
  -6  -2   9   -0.00    4.40
  -6   2  10  236.51   27.70
  -6   2  10  250.61   28.14
   6  -2 -10  243.05   27.79
   6   2 -10  355.84   31.39
   6   2 -10  246.07   28.12
  -6  -2  10  228.76   28.67
  -6   2  11  193.43   23.37
  -6   2  11  181.11   22.98
   6  -2 -11  209.12   23.78
   6   2 -11  203.93   24.16
   6   2 -11  206.40   23.82
  -6  -2  11  177.02   23.92
  -6   2  12   84.64   13.51
   6  -2 -12   71.67   12.69
   6   2 -12   88.11   14.16
   6   2 -12   86.35   13.49
  -6  -2  12   49.20   11.90
  -6   2  13   10.53    5.25
   6  -2 -13    6.19    4.70
   6   2 -13   10.41    5.92
   6   2 -13    0.93    3.71
  -6  -2  13    0.00    5.15
  -6   2  14   73.99   13.93
   6  -2 -14   82.97   14.10
   6   2 -14   89.66   14.86
   6   2 -14   83.19   13.92
  -6  -2  14   85.50   14.96
  -6   2  15   43.07    9.78
   6  -2 -15   36.30    9.30
   6   2 -15   17.87    7.67
   6   2 -15   34.00    8.82
  -6  -2  15   16.25    7.20
  -6   2  16   64.83   12.41
   6  -2 -16   53.67   11.30
   6   2 -16   39.21    9.61
  -6  -2  16   44.96   11.43
  -6   2  17    6.05    5.90
   6   2 -17   11.44    6.11
  -6  -2  17   23.91    8.37
  -6   2  18    8.93    6.05
   6   2 -18    8.84    5.35
  -6  -2  18   11.42    6.84
  -6   2  19    7.89    5.57
   6  -2 -19    6.37    5.92
   6   2 -19    8.83    6.41
  -6  -2  19    8.60    6.23
  -6   2  20  128.16   19.46
   6  -2 -20  122.05   19.56
   6   2 -20  108.18   18.19
  -6  -2  20  114.15   19.42
  -6   2  21    3.09    4.88
   6  -2 -21    1.43    5.74
   6   2 -21    2.11    5.31
  -6  -2  21    9.56    6.91
   6  -2 -22   18.52    8.49
   6   2 -22    6.33    6.22
  -6  -2  22   12.55    7.88
   6  -2 -23   -0.00    6.56
   6   2 -23   -0.00    5.93
  -6  -2  23    0.00    5.49
   6  -2 -24    8.17    6.79
   6   2 -24    4.00    6.25
  -6  -2  24   10.74    8.02
   6  -2 -25    1.38    7.09
   6   2 -25   16.77    8.58
  -6  -2  25    5.80    6.47
   6  -2 -26   22.90    9.92
   6   2 -26   22.59    8.58
  -6   2  27    1.68    5.46
   6  -2 -27    8.79    7.69
   6   2 -27   -0.00    5.36
  -6   2  28   10.69    8.14
   6  -2 -28    0.71    6.57
   6   2 -28   11.56    7.36
  -6   2  29    2.53    6.86
   6  -2 -29   -0.00    6.13
   6   2 -29    6.87    7.41
  -6   2  30    5.17    6.56
   6  -2 -30    9.61    7.74
   6   2 -30    9.30    7.17
   6  -2 -31    3.70    7.57
   6   2 -31    9.13    6.79
   6  -2 -32    2.61    7.22
   6   2 -32    0.93    5.33
   6  -2 -33   -0.00    7.19
   6   2 -33    1.86    6.16
   6  -2 -34    0.10    4.67
   6   2 -34   -0.00    7.11
   6  -2 -35   -0.00    6.85
   6   2 -35    2.87    7.48
   6  -2 -36    4.85    7.82
   6   2 -36    1.83    6.46
   6  -2 -37    0.16    5.73
   6   2 -37    0.59    5.76
   6   2 -38   -0.00    5.77
  -6   3   1    4.70    3.41
  -6   3   1    0.00    3.36
   6  -3  -1    2.71    3.18
   6  -3  -1    0.00    2.26
   6  -3  -1    2.31    2.54
   6   3  -1    2.23    4.40
   6   3  -1    0.05    3.51
   6   3  -1   -0.00    3.77
  -6  -3   1    0.98    3.83
  -6  -3   1    5.82    4.66
  -6  -3   1    4.37    4.68
  -6   3   2  138.64   14.69
  -6   3   2  117.04   14.55
   6  -3  -2  109.17   13.87
   6  -3  -2  113.09   12.94
   6   3  -2  113.94   16.52
   6   3  -2  100.59   15.86
   6   3  -2  142.76   17.13
  -6  -3   2  100.38   15.57
  -6  -3   2  129.51   16.23
  -6  -3   2  101.23   15.73
  -6   3   3  109.82   14.12
  -6   3   3   90.39   13.71
   6  -3  -3  118.16   14.39
   6  -3  -3  118.34   13.25
   6   3  -3  105.25   16.18
   6   3  -3  161.55   18.14
   6   3  -3  122.86   16.37
  -6  -3   3  107.21   16.10
  -6  -3   3  121.92   15.84
  -6  -3   3  126.75   16.92
  -6   3   4   35.91    7.43
  -6   3   4   35.12    7.35
   6  -3  -4   29.32    6.63
   6  -3  -4   30.94    6.04
   6   3  -4   29.39    8.18
   6   3  -4   37.12    8.66
  -6  -3   4   40.51    8.21
  -6  -3   4   42.00    9.47
  -6   3   5    4.45    3.59
  -6   3   5    3.97    4.18
   6  -3  -5    6.63    4.42
   6  -3  -5    7.64    3.48
   6   3  -5   13.52    5.89
   6   3  -5   12.43    5.60
  -6  -3   5    8.35    4.49
  -6  -3   5    3.90    5.02
  -6   3   6   21.63    6.39
  -6   3   6   23.01    6.15
   6  -3  -6   15.21    5.53
   6  -3  -6    7.00    3.74
   6   3  -6   16.36    6.29
   6   3  -6   12.59    5.79
  -6  -3   6   19.92    5.98
  -6  -3   6   23.35    7.27
  -6   3   7    8.34    4.91
  -6   3   7   24.66    6.45
   6  -3  -7   24.48    6.59
   6  -3  -7   18.17    5.10
   6   3  -7   24.52    7.00
   6   3  -7   19.26    6.11
  -6  -3   7   19.92    6.22
  -6  -3   7   18.06    6.90
  -6   3   8  327.33   35.58
   6  -3  -8  392.61   36.69
   6   3  -8  326.30   36.84
   6   3  -8  521.09   40.36
  -6  -3   8  286.67   36.50
  -6   3   9   60.51   10.95
  -6   3   9   57.60   10.43
   6  -3  -9   71.49   11.45
   6   3  -9   82.05   12.80
  -6  -3   9   57.38   12.13
  -6   3  10   22.43    6.98
  -6   3  10   15.14    5.87
   6  -3 -10   21.57    6.61
   6   3 -10   15.84    6.22
   6   3 -10   27.91    7.63
  -6  -3  10   18.78    7.37
  -6   3  11    0.00    3.88
  -6   3  11    4.73    4.92
   6  -3 -11    3.60    4.42
   6   3 -11    0.26    4.05
   6   3 -11    6.35    4.56
  -6  -3  11    4.85    5.23
  -6   3  12   54.35   11.27
  -6   3  12   89.93   13.23
   6  -3 -12   67.41   11.88
   6   3 -12   71.81   12.71
   6   3 -12   48.95   11.14
  -6  -3  12   55.41   11.88
  -6   3  13  122.98   16.72
   6  -3 -13  133.40   17.68
   6   3 -13   94.93   15.82
   6   3 -13   90.90   15.29
  -6  -3  13  102.39   17.06
  -6   3  14  154.98   20.26
   6  -3 -14  130.42   19.63
   6   3 -14  166.36   21.09
   6   3 -14  143.96   19.99
  -6  -3  14  147.63   21.06
  -6   3  15   18.80    7.51
   6  -3 -15   11.23    6.45
   6   3 -15    8.45    5.24
  -6  -3  15   12.20    6.44
  -6   3  16   22.64    7.42
   6  -3 -16   13.45    7.58
   6   3 -16    6.48    5.60
  -6  -3  16    3.43    5.85
  -6   3  17   47.51   10.87
   6   3 -17   45.61   10.22
  -6  -3  17   29.88   10.10
   6   3 -18   59.12   13.09
   6   3 -18  110.23   16.30
  -6  -3  18   76.17   15.28
   6  -3 -19   31.98    9.96
   6   3 -19   21.08    8.07
   6   3 -19   25.89    8.45
  -6  -3  19   28.63    9.81
   6  -3 -20   -0.00    6.30
   6   3 -20   -0.00    4.86
   6   3 -20    0.20    3.60
  -6  -3  20    2.23    6.15
   6  -3 -21    1.19    6.65
   6   3 -21   -0.00    5.66
  -6  -3  21    0.75    5.03
   6  -3 -22   32.74   11.05
   6   3 -22   34.75   10.32
  -6  -3  22   26.76   10.12
   6  -3 -23   13.76    8.18
   6   3 -23    8.46    7.41
  -6  -3  23   12.30    7.77
  -6   3  24   50.94   12.30
   6  -3 -24   31.92   11.25
   6   3 -24   20.94    9.31
  -6   3  25   -0.00    4.37
   6  -3 -25    0.00    6.17
   6   3 -25   -0.00    5.11
  -6   3  26   10.69    7.13
   6  -3 -26    5.17    8.15
   6   3 -26    7.17    6.46
  -6   3  27    0.00    4.80
   6  -3 -27   -0.00    4.77
   6   3 -27    1.73    6.12
  -6   3  28   10.49    7.35
   6  -3 -28   35.69   11.94
   6   3 -28   15.32    8.24
  -6   3  29    7.45    7.00
   6  -3 -29    5.15    7.70
   6   3 -29    0.00    5.14
  -6   3  30    0.00    5.75
   6  -3 -30   21.55   10.78
   6   3 -30   19.88    8.70
  -6   3  31   -0.00    5.14
   6  -3 -31   -0.00    6.59
   6   3 -31    1.58    5.14
   6  -3 -32    4.88    6.85
   6   3 -32    6.40    7.46
   6  -3 -33    0.75    7.08
   6   3 -33    8.77    7.07
   6  -3 -34    0.00    6.39
   6   3 -34    7.51    6.36
   6  -3 -35    3.64    7.21
   6   3 -35   -0.00    5.66
   6  -3 -36   -0.00    7.26
   6   3 -36    4.65    6.11
   6  -3 -37   -0.00    8.37
   6   3 -37    3.05    5.77
   6   3 -38    0.56    6.19
  -6   4   1  136.40   16.25
  -6   4   1  136.07   16.30
   6  -4  -1  156.01   16.62
   6  -4  -1  148.31   14.99
   6   4  -1  119.68   18.75
   6   4  -1  173.78   20.20
  -6  -4   1  200.23   21.84
  -6  -4   1  159.47   19.20
  -6  -4   1  148.04   19.99
  -6   4   2   15.59    4.84
  -6   4   2   14.35    4.85
   6  -4  -2   16.96    4.97
   6  -4  -2   18.61    4.10
   6   4  -2   18.10    7.07
   6   4  -2   23.36    7.55
   6   4  -2   13.07    6.16
  -6  -4   2   15.07    5.75
  -6  -4   2   15.13    5.79
  -6  -4   2   18.94    7.29
  -6   4   3    3.25    3.49
  -6   4   3    3.33    3.23
   6  -4  -3    2.87    2.82
   6  -4  -3    8.53    3.17
   6   4  -3    8.07    5.18
   6   4  -3    3.88    4.28
   6   4  -3    1.11    3.88
  -6  -4   3    2.46    4.17
  -6  -4   3    6.03    4.44
  -6  -4   3    9.23    5.79
  -6   4   4   14.53    4.68
  -6   4   4    8.91    4.00
   6  -4  -4    3.33    3.26
   6  -4  -4    2.32    2.53
   6   4  -4   11.48    5.54
   6   4  -4    9.52    5.59
  -6  -4   4   12.49    6.46
  -6  -4   4   19.21    6.55
  -6   4   5  236.04   22.97
  -6   4   5  188.13   21.41
   6  -4  -5  186.32   21.41
   6  -4  -5  191.62   20.25
   6   4  -5  190.88   24.39
   6   4  -5  179.71   23.31
  -6  -4   5  263.76   26.47
  -6  -4   5  188.09   24.33
  -6   4   6  223.92   23.86
  -6   4   6  223.95   23.58
   6  -4  -6  246.55   24.18
   6   4  -6  182.52   24.78
   6   4  -6  192.47   24.69
  -6  -4   6  212.92   26.08
  -6   4   7   51.27   10.10
  -6   4   7   68.40   10.84
   6  -4  -7   62.13   10.41
   6   4  -7   54.05   11.36
   6   4  -7   71.89   12.19
  -6  -4   7   67.87   12.62
  -6   4   8    1.54    4.10
  -6   4   8    0.00    3.03
   6  -4  -8    7.56    4.27
   6   4  -8    8.99    5.29
   6   4  -8    0.00    3.92
  -6  -4   8    2.74    5.23
  -6   4   9   66.21   11.16
  -6   4   9   64.91   10.73
   6  -4  -9   40.84    9.47
   6   4  -9   46.60   10.12
   6   4  -9   64.82   11.79
  -6  -4   9   58.01   11.89
  -6   4  10   34.74    8.16
  -6   4  10   29.65    7.73
   6  -4 -10   39.84    8.62
   6   4 -10   19.53    7.12
   6   4 -10   27.61    8.13
  -6  -4  10   33.97    9.38
  -6   4  11  110.44   16.55
  -6   4  11  133.05   17.21
   6  -4 -11  115.97   16.96
   6   4 -11  105.85   17.14
   6   4 -11  130.27   18.21
  -6  -4  11  157.17   20.39
  -6   4  12   74.55   13.05
   6  -4 -12   74.56   13.65
   6   4 -12  104.47   15.43
   6   4 -12   84.67   14.65
  -6  -4  12   84.01   14.65
  -6   4  13   55.68   10.35
   6  -4 -13   30.87    8.73
   6   4 -13   31.07    9.10
   6   4 -13   36.84    9.16
  -6  -4  13   13.80    7.31
  -6   4  14    1.17    4.17
   6  -4 -14    0.00    4.47
   6   4 -14    1.98    5.04
  -6  -4  14   -0.00    4.46
   6  -4 -15   91.90   16.39
   6   4 -15  107.74   16.85
  -6  -4  15  105.17   17.63
   6  -4 -16  118.58   18.90
   6   4 -16  126.27   18.69
  -6  -4  16  112.56   18.76
   6   4 -17   14.37    6.86
   6   4 -17   23.95    8.40
  -6  -4  17   12.84    7.35
   6   4 -18   35.30   10.20
   6   4 -18   55.20   11.82
  -6  -4  18   31.27   10.14
   6  -4 -19   55.96   14.51
   6   4 -19   76.72   15.01
   6   4 -19   95.63   15.75
  -6  -4  19   77.28   15.82
  -6   4  20  102.88   16.52
   6  -4 -20   73.70   16.36
   6   4 -20   83.50   15.87
   6   4 -20  139.28   18.68
  -6  -4  20   61.37   15.51
  -6   4  21    2.34    5.64
   6  -4 -21    3.48    6.87
   6   4 -21    1.42    4.11
   6   4 -21    6.87    6.65
  -6  -4  21    1.07    5.29
  -6   4  22   11.33    7.54
   6  -4 -22    1.41    5.85
   6   4 -22    9.56    7.17
  -6   4  23    2.03    5.32
   6  -4 -23   -0.00    6.64
   6   4 -23   -0.00    4.83
  -6   4  24    0.00    5.13
   6  -4 -24    9.95    7.75
   6   4 -24    0.65    5.23
  -6   4  25    0.01    5.65
   6  -4 -25    0.00    5.70
   6   4 -25    0.00    5.07
  -6   4  26    0.00    5.38
   6  -4 -26    7.10    7.61
   6   4 -26    9.28    7.22
  -6   4  27    4.49    6.62
   6  -4 -27    7.33    7.41
   6   4 -27    9.14    7.30
  -6   4  28   11.74    7.42
   6  -4 -28   13.03    9.83
   6   4 -28    6.33    7.18
  -6   4  29   -0.00    5.45
   6  -4 -29    4.19    6.75
   6   4 -29   -0.00    6.70
  -6   4  30   14.14    8.07
   6  -4 -30    0.69    7.92
   6   4 -30    5.22    6.49
  -6   4  31   -0.00    5.22
   6  -4 -31    0.26    5.47
   6   4 -31    2.31    5.82
   6  -4 -32    7.56    8.60
   6   4 -32    0.00    5.32
   6  -4 -33    3.16    6.80
   6   4 -33    1.63    5.01
   6  -4 -34   -0.00    8.71
   6   4 -34    1.26    5.77
   6  -4 -35    2.09    6.32
   6   4 -35   -0.00    5.29
   6  -4 -36    0.00    8.99
   6   4 -36   -0.00    6.47
   6  -4 -37   13.01   10.50
   6   4 -37    6.91    7.11
   6   4 -38    3.10    6.63
  -6   5   1    9.81    4.21
  -6   5   1   20.81    4.82
   6  -5  -1   19.72    4.52
   6  -5  -1   12.00    2.98
   6  -5  -1   13.00    2.79
   6   5  -1   12.20    6.12
   6   5  -1   20.32    6.69
  -6  -5   1   23.37    7.71
  -6  -5   1    9.89    5.60
  -6   5   2   73.01   10.26
  -6   5   2   79.51   10.43
   6  -5  -2   78.39   10.25
   6  -5  -2   78.92    8.96
   6  -5  -2   73.27    8.56
   6   5  -2   77.71   13.75
   6   5  -2   61.68   12.35
  -6  -5   2   63.66   12.81
  -6  -5   2   90.40   14.39
  -6   5   3  108.64   13.85
  -6   5   3  118.38   13.89
   6  -5  -3  108.00   13.42
   6  -5  -3  127.51   12.29
   6   5  -3   90.60   16.00
   6   5  -3  100.20   16.27
   6   5  -3  113.73   16.43
  -6  -5   3   91.99   15.61
  -6  -5   3  119.92   17.20
  -6   5   4   94.97   12.52
  -6   5   4   81.12   11.55
   6  -5  -4   84.21   11.72
   6   5  -4  107.69   15.68
   6   5  -4   99.26   15.07
   6   5  -4   72.66   13.55
  -6  -5   4  104.93   15.76
  -6  -5   4   73.31   13.99
  -6   5   5    0.00    3.44
  -6   5   5    1.61    3.34
   6  -5  -5    1.25    2.82
   6   5  -5    4.92    5.26
   6   5  -5    7.82    5.27
  -6  -5   5    1.09    4.44
  -6  -5   5    2.45    3.94
  -6   5   6    1.73    3.60
  -6   5   6    0.00    3.11
   6  -5  -6    6.42    4.07
   6   5  -6   -0.00    4.42
   6   5  -6    1.00    4.47
  -6  -5   6    0.06    4.31
  -6  -5   6    4.17    4.55
  -6   5   7   62.18   10.45
  -6   5   7   49.70    9.18
   6  -5  -7   45.66    9.24
   6   5  -7   55.19   11.08
   6   5  -7   69.85   12.18
  -6  -5   7   58.70   11.75
  -6   5   8   65.35   10.27
  -6   5   8   40.21    8.43
   6  -5  -8   34.02    8.17
   6   5  -8   37.75    9.72
   6   5  -8   55.52   11.36
  -6  -5   8   55.16   11.57
  -6   5   9   89.14   12.83
  -6   5   9   71.66   11.51
   6  -5  -9   62.76   11.46
   6   5  -9   74.73   13.80
   6   5  -9   64.11   12.65
  -6  -5   9   90.33   15.16
  -6   5  10   31.59    8.11
  -6   5  10   31.66    7.92
   6  -5 -10   45.90    9.43
   6   5 -10   38.48    9.42
   6   5 -10   27.49    8.27
  -6  -5  10   19.61    8.06
  -6   5  11    5.35    4.53
  -6   5  11    0.64    3.39
   6  -5 -11    3.76    5.09
   6   5 -11    0.00    4.38
   6   5 -11    2.95    4.58
  -6  -5  11    5.26    5.43
   6  -5 -12    2.60    5.12
   6   5 -12   10.83    6.63
  -6  -5  12   11.74    6.83
   6  -5 -13  214.66   25.15
   6   5 -13  199.38   24.94
  -6  -5  13  156.07   24.03
   6  -5 -14  193.82   26.25
   6   5 -14  226.64   27.31
  -6  -5  14  219.74   28.03
   6  -5 -15   -0.00    5.17
   6   5 -15   -0.00    5.69
  -6  -5  15    1.20    4.46
   6   5 -16    5.13    5.22
   6   5 -16   13.73    6.99
  -6  -5  16   14.20    8.03
  -6   5  17   -0.00    5.08
   6   5 -17    1.47    4.63
   6   5 -17    3.17    5.48
  -6  -5  17    2.76    5.44
  -6   5  18   74.43   14.45
   6   5 -18  125.32   17.83
   6   5 -18   84.39   15.62
  -6  -5  18   73.40   15.88
  -6   5  19   17.25    7.45
   6  -5 -19   13.98    8.53
   6   5 -19   28.04    8.48
   6   5 -19    3.01    6.24
  -6  -5  19   21.22    8.61
  -6   5  20    2.43    5.05
   6  -5 -20    3.99    6.30
   6   5 -20   17.11    7.85
  -6   5  21    0.25    4.16
   6  -5 -21   -0.00    5.26
   6   5 -21   -0.00    5.58
  -6   5  22    9.94    6.16
   6  -5 -22   -0.00    5.82
   6   5 -22    2.37    5.65
  -6   5  23   31.40   10.17
   6  -5 -23   32.05   10.73
   6   5 -23   32.31    9.87
  -6   5  24   13.46    7.33
   6  -5 -24    5.01    6.78
   6   5 -24   26.00    8.96
  -6   5  25    4.60    5.96
   6  -5 -25    4.29    7.09
   6   5 -25    4.01    5.99
  -6   5  26   -0.00    4.94
   6  -5 -26   -0.00    7.16
   6   5 -26    0.84    5.27
  -6   5  27    0.00    5.43
   6  -5 -27    3.81    6.87
   6   5 -27   -0.00    5.35
  -6   5  28    9.37    7.86
   6  -5 -28   14.28    9.09
   6   5 -28    0.18    5.39
  -6   5  29    9.26    7.19
   6  -5 -29   -0.00    7.44
   6   5 -29    5.20    6.95
  -6   5  30    9.61    7.15
   6  -5 -30   12.91    8.83
   6   5 -30    0.00    7.34
  -6   5  31   -0.00    6.56
   6  -5 -31    9.77    9.03
   6   5 -31   -0.00    5.81
  -6   5  32    0.00    6.34
   6  -5 -32    0.75    6.95
   6   5 -32    2.82    5.55
   6  -5 -33   -0.00    7.41
   6   5 -33   10.96    7.10
   6  -5 -34    0.54    6.96
   6   5 -34    6.01    6.70
   6  -5 -35    6.27    8.16
   6   5 -35    4.41    5.61
   6  -5 -36    6.35    8.10
   6   5 -36    0.00    5.42
   6   5 -37    0.57    6.83
   6   5 -38    3.35    6.66
  -6   6   1  139.24   14.14
  -6   6   1  137.95   13.76
   6  -6  -1  107.48   12.87
   6  -6  -1  109.70   10.25
   6  -6  -1  112.86   10.23
   6   6  -1  161.71   19.90
   6   6  -1  113.33   17.19
  -6  -6   1  117.86   17.69
  -6   6   2   15.64    5.10
  -6   6   2   37.26    6.40
   6  -6  -2   33.02    6.12
   6  -6  -2   33.36    4.46
   6  -6  -2   27.55    4.10
   6   6  -2   35.16    9.33
   6   6  -2   24.77    8.08
  -6  -6   2   35.02    8.86
  -6  -6   2   36.02    9.36
  -6   6   3   10.31    4.11
  -6   6   3    3.80    3.58
   6  -6  -3    4.09    3.53
   6   6  -3    6.97    5.43
   6   6  -3   -0.00    4.39
  -6  -6   3    6.36    5.09
  -6  -6   3    9.48    5.95
  -6   6   4   22.29    5.67
  -6   6   4   24.87    5.50
   6  -6  -4   18.41    5.20
   6   6  -4   21.58    7.67
   6   6  -4   16.19    6.92
   6   6  -4   14.05    6.51
  -6  -6   4   18.72    7.27
  -6  -6   4   20.42    7.41
  -6   6   5  119.26   14.42
  -6   6   5   89.26   12.99
   6  -6  -5  108.44   13.95
   6   6  -5  103.34   16.75
   6   6  -5  120.31   17.36
  -6  -6   5  112.45   17.37
  -6  -6   5  112.29   17.31
  -6   6   6   81.37   11.74
  -6   6   6   70.21   10.84
   6  -6  -6   81.21   11.70
   6   6  -6   82.31   14.64
   6   6  -6   46.55   11.68
  -6  -6   6   75.04   13.67
  -6  -6   6  120.27   16.86
  -6   6   7   56.90    9.69
  -6   6   7   51.63    9.09
   6  -6  -7   42.74    8.74
   6   6  -7   48.96   11.16
   6   6  -7   62.15   11.88
  -6  -6   7   43.29   10.31
  -6  -6   7   33.73    9.82
  -6   6   8   22.20    6.32
   6  -6  -8   12.19    5.55
   6   6  -8   13.39    6.65
   6   6  -8   27.85    8.35
  -6  -6   8    8.98    5.90
  -6   6   9   95.82   13.95
   6  -6  -9   85.88   13.80
   6   6  -9   79.14   14.75
  -6  -6   9  115.09   17.43
  -6   6  10   70.49   11.91
   6  -6 -10   87.60   13.45
   6   6 -10   63.72   13.09
  -6  -6  10   55.53   12.46
  -6   6  11  109.55   13.96
   6  -6 -11   49.70   11.02
   6   6 -11   51.80   11.75
  -6  -6  11   50.05   11.89
   6  -6 -12   53.54   11.35
   6   6 -12   48.33   11.46
  -6  -6  12   59.42   12.66
  -6   6  13    7.62    4.75
   6  -6 -13    2.27    5.29
   6   6 -13   -0.00    5.09
  -6  -6  13    5.80    5.23
  -6   6  14    1.01    4.25
   6  -6 -14   -0.00    5.04
   6   6 -14   -0.00    4.86
   6   6 -14   -0.00    6.01
  -6  -6  14    4.90    5.52
  -6   6  15   39.38   10.01
   6  -6 -15   64.43   13.36
   6   6 -15   48.49   11.53
   6   6 -15   60.84   12.81
  -6  -6  15   72.69   14.23
  -6   6  16   11.28    6.06
   6   6 -16    4.28    5.73
   6   6 -16   11.47    6.81
  -6  -6  16   12.58    7.78
  -6   6  17   28.80    8.83
   6   6 -17   21.67    8.07
  -6  -6  17   10.34    7.51
  -6   6  18   40.90    9.95
   6  -6 -18   21.06    9.19
   6   6 -18   29.29    9.58
  -6   6  19    5.93    6.31
   6  -6 -19   10.22    6.90
   6   6 -19   14.55    6.84
  -6   6  20   -0.00    6.08
   6  -6 -20    2.25    5.32
   6   6 -20    0.33    5.91
  -6   6  21   19.77    8.51
   6  -6 -21    6.80    7.04
   6   6 -21    8.43    5.72
  -6   6  22    6.74    6.39
   6  -6 -22    2.05    6.74
   6   6 -22    7.55    5.67
  -6   6  23   22.57    8.95
   6  -6 -23   14.83    7.99
   6   6 -23   12.81    7.13
  -6   6  24   -0.00    5.06
   6  -6 -24   -0.00    6.50
   6   6 -24    2.86    5.56
  -6   6  25    8.32    7.39
   6  -6 -25   14.00    8.17
   6   6 -25    0.00    5.48
  -6   6  26    0.00    6.21
   6  -6 -26   -0.00    5.90
   6   6 -26   14.67    7.78
  -6   6  27    6.84    7.85
   6  -6 -27   14.29    8.73
   6   6 -27    1.43    5.65
  -6   6  28   -0.00    6.25
   6  -6 -28    1.76    6.38
   6   6 -28   -0.00    5.46
  -6   6  29    4.34    5.54
   6  -6 -29    5.10    8.11
   6   6 -29    2.51    5.33
  -6   6  30    0.61    5.66
   6  -6 -30    5.03    7.37
   6   6 -30    0.26    5.76
  -6   6  31   12.68    8.19
   6  -6 -31    2.35    6.33
   6   6 -31    9.75    6.96
  -6   6  32   12.75    8.90
   6  -6 -32   15.18    9.37
   6   6 -32    1.10    4.92
  -6   6  33    2.11    5.96
   6  -6 -33    4.77    7.68
   6   6 -33    1.55    6.82
   6  -6 -34   -0.00    7.98
   6   6 -34   -0.00    6.23
   6  -6 -35   -0.00    7.83
   6   6 -35   -0.00    6.27
   6  -6 -36    5.10    7.37
   6   6 -36   -0.00    6.73
   6   6 -37   -0.00    7.53
  -6   7   1   11.45    3.76
  -6   7   1   23.39    4.75
   6  -7  -1   11.53    3.82
   6   7  -1    8.47    6.01
   6   7  -1   18.78    7.49
  -6   7   2   11.72    3.78
  -6   7   2    9.09    3.86
   6  -7  -2   17.49    4.59
   6   7  -2   18.06    7.54
   6   7  -2    5.67    6.00
  -6   7   3  209.41   21.78
  -6   7   3  206.94   21.71
   6  -7  -3  228.18   22.18
   6   7  -3  202.03   26.43
   6   7  -3  191.01   25.58
  -6   7   4   44.60    8.47
  -6   7   4   60.95    9.37
   6  -7  -4   68.95    9.84
   6   7  -4   56.69   12.25
   6   7  -4   59.52   12.29
  -6  -7   4   82.09   14.21
  -6   7   5   15.80    5.15
   6  -7  -5   11.40    4.95
   6   7  -5   21.31    7.29
   6   7  -5   21.26    7.86
  -6  -7   5   11.93    6.72
  -6   7   6   12.23    4.99
   6  -7  -6   16.43    5.82
   6   7  -6   16.66    7.22
  -6  -7   6    8.40    6.18
  -6   7   7    6.69    4.15
   6  -7  -7   14.02    5.81
   6   7  -7    9.78    6.07
  -6  -7   7   12.38    7.14
  -6   7   8   19.95    6.29
   6  -7  -8   16.63    6.65
   6   7  -8   40.73   10.42
  -6  -7   8   36.05    9.85
  -6   7   9  114.89   15.39
   6  -7  -9   99.99   15.73
   6   7  -9   94.55   16.59
  -6  -7   9  134.21   19.30
  -6   7  10   -0.00    3.49
  -6   7  10    0.00    4.04
   6  -7 -10    1.55    4.69
   6   7 -10    3.28    4.58
  -6  -7  10    2.34    5.02
  -6   7  11   -0.00    3.94
  -6   7  11    0.00    3.84
   6  -7 -11    2.82    5.27
   6   7 -11   -0.00    4.18
  -6  -7  11    5.28    5.70
  -6   7  12    9.45    5.33
   6  -7 -12    6.79    6.28
   6   7 -12    7.97    6.34
   6   7 -12   13.01    6.82
  -6  -7  12   23.59    9.17
  -6   7  13  104.43   16.04
   6  -7 -13  126.16   18.39
   6   7 -13  137.13   19.79
   6   7 -13  124.50   18.83
  -6  -7  13   80.42   16.87
  -6   7  14    4.08    5.12
   6  -7 -14   -0.00    5.64
   6   7 -14   13.17    6.91
   6   7 -14    4.74    6.14
  -6  -7  14    2.95    4.96
  -6   7  15    4.16    4.57
   6  -7 -15   -0.00    5.91
   6   7 -15   -0.00    4.97
  -6   7  16    0.36    3.90
   6   7 -16   -0.00    5.32
  -6   7  17    5.38    5.56
   6   7 -17    9.26    5.98
  -6   7  18    0.41    4.26
   6  -7 -18    4.99    7.27
   6   7 -18   -0.00    4.35
  -6   7  19   59.12   12.69
   6  -7 -19   44.56   12.22
   6   7 -19   68.95   14.20
  -6   7  20    9.24    6.03
   6  -7 -20    2.68    7.01
   6   7 -20    5.40    6.27
  -6   7  21    9.79    6.80
   6  -7 -21   -0.00    5.70
   6   7 -21    0.57    4.52
  -6   7  22    1.86    4.95
   6  -7 -22   -0.00    6.45
   6   7 -22   -0.00    5.39
  -6   7  23    7.62    6.42
   6  -7 -23    5.29    6.58
   6   7 -23   10.40    7.04
  -6   7  24    6.17    6.09
   6  -7 -24    5.11    7.84
   6   7 -24    1.48    4.86
  -6   7  25   24.76    8.84
   6  -7 -25   12.54    8.58
   6   7 -25   13.94    7.60
  -6   7  26    0.49    4.33
   6  -7 -26    3.71    7.51
   6   7 -26    0.00    5.17
  -6   7  27    0.00    5.27
   6  -7 -27    9.26    7.39
   6   7 -27    0.45    5.78
  -6   7  28    1.29    6.36
   6  -7 -28   -0.00    5.48
   6   7 -28    3.22    6.64
  -6   7  29   17.04    9.03
   6  -7 -29    6.47    7.81
   6   7 -29    9.85    6.85
  -6   7  30   -0.00    6.06
   6  -7 -30   -0.00    7.43
   6   7 -30   -0.00    4.92
  -6   7  31    1.74    5.42
   6  -7 -31    2.77    7.55
   6   7 -31    0.42    5.13
  -6   7  32   -0.00    6.32
   6  -7 -32   14.65    9.31
   6   7 -32   -0.00    6.28
  -6   7  33    0.00    6.45
   6  -7 -33    1.34    7.87
   6   7 -33    5.05    5.91
  -6   7  34    2.82    6.03
   6  -7 -34   11.04    8.68
   6   7 -34   -0.00    5.69
   6  -7 -35   -0.00    8.26
   6   7 -35   10.68    7.61
   6   7 -36   -0.00    6.14
   6   7 -37    1.92    6.89
  -6   8   1  119.37   12.11
   6  -8  -1   95.60   11.75
   6   8  -1   64.50   14.80
   6   8  -1  129.18   18.44
  -6   8   2    6.47    3.19
   6  -8  -2    1.58    2.79
   6   8  -2    0.00    3.82
   6   8  -2    0.00    4.61
  -6   8   3   -0.00    2.82
   6  -8  -3   -0.00    3.02
   6  -8  -3    0.08    0.80
   6  -8  -3   -0.00    0.86
   6   8  -3   -0.00    5.17
   6   8  -3    5.51    5.91
  -6   8   4   -0.00    2.33
   6  -8  -4   -0.00    3.50
   6   8  -4    0.00    3.85
   6   8  -4   -0.00    4.90
  -6   8   5  174.80   19.88
   6  -8  -5  192.25   21.04
   6   8  -5  171.18   24.19
   6   8  -5  185.17   24.72
  -6   8   6    0.00    3.50
  -6   8   6    1.40    3.35
   6  -8  -6    0.00    3.86
   6   8  -6   -0.00    4.29
   6   8  -6    1.47    5.37
  -6  -8   6    5.21    6.25
  -6   8   7   80.28   11.32
  -6   8   7   60.66   10.43
   6  -8  -7   79.81   12.57
   6   8  -7   60.52   13.26
  -6  -8   7   61.59   13.47
  -6   8   8    5.50    4.47
  -6   8   8    0.00    3.05
   6  -8  -8    0.00    4.97
   6   8  -8    3.13    5.57
   6   8  -8    4.72    5.32
  -6  -8   8    1.28    4.64
  -6   8   9  110.81   14.79
  -6   8   9  111.81   15.21
   6  -8  -9  105.67   15.91
   6   8  -9  103.53   17.40
   6   8  -9  124.64   18.66
  -6  -8   9   65.60   15.31
  -6  -8   9  122.82   19.09
  -6   8  10   37.29    8.13
  -6   8  10   21.49    6.95
   6  -8 -10   43.95    9.76
   6   8 -10   25.74    9.02
   6   8 -10   32.39    9.61
  -6  -8  10   27.15    8.75
  -6  -8  10   17.72    8.50
  -6   8  11   74.10   11.85
   6  -8 -11   69.30   12.91
   6   8 -11   44.30   12.04
  -6  -8  11   47.96   11.85
  -6   8  12    9.81    5.79
   6  -8 -12    9.94    6.41
   6   8 -12   20.12    7.46
  -6   8  13    1.08    3.88
   6  -8 -13    0.00    4.42
   6   8 -13    2.83    5.07
  -6   8  14    2.26    3.99
   6  -8 -14   -0.00    5.47
   6   8 -14    2.31    5.83
  -6   8  15   62.12   12.08
   6   8 -15   64.84   13.93
  -6   8  16    1.63    4.62
   6   8 -16    0.00    4.55
  -6   8  17   28.80    8.48
   6  -8 -17   17.23    8.26
   6   8 -17   28.06    9.08
  -6   8  18   -0.00    4.27
   6  -8 -18   -0.00    5.94
   6   8 -18    0.00    4.68
  -6   8  19   12.91    6.91
   6  -8 -19    3.33    6.56
   6   8 -19   10.98    7.36
  -6   8  20    6.70    5.42
   6  -8 -20    3.28    6.19
   6   8 -20   -0.00    4.57
  -6   8  21   14.38    7.14
   6  -8 -21    8.37    6.88
   6   8 -21    4.42    6.22
  -6   8  22    0.00    5.21
   6  -8 -22   -0.00    5.15
   6   8 -22    2.27    5.19
  -6   8  23    4.92    6.26
   6  -8 -23   -0.00    7.00
   6   8 -23   11.91    7.26
  -6   8  24    0.00    4.89
   6  -8 -24   -0.00    6.28
   6   8 -24   -0.00    5.72
  -6   8  25    0.54    5.56
   6  -8 -25   10.81    9.00
   6   8 -25    4.49    6.38
  -6   8  26   -0.00    5.84
   6  -8 -26    0.67    5.06
   6   8 -26    2.68    6.40
  -6   8  27    5.57    6.70
   6  -8 -27    6.91    8.54
   6   8 -27    4.84    5.73
  -6   8  28   -0.00    5.33
   6  -8 -28   -0.00    6.32
   6   8 -28    6.31    6.92
  -6   8  29   -0.00    5.08
   6  -8 -29    0.00    5.76
   6   8 -29    0.00    3.93
  -6   8  30    0.00    5.42
   6  -8 -30    0.00    6.58
   6   8 -30    0.00    4.81
  -6   8  31    0.29    5.57
   6  -8 -31    0.58    6.73
   6   8 -31   10.80    7.16
  -6   8  32   12.52    8.49
   6  -8 -32   -0.00    6.23
   6   8 -32    4.22    6.23
  -6   8  33   -0.00    5.82
   6  -8 -33   -0.00    7.00
   6   8 -33    5.57    7.87
  -6   8  34   -0.00    6.09
   6  -8 -34   10.83    9.11
   6   8 -34   -0.00    5.37
   6   8 -35   -0.00    6.44
   6   8 -36    4.35    6.90
   6   8 -37    0.82    5.85
   6   9  -1   14.38    7.37
  -6  -9   1    0.95    5.33
  -6   9   2    0.77    2.90
   6   9  -2    2.74    5.98
  -6  -9   2   12.82    7.25
  -6   9   3   90.21   12.49
   6  -9  -3  126.63   13.91
   6   9  -3   86.76   16.33
  -6  -9   3   82.00   16.46
  -6   9   4   12.37    4.54
   6  -9  -4   11.38    5.13
   6   9  -4   14.80    8.11
  -6  -9   4    3.01    4.88
  -6   9   5    3.69    3.63
   6  -9  -5   -0.00    3.84
  -6  -9   5    0.06    5.76
  -6   9   6    3.45    3.96
   6  -9  -6    5.69    4.81
  -6  -9   6   -0.00    4.42
  -6   9   7   11.65    5.10
   6  -9  -7   11.40    6.10
   6   9  -7    3.07    5.59
  -6  -9   7    3.93    5.37
  -6   9   8   -0.00    3.30
  -6   9   8    1.07    3.51
   6  -9  -8   -0.00    4.30
   6   9  -8   -0.00    4.89
  -6  -9   8    3.44    5.59
  -6   9   9   61.45   10.49
  -6   9   9   47.34   10.25
   6  -9  -9   88.66   13.53
   6   9  -9   66.91   14.32
  -6  -9   9   40.36   11.23
  -6   9  10   -0.00    3.52
  -6   9  10    2.70    3.65
   6  -9 -10    1.85    4.14
   6   9 -10    0.00    5.22
  -6  -9  10   -0.00    5.39
  -6   9  11    2.22    3.76
   6  -9 -11   -0.00    5.26
   6   9 -11    0.00    5.61
  -6  -9  11    1.56    4.72
  -6   9  12   -0.00    4.11
   6  -9 -12    2.22    4.84
   6   9 -12    2.11    5.54
  -6  -9  12    4.02    5.00
  -6   9  13   35.47    9.03
   6  -9 -13   48.81   11.79
   6   9 -13   61.84   12.75
  -6  -9  13   27.17    9.88
  -6   9  14   -0.00    3.96
   6   9 -14    0.96    4.45
  -6   9  15   14.25    6.18
   6   9 -15    9.74    6.06
  -6   9  16    5.17    4.84
   6   9 -16   12.21    8.06
  -6   9  17    7.25    5.54
   6  -9 -17    3.73    5.62
   6   9 -17    0.00    6.44
  -6   9  18    0.36    4.50
   6  -9 -18    0.00    5.17
   6   9 -18   -0.00    5.18
  -6   9  19   15.06    7.19
   6  -9 -19   31.86   10.40
   6   9 -19   18.23    8.04
  -6   9  20    2.65    5.19
   6  -9 -20    0.82    7.01
   6   9 -20   -0.00    4.96
  -6   9  21    0.00    4.52
   6  -9 -21   -0.00    5.49
   6   9 -21   -0.00    5.80
  -6   9  22    2.19    5.23
   6  -9 -22   -0.00    5.77
   6   9 -22    6.82    6.81
  -6   9  23   20.49    8.82
   6  -9 -23   26.19   10.72
   6   9 -23   30.45    9.87
  -6   9  24   -0.00    5.59
   6  -9 -24   -0.00    6.14
   6   9 -24    4.62    5.46
  -6   9  25    3.17    5.88
   6  -9 -25   11.02    8.47
   6   9 -25    3.74    5.59
  -6   9  26    0.00    4.64
   6  -9 -26   -0.00    6.70
   6   9 -26    0.00    5.71
  -6   9  27    0.17    4.73
   6  -9 -27   -0.00    6.58
   6   9 -27    0.21    5.80
  -6   9  28   -0.00    5.69
   6  -9 -28    8.88    8.67
   6   9 -28    1.56    5.70
  -6   9  29    0.80    5.49
   6  -9 -29   12.62    9.53
   6   9 -29   13.75    8.16
  -6   9  30   -0.00    5.44
   6  -9 -30   -0.00    6.07
   6   9 -30   -0.00    5.80
  -6   9  31   -0.00    5.26
   6  -9 -31    6.95    7.57
   6   9 -31    3.09    5.86
  -6   9  32   -0.00    6.18
   6  -9 -32   -0.00    8.89
   6   9 -32    0.00    5.50
  -6   9  33    8.47    7.57
   6  -9 -33    7.54    7.95
   6   9 -33    0.00    5.46
  -6   9  34    0.00    6.04
   6  -9 -34    4.05    7.65
   6   9 -34    3.71    5.97
  -6   9  35    0.86    5.27
   6   9 -35    5.85    6.42
   6   9 -36    6.07    6.41
  -6  10   1   28.65    5.58
   6  10  -1   23.24    9.33
  -6 -10   1   23.82    8.63
  -6  10   2    9.74    3.83
   6  10  -2   17.19    7.96
  -6 -10   2    9.70    6.65
  -6  10   3    0.00    2.59
   6  10  -3    2.52    5.33
  -6 -10   3    0.45    5.14
  -6  10   4    1.76    3.17
   6  10  -4    5.27    5.31
  -6 -10   4   15.78    7.71
  -6  10   5   30.68    6.70
   6  10  -5    1.23    5.38
  -6 -10   5   11.65    7.38
  -6  10   6   -0.00    3.22
   6  10  -6   -0.00    5.24
  -6 -10   6    3.76    4.99
  -6  10   7    9.21    4.75
   6  10  -7   10.69    6.72
  -6 -10   7   10.71    7.26
  -6  10   8   -0.00    3.61
   6 -10  -8    0.00    3.91
   6  10  -8    1.10    4.24
  -6 -10   8    0.93    4.59
  -6  10   9   -0.00    3.24
   6 -10  -9    2.96    4.81
   6  10  -9   -0.00    5.07
   6  10  -9    0.71    4.73
  -6 -10   9    1.43    4.53
  -6  10  10    0.64    3.16
   6 -10 -10    0.00    5.16
   6  10 -10    2.36    5.10
  -6 -10  10    6.36    6.70
  -6  10  11   62.70   11.87
   6 -10 -11   75.98   14.21
   6  10 -11   84.63   16.06
  -6 -10  11   92.74   16.26
  -6  10  12    3.17    4.73
   6 -10 -12    8.86    6.12
   6  10 -12    8.45    6.72
  -6 -10  12   -0.00    5.05
  -6  10  13   10.60    5.72
   6 -10 -13    3.50    5.97
   6  10 -13    0.25    4.82
  -6 -10  13    2.92    6.12
  -6  10  14   -0.00    4.14
   6  10 -14    6.36    6.27
  -6 -10  14   -0.00    5.75
  -6  10  15   49.77   10.64
   6  10 -15   30.23   10.32
  -6 -10  15   21.28    8.31
  -6  10  16    0.14    3.53
   6 -10 -16   -0.00    5.30
   6  10 -16    0.98    5.07
  -6  10  17    9.90    6.40
   6 -10 -17   20.29    9.64
   6  10 -17   25.06    9.42
  -6  10  18    2.13    4.96
   6 -10 -18    0.23    4.73
   6  10 -18    0.85    4.81
  -6  10  19    0.66    4.23
   6 -10 -19    9.75    7.09
   6  10 -19    0.00    5.85
  -6  10  20    2.00    4.66
   6 -10 -20   -0.00    5.86
   6  10 -20    0.79    5.04
  -6  10  21   27.95    9.27
   6 -10 -21   12.95    8.09
   6  10 -21   36.32   10.92
  -6  10  22   -0.00    4.70
   6 -10 -22   -0.00    6.62
   6  10 -22    1.86    7.16
  -6  10  23   -0.00    5.32
   6 -10 -23    2.49    5.88
   6  10 -23   10.28    7.33
  -6  10  24    3.66    5.85
   6 -10 -24   -0.00    6.87
   6  10 -24    2.58    6.36
  -6  10  25    6.59    6.66
   6 -10 -25    2.93    6.75
   6  10 -25    3.92    6.47
  -6  10  26    2.81    4.84
   6 -10 -26    0.00    6.72
   6  10 -26   -0.00    6.41
  -6  10  27   13.55    8.52
   6 -10 -27   -0.00    7.05
   6  10 -27    6.33    5.89
  -6  10  28    0.44    5.07
   6 -10 -28    6.99    7.37
   6  10 -28    4.51    6.77
  -6  10  29    2.94    5.22
   6 -10 -29    0.27    7.42
   6  10 -29   -0.00    7.23
  -6  10  30    1.44    4.39
   6 -10 -30    0.31    6.22
   6  10 -30   -0.00    5.18
  -6  10  31   -0.00    5.51
   6 -10 -31    3.10    6.49
   6  10 -31    4.59    6.21
  -6  10  32    2.83    6.05
   6 -10 -32   -0.00    7.12
   6  10 -32    0.72    5.91
  -6  10  33    0.00    6.27
   6 -10 -33    0.00    7.23
   6  10 -33    3.59    5.78
  -6  10  34    1.07    5.79
   6  10 -34    3.74    5.43
  -6  10  35   -0.00    6.00
   6  10 -35   -0.00    6.31
  -6  11   1    1.97    2.59
   6  11  -1    4.44    6.27
  -6 -11   1    7.16    6.18
  -6  11   2    0.00    2.43
   6  11  -2    1.96    4.88
  -6 -11   2    6.81    6.02
  -6  11   3   36.53    6.79
   6  11  -3   24.31    9.17
  -6 -11   3    6.34    6.81
  -6  11   4    6.29    3.37
   6  11  -4    0.61    4.33
  -6 -11   4    2.50    4.79
  -6  11   5    3.10    3.62
   6  11  -5    3.39    5.44
  -6 -11   5    4.05    5.50
  -6  11   6   -0.00    3.98
   6  11  -6    2.77    5.68
  -6 -11   6    3.85    5.97
  -6  11   7    2.98    3.94
   6  11  -7    7.98    6.09
  -6 -11   7   -0.00    5.10
  -6  11   8    0.00    4.47
   6  11  -8   12.80    6.96
  -6 -11   8    6.18    6.00
  -6  11   9   15.60    6.34
   6  11  -9   20.41    9.36
  -6 -11   9    6.46    6.25
  -6  11  10    4.25    4.39
   6  11 -10   -0.00    4.63
  -6 -11  10   -0.00    5.04
  -6  11  11    1.85    3.35
   6  11 -11    2.82    5.79
  -6 -11  11    1.37    5.28
  -6  11  12    3.38    4.28
   6  11 -12   10.59    7.05
  -6 -11  12    3.11    5.59
  -6  11  13   10.06    6.60
   6  11 -13   24.49    9.72
  -6 -11  13   10.69    8.31
  -6  11  14    0.63    3.69
   6  11 -14   -0.00    5.76
  -6 -11  14   -0.00    5.09
  -6  11  15    0.14    4.69
   6 -11 -15    6.45    6.37
   6  11 -15    6.55    6.07
  -6 -11  15   20.41    8.60
  -6  11  16    0.00    4.38
   6 -11 -16    2.24    6.42
   6  11 -16    1.13    5.84
  -6 -11  16    4.61    5.14
  -6  11  17    5.50    5.12
   6 -11 -17   18.64    8.32
   6  11 -17    4.25    5.56
  -6 -11  17    3.82    5.14
  -6  11  18   -0.00    4.67
   6 -11 -18   -0.00    5.12
   6  11 -18    4.86    5.93
  -6 -11  18    0.00    5.63
  -6  11  19    0.20    4.92
   6 -11 -19   16.44    8.32
   6  11 -19   19.89    8.39
  -6  11  20   -0.00    4.81
   6 -11 -20   -0.00    6.04
   6  11 -20   -0.00    5.35
  -6  11  21    0.26    4.10
   6 -11 -21   -0.00    7.58
   6  11 -21    1.79    5.02
  -6  11  22    8.48    5.63
   6 -11 -22   -0.00    5.36
   6  11 -22   -0.00    4.86
  -6  11  23   19.76    8.04
   6 -11 -23    7.53    8.15
   6  11 -23   12.66    8.18
  -6  11  24    0.00    4.55
   6 -11 -24   -0.00    5.87
   6  11 -24    1.37    5.73
  -6  11  25    0.66    5.24
   6 -11 -25    1.16    6.92
   6  11 -25    3.32    5.97
  -6  11  26    2.50    4.76
   6 -11 -26    4.62    6.86
   6  11 -26    0.00    6.44
  -6  11  27    1.64    5.38
   6 -11 -27   -0.00    7.09
   6  11 -27   -0.00    5.74
  -6  11  28    0.71    6.12
   6 -11 -28    0.43    7.77
   6  11 -28   -0.00    6.49
  -6  11  29   -0.00    5.33
   6 -11 -29    3.44    7.37
   6  11 -29   -0.00    4.49
  -6  11  30   -0.00    6.08
   6 -11 -30    7.89    8.53
   6  11 -30    5.72    6.65
  -6  11  31   -0.00    6.41
   6 -11 -31    1.29    7.13
   6  11 -31   -0.00    5.79
  -6  11  32   -0.00    5.47
   6 -11 -32    0.00    9.29
   6  11 -32    1.94    5.10
  -6  12   1   39.40    6.82
   6  12  -1   14.16    9.08
  -6 -12   1   20.93    8.96
  -6  12   2    2.01    3.19
   6  12  -2   -0.00    6.80
  -6 -12   2    0.00    4.53
  -6  12   3    0.00    2.12
   6  12  -3    1.62    5.45
  -6 -12   3    5.24    6.14
  -6  12   4    1.53    2.96
   6  12  -4    0.76    4.98
  -6 -12   4   -0.00    4.51
  -6  12   5   33.58    7.22
   6  12  -5   17.01    7.93
  -6 -12   5    9.77    7.10
  -6  12   6   -0.00    3.33
   6  12  -6    4.28    6.26
  -6 -12   6    0.87    5.27
  -6  12   7    5.32    4.43
   6  12  -7    1.19    5.49
  -6 -12   7    7.66    5.96
  -6  12   8    6.37    4.45
   6  12  -8    0.15    4.37
  -6 -12   8    0.46    4.60
  -6  12   9    6.57    5.17
   6  12  -9   -0.00    5.39
  -6 -12   9   -0.00    4.58
  -6  12  10    4.74    4.38
   6  12 -10    1.76    5.27
  -6 -12  10    0.90    4.88
  -6  12  11   17.83    6.89
   6  12 -11    8.73    6.67
  -6 -12  11    5.39    6.89
  -6  12  12    2.83    4.56
  -6 -12  12    1.17    6.08
  -6  12  13    4.16    4.18
   6  12 -13    3.42    6.11
  -6 -12  13    7.04    6.65
  -6  12  14    0.00    4.62
   6  12 -14   -0.00    5.58
  -6 -12  14   -0.00    4.82
  -6  12  15    7.29    5.57
   6  12 -15    6.57    6.69
  -6 -12  15    8.38    7.14
  -6  12  16   -0.00    4.28
   6  12 -16    2.33    5.81
  -6 -12  16    1.42    4.92
  -6  12  17    2.22    5.09
   6  12 -17    0.00    5.21
  -6 -12  17    5.18    6.27
  -6  12  18   -0.00    4.38
   6  12 -18   -0.00    4.68
  -6 -12  18    2.61    5.33
  -6  12  19    0.26    3.52
   6  12 -19   -0.00    5.64
  -6 -12  19    4.60    5.77
  -6  12  20    3.18    4.47
   6 -12 -20   -0.00    6.95
   6  12 -20   -0.00    4.80
  -6 -12  20   -0.00    4.15
  -6  12  21    6.96    6.14
   6 -12 -21    1.82    6.87
   6  12 -21   17.96    8.06
  -6 -12  21   10.64    6.83
  -6  12  22    1.76    4.81
   6 -12 -22    0.91    6.96
   6  12 -22    0.74    5.30
  -6  12  23    0.15    3.80
   6 -12 -23   -0.00    5.68
   6  12 -23   -0.00    4.43
  -6  12  24   -0.00    4.90
   6 -12 -24    4.07    6.18
   6  12 -24    0.20    4.66
  -6  12  25    6.28    6.18
   6 -12 -25    4.63    7.85
   6  12 -25    5.38    6.58
  -6  12  26    0.00    4.76
   6 -12 -26    1.35    7.06
   6  12 -26    0.88    6.17
  -6  12  27   -0.00    4.38
   6 -12 -27   10.13    9.28
   6  12 -27    3.36    7.21
  -6  12  28   -0.00    4.99
   6 -12 -28   -0.00    6.21
   6  12 -28   11.37    8.28
  -6  12  29   -0.00    5.23
   6 -12 -29   -0.00    7.35
   6 -12 -30    0.00    6.98
   6 -12 -31   -0.00    6.21
  -6  13   1    4.75    3.14
   6  13  -1    8.86    7.87
  -6 -13   1    9.03    8.19
  -6  13   2    3.83    3.01
   6  13  -2    8.46    6.64
  -6 -13   2    6.90    6.43
  -6  13   3   28.86    6.55
   6  13  -3    8.14    7.20
  -6 -13   3   18.99    9.23
  -6  13   4    6.61    4.23
   6  13  -4    6.51    8.19
  -6 -13   4    8.81    6.49
  -6  13   5    8.16    4.47
   6  13  -5    1.87    5.83
  -6 -13   5   11.20    6.98
  -6  13   6   -0.00    3.51
   6  13  -6   -0.00    6.18
  -6 -13   6   -0.00    5.10
  -6  13   7    4.83    3.99
   6  13  -7   10.22    7.09
  -6 -13   7    6.02    6.82
  -6  13   8    6.73    4.87
   6  13  -8    5.27    6.48
  -6 -13   8   -0.00    5.09
  -6  13   9   25.83    7.36
   6  13  -9   13.10    7.67
  -6 -13   9    6.94    6.34
  -6  13  10    6.82    4.74
   6  13 -10   -0.00    4.73
  -6 -13  10   -0.00    5.81
  -6  13  11    1.51    4.43
   6  13 -11   -0.00    5.88
  -6 -13  11    6.68    6.28
  -6  13  12    6.05    4.95
   6  13 -12   -0.00    5.22
  -6 -13  12   -0.00    5.67
  -6  13  13    0.00    4.14
   6  13 -13    0.30    5.86
  -6 -13  13    6.29    6.47
  -6  13  14   -0.00    4.31
  -6 -13  14    1.35    4.96
  -6  13  15    5.22    5.40
  -6 -13  15   -0.00    4.26
  -6  13  16    0.00    3.96
   6  13 -16   -0.00    5.02
  -6 -13  16   -0.00    5.46
  -6  13  17    0.09    3.65
   6  13 -17    3.84    6.55
  -6 -13  17    2.50    5.38
  -6  13  18    1.88    4.07
   6  13 -18    0.00    5.16
  -6 -13  18    3.30    5.68
  -6  13  19    6.68    6.50
   6  13 -19    6.60    6.75
  -6 -13  19   13.45    7.12
  -6  13  20    8.39    6.01
   6  13 -20    5.45    6.79
  -6 -13  20    0.38    5.27
  -6  13  21   -0.00    5.49
   6  13 -21    6.65    6.39
  -6 -13  21   -0.00    5.65
  -6  13  22    0.00    5.64
   6  13 -22    0.00    5.33
  -6 -13  22   -0.00    4.30
  -6  13  23    0.00    5.10
   6  13 -23    2.65    5.63
  -6  13  24   -0.00    4.74
   6  13 -24   -0.00    4.41
  -6  13  25   -0.00    5.32
   6 -13 -28    2.77    6.60
   6 -13 -29    4.91    7.66
   6 -13 -30    0.00    8.39
  -6  14   1   10.26    3.99
   6  14  -1    2.61    7.07
  -6 -14   1    5.73    6.92
  -6  14   2    2.30    3.03
   6  14  -2    3.76    5.16
  -6 -14   2   -0.00    4.98
  -6  14   3   -0.00    2.68
   6  14  -3    8.70    7.76
  -6 -14   3    1.32    4.85
  -6  14   4    2.14    3.24
   6  14  -4    2.23    5.06
  -6 -14   4    6.30    6.26
  -6  14   5   23.93    6.38
   6  14  -5    6.69    6.43
  -6 -14   5   13.77    7.66
  -6  14   6   13.44    5.08
   6  14  -6    6.25    7.25
  -6 -14   6    2.17    5.70
  -6  14   7    4.05    4.74
   6  14  -7   -0.00    5.54
  -6 -14   7    5.43    5.83
  -6  14   8   -0.00    3.64
   6  14  -8    1.28    4.64
  -6 -14   8   -0.00    5.20
  -6  14   9    0.00    3.90
   6  14  -9    3.66    5.39
  -6 -14   9    6.12    5.58
  -6  14  10    3.14    4.92
   6  14 -10    0.00    5.38
  -6 -14  10    4.13    6.83
  -6  14  11    3.49    5.07
   6  14 -11    4.03    5.85
  -6 -14  11    8.52    5.95
  -6  14  12   -0.00    3.74
   6  14 -12    0.82    5.66
  -6 -14  12    2.45    4.85
  -6  14  13    1.28    4.07
   6  14 -13   -0.00    5.42
  -6 -14  13    3.46    5.12
  -6  14  14    0.00    5.00
   6  14 -14    1.67    4.92
  -6 -14  14   -0.00    5.29
  -6  14  15    0.00    4.55
   6  14 -15    7.94    7.33
  -6 -14  15    5.18    6.76
  -6  14  16    2.52    3.99
  -6 -14  16    1.03    5.68
  -6  14  17   -0.00    4.74
  -6 -14  17    0.28    5.80
  -6  14  18    0.05    4.18
   6  14 -18    1.12    5.46
  -6 -14  18    0.38    4.44
  -6  14  19    0.00    4.43
   6  14 -19   -0.00    6.75
  -6  14  20   -0.00    4.49
  -6  14  21    0.00    5.69
  -6  14  22    0.96    4.38
  -6  15   1    0.80    2.86
   6  15  -1    0.00    5.20
  -6 -15   1    2.50    6.28
  -6  15   2   12.76    4.62
   6  15  -2    0.00    6.58
  -6 -15   2    7.85    6.44
  -6  15   3    5.88    3.90
   6  15  -3    2.81    6.45
  -6 -15   3    1.43    6.58
  -6  15   4    1.74    3.27
   6  15  -4    4.36    6.36
  -6 -15   4   -0.00    5.15
  -6  15   5    4.27    3.82
   6  15  -5    7.02    5.84
  -6 -15   5    1.36    5.47
  -6  15   6    2.13    3.71
   6  15  -6    5.15    6.89
  -6 -15   6    5.89    7.45
  -6  15   7   -0.00    3.54
   6  15  -7   -0.00    5.68
  -6 -15   7   -0.00    5.40
  -6  15   8    0.41    2.67
   6  15  -8    2.91    6.20
  -6 -15   8   10.23    6.76
  -6  15   9    1.93    4.83
   6  15  -9    2.44    5.10
  -6 -15   9    7.68    5.90
  -6  15  10    0.93    4.41
   6  15 -10   -0.00    6.17
  -6 -15  10    5.19    6.01
  -6  15  11    4.74    4.51
   6  15 -11    1.21    4.71
  -6 -15  11   -0.00    4.45
  -6  15  12    0.00    4.60
   6  15 -12   -0.00    5.80
  -6 -15  12    9.84    7.08
  -6  15  13    2.28    5.00
   6  15 -13    2.95    7.18
  -6 -15  13    6.46    6.96
  -6  15  14    0.12    3.64
   6  15 -14   -0.00    3.23
  -6  15  15    4.88    5.39
   6  15 -15   -0.00    5.90
  -6  15  16    2.36    3.88
   6  15 -16    1.31    4.73
  -6  15  17   -0.00    3.75
   6  15 -17   -0.00    5.39
  -6  16   1    3.38    3.28
   6  16  -1   -0.00    5.30
  -6 -16   1    3.76    6.27
  -6  16   2    3.28    3.73
   6  16  -2    0.00    6.03
  -6 -16   2    2.28    6.13
  -6  16   3   -0.00    2.86
   6  16  -3   -0.00    6.59
  -6 -16   3    6.43    7.36
  -6  16   4    0.00    2.67
   6  16  -4    8.91    7.55
  -6 -16   4   -0.00    5.53
  -6  16   5    1.31    3.07
   6  16  -5   -0.00    5.95
  -6 -16   5    0.00    5.55
  -6  16   6    5.27    4.21
   6  16  -6   -0.00    6.29
  -6 -16   6    6.76    7.02
  -6  16   7    0.00    3.21
   6  16  -7   -0.00    5.38
  -6 -16   7    8.83    7.47
  -6  16   8   -0.00    4.08
   6  16  -8   -0.00    5.77
  -6 -16   8   -0.00    5.60
  -6  16   9    0.73    3.77
   6  16  -9   -0.00    6.03
  -6  16  10    1.36    3.20
   6  16 -10   -0.00    5.70
  -6  16  11    1.22    4.03
   6  16 -11   -0.00    5.46
  -6  16  12    2.94    4.73
   6  16 -12   -0.00    6.00
   6  16 -13   -0.00    6.22
  -6  17   1    0.58    2.88
   6  17  -1   -0.00    5.10
  -6 -17   1    0.00    6.01
  -6  17   2    0.28    2.82
   6  17  -2   -0.00    4.99
  -6 -17   2    0.94    5.97
  -6  17   3    0.00    2.77
   6  17  -3   10.65    7.90
  -6 -17   3    0.00    6.62
  -6  17   4    4.22    3.80
   6  17  -4    3.74    6.29
  -6  17   5   -0.00    3.12
   6  17  -5   -0.00    6.04
  -6  17   6   -0.00    2.59
  -5   0   1    3.13    3.07
  -5   0   1    1.91    3.14
   5   0  -1   -0.00    3.09
   5   0  -1   -0.00    2.86
   5   0  -1    0.89    3.01
  -5   0   2   -0.00    2.88
  -5   0   2   -0.00    3.38
   5   0  -2   -0.00    3.83
   5   0  -2    0.53    3.25
  -5   0   3   71.57   10.19
  -5   0   3   70.15   10.93
   5   0  -3   61.58   10.03
   5   0  -3   73.23   10.44
  -5   0   4   -0.00    3.92
  -5   0   4   -0.00    3.87
   5   0  -4   -0.00    3.84
   5   0  -4    4.92    3.75
  -5   0   5 1982.72  174.22
  -5   0   5 1977.94  175.12
   5   0  -5 2280.94  175.70
   5   0  -5 2116.12  174.68
  -5   0   6   -0.00    3.76
  -5   0   6    2.84    4.55
   5   0  -6    2.38    3.41
   5   0  -6    1.33    3.78
  -5   0   7   63.22    9.38
  -5   0   7    4.82    5.51
   5   0  -7   48.34    8.69
   5   0  -7   16.20    5.74
  -5   0   8    0.24    3.70
  -5   0   8    1.51    4.67
   5   0  -8    1.15    4.16
   5   0  -8   -0.00    3.83
  -5   0   9  522.69   45.92
  -5   0   9  497.67   46.38
   5   0  -9  425.54   44.74
   5   0  -9  460.05   44.57
  -5   0  10    1.42    4.23
  -5   0  10    0.00    4.55
   5   0 -10    1.22    3.99
   5   0 -10    1.68    3.83
  -5   0  11   23.08    7.33
  -5   0  11   39.02    8.94
   5   0 -11   26.58    8.05
   5   0 -11   33.35    7.66
  -5   0  12   -0.00    4.69
  -5   0  12    0.12    3.91
   5   0 -12    3.56    4.30
   5   0 -12    0.79    3.82
  -5   0  13   11.45    5.78
  -5   0  13    1.92    4.27
   5   0 -13    2.19    5.07
   5   0 -13    0.00    3.82
  -5   0  14    1.90    4.44
   5   0 -14    1.89    4.19
   5   0 -14    0.01    3.54
  -5   0  15  126.45   18.44
   5   0 -15  130.29   18.39
   5   0 -15  134.72   17.62
  -5   0  16    4.01    4.80
   5   0 -16    2.68    4.46
   5   0 -16   -0.00    3.62
  -5   0  17   39.96   10.12
   5   0 -17   66.19   12.70
   5   0 -17   69.78   11.60
  -5   0  18    2.30    5.15
   5   0 -18   -0.00    3.95
  -5   0  19   96.60   16.84
   5   0 -19  114.04   16.62
  -5   0  20   -0.00    4.42
  -5   0  21  153.47   21.59
   5   0 -21  114.92   19.50
  -5   0  22   -0.00    4.30
   5   0 -22   -0.00    5.56
  -5   0  23    0.84    4.82
   5   0 -23   -0.00    5.85
  -5   0  24   -0.00    5.70
   5   0 -24    2.93    6.18
  -5   0  25   30.91   10.11
   5   0 -25   11.49    8.47
  -5   0  26   -0.00    5.43
   5   0 -26   -0.00    5.84
  -5   0  27    2.08    4.69
   5   0 -27    7.20    8.54
   5   0 -28    3.66    6.96
   5   0 -29    4.55    6.71
   5   0 -30   -0.00    5.72
   5   0 -31   26.46   10.88
   5   0 -32   -0.00    5.93
   5   0 -33   -0.00    6.36
   5   0 -34    0.00    6.43
   5   0 -35    0.68    6.30
   5   0 -36   -0.00    6.37
   5   0 -37    0.00    6.50
   5   0 -38    6.29    6.43
   5   0 -39    1.41    6.61
  -5   1   1  437.10   40.05
  -5   1   1  441.04   40.80
   5  -1  -1  400.88   40.31
   5  -1  -1  525.28   40.85
   5   1  -1  391.11   41.35
   5   1  -1  458.96   42.03
   5   1  -1  457.90   41.41
  -5  -1   1  411.50   41.58
  -5  -1   1  387.67   40.49
  -5  -1   1  512.74   42.89
  -5   1   2    1.70    2.97
  -5   1   2    4.51    3.94
   5  -1  -2    3.28    3.38
   5  -1  -2    4.96    3.35
   5   1  -2    0.61    3.56
   5   1  -2    7.88    4.30
  -5  -1   2    0.00    3.42
  -5  -1   2   -0.00    3.74
  -5   1   3  468.96   41.04
  -5   1   3  400.51   40.91
   5  -1  -3  415.91   40.81
   5  -1  -3  476.54   40.85
   5   1  -3  442.50   42.04
   5   1  -3  468.51   42.00
  -5  -1   3  443.61   41.43
  -5  -1   3  421.57   42.09
  -5   1   4   10.15    4.56
  -5   1   4    6.16    4.82
   5  -1  -4    2.00    3.94
   5  -1  -4    5.59    3.88
   5   1  -4    0.00    4.28
   5   1  -4   18.37    5.69
  -5  -1   4   10.51    4.85
  -5  -1   4    6.05    4.39
  -5   1   5  103.11   12.91
  -5   1   5   84.54   12.68
   5  -1  -5   87.31   12.55
   5  -1  -5   89.92   11.92
   5   1  -5   93.77   13.21
   5   1  -5   88.62   12.89
  -5  -1   5   94.66   12.86
  -5  -1   5  110.05   14.31
  -5   1   6  456.70   42.17
  -5   1   6  387.37   41.83
   5  -1  -6  551.34   43.56
   5  -1  -6  388.21   40.89
   5   1  -6  422.39   42.55
  -5  -1   6  504.23   42.94
  -5  -1   6  469.13   43.63
  -5   1   7  565.22   53.01
  -5   1   7  573.26   53.51
   5  -1  -7  525.26   52.62
   5  -1  -7  578.50   52.37
   5   1  -7  622.91   54.18
   5   1  -7  583.50   53.49
  -5  -1   7  609.81   54.62
  -5   1   8    1.32    4.55
  -5   1   8    1.83    4.77
   5  -1  -8    0.00    3.60
   5  -1  -8   -0.00    3.72
   5   1  -8    2.08    4.31
   5   1  -8    0.00    4.24
  -5  -1   8    0.00    4.28
  -5  -1   8    0.00    4.60
  -5   1   9   41.66    9.09
  -5   1   9   31.99    8.38
   5  -1  -9   35.43    8.33
   5  -1  -9   40.95    7.92
   5   1  -9   42.55    8.54
   5   1  -9   42.35    8.71
  -5  -1   9   45.57    8.83
  -5  -1   9   38.25    8.73
  -5   1  10    1.84    4.47
  -5   1  10    0.00    3.97
   5  -1 -10   -0.00    4.20
   5  -1 -10    3.35    4.06
   5   1 -10    3.56    3.68
   5   1 -10    5.30    4.03
  -5  -1  10    0.31    4.81
  -5  -1  10   -0.00    4.13
  -5   1  11  183.33   22.21
  -5   1  11  210.86   23.08
   5  -1 -11  169.62   21.75
   5  -1 -11  185.66   21.22
   5   1 -11  206.35   23.00
   5   1 -11  199.37   22.18
  -5  -1  11  224.17   23.19
  -5  -1  11  134.55   21.09
  -5   1  12   12.81    6.40
  -5   1  12   17.88    6.68
   5  -1 -12   16.03    6.40
   5  -1 -12   15.96    5.71
   5   1 -12    6.61    5.08
   5   1 -12   11.42    5.45
  -5  -1  12   10.30    5.59
  -5  -1  12   12.43    5.94
  -5   1  13  321.52   34.22
  -5   1  13  463.90   37.27
   5  -1 -13  326.82   34.44
   5  -1 -13  267.90   31.99
   5   1 -13  310.48   33.94
   5   1 -13  317.28   33.34
  -5  -1  13  326.80   34.27
  -5  -1  13  305.42   34.41
  -5   1  14    1.72    4.35
   5  -1 -14   -0.00    4.42
   5  -1 -14   -0.00    3.97
   5   1 -14    3.90    4.47
  -5  -1  14    0.00    4.19
  -5   1  15   28.64    8.04
   5  -1 -15   26.62    8.35
   5  -1 -15   14.08    6.00
   5   1 -15   32.62    8.78
   5   1 -15   38.70    8.47
  -5  -1  15   31.13    8.85
  -5   1  16    6.70    4.86
   5  -1 -16   -0.00    3.40
   5  -1 -16    5.93    4.19
   5   1 -16   -0.00    3.34
   5   1 -16    5.03    4.10
  -5  -1  16    4.90    5.05
  -5   1  17   25.70    8.70
   5  -1 -17   30.21    8.96
   5   1 -17   30.00    8.49
   5   1 -17   26.60    7.68
  -5  -1  17   30.83    8.99
  -5   1  18   10.36    6.17
   5   1 -18    0.00    2.79
  -5  -1  18   -0.00    4.40
  -5   1  19  121.21   19.10
   5   1 -19  147.64   19.43
  -5  -1  19  130.82   19.73
  -5   1  20    6.78    5.85
   5   1 -20    0.16    3.39
  -5  -1  20    0.00    4.62
  -5   1  21   -0.00    4.77
   5  -1 -21    0.02    5.47
   5   1 -21   -0.00    4.11
   5   1 -21    0.00    3.67
  -5  -1  21    9.62    6.65
  -5   1  22    0.00    4.64
   5  -1 -22    3.16    6.43
   5   1 -22   12.35    6.75
  -5  -1  22    8.56    6.86
  -5   1  23   52.97   12.67
   5  -1 -23   38.89   11.50
   5   1 -23   42.38   11.68
  -5  -1  23   35.37   10.96
  -5   1  24   10.82    7.29
   5  -1 -24   -0.00    5.91
   5   1 -24    4.98    5.36
  -5  -1  24    4.24    6.02
  -5   1  25    3.66    5.93
   5  -1 -25    6.03    6.12
   5   1 -25    6.91    6.83
  -5  -1  25   10.64    7.31
  -5   1  26    5.24    6.49
   5  -1 -26    8.89    8.48
   5   1 -26   13.44    7.72
  -5  -1  26    7.98    7.20
  -5   1  27   57.29   13.47
   5  -1 -27   46.14   12.91
   5   1 -27   20.69   10.20
  -5   1  28    9.70    7.99
   5  -1 -28    4.72    7.50
   5   1 -28    0.73    4.85
   5  -1 -29   24.88    9.97
   5   1 -29   16.28    9.20
   5  -1 -30    3.71    6.58
   5   1 -30    0.03    5.28
   5  -1 -31   -0.00    6.70
   5   1 -31    0.00    6.06
   5  -1 -32    2.71    6.89
   5   1 -32   -0.00    6.09
   5  -1 -33   25.13   11.13
   5   1 -33   26.96   11.09
   5  -1 -34    0.00    7.79
   5   1 -34   -0.00    6.26
   5  -1 -35    1.10    5.96
   5   1 -35    4.51    6.46
   5  -1 -36    2.08    6.23
   5   1 -36    5.61    7.46
   5  -1 -37   -0.00    7.57
   5   1 -37    0.00    7.37
   5  -1 -38    0.00    6.33
   5   1 -38    0.00    5.76
   5  -1 -39   20.07   10.85
   5   1 -39   -0.00    6.59
  -5   2   1    5.60    3.52
  -5   2   1    4.53    3.58
   5  -2  -1    3.60    3.29
   5  -2  -1    2.14    2.86
   5  -2  -1    7.55    3.33
   5   2  -1    8.59    5.03
   5   2  -1    3.39    4.29
   5   2  -1    5.37    4.43
  -5  -2   1    6.43    4.82
  -5  -2   1    7.67    4.82
  -5  -2   1    5.79    4.81
  -5   2   2    3.40    3.66
  -5   2   2   10.88    4.02
   5  -2  -2    8.52    4.22
   5  -2  -2   11.24    3.89
   5   2  -2   16.81    5.92
   5   2  -2    4.43    4.51
  -5  -2   2    7.05    5.72
  -5  -2   2   11.84    4.65
  -5  -2   2   15.51    5.94
  -5   2   3  157.40   18.11
  -5   2   3  170.46   19.02
   5  -2  -3  169.25   18.67
   5  -2  -3  173.37   17.87
   5   2  -3  170.90   20.24
   5   2  -3  177.11   20.13
  -5  -2   3  216.36   20.73
  -5  -2   3  158.60   20.05
  -5   2   4   50.13    9.11
  -5   2   4   78.85   10.29
   5  -2  -4   56.76    9.11
   5  -2  -4   69.75    9.19
   5   2  -4   55.39   10.22
   5   2  -4   65.30   10.49
  -5  -2   4   69.59   10.63
  -5  -2   4   54.02   10.55
  -5   2   5  491.18   48.21
  -5   2   5  518.97   48.53
   5  -2  -5  489.61   48.10
   5  -2  -5  581.19   47.95
   5   2  -5  510.46   49.74
   5   2  -5  588.93   50.36
  -5  -2   5  543.36   49.27
  -5  -2   5  524.71   50.33
  -5   2   6    4.79    4.36
  -5   2   6    0.00    3.67
   5  -2  -6    7.79    4.57
   5  -2  -6    7.86    3.48
   5   2  -6    4.97    5.05
   5   2  -6    4.43    4.25
  -5  -2   6    3.56    4.36
  -5  -2   6    0.00    4.79
  -5   2   7   58.90    9.90
  -5   2   7   61.64    9.85
   5  -2  -7   41.91    8.75
   5  -2  -7   61.57    8.85
   5   2  -7   49.77    9.72
   5   2  -7   37.83    8.75
  -5  -2   7   45.99    9.13
  -5  -2   7   34.22    8.53
  -5   2   8   11.50    5.58
  -5   2   8    7.60    4.81
   5  -2  -8   10.40    5.12
   5  -2  -8   20.32    5.29
   5   2  -8   10.05    5.77
   5   2  -8   10.64    5.43
  -5  -2   8   10.17    5.90
  -5  -2   8   11.57    5.51
  -5   2   9  575.29   53.63
  -5   2   9  596.21   53.74
   5  -2  -9  578.50   53.58
   5  -2  -9  620.48   52.73
   5   2  -9  564.39   53.90
   5   2  -9  576.29   53.97
  -5  -2   9  521.77   52.85
  -5  -2   9  548.94   54.37
  -5   2  10    2.00    5.25
  -5   2  10    0.76    3.96
   5  -2 -10    2.55    4.37
   5  -2 -10    2.31    3.40
   5   2 -10    5.95    4.62
   5   2 -10   -0.00    4.20
  -5  -2  10    0.00    4.97
  -5  -2  10    2.58    4.78
  -5   2  11   12.81    6.36
  -5   2  11   12.56    5.24
   5  -2 -11    8.91    5.18
   5  -2 -11   10.93    4.89
   5   2 -11    4.15    4.01
   5   2 -11   13.66    5.86
  -5  -2  11    2.41    3.81
  -5  -2  11    9.01    5.64
  -5   2  12   68.07   11.39
  -5   2  12   54.54   10.27
   5  -2 -12   47.09   10.14
   5  -2 -12   35.68    8.12
   5   2 -12   51.93   10.33
   5   2 -12   51.65   10.07
  -5  -2  12   69.81   11.19
  -5  -2  12   54.02   11.22
  -5   2  13   56.00   10.86
  -5   2  13   53.57   10.50
   5  -2 -13   50.66   11.34
   5  -2 -13   49.76    9.56
   5   2 -13   59.40   11.08
   5   2 -13   87.16   12.63
  -5  -2  13   54.63   11.17
  -5   2  14   31.26    8.43
   5  -2 -14   47.99   10.34
   5  -2 -14   41.63    8.43
   5   2 -14   10.89    7.27
   5   2 -14   34.17    8.25
  -5  -2  14   27.02    8.41
  -5   2  15  259.98   30.08
   5  -2 -15  250.53   30.33
   5   2 -15  265.21   30.27
   5   2 -15  307.40   30.87
  -5  -2  15  262.38   30.91
  -5   2  16    1.39    4.19
   5  -2 -16   -0.00    4.08
   5   2 -16    0.00    4.16
   5   2 -16    0.00    3.87
  -5  -2  16    2.73    4.49
  -5   2  17    4.86    4.56
   5  -2 -17    6.21    6.24
   5   2 -17    4.13    4.93
   5   2 -17   11.45    5.37
  -5  -2  17    9.47    5.83
  -5   2  18   -0.00    4.30
   5   2 -18   -0.00    3.79
  -5  -2  18    1.18    4.20
  -5   2  19  103.48   16.42
   5   2 -19   86.26   14.58
  -5  -2  19   81.54   15.55
  -5   2  20   53.51   12.09
   5   2 -20   43.95   10.35
  -5  -2  20   36.59   10.77
  -5   2  21    2.01    4.50
   5  -2 -21    0.00    5.91
   5   2 -21    2.73    4.53
   5   2 -21    4.43    4.60
  -5  -2  21   -0.00    5.20
  -5   2  22    0.52    4.12
   5  -2 -22    3.35    6.85
   5   2 -22   15.23    7.73
   5   2 -22    8.26    5.79
  -5  -2  22    7.45    6.62
  -5   2  23   19.45    7.77
   5  -2 -23    2.25    6.40
   5   2 -23    0.80    5.49
   5   2 -23    7.52    6.28
  -5  -2  23    9.37    6.94
  -5   2  24    0.00    5.52
   5  -2 -24   -0.00    6.52
   5   2 -24    1.15    5.41
  -5  -2  24    2.28    5.47
  -5   2  25   64.48   14.56
   5  -2 -25   59.12   14.99
   5   2 -25   64.96   14.22
  -5  -2  25   68.09   14.96
   5  -2 -26   10.04    8.01
   5   2 -26    9.44    6.86
   5  -2 -27   24.63   10.51
   5   2 -27   16.61    8.62
   5  -2 -28    2.01    6.12
   5   2 -28    1.63    5.20
   5  -2 -29   16.76    9.81
   5   2 -29   14.50    8.41
   5  -2 -30    8.00    8.43
   5   2 -30    2.43    6.04
   5  -2 -31   16.56    9.66
   5   2 -31   10.26    8.86
   5  -2 -32   -0.00    6.60
   5   2 -32   -0.00    5.87
   5  -2 -33   -0.00    7.31
   5   2 -33    3.62    6.02
   5  -2 -34   -0.00    6.79
   5   2 -34    9.34    6.28
   5  -2 -35    6.88    8.30
   5   2 -35    7.27    7.67
   5  -2 -36    1.92    5.10
   5   2 -36    0.00    5.51
   5  -2 -37    4.43    8.41
   5   2 -37    7.34    7.13
   5  -2 -38   -0.00    7.67
   5   2 -38   -0.00    7.13
   5   2 -39   -0.00    7.11
  -5   3   1  278.65   25.76
  -5   3   1  303.81   26.43
   5  -3  -1  245.45   25.40
   5  -3  -1  258.07   24.97
   5  -3  -1  268.44   24.57
   5   3  -1  238.08   28.21
   5   3  -1  257.63   28.61
   5   3  -1  319.62   29.36
  -5  -3   1  244.33   28.14
  -5  -3   1  257.33   27.78
  -5  -3   1  275.99   28.89
  -5   3   2   48.35    7.61
  -5   3   2   38.21    7.10
   5  -3  -2   42.20    7.09
   5  -3  -2   49.07    6.75
   5   3  -2   56.28   10.38
   5   3  -2   46.44    9.34
   5   3  -2   42.83    9.07
  -5  -3   2   50.26    9.94
  -5  -3   2   49.44    9.05
  -5  -3   2   40.12    9.12
  -5   3   3  131.96   13.57
  -5   3   3   91.35   11.93
   5  -3  -3   91.65   12.02
   5  -3  -3  109.44   11.80
   5   3  -3  107.65   15.06
  -5  -3   3  106.66   14.83
  -5  -3   3   89.62   13.32
  -5  -3   3   71.79   13.30
  -5   3   4    3.46    4.08
  -5   3   4   -0.00    3.47
   5  -3  -4    3.44    3.64
   5  -3  -4    4.16    3.33
   5   3  -4    0.00    4.52
   5   3  -4    6.03    5.21
  -5  -3   4   -0.00    3.58
  -5  -3   4    1.30    4.41
  -5   3   5  190.70   19.50
  -5   3   5  189.50   19.26
   5  -3  -5  156.17   18.48
   5  -3  -5  179.05   17.97
   5   3  -5  151.58   20.01
   5   3  -5  154.55   19.84
  -5  -3   5  158.77   19.43
  -5  -3   5  154.47   20.37
  -5   3   6  173.25   19.19
  -5   3   6  179.42   19.08
   5  -3  -6  171.60   18.96
   5   3  -6  171.76   20.58
   5   3  -6  147.01   19.63
  -5  -3   6  179.29   19.73
  -5  -3   6  125.86   19.29
  -5   3   7   63.00   10.28
  -5   3   7   64.53   10.11
   5  -3  -7   61.31    9.99
   5  -3  -7   70.54    9.83
   5   3  -7   53.99   10.67
   5   3  -7   75.40   11.79
  -5  -3   7   48.76   10.00
  -5  -3   7   62.13   11.62
  -5   3   8   71.34   11.89
  -5   3   8   65.63   11.22
   5  -3  -8   81.13   12.32
   5  -3  -8   87.80   11.33
   5   3  -8   78.80   12.79
   5   3  -8   83.25   12.90
  -5  -3   8   83.18   12.30
  -5  -3   8   98.38   14.52
  -5   3   9   72.00   11.67
  -5   3   9   74.33   11.59
   5  -3  -9   62.33   11.00
   5  -3  -9   81.41   10.98
   5   3  -9   79.78   12.51
   5   3  -9   65.10   11.66
  -5  -3   9   72.45   11.56
  -5  -3   9   63.05   11.91
  -5   3  10    9.53    5.61
  -5   3  10   18.03    6.20
   5  -3 -10   16.78    6.41
   5  -3 -10   14.33    4.97
   5   3 -10   14.75    6.04
   5   3 -10    7.80    5.20
  -5  -3  10   17.24    6.37
  -5  -3  10   10.92    5.95
  -5   3  11    1.91    4.41
  -5   3  11    0.00    3.55
   5  -3 -11    2.86    4.57
   5  -3 -11    1.45    3.65
   5   3 -11    0.49    3.54
   5   3 -11    1.61    4.87
  -5  -3  11    2.78    4.46
  -5  -3  11    0.10    3.40
  -5   3  12   10.78    6.15
  -5   3  12   26.34    7.33
   5  -3 -12   31.24    8.24
   5  -3 -12   31.30    7.02
   5   3 -12   29.64    8.28
   5   3 -12   30.70    8.37
  -5  -3  12   25.77    7.87
  -5   3  13  163.55   21.53
  -5   3  13  174.49   21.70
   5  -3 -13  206.88   23.52
   5   3 -13  173.18   22.14
   5   3 -13  174.45   22.06
  -5  -3  13  178.24   23.03
  -5   3  14   25.28    7.32
   5  -3 -14   25.89    8.32
   5   3 -14   16.49    6.99
   5   3 -14   19.94    7.02
  -5  -3  14   18.85    7.50
  -5   3  15    0.00    4.18
   5  -3 -15   10.62    6.84
   5   3 -15    0.00    4.98
   5   3 -15   13.34    5.96
  -5  -3  15    3.95    5.08
  -5   3  16   34.08    8.96
   5  -3 -16   28.23    8.87
   5   3 -16   29.70    8.28
   5   3 -16   18.94    6.94
  -5  -3  16   16.63    8.17
  -5   3  17   64.05   12.17
   5  -3 -17   66.61   13.10
   5   3 -17   54.07   11.30
  -5  -3  17   58.55   12.32
  -5   3  18    9.99    5.93
   5   3 -18    5.04    4.98
  -5  -3  18   21.02    7.42
  -5   3  19    2.47    4.32
   5   3 -19   -0.00    3.94
  -5  -3  19    3.75    5.65
  -5   3  20   -0.00    4.79
   5  -3 -20    0.00    6.31
   5   3 -20   -0.00    4.73
   5   3 -20    0.39    4.40
  -5  -3  20   -0.00    5.75
  -5   3  21   47.39   11.24
   5  -3 -21   32.74   10.60
   5   3 -21   38.06   10.21
   5   3 -21   33.93    9.60
  -5  -3  21   29.16    9.87
  -5   3  22   68.59   13.60
   5  -3 -22   43.71   12.14
   5   3 -22   34.08   10.51
   5   3 -22   41.24   10.81
  -5  -3  22   66.45   14.10
   5  -3 -23   46.19   13.68
   5   3 -23   48.28   12.44
   5   3 -23   69.99   13.60
  -5  -3  23   41.13   12.82
   5  -3 -24    0.36    6.40
   5   3 -24    0.71    6.00
   5  -3 -25    1.05    5.89
   5   3 -25    1.72    4.93
   5  -3 -26    0.00    7.16
   5   3 -26    1.28    4.92
   5  -3 -27   15.60    9.31
   5   3 -27   28.20    9.48
  -5   3  28    3.24    6.25
   5  -3 -28    0.00    5.80
   5   3 -28   12.24    7.39
  -5   3  29   13.83    8.15
   5  -3 -29    1.76    7.07
   5   3 -29   18.00    8.76
  -5   3  30    2.90    6.23
   5  -3 -30    0.00    6.61
   5   3 -30    3.52    6.41
   5  -3 -31    1.03    5.06
   5   3 -31    2.74    4.85
   5  -3 -32    3.51    6.37
   5   3 -32    1.42    6.16
   5  -3 -33   16.19    9.38
   5   3 -33    9.02    8.38
   5  -3 -34    2.97    6.96
   5   3 -34    4.11    5.74
   5  -3 -35    8.54    8.38
   5   3 -35    4.91    5.66
   5  -3 -36    5.10    6.38
   5   3 -36   -0.00    5.38
   5  -3 -37    0.00    8.52
   5   3 -37    0.50    6.61
   5  -3 -38   -0.00    8.30
   5   3 -38   -0.00    5.68
   5   3 -39    2.24    5.33
  -5   4   1   79.25    9.95
  -5   4   1   73.70    9.50
   5  -4  -1   82.27    9.71
   5  -4  -1   75.72    8.59
   5  -4  -1   72.00    8.23
   5   4  -1   63.81   12.10
   5   4  -1   81.33   12.66
  -5  -4   1   76.31   12.44
  -5  -4   1   70.45   11.96
  -5   4   2    9.97    4.17
  -5   4   2   10.40    3.81
   5  -4  -2   12.76    4.14
   5  -4  -2   10.83    3.09
   5   4  -2    6.17    4.66
   5   4  -2    8.17    5.03
   5   4  -2    9.11    5.20
  -5  -4   2   15.84    5.88
  -5  -4   2    5.81    4.43
  -5  -4   2   23.67    7.31
  -5   4   3   31.86    6.41
  -5   4   3   31.51    5.98
   5  -4  -3   32.72    6.32
   5  -4  -3   30.90    5.18
   5   4  -3   20.96    7.26
   5   4  -3   28.59    7.68
  -5  -4   3   40.37    9.25
  -5  -4   3   33.23    8.09
  -5  -4   3   37.58    8.59
  -5   4   4   51.32    8.59
  -5   4   4   55.49    8.50
   5  -4  -4   43.51    7.94
   5  -4  -4   55.82    7.54
   5   4  -4   45.85    9.97
   5   4  -4   51.37    9.86
  -5  -4   4   58.65   10.63
  -5  -4   4   46.66    9.37
  -5  -4   4   65.24   11.38
  -5   4   5  143.40   18.23
  -5   4   5  177.00   18.71
   5  -4  -5  176.40   18.87
   5  -4  -5  178.22   17.58
   5   4  -5  160.23   20.66
   5   4  -5  158.78   20.39
  -5  -4   5  187.85   20.52
  -5  -4   5  155.28   20.74
  -5   4   6    0.00    4.22
  -5   4   6    1.99    3.24
   5  -4  -6   -0.00    2.62
   5  -4  -6    0.00    2.78
   5   4  -6    0.33    4.21
   5   4  -6    0.92    3.40
  -5  -4   6   -0.00    3.24
  -5  -4   6    1.87    3.87
  -5   4   7   15.84    5.33
  -5   4   7   10.35    4.90
   5  -4  -7    7.72    4.52
   5  -4  -7    5.87    3.34
   5   4  -7    9.81    5.17
   5   4  -7    3.54    4.24
  -5  -4   7    6.01    4.30
  -5  -4   7    3.86    5.25
  -5   4   8   68.89   10.83
  -5   4   8   43.51    8.97
   5  -4  -8   58.92   10.09
   5  -4  -8   51.03    8.52
   5   4  -8   50.74   10.32
   5   4  -8   63.80   11.15
  -5  -4   8   68.40   10.92
  -5  -4   8   65.80   11.74
  -5   4   9  101.75   13.51
  -5   4   9   92.96   12.59
   5  -4  -9   97.94   13.86
   5   4  -9   84.52   13.44
   5   4  -9   90.86   13.97
  -5  -4   9   79.01   12.76
  -5  -4   9   52.48   12.15
  -5   4  10  133.58   17.70
  -5   4  10  132.51   17.24
   5  -4 -10  164.50   19.25
   5   4 -10  107.52   17.24
   5   4 -10  164.58   19.61
  -5  -4  10  133.30   17.70
  -5  -4  10  140.18   19.09
  -5   4  11  140.28   18.99
  -5   4  11  167.70   19.69
   5  -4 -11  141.87   19.54
   5   4 -11  162.56   20.37
   5   4 -11  169.94   20.81
  -5  -4  11  145.90   20.36
  -5   4  12    0.00    3.14
  -5   4  12    5.98    4.69
   5  -4 -12    6.65    5.37
   5   4 -12    2.54    4.50
   5   4 -12    3.53    5.07
  -5  -4  12   11.43    6.02
  -5   4  13    3.06    4.12
  -5   4  13    5.98    3.91
   5  -4 -13   -0.00    4.45
   5   4 -13    0.00    4.19
   5   4 -13   -0.00    3.66
  -5  -4  13   -0.00    4.57
  -5   4  14    8.08    5.00
   5  -4 -14   26.65    8.02
   5   4 -14   28.50    8.48
   5   4 -14   29.24    8.26
  -5  -4  14   31.16    8.62
   5  -4 -15  309.37   32.58
   5   4 -15  264.62   30.57
   5   4 -15  251.80   30.30
  -5  -4  15  256.08   31.17
  -5   4  16    1.57    4.94
   5  -4 -16   56.45   11.83
   5   4 -16   32.83    8.71
   5   4 -16   39.42    9.24
  -5  -4  16   41.74   10.13
  -5   4  17   18.18    7.92
   5  -4 -17   78.69   14.13
   5   4 -17   88.51   13.63
  -5  -4  17   68.73   13.18
  -5   4  18    1.56    4.88
   5   4 -18    0.00    4.38
  -5  -4  18   -0.00    4.68
   5   4 -19  138.62   19.82
  -5  -4  19  126.45   19.92
   5  -4 -20    3.79    5.50
   5   4 -20    4.23    5.68
   5   4 -20    4.16    5.24
  -5  -4  20    7.41    7.03
   5  -4 -21   20.27    8.99
   5   4 -21   19.25    8.29
   5   4 -21   45.25   10.73
  -5  -4  21   21.25    8.77
   5  -4 -22   -0.00    5.51
   5   4 -22    0.69    5.03
  -5  -4  22    6.08    5.92
   5  -4 -23   -0.00    5.80
   5   4 -23    0.78    4.72
  -5   4  24    4.00    6.11
   5  -4 -24   10.28    7.45
   5   4 -24    0.00    4.51
  -5   4  25   32.72   10.09
   5  -4 -25   29.51   10.69
   5   4 -25   17.32    7.69
  -5   4  26    8.59    6.86
   5  -4 -26   24.63    9.64
   5   4 -26    7.98    6.71
  -5   4  27   16.49    7.91
   5  -4 -27    7.65    8.83
   5   4 -27    0.00    5.40
  -5   4  28    5.98    6.09
   5  -4 -28    1.36    6.77
   5   4 -28   -0.00    5.81
  -5   4  29    5.97    7.31
   5  -4 -29   12.09    8.25
   5   4 -29    5.19    6.55
  -5   4  30    8.53    7.34
   5  -4 -30   14.96    9.19
   5   4 -30    2.35    6.21
  -5   4  31   22.42    9.31
   5  -4 -31   10.65    8.87
   5   4 -31    4.97    6.11
   5  -4 -32    2.59    6.29
   5   4 -32    0.00    5.94
   5  -4 -33   -0.00    7.78
   5   4 -33    9.18    6.89
   5  -4 -34    0.00    7.48
   5   4 -34    2.08    5.43
   5  -4 -35    2.29    6.95
   5   4 -35    3.59    5.85
   5  -4 -36    1.53    6.86
   5   4 -36   10.59    7.29
   5  -4 -37    3.28    6.46
   5   4 -37   -0.00    5.94
   5   4 -38    2.65    5.70
   5   4 -39   10.82    8.24
  -5   5   1  185.94   18.27
  -5   5   1  180.11   17.76
   5  -5  -1  201.26   18.16
   5  -5  -1  176.81   16.07
   5  -5  -1  172.07   15.87
   5   5  -1  159.16   21.64
   5   5  -1  195.46   22.29
  -5  -5   1  148.29   21.10
  -5  -5   1  182.20   21.36
  -5  -5   1  147.96   21.00
  -5   5   2   70.29    8.94
  -5   5   2   60.15    8.20
   5  -5  -2   63.67    8.31
   5  -5  -2   53.96    6.64
   5   5  -2   48.44   10.45
   5   5  -2   52.38   10.48
  -5  -5   2   51.30   11.13
  -5  -5   2   43.25    9.95
  -5  -5   2   56.15   10.92
  -5   5   3  143.55   14.75
  -5   5   3  108.79   13.46
   5  -5  -3  117.80   13.78
   5  -5  -3  112.45   12.25
   5   5  -3  135.01   17.83
   5   5  -3  107.06   16.21
   5   5  -3  133.95   17.36
  -5  -5   3  128.05   17.24
  -5  -5   3  123.32   16.26
  -5  -5   3  108.35   16.68
  -5   5   4   28.93    6.67
  -5   5   4   34.05    6.45
   5  -5  -4   30.72    6.40
   5  -5  -4   34.22    5.44
   5   5  -4   30.68    8.20
   5   5  -4   26.72    7.91
  -5  -5   4   22.62    7.13
  -5  -5   4   29.86    7.56
  -5  -5   4   35.41    8.73
  -5   5   5   22.00    5.81
  -5   5   5   11.91    4.48
   5  -5  -5   16.90    5.17
   5  -5  -5   10.73    3.54
   5   5  -5   13.82    6.00
   5   5  -5   23.80    7.23
  -5  -5   5   13.13    6.09
  -5  -5   5   13.83    5.33
  -5  -5   5   11.58    5.87
  -5   5   6   12.93    4.96
  -5   5   6   16.11    4.66
   5  -5  -6   14.52    5.19
   5  -5  -6   14.46    4.05
   5   5  -6   13.16    6.25
   5   5  -6   11.79    5.55
  -5  -5   6    5.36    4.47
  -5  -5   6   12.10    5.93
  -5   5   7  230.80   23.63
  -5   5   7  192.88   22.49
   5  -5  -7  231.69   21.92
   5   5  -7  215.06   25.42
   5   5  -7  219.52   25.46
  -5  -5   7  205.50   23.97
  -5  -5   7  192.74   24.91
  -5   5   8  129.64   15.56
  -5   5   8  118.72   14.87
   5  -5  -8  104.49   15.05
   5   5  -8  108.31   16.27
   5   5  -8  126.24   17.15
  -5  -5   8   94.09   15.90
  -5   5   9   13.46    5.69
  -5   5   9   16.49    5.63
   5  -5  -9    6.76    5.24
   5   5  -9    5.68    5.56
   5   5  -9   17.62    6.46
  -5  -5   9   14.20    6.01
  -5   5  10    0.00    3.74
  -5   5  10    4.43    3.99
   5  -5 -10    3.19    3.96
   5   5 -10    1.36    3.55
   5   5 -10    0.00    3.75
  -5  -5  10    4.22    4.90
  -5   5  11   13.56    5.86
  -5   5  11   18.73    5.92
   5  -5 -11   11.53    5.46
   5   5 -11    8.91    5.57
   5   5 -11    5.17    4.77
  -5  -5  11    8.03    5.92
  -5   5  12  210.77   24.45
  -5   5  12  220.73   24.52
   5  -5 -12  200.38   25.07
   5   5 -12  219.04   25.83
   5   5 -12  194.70   25.19
  -5  -5  12  211.91   26.20
  -5   5  13  181.83   24.17
   5  -5 -13  266.88   28.03
   5   5 -13  210.03   25.81
   5   5 -13  217.59   26.56
  -5  -5  13  230.74   27.43
  -5   5  14   10.14    5.24
   5  -5 -14   12.21    6.91
   5   5 -14    0.00    4.82
   5   5 -14   21.39    7.36
  -5  -5  14   14.96    7.13
  -5   5  15    4.56    4.76
   5  -5 -15    5.54    6.33
   5   5 -15   -0.00    4.44
   5   5 -15    6.56    5.54
  -5  -5  15    0.00    4.66
   5  -5 -16   28.58    9.40
   5   5 -16   53.76   11.36
  -5  -5  16   37.61   10.17
   5   5 -17   66.27   13.22
  -5  -5  17   77.68   14.64
   5   5 -18   15.20    7.36
  -5  -5  18   23.32    8.54
   5   5 -19   68.89   13.45
   5   5 -19   51.40   11.89
  -5  -5  19   51.17   13.05
   5  -5 -20    2.55    6.95
   5   5 -20   -0.00    5.60
  -5  -5  20   -0.00    5.17
  -5   5  21    2.25    5.11
   5  -5 -21    0.85    5.26
   5   5 -21    6.95    5.47
  -5   5  22   41.22   11.26
   5  -5 -22   10.68    8.21
   5   5 -22   22.08    8.55
  -5   5  23   20.73    9.11
   5  -5 -23   10.69    7.92
   5   5 -23    9.09    7.07
  -5   5  24   14.38    7.49
   5  -5 -24    4.58    7.35
   5   5 -24   12.46    6.43
  -5   5  25    6.61    7.25
   5  -5 -25    0.00    5.32
   5   5 -25   -0.00    6.42
  -5   5  26    6.17    7.32
   5  -5 -26    7.12    7.19
   5   5 -26   -0.00    5.38
  -5   5  27    0.00    4.66
   5  -5 -27   13.24    8.82
   5   5 -27    7.01    6.11
  -5   5  28   19.88    9.20
   5  -5 -28   10.34    8.20
   5   5 -28   24.09    8.93
  -5   5  29    9.87    7.29
   5  -5 -29    5.75    6.97
   5   5 -29    1.96    5.81
  -5   5  30    0.84    5.61
   5  -5 -30    0.00    6.78
   5   5 -30   -0.00    5.19
  -5   5  31   -0.00    5.36
   5  -5 -31    4.41    7.40
   5   5 -31    3.68    5.78
  -5   5  32    4.28    7.56
   5  -5 -32    0.00    6.78
   5   5 -32   -0.00    5.86
   5  -5 -33    9.19    9.43
   5   5 -33   -0.00    5.37
   5  -5 -34    2.36    7.12
   5   5 -34    0.00    5.78
   5  -5 -35    5.67    8.10
   5   5 -35    0.31    5.04
   5  -5 -36   -0.00    6.46
   5   5 -36   -0.00    5.54
   5  -5 -37   -0.00    7.66
   5   5 -37    1.27    6.08
   5   5 -38   -0.00    4.59
   5   5 -39    2.21    5.52
  -5   6   1   21.43    4.52
  -5   6   1   16.49    4.12
   5  -6  -1   17.03    4.01
   5   6  -1   16.40    6.75
   5   6  -1   15.47    6.41
  -5  -6   1   17.33    6.56
  -5   6   2    0.58    2.52
  -5   6   2    1.77    2.47
   5  -6  -2    1.11    2.43
   5  -6  -2    1.73    1.45
   5   6  -2    3.73    4.45
   5   6  -2   -0.00    4.61
  -5  -6   2    0.39    3.79
  -5   6   3   60.63    9.02
  -5   6   3   66.24    9.09
   5  -6  -3   62.92    9.29
   5  -6  -3   68.16    7.77
   5   6  -3   58.29   11.84
   5   6  -3   69.54   12.31
  -5  -6   3   86.05   13.61
  -5  -6   3   74.68   12.80
  -5   6   4  104.10   12.91
  -5   6   4   96.35   12.70
   5  -6  -4  117.04   13.71
   5  -6  -4  132.75   12.02
   5   6  -4  115.74   16.76
   5   6  -4   91.66   15.15
   5   6  -4   77.48   14.36
  -5  -6   4   97.23   15.40
  -5  -6   4   81.39   14.65
  -5   6   5   93.84   12.81
  -5   6   5   93.75   12.60
   5  -6  -5   99.88   13.60
   5  -6  -5  114.09   11.91
   5   6  -5  105.09   16.05
   5   6  -5   90.24   15.11
  -5  -6   5  119.96   16.58
  -5  -6   5  120.26   16.85
  -5   6   6   26.68    6.26
  -5   6   6   21.81    5.51
   5  -6  -6   19.78    6.16
   5   6  -6   19.14    6.73
   5   6  -6   28.92    7.84
  -5  -6   6   13.03    6.19
  -5  -6   6   23.04    7.35
  -5   6   7   58.21    9.94
  -5   6   7   64.59   10.05
   5  -6  -7   67.01   10.98
   5   6  -7   56.40   11.46
   5   6  -7   71.58   12.57
  -5  -6   7   54.37   11.60
  -5  -6   7   80.72   13.20
  -5   6   8   29.29    6.77
  -5   6   8   24.40    6.21
   5  -6  -8   34.39    8.12
   5   6  -8   14.39    6.35
   5   6  -8   10.36    5.93
  -5  -6   8   34.76    8.58
  -5   6   9   76.53   11.98
  -5   6   9   72.12   12.10
   5  -6  -9   86.06   13.43
   5   6  -9   95.28   14.85
   5   6  -9   75.86   13.65
  -5  -6   9   92.17   14.98
  -5   6  10  105.79   14.78
  -5   6  10  101.16   14.62
   5  -6 -10   97.59   15.38
   5   6 -10   99.74   15.89
   5   6 -10  119.14   17.07
  -5  -6  10  107.49   16.67
  -5   6  11   62.78   11.39
  -5   6  11   87.15   12.64
   5  -6 -11   56.65   11.89
   5   6 -11   89.30   14.07
   5   6 -11   86.37   14.10
  -5  -6  11   58.04   12.44
  -5   6  12   14.78    5.78
   5  -6 -12   12.48    6.93
   5   6 -12   12.94    6.53
   5   6 -12    3.07    5.13
  -5  -6  12   36.36    9.63
   5  -6 -13   -0.00    5.31
   5   6 -13    1.95    4.37
   5   6 -13    0.00    4.03
  -5  -6  13    3.77    5.45
   5  -6 -14   93.66   15.91
   5   6 -14   89.80   15.25
  -5  -6  14   86.93   15.87
   5  -6 -15   67.66   14.26
   5   6 -15  104.68   16.32
  -5  -6  15   79.72   14.93
   5  -6 -16    2.32    5.46
   5   6 -16   -0.00    4.59
  -5  -6  16    0.00    5.07
  -5   6  17   23.55    8.64
   5   6 -17   49.92   11.27
  -5  -6  17   42.96   10.76
  -5   6  18    9.30    5.95
   5   6 -18    5.42    6.29
  -5   6  19   25.47    8.04
   5  -6 -19    7.25    6.83
   5   6 -19   25.83    8.56
  -5   6  20    0.91    4.64
   5  -6 -20   -0.00    5.55
   5   6 -20    4.15    6.12
  -5   6  21   10.60    6.66
   5  -6 -21    9.34    8.25
   5   6 -21    3.72    5.04
  -5   6  22   23.60    8.61
   5  -6 -22   15.99    9.43
   5   6 -22   23.29    7.97
  -5   6  23    0.78    4.92
   5  -6 -23    4.94    7.29
   5   6 -23    3.99    5.72
  -5   6  24    6.00    5.80
   5  -6 -24    7.11    7.47
   5   6 -24    3.67    5.92
  -5   6  25    2.80    5.84
   5  -6 -25   18.00    8.78
   5   6 -25   -0.00    5.96
  -5   6  26   20.21    8.61
   5  -6 -26   18.50   10.05
   5   6 -26   15.53    8.28
  -5   6  27    1.86    5.91
   5  -6 -27    2.73    7.24
   5   6 -27    1.71    4.62
  -5   6  28    1.98    5.83
   5  -6 -28    1.28    6.53
   5   6 -28   -0.00    5.33
  -5   6  29   -0.00    5.06
   5  -6 -29    3.06    6.42
   5   6 -29    2.61    5.92
  -5   6  30   11.55    8.02
   5  -6 -30   16.91    9.08
   5   6 -30   10.09    7.51
  -5   6  31    0.00    5.62
   5  -6 -31    4.64    7.68
   5   6 -31    2.55    5.84
  -5   6  32   -0.00    7.08
   5  -6 -32    3.35    7.43
   5   6 -32    0.01    4.95
   5  -6 -33   -0.00    7.28
   5   6 -33    0.78    5.21
   5  -6 -34   -0.00    7.39
   5   6 -34    1.42    6.18
   5  -6 -35    4.08    7.58
   5   6 -35    1.24    5.88
   5  -6 -36    0.00    8.34
   5   6 -36    1.44    6.20
   5   6 -37    4.75    6.52
   5   6 -38    5.43    6.02
   5   6 -39    1.35    5.15
  -5   7   1    9.89    3.09
  -5   7   1   13.55    3.91
   5  -7  -1    9.45    3.44
   5   7  -1   17.06    7.06
   5   7  -1    8.98    5.81
  -5  -7   1    9.20    5.61
  -5   7   2   69.60   10.16
  -5   7   2  137.81   12.65
   5  -7  -2  122.22   12.40
   5  -7  -2   89.24    7.92
   5  -7  -2   84.55    7.90
   5   7  -2  136.16   17.68
   5   7  -2  136.79   17.33
  -5  -7   2  133.36   17.33
  -5   7   3   94.56   11.72
  -5   7   3   88.05   11.60
   5  -7  -3   99.89   12.55
   5  -7  -3   93.95    9.75
   5   7  -3  100.68   15.77
   5   7  -3   94.21   15.34
  -5  -7   3  141.44   17.97
  -5   7   4   71.58    9.80
  -5   7   4   60.13    9.40
   5  -7  -4   72.29   10.43
   5   7  -4   69.24   12.73
   5   7  -4   60.10   11.96
  -5  -7   4   62.59   12.40
  -5   7   5    7.70    3.95
  -5   7   5   17.35    5.37
   5  -7  -5    4.99    4.02
   5   7  -5   16.52    6.89
   5   7  -5   17.03    6.13
   5   7  -5   11.32    6.00
  -5  -7   5    8.99    5.62
  -5  -7   5   11.78    5.96
  -5   7   6   35.43    6.83
  -5   7   6   23.50    6.26
   5  -7  -6   32.74    7.54
   5   7  -6   30.01    8.74
   5   7  -6   25.11    8.03
  -5  -7   6   18.03    7.15
  -5  -7   6   18.63    6.95
  -5   7   7  122.76   15.25
  -5   7   7  176.23   17.29
   5  -7  -7  100.78   15.62
   5   7  -7  118.96   18.03
   5   7  -7  111.78   17.48
  -5  -7   7  124.35   18.09
  -5  -7   7  109.56   17.62
  -5   7   8  242.43   24.75
  -5   7   8  199.07   24.15
   5  -7  -8  219.74   25.51
   5   7  -8  203.07   27.03
   5   7  -8  247.71   28.13
  -5  -7   8  246.17   27.88
  -5  -7   8  241.80   28.17
  -5   7   9   20.27    6.15
   5  -7  -9   19.36    7.26
   5   7  -9   25.90    7.93
   5   7  -9   29.97    8.54
  -5  -7   9   21.02    7.54
  -5  -7   9   23.82    7.98
  -5   7  10   13.85    5.16
   5  -7 -10   15.71    6.11
   5   7 -10    3.53    5.27
   5   7 -10   16.39    6.74
  -5  -7  10    5.82    5.14
  -5   7  11   15.83    5.61
   5  -7 -11   14.18    6.64
   5   7 -11    8.26    5.67
   5   7 -11   30.53    8.24
  -5  -7  11   14.56    6.48
   5  -7 -12  121.47   18.71
   5   7 -12  118.57   18.70
  -5  -7  12  160.21   21.03
   5  -7 -13   47.89   11.43
   5   7 -13   56.78   11.96
  -5  -7  13   44.91   11.56
  -5   7  14    1.09    3.98
   5  -7 -14    3.71    5.88
   5   7 -14    2.55    5.15
  -5  -7  14    0.00    4.40
  -5   7  15   53.15   10.29
   5  -7 -15   13.82    7.75
   5   7 -15   28.34    9.44
  -5  -7  15   34.92    9.84
  -5   7  16    4.62    4.71
  -5   7  17    2.78    4.41
   5   7 -17    1.58    4.08
  -5   7  18   88.76   15.11
   5  -7 -18   86.95   16.34
   5   7 -18   80.45   15.54
  -5   7  19    2.74    5.02
   5  -7 -19   -0.00    5.87
   5   7 -19   -0.00    5.39
  -5   7  20    0.00    5.07
   5  -7 -20    4.31    7.09
   5   7 -20    1.97    4.85
  -5   7  21    0.00    5.15
   5  -7 -21   -0.00    5.60
   5   7 -21    0.00    4.85
  -5   7  22   11.31    6.47
   5  -7 -22    0.00    8.71
   5   7 -22   34.56   10.09
  -5   7  23   20.37    8.57
   5  -7 -23    6.80    7.77
   5   7 -23   29.77    9.40
  -5   7  24   15.42    7.66
   5  -7 -24   12.37    8.85
   5   7 -24    1.84    5.52
  -5   7  25   -0.00    5.45
   5  -7 -25   -0.00    6.55
   5   7 -25   -0.00    5.37
  -5   7  26   -0.00    5.01
   5  -7 -26   -0.00    7.02
   5   7 -26   -0.00    5.01
  -5   7  27   13.51    7.22
   5  -7 -27    4.04    7.02
   5   7 -27    0.00    6.35
  -5   7  28   19.85    8.76
   5  -7 -28    0.28    7.39
   5   7 -28   13.17    7.47
  -5   7  29   -0.00    4.73
   5  -7 -29    7.50    8.38
   5   7 -29    3.92    5.88
  -5   7  30    2.64    6.23
   5  -7 -30   -0.00    6.95
   5   7 -30    0.00    5.43
  -5   7  31    0.00    5.94
   5  -7 -31   -0.00    7.39
   5   7 -31    0.98    5.63
  -5   7  32    3.75    7.31
   5  -7 -32    2.24    6.86
   5   7 -32    3.99    5.98
  -5   7  33   -0.00    6.00
   5  -7 -33    2.18    7.95
   5   7 -33    2.36    6.46
   5  -7 -34   12.13   11.04
   5   7 -34   16.60    8.64
   5  -7 -35    9.23    8.57
   5   7 -35    4.75    6.16
   5  -7 -36   -0.00    6.39
   5   7 -36    2.10    6.44
   5   7 -37   -0.00    5.53
   5   7 -38    0.00    5.35
   5   7 -39   -0.00    6.09
  -5   8   1   17.25    3.87
  -5   8   1   20.72    4.53
   5  -8  -1   23.58    4.94
   5   8  -1    8.81    5.80
   5   8  -1   19.56    7.34
  -5  -8   1   16.66    6.62
  -5   8   2    3.65    2.82
  -5   8   2    7.16    3.15
   5  -8  -2    6.72    3.52
   5   8  -2   12.90    6.73
   5   8  -2    2.05    4.63
  -5  -8   2   17.43    6.92
  -5   8   3   14.39    4.05
  -5   8   3    4.29    3.20
   5  -8  -3    9.70    4.25
   5  -8  -3   11.93    2.25
   5   8  -3   25.08    8.24
   5   8  -3    7.72    5.82
  -5  -8   3   12.70    6.95
  -5   8   4  330.98   30.21
  -5   8   4  267.87   29.64
   5  -8  -4  306.65   31.03
   5   8  -4  326.46   35.45
   5   8  -4  328.89   35.44
  -5  -8   4  357.82   36.04
  -5   8   5   45.08    7.41
   5  -8  -5   33.08    7.27
   5   8  -5   35.67    9.54
   5   8  -5   29.10    8.89
  -5  -8   5   21.46    8.00
  -5   8   6  122.97   14.06
   5  -8  -6   94.78   14.16
   5   8  -6  102.21   17.09
   5   8  -6  107.18   16.46
   5   8  -6  107.56   16.83
  -5  -8   6   84.39   15.96
  -5   8   7   -0.00    2.62
   5  -8  -7   -0.00    3.77
   5   8  -7    6.78    6.50
   5   8  -7    7.31    6.69
  -5  -8   7   -0.00    4.09
  -5  -8   7   -0.00    4.46
  -5   8   8   65.19   10.68
   5  -8  -8   69.18   12.19
   5   8  -8   84.74   14.70
   5   8  -8   74.26   14.08
  -5  -8   8   55.38   12.63
  -5  -8   8  113.72   16.30
  -5   8   9   82.79   12.53
   5  -8  -9  109.84   15.39
   5   8  -9   83.10   15.43
  -5  -8   9   80.50   14.96
  -5   8  10   40.17    8.84
  -5   8  10   63.26   10.53
   5  -8 -10   82.54   13.04
   5   8 -10   41.32   10.91
  -5  -8  10   55.02   12.23
  -5   8  11   16.92    5.94
  -5   8  11   12.40    5.44
   5  -8 -11   14.30    6.75
   5   8 -11   22.11    8.72
  -5  -8  11   16.94    7.24
  -5   8  12   17.36    6.96
   5  -8 -12   18.58    7.79
  -5   8  13    2.29    4.36
   5  -8 -13    3.42    5.76
  -5   8  14   92.74   14.79
   5  -8 -14   76.30   14.78
  -5   8  15    0.00    4.38
   5  -8 -15    0.00    5.21
   5   8 -15    0.36    4.49
  -5   8  16   10.34    6.62
   5   8 -16   10.66    6.80
  -5   8  17    4.94    5.11
   5   8 -17    3.05    5.68
  -5   8  18    5.18    4.74
   5  -8 -18    3.30    5.66
   5   8 -18    1.11    5.25
  -5   8  19    2.38    4.52
   5  -8 -19   -0.00    5.47
   5   8 -19    0.00    5.35
  -5   8  20   32.18    9.65
   5  -8 -20   18.19   10.20
   5   8 -20   61.04   12.48
  -5   8  21   -0.00    4.36
   5  -8 -21    5.73    6.67
   5   8 -21    1.13    4.87
  -5   8  22    7.50    7.02
   5  -8 -22   14.93    8.49
   5   8 -22   12.98    7.74
  -5   8  23    0.39    4.71
   5  -8 -23    2.25    6.52
   5   8 -23   11.08    6.95
  -5   8  24    8.98    6.17
   5  -8 -24    5.58    7.89
   5   8 -24    3.06    5.36
  -5   8  25    1.67    5.74
   5  -8 -25    4.68    7.67
   5   8 -25    8.89    6.20
  -5   8  26    3.94    6.20
   5  -8 -26    3.83    7.75
   5   8 -26    7.36    6.64
  -5   8  27   -0.00    5.65
   5  -8 -27   -0.00    7.40
   5   8 -27   -0.00    4.92
  -5   8  28    0.00    6.01
   5  -8 -28   -0.00    5.65
   5   8 -28    2.31    5.27
  -5   8  29    4.35    6.41
   5  -8 -29    0.03    7.08
   5   8 -29    2.91    5.97
  -5   8  30   17.92    8.89
   5  -8 -30   10.92    8.07
   5   8 -30   11.22    7.87
  -5   8  31   -0.00    5.70
   5  -8 -31    5.81    7.94
   5   8 -31    0.93    6.12
  -5   8  32   -0.00    5.93
   5  -8 -32    5.76    7.55
   5   8 -32    1.59    5.79
  -5   8  33    1.40    6.32
   5  -8 -33    3.90    7.97
   5   8 -33   -0.00    4.78
  -5   8  34    2.60    5.82
   5  -8 -34    3.57    8.51
   5   8 -34    3.04    5.78
   5  -8 -35    4.09    7.94
   5   8 -35   -0.00    6.29
   5   8 -36    0.00    5.86
   5   8 -37    0.00    6.29
   5   8 -38    2.22    6.51
  -5   9   1    0.24    2.14
   5  -9  -1   -0.00    3.32
   5   9  -1   -0.00    4.91
  -5   9   2  160.42   14.87
   5  -9  -2   91.89   13.79
   5   9  -2  147.04   20.37
  -5   9   3    5.63    3.33
   5  -9  -3    7.90    4.72
   5   9  -3   12.35    7.35
  -5   9   4    1.61    2.70
   5  -9  -4   -0.00    3.58
   5   9  -4    0.85    5.02
  -5   9   5    0.00    2.77
   5  -9  -5    4.49    4.37
   5   9  -5    2.64    4.47
  -5   9   6   34.12    6.82
  -5   9   6   28.77    7.07
   5  -9  -6   32.23    7.93
   5   9  -6   32.56    9.90
  -5   9   7   11.42    4.67
  -5   9   7    4.14    4.19
   5  -9  -7    0.00    4.59
  -5   9   8  103.36   14.61
  -5   9   8  101.24   14.99
   5  -9  -8  181.60   19.63
  -5   9   9   11.74    4.88
  -5   9   9   -0.00    4.25
   5  -9  -9   11.10    5.97
  -5   9  10    2.74    4.01
  -5   9  10    0.50    3.94
   5  -9 -10   -0.00    4.45
  -5   9  11    0.00    3.64
   5  -9 -11    0.00    5.22
  -5   9  12  121.96   17.62
   5  -9 -12  135.47   19.44
   5   9 -12  128.94   19.87
  -5   9  13    2.79    4.92
   5  -9 -13    8.59    7.16
   5   9 -13    0.00    4.20
  -5   9  14   20.57    7.33
   5  -9 -14   14.57    7.44
   5   9 -14   32.18    9.19
  -5   9  15    4.87    4.84
   5   9 -15    0.00    4.35
  -5   9  16    6.96    5.98
   5   9 -16   16.97    7.57
  -5   9  17    0.00    5.30
   5  -9 -17   -0.00    5.67
   5   9 -17    0.87    4.28
  -5   9  18   37.39   10.03
   5  -9 -18   40.93   11.53
   5   9 -18   53.79   12.00
  -5   9  19   -0.00    3.91
   5  -9 -19    3.23    5.10
   5   9 -19    4.10    4.95
  -5   9  20    4.83    5.11
   5  -9 -20    1.43    6.32
   5   9 -20    3.88    6.12
  -5   9  21    1.52    3.78
   5  -9 -21    5.05    7.33
   5   9 -21    5.42    6.19
  -5   9  22   27.22    9.20
   5  -9 -22   24.78    9.83
   5   9 -22   31.51   10.16
  -5   9  23    0.07    4.47
   5  -9 -23    2.08    6.45
   5   9 -23    0.00    4.68
  -5   9  24    7.09    6.36
   5  -9 -24   -0.00    7.14
   5   9 -24   16.03    7.82
  -5   9  25   -0.00    4.06
   5  -9 -25    2.54    7.31
   5   9 -25   -0.00    4.32
  -5   9  26    0.12    4.17
   5  -9 -26    6.76    7.43
   5   9 -26    0.75    5.23
  -5   9  27    8.25    6.35
   5  -9 -27    0.72    6.00
   5   9 -27    1.38    5.40
  -5   9  28    7.61    6.45
   5  -9 -28   13.75    8.99
   5   9 -28   10.11    7.11
  -5   9  29    1.33    6.64
   5  -9 -29   -0.00    8.02
   5   9 -29   -0.00    5.85
  -5   9  30    2.98    5.91
   5  -9 -30    4.85    7.39
   5   9 -30    5.98    6.50
  -5   9  31    7.27    6.92
   5  -9 -31    0.03    6.55
   5   9 -31    3.87    5.46
  -5   9  32    5.41    7.02
   5  -9 -32    0.00    5.74
   5   9 -32    0.86    5.51
  -5   9  33   -0.00    5.95
   5  -9 -33    6.68    7.94
   5   9 -33    0.00    6.14
  -5   9  34    1.76    6.60
   5  -9 -34    0.00    7.19
   5   9 -34    0.53    5.45
   5   9 -35   -0.00    5.88
   5   9 -36   -0.00    5.33
   5   9 -37    0.00    5.89
  -5  10   1    4.66    3.10
   5  10  -1   11.60    7.22
  -5 -10   1    3.48    5.63
  -5  10   2    0.37    2.77
   5  10  -2   -0.00    5.39
  -5 -10   2    2.35    4.99
  -5  10   3    0.77    2.62
   5  10  -3    3.26    5.31
  -5 -10   3    5.63    6.40
  -5  10   4   12.87    4.58
   5 -10  -4    4.96    4.54
   5  10  -4    6.62    6.56
  -5 -10   4    7.68    5.16
  -5  10   5    0.90    2.69
   5 -10  -5   -0.00    4.23
   5  10  -5   -0.00    4.36
  -5 -10   5    3.47    5.51
  -5  10   6   29.32    6.97
   5 -10  -6   30.30    8.06
   5  10  -6   20.03    7.98
  -5 -10   6   30.05    9.71
  -5  10   7   -0.00    3.71
   5 -10  -7    3.85    5.01
   5  10  -7    0.00    4.34
  -5 -10   7    4.65    5.62
  -5  10   8    5.24    4.25
   5 -10  -8    3.71    4.58
   5  10  -8    3.16    4.10
  -5 -10   8    5.10    6.04
  -5  10   9   -0.00    4.33
   5 -10  -9    0.02    3.76
   5  10  -9    2.45    5.18
  -5 -10   9    1.53    5.41
  -5  10  10   52.87   10.57
   5 -10 -10   71.76   12.95
   5  10 -10   49.69   12.59
  -5 -10  10   70.42   13.58
  -5  10  11    6.28    4.67
   5 -10 -11    5.01    6.03
   5  10 -11   -0.00    4.70
  -5 -10  11    4.30    6.06
  -5  10  12    5.12    5.04
   5 -10 -12   -0.00    5.10
   5  10 -12   11.36    6.62
  -5 -10  12   -0.00    5.37
  -5  10  13    1.91    3.91
   5 -10 -13    6.16    6.21
   5  10 -13    0.00    5.31
  -5 -10  13    1.76    4.72
  -5  10  14   37.13    9.21
   5  10 -14   11.59    7.73
  -5 -10  14   11.29    6.73
  -5  10  15    1.56    4.95
   5  10 -15   -0.00    4.32
  -5 -10  15    1.14    5.96
  -5  10  16   15.04    6.99
   5 -10 -16   21.11    9.40
   5  10 -16   25.70    9.29
  -5  10  17    0.00    4.88
   5 -10 -17    1.90    5.50
   5  10 -17   -0.00    4.74
  -5  10  18    9.72    5.78
   5 -10 -18    3.38    5.80
   5  10 -18    1.23    5.58
  -5  10  19    1.35    4.23
   5 -10 -19   -0.00    5.07
   5  10 -19   -0.00    5.30
  -5  10  20    6.31    6.57
   5 -10 -20   23.18   10.22
   5  10 -20   25.40    9.20
  -5  10  21    1.34    3.47
   5 -10 -21    4.07    6.52
   5  10 -21   -0.00    5.00
  -5  10  22    0.65    5.56
   5 -10 -22   -0.00    6.47
  -5  10  23    6.60    5.87
   5 -10 -23   -0.00    5.73
   5  10 -23    3.82    5.91
  -5  10  24   -0.00    4.28
   5 -10 -24    0.23    7.39
   5  10 -24   -0.00    5.46
  -5  10  25    2.48    4.83
   5 -10 -25    0.17    7.09
   5  10 -25   -0.00    5.02
  -5  10  26    1.79    5.49
   5 -10 -26    7.89    8.07
   5  10 -26    4.03    5.24
  -5  10  27    2.11    4.78
   5 -10 -27    7.76    8.39
   5  10 -27   -0.00    5.29
  -5  10  28    2.05    5.53
   5 -10 -28   -0.00    6.63
   5  10 -28    0.49    5.77
  -5  10  29    0.47    5.31
   5 -10 -29    0.00    8.28
   5  10 -29    4.73    6.31
  -5  10  30    1.25    5.53
   5 -10 -30    6.48    9.50
   5  10 -30   16.59    8.53
  -5  10  31    0.00    6.03
   5 -10 -31    0.00    7.84
   5  10 -31   -0.00    5.88
  -5  10  32    6.10    7.18
   5 -10 -32    0.00    7.07
   5  10 -32    2.79    5.35
  -5  10  33   -0.00    6.22
   5 -10 -33    4.69    6.81
   5  10 -33    5.83    7.49
  -5  10  34    1.91    6.06
  -5  10  35   -0.00    5.56
  -5  11   1   10.82    4.23
   5  11  -1    3.69    5.36
  -5 -11   1   12.15    7.26
  -5  11   2   77.11   10.41
   5  11  -2   66.20   14.16
  -5 -11   2   54.19   12.83
  -5  11   3   11.21    4.34
   5  11  -3    2.81    5.31
  -5 -11   3    6.72    6.05
  -5  11   4   -0.00    3.70
   5  11  -4    0.88    5.15
  -5 -11   4   -0.00    5.03
  -5  11   5    1.56    3.16
   5  11  -5    2.57    4.48
  -5 -11   5   -0.00    4.82
  -5  11   6    5.36    3.75
   5  11  -6    9.25    6.29
  -5 -11   6    8.27    6.23
  -5  11   7    1.44    3.08
   5  11  -7    0.00    3.94
  -5 -11   7    3.24    6.35
  -5  11   8   23.86    7.08
   5  11  -8   21.21    8.09
  -5 -11   8   24.64    8.89
  -5  11   9    8.17    4.64
   5 -11  -9    4.61    5.73
   5  11  -9    8.26    5.40
  -5 -11   9    8.63    6.79
  -5  11  10    4.72    4.17
   5 -11 -10    2.47    5.53
  -5 -11  10   -0.00    5.63
  -5  11  11    1.18    4.18
   5 -11 -11    2.23    5.21
   5  11 -11    5.27    5.90
  -5 -11  11   -0.00    4.86
  -5  11  12   32.98    8.56
   5 -11 -12   32.05    9.69
   5  11 -12   24.38    9.64
  -5 -11  12   46.15   11.81
  -5  11  13    0.00    4.52
   5  11 -13    1.29    6.03
  -5 -11  13    0.80    4.89
  -5  11  14   34.63    8.38
   5  11 -14   19.67    8.97
  -5 -11  14    9.11    7.03
  -5  11  15    0.00    4.76
   5 -11 -15    0.00    5.41
   5  11 -15    6.93    6.27
  -5 -11  15    6.94    6.47
  -5  11  16   18.92    7.52
   5 -11 -16    6.63    6.37
   5  11 -16    8.18    6.28
  -5 -11  16   13.83    6.87
  -5  11  17   -0.00    3.96
   5 -11 -17    1.23    4.74
   5  11 -17    5.12    5.49
  -5 -11  17    2.67    5.77
  -5  11  18   24.31    8.54
   5 -11 -18   18.06    8.47
   5  11 -18   31.86    9.69
  -5  11  19    3.66    5.43
   5 -11 -19    2.41    6.54
   5  11 -19    3.83    5.61
  -5  11  20    1.22    3.41
   5 -11 -20    0.68    5.94
   5  11 -20   -0.00    4.71
  -5  11  21   -0.00    4.66
   5 -11 -21    0.00    5.87
   5  11 -21    3.34    5.53
  -5  11  22    8.80    6.83
   5 -11 -22   13.91    9.22
   5  11 -22   18.17    8.25
  -5  11  23    0.00    6.32
   5 -11 -23    0.78    6.26
   5  11 -23   -0.00    6.36
  -5  11  24    0.00    5.65
   5 -11 -24   -0.00    5.74
   5  11 -24    0.00    6.18
  -5  11  25    1.68    5.64
   5 -11 -25    0.47    8.18
   5  11 -25    0.13    5.80
  -5  11  26    0.00    6.03
   5 -11 -26   13.10    8.25
   5  11 -26   -0.00    5.50
  -5  11  27   -0.00    5.20
   5 -11 -27   -0.00    6.70
   5  11 -27    0.00    5.75
  -5  11  28    0.00    4.62
   5 -11 -28    5.07    8.15
   5  11 -28   14.00    7.66
  -5  11  29    3.11    5.30
   5 -11 -29   -0.00    6.98
   5  11 -29   13.57    8.63
  -5  11  30    5.17    6.29
   5 -11 -30    4.30    7.32
  -5  11  31    0.12    4.69
   5 -11 -31    1.92    7.39
  -5  11  32    0.00    4.54
   5 -11 -32    0.88    7.85
  -5  11  33   -0.00    5.76
  -5  11  34    7.86    7.90
  -5  11  35    0.73    5.35
   5  12  -1    7.96    6.97
  -5 -12   1   -0.00    6.29
  -5  12   2    1.89    3.31
   5  12  -2    6.35    7.20
  -5 -12   2   -0.00    4.85
  -5  12   3    1.30    3.39
   5  12  -3   -0.00    5.18
  -5 -12   3    5.13    5.74
  -5  12   4   64.55    9.68
   5  12  -4   25.61    9.57
  -5 -12   4   29.95   10.31
  -5  12   5    0.00    3.75
   5  12  -5    5.96    5.07
  -5 -12   5    6.58    5.88
  -5  12   6    0.00    3.50
   5  12  -6    7.62    6.06
  -5 -12   6    7.25    6.13
  -5  12   7    4.06    3.64
   5  12  -7    0.00    4.36
  -5 -12   7    4.01    5.11
  -5  12   8    8.70    5.16
   5  12  -8    1.38    4.46
  -5 -12   8    2.37    5.33
  -5  12   9    7.33    5.19
   5  12  -9    6.87    5.90
  -5 -12   9    5.75    6.09
  -5  12  10   15.86    6.21
   5  12 -10   16.65    7.65
  -5 -12  10   16.99    7.85
  -5  12  11    0.02    3.78
   5  12 -11    2.10    5.23
  -5 -12  11    0.71    5.85
  -5  12  12    0.88    4.32
  -5 -12  12   -0.00    5.01
  -5  12  13   -0.00    4.33
   5  12 -13   -0.00    6.39
  -5 -12  13    0.00    5.06
  -5  12  14    5.70    5.89
   5 -12 -14   15.65    8.00
   5  12 -14    0.00    5.39
  -5 -12  14    0.35    4.85
  -5  12  15    5.38    5.06
   5 -12 -15    4.14    5.91
   5  12 -15    4.60    6.46
  -5 -12  15   -0.00    4.96
  -5  12  16   24.53    7.90
   5 -12 -16   14.62    7.47
   5  12 -16   12.62    8.26
  -5 -12  16    5.67    6.37
  -5  12  17   -0.00    4.46
   5 -12 -17    4.22    5.94
   5  12 -17   -0.00    5.54
  -5 -12  17    0.00    5.53
  -5  12  18    1.74    5.35
   5 -12 -18   -0.00    6.15
   5  12 -18   -0.00    4.85
  -5 -12  18   -0.00    4.99
  -5  12  19    4.76    6.12
   5 -12 -19   -0.00    5.86
   5  12 -19   -0.00    5.00
  -5 -12  19   -0.00    5.50
  -5  12  20   13.81    7.59
   5 -12 -20    8.86    8.37
   5  12 -20   20.83    8.39
  -5 -12  20   21.93    8.34
  -5  12  21    0.78    4.97
   5 -12 -21   -0.00    5.27
   5  12 -21   -0.00    4.94
  -5  12  22    2.70    5.24
   5 -12 -22    3.85    7.77
   5  12 -22   -0.00    4.82
  -5  12  23   -0.00    5.38
   5 -12 -23    1.87    6.72
   5  12 -23    2.02    4.95
  -5  12  24   -0.00    5.23
   5 -12 -24    0.07    6.42
   5  12 -24    7.55    6.18
  -5  12  25   -0.00    4.67
   5 -12 -25   -0.00    6.95
   5  12 -25    0.00    5.67
  -5  12  26    1.62    4.81
   5 -12 -26    4.46    7.69
  -5  12  27    5.88    7.21
   5 -12 -27    0.00    7.31
  -5  12  28   -0.00    6.12
   5 -12 -28    0.00    7.36
  -5  12  29   -0.00    6.01
   5 -12 -29    0.00    8.71
  -5  12  30    3.92    6.33
   5 -12 -30    1.81    7.76
  -5  12  31    6.29    6.20
   5 -12 -31   -0.00    7.59
  -5  13   1    8.55    4.25
   5  13  -1    6.23    7.08
  -5 -13   1    8.35    6.82
  -5  13   2   30.36    7.20
   5  13  -2   25.67   10.46
  -5 -13   2   43.28   11.53
  -5  13   3   -0.00    3.02
   5  13  -3    9.29    7.55
  -5 -13   3    1.90    6.34
  -5  13   4    6.70    4.58
   5  13  -4    4.52    6.43
  -5 -13   4    7.73    6.93
  -5  13   5    1.78    3.54
   5  13  -5   -0.00    6.32
  -5 -13   5   -0.00    4.40
  -5  13   6   30.70    7.39
   5  13  -6   32.66   10.21
  -5 -13   6   15.85    8.29
  -5  13   7   12.02    5.53
   5  13  -7    6.15    6.09
  -5 -13   7   -0.00    5.27
  -5  13   8   14.97    6.08
   5  13  -8   19.73    8.61
  -5 -13   8   24.62    8.61
  -5  13   9    2.78    3.69
   5  13  -9   -0.00    5.98
  -5 -13   9    1.03    4.56
  -5  13  10    3.13    4.31
   5  13 -10   -0.00    4.06
  -5 -13  10    1.79    5.07
  -5  13  11    2.31    3.83
   5  13 -11    3.83    5.51
  -5 -13  11    0.00    3.97
  -5  13  12    8.44    6.33
   5  13 -12    5.49    5.39
  -5 -13  12    8.45    6.38
  -5  13  13   -0.00    4.52
  -5 -13  13    2.56    4.70
  -5  13  14    6.47    4.53
  -5 -13  14    1.80    5.81
  -5  13  15   -0.00    5.08
  -5 -13  15    0.22    5.08
  -5  13  16   -0.00    4.55
   5  13 -16    0.00    5.47
  -5 -13  16    0.00    5.54
  -5  13  17    0.00    5.62
   5  13 -17    2.26    5.46
  -5 -13  17    7.55    6.38
  -5  13  18    1.39    4.73
   5  13 -18    8.52    6.80
  -5 -13  18    3.97    5.77
  -5  13  19   -0.00    4.81
   5  13 -19   -0.00    5.56
  -5 -13  19   10.94    6.60
  -5  13  20   -0.00    5.05
   5  13 -20    0.71    4.57
  -5 -13  20    3.56    5.54
  -5  13  21   -0.00    4.72
   5 -13 -21    0.00    7.02
   5  13 -21   -0.00    5.24
  -5  13  22   11.38    7.83
   5 -13 -22   -0.00    6.65
  -5  13  23   -0.00    5.12
   5 -13 -23    3.19    7.26
  -5  13  24    1.12    5.41
   5 -13 -24    0.00    5.74
  -5  13  25    9.13    6.66
   5 -13 -25    2.59    6.87
  -5  13  26    1.55    6.21
   5 -13 -26    1.62    7.27
  -5  13  27    0.00    5.73
   5 -13 -27    4.10    7.68
  -5  13  28   -0.00    5.70
   5 -13 -28    0.95    6.67
   5 -13 -29    1.67    6.69
   5 -13 -30    2.41    7.34
  -5  14   1    0.57    3.20
   5  14  -1   -0.00    5.29
  -5 -14   1   -0.00    5.23
  -5  14   2    0.00    3.18
   5  14  -2   -0.00    5.74
  -5 -14   2    0.00    4.90
  -5  14   3    3.84    3.73
   5  14  -3    2.60    6.07
  -5 -14   3    4.06    5.54
  -5  14   4   15.60    5.75
   5  14  -4   19.48    8.46
  -5 -14   4    2.82    5.64
  -5  14   5    6.40    4.73
   5  14  -5    9.42    7.43
  -5 -14   5   10.56    7.62
  -5  14   6   10.08    5.43
   5  14  -6    1.39    5.21
  -5 -14   6    0.35    5.53
  -5  14   7   -0.00    4.27
   5  14  -7    1.68    5.03
  -5 -14   7   -0.00    4.98
  -5  14   8    7.95    4.91
   5  14  -8    0.16    4.90
  -5 -14   8    6.66    5.65
  -5  14   9    2.53    4.39
   5  14  -9   -0.00    5.17
  -5 -14   9    1.99    4.93
  -5  14  10    9.45    5.95
   5  14 -10    2.54    5.74
  -5 -14  10   20.30    8.33
  -5  14  11    2.07    4.37
   5  14 -11    1.51    4.40
  -5 -14  11   -0.00    5.94
  -5  14  12    1.14    4.19
   5  14 -12    0.00    5.18
  -5 -14  12    6.39    5.54
  -5  14  13   -0.00    4.20
   5  14 -13   -0.00    5.26
  -5 -14  13   -0.00    5.51
  -5  14  14    3.69    4.58
   5  14 -14    3.84    5.28
  -5 -14  14    8.18    6.55
  -5  14  15   -0.00    5.08
  -5 -14  15    1.09    6.52
  -5  14  16   10.81    5.45
  -5  14  17   -0.00    4.83
  -5  14  18    4.94    5.84
  -5  14  19    0.62    4.93
  -5  14  20    3.96    5.65
  -5  14  21   -0.00    5.21
  -5  14  22    7.85    6.15
  -5  14  23    1.30    4.11
  -5  14  24    1.25    5.25
  -5  15   1    0.00    2.65
   5  15  -1    0.00    5.25
  -5 -15   1    2.69    5.51
  -5  15   2    4.66    3.85
   5  15  -2    0.92    4.73
  -5 -15   2    4.06    5.88
  -5  15   3    6.46    3.93
   5  15  -3    0.77    6.54
  -5 -15   3    2.30    5.57
  -5  15   4    0.74    3.99
   5  15  -4    0.00    5.62
  -5 -15   4    3.00    5.84
  -5  15   5   -0.00    3.54
   5  15  -5   -0.00    4.61
  -5 -15   5    0.74    4.81
  -5  15   6   -0.00    4.09
   5  15  -6    0.00    5.04
  -5 -15   6    0.00    4.78
  -5  15   7    3.89    4.86
   5  15  -7    2.85    5.33
  -5 -15   7    1.26    5.38
  -5  15   8   -0.00    3.99
   5  15  -8    2.45    6.55
  -5 -15   8    8.25    6.48
  -5  15   9   -0.00    3.43
   5  15  -9   -0.00    5.48
  -5 -15   9    1.16    4.70
  -5  15  10    6.56    4.40
   5  15 -10    4.75    6.53
  -5 -15  10   -0.00    5.22
  -5  15  11    2.03    3.97
   5  15 -11   -0.00    5.37
  -5  15  12   11.11    5.13
   5  15 -12   11.26    7.31
  -5  15  13   -0.00    4.81
[truncated: 822,296 more chars]
