# Supplementary material for: LED-pump-X-ray-multiprobe crystallography for sub-second timescales
Source: Commun Chem. 2022 Aug 26;5:102. doi: 10.1038/s42004-022-00716-1 (PMC9814726; doi:10.1038/s42004-022-00716-1)
Supplement: Supplementary file 14 — Supplementary Data 5 [file 42004_2022_716_MOESM14_ESM.zip › 260K_8s/260K_8s_t13_decay.wilson.csv]

-3.274254	0.021081
-3.552599	0.040531
-3.679124	0.05998
-3.961023	0.07943
-4.167731	0.098879
-4.299549	0.118329
-4.403996	0.137778
-4.580581	0.157228
-4.875024	0.176677
-5.099659	0.196126
-5.351736	0.215576
-5.545418	0.235025
-5.662641	0.254475
-5.811645	0.273924
-5.969232	0.293374
-6.110744	0.312823
-6.242319	0.332273
-6.360039	0.351722
-6.511457	0.371172
#Title = Wilson plot
#y_label = sin^2(theta)/lambda^2
#x_label = ln(<Fo^2>)/(Fexp^2)
#y = -0.106*x -0.337
#fit_y_intercept = -0.337
#fit_slope = -0.106
#B = 4.676
#K = 24.290
#<|E^2-1|> = 0.957
#%|E| > 2 = 4.059
