# Supplementary material for: LED-pump-X-ray-multiprobe crystallography for sub-second timescales
Source: Commun Chem. 2022 Aug 26;5:102. doi: 10.1038/s42004-022-00716-1 (PMC9814726; doi:10.1038/s42004-022-00716-1)
Supplement: Supplementary file 14 — Supplementary Data 5 [file 42004_2022_716_MOESM14_ESM.zip › 260K_8s/260K_8s_t14_decay.wilson.csv]

-3.269906	0.021275
-3.539693	0.040713
-3.671352	0.060151
-3.966232	0.079589
-4.164563	0.099028
-4.298184	0.118466
-4.3981	0.137904
-4.574797	0.157342
-4.894193	0.17678
-5.130281	0.196219
-5.405264	0.215657
-5.619075	0.235095
-5.762102	0.254533
-5.924008	0.273972
-6.055675	0.29341
-6.175742	0.312848
-6.328785	0.332286
-6.487256	0.351724
-6.625541	0.371163
#Title = Wilson plot
#y_label = sin^2(theta)/lambda^2
#x_label = ln(<Fo^2>)/(Fexp^2)
#y = -0.102*x -0.318
#fit_y_intercept = -0.318
#fit_slope = -0.102
#B = 4.887
#K = 23.339
#<|E^2-1|> = 0.963
#%|E| > 2 = 4.138
