# Supplementary material for: LED-pump-X-ray-multiprobe crystallography for sub-second timescales
Source: Commun Chem. 2022 Aug 26;5:102. doi: 10.1038/s42004-022-00716-1 (PMC9814726; doi:10.1038/s42004-022-00716-1)
Supplement: Supplementary file 14 — Supplementary Data 5 [file 42004_2022_716_MOESM14_ESM.zip › 260K_8s/260K_8s_t15_decay.cif]

data_global

# SUBMISSION DETAILS
 
_publ_contact_author_name       'Hatcher, Lauren'
_publ_contact_author_address
;
School of Chemistry
Cardiff University
Main Building
Park Place 
Cardiff
CF10 3AT
United Kingdom
;
_publ_contact_author_email       'HatcherL1@cardiff.ac.uk'
_publ_requested_category          FM
_publ_section_comment
; 
?
;
_publ_section_references
;
Diamond General Data Aquisition (GDA) software: http://www.opengda.org/

XIA2: Winter, G. (2010) J. Appl. Cryst. 43, 186-190.
POINTLESS: Evans, P. (2006) Acta Cryst. D62, 72-82.
AIMLESS: Evans, P. R. and Murshudov, G. N. (2013) Acta Cryst. D69, 1204-1214.
DIALS: Winter, G., et al. Acta Cryst. (2018) D74, 85-97.
CCP4: Winn, M. D. et al. (2011) Acta Cryst. D67, 235-242.
   
SHELXL: Sheldrick G. M. (2015). Acta Cryst. C71, 3-8.
SHELXT:	Sheldrick, G. M. (2015). Acta Cryst. A71, 3-8.
 
OLEX2: Dolomanov, O.V.; Bourhis, L.J.; Gildea, R.J.; Howard, J.A.K.; Puschmann,
 H., OLEX2: A complete structure solution, refinement and analysis program 
 (2009). J. Appl. Cryst., 42, 339-341.

MERCURY: Macrae, C. F., Bruno, I. J., Chisholm, J. A., Edgington,
P. R., McCabe, P., Pidcock, E., Rodriguez-Monge, L., Taylor, R.,
van de Streek, J. & Wood, P. A. (2008). J. Appl. Cryst. 41, 466-470.
;

####
 
data_260K_5s_t15_decay
 
_audit_creation_method            'SHELXL-2018/3'
_shelx_SHELXL_version_number      '2018/3'
_chemical_name_systematic         
;
Nitro-(N,N,N',N'-tetrabutyldiethylenetriamine)palladium(II)
tetraphenylborate, tetrahydrofuran solvate
;
_chemical_name_common             ?
_chemical_melting_point           ?
_chemical_formula_moiety          
;
C20 H45 N4 O2 Pd, C24 H20 B, C4 H8 O
;
_chemical_formula_sum            'C48 H73 B N4 O3 Pd' 
_chemical_formula_weight          871.31

loop_
 _atom_type_symbol
 _atom_type_description
 _atom_type_scat_dispersion_real
 _atom_type_scat_dispersion_imag
 _atom_type_scat_source
 'C'  'C'   0.0010   0.0010
 'International Tables Vol C Tables 4.2.6.8 and 6.1.1.4'
 'H'  'H'   0.0000   0.0000
 'International Tables Vol C Tables 4.2.6.8 and 6.1.1.4'
 'B'  'B'   0.0000   0.0000
 'International Tables Vol C Tables 4.2.6.8 and 6.1.1.4'
 'N'  'N'   0.0030   0.0020
 'International Tables Vol C Tables 4.2.6.8 and 6.1.1.4'
 'O'  'O'   0.0050   0.0030
 'International Tables Vol C Tables 4.2.6.8 and 6.1.1.4'
 'Pd'  'Pd'  -2.5040   0.6150
 'International Tables Vol C Tables 4.2.6.8 and 6.1.1.4'
 
_space_group_crystal_system       monoclinic
_space_group_IT_number            14
_space_group_name_H-M_alt         'P 21/n'
_space_group_name_Hall            '-P 2yn'
 
_shelx_space_group_comment
;
The symmetry employed for this shelxl refinement is uniquely defined
by the following loop, which should always be used as a source of
symmetry information in preference to the above space-group names.
They are only intended as comments.
;
 
loop_
 _space_group_symop_operation_xyz
 'x, y, z'
 '-x+1/2, y+1/2, -z+1/2'
 '-x, -y, -z'
 'x-1/2, -y-1/2, z-1/2'
 
_cell_length_a                    11.6704(4)
_cell_length_b                    13.5684(4)
_cell_length_c                    30.2361(10)
_cell_angle_alpha                 90
_cell_angle_beta                  93.261(3)
_cell_angle_gamma                 90
_cell_volume                      4780.1(3)
_cell_formula_units_Z             4
_cell_measurement_temperature     260(2)
_cell_measurement_reflns_used     8139
_cell_measurement_theta_max       18.3163182528
_cell_measurement_theta_min       1.2472155213
 
_exptl_crystal_description        Plate
_exptl_crystal_colour             Yellow
_exptl_crystal_density_meas       ?
_exptl_crystal_density_method     ?
_exptl_crystal_density_diffrn     1.211          
_exptl_crystal_F_000              1856
_exptl_transmission_factor_min    ?
_exptl_transmission_factor_max    ?
_exptl_crystal_size_max           0.100
_exptl_crystal_size_mid           0.100
_exptl_crystal_size_min           0.050
_exptl_absorpt_coefficient_mu     0.202
_shelx_estimated_absorpt_T_min    0.980
_shelx_estimated_absorpt_T_max    0.990
_exptl_absorpt_correction_T_min   0.995805912913
_exptl_absorpt_correction_T_max   1.0
_exptl_absorpt_correction_type    empirical
_exptl_absorpt_process_details    
;
CCP4 7.0.048: AIMLESS, version 0.5.32 : 29/03/17
Scaling & analysis of unmerged intensities, absorption correction using spherical harmonics
;

_exptl_absorpt_special_details    ?
_diffrn_ambient_temperature       260(2)
_diffrn_radiation_wavelength      0.534
_diffrn_measurement_device_type   'Photon counting pixel array'
_diffrn_radiation_type            Synchrotron
_diffrn_measurement_method        'shutterless scans'
_diffrn_radiation_source          'Diamond Light Source Beamline I19-2'
_diffrn_radiation_monochromator   'Silicon 111'
_diffrn_detector_area_resol_mean  ?
_diffrn_reflns_number             34369
_diffrn_reflns_av_unetI/netI      0.1130
_diffrn_reflns_av_R_equivalents   0.0888
_diffrn_reflns_limit_h_min        -14
_diffrn_reflns_limit_h_max        14
_diffrn_reflns_limit_k_min        -16
_diffrn_reflns_limit_k_max        16
_diffrn_reflns_limit_l_min        -33
_diffrn_reflns_limit_l_max        37
_diffrn_reflns_theta_min          1.380
_diffrn_reflns_theta_max          19.496
_diffrn_reflns_theta_full         18.687
_diffrn_measured_fraction_theta_max   0.995
_diffrn_measured_fraction_theta_full  0.996
_diffrn_reflns_Laue_measured_fraction_max    0.995
_diffrn_reflns_Laue_measured_fraction_full   0.996
_diffrn_reflns_point_group_measured_fraction_max   0.995
_diffrn_reflns_point_group_measured_fraction_full  0.996
_reflns_number_total              9737
_reflns_number_gt                 4273
_reflns_threshold_expression      'I > 2\s(I)'
_reflns_Friedel_coverage          0.000
_reflns_Friedel_fraction_max      .
_reflns_Friedel_fraction_full     .
 
_reflns_special_details
;
 Reflections were merged by SHELXL according to the crystal
 class for the calculation of statistics and refinement.
 
 _reflns_Friedel_fraction is defined as the number of unique
 Friedel pairs measured divided by the number that would be
 possible theoretically, ignoring centric projections and
 systematic absences.
;
 
_computing_data_collection        'Diamond GDA (http://www.opengda.org/)'
_computing_cell_refinement        'DIALS (Winter, 2018)'
_computing_data_reduction         'XIA2 (Winter 2010)'
_computing_structure_solution     'SHELXT (Sheldrick, 2015)'
_computing_structure_refinement   'SHELXL (Sheldrick, 2015)'
_computing_molecular_graphics     'OLEX2 (Dolomanov et al., 2009)'
_computing_publication_material   'MERCURY (Macrae et al., 2008)'
_refine_special_details           ?
_refine_ls_structure_factor_coef  Fsqd
_refine_ls_matrix_type            full
_refine_ls_weighting_scheme       calc
_refine_ls_weighting_details
'w=1/[\s^2^(Fo^2^)+(0.0628P)^2^] where P=(Fo^2^+2Fc^2^)/3'
_atom_sites_solution_primary      ?
_atom_sites_solution_secondary    ?
_atom_sites_solution_hydrogens    geom
_refine_ls_hydrogen_treatment     constr
_refine_ls_extinction_method      none
_refine_ls_extinction_coef        .
_refine_ls_number_reflns          9737
_refine_ls_number_parameters      526
_refine_ls_number_restraints      490
_refine_ls_R_factor_all           0.1353
_refine_ls_R_factor_gt            0.0587
_refine_ls_wR_factor_ref          0.1534
_refine_ls_wR_factor_gt           0.1269
_refine_ls_goodness_of_fit_ref    0.863
_refine_ls_restrained_S_all       0.865
_refine_ls_shift/su_max           0.001
_refine_ls_shift/su_mean          0.000
 
loop_
 _atom_site_label
 _atom_site_type_symbol
 _atom_site_fract_x
 _atom_site_fract_y
 _atom_site_fract_z
 _atom_site_U_iso_or_equiv
 _atom_site_adp_type
 _atom_site_occupancy
 _atom_site_site_symmetry_order  
 _atom_site_calc_flag
 _atom_site_refinement_flags_posn
 _atom_site_refinement_flags_adp
 _atom_site_refinement_flags_occupancy
 _atom_site_disorder_assembly
 _atom_site_disorder_group
Pd1 Pd 0.33971(3) 0.77500(3) 0.34664(2) 0.06052(16) Uani 1 1 d . . . . .
N2 N 0.3455(3) 0.9278(3) 0.33803(12) 0.0700(9) Uani 1 1 d . . . . .
N3 N 0.4538(3) 0.7985(2) 0.39791(11) 0.0592(8) Uani 1 1 d . . . . .
H3 H 0.530939 0.788613 0.387434 0.071 Uiso 1 1 calc R U . . .
N4 N 0.3322(3) 0.6312(2) 0.37139(12) 0.0641(9) Uani 1 1 d . . . . .
C1 C 0.4412(4) 0.9631(3) 0.36963(15) 0.0770(13) Uani 1 1 d . . . . .
H1A H 0.429444 1.031957 0.376731 0.092 Uiso 1 1 calc R U . . .
H1B H 0.514023 0.957242 0.355887 0.092 Uiso 1 1 calc R U . . .
C2 C 0.4438(4) 0.9023(3) 0.41142(15) 0.0753(12) Uani 1 1 d . . . . .
H2A H 0.508763 0.920961 0.431076 0.090 Uiso 1 1 calc R U . . .
H2B H 0.373985 0.912227 0.426787 0.090 Uiso 1 1 calc R U . . .
C3 C 0.4347(4) 0.7230(3) 0.43233(14) 0.0643(11) Uani 1 1 d . . . . .
H3A H 0.365752 0.737857 0.447499 0.077 Uiso 1 1 calc R U . . .
H3B H 0.499272 0.721107 0.453995 0.077 Uiso 1 1 calc R U . . .
C4 C 0.4225(3) 0.6261(3) 0.40855(14) 0.0650(11) Uani 1 1 d . . . . .
H4A H 0.495319 0.608250 0.396843 0.078 Uiso 1 1 calc R U . . .
H4B H 0.402269 0.575338 0.429306 0.078 Uiso 1 1 calc R U . . .
C5 C 0.2304(4) 0.9654(3) 0.35125(17) 0.0818(13) Uani 1 1 d . . . . .
H5A H 0.171327 0.933946 0.332306 0.098 Uiso 1 1 calc R U . . .
H5B H 0.219820 0.943713 0.381311 0.098 Uiso 1 1 calc R U . . .
C6 C 0.2100(5) 1.0753(4) 0.3494(2) 0.1147(19) Uani 1 1 d . . . . .
H6A H 0.214714 1.097700 0.319063 0.138 Uiso 1 1 calc R U . . .
H6B H 0.269761 1.108310 0.367365 0.138 Uiso 1 1 calc R U . . .
C7 C 0.0939(5) 1.1033(4) 0.3657(2) 0.139(2) Uani 1 1 d . . . . .
H7A H 0.034568 1.064540 0.350121 0.167 Uiso 1 1 calc R U . . .
H7B H 0.092380 1.088424 0.397030 0.167 Uiso 1 1 calc R U . . .
C8 C 0.0696(7) 1.2095(5) 0.3585(4) 0.215(5) Uani 1 1 d . . . . .
H8A H 0.046749 1.220601 0.327942 0.323 Uiso 1 1 calc R U . . .
H8B H 0.137387 1.247167 0.366348 0.323 Uiso 1 1 calc R U . . .
H8C H 0.008880 1.229564 0.376699 0.323 Uiso 1 1 calc R U . . .
C9 C 0.3647(4) 0.9599(3) 0.29166(15) 0.0785(12) Uani 1 1 d . . . . .
H9A H 0.296903 0.943662 0.273036 0.094 Uiso 1 1 calc R U . . .
H9B H 0.373039 1.031036 0.291426 0.094 Uiso 1 1 calc R U . . .
C10 C 0.4668(4) 0.9153(4) 0.27176(16) 0.0845(13) Uani 1 1 d . . . . .
H10A H 0.463937 0.844222 0.274787 0.101 Uiso 1 1 calc R U . . .
H10B H 0.536203 0.938600 0.287602 0.101 Uiso 1 1 calc R U . . .
C11 C 0.4704(5) 0.9422(5) 0.22304(17) 0.1086(18) Uani 1 1 d . . . . .
H11A H 0.405738 0.911541 0.206773 0.130 Uiso 1 1 calc R U . . .
H11B H 0.462226 1.012997 0.219854 0.130 Uiso 1 1 calc R U . . .
C12 C 0.5784(5) 0.9106(6) 0.2033(2) 0.152(3) Uani 1 1 d . . . . .
H12A H 0.574521 0.926531 0.172307 0.227 Uiso 1 1 calc R U . . .
H12B H 0.587957 0.840788 0.206966 0.227 Uiso 1 1 calc R U . . .
H12C H 0.642302 0.944242 0.217872 0.227 Uiso 1 1 calc R U . . .
C13 C 0.2117(4) 0.6230(3) 0.38886(16) 0.0752(12) Uani 1 1 d . . . . .
H13A H 0.203253 0.675067 0.410392 0.090 Uiso 1 1 calc R U . . .
H13B H 0.156330 0.635571 0.364351 0.090 Uiso 1 1 calc R U . . .
C14 C 0.1801(4) 0.5280(3) 0.40983(18) 0.0888(15) Uani 1 1 d . . . . .
H14A H 0.232687 0.514901 0.435165 0.107 Uiso 1 1 calc R U . . .
H14B H 0.187023 0.474662 0.388768 0.107 Uiso 1 1 calc R U . . .
C15 C 0.0586(4) 0.5316(4) 0.4247(2) 0.0987(17) Uani 1 1 d . . . . .
H15A H 0.052436 0.585463 0.445505 0.118 Uiso 1 1 calc R U . . .
H15B H 0.006851 0.545528 0.399178 0.118 Uiso 1 1 calc R U . . .
C16 C 0.0210(4) 0.4375(4) 0.4462(2) 0.1146(19) Uani 1 1 d . . . . .
H16A H 0.024074 0.384164 0.425396 0.172 Uiso 1 1 calc R U . . .
H16B H -0.056219 0.444869 0.455078 0.172 Uiso 1 1 calc R U . . .
H16C H 0.071084 0.423584 0.471673 0.172 Uiso 1 1 calc R U . . .
C17 C 0.3513(4) 0.5516(3) 0.33863(15) 0.0785(13) Uani 1 1 d . . . . .
H17A H 0.284997 0.548627 0.317804 0.094 Uiso 1 1 calc R U . . .
H17B H 0.356134 0.489128 0.354204 0.094 Uiso 1 1 calc R U . . .
C18 C 0.4568(4) 0.5636(4) 0.31304(16) 0.0906(15) Uani 1 1 d . . . . .
H18A H 0.524431 0.563294 0.333257 0.109 Uiso 1 1 calc R U . . .
H18B H 0.453982 0.626196 0.297552 0.109 Uiso 1 1 calc R U . . .
C19 C 0.4646(6) 0.4786(5) 0.2793(2) 0.139(3) Uani 1 1 d . . . . .
H19A H 0.457498 0.416273 0.294633 0.167 Uiso 1 1 calc R U . . .
H19B H 0.400949 0.483758 0.257393 0.167 Uiso 1 1 calc R U . . .
C20 C 0.5676(6) 0.4792(6) 0.2578(3) 0.178(3) Uani 1 1 d . . . . .
H20A H 0.578519 0.416259 0.244189 0.268 Uiso 1 1 calc R U . . .
H20B H 0.630246 0.492160 0.278951 0.268 Uiso 1 1 calc R U . . .
H20C H 0.564578 0.529647 0.235499 0.268 Uiso 1 1 calc R U . . .
C21 C 0.6566(4) 0.3742(3) 0.42713(16) 0.0682(11) Uani 1 1 d . . . . .
C22 C 0.7096(4) 0.4236(4) 0.39402(17) 0.0816(14) Uani 1 1 d . . . . .
H22 H 0.726598 0.389165 0.368627 0.098 Uiso 1 1 calc R U . . .
C23 C 0.7381(4) 0.5215(4) 0.3971(2) 0.1009(17) Uani 1 1 d . . . . .
H23 H 0.772894 0.551752 0.373703 0.121 Uiso 1 1 calc R U . . .
C24 C 0.7163(4) 0.5752(4) 0.4338(2) 0.0974(16) Uani 1 1 d . . . . .
H24 H 0.738347 0.640927 0.436206 0.117 Uiso 1 1 calc R U . . .
C25 C 0.6609(4) 0.5298(3) 0.46701(19) 0.0865(14) Uani 1 1 d . . . . .
H25 H 0.643327 0.565428 0.491998 0.104 Uiso 1 1 calc R U . . .
C26 C 0.6311(4) 0.4314(3) 0.46365(16) 0.0735(12) Uani 1 1 d . . . . .
H26 H 0.592843 0.402375 0.486453 0.088 Uiso 1 1 calc R U . . .
C27 C 0.7339(4) 0.2013(3) 0.45923(16) 0.0717(12) Uani 1 1 d . . . . .
C28 C 0.8098(4) 0.2497(4) 0.48771(18) 0.0856(15) Uani 1 1 d . . . . .
H28 H 0.806417 0.318185 0.488730 0.103 Uiso 1 1 calc R U . . .
C29 C 0.8919(5) 0.2020(4) 0.5152(2) 0.1065(19) Uani 1 1 d . . . . .
H29 H 0.939933 0.239049 0.534402 0.128 Uiso 1 1 calc R U . . .
C30 C 0.9029(5) 0.1046(5) 0.5146(2) 0.116(2) Uani 1 1 d . . . . .
H30 H 0.956287 0.073022 0.533767 0.140 Uiso 1 1 calc R U . . .
C31 C 0.8341(5) 0.0520(4) 0.4853(2) 0.123(2) Uani 1 1 d . . . . .
H31 H 0.842729 -0.016021 0.483506 0.147 Uiso 1 1 calc R U . . .
C32 C 0.7505(4) 0.0992(4) 0.4577(2) 0.1084(19) Uani 1 1 d . . . . .
H32 H 0.704826 0.061729 0.437918 0.130 Uiso 1 1 calc R U . . .
C33 C 0.5039(4) 0.2301(3) 0.44478(15) 0.0680(11) Uani 1 1 d . . . . .
C34 C 0.4773(4) 0.1454(3) 0.46693(15) 0.0718(12) Uani 1 1 d . . . . .
H34 H 0.535745 0.100228 0.473440 0.086 Uiso 1 1 calc R U . . .
C35 C 0.3692(4) 0.1237(4) 0.48004(17) 0.0880(15) Uani 1 1 d . . . . .
H35 H 0.356382 0.065248 0.495001 0.106 Uiso 1 1 calc R U . . .
C36 C 0.2798(5) 0.1886(4) 0.47104(19) 0.0927(16) Uani 1 1 d . . . . .
H36 H 0.206612 0.174967 0.480027 0.111 Uiso 1 1 calc R U . . .
C37 C 0.3017(5) 0.2734(4) 0.4486(2) 0.1059(19) Uani 1 1 d . . . . .
H37 H 0.242953 0.318344 0.442040 0.127 Uiso 1 1 calc R U . . .
C38 C 0.4111(4) 0.2923(4) 0.4355(2) 0.0965(17) Uani 1 1 d . . . . .
H38 H 0.423314 0.349741 0.419711 0.116 Uiso 1 1 calc R U . . .
C39 C 0.6342(5) 0.2125(4) 0.37497(18) 0.0868(14) Uani 1 1 d . . . . .
C40 C 0.5427(5) 0.2204(4) 0.34502(19) 0.0989(16) Uani 1 1 d . . . . .
H40 H 0.473588 0.244620 0.354413 0.119 Uiso 1 1 calc R U . . .
C41 C 0.5499(7) 0.1923(4) 0.2990(2) 0.117(2) Uani 1 1 d . . . . .
H41 H 0.486987 0.200146 0.278990 0.140 Uiso 1 1 calc R U . . .
C42 C 0.6483(8) 0.1547(6) 0.2856(3) 0.154(3) Uani 1 1 d . . . . .
H42 H 0.653479 0.136424 0.256133 0.185 Uiso 1 1 calc R U . . .
C43 C 0.7418(8) 0.1429(6) 0.3149(3) 0.173(3) Uani 1 1 d . . . . .
H43 H 0.809198 0.114963 0.305683 0.208 Uiso 1 1 calc R U . . .
C44 C 0.7339(6) 0.1729(5) 0.3578(2) 0.138(2) Uani 1 1 d . . . . .
H44 H 0.798850 0.166757 0.376883 0.166 Uiso 1 1 calc R U . . .
B1 B 0.6323(5) 0.2549(4) 0.4271(2) 0.0736(11) Uani 1 1 d . . . . .
O3 O 0.6851(9) 0.8049(11) 0.3649(6) 0.107(2) Uani 0.778(9) 1 d D . P A 1
C45 C 0.7328(8) 0.7729(8) 0.3250(4) 0.114(2) Uani 0.778(9) 1 d D . P A 1
H45A H 0.716408 0.820697 0.301616 0.137 Uiso 0.778(9) 1 calc R U P A 1
H45B H 0.699668 0.710189 0.315694 0.137 Uiso 0.778(9) 1 calc R U P A 1
C46 C 0.8585(7) 0.7628(8) 0.3337(4) 0.135(2) Uani 0.778(9) 1 d D . P A 1
H46A H 0.899966 0.782253 0.308242 0.162 Uiso 0.778(9) 1 calc R U P A 1
H46B H 0.879515 0.695854 0.342058 0.162 Uiso 0.778(9) 1 calc R U P A 1
C47 C 0.8803(7) 0.8341(8) 0.3724(3) 0.135(2) Uani 0.778(9) 1 d D . P A 1
H47A H 0.933480 0.805209 0.394523 0.162 Uiso 0.778(9) 1 calc R U P A 1
H47B H 0.913205 0.894935 0.362014 0.162 Uiso 0.778(9) 1 calc R U P A 1
C48 C 0.7729(7) 0.8532(7) 0.3909(3) 0.114(2) Uani 0.778(9) 1 d D . P A 1
H48A H 0.774394 0.829314 0.421135 0.137 Uiso 0.778(9) 1 calc R U P A 1
H48B H 0.758457 0.923632 0.391184 0.137 Uiso 0.778(9) 1 calc R U P A 1
O3A O 0.677(3) 0.806(4) 0.360(2) 0.107(2) Uani 0.222(9) 1 d D . P A 2
C45A C 0.744(2) 0.750(3) 0.3300(14) 0.114(2) Uani 0.222(9) 1 d D . P A 2
H45C H 0.731142 0.771167 0.299606 0.137 Uiso 0.222(9) 1 calc R U P A 2
H45D H 0.729162 0.679437 0.331983 0.137 Uiso 0.222(9) 1 calc R U P A 2
C46A C 0.868(2) 0.776(3) 0.3489(14) 0.135(2) Uani 0.222(9) 1 d D . P A 2
H46C H 0.883584 0.756001 0.379428 0.162 Uiso 0.222(9) 1 calc R U P A 2
H46D H 0.928164 0.753742 0.330388 0.162 Uiso 0.222(9) 1 calc R U P A 2
C47A C 0.838(2) 0.886(2) 0.3432(11) 0.135(2) Uani 0.222(9) 1 d D . P A 2
H47C H 0.900473 0.928356 0.353622 0.162 Uiso 0.222(9) 1 calc R U P A 2
H47D H 0.814967 0.902211 0.312683 0.162 Uiso 0.222(9) 1 calc R U P A 2
C48A C 0.744(2) 0.891(2) 0.3710(10) 0.114(2) Uani 0.222(9) 1 d D . P A 2
H48C H 0.699187 0.950641 0.365096 0.137 Uiso 0.222(9) 1 calc R U P A 2
H48D H 0.770205 0.890436 0.401956 0.137 Uiso 0.222(9) 1 calc R U P A 2
O1 O 0.1254(3) 0.7596(3) 0.29905(12) 0.1261(13) Uani 0.895(5) 1 d D . P B 3
O2 O 0.2619(3) 0.7238(2) 0.25970(12) 0.1261(13) Uani 0.895(5) 1 d D . P B 3
N1 N 0.2262(3) 0.74913(13) 0.29440(10) 0.0832(13) Uani 0.895(5) 1 d D . P B 3
O1A O 0.2137(19) 0.7560(2) 0.3035(4) 0.1261(13) Uani 0.105(5) 1 d D . P B 4
O2A O 0.3180(15) 0.7147(4) 0.2522(5) 0.1261(13) Uani 0.105(5) 1 d D . P B 4
N1A N 0.2124(14) 0.7290(3) 0.2622(4) 0.0832(13) Uani 0.105(5) 1 d D . P B 4
 
loop_
 _atom_site_aniso_label
 _atom_site_aniso_U_11
 _atom_site_aniso_U_22
 _atom_site_aniso_U_33
 _atom_site_aniso_U_23
 _atom_site_aniso_U_13
 _atom_site_aniso_U_12
Pd1 0.0606(3) 0.0633(3) 0.0572(3) 0.00156(19) -0.00033(18) -0.00287(17)
N2 0.075(2) 0.067(2) 0.067(2) 0.0077(17) -0.0013(16) 0.0015(16)
N3 0.060(2) 0.0654(17) 0.051(2) 0.0002(14) -0.0002(17) -0.0039(16)
N4 0.0629(18) 0.063(2) 0.066(2) -0.0022(16) -0.0030(14) -0.0036(16)
C1 0.094(3) 0.063(3) 0.073(3) 0.002(2) -0.009(2) -0.007(2)
C2 0.090(3) 0.068(2) 0.066(3) -0.0033(19) -0.010(2) -0.005(2)
C3 0.068(3) 0.073(2) 0.051(3) 0.0037(16) 0.000(2) -0.003(2)
C4 0.062(2) 0.069(2) 0.063(3) 0.0039(19) -0.0024(19) 0.000(2)
C5 0.086(3) 0.077(2) 0.083(4) -0.006(3) 0.002(2) 0.008(2)
C6 0.129(4) 0.080(3) 0.132(5) -0.006(3) -0.013(4) 0.026(3)
C7 0.126(4) 0.109(4) 0.179(7) -0.035(4) -0.020(4) 0.040(4)
C8 0.180(7) 0.105(4) 0.354(13) -0.052(6) -0.037(8) 0.051(5)
C9 0.081(3) 0.081(3) 0.073(3) 0.017(2) -0.003(2) -0.003(2)
C10 0.084(3) 0.094(4) 0.075(3) 0.011(3) 0.001(2) -0.004(2)
C11 0.109(4) 0.140(5) 0.077(3) 0.016(3) 0.009(3) -0.005(3)
C12 0.130(5) 0.223(8) 0.106(5) -0.018(5) 0.036(4) -0.006(5)
C13 0.064(2) 0.081(3) 0.080(3) 0.013(2) -0.002(2) -0.006(2)
C14 0.074(3) 0.084(3) 0.110(4) 0.020(3) 0.012(3) -0.003(2)
C15 0.071(3) 0.101(4) 0.126(5) 0.005(3) 0.020(3) -0.014(3)
C16 0.098(4) 0.109(4) 0.140(5) 0.012(4) 0.034(4) -0.015(3)
C17 0.094(3) 0.063(3) 0.078(3) -0.008(2) 0.002(2) 0.000(2)
C18 0.096(3) 0.101(4) 0.074(3) -0.007(2) 0.005(2) 0.012(3)
C19 0.146(5) 0.139(5) 0.137(6) -0.048(4) 0.054(4) -0.007(4)
C20 0.182(7) 0.184(7) 0.179(8) -0.027(6) 0.095(6) 0.014(5)
C21 0.069(3) 0.068(2) 0.066(3) 0.0057(18) -0.006(2) -0.003(2)
C22 0.077(3) 0.080(3) 0.088(3) 0.017(2) 0.008(3) -0.003(2)
C23 0.079(3) 0.080(3) 0.145(5) 0.025(3) 0.019(3) -0.005(3)
C24 0.073(3) 0.068(3) 0.150(5) 0.016(3) -0.006(3) 0.001(3)
C25 0.085(3) 0.065(2) 0.107(4) -0.001(3) -0.017(3) 0.005(2)
C26 0.087(3) 0.063(2) 0.069(3) 0.009(2) -0.004(3) 0.006(2)
C27 0.079(3) 0.061(2) 0.075(3) 0.000(2) 0.013(2) 0.0035(19)
C28 0.085(3) 0.078(3) 0.093(4) -0.005(2) -0.004(2) 0.011(2)
C29 0.096(4) 0.103(3) 0.118(5) -0.004(3) -0.017(3) 0.022(3)
C30 0.095(4) 0.102(3) 0.151(6) 0.011(4) -0.004(4) 0.024(3)
C31 0.097(4) 0.080(4) 0.189(6) 0.011(3) -0.008(3) 0.017(3)
C32 0.094(4) 0.062(2) 0.168(5) -0.007(3) -0.009(3) 0.009(2)
C33 0.075(2) 0.062(2) 0.067(3) -0.002(2) 0.002(2) -0.0019(18)
C34 0.075(2) 0.066(2) 0.074(3) 0.004(2) -0.001(2) -0.005(2)
C35 0.076(3) 0.087(3) 0.100(4) 0.013(3) 0.002(3) -0.012(2)
C36 0.080(3) 0.084(3) 0.114(5) -0.008(3) 0.005(3) -0.005(2)
C37 0.076(3) 0.078(3) 0.164(6) 0.006(3) 0.012(3) 0.007(3)
C38 0.078(3) 0.078(3) 0.133(5) 0.017(3) 0.008(3) 0.008(2)
C39 0.102(3) 0.082(3) 0.077(3) -0.007(3) 0.011(2) -0.012(3)
C40 0.124(4) 0.084(4) 0.087(3) 0.004(3) -0.009(3) -0.030(3)
C41 0.178(6) 0.088(4) 0.082(3) 0.009(3) -0.005(4) -0.047(4)
C42 0.219(7) 0.138(6) 0.107(6) -0.015(5) 0.024(4) -0.021(5)
C43 0.207(7) 0.201(8) 0.115(5) -0.046(5) 0.035(4) 0.038(6)
C44 0.138(5) 0.175(6) 0.105(4) -0.025(4) 0.033(4) 0.024(4)
B1 0.077(2) 0.069(2) 0.075(3) -0.001(2) 0.005(2) -0.005(2)
O3 0.093(3) 0.125(3) 0.105(5) -0.004(3) 0.013(3) -0.004(2)
C45 0.108(3) 0.129(4) 0.105(4) -0.013(3) 0.009(2) -0.003(2)
C46 0.101(3) 0.167(5) 0.138(6) -0.017(4) 0.016(3) -0.013(3)
C47 0.101(3) 0.167(5) 0.138(6) -0.017(4) 0.016(3) -0.013(3)
C48 0.108(3) 0.129(4) 0.105(4) -0.013(3) 0.009(2) -0.003(2)
O3A 0.093(3) 0.125(3) 0.105(5) -0.004(3) 0.013(3) -0.004(2)
C45A 0.108(3) 0.129(4) 0.105(4) -0.013(3) 0.009(2) -0.003(2)
C46A 0.101(3) 0.167(5) 0.138(6) -0.017(4) 0.016(3) -0.013(3)
C47A 0.101(3) 0.167(5) 0.138(6) -0.017(4) 0.016(3) -0.013(3)
C48A 0.108(3) 0.129(4) 0.105(4) -0.013(3) 0.009(2) -0.003(2)
O1 0.082(2) 0.207(3) 0.087(2) -0.0293(19) -0.0112(18) 0.0039(19)
O2 0.082(2) 0.207(3) 0.087(2) -0.0293(19) -0.0112(18) 0.0039(19)
N1 0.084(2) 0.090(3) 0.074(2) 0.007(2) -0.006(2) 0.000(2)
O1A 0.082(2) 0.207(3) 0.087(2) -0.0293(19) -0.0112(18) 0.0039(19)
O2A 0.082(2) 0.207(3) 0.087(2) -0.0293(19) -0.0112(18) 0.0039(19)
N1A 0.084(2) 0.090(3) 0.074(2) 0.007(2) -0.006(2) 0.000(2)
 
_geom_special_details
;
 All esds (except the esd in the dihedral angle between two l.s. planes)
 are estimated using the full covariance matrix.  The cell esds are taken
 into account individually in the estimation of esds in distances, angles
 and torsion angles; correlations between esds in cell parameters are only
 used when they are defined by crystal symmetry.  An approximate (isotropic)
 treatment of cell esds is used for estimating esds involving l.s. planes.
;
 
loop_
 _geom_bond_atom_site_label_1
 _geom_bond_atom_site_label_2
 _geom_bond_distance
 _geom_bond_site_symmetry_2
 _geom_bond_publ_flag
Pd1 O1A 1.93(2) . ?
Pd1 N3 2.011(3) . ?
Pd1 N1 2.034(3) . ?
Pd1 N2 2.091(4) . ?
Pd1 N4 2.093(3) . ?
N2 C9 1.497(5) . ?
N2 C1 1.506(5) . ?
N2 C5 1.513(5) . ?
N3 C2 1.473(5) . ?
N3 C3 1.486(5) . ?
N3 H3 0.9800 . ?
N4 C17 1.491(5) . ?
N4 C4 1.498(5) . ?
N4 C13 1.534(5) . ?
C1 C2 1.508(6) . ?
C1 H1A 0.9700 . ?
C1 H1B 0.9700 . ?
C2 H2A 0.9700 . ?
C2 H2B 0.9700 . ?
C3 C4 1.501(5) . ?
C3 H3A 0.9700 . ?
C3 H3B 0.9700 . ?
C4 H4A 0.9700 . ?
C4 H4B 0.9700 . ?
C5 C6 1.509(6) . ?
C5 H5A 0.9700 . ?
C5 H5B 0.9700 . ?
C6 C7 1.517(7) . ?
C6 H6A 0.9700 . ?
C6 H6B 0.9700 . ?
C7 C8 1.482(8) . ?
C7 H7A 0.9700 . ?
C7 H7B 0.9700 . ?
C8 H8A 0.9600 . ?
C8 H8B 0.9600 . ?
C8 H8C 0.9600 . ?
C9 C10 1.493(6) . ?
C9 H9A 0.9700 . ?
C9 H9B 0.9700 . ?
C10 C11 1.520(6) . ?
C10 H10A 0.9700 . ?
C10 H10B 0.9700 . ?
C11 C12 1.488(7) . ?
C11 H11A 0.9700 . ?
C11 H11B 0.9700 . ?
C12 H12A 0.9600 . ?
C12 H12B 0.9600 . ?
C12 H12C 0.9600 . ?
C13 C14 1.492(6) . ?
C13 H13A 0.9700 . ?
C13 H13B 0.9700 . ?
C14 C15 1.512(6) . ?
C14 H14A 0.9700 . ?
C14 H14B 0.9700 . ?
C15 C16 1.510(6) . ?
C15 H15A 0.9700 . ?
C15 H15B 0.9700 . ?
C16 H16A 0.9600 . ?
C16 H16B 0.9600 . ?
C16 H16C 0.9600 . ?
C17 C18 1.500(6) . ?
C17 H17A 0.9700 . ?
C17 H17B 0.9700 . ?
C18 C19 1.545(7) . ?
C18 H18A 0.9700 . ?
C18 H18B 0.9700 . ?
C19 C20 1.399(7) . ?
C19 H19A 0.9700 . ?
C19 H19B 0.9700 . ?
C20 H20A 0.9600 . ?
C20 H20B 0.9600 . ?
C20 H20C 0.9600 . ?
C21 C22 1.380(6) . ?
C21 C26 1.396(6) . ?
C21 B1 1.645(6) . ?
C22 C23 1.370(6) . ?
C22 H22 0.9300 . ?
C23 C24 1.364(7) . ?
C23 H23 0.9300 . ?
C24 C25 1.372(7) . ?
C24 H24 0.9300 . ?
C25 C26 1.381(6) . ?
C25 H25 0.9300 . ?
C26 H26 0.9300 . ?
C27 C28 1.368(6) . ?
C27 C32 1.400(6) . ?
C27 B1 1.658(7) . ?
C28 C29 1.393(7) . ?
C28 H28 0.9300 . ?
C29 C30 1.328(7) . ?
C29 H29 0.9300 . ?
C30 C31 1.365(8) . ?
C30 H30 0.9300 . ?
C31 C32 1.401(7) . ?
C31 H31 0.9300 . ?
C32 H32 0.9300 . ?
C33 C34 1.374(5) . ?
C33 C38 1.389(6) . ?
C33 B1 1.654(7) . ?
C34 C35 1.375(6) . ?
C34 H34 0.9300 . ?
C35 C36 1.380(6) . ?
C35 H35 0.9300 . ?
C36 C37 1.368(7) . ?
C36 H36 0.9300 . ?
C37 C38 1.381(7) . ?
C37 H37 0.9300 . ?
C38 H38 0.9300 . ?
C39 C40 1.365(7) . ?
C39 C44 1.408(7) . ?
C39 B1 1.678(8) . ?
C40 C41 1.451(8) . ?
C40 H40 0.9300 . ?
C41 C42 1.340(9) . ?
C41 H41 0.9300 . ?
C42 C43 1.375(10) . ?
C42 H42 0.9300 . ?
C43 C44 1.367(8) . ?
C43 H43 0.9300 . ?
C44 H44 0.9300 . ?
O3 C48 1.416(11) . ?
O3 C45 1.426(11) . ?
C45 C46 1.482(9) . ?
C45 H45A 0.9700 . ?
C45 H45B 0.9700 . ?
C46 C47 1.526(11) . ?
C46 H46A 0.9700 . ?
C46 H46B 0.9700 . ?
C47 C48 1.425(8) . ?
C47 H47A 0.9700 . ?
C47 H47B 0.9700 . ?
C48 H48A 0.9700 . ?
C48 H48B 0.9700 . ?
O3A C48A 1.42(2) . ?
O3A C45A 1.449(17) . ?
C45A C46A 1.560(18) . ?
C45A H45C 0.9700 . ?
C45A H45D 0.9700 . ?
C46A C47A 1.54(2) . ?
C46A H46C 0.9700 . ?
C46A H46D 0.9700 . ?
C47A C48A 1.421(17) . ?
C47A H47C 0.9700 . ?
C47A H47D 0.9700 . ?
C48A H48C 0.9700 . ?
C48A H48D 0.9700 . ?
O1 N1 1.2007(10) . ?
O2 N1 1.2013(10) . ?
O1A N1A 1.3001(10) . ?
O2A N1A 1.3002(10) . ?
 
loop_
 _geom_angle_atom_site_label_1
 _geom_angle_atom_site_label_2
 _geom_angle_atom_site_label_3
 _geom_angle
 _geom_angle_site_symmetry_1
 _geom_angle_site_symmetry_3
 _geom_angle_publ_flag
O1A Pd1 N3 171.8(4) . . ?
N3 Pd1 N1 178.92(13) . . ?
O1A Pd1 N2 94.44(12) . . ?
N3 Pd1 N2 85.07(13) . . ?
N1 Pd1 N2 95.67(10) . . ?
O1A Pd1 N4 94.09(11) . . ?
N3 Pd1 N4 84.93(12) . . ?
N1 Pd1 N4 94.47(10) . . ?
N2 Pd1 N4 166.15(14) . . ?
C9 N2 C1 110.9(3) . . ?
C9 N2 C5 109.3(3) . . ?
C1 N2 C5 111.2(4) . . ?
C9 N2 Pd1 114.4(3) . . ?
C1 N2 Pd1 105.4(2) . . ?
C5 N2 Pd1 105.5(3) . . ?
C2 N3 C3 116.6(3) . . ?
C2 N3 Pd1 107.8(2) . . ?
C3 N3 Pd1 108.2(2) . . ?
C2 N3 H3 108.0 . . ?
C3 N3 H3 108.0 . . ?
Pd1 N3 H3 108.0 . . ?
C17 N4 C4 109.8(3) . . ?
C17 N4 C13 110.5(3) . . ?
C4 N4 C13 111.0(3) . . ?
C17 N4 Pd1 115.3(3) . . ?
C4 N4 Pd1 105.6(2) . . ?
C13 N4 Pd1 104.4(2) . . ?
N2 C1 C2 109.6(3) . . ?
N2 C1 H1A 109.7 . . ?
C2 C1 H1A 109.7 . . ?
N2 C1 H1B 109.7 . . ?
C2 C1 H1B 109.7 . . ?
H1A C1 H1B 108.2 . . ?
N3 C2 C1 106.8(4) . . ?
N3 C2 H2A 110.4 . . ?
C1 C2 H2A 110.4 . . ?
N3 C2 H2B 110.4 . . ?
C1 C2 H2B 110.4 . . ?
H2A C2 H2B 108.6 . . ?
N3 C3 C4 106.4(3) . . ?
N3 C3 H3A 110.5 . . ?
C4 C3 H3A 110.5 . . ?
N3 C3 H3B 110.5 . . ?
C4 C3 H3B 110.5 . . ?
H3A C3 H3B 108.6 . . ?
N4 C4 C3 111.2(3) . . ?
N4 C4 H4A 109.4 . . ?
C3 C4 H4A 109.4 . . ?
N4 C4 H4B 109.4 . . ?
C3 C4 H4B 109.4 . . ?
H4A C4 H4B 108.0 . . ?
C6 C5 N2 117.7(4) . . ?
C6 C5 H5A 107.9 . . ?
N2 C5 H5A 107.9 . . ?
C6 C5 H5B 107.9 . . ?
N2 C5 H5B 107.9 . . ?
H5A C5 H5B 107.2 . . ?
C5 C6 C7 112.2(5) . . ?
C5 C6 H6A 109.2 . . ?
C7 C6 H6A 109.2 . . ?
C5 C6 H6B 109.2 . . ?
C7 C6 H6B 109.2 . . ?
H6A C6 H6B 107.9 . . ?
C8 C7 C6 111.3(6) . . ?
C8 C7 H7A 109.4 . . ?
C6 C7 H7A 109.4 . . ?
C8 C7 H7B 109.4 . . ?
C6 C7 H7B 109.4 . . ?
H7A C7 H7B 108.0 . . ?
C7 C8 H8A 109.5 . . ?
C7 C8 H8B 109.5 . . ?
H8A C8 H8B 109.5 . . ?
C7 C8 H8C 109.5 . . ?
H8A C8 H8C 109.5 . . ?
H8B C8 H8C 109.5 . . ?
C10 C9 N2 115.1(4) . . ?
C10 C9 H9A 108.5 . . ?
N2 C9 H9A 108.5 . . ?
C10 C9 H9B 108.5 . . ?
N2 C9 H9B 108.5 . . ?
H9A C9 H9B 107.5 . . ?
C9 C10 C11 111.1(4) . . ?
C9 C10 H10A 109.4 . . ?
C11 C10 H10A 109.4 . . ?
C9 C10 H10B 109.4 . . ?
C11 C10 H10B 109.4 . . ?
H10A C10 H10B 108.0 . . ?
C12 C11 C10 113.0(5) . . ?
C12 C11 H11A 109.0 . . ?
C10 C11 H11A 109.0 . . ?
C12 C11 H11B 109.0 . . ?
C10 C11 H11B 109.0 . . ?
H11A C11 H11B 107.8 . . ?
C11 C12 H12A 109.5 . . ?
C11 C12 H12B 109.5 . . ?
H12A C12 H12B 109.5 . . ?
C11 C12 H12C 109.5 . . ?
H12A C12 H12C 109.5 . . ?
H12B C12 H12C 109.5 . . ?
C14 C13 N4 117.6(4) . . ?
C14 C13 H13A 107.9 . . ?
N4 C13 H13A 107.9 . . ?
C14 C13 H13B 107.9 . . ?
N4 C13 H13B 107.9 . . ?
H13A C13 H13B 107.2 . . ?
C13 C14 C15 110.8(4) . . ?
C13 C14 H14A 109.5 . . ?
C15 C14 H14A 109.5 . . ?
C13 C14 H14B 109.5 . . ?
C15 C14 H14B 109.5 . . ?
H14A C14 H14B 108.1 . . ?
C16 C15 C14 113.6(4) . . ?
C16 C15 H15A 108.8 . . ?
C14 C15 H15A 108.8 . . ?
C16 C15 H15B 108.8 . . ?
C14 C15 H15B 108.8 . . ?
H15A C15 H15B 107.7 . . ?
C15 C16 H16A 109.5 . . ?
C15 C16 H16B 109.5 . . ?
H16A C16 H16B 109.5 . . ?
C15 C16 H16C 109.5 . . ?
H16A C16 H16C 109.5 . . ?
H16B C16 H16C 109.5 . . ?
N4 C17 C18 115.0(4) . . ?
N4 C17 H17A 108.5 . . ?
C18 C17 H17A 108.5 . . ?
N4 C17 H17B 108.5 . . ?
C18 C17 H17B 108.5 . . ?
H17A C17 H17B 107.5 . . ?
C17 C18 C19 109.9(4) . . ?
C17 C18 H18A 109.7 . . ?
C19 C18 H18A 109.7 . . ?
C17 C18 H18B 109.7 . . ?
C19 C18 H18B 109.7 . . ?
H18A C18 H18B 108.2 . . ?
C20 C19 C18 112.8(6) . . ?
C20 C19 H19A 109.0 . . ?
C18 C19 H19A 109.0 . . ?
C20 C19 H19B 109.0 . . ?
C18 C19 H19B 109.0 . . ?
H19A C19 H19B 107.8 . . ?
C19 C20 H20A 109.5 . . ?
C19 C20 H20B 109.5 . . ?
H20A C20 H20B 109.5 . . ?
C19 C20 H20C 109.5 . . ?
H20A C20 H20C 109.5 . . ?
H20B C20 H20C 109.5 . . ?
C22 C21 C26 115.4(4) . . ?
C22 C21 B1 124.2(5) . . ?
C26 C21 B1 120.2(4) . . ?
C23 C22 C21 122.6(5) . . ?
C23 C22 H22 118.7 . . ?
C21 C22 H22 118.7 . . ?
C24 C23 C22 121.1(6) . . ?
C24 C23 H23 119.5 . . ?
C22 C23 H23 119.5 . . ?
C23 C24 C25 118.3(5) . . ?
C23 C24 H24 120.9 . . ?
C25 C24 H24 120.9 . . ?
C24 C25 C26 120.5(6) . . ?
C24 C25 H25 119.7 . . ?
C26 C25 H25 119.7 . . ?
C25 C26 C21 122.1(5) . . ?
C25 C26 H26 119.0 . . ?
C21 C26 H26 119.0 . . ?
C28 C27 C32 114.2(4) . . ?
C28 C27 B1 125.1(4) . . ?
C32 C27 B1 120.7(4) . . ?
C27 C28 C29 123.5(5) . . ?
C27 C28 H28 118.3 . . ?
C29 C28 H28 118.3 . . ?
C30 C29 C28 121.2(6) . . ?
C30 C29 H29 119.4 . . ?
C28 C29 H29 119.4 . . ?
C29 C30 C31 118.4(6) . . ?
C29 C30 H30 120.8 . . ?
C31 C30 H30 120.8 . . ?
C30 C31 C32 120.8(6) . . ?
C30 C31 H31 119.6 . . ?
C32 C31 H31 119.6 . . ?
C27 C32 C31 121.8(5) . . ?
C27 C32 H32 119.1 . . ?
C31 C32 H32 119.1 . . ?
C34 C33 C38 114.3(5) . . ?
C34 C33 B1 124.2(4) . . ?
C38 C33 B1 121.4(4) . . ?
C33 C34 C35 123.8(4) . . ?
C33 C34 H34 118.1 . . ?
C35 C34 H34 118.1 . . ?
C34 C35 C36 120.1(5) . . ?
C34 C35 H35 119.9 . . ?
C36 C35 H35 119.9 . . ?
C37 C36 C35 118.3(5) . . ?
C37 C36 H36 120.8 . . ?
C35 C36 H36 120.8 . . ?
C36 C37 C38 119.9(5) . . ?
C36 C37 H37 120.0 . . ?
C38 C37 H37 120.0 . . ?
C37 C38 C33 123.6(5) . . ?
C37 C38 H38 118.2 . . ?
C33 C38 H38 118.2 . . ?
C40 C39 C44 114.7(6) . . ?
C40 C39 B1 123.0(5) . . ?
C44 C39 B1 122.2(5) . . ?
C39 C40 C41 122.0(6) . . ?
C39 C40 H40 119.0 . . ?
C41 C40 H40 119.0 . . ?
C42 C41 C40 119.2(8) . . ?
C42 C41 H41 120.4 . . ?
C40 C41 H41 120.4 . . ?
C41 C42 C43 120.8(9) . . ?
C41 C42 H42 119.6 . . ?
C43 C42 H42 119.6 . . ?
C44 C43 C42 118.9(8) . . ?
C44 C43 H43 120.6 . . ?
C42 C43 H43 120.6 . . ?
C43 C44 C39 124.4(7) . . ?
C43 C44 H44 117.8 . . ?
C39 C44 H44 117.8 . . ?
C21 B1 C33 111.1(4) . . ?
C21 B1 C27 108.3(4) . . ?
C33 B1 C27 110.6(4) . . ?
C21 B1 C39 109.1(4) . . ?
C33 B1 C39 107.2(4) . . ?
C27 B1 C39 110.7(4) . . ?
C48 O3 C45 107.7(6) . . ?
O3 C45 C46 107.9(9) . . ?
O3 C45 H45A 110.1 . . ?
C46 C45 H45A 110.1 . . ?
O3 C45 H45B 110.1 . . ?
C46 C45 H45B 110.1 . . ?
H45A C45 H45B 108.4 . . ?
C45 C46 C47 101.4(7) . . ?
C45 C46 H46A 111.5 . . ?
C47 C46 H46A 111.5 . . ?
C45 C46 H46B 111.5 . . ?
C47 C46 H46B 111.5 . . ?
H46A C46 H46B 109.3 . . ?
C48 C47 C46 107.7(7) . . ?
C48 C47 H47A 110.2 . . ?
C46 C47 H47A 110.2 . . ?
C48 C47 H47B 110.2 . . ?
C46 C47 H47B 110.2 . . ?
H47A C47 H47B 108.5 . . ?
O3 C48 C47 108.8(7) . . ?
O3 C48 H48A 109.9 . . ?
C47 C48 H48A 109.9 . . ?
O3 C48 H48B 109.9 . . ?
C47 C48 H48B 109.9 . . ?
H48A C48 H48B 108.3 . . ?
C48A O3A C45A 105.5(17) . . ?
O3A C45A C46A 99.9(18) . . ?
O3A C45A H45C 111.8 . . ?
C46A C45A H45C 111.8 . . ?
O3A C45A H45D 111.8 . . ?
C46A C45A H45D 111.8 . . ?
H45C C45A H45D 109.5 . . ?
C47A C46A C45A 88.9(18) . . ?
C47A C46A H46C 113.8 . . ?
C45A C46A H46C 113.8 . . ?
C47A C46A H46D 113.8 . . ?
C45A C46A H46D 113.8 . . ?
H46C C46A H46D 111.1 . . ?
C48A C47A C46A 99.3(18) . . ?
C48A C47A H47C 111.9 . . ?
C46A C47A H47C 111.9 . . ?
C48A C47A H47D 111.9 . . ?
C46A C47A H47D 111.9 . . ?
H47C C47A H47D 109.6 . . ?
C47A C48A O3A 104.5(17) . . ?
C47A C48A H48C 110.8 . . ?
O3A C48A H48C 110.8 . . ?
C47A C48A H48D 110.8 . . ?
O3A C48A H48D 110.8 . . ?
H48C C48A H48D 108.9 . . ?
O1 N1 O2 121.82(15) . . ?
O1 N1 Pd1 119.2(2) . . ?
O2 N1 Pd1 119.0(2) . . ?
N1A O1A Pd1 130.9(10) . . ?
O1A N1A O2A 107.71(12) . . ?
 
loop_
 _geom_torsion_atom_site_label_1
 _geom_torsion_atom_site_label_2
 _geom_torsion_atom_site_label_3
 _geom_torsion_atom_site_label_4
 _geom_torsion
 _geom_torsion_site_symmetry_1
 _geom_torsion_site_symmetry_2
 _geom_torsion_site_symmetry_3
 _geom_torsion_site_symmetry_4
 _geom_torsion_publ_flag
C9 N2 C1 C2 -160.1(4) . . . . ?
C5 N2 C1 C2 78.0(4) . . . . ?
Pd1 N2 C1 C2 -35.8(4) . . . . ?
C3 N3 C2 C1 -168.2(3) . . . . ?
Pd1 N3 C2 C1 -46.4(4) . . . . ?
N2 C1 C2 N3 55.6(5) . . . . ?
C2 N3 C3 C4 167.3(3) . . . . ?
Pd1 N3 C3 C4 45.7(4) . . . . ?
C17 N4 C4 C3 158.5(4) . . . . ?
C13 N4 C4 C3 -79.0(4) . . . . ?
Pd1 N4 C4 C3 33.6(4) . . . . ?
N3 C3 C4 N4 -53.5(4) . . . . ?
C9 N2 C5 C6 -57.8(5) . . . . ?
C1 N2 C5 C6 65.0(5) . . . . ?
Pd1 N2 C5 C6 178.7(4) . . . . ?
N2 C5 C6 C7 -177.0(5) . . . . ?
C5 C6 C7 C8 -173.1(6) . . . . ?
C1 N2 C9 C10 65.8(5) . . . . ?
C5 N2 C9 C10 -171.2(4) . . . . ?
Pd1 N2 C9 C10 -53.2(5) . . . . ?
N2 C9 C10 C11 172.8(4) . . . . ?
C9 C10 C11 C12 172.4(5) . . . . ?
C17 N4 C13 C14 56.7(5) . . . . ?
C4 N4 C13 C14 -65.4(5) . . . . ?
Pd1 N4 C13 C14 -178.8(4) . . . . ?
N4 C13 C14 C15 -179.3(4) . . . . ?
C13 C14 C15 C16 179.9(5) . . . . ?
C4 N4 C17 C18 -68.3(5) . . . . ?
C13 N4 C17 C18 168.9(4) . . . . ?
Pd1 N4 C17 C18 50.8(5) . . . . ?
N4 C17 C18 C19 -178.1(4) . . . . ?
C17 C18 C19 C20 -173.3(6) . . . . ?
C26 C21 C22 C23 1.6(7) . . . . ?
B1 C21 C22 C23 -173.8(4) . . . . ?
C21 C22 C23 C24 0.8(8) . . . . ?
C22 C23 C24 C25 -2.5(8) . . . . ?
C23 C24 C25 C26 1.7(8) . . . . ?
C24 C25 C26 C21 0.7(7) . . . . ?
C22 C21 C26 C25 -2.3(6) . . . . ?
B1 C21 C26 C25 173.2(4) . . . . ?
C32 C27 C28 C29 -4.2(8) . . . . ?
B1 C27 C28 C29 178.0(5) . . . . ?
C27 C28 C29 C30 1.5(9) . . . . ?
C28 C29 C30 C31 2.1(10) . . . . ?
C29 C30 C31 C32 -2.7(10) . . . . ?
C28 C27 C32 C31 3.5(8) . . . . ?
B1 C27 C32 C31 -178.6(5) . . . . ?
C30 C31 C32 C27 -0.2(10) . . . . ?
C38 C33 C34 C35 -1.4(7) . . . . ?
B1 C33 C34 C35 -177.4(5) . . . . ?
C33 C34 C35 C36 0.1(8) . . . . ?
C34 C35 C36 C37 0.7(8) . . . . ?
C35 C36 C37 C38 -0.1(9) . . . . ?
C36 C37 C38 C33 -1.4(10) . . . . ?
C34 C33 C38 C37 2.1(8) . . . . ?
B1 C33 C38 C37 178.2(5) . . . . ?
C44 C39 C40 C41 -1.5(8) . . . . ?
B1 C39 C40 C41 173.7(5) . . . . ?
C39 C40 C41 C42 1.9(9) . . . . ?
C40 C41 C42 C43 -0.1(12) . . . . ?
C41 C42 C43 C44 -2.0(14) . . . . ?
C42 C43 C44 C39 2.4(13) . . . . ?
C40 C39 C44 C43 -0.7(10) . . . . ?
B1 C39 C44 C43 -175.9(7) . . . . ?
C22 C21 B1 C33 -139.1(5) . . . . ?
C26 C21 B1 C33 45.8(6) . . . . ?
C22 C21 B1 C27 99.3(5) . . . . ?
C26 C21 B1 C27 -75.8(5) . . . . ?
C22 C21 B1 C39 -21.2(6) . . . . ?
C26 C21 B1 C39 163.7(4) . . . . ?
C34 C33 B1 C21 -149.4(4) . . . . ?
C38 C33 B1 C21 34.9(6) . . . . ?
C34 C33 B1 C27 -29.2(6) . . . . ?
C38 C33 B1 C27 155.1(5) . . . . ?
C34 C33 B1 C39 91.5(5) . . . . ?
C38 C33 B1 C39 -84.2(6) . . . . ?
C28 C27 B1 C21 12.2(7) . . . . ?
C32 C27 B1 C21 -165.5(5) . . . . ?
C28 C27 B1 C33 -109.7(5) . . . . ?
C32 C27 B1 C33 72.6(6) . . . . ?
C28 C27 B1 C39 131.7(5) . . . . ?
C32 C27 B1 C39 -46.0(6) . . . . ?
C40 C39 B1 C21 -80.9(6) . . . . ?
C44 C39 B1 C21 94.0(6) . . . . ?
C40 C39 B1 C33 39.5(6) . . . . ?
C44 C39 B1 C33 -145.7(5) . . . . ?
C40 C39 B1 C27 160.1(4) . . . . ?
C44 C39 B1 C27 -25.0(7) . . . . ?
C48 O3 C45 C46 24.1(16) . . . . ?
O3 C45 C46 C47 -25.0(13) . . . . ?
C45 C46 C47 C48 17.5(12) . . . . ?
C45 O3 C48 C47 -12.2(17) . . . . ?
C46 C47 C48 O3 -4.0(15) . . . . ?
C48A O3A C45A C46A 33(5) . . . . ?
O3A C45A C46A C47A -55(4) . . . . ?
C45A C46A C47A C48A 60(3) . . . . ?
C46A C47A C48A O3A -44(4) . . . . ?
C45A O3A C48A C47A 7(6) . . . . ?
Pd1 O1A N1A O2A 0.00(3) . . . . ?
 
_refine_diff_density_max    0.370
_refine_diff_density_min   -0.442
_refine_diff_density_rms    0.062

_shelx_res_file
;
TITL shelxt in P 1 21/n 1
    15_decay.res
    created by SHELXL-2018/3 at 16:31:18 on 26-Mar-2020
CELL 0.534 11.6704 13.5684 30.2361 90 93.261 90
ZERR 4 0.000357 0.000447 0.000965 0 0.00291 0
LATT 1
SYMM 0.5-X,0.5+Y,0.5-Z
SFAC C H B N O Pd
DISP B 0 0 4.561
DISP C 0.001 0.001 6.94
DISP H -0 0 0.611
DISP N 0.003 0.002 10.693
DISP O 0.005 0.003 16.398
DISP Pd -2.504 0.615 1934.604
UNIT 192 292 4 16 12 4
DFIX 1.2 0.001 N1 O1 N1 O2
DFIX 1.3 0.001 O1A N1A N1A O2A
DANG 2.1 0.001 O1 O2 O1A O2A
FLAT 0.001 Pd1 O1 O2 N1 O1A O2A N1A
RIGU 0.001 0.002
EADP O3 O3A
EADP C45 C45A C48 C48A
EADP C46 C46A C47 C47A
EADP O1 O1A O2 O2A
EADP N1 N1A

L.S. 20
PLAN  5
SIZE 0.1 0.1 0.05
TEMP -13
BOND $H
list 4
CONF
fmap 2
acta
SHEL 999 0.8
OMIT 10 0 0
OMIT -1 2 3
OMIT 7 12 0
OMIT -2 1 2
REM <olex2.extras>
REM <HklSrc "%.\\15_decay.hkl">
REM </olex2.extras>

WGHT    0.062800
FVAR       0.23688   0.77845   0.89518
PD1   6    0.339709    0.775002    0.346638    11.00000    0.06063    0.06332 =
         0.05720    0.00156   -0.00033   -0.00287
N2    4    0.345548    0.927756    0.338029    11.00000    0.07534    0.06675 =
         0.06719    0.00769   -0.00132    0.00154
N3    4    0.453833    0.798484    0.397909    11.00000    0.06044    0.06536 =
         0.05139    0.00016   -0.00019   -0.00390
AFIX  13
H3    2    0.530939    0.788613    0.387434    11.00000   -1.20000
AFIX   0
N4    4    0.332159    0.631236    0.371385    11.00000    0.06287    0.06327 =
         0.06551   -0.00225   -0.00299   -0.00361
C1    1    0.441228    0.963114    0.369630    11.00000    0.09354    0.06268 =
         0.07332    0.00153   -0.00862   -0.00700
AFIX  23
H1A   2    0.429444    1.031957    0.376731    11.00000   -1.20000
H1B   2    0.514023    0.957242    0.355887    11.00000   -1.20000
AFIX   0
C2    1    0.443799    0.902287    0.411422    11.00000    0.09043    0.06786 =
         0.06588   -0.00330   -0.01009   -0.00509
AFIX  23
H2A   2    0.508763    0.920961    0.431076    11.00000   -1.20000
H2B   2    0.373985    0.912227    0.426787    11.00000   -1.20000
AFIX   0
C3    1    0.434728    0.722997    0.432333    11.00000    0.06842    0.07274 =
         0.05129    0.00374    0.00034   -0.00337
AFIX  23
H3A   2    0.365752    0.737857    0.447499    11.00000   -1.20000
H3B   2    0.499272    0.721107    0.453995    11.00000   -1.20000
AFIX   0
C4    1    0.422473    0.626105    0.408547    11.00000    0.06208    0.06913 =
         0.06319    0.00394   -0.00243   -0.00010
AFIX  23
H4A   2    0.495319    0.608250    0.396843    11.00000   -1.20000
H4B   2    0.402269    0.575338    0.429306    11.00000   -1.20000
AFIX   0
C5    1    0.230391    0.965436    0.351252    11.00000    0.08569    0.07659 =
         0.08279   -0.00603    0.00188    0.00782
AFIX  23
H5A   2    0.171327    0.933946    0.332306    11.00000   -1.20000
H5B   2    0.219820    0.943713    0.381311    11.00000   -1.20000
AFIX   0
C6    1    0.209986    1.075252    0.349363    11.00000    0.12922    0.08024 =
         0.13241   -0.00621   -0.01309    0.02581
AFIX  23
H6A   2    0.214714    1.097700    0.319063    11.00000   -1.20000
H6B   2    0.269761    1.108310    0.367365    11.00000   -1.20000
AFIX   0
C7    1    0.093877    1.103343    0.365694    11.00000    0.12555    0.10907 =
         0.17939   -0.03522   -0.01962    0.04039
AFIX  23
H7A   2    0.034568    1.064540    0.350121    11.00000   -1.20000
H7B   2    0.092380    1.088424    0.397030    11.00000   -1.20000
AFIX   0
C8    1    0.069585    1.209514    0.358541    11.00000    0.18013    0.10550 =
         0.35403   -0.05194   -0.03689    0.05092
AFIX 137
H8A   2    0.046749    1.220601    0.327942    11.00000   -1.50000
H8B   2    0.137387    1.247167    0.366348    11.00000   -1.50000
H8C   2    0.008880    1.229564    0.376699    11.00000   -1.50000
AFIX   0
C9    1    0.364689    0.959913    0.291661    11.00000    0.08091    0.08123 =
         0.07264    0.01733   -0.00260   -0.00298
AFIX  23
H9A   2    0.296903    0.943662    0.273036    11.00000   -1.20000
H9B   2    0.373039    1.031036    0.291426    11.00000   -1.20000
AFIX   0
C10   1    0.466798    0.915338    0.271764    11.00000    0.08398    0.09376 =
         0.07529    0.01109    0.00125   -0.00442
AFIX  23
H10A  2    0.463937    0.844222    0.274787    11.00000   -1.20000
H10B  2    0.536203    0.938600    0.287602    11.00000   -1.20000
AFIX   0
C11   1    0.470353    0.942164    0.223036    11.00000    0.10876    0.14029 =
         0.07718    0.01556    0.00879   -0.00497
AFIX  23
H11A  2    0.405738    0.911541    0.206773    11.00000   -1.20000
H11B  2    0.462226    1.012997    0.219854    11.00000   -1.20000
AFIX   0
C12   1    0.578364    0.910635    0.203294    11.00000    0.13007    0.22254 =
         0.10569   -0.01778    0.03579   -0.00649
AFIX 137
H12A  2    0.574521    0.926531    0.172307    11.00000   -1.50000
H12B  2    0.587957    0.840788    0.206966    11.00000   -1.50000
H12C  2    0.642302    0.944242    0.217872    11.00000   -1.50000
AFIX   0
C13   1    0.211668    0.622956    0.388856    11.00000    0.06384    0.08137 =
         0.07973    0.01296   -0.00185   -0.00550
AFIX  23
H13A  2    0.203253    0.675067    0.410392    11.00000   -1.20000
H13B  2    0.156330    0.635571    0.364351    11.00000   -1.20000
AFIX   0
C14   1    0.180134    0.527963    0.409830    11.00000    0.07384    0.08385 =
         0.10962    0.01988    0.01204   -0.00331
AFIX  23
H14A  2    0.232687    0.514901    0.435165    11.00000   -1.20000
H14B  2    0.187023    0.474662    0.388768    11.00000   -1.20000
AFIX   0
C15   1    0.058604    0.531643    0.424659    11.00000    0.07110    0.10080 =
         0.12578    0.00529    0.01996   -0.01399
AFIX  23
H15A  2    0.052436    0.585463    0.445505    11.00000   -1.20000
H15B  2    0.006851    0.545528    0.399178    11.00000   -1.20000
AFIX   0
C16   1    0.020957    0.437491    0.446160    11.00000    0.09828    0.10907 =
         0.13969    0.01203    0.03413   -0.01546
AFIX 137
H16A  2    0.024074    0.384164    0.425396    11.00000   -1.50000
H16B  2   -0.056219    0.444869    0.455078    11.00000   -1.50000
H16C  2    0.071084    0.423584    0.471673    11.00000   -1.50000
AFIX   0
C17   1    0.351270    0.551618    0.338628    11.00000    0.09437    0.06307 =
         0.07782   -0.00779    0.00195   -0.00043
AFIX  23
H17A  2    0.284997    0.548627    0.317804    11.00000   -1.20000
H17B  2    0.356134    0.489128    0.354204    11.00000   -1.20000
AFIX   0
C18   1    0.456845    0.563563    0.313042    11.00000    0.09612    0.10144 =
         0.07442   -0.00709    0.00537    0.01227
AFIX  23
H18A  2    0.524431    0.563294    0.333257    11.00000   -1.20000
H18B  2    0.453982    0.626196    0.297552    11.00000   -1.20000
AFIX   0
C19   1    0.464616    0.478619    0.279332    11.00000    0.14617    0.13893 =
         0.13653   -0.04830    0.05428   -0.00704
AFIX  23
H19A  2    0.457498    0.416273    0.294633    11.00000   -1.20000
H19B  2    0.400949    0.483758    0.257393    11.00000   -1.20000
AFIX   0
C20   1    0.567561    0.479218    0.257805    11.00000    0.18180    0.18434 =
         0.17867   -0.02676    0.09506    0.01374
AFIX 137
H20A  2    0.578519    0.416259    0.244189    11.00000   -1.50000
H20B  2    0.630246    0.492160    0.278951    11.00000   -1.50000
H20C  2    0.564578    0.529647    0.235499    11.00000   -1.50000
AFIX   0

C21   1    0.656631    0.374241    0.427126    11.00000    0.06879    0.06831 =
         0.06637    0.00566   -0.00639   -0.00349
C22   1    0.709580    0.423637    0.394017    11.00000    0.07737    0.07986 =
         0.08802    0.01679    0.00820   -0.00256
AFIX  43
H22   2    0.726598    0.389165    0.368627    11.00000   -1.20000
AFIX   0
C23   1    0.738094    0.521481    0.397057    11.00000    0.07900    0.07968 =
         0.14543    0.02483    0.01948   -0.00538
AFIX  43
H23   2    0.772894    0.551752    0.373703    11.00000   -1.20000
AFIX   0
C24   1    0.716272    0.575202    0.433774    11.00000    0.07283    0.06766 =
         0.15033    0.01644   -0.00567    0.00096
AFIX  43
H24   2    0.738347    0.640927    0.436206    11.00000   -1.20000
AFIX   0
C25   1    0.660922    0.529754    0.467011    11.00000    0.08531    0.06502 =
         0.10667   -0.00090   -0.01722    0.00539
AFIX  43
H25   2    0.643327    0.565428    0.491998    11.00000   -1.20000
AFIX   0
C26   1    0.631116    0.431408    0.463654    11.00000    0.08697    0.06334 =
         0.06918    0.00869   -0.00393    0.00602
AFIX  43
H26   2    0.592843    0.402375    0.486453    11.00000   -1.20000
AFIX   0
C27   1    0.733899    0.201286    0.459231    11.00000    0.07937    0.06147 =
         0.07517    0.00033    0.01318    0.00345
C28   1    0.809818    0.249750    0.487706    11.00000    0.08478    0.07832 =
         0.09253   -0.00532   -0.00410    0.01110
AFIX  43
H28   2    0.806417    0.318185    0.488730    11.00000   -1.20000
AFIX   0
C29   1    0.891932    0.202025    0.515241    11.00000    0.09620    0.10313 =
         0.11754   -0.00431   -0.01698    0.02240
AFIX  43
H29   2    0.939933    0.239049    0.534402    11.00000   -1.20000
AFIX   0
C30   1    0.902943    0.104616    0.514638    11.00000    0.09489    0.10206 =
         0.15060    0.01117   -0.00356    0.02413
AFIX  43
H30   2    0.956287    0.073022    0.533767    11.00000   -1.20000
AFIX   0
C31   1    0.834065    0.051977    0.485259    11.00000    0.09709    0.08034 =
         0.18864    0.01102   -0.00787    0.01732
AFIX  43
H31   2    0.842729   -0.016021    0.483506    11.00000   -1.20000
AFIX   0
C32   1    0.750493    0.099202    0.457724    11.00000    0.09369    0.06206 =
         0.16754   -0.00658   -0.00855    0.00940
AFIX  43
H32   2    0.704826    0.061729    0.437918    11.00000   -1.20000
AFIX   0
C33   1    0.503906    0.230078    0.444781    11.00000    0.07475    0.06165 =
         0.06721   -0.00201    0.00170   -0.00191
C34   1    0.477310    0.145445    0.466933    11.00000    0.07492    0.06618 =
         0.07386    0.00384   -0.00076   -0.00542
AFIX  43
H34   2    0.535745    0.100228    0.473440    11.00000   -1.20000
AFIX   0
C35   1    0.369243    0.123746    0.480039    11.00000    0.07638    0.08711 =
         0.10027    0.01299    0.00181   -0.01176
AFIX  43
H35   2    0.356382    0.065248    0.495001    11.00000   -1.20000
AFIX   0
C36   1    0.279846    0.188586    0.471038    11.00000    0.07975    0.08442 =
         0.11383   -0.00803    0.00479   -0.00485
AFIX  43
H36   2    0.206612    0.174967    0.480027    11.00000   -1.20000
AFIX   0
C37   1    0.301696    0.273423    0.448552    11.00000    0.07610    0.07848 =
         0.16361    0.00561    0.01231    0.00660
AFIX  43
H37   2    0.242953    0.318344    0.442040    11.00000   -1.20000
AFIX   0
C38   1    0.411122    0.292269    0.435532    11.00000    0.07818    0.07795 =
         0.13350    0.01738    0.00750    0.00793
AFIX  43
H38   2    0.423314    0.349741    0.419711    11.00000   -1.20000
AFIX   0
C39   1    0.634208    0.212515    0.374967    11.00000    0.10232    0.08157 =
         0.07706   -0.00681    0.01100   -0.01245
C40   1    0.542692    0.220426    0.345019    11.00000    0.12450    0.08387 =
         0.08656    0.00377   -0.00856   -0.03009
AFIX  43
H40   2    0.473588    0.244620    0.354413    11.00000   -1.20000
AFIX   0
C41   1    0.549891    0.192252    0.298970    11.00000    0.17807    0.08832 =
         0.08241    0.00866   -0.00506   -0.04663
AFIX  43
H41   2    0.486987    0.200146    0.278990    11.00000   -1.20000
AFIX   0
C42   1    0.648325    0.154712    0.285596    11.00000    0.21943    0.13828 =
         0.10739   -0.01526    0.02410   -0.02057
AFIX  43
H42   2    0.653479    0.136424    0.256133    11.00000   -1.20000
AFIX   0
C43   1    0.741785    0.142896    0.314883    11.00000    0.20684    0.20053 =
         0.11511   -0.04563    0.03465    0.03813
AFIX  43
H43   2    0.809198    0.114963    0.305683    11.00000   -1.20000
AFIX   0
C44   1    0.733933    0.172915    0.357776    11.00000    0.13842    0.17455 =
         0.10480   -0.02529    0.03274    0.02359
AFIX  43
H44   2    0.798850    0.166757    0.376883    11.00000   -1.20000
AFIX   0
B1    3    0.632292    0.254851    0.427067    11.00000    0.07746    0.06852 =
         0.07492   -0.00052    0.00505   -0.00477

PART 1
O3    5    0.685053    0.804876    0.364939    21.00000    0.09266    0.12515 =
         0.10480   -0.00442    0.01277   -0.00388
C45   1    0.732778    0.772936    0.324997    21.00000    0.10815    0.12875 =
         0.10505   -0.01286    0.00857   -0.00334
AFIX  23
H45A  2    0.716408    0.820697    0.301616    21.00000   -1.20000
H45B  2    0.699668    0.710189    0.315694    21.00000   -1.20000
AFIX   0
C46   1    0.858499    0.762776    0.333741    21.00000    0.10130    0.16693 =
         0.13848   -0.01740    0.01632   -0.01287
AFIX  23
H46A  2    0.899966    0.782253    0.308242    21.00000   -1.20000
H46B  2    0.879515    0.695854    0.342058    21.00000   -1.20000
AFIX   0
C47   1    0.880275    0.834082    0.372356    21.00000    0.10130    0.16693 =
         0.13848   -0.01740    0.01632   -0.01287
AFIX  23
H47A  2    0.933480    0.805209    0.394523    21.00000   -1.20000
H47B  2    0.913205    0.894935    0.362014    21.00000   -1.20000
AFIX   0
C48   1    0.772915    0.853242    0.390877    21.00000    0.10815    0.12875 =
         0.10505   -0.01286    0.00857   -0.00334
AFIX  23
H48A  2    0.774394    0.829314    0.421135    21.00000   -1.20000
H48B  2    0.758457    0.923632    0.391184    21.00000   -1.20000
AFIX   0

SAME 0.02 0.04 O3 > C48
PART 0
PART 2
O3A   5    0.677260    0.805794    0.360015   -21.00000    0.09266    0.12515 =
         0.10480   -0.00442    0.01277   -0.00388
C45A  1    0.744419    0.749532    0.330043   -21.00000    0.10815    0.12875 =
         0.10505   -0.01286    0.00857   -0.00334
AFIX  23
H45C  2    0.731142    0.771167    0.299606   -21.00000   -1.20000
H45D  2    0.729162    0.679437    0.331983   -21.00000   -1.20000
AFIX   0
C46A  1    0.867912    0.775833    0.348859   -21.00000    0.10130    0.16693 =
         0.13848   -0.01740    0.01632   -0.01287
AFIX  23
H46C  2    0.883584    0.756001    0.379428   -21.00000   -1.20000
H46D  2    0.928164    0.753742    0.330388   -21.00000   -1.20000
AFIX   0
C47A  1    0.837630    0.886033    0.343184   -21.00000    0.10130    0.16693 =
         0.13848   -0.01740    0.01632   -0.01287
AFIX  23
H47C  2    0.900473    0.928356    0.353622   -21.00000   -1.20000
H47D  2    0.814967    0.902211    0.312683   -21.00000   -1.20000
AFIX   0
C48A  1    0.743666    0.891203    0.370968   -21.00000    0.10815    0.12875 =
         0.10505   -0.01286    0.00857   -0.00334
AFIX  23
H48C  2    0.699187    0.950641    0.365096   -21.00000   -1.20000
H48D  2    0.770205    0.890436    0.401956   -21.00000   -1.20000
AFIX   0

PART 0
PART 3
O1    5    0.125390    0.759605    0.299050    31.00000    0.08199    0.20742 =
         0.08704   -0.02930   -0.01119    0.00386
O2    5    0.261901    0.723750    0.259703    31.00000    0.08199    0.20742 =
         0.08704   -0.02930   -0.01119    0.00386
N1    4    0.226155    0.749129    0.294400    31.00000    0.08383    0.09040 =
         0.07431    0.00668   -0.00556    0.00040
PART 0
PART 4
O1A   5    0.213700    0.755984    0.303456   -31.00000    0.08199    0.20742 =
         0.08704   -0.02930   -0.01119    0.00386
O2A   5    0.318030    0.714715    0.252231   -31.00000    0.08199    0.20742 =
         0.08704   -0.02930   -0.01119    0.00386
N1A   4    0.212371    0.729018    0.262169   -31.00000    0.08383    0.09040 =
         0.07431    0.00668   -0.00556    0.00040
HKLF 4


REM  shelxt in P 1 21/n 1
REM wR2 = 0.1534, GooF = S = 0.863, Restrained GooF = 0.865 for all data
REM R1 = 0.0587 for 4273 Fo > 4sig(Fo) and 0.1353 for all 9737 data
REM 526 parameters refined using 490 restraints

END

WGHT      0.0628      0.0000

REM Highest difference peak  0.370,  deepest hole -0.442,  1-sigma level  0.062
Q1    1   0.4802  0.7309  0.4604  11.00000  0.05    0.37
Q2    1   0.2911  0.7792  0.3944  11.00000  0.05    0.36
Q3    1   0.2190  0.6629  0.2713  11.00000  0.05    0.32
Q4    1   0.4481  0.7806  0.4233  11.00000  0.05    0.30
Q5    1   0.2330  0.7891  0.2582  11.00000  0.05    0.29
;
_shelx_res_checksum   37030

_shelx_hkl_file
;
  16   0  -5   -0.00    6.52
  16   0  -6    0.00    6.53
 -16   0   7    0.00    6.35
  16   0  -7    5.13    6.43
 -16   0   8    7.49    9.11
  16   0  -8    5.24    7.38
 -16   0   9   -0.00    5.41
  16   0  -9   -0.00    5.86
 -16   0  10    3.06    6.73
  16   0 -10   -0.00    5.83
 -16   0  11    4.98    8.14
  16   0 -11    2.79    5.77
 -16   0  12   -0.00    6.92
  16   0 -12    2.94    5.74
 -16   0  13    4.21    6.66
  16   0 -13   -0.00    5.74
 -16   0  14   -0.00    5.43
  16   0 -14    0.82    6.11
 -16   0  15   -0.00    6.74
  16  -1  -1   -0.00    6.16
  16  -1  -2   -0.00    7.22
  16  -1  -2    0.00    6.69
  16  -1  -3   -0.00    7.99
  16  -1  -3   -0.00    6.04
  16  -1  -4   -0.00    6.24
  16  -1  -4    3.44    5.60
  16  -1  -5    4.83    6.68
  16  -1  -5    7.18    6.53
  16  -1  -6    0.28    6.19
  16  -1  -6    3.22    5.77
 -16   1   7    6.59    7.09
  16  -1  -7   -0.00    7.41
  16  -1  -7   10.43    7.74
 -16   1   8    1.95    6.58
  16  -1  -8    4.37    7.55
  16  -1  -8   13.46    8.15
 -16   1   9    4.33    6.97
  16  -1  -9   -0.00    6.17
  16  -1  -9   -0.00    4.87
 -16   1  10   -0.00    5.64
  16  -1 -10    0.00    5.62
  16  -1 -10   -0.00    6.19
  16   1 -10   -0.00    5.69
 -16   1  11    0.00    5.54
  16  -1 -11    5.86    7.89
  16  -1 -11    6.56    6.46
  16   1 -11    0.00    5.79
 -16   1  12   -0.00    6.18
  16  -1 -12   -0.00    6.18
  16  -1 -12    0.00    6.39
  16   1 -12    3.80    6.10
 -16  -1  12    5.97    6.82
 -16   1  13   -0.00    5.51
  16   1 -13    0.07    5.63
 -16  -1  13    0.00    5.95
 -16  -1  14   -0.00    4.62
 -16  -1  15    0.00    5.39
 -16  -1  16    0.08    5.82
  16  -2  -1   -0.00    5.53
  16  -2  -1    3.94    6.16
  16  -2  -2    9.35    7.96
  16  -2  -2   -0.00    6.14
  16  -2  -3   -0.00    6.04
  16  -2  -3    2.06    6.57
  16  -2  -4    0.00    6.78
  16  -2  -4   -0.00    5.81
  16  -2  -5    6.07    6.40
  16  -2  -5    0.57    6.72
  16  -2  -6    6.06    6.63
  16  -2  -6    1.12    5.19
 -16   2   7    7.88    8.15
  16  -2  -7   -0.00    5.13
  16  -2  -7    0.00    7.05
 -16   2   8    0.17    5.21
  16  -2  -8    0.11    5.88
  16  -2  -8    2.79    5.70
 -16   2   9    1.29    7.67
  16  -2  -9   -0.00    6.86
  16  -2  -9    2.96    5.47
 -16   2  10    0.00    6.70
  16  -2 -10    8.20    7.60
  16  -2 -10    0.00    5.98
 -16   2  11    0.00    6.77
  16  -2 -11   -0.00    5.53
  16  -2 -12   -0.00    6.18
  16  -2 -13   -0.00    5.76
  16  -2 -14    6.21    7.27
  16  -2 -15    0.76    5.93
  16  -3  -1   -0.00    7.20
  16  -3  -1   -0.00    6.56
  16  -3  -2    4.53    6.27
  16  -3  -2    0.91    6.07
  16  -3  -3   -0.00    7.09
  16  -3  -3    6.96    7.93
  16  -3  -4    2.03    7.31
  16  -3  -4   -0.00    6.39
  16  -3  -5   -0.00    7.24
  16  -3  -5    5.26    7.02
  16  -3  -6    0.00    6.12
  16  -3  -6    4.40    7.41
  16  -3  -7    1.09    6.65
  16  -3  -7    2.98    6.77
 -16   3   8   -0.00    7.20
  16  -3  -8    4.79    7.35
  16  -3  -8    2.26    5.24
 -16   3   9   10.49    8.33
  16  -3  -9    0.00    7.01
  16  -3 -10    0.00    5.50
  16  -3 -11   -0.00    5.42
  16  -3 -12    0.06    6.50
  16  -3 -13   -0.00    7.02
  16  -3 -14    9.06    7.88
  16  -3 -15    0.00    5.96
  16  -4  -1    1.15    7.13
  16  -4  -1    1.91    6.65
  16  -4  -2   11.98    9.06
  16  -4  -2   -0.00    7.22
  16  -4  -3    0.00    5.18
  16  -4  -3    0.00    5.86
  16  -4  -4    4.85    7.44
  16  -4  -5    2.58    7.14
  16  -4  -6   -0.00    6.62
  16  -4  -7   -0.00    7.04
  16  -4  -8   -0.00    5.69
  16  -4  -9    2.62    5.67
  16  -4 -10    4.38    7.24
  16  -4 -11    4.81    6.95
  16  -5  -3   -0.00    6.61
  16  -5  -4    3.33    6.94
  16  -5  -5   -0.00    4.71
  16  -5  -6    4.71    7.37
  16  -5  -7    5.14    7.37
  15   0  -1   -0.00    5.72
  15   0  -1   -0.00    5.80
  15   0  -2    1.17    6.16
  15   0  -2   -0.00    4.18
  15   0  -3    2.65    6.23
  15   0  -3   21.49    9.07
  15   0  -4    1.09    6.59
  15   0  -4   -0.00    5.53
 -15   0   5    1.78    6.27
  15   0  -5   -0.00    6.42
  15   0  -5   12.26    7.30
 -15   0   6    0.00    6.31
  15   0  -6    2.27    6.38
  15   0  -6    3.53    6.55
 -15   0   7    0.00    7.10
  15   0  -7    4.36    7.53
  15   0  -7   -0.00    4.42
 -15   0   8   -0.00    5.66
  15   0  -8    0.00    5.61
  15   0  -8    3.09    6.24
 -15   0   9   13.59    9.01
  15   0  -9    6.50    8.59
  15   0  -9   20.89   10.20
 -15   0  10   -0.00    6.18
  15   0 -10   -0.00    5.79
  15   0 -10    1.44    5.97
 -15   0  11    2.41    5.99
  15   0 -11    5.55    7.19
  15   0 -11   -0.00    5.93
 -15   0  12    2.28    5.76
  15   0 -12    0.54    5.29
 -15   0  13   -0.00    5.51
  15   0 -13   -0.00    7.15
 -15   0  14   -0.00    6.01
  15   0 -14    0.00    7.55
 -15   0  15    0.42    5.83
  15   0 -15    9.24    7.89
 -15   0  16    3.79    5.63
  15   0 -16    2.15    5.51
 -15   0  17   -0.00    5.34
  15   0 -17    0.67    5.31
 -15   0  18   -0.00    5.22
  15   0 -18    2.04    6.02
 -15   0  19    3.31    6.45
  15   0 -19    2.50    5.79
  15   0 -20    3.59    7.84
  15   0 -21   -0.00    6.49
  15   0 -22   -0.00    7.60
  15   0 -23    0.74    7.34
  15  -1  -1   16.98    9.39
  15  -1  -1    0.00    7.41
  15   1  -1   -0.00    5.88
  15  -1  -2   -0.00    7.91
  15  -1  -2    1.14    4.99
  15   1  -2    2.77    5.52
  15  -1  -3    1.13    5.88
  15  -1  -3    3.38    6.14
  15   1  -3   -0.00    4.91
  15  -1  -4    4.21    6.45
  15  -1  -4    3.37    6.17
  15   1  -4    0.00    6.38
  15   1  -4    4.61    6.24
 -15   1   5    2.47    7.68
  15  -1  -5   14.54    8.42
  15  -1  -5    9.77    7.78
  15   1  -5   11.20    8.12
  15   1  -5   11.82    7.52
 -15   1   6    8.92    7.11
  15  -1  -6    0.00    5.61
  15  -1  -6    0.99    6.43
  15   1  -6   10.39    8.07
  15   1  -6   -0.00    5.40
 -15  -1   6    0.00    6.00
 -15   1   7    2.06    6.25
  15  -1  -7    2.56    6.21
  15  -1  -7   -0.00    6.30
  15   1  -7   14.28    8.86
  15   1  -7    7.16    6.55
 -15  -1   7   -0.00    6.24
 -15   1   8    4.08    6.48
  15  -1  -8   -0.00    5.70
  15  -1  -8   -0.00    6.30
  15   1  -8   -0.00    6.54
  15   1  -8    1.48    6.01
 -15  -1   8    0.85    5.81
 -15   1   9   -0.00    4.74
  15  -1  -9    0.18    5.83
  15  -1  -9    2.15    5.94
  15   1  -9   -0.00    5.97
  15   1  -9    1.98    5.03
 -15  -1   9   -0.00    5.23
 -15   1  10    0.81    4.78
  15  -1 -10   -0.00    5.27
  15  -1 -10    2.58    6.80
  15   1 -10   -0.00    4.69
  15   1 -10    4.82    6.78
 -15  -1  10   -0.00    5.77
 -15   1  11   20.02    9.03
  15  -1 -11    1.20    6.28
  15  -1 -11    0.23    5.35
  15   1 -11    0.00    6.89
 -15  -1  11    9.71    9.45
 -15   1  12   -0.00    5.07
  15  -1 -12    0.00    6.57
  15  -1 -12   -0.00    6.57
  15   1 -12   -0.00    5.54
 -15  -1  12    0.30    4.67
 -15   1  13    9.15    7.32
  15  -1 -13   -0.00    4.49
  15   1 -13    0.00    6.17
 -15  -1  13    4.91    6.68
 -15   1  14   -0.00    5.22
  15  -1 -14    1.28    6.35
  15   1 -14   -0.00    7.04
 -15  -1  14    0.24    5.38
 -15   1  15    3.82    6.64
  15  -1 -15    0.57    5.79
  15   1 -15    8.03    7.04
 -15  -1  15    2.64    6.22
 -15   1  16    2.62    6.45
  15  -1 -16    6.08    8.12
  15   1 -16   -0.00    6.46
 -15  -1  16   -0.00    6.28
 -15   1  17    8.69    7.70
  15  -1 -17   -0.00    6.18
  15   1 -17    2.35    7.11
 -15  -1  17    2.28    7.11
 -15   1  18    4.36    6.77
  15  -1 -18   -0.00    7.25
  15   1 -18   -0.00    6.35
 -15  -1  18    3.20    6.46
  15  -1 -19    1.77    6.08
  15   1 -19   -0.00    5.93
 -15  -1  19    0.02    6.51
  15  -1 -20    1.85    6.70
  15   1 -20    4.32    6.89
 -15  -1  20   -0.00    6.40
  15  -1 -21    7.79    8.39
  15  -2  -1    2.69    5.84
  15  -2  -1   -0.00    5.91
  15   2  -1    0.00    4.02
  15  -2  -2    0.00    5.09
  15  -2  -2   -0.00    6.63
  15   2  -2   -0.00    5.52
  15  -2  -3   10.00    7.88
  15  -2  -3    0.53    6.28
  15   2  -3   -0.00    5.38
  15  -2  -4    1.93    5.99
  15  -2  -4   -0.00    7.00
  15   2  -4    3.24    5.33
  15  -2  -5    4.92    7.38
  15  -2  -5    3.15    6.10
  15   2  -5    2.54    6.71
 -15   2   6   -0.00    5.28
  15  -2  -6    0.56    6.11
  15  -2  -6    3.84    6.68
  15   2  -6    2.30    6.30
 -15   2   7    2.17    7.02
  15  -2  -7   -0.00    6.17
  15  -2  -7   -0.00    5.73
  15   2  -7    0.00    4.91
 -15   2   8   -0.00    7.27
  15  -2  -8   -0.00    5.80
  15  -2  -8    4.25    7.40
  15   2  -8    0.92    4.35
 -15   2   9    5.05    6.31
  15  -2  -9    0.00    6.13
  15  -2  -9    4.97    6.49
  15   2  -9    2.60    5.85
  15   2  -9   -0.00    5.94
 -15   2  10   10.07    7.66
  15  -2 -10   -0.00    6.02
  15  -2 -10   -0.00    5.50
  15   2 -10   -0.00    5.67
  15   2 -10   16.63    8.25
 -15   2  11   -0.00    6.14
  15  -2 -11    4.43    6.65
  15  -2 -11    2.09    5.18
  15   2 -11   -0.00    6.83
 -15  -2  11   -0.00    5.59
 -15   2  12   -0.00    5.83
  15  -2 -12   -0.00    6.44
  15  -2 -12   -0.00    6.13
  15   2 -12   -0.00    5.41
 -15  -2  12    0.48    5.15
 -15   2  13   -0.00    5.11
  15  -2 -13    6.59    7.77
  15  -2 -13   10.00    8.13
  15   2 -13    5.31    6.98
 -15  -2  13   13.10    7.88
 -15   2  14   -0.00    6.81
  15  -2 -14    3.48    7.34
  15  -2 -14    2.38    5.96
  15   2 -14    5.98    6.82
 -15  -2  14    0.13    5.77
 -15   2  15    8.89    7.66
  15  -2 -15   18.91    9.40
  15   2 -15    1.97    6.85
 -15  -2  15    7.21    7.20
 -15   2  16    1.76    6.09
  15  -2 -16   -0.00    6.97
  15   2 -16   -0.00    4.72
 -15  -2  16   -0.00    7.05
 -15   2  17    1.69    5.90
  15  -2 -17    1.43    6.66
  15   2 -17   -0.00    6.49
 -15  -2  17   -0.00    6.82
  15  -2 -18    2.36    6.72
 -15  -2  18    0.00    6.43
  15  -2 -19    0.40    5.91
 -15  -2  19    6.12    8.09
 -15  -2  20    1.43    7.17
  15  -3  -1   11.59    8.67
  15  -3  -1    4.03    7.80
  15   3  -1    3.14    5.07
  15  -3  -2    0.00    6.49
  15  -3  -2    0.00    5.86
  15   3  -2    3.84    5.66
  15  -3  -3    2.70    6.42
  15  -3  -3    0.00    5.87
  15   3  -3   -0.00    4.83
  15  -3  -4    1.90    7.23
  15  -3  -4   -0.00    6.77
  15   3  -4    0.20    4.84
  15  -3  -5   14.93    8.14
  15  -3  -5    4.11    6.39
  15   3  -5    4.87    5.18
  15  -3  -6    2.27    5.78
  15  -3  -6   -0.00    5.46
  15   3  -6    0.00    6.40
 -15   3   7    2.07    7.30
  15  -3  -7    2.81    6.62
  15  -3  -7   -0.00    6.03
  15   3  -7    0.00    5.16
 -15   3   8    2.32    7.06
  15  -3  -8    6.53    7.17
  15  -3  -8   -0.00    4.55
  15   3  -8   -0.00    4.96
 -15   3   9    3.16    7.74
  15  -3  -9   -0.00    5.89
  15  -3  -9    4.21    6.86
  15   3  -9    1.45    7.15
 -15   3  10    1.41    7.42
  15  -3 -10   -0.00    5.65
  15  -3 -10    6.17    8.09
  15   3 -10    7.63    7.28
 -15   3  11    9.06    8.55
  15  -3 -11    6.73    7.14
  15  -3 -11    3.12    6.94
  15   3 -11   10.46    7.90
 -15   3  12    5.25    8.02
  15  -3 -12    0.90    5.98
  15  -3 -12    6.74    8.30
  15   3 -12    1.68    4.91
 -15   3  13   -0.00    6.22
  15  -3 -13   -0.00    6.74
  15  -3 -13   -0.00    4.54
  15   3 -13    0.00    5.71
 -15   3  14    1.63    6.63
  15  -3 -14   -0.00    6.79
  15  -3 -14   -0.00    5.60
  15   3 -14    0.00    7.34
 -15   3  15    5.75    7.08
  15  -3 -15    2.59    6.37
  15  -3 -15    0.41    6.30
  15  -3 -16    0.98    5.51
 -15  -3  17   12.17    9.43
 -15  -3  18    1.46    5.71
 -15  -3  19   -0.00    5.55
 -15  -3  20   -0.00    6.25
 -15  -3  21    4.98    6.86
  15  -4  -1   -0.00    6.18
  15  -4  -1   -0.00    5.15
  15   4  -1   -0.00    4.47
  15  -4  -2    0.00    6.61
  15  -4  -2    4.29    7.22
  15   4  -2    3.82    4.69
  15  -4  -3    9.63    8.19
  15  -4  -3   -0.00    5.18
  15   4  -3    4.38    4.98
  15  -4  -4    3.09    8.07
  15  -4  -4    5.42    7.12
  15   4  -4    1.96    5.60
  15  -4  -5    0.00    7.45
  15  -4  -5    0.00    6.46
  15   4  -5    1.75    5.35
  15  -4  -6   -0.00    6.29
  15  -4  -6   -0.00    6.74
  15   4  -6   -0.00    4.95
  15  -4  -7    0.00    6.12
  15  -4  -7    4.79    6.74
  15   4  -7    3.91    6.03
 -15   4   8    8.55    7.57
  15  -4  -8   -0.00    6.79
  15  -4  -8    0.87    5.63
  15   4  -8   -0.00    5.27
 -15   4   9    0.00    7.18
  15  -4  -9   -0.00    5.20
  15  -4  -9    2.27    6.59
  15   4  -9    7.74    6.83
 -15   4  10    0.92    6.38
  15  -4 -10    4.67    5.87
  15  -4 -10    1.79    6.04
  15   4 -10    3.66    5.66
 -15   4  11   13.05    9.20
  15  -4 -11    0.76    6.49
  15  -4 -11    0.00    5.44
 -15   4  12    2.60    6.28
  15  -4 -12    0.01    6.36
  15  -4 -12    2.78    5.81
 -15   4  13   11.58    8.47
  15  -4 -13   -0.00    6.16
  15  -5  -1   -0.00    5.32
  15   5  -1   -0.00    5.34
  15  -5  -2    0.00    6.17
  15  -5  -2    3.47    6.42
  15   5  -2   -0.00    5.47
  15  -5  -3   14.37    8.46
  15  -5  -3    0.00    6.64
  15   5  -3    0.00    4.78
  15  -5  -4    2.67    6.15
  15  -5  -4   -0.00    4.64
  15   5  -4    0.00    6.16
  15  -5  -5   -0.00    6.37
  15  -5  -5    7.30    7.80
  15  -5  -6    0.00    6.84
  15  -5  -6    0.46    6.01
  15  -5  -7   -0.00    6.43
  15  -5  -7    2.86    7.11
  15  -5  -8    0.00    5.96
  15  -5  -8    0.00    6.19
 -15   5   9    0.07    5.68
  15  -5  -9   -0.00    7.72
  15  -5  -9   -0.00    6.52
 -15   5  10   -0.00    6.10
  15  -5 -10    0.00    6.28
  15  -6  -1    0.00    6.66
  15  -6  -2    0.00    6.75
  15  -6  -3    0.00    8.16
  15  -6  -3   -0.00    7.03
  15  -6  -4    6.65    7.66
  15  -6  -4    0.00    6.66
  15  -6  -5    6.51    7.38
  14   0  -1   -0.00    5.74
  14   0  -1   -0.00    4.68
  14   0  -2   16.10    7.95
  14   0  -2    8.51    5.95
 -14   0   3    2.82    5.27
  14   0  -3   -0.00    6.07
  14   0  -3   -0.00    5.88
 -14   0   4   27.76   10.61
  14   0  -4    5.33    7.32
  14   0  -4    0.00    5.64
 -14   0   5    2.50    5.42
  14   0  -5    0.33    4.33
  14   0  -5   -0.00    4.38
 -14   0   6   26.35   10.08
  14   0  -6    3.39    6.61
  14   0  -6    0.05    5.03
 -14   0   7   -0.00    5.10
  14   0  -7    0.00    6.46
  14   0  -7    1.19    6.80
 -14   0   8   -0.00    5.83
  14   0  -8   -0.00    7.43
  14   0  -8    0.00    6.63
 -14   0   9    0.00    5.60
  14   0  -9    5.21    5.85
  14   0  -9    4.97    7.94
 -14   0  10   -0.00    5.89
  14   0 -10    2.52    5.70
 -14   0  11    3.25    5.08
  14   0 -11   -0.00    5.36
 -14   0  12    3.94    6.85
  14   0 -12    8.76    7.40
 -14   0  13   -0.00    4.84
  14   0 -13    6.94    6.66
 -14   0  14    6.49    7.92
  14   0 -14    0.53    5.36
 -14   0  15   -0.00    5.88
  14   0 -15    2.81    5.81
 -14   0  16   -0.00    5.78
  14   0 -16    7.48    6.89
 -14   0  17   -0.00    5.24
  14   0 -17   -0.00    5.72
 -14   0  18    2.59    5.46
  14   0 -18   11.48    7.91
 -14   0  19    3.22    6.32
  14   0 -19   -0.00    5.86
 -14   0  20    6.35    8.21
  14   0 -20    7.06    7.38
 -14   0  21    3.86    8.03
  14   0 -21   -0.00    6.56
 -14   0  22    0.93    7.30
  14   0 -22   -0.00    5.59
  14   0 -23   -0.00    7.30
  14   0 -24    5.59    7.79
  14  -1  -1   -0.00    6.13
  14  -1  -1   -0.00    5.08
  14   1  -1    8.44    7.33
  14   1  -1    4.65    5.45
  14  -1  -2    2.26    6.07
  14  -1  -2    0.00    5.35
  14   1  -2   -0.00    4.57
  14   1  -2    4.38    6.29
  14  -1  -3    1.79    4.75
  14  -1  -3   -0.00    5.14
  14   1  -3    0.00    5.56
  14   1  -3    2.61    4.87
 -14  -1   3    1.22    4.62
 -14   1   4   -0.00    6.30
  14  -1  -4    3.10    5.55
  14  -1  -4   -0.00    4.53
  14   1  -4   -0.00    5.70
  14   1  -4    7.85    7.43
 -14  -1   4   -0.00    5.03
 -14   1   5    6.31    7.05
  14  -1  -5   -0.00    5.74
  14  -1  -5   -0.00    4.48
  14   1  -5    4.21    6.15
  14   1  -5   -0.00    6.23
 -14  -1   5    0.77    5.12
 -14   1   6    8.72    8.01
  14  -1  -6    7.40    6.83
  14  -1  -6    3.32    5.02
  14   1  -6   -0.00    5.87
  14   1  -6   14.60    7.92
 -14  -1   6    4.17    6.13
 -14   1   7    1.28    6.42
  14  -1  -7    1.88    5.72
  14  -1  -7   -0.00    4.03
  14   1  -7    1.36    5.08
  14   1  -7    1.74    4.97
 -14  -1   7    4.38    6.24
 -14   1   8   -0.00    6.33
  14  -1  -8    2.16    5.33
  14  -1  -8    8.77    7.16
  14   1  -8   -0.00    4.83
  14   1  -8   -0.00    5.41
 -14  -1   8    8.72    7.12
 -14   1   9   -0.00    5.93
  14  -1  -9   -0.00    5.15
  14  -1  -9    1.58    5.21
  14   1  -9   -0.00    4.56
  14   1  -9    0.00    5.08
 -14  -1   9   -0.00    5.60
 -14   1  10    4.30    5.64
  14  -1 -10   14.39    8.21
  14  -1 -10    9.35    8.23
  14   1 -10    6.28    6.42
 -14  -1  10   10.19    7.65
 -14   1  11    2.77    5.53
  14  -1 -11    6.64    5.15
  14  -1 -11    2.09    6.50
  14   1 -11   -0.00    5.91
 -14  -1  11    0.00    4.54
 -14   1  12    7.80    6.91
  14  -1 -12    3.92    5.56
  14   1 -12   -0.00    5.23
 -14  -1  12    8.48    6.21
 -14   1  13    2.39    6.82
  14  -1 -13    0.00    6.24
  14   1 -13   -0.00    6.27
 -14  -1  13   -0.00    6.27
 -14   1  14    2.88    6.10
  14  -1 -14    6.40    7.17
  14   1 -14   -0.00    6.45
 -14  -1  14    5.60    6.33
 -14   1  15   -0.00    6.50
  14  -1 -15    3.78    5.61
  14   1 -15    8.52    7.87
 -14  -1  15   -0.00    5.40
 -14   1  16    4.77    6.55
  14  -1 -16    0.70    6.23
  14   1 -16    4.18    6.04
 -14  -1  16    1.92    6.69
 -14   1  17   -0.00    5.42
  14  -1 -17    8.20    6.78
  14   1 -17    0.18    6.69
 -14  -1  17    0.00    6.66
 -14   1  18   -0.00    5.77
  14  -1 -18    6.47    7.30
  14   1 -18    0.00    6.25
 -14  -1  18   -0.00    5.86
 -14   1  19   -0.00    6.70
  14  -1 -19   -0.00    6.23
  14   1 -19    4.92    6.55
 -14  -1  19    4.69    6.45
 -14   1  20   -0.00    6.73
  14  -1 -20    8.53    7.57
  14   1 -20   14.00    8.57
 -14  -1  20    2.29    6.26
 -14   1  21   10.08    8.23
  14  -1 -21    6.08    7.38
  14   1 -21    0.67    5.71
 -14  -1  21    3.97    7.68
 -14   1  22   12.05    8.58
  14  -1 -22   -0.00    6.22
  14   1 -22    0.00    6.05
 -14  -1  22    0.00    7.41
  14   1 -23    3.24    8.24
 -14  -1  23    1.45    7.59
  14   1 -24    2.24    5.70
  14   1 -25    2.14    6.00
  14   1 -26   11.22    8.26
  14  -2  -1    3.02    8.65
  14  -2  -1    4.55    5.98
  14   2  -1   -0.00    5.19
  14  -2  -2   16.75    9.41
  14  -2  -2    2.15    6.80
  14   2  -2   15.02    7.69
  14  -2  -3    7.55    6.68
  14  -2  -3    1.50    6.02
  14   2  -3   -0.00    5.68
  14  -2  -4    0.00    6.01
  14  -2  -4    0.11    4.58
  14   2  -4    4.53    6.16
  14   2  -4   13.42    6.61
 -14   2   5    2.28    6.27
  14  -2  -5   -0.00    6.35
  14  -2  -5    2.27    5.63
  14   2  -5    0.00    4.90
  14   2  -5    3.37    5.48
 -14  -2   5    0.00    4.13
 -14   2   6   10.43    9.04
  14  -2  -6    8.67    8.64
  14  -2  -6    1.85    5.18
  14   2  -6    3.46    6.12
  14   2  -6    7.65    7.07
 -14  -2   6   -0.00    4.66
 -14   2   7    1.23    5.57
  14  -2  -7    3.40    5.11
  14  -2  -7    3.06    5.55
  14   2  -7   -0.00    6.06
  14   2  -7   -0.00    5.76
 -14  -2   7   -0.00    4.91
 -14   2   8    8.61    7.38
  14  -2  -8   20.56    9.39
  14  -2  -8    0.00    5.37
  14   2  -8   -0.00    5.71
  14   2  -8    9.63    7.48
 -14  -2   8    4.72    5.77
 -14   2   9   -0.00    6.55
  14  -2  -9    0.00    4.80
  14  -2  -9    5.64    7.20
  14   2  -9    0.00    5.95
 -14  -2   9   -0.00    4.20
 -14   2  10    6.59    6.96
  14  -2 -10    3.94    6.64
  14  -2 -10   -0.00    5.33
  14   2 -10    1.14    4.91
 -14  -2  10   -0.00    4.64
 -14   2  11   -0.00    7.08
  14  -2 -11   -0.00    5.26
  14  -2 -11   -0.00    5.01
  14   2 -11    1.12    4.81
 -14  -2  11   13.93    8.18
 -14   2  12   29.66   10.70
  14  -2 -12    0.15    5.74
  14  -2 -12    7.67    7.16
  14   2 -12    0.00    6.35
 -14  -2  12    5.11    6.73
 -14   2  13    4.54    6.40
  14  -2 -13   -0.00    5.57
  14   2 -13    0.00    4.72
 -14  -2  13    2.58    5.50
 -14   2  14    1.52    5.68
  14  -2 -14    1.58    6.30
  14   2 -14    6.25    6.56
 -14  -2  14    6.86    6.88
 -14   2  15    0.97    4.39
  14  -2 -15    0.00    7.28
  14   2 -15   -0.00    5.55
 -14  -2  15   -0.00    5.82
 -14   2  16    0.00    6.78
  14  -2 -16    0.00    5.60
  14   2 -16   -0.00    4.76
 -14  -2  16    0.28    4.25
 -14   2  17   -0.00    6.75
  14  -2 -17    0.69    5.89
  14   2 -17    3.19    6.90
 -14  -2  17    1.47    5.36
 -14   2  18    7.30    7.60
  14  -2 -18    7.15    8.05
  14   2 -18    3.56    5.77
 -14  -2  18   -0.00    6.14
 -14   2  19    4.97    6.48
  14  -2 -19    2.27    6.95
  14   2 -19    2.75    6.13
 -14  -2  19   -0.00    6.56
 -14   2  20    0.00    6.22
  14  -2 -20   -0.00    5.44
  14   2 -20   -0.00    5.80
 -14  -2  20    5.53    6.94
 -14   2  21    1.57    6.20
  14   2 -21    0.76    5.54
 -14  -2  21   -0.00    6.04
  14   2 -22    2.26    7.47
 -14  -2  22    0.99    6.73
  14   2 -23    0.00    6.06
 -14  -2  23    2.58    6.24
  14   2 -24    0.99    7.63
  14   2 -25   -0.00    6.46
  14   2 -26   -0.00    7.17
  14  -3  -1    7.32    7.86
  14  -3  -1   -0.00    5.60
  14   3  -1    2.28    5.58
  14  -3  -2    2.76    6.86
  14  -3  -2    1.30    5.00
  14   3  -2   -0.00    5.16
  14  -3  -3   -0.00    7.10
  14  -3  -3    8.72    7.60
  14   3  -3   -0.00    4.58
  14  -3  -4   -0.00    5.75
  14  -3  -4    1.88    5.29
  14   3  -4    1.40    5.53
 -14   3   5   -0.00    4.29
  14  -3  -5    2.32    6.22
  14  -3  -5    4.18    5.97
  14   3  -5    3.23    5.69
 -14   3   6   30.00   10.76
  14  -3  -6    2.37    6.93
  14  -3  -6    2.00    6.22
  14   3  -6   12.16    7.20
 -14   3   7    0.72    6.65
  14  -3  -7    1.21    5.85
  14  -3  -7    0.00    6.53
  14   3  -7    4.99    5.82
 -14   3   8    7.51    7.40
  14  -3  -8    3.24    6.42
  14  -3  -8   -0.00    5.22
  14   3  -8   -0.00    4.47
 -14   3   9    0.55    6.52
  14  -3  -9   -0.00    6.16
  14  -3  -9    0.16    5.67
  14   3  -9   -0.00    5.63
 -14   3  10    9.06    7.68
  14  -3 -10    5.96    7.29
  14  -3 -10    5.29    7.16
  14   3 -10   10.14    7.15
 -14   3  11    5.84    6.92
  14  -3 -11    1.06    5.87
  14  -3 -11    2.42    6.06
  14   3 -11    4.90    6.01
 -14  -3  11    9.68    6.35
 -14   3  12   -0.00    6.56
  14  -3 -12    4.10    7.29
  14  -3 -12    0.00    5.62
  14   3 -12    0.97    5.81
 -14  -3  12    1.37    4.74
 -14   3  13   -0.00    5.51
  14  -3 -13    0.06    3.99
  14  -3 -13   -0.00    5.36
  14   3 -13    7.02    6.40
 -14  -3  13    4.20    7.67
 -14   3  14    0.00    6.11
  14  -3 -14   -0.00    6.23
  14   3 -14    3.88    5.85
 -14  -3  14   -0.00    5.83
 -14   3  15    1.31    4.90
  14  -3 -15   -0.00    6.66
  14   3 -15    2.78    5.33
 -14  -3  15    0.00    6.67
 -14   3  16    2.03    5.90
  14  -3 -16    9.50    7.55
  14   3 -16    8.68    8.00
 -14  -3  16    6.03    7.65
 -14   3  17    4.48    7.26
  14  -3 -17    0.00    6.06
  14   3 -17   -0.00    5.87
 -14  -3  17   -0.00    5.45
 -14   3  18    1.38    6.12
  14   3 -18   -0.00    5.05
 -14  -3  18    2.88    5.66
 -14   3  19    2.76    6.53
  14   3 -19   -0.00    5.20
 -14  -3  19   -0.00    6.07
 -14   3  20   21.35   10.56
  14   3 -20   -0.00    6.25
 -14  -3  20    5.65    7.32
  14   3 -21    0.00    5.90
 -14  -3  21   -0.00    6.46
  14   3 -22    0.00    5.85
 -14  -3  22   -0.00    5.87
  14   3 -23   -0.00    5.58
 -14  -3  23    1.67    5.36
 -14  -3  24    1.50    5.78
  14  -4  -1   -0.00    5.72
  14  -4  -1    6.55    7.29
  14   4  -1   11.63    5.73
  14  -4  -2    8.37    7.68
  14  -4  -2    6.97    7.21
  14   4  -2    9.69    6.66
  14  -4  -3    2.65    6.42
  14  -4  -3   -0.00    5.34
  14   4  -3    9.62    6.28
  14  -4  -4    5.09    6.69
  14  -4  -4    7.02    7.81
  14   4  -4    5.84    6.26
  14  -4  -5   -0.00    5.59
  14  -4  -5    0.00    5.53
  14   4  -5    0.00    5.33
 -14   4   6   -0.00    5.95
  14  -4  -6   -0.00    6.73
  14  -4  -6    0.04    6.11
  14   4  -6   -0.00    6.49
 -14   4   7    6.84    7.32
  14  -4  -7   -0.00    5.54
  14  -4  -7    0.53    4.81
  14   4  -7    3.01    5.64
 -14   4   8    2.18    7.41
  14  -4  -8   -0.00    7.64
  14  -4  -8   -0.00    7.01
  14   4  -8    0.86    5.40
 -14   4   9    7.27    6.98
  14  -4  -9    0.20    5.59
  14  -4  -9    2.81    6.32
  14   4  -9    2.66    5.56
 -14   4  10    8.89    7.83
  14  -4 -10    4.82    6.26
  14  -4 -10    0.01    5.59
  14   4 -10    6.85    6.58
 -14   4  11    2.17    5.64
  14  -4 -11    0.86    5.79
  14  -4 -11    0.00    4.98
  14   4 -11   -0.00    5.36
 -14   4  12    0.78    4.08
  14  -4 -12    8.84    7.21
  14  -4 -12   11.39    8.35
  14   4 -12   10.01    6.97
 -14   4  13   12.59    8.68
  14  -4 -13    2.58    6.61
  14  -4 -13    4.67    7.16
  14   4 -13   10.86    7.25
 -14   4  14    5.38    5.68
  14  -4 -14    6.75    7.34
  14  -4 -14   -0.00    5.91
  14   4 -14    2.84    5.20
 -14   4  15   -0.00    5.22
  14  -4 -15    0.03    5.36
  14   4 -15   -0.00    5.94
 -14   4  16    2.79    7.00
  14   4 -16    4.23    6.27
 -14  -4  16   10.74    7.63
 -14   4  17    0.30    7.57
  14   4 -17    4.13    5.15
 -14  -4  17    7.78    7.50
 -14   4  18   -0.00    5.34
  14   4 -18   -0.00    5.62
 -14  -4  18    6.32    8.65
  14   4 -19    1.98    6.01
 -14  -4  19    3.79    6.00
  14   4 -20   -0.00    3.77
 -14  -4  20    2.87    6.60
 -14  -4  21    1.99    5.46
 -14  -4  22    3.47    5.74
 -14  -4  23    0.43    4.22
 -14  -4  24   -0.00    4.93
  14  -5  -1   14.45    9.26
  14  -5  -1    5.41    8.11
  14   5  -1    4.87    5.53
  14  -5  -2    3.49    5.70
  14  -5  -2   -0.00    5.58
  14   5  -2    1.81    4.77
  14  -5  -3    4.37    7.09
  14  -5  -3    1.45    5.49
  14   5  -3    1.83    4.03
  14  -5  -4   -0.00    6.36
  14  -5  -4   -0.00    7.05
  14   5  -4    2.71    4.26
  14  -5  -5    1.53    7.23
  14  -5  -5    9.26    7.83
  14   5  -5    0.00    5.65
  14  -5  -6   -0.00    6.07
  14  -5  -6    4.16    7.62
  14   5  -6   -0.00    5.44
 -14   5   7    0.77    5.03
  14  -5  -7    2.90    5.67
  14  -5  -7    3.10    7.39
  14   5  -7    0.28    4.15
 -14   5   8   -0.00    7.06
  14  -5  -8    2.21    6.47
  14  -5  -8    0.00    6.34
  14   5  -8    0.27    5.10
 -14   5   9    5.28    7.28
  14  -5  -9   -0.00    6.59
  14  -5  -9    0.00    5.68
  14   5  -9    6.16    6.33
 -14   5  10    4.81    6.28
  14  -5 -10    1.95    7.04
  14  -5 -10    2.49    5.97
  14   5 -10    0.00    5.30
 -14   5  11    3.56    6.38
  14  -5 -11   -0.00    5.76
  14  -5 -11    7.90    7.44
  14   5 -11    3.07    6.02
 -14   5  12   -0.00    6.07
  14  -5 -12    3.89    6.71
  14   5 -12    0.81    6.37
 -14   5  13   -0.00    6.30
  14  -5 -13   -0.00    5.84
  14   5 -13    0.93    4.75
 -14   5  14    6.56    7.10
  14  -5 -14    0.00    4.44
  14   5 -14    2.25    6.20
 -14   5  15   -0.00    6.22
  14  -5 -15   -0.00    6.04
  14   5 -15   11.91    7.34
 -14   5  16    3.78    6.69
  14  -5 -16    0.73    5.94
  14   5 -16    6.29    6.41
  14   5 -17   -0.00    5.93
 -14  -5  23   -0.00    5.12
 -14  -5  24   -0.00    5.86
  14  -6  -1    7.45    6.21
  14   6  -1    1.00    4.96
  14  -6  -2    1.44    5.26
  14   6  -2    2.16    4.64
  14  -6  -3    2.97    6.83
  14  -6  -3    6.08    6.58
  14   6  -3    6.76    5.19
  14  -6  -4    0.00    7.03
  14  -6  -4    0.80    7.19
  14   6  -4    0.92    4.86
  14  -6  -5    7.08    8.25
  14  -6  -5    0.97    6.28
  14   6  -5    4.25    5.28
  14  -6  -6    4.49    6.44
  14  -6  -6    6.15    7.00
  14   6  -6    5.34    5.21
  14  -6  -7   10.13    8.24
  14  -6  -7    8.72    7.32
  14   6  -7    4.45    5.88
  14  -6  -8    5.14    6.96
  14   6  -8    0.00    4.48
 -14   6   9    0.00    5.97
  14  -6  -9    3.31    7.97
  14   6  -9   -0.00    4.79
 -14   6  10    0.94    7.62
  14  -6 -10    6.13    7.23
  14   6 -10   -0.00    4.80
 -14   6  11    1.21    6.36
  14  -6 -11    0.00    6.43
  14   6 -11    2.81    5.54
 -14   6  12    2.51    7.15
  14  -6 -12    2.96    7.21
  14   6 -12    0.98    4.86
 -14   6  13    2.36    5.84
  14  -6 -13   -0.00    4.71
  14   6 -13   -0.00    6.12
 -14   6  14    4.52    7.43
  14  -6 -14    0.61    5.16
  14   6 -14   -0.00    6.47
  14  -7  -1    0.00    5.95
  14   7  -1   -0.00    4.91
  14  -7  -2    4.83    6.79
  14   7  -2    2.61    4.86
  14  -7  -3   -0.00    6.32
  14   7  -3   -0.00    4.64
  14  -7  -4    8.91    8.62
  14   7  -4   -0.00    4.69
  14  -7  -5    4.02    6.20
  14   7  -5   12.05    5.61
  14  -7  -6   -0.00    6.23
  14   7  -6   -0.00    5.49
  14  -7  -7    0.61    6.41
  14   7  -7   -0.00    3.80
  14  -7  -8    0.85    6.17
  14   7  -8    6.20    5.49
  14  -7  -9   -0.00    5.38
  14   7  -9    0.96    5.04
 -14   7  10    4.59    6.13
  14  -7 -10    0.00    5.44
  14   7 -10    1.60    5.75
 -14   7  11    3.98    7.83
  14  -7 -11    4.24    7.09
  14  -8  -1   -0.00    6.87
  14   8  -1    0.00    4.86
  14  -8  -2   -0.00    6.71
  14   8  -2    4.02    4.68
  14  -8  -3   -0.00    7.03
  14   8  -3   -0.00    4.63
  14  -8  -4    0.00    6.70
  14   8  -4   -0.00    4.19
  14  -8  -5   -0.00    5.73
  14   8  -5    0.15    4.30
  14   8  -6    0.00    4.93
  13   0  -1   18.63    8.83
  13   0  -1   28.46    9.59
 -13   0   2    7.06    6.34
  13   0  -2    0.46    5.73
  13   0  -2    1.77    5.83
 -13   0   3    6.72    6.30
  13   0  -3    9.62    6.67
  13   0  -3    6.22    5.81
 -13   0   4    4.50    6.06
  13   0  -4   -0.00    5.70
  13   0  -4   -0.00    4.45
 -13   0   5    6.46    6.94
  13   0  -5   -0.00    5.75
  13   0  -5   -0.00    5.12
 -13   0   6   -0.00    5.17
  13   0  -6   -0.00    5.33
  13   0  -6    1.85    5.24
 -13   0   7    7.57    7.90
  13   0  -7    3.35    5.88
  13   0  -7   10.44    6.35
 -13   0   8    0.99    4.86
  13   0  -8   -0.00    5.70
  13   0  -8   -0.00    4.51
 -13   0   9    0.00    4.93
  13   0  -9    5.35    6.41
 -13   0  10    3.01    4.63
  13   0 -10   -0.00    6.21
 -13   0  11    8.07    7.61
 -13   0  12   -0.00    5.52
  13   0 -12    1.68    5.56
 -13   0  13    8.41    7.33
  13   0 -13    8.72    7.71
 -13   0  14   -0.00    5.31
  13   0 -14    7.72    7.21
 -13   0  15    0.00    6.58
  13   0 -15    4.23    6.23
 -13   0  16    0.79    5.21
  13   0 -16   -0.00    6.32
 -13   0  17   14.00    8.05
  13   0 -17    0.50    4.47
 -13   0  18   -0.00    5.97
  13   0 -18   -0.00    4.53
 -13   0  19   -0.00    6.48
  13   0 -19    2.02    5.41
 -13   0  20    7.00    6.40
  13   0 -20    5.46    7.36
 -13   0  21   -0.00    5.23
  13   0 -21   10.62    7.68
 -13   0  22    5.32    6.98
  13   0 -22   -0.00    6.07
 -13   0  23    0.00    5.15
  13   0 -23    1.47    6.16
 -13   0  24   -0.00    5.31
  13   0 -24    4.05    5.92
 -13   0  25    1.62    5.83
  13   0 -25    3.20    6.61
  13  -1  -1    0.70    5.47
  13  -1  -1    0.00    5.28
  13   1  -1    0.43    4.42
  13   1  -1    4.75    5.90
  13  -1  -2    0.74    4.34
  13  -1  -2    0.03    4.79
  13   1  -2    0.27    5.46
  13   1  -2    0.00    4.86
 -13  -1   2    3.75    5.19
 -13   1   3   -0.00    4.77
  13  -1  -3    0.00    5.53
  13  -1  -3    8.15    6.99
  13   1  -3    1.14    5.36
  13   1  -3    0.00    4.98
 -13  -1   3    4.88    6.52
 -13   1   4    2.14    6.51
  13  -1  -4    6.76    5.54
  13  -1  -4    2.54    6.08
  13   1  -4    0.00    3.87
  13   1  -4    1.58    5.07
 -13  -1   4    2.90    5.79
 -13   1   5   32.98   10.49
  13  -1  -5    7.04    7.43
  13  -1  -5   20.19    8.93
  13   1  -5   17.76    8.80
  13   1  -5   40.47   11.11
 -13  -1   5   19.43    8.70
 -13   1   6    1.19    4.43
  13  -1  -6    0.17    5.52
  13  -1  -6   -0.00    4.64
  13   1  -6   -0.00    4.28
  13   1  -6    2.99    5.28
 -13  -1   6    1.82    4.58
 -13   1   7    3.47    5.40
  13  -1  -7    6.06    6.05
  13  -1  -7    2.88    4.97
  13   1  -7    1.08    4.78
  13   1  -7    8.91    6.77
 -13  -1   7    1.37    3.95
 -13   1   8    4.35    5.96
  13  -1  -8   -0.00    5.70
  13  -1  -8   -0.00    5.26
  13   1  -8   -0.00    5.10
 -13  -1   8   -0.00    5.60
 -13   1   9   10.70    7.98
  13  -1  -9    9.39    8.05
  13  -1  -9   46.41   12.91
  13   1  -9   12.87    7.63
 -13  -1   9   19.55    8.61
 -13   1  10    2.97    6.14
  13  -1 -10    4.33    6.53
  13   1 -10    4.04    5.72
 -13  -1  10    2.99    5.52
 -13   1  11    6.78    7.02
  13  -1 -11    0.00    5.26
  13   1 -11    1.88    6.73
 -13  -1  11    5.23    6.03
 -13   1  12    1.30    4.65
  13  -1 -12   -0.00    5.83
  13   1 -12    0.00    5.51
 -13  -1  12    0.25    5.32
 -13   1  13   -0.00    5.86
  13  -1 -13    8.78    7.92
  13   1 -13    0.00    6.14
 -13  -1  13   -0.00    5.69
 -13   1  14    2.21    5.73
  13  -1 -14   -0.00    6.26
  13   1 -14    2.21    5.26
 -13  -1  14    1.94    5.36
 -13   1  15   24.14    9.66
  13  -1 -15   12.03    9.38
  13   1 -15   24.17   10.04
 -13  -1  15   14.86    8.52
 -13   1  16   -0.00    5.60
  13  -1 -16    1.80    6.20
  13   1 -16   -0.00    5.28
 -13  -1  16    0.29    5.60
 -13   1  17    0.00    6.42
  13  -1 -17    0.00    4.88
  13   1 -17    2.95    5.51
 -13  -1  17   -0.00    6.08
 -13   1  18   -0.00    5.46
  13  -1 -18    0.00    6.09
  13   1 -18   -0.00    5.33
 -13  -1  18   -0.00    4.86
 -13   1  19    0.00    5.50
  13  -1 -19   13.01    8.77
  13   1 -19    6.24    7.28
 -13  -1  19    6.45    7.02
 -13   1  20    4.96    7.32
  13  -1 -20    0.00    6.85
  13   1 -20    7.61    7.14
 -13  -1  20    3.82    5.82
 -13   1  21    2.47    5.84
  13  -1 -21    2.96    7.02
  13   1 -21    0.96    6.15
 -13  -1  21    8.32    6.28
 -13   1  22    1.78    7.39
  13  -1 -22    0.00    6.34
  13   1 -22    0.00    6.23
 -13  -1  22   -0.00    5.55
 -13   1  23   -0.00    5.82
  13  -1 -23   -0.00    6.72
  13   1 -23    7.13    7.22
 -13  -1  23    0.00    5.31
 -13   1  24    1.69    6.28
  13   1 -24    2.63    6.71
 -13  -1  24    0.40    5.88
 -13   1  25   -0.00    6.72
  13   1 -25    5.49    6.67
 -13  -1  25    0.24    4.78
  13   1 -26    2.10    7.19
 -13  -1  26    3.36    7.00
  13   1 -27    4.03    6.65
  13  -2  -1    9.50    8.26
  13  -2  -1   27.65    9.90
  13   2  -1    3.81    6.16
  13   2  -1   30.79   10.19
 -13  -2   1   16.67    7.84
  13  -2  -2    0.00    4.16
  13  -2  -2    0.76    4.16
  13   2  -2    2.08    4.77
  13   2  -2    2.18    5.15
 -13  -2   2   -0.00    4.58
  13  -2  -3    3.41    6.33
  13  -2  -3    0.00    5.63
  13   2  -3   -0.00    4.73
  13   2  -3   -0.00    4.66
 -13  -2   3    0.00    6.41
 -13   2   4    0.62    5.94
  13  -2  -4    3.32    6.36
  13  -2  -4    0.74    4.68
  13   2  -4    1.90    4.90
  13   2  -4    9.83    6.75
 -13  -2   4   13.41    7.34
 -13   2   5    6.31    7.17
  13  -2  -5   -0.00    5.60
  13  -2  -5    2.82    5.57
  13   2  -5    1.02    5.65
  13   2  -5    8.78    6.54
 -13  -2   5   -0.00    5.53
 -13   2   6   -0.00    5.84
  13  -2  -6    2.55    5.50
  13  -2  -6    0.00    5.77
  13   2  -6    4.12    6.03
  13   2  -6    0.00    4.91
 -13  -2   6    0.00    4.85
 -13   2   7   14.67    8.94
  13  -2  -7   20.25    9.66
  13  -2  -7    9.54    7.85
  13   2  -7   38.87   10.74
 -13  -2   7   10.79    7.52
 -13   2   8   -0.00    5.55
  13  -2  -8    3.42    5.74
  13  -2  -8   -0.00    6.56
  13   2  -8    6.29    6.78
 -13  -2   8    5.02    5.54
 -13   2   9    0.00    5.72
  13  -2  -9    2.35    5.91
  13  -2  -9    1.77    5.41
  13   2  -9    5.82    6.34
 -13  -2   9    1.31    5.85
 -13   2  10    4.05    7.48
  13  -2 -10    1.36    5.80
  13  -2 -10    1.03    4.82
  13   2 -10    0.48    4.70
 -13  -2  10    0.00    5.22
 -13   2  11   13.36    7.34
  13  -2 -11   15.43    8.51
  13   2 -11    7.48    7.78
 -13  -2  11   17.00    8.02
 -13   2  12    3.04    5.50
  13  -2 -12    2.33    6.43
  13   2 -12   -0.00    6.00
 -13  -2  12   -0.00    5.04
 -13   2  13    5.16    6.85
  13  -2 -13    5.53    6.94
  13   2 -13   11.76    7.27
 -13  -2  13    0.00    4.17
 -13   2  14   -0.00    6.46
  13  -2 -14    5.98    7.06
  13   2 -14    0.73    5.97
 -13  -2  14    0.31    5.77
 -13   2  15    0.00    5.37
  13  -2 -15    0.00    5.37
  13   2 -15    1.81    6.12
 -13  -2  15    4.06    6.46
 -13   2  16    4.56    6.17
  13  -2 -16    3.09    6.83
  13   2 -16    4.90    6.77
 -13  -2  16    2.05    5.43
 -13   2  17    8.38    6.92
  13  -2 -17   -0.00    6.63
  13   2 -17    5.99    5.95
 -13  -2  17    1.28    5.29
 -13   2  18   -0.00    6.33
  13   2 -18    4.02    5.51
 -13  -2  18   -0.00    5.90
 -13   2  19    0.05    5.95
  13  -2 -19    0.00    5.91
  13   2 -19    5.46    6.63
 -13  -2  19    8.62    7.32
 -13   2  20    2.68    7.14
  13  -2 -20    0.01    6.20
  13   2 -20    1.71    6.35
 -13  -2  20   -0.00    4.95
 -13   2  21    0.00    6.24
  13  -2 -21    2.19    4.71
  13   2 -21   -0.00    6.12
 -13  -2  21    3.43    5.21
 -13   2  22    0.00    6.19
  13   2 -22    4.08    6.96
 -13  -2  22    0.00    6.20
 -13   2  23    6.86    7.32
  13   2 -23    2.56    6.31
 -13  -2  23    1.70    5.97
 -13   2  24   -0.00    6.78
  13   2 -24    0.00    5.41
 -13  -2  24   -0.00    5.48
  13   2 -25    0.00    6.90
 -13  -2  25    1.69    5.34
  13   2 -26   -0.00    5.99
 -13  -2  26    0.00    5.15
  13   2 -27    7.17    7.56
  13   2 -28    2.45    6.19
  13  -3  -1    2.82    7.08
  13  -3  -1    2.55    5.70
  13   3  -1    5.94    4.54
  13  -3  -2   -0.00    7.03
  13  -3  -2   -0.00    5.23
  13   3  -2   -0.00    5.57
  13  -3  -3   -0.00    5.21
  13  -3  -3    2.23    6.64
  13   3  -3    1.78    5.04
  13   3  -3    0.00    4.86
 -13   3   4    3.18    6.74
  13  -3  -4    3.88    6.10
  13  -3  -4   -0.00    4.54
  13   3  -4    1.54    4.48
  13   3  -4    4.50    5.24
 -13   3   5   -0.00    6.40
  13  -3  -5    9.13    7.20
  13  -3  -5   17.53    8.67
  13   3  -5   13.11    6.79
  13   3  -5    4.31    5.78
 -13  -3   5   10.10    6.46
  13  -3  -6   -0.00    5.21
  13  -3  -6   -0.00    4.37
  13   3  -6    1.29    4.84
  13   3  -6    0.00    4.53
 -13  -3   6    2.38    5.06
 -13   3   7    3.44    6.45
  13  -3  -7    0.71    5.81
  13  -3  -7    0.00    5.68
  13   3  -7    1.76    5.12
 -13  -3   7    2.29    5.52
 -13   3   8   -0.00    7.00
  13  -3  -8    0.53    6.13
  13  -3  -8    4.13    6.88
  13   3  -8   -0.00    5.75
 -13  -3   8   -0.00    4.77
 -13   3   9   11.69    8.17
  13  -3  -9   10.86    7.60
  13  -3  -9    7.05    6.26
  13   3  -9   11.25    7.50
 -13  -3   9   11.10    6.56
 -13   3  10    1.46    5.99
  13  -3 -10    5.61    7.49
  13  -3 -10    4.46    6.70
  13   3 -10    0.00    5.68
 -13  -3  10   -0.00    5.06
 -13   3  11   -0.00    4.91
  13  -3 -11    5.94    6.69
  13  -3 -11    5.58    7.13
  13   3 -11    6.45    6.64
 -13  -3  11   13.24    7.96
 -13   3  12   -0.00    5.03
  13  -3 -12   -0.00    4.71
  13   3 -12    1.67    5.89
 -13  -3  12    0.00    5.88
 -13   3  13    2.33    5.34
  13  -3 -13    5.87    7.08
  13   3 -13    3.30    5.42
 -13  -3  13    5.49    6.80
 -13   3  14    1.60    6.20
  13  -3 -14    4.16    6.64
  13   3 -14    0.26    4.19
 -13  -3  14   -0.00    6.30
 -13   3  15   10.38    8.19
  13  -3 -15    1.08    4.98
  13   3 -15   16.33    8.65
 -13  -3  15    7.96    7.33
 -13   3  16    2.30    5.65
  13  -3 -16   -0.00    6.42
  13   3 -16    0.58    5.35
 -13  -3  16    5.50    6.02
 -13   3  17    0.00    5.37
  13  -3 -17    5.04    6.33
  13   3 -17    2.18    5.59
 -13  -3  17    3.37    5.84
 -13   3  18    4.60    6.97
  13  -3 -18    2.16    6.34
  13   3 -18    4.68    6.23
 -13  -3  18    0.00    6.07
 -13   3  19   14.50    8.63
  13  -3 -19    4.62    7.54
  13   3 -19   -0.00    5.70
 -13  -3  19    6.46    6.81
 -13   3  20    0.00    6.35
  13   3 -20    0.41    5.22
 -13  -3  20   -0.00    4.45
 -13   3  21   -0.00    6.25
  13   3 -21    1.50    6.66
 -13  -3  21    3.98    5.93
 -13   3  22    3.07    7.46
  13   3 -22   -0.00    6.57
 -13  -3  22    3.61    6.16
 -13   3  23   -0.00    5.64
  13   3 -23    5.74    6.69
 -13  -3  23    1.96    5.47
  13   3 -24    7.86    7.25
 -13  -3  24    0.05    6.04
  13   3 -25    0.05    6.78
 -13  -3  25    2.62    6.18
  13   3 -26   -0.00    5.56
 -13  -3  26    2.24    5.67
  13   3 -27   -0.00    5.11
  13   3 -28    1.18    6.42
  13   3 -29    3.71    5.36
  13  -4  -1    1.55    6.97
  13  -4  -1    7.53    7.29
  13   4  -1    2.60    4.75
  13  -4  -2    0.00    6.58
  13  -4  -2    3.84    6.69
  13   4  -2    3.96    4.48
  13  -4  -3    0.00    6.59
  13  -4  -3    0.23    5.86
  13   4  -3    6.42    5.32
  13  -4  -4    6.19    6.94
  13  -4  -4    2.93    5.42
  13   4  -4    3.13    5.00
 -13   4   5    0.36    6.54
  13  -4  -5    4.64    7.11
  13  -4  -5    0.88    6.14
  13   4  -5    2.21    4.49
 -13   4   6   13.48    7.89
  13  -4  -6    4.90    7.13
  13  -4  -6   -0.00    5.43
  13   4  -6   -0.00    5.03
 -13   4   7    5.53    7.18
  13  -4  -7    1.30    5.55
  13  -4  -7   16.74    9.05
  13   4  -7    9.26    6.74
 -13   4   8    0.77    6.75
  13  -4  -8    8.84    7.11
  13  -4  -8    5.04    6.28
  13   4  -8    1.30    5.23
 -13   4   9    2.17    5.97
  13  -4  -9   -0.00    5.56
  13  -4  -9    1.29    5.49
 -13   4  10   -0.00    5.57
  13  -4 -10    0.43    6.37
  13  -4 -10    1.50    6.01
  13   4 -10   -0.00    4.84
 -13  -4  10   -0.00    5.26
 -13   4  11   -0.00    5.69
  13  -4 -11    5.41    6.95
  13  -4 -11    0.91    5.24
  13   4 -11    3.70    5.99
 -13  -4  11   14.73    7.46
 -13   4  12    3.89    7.81
  13  -4 -12    3.52    6.51
  13  -4 -12    7.79    7.68
  13   4 -12    4.38    6.08
 -13  -4  12    3.29    6.17
 -13   4  13    9.16    6.89
  13  -4 -13    1.64    5.64
  13  -4 -13   10.30    7.90
  13   4 -13   17.82    8.83
 -13  -4  13    6.16    7.00
 -13   4  14    0.91    5.51
  13  -4 -14    7.68    7.97
  13   4 -14   10.53    6.64
 -13  -4  14    6.68    6.73
 -13   4  15   -0.00    4.97
  13  -4 -15    0.00    5.43
  13   4 -15    1.37    4.59
 -13  -4  15   -0.00    6.26
 -13   4  16    6.88    7.82
  13  -4 -16    5.60    7.13
  13   4 -16   -0.00    5.03
 -13  -4  16    4.51    6.54
 -13   4  17    7.60    6.97
  13   4 -17    0.00    5.71
 -13  -4  17   -0.00    6.26
 -13   4  18   -0.00    4.85
  13   4 -18    4.52    6.08
 -13  -4  18    0.00    6.04
 -13   4  19   -0.00    7.63
  13   4 -19   -0.00    5.25
 -13  -4  19   -0.00    4.47
 -13   4  20    0.49    5.46
  13   4 -20   -0.00    5.17
 -13  -4  20    0.00    4.91
 -13   4  21    2.38    6.80
  13   4 -21   -0.00    5.31
 -13  -4  21    3.96    6.02
 -13   4  22    8.17    7.89
  13   4 -22    0.00    5.75
 -13  -4  22    8.71    7.37
  13   4 -23    3.40    6.66
 -13  -4  23    0.00    5.46
  13   4 -24    6.55    6.91
 -13  -4  24    5.25    7.20
  13   4 -25    2.30    5.82
 -13  -4  25    0.00    5.65
  13   4 -26    3.01    7.56
 -13  -4  26   -0.00    6.55
  13   4 -27    3.05    7.19
  13  -5  -1    1.93    6.11
  13  -5  -1    9.37    7.98
  13   5  -1    4.68    5.58
  13  -5  -2   -0.00    7.50
  13  -5  -2   -0.00    6.52
  13   5  -2    2.98    4.42
  13  -5  -3    1.98    6.28
  13  -5  -3   -0.00    7.12
  13   5  -3    1.85    4.19
  13  -5  -4    2.38    6.41
  13  -5  -4   -0.00    6.17
  13   5  -4    1.59    4.70
  13  -5  -5   12.29    7.67
  13  -5  -5    4.75    6.68
  13   5  -5   -0.00    5.75
 -13   5   6    7.43    7.41
  13  -5  -6    1.50    6.33
  13  -5  -6   -0.00    6.54
  13   5  -6    0.95    4.57
 -13   5   7    2.60    7.31
  13  -5  -7   -0.00    5.10
  13  -5  -7    1.23    6.23
  13   5  -7    0.00    4.35
 -13   5   8    0.76    6.40
  13  -5  -8    0.00    6.66
  13  -5  -8    0.00    6.52
  13   5  -8    0.85    4.25
 -13   5   9   15.05    8.71
  13  -5  -9    6.45    6.16
  13  -5  -9   -0.00    5.42
  13   5  -9   -0.00    5.41
 -13   5  10    2.93    6.90
  13  -5 -10    6.58    7.50
  13  -5 -10    6.58    6.71
  13   5 -10    0.00    5.85
 -13   5  11    5.32    7.01
  13  -5 -11    2.88    6.35
  13  -5 -11   -0.00    6.06
  13   5 -11    0.00    5.05
 -13   5  12    1.98    6.49
  13  -5 -12    0.07    5.11
  13  -5 -12   -0.00    6.60
  13   5 -12    1.76    5.45
 -13   5  13    4.50    6.03
  13  -5 -13    5.80    7.38
  13  -5 -13    1.86    5.62
  13   5 -13   -0.00    4.64
 -13   5  14    8.14    7.42
  13  -5 -14    0.93    7.12
  13   5 -14    0.00    5.41
 -13   5  15   12.57    7.77
  13   5 -15    8.37    6.84
 -13   5  16    0.00    5.56
  13   5 -16   -0.00    5.25
 -13  -5  16   -0.00    4.69
 -13   5  17    0.00    5.72
  13   5 -17    0.59    5.37
 -13  -5  17    2.21    5.78
 -13   5  18   -0.00    7.09
  13   5 -18   -0.00    5.66
 -13  -5  18   -0.00    6.02
 -13   5  19    5.44    6.59
  13   5 -19    8.05    6.70
 -13  -5  19    6.09    6.39
 -13   5  20    2.50    5.84
  13   5 -20    8.40    7.31
 -13  -5  20   -0.00    5.29
 -13   5  21   -0.00    6.48
  13   5 -21   -0.00    6.04
 -13  -5  21    3.91    5.71
  13   5 -22   -0.00    6.33
 -13  -5  22    1.41    5.36
  13   5 -23    0.00    6.92
 -13  -5  23   10.65    7.29
  13   5 -24   10.58    7.76
 -13  -5  24    3.99    6.45
 -13  -5  25    1.27    6.26
 -13  -5  26   -0.00    5.50
  13  -6  -1    3.50    6.02
  13   6  -1    8.73    6.15
  13  -6  -2    2.36    6.04
  13  -6  -2   -2.92    7.32
  13   6  -2   -0.00    4.31
  13  -6  -3    9.02    7.74
  13  -6  -3    3.39    7.17
  13   6  -3    2.44    5.04
  13  -6  -4   -0.00    6.75
  13  -6  -4   -0.00    6.20
  13   6  -4    1.56    4.71
  13  -6  -5    0.27    6.86
  13  -6  -5    6.94    7.05
  13   6  -5    0.71    4.62
  13  -6  -6    7.49    8.01
  13  -6  -6    5.00    7.62
  13   6  -6    5.03    5.94
  13  -6  -7    0.00    5.58
  13  -6  -7    5.46    8.80
  13   6  -7    0.00    5.13
 -13   6   8    2.15    6.98
  13  -6  -8    8.35    7.86
  13  -6  -8    0.00    6.59
  13   6  -8    9.59    5.70
 -13   6   9   -0.00    6.90
  13  -6  -9   15.07    8.01
  13  -6  -9    0.94    7.01
  13   6  -9   -0.00    4.90
 -13   6  10    6.15    6.75
  13  -6 -10    0.00    6.79
  13   6 -10    0.00    5.93
 -13   6  11   -0.00    7.19
  13  -6 -11   -0.00    6.19
  13   6 -11    0.00    5.60
 -13   6  12    6.75    6.76
  13  -6 -12    2.46    5.62
  13   6 -12    0.00    5.27
 -13   6  13   -0.00    6.27
  13  -6 -13   -0.00    6.99
  13   6 -13    6.18    6.30
 -13   6  14   -0.00    6.42
  13  -6 -14    0.91    6.00
  13   6 -14    4.14    5.98
 -13   6  15    1.60    5.57
  13  -6 -15   -0.00    5.57
  13   6 -15   11.05    6.53
 -13   6  16    0.30    5.08
  13  -6 -16   -0.00    6.09
  13   6 -16   11.88    8.39
 -13   6  17    9.42    7.44
  13   6 -17    4.47    6.31
 -13   6  18   -0.00    4.74
  13   6 -18    3.62    5.92
 -13   6  19    5.25    6.83
  13   6 -19   -0.00    5.21
  13   6 -20    8.81    7.26
  13   6 -21    2.97    6.96
 -13  -6  23    3.13    6.16
 -13  -6  24   -0.00    5.81
 -13  -6  25    0.00    6.97
 -13  -6  26    3.44    7.44
  13  -7  -1   -0.00    7.40
  13   7  -1    0.15    4.41
  13  -7  -2    0.95    5.84
  13   7  -2    1.19    4.58
  13  -7  -3    8.47    7.52
  13   7  -3    4.85    4.85
  13  -7  -4   21.67    9.23
  13   7  -4   12.30    6.29
  13  -7  -5    0.00    7.27
  13   7  -5    0.98    3.79
  13  -7  -6   -0.00    7.08
  13   7  -6    0.18    3.93
  13  -7  -7    0.00    6.35
  13   7  -7    0.00    4.50
  13  -7  -8    0.35    6.89
  13   7  -8    0.00    4.78
 -13   7   9    3.55    5.98
  13  -7  -9   -0.00    5.68
  13   7  -9    0.68    5.13
 -13   7  10   -0.00    6.18
  13  -7 -10    1.11    6.36
  13   7 -10    1.05    4.91
 -13   7  11    1.43    5.99
  13  -7 -11   -0.00    5.86
  13   7 -11   -0.00    4.28
 -13   7  12    5.46    6.79
  13  -7 -12    0.87    5.05
  13   7 -12    3.68    6.19
 -13   7  13   -0.00    4.69
  13  -7 -13    2.65    5.38
  13   7 -13   -0.00    6.09
 -13   7  14    2.43    7.57
  13  -7 -14    0.00    6.16
  13   7 -14   -0.00    5.64
 -13   7  15   -0.00    6.34
  13  -7 -15    2.89    6.87
  13   7 -15   -0.00    5.60
 -13   7  16   -0.00    6.29
  13  -7 -16    0.00    6.26
  13   7 -16    0.79    5.70
 -13   7  17   -0.00    6.82
  13  -7 -17    8.02    5.92
  13   7 -17    0.71    6.76
  13   7 -18    0.00    5.71
  13  -8  -1    0.14    7.48
  13   8  -1    0.00    4.32
  13  -8  -2    4.84    7.01
  13   8  -2    9.83    5.38
  13  -8  -3   -0.00    5.63
  13   8  -3   -0.00    3.42
  13  -8  -4    4.13    6.11
  13   8  -4    6.87    4.75
  13  -8  -5    3.71    7.44
  13   8  -5    7.10    5.53
  13  -8  -6   11.30    7.91
  13   8  -6   12.41    6.20
  13  -8  -7   -0.00    5.82
  13   8  -7   -0.00    4.46
  13  -8  -8   10.71    8.44
  13   8  -8    4.95    5.75
  13  -8  -9   -0.00    6.90
  13   8  -9   -0.00    4.38
 -13   8  10    8.50    7.91
  13  -8 -10    6.51    6.98
  13   8 -10   -0.00    5.43
 -13   8  11   -0.00    6.69
  13  -8 -11   12.57    8.45
  13   8 -11    0.29    3.31
 -13   8  12   -0.00    7.52
  13  -8 -12    3.16    6.93
  13   8 -12    1.02    6.00
 -13   8  13    0.36    4.26
  13  -8 -13    0.00    5.59
  13   8 -13   -0.00    4.75
 -13   8  14    2.44    6.37
  13  -8 -14   -0.00    5.87
  13   8 -14    7.48    6.20
 -13   8  15    0.00    6.51
  13  -8 -15    4.12    7.41
  13   8 -15   -0.00    5.11
  13  -9  -1    6.68    7.53
  13   9  -1    1.14    3.78
  13  -9  -2    0.29    4.99
  13   9  -2    2.33    4.66
  13  -9  -3   -0.00    5.66
  13   9  -3    4.49    5.28
  13  -9  -4   -0.00    6.82
  13   9  -4    3.50    4.35
  13  -9  -5   -0.00    6.02
  13   9  -5   -0.00    4.01
  13  -9  -6   -0.00    5.05
  13   9  -6    0.00    4.94
  13  -9  -7   -0.00    5.60
  13   9  -7    4.61    5.14
  13  -9  -8    3.55    6.45
  13   9  -8    0.35    5.27
  13  -9  -9   -0.00    5.47
  13   9  -9   -0.00    4.01
  13  -9 -10    6.08    6.95
  13   9 -10    1.06    4.92
  13  -9 -11    3.91    6.20
  13   9 -11   -0.00    4.86
  13   9 -12   -0.00    3.62
  13 -10  -1   -0.00    5.95
  13  10  -1   -0.00    4.09
  13 -10  -2   -0.00    6.05
  13  10  -2    5.59    4.89
  13 -10  -3    0.00    6.32
  13  10  -3    2.49    3.87
  13 -10  -4   -0.00    7.08
  13  10  -4    1.37    4.58
  13  10  -5   -0.00    5.30
  13  10  -6    0.00    5.07
  13  10  -7    0.92    4.54
  13  11  -1   -0.00    4.02
  13  11  -2    3.99    3.87
 -12   0   1    2.77    5.50
  12   0  -1    3.23    5.06
  12   0  -1    1.70    5.12
 -12   0   2   18.78    8.07
  12   0  -2   13.34    7.13
  12   0  -2   13.29    7.31
 -12   0   3   -0.00    5.52
  12   0  -3   -0.00    4.32
  12   0  -3   -0.00    5.38
 -12   0   4   -1.72    5.50
  12   0  -4    0.00    5.21
  12   0  -4    7.04    6.82
 -12   0   5   -0.00    4.39
  12   0  -5    2.69    5.67
  12   0  -5    0.51    4.79
 -12   0   6   58.93   13.18
  12   0  -6   27.61   10.22
  12   0  -6   34.85   10.69
 -12   0   7   -0.00    6.08
  12   0  -7    0.00    5.39
 -12   0   8    0.00    6.13
  12   0  -8    0.24    5.86
 -12   0   9    3.40    5.75
  12   0  -9    5.96    6.18
 -12   0  10   32.48   11.03
  12   0 -10   19.44    9.35
 -12   0  11   -0.00    5.23
  12   0 -11   -0.00    4.64
 -12   0  12   11.99    7.75
  12   0 -12   22.45    9.29
 -12   0  13    3.35    6.06
  12   0 -13    2.92    5.02
 -12   0  14   -0.00    5.11
  12   0 -14    1.71    5.38
 -12   0  15    5.62    6.19
  12   0 -15   -0.00    5.25
 -12   0  16   28.03   10.29
  12   0 -16   26.30   10.45
  12   0 -17    4.29    6.16
 -12   0  18    6.10    6.90
  12   0 -18    9.38    7.19
 -12   0  19    4.66    7.11
  12   0 -19   -0.00    5.18
 -12   0  20    4.91    6.96
  12   0 -20    0.00    5.88
 -12   0  21    0.00    4.81
  12   0 -21    0.00    5.70
 -12   0  22    1.01    4.94
  12   0 -22   10.30    8.52
 -12   0  23   -0.00    5.78
 -12   0  24   -0.00    5.07
  12   0 -24   -0.00    5.85
 -12   0  25    3.02    5.52
  12   0 -25    0.45    6.19
 -12   0  26   -0.00    6.46
  12   0 -26    2.01    6.69
 -12   0  27    0.00    6.81
 -12   0  28   -0.00    4.95
  12  -1  -1   -0.00    5.47
  12  -1  -1    3.54    4.86
  12   1  -1    4.31    5.76
  12   1  -1   -0.00    4.98
 -12  -1   1   -0.00    5.66
 -12   1   2   37.22   10.91
  12  -1  -2   46.93   11.81
  12  -1  -2   12.28    6.96
  12   1  -2   21.01    8.23
  12   1  -2   16.10    7.48
 -12  -1   2   24.96    8.99
 -12   1   3    0.00    5.09
  12  -1  -3    4.09    5.91
  12  -1  -3    4.04    6.43
  12   1  -3   -0.00    4.88
  12   1  -3    1.92    4.88
 -12  -1   3   -0.00    5.03
 -12   1   4   45.37   12.20
  12  -1  -4   35.68   10.82
  12  -1  -4   32.75   10.65
  12   1  -4   35.96   10.59
  12   1  -4   26.51    9.52
 -12  -1   4   36.65   10.65
 -12   1   5    2.04    5.22
  12  -1  -5    0.49    5.94
  12  -1  -5    2.47    5.21
  12   1  -5    6.18    6.84
  12   1  -5    1.46    5.31
 -12  -1   5    0.84    4.68
 -12   1   6    2.88    5.76
  12  -1  -6   -0.00    4.92
  12  -1  -6   -0.00    5.12
  12   1  -6    7.14    6.46
 -12  -1   6    0.00    4.72
 -12   1   7    3.30    5.51
  12  -1  -7    2.74    5.69
  12  -1  -7    1.68    4.69
  12   1  -7    3.68    5.85
 -12  -1   7    9.94    6.38
 -12   1   8   25.19    9.46
  12  -1  -8   33.59   11.31
  12   1  -8   30.64   10.05
 -12  -1   8   12.03    7.05
 -12   1   9    0.00    4.60
  12  -1  -9    0.72    5.15
  12   1  -9    0.00    4.93
 -12  -1   9    2.03    5.09
 -12   1  10    9.48    7.19
  12  -1 -10    0.00    5.83
  12   1 -10    8.05    6.89
 -12  -1  10    7.13    6.98
 -12   1  11    4.11    6.66
  12  -1 -11   -0.00    5.08
  12   1 -11   -0.00    4.83
 -12  -1  11    1.70    5.45
 -12   1  12    3.90    6.20
  12  -1 -12    0.00    5.18
  12   1 -12   -0.00    5.13
 -12  -1  12   13.50    7.65
 -12   1  13    0.00    5.96
  12  -1 -13   -0.00    4.82
  12   1 -13   -0.00    3.96
 -12  -1  13    4.01    5.80
 -12   1  14   46.29   12.52
  12  -1 -14   23.10   10.35
  12   1 -14   12.35    8.32
 -12  -1  14   23.84   10.02
 -12   1  15    0.00    5.55
  12  -1 -15   -0.00    5.66
  12   1 -15    0.00    4.47
 -12  -1  15    3.14    6.76
 -12   1  16    7.16    7.25
  12  -1 -16   -0.00    5.89
  12   1 -16    0.92    5.14
 -12  -1  16    0.00    5.72
 -12   1  17   -0.00    7.00
  12  -1 -17    6.18    7.01
  12   1 -17    0.00    5.33
 -12  -1  17    3.40    5.74
 -12   1  18   12.44    8.30
  12  -1 -18   11.90    8.35
  12   1 -18    3.72    6.32
 -12  -1  18    9.37    7.51
 -12   1  19    1.76    4.36
  12  -1 -19    4.79    7.10
  12   1 -19   11.91    7.23
 -12  -1  19    2.23    6.43
 -12   1  20    2.81    7.06
  12  -1 -20   -0.00    5.09
  12   1 -20    0.00    6.43
 -12  -1  20    2.24    5.32
 -12   1  21    5.22    6.94
  12  -1 -21    2.36    7.53
  12   1 -21   -0.00    5.85
 -12  -1  21    0.18    5.47
 -12   1  22   -0.00    5.96
  12  -1 -22    0.02    5.63
  12   1 -22   -0.00    5.95
 -12  -1  22    4.76    6.84
 -12   1  23    6.07    6.73
  12  -1 -23    0.87    6.90
  12   1 -23    1.98    5.51
 -12  -1  23    2.70    6.55
 -12   1  24   15.02    8.96
  12  -1 -24    1.39    6.11
  12   1 -24    5.71    7.49
 -12  -1  24    0.00    5.45
 -12   1  25    2.15    7.38
  12   1 -25    1.21    5.43
 -12  -1  25   -0.00    6.36
 -12   1  26   -0.00    6.56
  12   1 -26    3.29    6.01
 -12  -1  26    7.04    7.17
 -12   1  27    3.28    6.94
  12   1 -27    1.49    5.34
 -12  -1  27    8.87    6.95
 -12   1  28    6.51    8.51
 -12  -1  28   -0.00    6.22
  12  -2  -1    0.28    4.91
  12  -2  -1   -0.00    6.03
  12   2  -1    3.91    5.14
  12   2  -1    1.48    5.43
 -12  -2   1   -0.00    5.24
  12  -2  -2   12.04    7.89
  12  -2  -2   15.91    8.33
  12   2  -2    5.51    5.58
  12   2  -2    4.25    5.76
 -12  -2   2    8.79    7.27
 -12   2   3   -0.00    5.82
  12  -2  -3    0.00    5.81
  12  -2  -3    1.68    4.55
  12   2  -3    0.06    4.98
  12   2  -3    0.43    4.62
 -12  -2   3    1.14    6.09
 -12   2   4   11.58    7.62
  12  -2  -4   -0.00    5.93
  12  -2  -4    9.38    7.17
  12   2  -4    0.15    5.03
  12   2  -4    2.59    6.11
 -12  -2   4    4.70    6.24
 -12   2   5    0.00    5.95
  12  -2  -5    0.57    5.48
  12  -2  -5    4.27    5.97
  12   2  -5    4.58    6.37
  12   2  -5    3.55    5.29
 -12  -2   5    0.00    5.34
 -12   2   6   27.99   10.04
  12  -2  -6    5.26    6.93
  12  -2  -6   20.00    9.43
  12   2  -6   33.76    9.56
 -12  -2   6   16.26    7.22
 -12   2   7   -0.00    5.73
  12  -2  -7   10.65    7.20
  12  -2  -7   12.46    7.48
  12   2  -7   14.91    7.49
 -12  -2   7    5.23    5.21
 -12   2   8    3.67    6.04
  12  -2  -8    2.60    6.17
  12  -2  -8    6.87    6.35
  12   2  -8    0.00    4.75
 -12  -2   8    8.61    6.46
 -12   2   9   -0.00    4.85
  12  -2  -9    0.00    5.59
  12   2  -9    3.30    4.67
 -12  -2   9    2.44    5.08
 -12   2  10   28.22    9.82
  12  -2 -10   15.32    8.86
  12   2 -10   22.45   10.06
 -12  -2  10   29.63   10.12
 -12   2  11    7.70    6.67
  12  -2 -11   11.71    8.04
  12   2 -11    3.06    4.58
 -12  -2  11   -0.00    5.33
 -12   2  12   15.86    8.45
  12  -2 -12   13.02    8.06
  12   2 -12   19.23    8.66
 -12  -2  12   17.48    8.58
 -12   2  13   -0.00    4.37
  12  -2 -13    5.68    6.53
  12   2 -13    0.00    4.90
 -12  -2  13    0.00    4.78
 -12   2  14   -0.00    5.67
  12  -2 -14    0.79    6.71
  12   2 -14    1.11    5.77
 -12  -2  14    0.00    5.24
 -12   2  15    5.60    6.85
  12  -2 -15    0.00    5.36
  12   2 -15   -0.00    5.36
 -12  -2  15    0.72    5.56
 -12   2  16    9.80    8.07
  12  -2 -16   11.41    7.57
  12   2 -16    1.20    5.81
 -12  -2  16   12.53    8.01
 -12   2  17   -0.00    6.19
  12  -2 -17   -0.00    5.89
  12   2 -17   -0.00    5.53
 -12  -2  17   -0.00    5.31
 -12   2  18    4.98    7.07
  12  -2 -18    0.00    5.26
  12   2 -18   -0.00    5.88
 -12  -2  18    0.00    4.32
 -12   2  19    3.75    5.37
  12  -2 -19    6.54    6.68
  12   2 -19    4.32    5.65
 -12  -2  19    0.00    5.90
 -12   2  20    7.64    7.38
  12  -2 -20    2.86    6.41
  12   2 -20    3.19    5.96
 -12  -2  20    2.30    5.02
 -12   2  21   13.27    8.63
  12  -2 -21    2.38    7.32
  12   2 -21    5.69    6.79
 -12  -2  21    0.00    5.88
 -12   2  22    6.70    6.84
  12  -2 -22    2.46    6.05
  12   2 -22    0.96    6.71
 -12  -2  22    5.28    6.41
 -12   2  23   -0.00    6.02
  12   2 -23    0.05    5.68
 -12  -2  23    8.70    7.12
 -12   2  24    1.84    5.65
  12   2 -24   -0.00    6.59
 -12  -2  24   -0.00    5.79
 -12   2  25   -0.00    5.84
  12   2 -25    1.86    5.97
 -12  -2  25    0.45    5.19
 -12   2  26   19.07    9.35
  12   2 -26    5.68    7.37
 -12  -2  26   15.55    9.31
 -12   2  27   -0.00    6.42
  12   2 -27   17.43    9.28
 -12  -2  27   -0.00    4.81
  12   2 -28    6.05    8.17
 -12  -2  28    4.60    7.00
  12   2 -29    0.05    4.44
  12  -3  -1   -0.00    6.39
  12  -3  -1    0.23    6.31
  12   3  -1   -0.00    4.18
  12  -3  -2   19.34    8.79
  12  -3  -2    4.42    6.69
  12   3  -2    9.45    6.12
  12   3  -2   12.42    6.40
 -12   3   3   10.16    6.04
  12  -3  -3   17.69    8.61
  12  -3  -3    8.92    6.88
  12   3  -3    0.00    5.60
  12   3  -3    2.78    5.57
 -12  -3   3    7.48    5.58
 -12   3   4   26.56    9.90
  12  -3  -4   15.50    8.75
  12  -3  -4   22.78    9.23
  12   3  -4   11.28    6.71
  12   3  -4   19.91    7.89
 -12  -3   4    0.00    4.59
 -12   3   5   -0.00    5.56
  12  -3  -5    0.76    4.91
  12  -3  -5    7.07    6.07
  12   3  -5    7.55    5.91
 -12  -3   5    5.65    5.86
 -12   3   6   -0.00    5.49
  12  -3  -6    3.98    5.22
  12  -3  -6    1.88    6.30
  12   3  -6    1.66    4.44
 -12  -3   6   -0.00    4.51
 -12   3   7    7.49    6.96
  12  -3  -7    6.61    6.91
  12  -3  -7    3.77    5.88
  12   3  -7    5.36    4.92
 -12  -3   7    0.00    4.91
 -12   3   8   17.47    9.28
  12  -3  -8   15.67    8.51
  12  -3  -8    4.86    6.17
  12   3  -8   32.31    9.54
 -12  -3   8    7.63    5.95
 -12   3   9    6.85    6.55
  12  -3  -9    6.06    7.53
  12  -3  -9    4.30    6.08
  12   3  -9   22.53    8.02
 -12  -3   9    9.95    7.47
 -12   3  10   27.64    9.90
  12  -3 -10   17.38    7.89
  12  -3 -10   13.52    8.29
  12   3 -10    3.71    6.22
 -12  -3  10   21.15    9.56
 -12   3  11   -0.00    5.64
  12  -3 -11    2.63    6.06
  12   3 -11    2.29    4.44
 -12  -3  11   -0.00    4.90
 -12   3  12    3.31    6.48
  12  -3 -12    0.00    5.76
  12   3 -12    0.00    5.92
 -12  -3  12   12.70    7.45
 -12   3  13   -0.00    6.23
  12  -3 -13   -0.00    5.00
  12   3 -13    0.00    4.92
 -12  -3  13    3.24    5.73
 -12   3  14   24.73    9.30
  12  -3 -14   22.15    9.73
  12   3 -14    7.41    6.95
 -12  -3  14   16.52    7.88
 -12   3  15   12.13    8.41
  12  -3 -15    6.49    6.95
  12   3 -15    7.15    6.50
 -12  -3  15    1.11    4.38
 -12   3  16   -0.00    5.53
  12  -3 -16    0.22    5.21
  12   3 -16    0.49    4.11
 -12  -3  16    0.89    4.62
 -12   3  17   -0.00    4.88
  12  -3 -17    2.65    6.07
  12   3 -17   -0.00    5.34
 -12  -3  17    0.75    4.47
 -12   3  18    5.20    7.06
  12  -3 -18   -0.00    6.76
  12   3 -18    1.43    5.66
 -12  -3  18   -0.00    3.87
 -12   3  19    9.74    7.42
  12  -3 -19   16.12    9.43
  12   3 -19    3.45    6.05
 -12  -3  19    9.84    7.68
 -12   3  20   -0.00    6.71
  12  -3 -20    7.85    7.40
  12   3 -20    4.80    7.10
 -12  -3  20    2.95    6.01
 -12   3  21   -0.00    5.64
  12   3 -21   -0.00    6.40
 -12  -3  21    1.97    6.12
 -12   3  22   -0.00    6.09
  12   3 -22   -0.00    5.52
 -12  -3  22    1.58    5.92
 -12   3  23    3.26    6.37
  12   3 -23    3.09    6.59
 -12  -3  23    3.81    6.38
 -12   3  24    8.69    6.90
  12   3 -24   17.54    9.21
 -12  -3  24    4.93    6.69
 -12   3  25   -0.00    6.70
  12   3 -25    0.00    6.35
 -12  -3  25   -0.00    5.64
 -12   3  26    5.72    6.68
  12   3 -26    8.15    8.19
 -12  -3  26    0.00    6.21
  12   3 -27   -0.00    6.66
 -12  -3  27    2.98    7.11
  12   3 -28    6.89    7.90
 -12  -3  28    2.72    6.43
  12   3 -29    0.00    6.34
  12   3 -30    6.29    7.96
  12  -4  -1    3.90    6.54
  12  -4  -1    3.91    6.57
  12   4  -1    6.59    5.86
  12  -4  -2    6.58    7.30
  12  -4  -2    7.93    7.42
  12   4  -2    4.61    5.87
  12  -4  -3   -0.00    5.70
  12  -4  -3    0.00    5.26
  12   4  -3   -0.00    3.99
 -12   4   4    6.21    6.36
  12  -4  -4   -0.00    6.13
  12  -4  -4    2.52    6.29
  12   4  -4    0.00    4.82
  12   4  -4    2.30    5.02
 -12   4   5   -0.00    5.87
  12  -4  -5    2.67    6.91
  12  -4  -5    0.00    5.88
  12   4  -5    5.51    5.17
 -12  -4   5    0.00    4.61
 -12   4   6   15.24    8.62
  12  -4  -6   20.67    9.41
  12  -4  -6   17.45    8.78
  12   4  -6   16.78    7.91
 -12  -4   6   17.03    7.06
 -12   4   7    9.16    7.56
  12  -4  -7    9.13    6.99
  12  -4  -7    1.29    5.84
  12   4  -7   17.08    7.47
 -12  -4   7   17.44    8.09
 -12   4   8    0.00    5.98
  12  -4  -8    1.29    5.47
  12  -4  -8   -0.00    5.67
  12   4  -8    2.32    4.62
 -12  -4   8    1.67    5.54
 -12   4   9    0.52    6.18
  12  -4  -9   11.97    7.87
  12  -4  -9    0.00    6.69
  12   4  -9   -0.00    4.18
 -12  -4   9    5.89    6.43
 -12   4  10   12.28    7.58
  12  -4 -10    5.02    5.95
  12  -4 -10    4.62    6.99
  12   4 -10   13.65    6.86
 -12  -4  10    4.62    6.32
 -12   4  11   14.45    7.93
  12  -4 -11    0.00    5.66
  12  -4 -11    6.94    7.60
  12   4 -11   14.66    7.58
 -12  -4  11    8.24    6.16
 -12   4  12   20.14    9.40
  12  -4 -12   21.81   10.67
  12   4 -12   21.46    8.30
 -12  -4  12   10.58    7.14
 -12   4  13   15.91    8.22
  12  -4 -13   -0.00    5.78
  12   4 -13    1.86    4.56
 -12  -4  13   -0.00    6.13
 -12   4  14    0.49    5.98
  12  -4 -14   -0.00    4.27
  12   4 -14    1.05    5.48
 -12  -4  14   -0.00    4.69
 -12   4  15    8.62    6.23
  12  -4 -15    5.10    6.05
  12   4 -15    1.96    5.77
 -12  -4  15    4.25    5.22
 -12   4  16    6.56    6.91
  12  -4 -16    7.34    6.19
  12   4 -16    0.16    5.11
 -12  -4  16   14.41    7.48
 -12   4  17   11.51    9.05
  12  -4 -17    7.18    7.80
  12   4 -17    9.09    7.19
 -12  -4  17   15.78    8.39
 -12   4  18    0.00    5.71
  12   4 -18    3.15    5.32
 -12  -4  18   -0.00    6.06
 -12   4  19    0.65    6.01
  12   4 -19    4.56    7.49
 -12  -4  19    1.95    6.03
 -12   4  20    3.78    5.82
  12   4 -20    3.21    6.59
 -12  -4  20    5.77    5.73
 -12   4  21    0.59    6.20
  12   4 -21   -0.00    6.33
 -12  -4  21   -0.00    5.81
 -12   4  22   -0.00    5.52
  12   4 -22   16.83    8.75
 -12  -4  22    2.68    6.39
 -12   4  23    4.47    6.79
  12   4 -23   -0.00    5.61
 -12  -4  23    5.93    6.11
 -12   4  24    3.30    6.64
  12   4 -24   -0.00    6.88
 -12  -4  24    0.00    6.28
 -12   4  25   -0.00    6.00
  12   4 -25    0.00    6.06
 -12  -4  25    5.30    6.50
 -12   4  26    0.98    6.71
  12   4 -26    0.00    7.11
 -12  -4  26    0.11    6.49
  12   4 -27    0.34    6.16
 -12  -4  27   -0.00    6.16
  12   4 -28   -0.00    6.28
 -12  -4  28    2.48    5.76
  12   4 -29    3.75    7.44
  12   4 -30   -0.00    5.70
  12   4 -31   -0.00    7.82
  12  -5  -1    1.70    5.71
  12  -5  -1    0.56    5.04
  12   5  -1   -0.00    4.70
  12  -5  -2   -0.00    7.18
  12  -5  -2    1.67    5.88
  12   5  -2    3.35    5.24
  12  -5  -3    0.00    6.60
  12  -5  -3   10.33    7.48
  12   5  -3    3.15    5.65
  12  -5  -4    9.87    8.63
  12  -5  -4    0.60    5.37
  12   5  -4   11.51    5.68
 -12   5   5   -0.00    6.28
  12  -5  -5   16.62    8.12
  12  -5  -5    2.48    5.73
  12   5  -5    0.00    4.99
 -12   5   6   -0.00    6.63
  12  -5  -6    3.78    5.90
  12  -5  -6   -0.00    5.38
  12   5  -6   -0.00    4.18
 -12   5   7    0.00    6.36
  12  -5  -7    1.79    5.66
  12  -5  -7    0.82    5.94
  12   5  -7    3.94    5.49
 -12   5   8   15.09    8.43
  12  -5  -8    5.43    5.47
  12  -5  -8    2.56    6.46
  12   5  -8    7.59    6.30
 -12   5   9    6.44    7.14
  12  -5  -9   -0.00    6.12
  12  -5  -9   -0.00    5.50
  12   5  -9   16.79    7.42
 -12   5  10    5.53    6.89
  12  -5 -10   12.64    7.85
  12  -5 -10    7.63    7.68
  12   5 -10    9.57    7.27
 -12  -5  10    6.39    5.60
 -12   5  11   -0.00    5.71
  12  -5 -11   -0.00    5.32
  12  -5 -11    2.52    5.84
  12   5 -11   -0.00    3.97
 -12  -5  11   -0.00    5.65
 -12   5  12    1.45    5.56
  12  -5 -12   -0.00    4.92
  12  -5 -12    5.04    7.17
  12   5 -12    1.95    3.97
 -12  -5  12   -0.00    5.86
 -12   5  13   22.30    9.14
  12  -5 -13    8.28    7.27
  12   5 -13   12.35    7.93
 -12  -5  13   15.72    7.27
 -12   5  14   17.82    8.11
  12  -5 -14    0.00    6.67
  12   5 -14    5.14    5.65
 -12  -5  14   22.29    8.97
  12   5 -15   10.05    6.92
 -12  -5  15   -0.00    4.15
 -12   5  16   -0.00    5.75
  12   5 -16   -0.00    5.83
 -12  -5  16    0.48    4.33
 -12   5  17    1.02    6.09
  12   5 -17   -0.00    5.68
 -12  -5  17    5.11    5.70
 -12   5  18    1.80    5.86
  12   5 -18    8.91    8.27
 -12  -5  18    1.51    4.62
 -12   5  19   -0.00    6.52
  12   5 -19    1.56    5.63
 -12  -5  19    0.51    4.61
 -12   5  20    0.00    5.03
  12   5 -20   -0.00    5.09
 -12  -5  20    0.11    4.78
 -12   5  21    7.11    6.79
  12   5 -21    1.82    6.32
 -12  -5  21    4.43    5.48
 -12   5  22    8.49    7.36
  12   5 -22   -0.00    6.08
 -12  -5  22    0.30    6.29
 -12   5  23   -0.00    7.81
  12   5 -23    0.45    6.34
 -12  -5  23    4.98    6.58
 -12   5  24   -0.00    6.24
  12   5 -24    9.80    8.21
 -12  -5  24    2.03    4.98
 -12   5  25    0.83    5.54
  12   5 -25   -0.00    7.99
 -12  -5  25    6.85    6.30
  12   5 -26    5.98    7.63
 -12  -5  26    0.62    5.44
  12   5 -27    0.00    5.66
 -12  -5  27   -0.00    5.21
  12   5 -28    3.75    7.46
 -12  -5  28    9.17    7.20
  12   5 -29   -0.00    7.35
  12  -6  -1   13.61    8.47
  12   6  -1    8.23    5.07
  12  -6  -2    4.11    6.83
  12  -6  -2    0.02    6.30
  12   6  -2    5.10    4.77
  12  -6  -3    1.77    5.17
  12  -6  -3    5.37    6.04
  12   6  -3    0.00    3.87
  12  -6  -4    3.26    5.50
  12  -6  -4    0.00    6.98
  12   6  -4   -0.00    3.43
  12  -6  -5   20.28    9.57
  12  -6  -5   12.51    8.38
  12   6  -5   23.16    7.99
  12  -6  -6    0.08    5.63
  12  -6  -6    8.17    6.57
  12   6  -6    6.53    5.61
 -12   6   7   10.12    8.58
  12  -6  -7   -0.00    6.06
  12  -6  -7    3.75    6.52
  12   6  -7    3.76    5.73
 -12   6   8    5.11    7.63
  12  -6  -8   -0.00    5.75
  12  -6  -8   -0.00    5.70
  12   6  -8   -0.00    5.48
 -12   6   9   -0.00    7.37
  12  -6  -9    1.09    6.15
  12  -6  -9    4.41    7.00
  12   6  -9   -0.00    6.03
 -12   6  10   -0.00    5.94
  12  -6 -10    1.92    6.41
  12  -6 -10    3.50    4.95
  12   6 -10    5.20    4.58
 -12   6  11    9.74    9.12
  12  -6 -11   14.55    8.52
  12  -6 -11   20.50   10.15
  12   6 -11   20.25    8.03
 -12   6  12    7.91    7.59
  12  -6 -12    1.25    5.03
  12   6 -12    6.27    7.00
 -12   6  13   -0.00    6.50
  12  -6 -13   -0.00    5.73
  12   6 -13    0.00    5.25
 -12   6  14   -0.00    5.08
  12  -6 -14   -0.00    6.30
  12   6 -14    0.00    4.59
 -12   6  15   -0.00    6.46
  12   6 -15    8.45    7.16
 -12   6  16   -0.00    4.74
  12   6 -16    0.16    5.36
 -12  -6  16    0.81    4.78
 -12   6  17    8.06    6.87
  12   6 -17    8.55    6.92
 -12  -6  17    1.48    5.60
 -12   6  18    4.80    7.21
  12   6 -18    0.00    5.85
 -12  -6  18    0.00    5.04
 -12   6  19   -0.00    6.43
  12   6 -19    0.00    4.76
 -12  -6  19    2.42    5.08
 -12   6  20    1.36    6.28
  12   6 -20    0.89    5.59
 -12  -6  20   10.35    6.84
 -12   6  21    4.61    6.97
  12   6 -21   -0.00    6.40
 -12  -6  21   -0.00    4.74
 -12   6  22    3.34    6.44
  12   6 -22    6.16    7.01
 -12  -6  22   -0.00    5.56
 -12   6  23   -0.00    5.95
  12   6 -23   -0.00    6.44
 -12  -6  23    4.63    6.40
  12   6 -24   -0.00    7.23
 -12  -6  24    0.00    5.87
  12   6 -25    2.91    7.36
 -12  -6  25    1.85    5.74
  12   6 -26    0.53    6.02
 -12  -6  26   -0.00    6.23
  12   6 -27    0.84    7.46
 -12  -6  27    6.49    6.98
 -12  -6  28    3.10    6.79
  12  -7  -1    5.06    5.75
  12   7  -1    2.44    4.25
  12  -7  -2    5.27    5.60
  12   7  -2   -0.00    3.72
  12  -7  -3   16.95    8.66
  12  -7  -3    3.58    7.37
  12   7  -3    3.76    5.10
  12  -7  -4    3.82    6.73
  12  -7  -4    1.45    6.06
  12   7  -4    6.07    5.81
  12  -7  -5    0.00    3.86
  12  -7  -5    5.53    7.32
  12   7  -5    0.00    3.66
  12  -7  -6    0.60    5.92
  12  -7  -6    0.00    6.40
  12   7  -6    0.00    4.62
  12  -7  -7    0.00    6.20
  12   7  -7    3.38    6.01
 -12   7   8    1.69    6.71
  12  -7  -8    2.72    6.21
  12   7  -8    3.02    4.47
 -12   7   9   13.46    9.41
  12  -7  -9    5.63    7.28
  12   7  -9   15.75    6.98
 -12   7  10   -0.00    6.48
  12  -7 -10   -0.00    5.63
  12   7 -10    3.51    5.39
 -12   7  11   -0.00    4.40
  12  -7 -11    4.76    6.70
  12   7 -11   -0.00    4.54
 -12   7  12   -0.00    6.01
  12  -7 -12    4.53    4.89
  12   7 -12    4.73    5.17
 -12   7  13    4.88    6.82
  12  -7 -13   11.59    7.57
  12   7 -13    7.78    7.02
 -12   7  14    3.42    7.35
  12  -7 -14    0.62    4.62
  12   7 -14    1.46    5.60
 -12   7  15    0.68    5.71
  12  -7 -15    4.93    6.59
  12   7 -15   11.35    7.51
 -12   7  16   -0.00    4.24
  12  -7 -16    2.66    5.69
  12   7 -16    6.05    5.69
 -12   7  17   -0.00    6.30
  12   7 -17    3.53    5.99
 -12   7  18    2.31    5.49
  12   7 -18    3.08    6.26
 -12   7  19   -0.00    6.92
  12   7 -19    7.69    7.14
 -12   7  20    5.42    7.49
  12   7 -20    5.26    6.70
 -12   7  21   -0.00    5.15
  12   7 -21   -0.00    4.65
 -12   7  22   -0.00    6.05
  12   7 -22    0.08    6.62
  12   7 -23   -0.00    6.85
 -12  -7  23    1.59    5.05
  12   7 -24   -0.00    6.77
 -12  -7  24    0.00    5.23
 -12  -7  25   -0.00    5.06
 -12  -7  26   -0.00    5.84
 -12  -7  27    0.00    7.20
 -12  -7  28   12.28    8.12
  12  -8  -1    4.48    8.15
  12   8  -1    7.42    5.42
  12  -8  -2    6.62    6.66
  12   8  -2    2.61    4.27
  12  -8  -3    4.37    6.11
  12   8  -3    0.91    4.38
  12  -8  -4    3.01    5.62
  12   8  -4    1.35    5.25
  12  -8  -5    3.86    7.18
  12   8  -5    7.50    6.11
  12  -8  -6   -0.00    5.02
  12   8  -6    3.08    4.33
  12  -8  -7   17.71    9.17
  12   8  -7   19.30    7.65
  12  -8  -8   -0.00    7.11
  12   8  -8   -0.00    5.67
 -12   8   9    7.65    8.26
  12  -8  -9   -0.00    6.20
  12   8  -9   -0.00    4.82
 -12   8  10    3.75    6.21
  12  -8 -10    2.96    7.83
  12   8 -10   -0.00    5.55
 -12   8  11    8.63   10.23
  12  -8 -11    2.78    7.08
  12   8 -11    0.00    4.60
 -12   8  12    1.22    6.40
  12  -8 -12    2.62    5.75
  12   8 -12   -0.00    6.22
 -12   8  13   -0.00    7.03
  12  -8 -13   -0.00    7.02
  12   8 -13    0.49    5.69
 -12   8  14   -0.00    5.44
  12  -8 -14    0.00    5.27
  12   8 -14    2.59    5.74
 -12   8  15   -0.00    6.92
  12  -8 -15    0.74    5.95
  12   8 -15   18.91    8.41
 -12   8  16   -0.00    5.60
  12  -8 -16   -0.00    7.19
  12   8 -16    0.56    5.32
 -12   8  17   -0.00    5.55
  12  -8 -17   -0.00    5.76
  12   8 -17    0.00    5.00
 -12   8  18   -0.00    6.18
  12  -8 -18    0.31    4.91
  12   8 -18    0.00    5.22
 -12   8  19    7.39    7.51
  12   8 -19   -0.00    5.40
 -12   8  20    5.15    6.09
  12   8 -20   -0.00    6.35
  12   8 -21    0.00    5.08
  12  -9  -1    1.32    5.95
  12   9  -1    1.93    4.19
  12  -9  -2    2.14    5.17
  12   9  -2    0.31    3.86
  12  -9  -3   15.61    8.30
  12   9  -3    7.84    6.05
  12  -9  -4    3.35    5.31
  12   9  -4   -0.00    4.96
  12  -9  -5    4.50    6.57
  12   9  -5   -0.00    4.05
  12  -9  -6   -0.00    4.82
  12   9  -6    0.46    4.49
  12  -9  -7   -0.00    6.39
  12   9  -7   -0.00    5.40
  12  -9  -8    0.00    5.39
  12   9  -8    1.31    4.67
  12  -9  -9   19.23    9.44
  12   9  -9   10.52    6.51
  12  -9 -10   -0.00    6.77
  12   9 -10    1.33    5.30
 -12   9  11   -0.00    8.89
  12  -9 -11    5.78    6.98
  12   9 -11   -0.00    4.77
 -12   9  12   -0.00    7.51
  12  -9 -12    4.43    5.63
  12   9 -12   -0.00    4.34
 -12   9  13   18.38    9.99
  12  -9 -13   12.78    8.97
  12   9 -13    6.90    6.23
 -12   9  14    3.20    7.21
  12  -9 -14    0.70    5.45
  12   9 -14    2.04    5.58
 -12   9  15    1.53    6.89
  12  -9 -15    2.82    7.35
  12   9 -15    7.28    7.01
 -12   9  16    0.00    7.35
  12  -9 -16    0.56    5.65
  12   9 -16    1.92    4.82
 -12   9  17   -0.00    4.81
  12  -9 -17   -0.00    6.37
  12   9 -17   -0.00    5.39
 -12   9  18    0.68    5.96
  12  -9 -18    0.00    5.39
  12   9 -18   -0.00    4.86
  12 -10  -1    9.28    7.87
  12  10  -1    0.00    3.78
  12 -10  -2    0.37    6.28
  12  10  -2    2.13    3.73
  12 -10  -3    3.02    5.57
  12  10  -3    0.92    3.92
  12 -10  -4    1.58    6.29
  12  10  -4    1.00    4.13
  12 -10  -5    7.66    5.88
  12  10  -5    8.64    5.63
  12 -10  -6    0.68    5.54
  12  10  -6   -0.00    4.09
  12 -10  -7    3.09    6.91
  12  10  -7    9.15    5.67
  12 -10  -8    4.44    6.29
  12  10  -8    1.11    5.29
  12 -10  -9   -0.00    6.75
  12  10  -9    6.04    5.55
  12 -10 -10   -0.00    6.89
  12  10 -10   -0.00    4.58
  12 -10 -11    2.93    6.38
  12  10 -11    3.13    6.29
  12 -10 -12    6.36    6.50
  12  10 -12   -0.00    5.21
 -12  10  13    5.91    7.47
  12 -10 -13    3.01    6.92
  12  10 -13   -0.00    5.66
 -12  10  14    4.34    6.67
  12 -10 -14    0.00    6.20
  12  10 -14    1.50    5.09
 -12  10  15   -0.00    5.34
  12 -10 -15    5.97    8.07
  12  10 -15    3.42    5.33
  12 -11  -1    0.00    7.47
  12  11  -1   -0.00    3.65
  12 -11  -2    3.14    5.16
  12  11  -2    0.00    3.74
  12 -11  -3   10.90    8.76
  12  11  -3    3.04    4.00
  12 -11  -4    4.92    7.99
  12  11  -4    0.00    3.96
  12 -11  -5    6.87    7.68
  12  11  -5    0.00    3.45
  12 -11  -6    0.00    6.06
  12  11  -6    5.64    4.64
  12 -11  -7    3.69    6.82
  12  11  -7    1.61    4.01
  12 -11  -8    2.43    4.89
  12  11  -8   -0.00    3.63
  12 -11  -9    4.45    7.42
  12  11  -9    6.02    5.30
  12 -11 -10    2.84    5.82
  12  11 -10   -0.00    5.20
  12 -11 -11   -0.00    6.45
  12  11 -11   -0.00    4.39
  12  12  -1   -0.00    4.07
  12  12  -2    0.00    3.89
  12  12  -3    3.18    4.80
  12  12  -4   -0.00    4.26
  12  12  -5    0.00    4.98
  12  12  -6    4.23    5.36
  12  13  -1    1.16    3.99
 -11   0   1   98.71   16.32
  11   0  -1   42.90   12.03
  11   0  -1   49.01   12.00
 -11   0   2   -0.00    5.30
  11   0  -2    0.02    4.78
  11   0  -2    0.45    4.45
 -11   0   3   28.64    9.70
  11   0  -3   22.22    8.82
  11   0  -3   22.37    8.23
 -11   0   4    0.47    5.39
  11   0  -4    1.08    5.46
  11   0  -4   -0.00    6.11
 -11   0   5   54.46   13.54
  11   0  -5   59.57   14.02
  11   0  -5   93.04   15.96
 -11   0   6    0.13    3.66
  11   0  -6   -0.00    5.20
 -11   0   7    4.37    5.40
  11   0  -7   -0.00    5.16
 -11   0   8    5.61    5.55
  11   0  -8   -0.00    5.25
 -11   0   9   23.40    9.26
  11   0  -9   24.57    9.21
 -11   0  10    3.31    6.03
  11   0 -10   -0.00    5.28
 -11   0  11   47.62   12.61
  11   0 -11   44.25   12.42
 -11   0  12   -0.00    5.60
  11   0 -12   -0.00    5.05
 -11   0  13    2.92    6.20
  11   0 -13   -0.00    5.48
 -11   0  14   -0.00    4.84
  11   0 -14    1.28    5.80
 -11   0  15   17.05    8.34
  11   0 -15    7.39    6.05
 -11   0  16    6.47    7.55
  11   0 -16   -0.00    5.22
 -11   0  17    3.21    5.98
  11   0 -17    3.27    6.16
 -11   0  18    2.01    4.82
  11   0 -18    0.41    4.76
 -11   0  19   12.45    7.38
  11   0 -19    6.83    7.24
 -11   0  20    0.00    5.49
  11   0 -20    4.15    6.47
 -11   0  21    8.29    7.31
  11   0 -21   10.64    8.04
 -11   0  22    1.93    6.45
  11   0 -22   -0.00    6.22
 -11   0  23   -0.00    6.33
  11   0 -23    6.05    7.67
 -11   0  24    0.00    5.91
  11   0 -24   -0.00    5.33
 -11   0  25   -0.00    6.00
  11   0 -25    7.16    7.14
 -11   0  26    0.75    6.59
  11   0 -26   -0.00    5.69
 -11   0  27    2.67    7.58
 -11   0  28    2.86    6.30
 -11   0  29   -0.00    5.96
 -11   0  30    3.91    6.33
 -11   1   1   81.99   16.02
  11  -1  -1   65.34   14.02
  11  -1  -1   64.09   13.59
  11   1  -1   58.09   12.97
 -11   1   2    0.00    6.01
  11  -1  -2    4.22    5.90
  11  -1  -2    1.68    4.71
  11   1  -2    1.62    5.36
 -11   1   3   39.77   11.20
  11  -1  -3   32.86   10.51
  11  -1  -3   32.91   10.34
  11   1  -3   28.92    9.96
  11   1  -3   26.57   10.03
 -11  -1   3   51.08   11.63
 -11   1   4    0.05    5.10
  11  -1  -4   -0.00    4.57
  11  -1  -4    1.80    4.30
  11   1  -4   -0.00    4.00
  11   1  -4    1.55    5.35
 -11  -1   4    2.21    4.34
 -11   1   5    8.35    6.76
  11  -1  -5    0.12    5.72
  11  -1  -5    0.00    5.41
  11   1  -5    9.82    6.61
 -11  -1   5    3.92    5.39
 -11   1   6    0.02    4.09
  11  -1  -6    1.39    4.37
  11  -1  -6    0.02    4.66
  11   1  -6   -0.00    4.69
 -11  -1   6   -0.00    5.56
 -11   1   7   27.00    9.45
  11  -1  -7   30.67   10.92
  11   1  -7   36.49   10.34
 -11  -1   7   40.73   10.80
 -11   1   8   -0.00    5.89
  11  -1  -8    0.34    5.53
  11   1  -8   -0.00    5.00
 -11  -1   8    2.81    6.18
 -11   1   9   16.21    8.87
  11  -1  -9   18.75    8.40
  11   1  -9   24.85    9.54
 -11  -1   9   18.11    8.09
 -11   1  10    5.63    5.49
  11  -1 -10    0.74    3.82
  11   1 -10   -0.00    5.11
 -11  -1  10    7.80    6.01
 -11   1  11   14.09    8.31
  11  -1 -11    0.95    5.57
  11   1 -11    4.59    5.79
 -11  -1  11   15.44    7.60
 -11   1  12    0.00    4.98
  11  -1 -12   -0.00    5.51
  11   1 -12    8.64    7.12
 -11  -1  12    2.68    6.04
 -11   1  13   28.56   10.03
  11  -1 -13   23.28    9.92
  11   1 -13   19.31    8.64
 -11  -1  13   13.93    8.04
 -11   1  14    0.00    6.27
  11  -1 -14   -0.00    6.49
  11   1 -14    0.91    4.86
 -11  -1  14    0.00    4.92
 -11   1  15    0.00    6.30
  11  -1 -15   -0.00    4.07
  11   1 -15    2.32    4.89
 -11  -1  15   -0.00    4.04
 -11   1  16   -0.00    4.93
  11  -1 -16    4.31    6.50
  11   1 -16    1.63    5.66
 -11  -1  16    0.01    3.80
 -11   1  17    2.03    5.65
  11  -1 -17    4.93    6.13
  11   1 -17   27.19    9.58
 -11  -1  17   25.65    9.15
 -11   1  18    3.32    6.32
  11  -1 -18    0.28    6.28
  11   1 -18    1.34    5.18
 -11  -1  18   -0.00    4.78
 -11   1  19    8.91    7.64
  11  -1 -19   17.05    8.99
  11   1 -19    1.43    6.46
 -11  -1  19    9.11    7.57
 -11   1  20    0.00    5.69
  11  -1 -20    3.24    6.33
  11   1 -20    1.14    4.90
 -11  -1  20    0.00    4.77
 -11   1  21   -0.00    5.61
  11  -1 -21   -0.00    5.03
  11   1 -21    2.00    5.67
 -11  -1  21    1.77    5.14
 -11   1  22   -0.00    6.68
  11  -1 -22    1.32    5.26
  11   1 -22    2.55    4.65
 -11  -1  22    0.80    6.00
 -11   1  23   33.42   11.17
  11  -1 -23   19.38   10.20
  11   1 -23   13.76    9.09
 -11  -1  23   12.87    7.75
 -11   1  24   -0.00    7.09
  11  -1 -24   -0.00    6.87
  11   1 -24    2.91    5.81
 -11  -1  24   -0.00    5.67
 -11   1  25    6.80    7.42
  11  -1 -25    0.00    6.69
  11   1 -25    1.12    6.48
 -11  -1  25    1.94    6.30
 -11   1  26    0.00    5.10
  11   1 -26   -0.00    4.11
 -11  -1  26    0.37    5.03
 -11   1  27    1.20    5.38
  11   1 -27    5.70    7.33
 -11  -1  27    7.39    7.04
 -11   1  28    0.00    6.40
  11   1 -28   -0.00    6.67
 -11  -1  28   -0.00    5.76
 -11   1  29    8.16    8.22
 -11  -1  29    8.58    6.98
 -11   1  30    1.75    6.74
 -11  -1  30   -0.00    5.54
  11  -2  -1   12.29    7.99
  11  -2  -1    4.92    6.27
  11   2  -1   22.50    8.11
 -11   2   2   -0.00    5.43
  11  -2  -2   -0.00    5.42
  11  -2  -2    1.55    5.20
  11   2  -2   -0.00    3.90
 -11   2   3   11.22    7.10
  11  -2  -3    4.09    5.77
  11  -2  -3   13.45    7.11
  11   2  -3    5.54    5.29
 -11   2   4    0.21    4.91
  11  -2  -4    2.07    5.25
  11  -2  -4    6.90    6.51
  11   2  -4    8.87    5.77
 -11   2   5   37.71   11.43
  11  -2  -5   23.76    9.28
  11  -2  -5   27.30    9.85
  11   2  -5   52.99   11.45
 -11   2   6   13.34    7.78
  11  -2  -6    5.32    7.00
  11  -2  -6    0.00    5.01
  11   2  -6    8.39    6.12
 -11  -2   6    7.27    6.35
 -11   2   7    8.62    5.87
  11  -2  -7   14.90    8.04
  11  -2  -7    4.96    6.18
  11   2  -7   -0.00    4.53
 -11  -2   7    8.25    6.35
 -11   2   8   10.41    6.70
  11  -2  -8   16.68    7.89
  11   2  -8   15.88    7.52
 -11  -2   8   12.12    6.37
 -11   2   9    9.81    7.09
  11  -2  -9   29.19    9.86
  11   2  -9   19.75    7.92
 -11  -2   9   20.68    8.29
 -11   2  10   -0.00    6.09
  11  -2 -10   -0.00    5.55
  11   2 -10    3.30    5.95
 -11  -2  10    2.44    5.42
 -11   2  11   28.12    9.60
  11  -2 -11   16.60    9.26
  11   2 -11   17.17    8.68
 -11  -2  11   11.26    7.36
 -11   2  12    9.48    6.14
  11  -2 -12    0.00    5.41
  11   2 -12    0.00    4.85
 -11  -2  12    1.22    4.50
 -11   2  13    5.69    6.43
  11  -2 -13    0.00    5.52
  11   2 -13   -0.00    3.69
 -11  -2  13   -0.00    5.72
 -11   2  14   11.36    6.89
  11  -2 -14    4.45    6.65
  11   2 -14   -0.00    4.84
 -11  -2  14    3.41    5.19
 -11   2  15   21.49    8.69
  11  -2 -15   13.66    8.67
  11   2 -15   18.09    8.23
 -11  -2  15   21.61    8.73
 -11   2  16    9.98    8.21
  11  -2 -16    5.82    6.94
  11   2 -16   -0.00    5.25
 -11  -2  16   -0.00    5.10
 -11   2  17    3.88    6.06
  11  -2 -17    2.37    6.16
  11   2 -17    3.09    6.33
 -11  -2  17    5.37    4.91
 -11   2  18   -0.00    5.52
  11  -2 -18    0.00    5.08
  11   2 -18   -0.00    4.66
 -11  -2  18    8.29    6.36
 -11   2  19   20.07    8.66
  11  -2 -19   -0.00    5.54
  11   2 -19   -0.00    5.00
 -11  -2  19    4.12    5.99
 -11   2  20    6.58    6.68
  11  -2 -20    0.51    5.38
  11   2 -20    6.57    6.61
 -11  -2  20    6.18    5.77
 -11   2  21    5.72    7.73
  11  -2 -21    7.72    7.16
  11   2 -21    2.16    6.37
 -11  -2  21   20.47    8.70
 -11   2  22    2.13    5.43
  11  -2 -22    0.00    5.85
  11   2 -22   -0.00    6.03
 -11  -2  22    4.09    5.72
 -11   2  23   -0.00    4.69
  11  -2 -23   -0.00    5.20
  11   2 -23    1.18    7.40
 -11  -2  23    1.99    6.48
 -11   2  24   -0.00    5.41
  11   2 -24   -0.00    6.78
 -11  -2  24    2.91    6.30
 -11   2  25    9.43    7.77
  11   2 -25   -0.00    5.82
 -11  -2  25    4.24    6.98
 -11   2  26   19.26    9.04
  11   2 -26    0.51    5.89
 -11  -2  26   -0.00    5.83
 -11   2  27   11.32    8.47
  11   2 -27    3.37    7.36
 -11  -2  27    0.00    7.12
 -11   2  28    1.27    7.18
  11   2 -28    3.82    6.93
 -11  -2  28   -0.00    5.54
 -11   2  29    2.75    6.46
  11   2 -29    1.33    7.93
 -11  -2  29    0.00    5.85
 -11   2  30   -0.00    7.41
 -11  -2  30    2.34    6.20
  11  -3  -1   22.02    9.05
  11  -3  -1    2.60    5.88
  11   3  -1    8.80    5.42
  11   3  -1   13.02    6.06
 -11  -3   1   23.60    8.28
  11  -3  -2   11.50    7.20
  11  -3  -2    6.88    6.22
  11   3  -2   23.36    7.90
 -11  -3   2   20.15    7.72
 -11   3   3   71.82   14.64
  11  -3  -3   43.45   11.41
  11  -3  -3   11.34    7.77
  11   3  -3   52.86   11.05
 -11   3   4    4.82    7.05
  11  -3  -4    7.53    6.06
  11  -3  -4    0.04    4.56
  11   3  -4    4.21    5.19
 -11   3   5    2.09    6.04
  11  -3  -5    0.30    6.13
  11  -3  -5    5.84    7.17
  11   3  -5    2.28    4.53
 -11   3   6   15.97    8.30
  11  -3  -6   11.41    6.64
  11  -3  -6   11.93    7.20
  11   3  -6    3.73    5.57
 -11   3   7   13.41    7.84
  11  -3  -7   28.69    9.94
  11  -3  -7   40.29   11.17
  11   3  -7   32.69    9.55
 -11  -3   7   38.70   10.31
 -11   3   8    1.09    5.60
  11  -3  -8   -0.00    5.82
  11  -3  -8    0.00    5.25
  11   3  -8    0.00    3.85
 -11  -3   8    2.41    6.03
 -11   3   9   13.82    8.38
  11  -3  -9    5.72    7.08
  11   3  -9    5.90    6.23
 -11  -3   9    4.17    5.38
 -11   3  10    2.69    4.82
  11  -3 -10    3.54    6.09
  11   3 -10   -0.00    5.42
 -11  -3  10    0.11    4.59
 -11   3  11   12.46    7.60
  11  -3 -11    0.61    4.88
  11   3 -11    4.72    6.26
 -11  -3  11    2.25    5.86
 -11   3  12    4.75    5.33
  11  -3 -12   -0.00    5.31
  11   3 -12    2.23    6.61
 -11  -3  12    2.58    5.24
 -11   3  13   13.32    7.18
  11  -3 -13    4.99    7.11
  11   3 -13    4.30    6.03
 -11  -3  13   22.22    7.95
 -11   3  14   -0.00    5.81
  11  -3 -14   -0.00    4.33
  11   3 -14   -0.00    4.36
 -11  -3  14    1.68    5.16
 -11   3  15   -0.00    5.70
  11  -3 -15   -0.00    6.71
  11   3 -15    2.46    6.09
 -11  -3  15   -0.00    4.50
 -11   3  16   -0.00    5.41
  11  -3 -16    0.05    5.61
  11   3 -16    1.28    4.75
 -11  -3  16   -0.00    5.79
 -11   3  17   -0.00    5.79
  11  -3 -17    4.76    7.17
  11   3 -17    8.14    7.52
 -11  -3  17    2.48    5.41
 -11   3  18   -0.00    5.27
  11  -3 -18    0.00    5.62
  11   3 -18    3.03    5.48
 -11  -3  18    8.73    6.86
 -11   3  19   -0.00    4.89
  11  -3 -19    3.01    6.05
  11   3 -19    0.00    5.53
 -11  -3  19    5.14    6.54
 -11   3  20   -0.00    5.49
  11  -3 -20   10.06    7.35
  11   3 -20    2.84    7.38
 -11  -3  20    2.69    5.09
 -11   3  21   -0.00    5.88
  11  -3 -21    0.00    6.08
  11   3 -21    4.94    6.76
 -11  -3  21   -0.00    4.71
 -11   3  22    4.03    7.00
  11   3 -22   -0.00    6.40
 -11  -3  22    5.39    6.24
 -11   3  23   23.43   10.23
  11   3 -23   17.61    9.21
 -11  -3  23    8.93    6.99
 -11   3  24    1.60    7.08
  11   3 -24   11.95   10.00
 -11  -3  24    1.56    5.88
 -11   3  25    0.00    5.53
  11   3 -25   -0.00    5.53
 -11  -3  25   11.29    7.77
 -11   3  26   -0.00    6.41
  11   3 -26    5.81    8.44
 -11  -3  26    6.75    6.92
 -11   3  27   26.32   10.68
  11   3 -27   12.06    8.60
 -11  -3  27    5.37    7.11
 -11   3  28    2.05    6.78
  11   3 -28    0.00    5.36
 -11  -3  28    2.69    6.61
 -11   3  29    0.00    7.56
  11   3 -29    5.18    7.99
 -11  -3  29    3.13    5.92
  11   3 -30   -0.00    7.00
 -11  -3  30    2.12    5.93
  11  -4  -1   33.81   11.13
  11  -4  -1   14.39    8.22
  11   4  -1   20.35    7.41
  11   4  -1   15.48    7.42
 -11  -4   1   17.88    7.15
  11  -4  -2    3.19    5.71
  11  -4  -2    7.86    7.30
  11   4  -2    4.49    5.19
  11   4  -2   -0.00    3.99
 -11  -4   2    5.44    4.99
  11  -4  -3    0.00    5.80
  11  -4  -3    0.00    4.96
  11   4  -3   -0.00    4.41
 -11  -4   3   -0.00    4.44
 -11   4   4   10.43    7.86
  11  -4  -4    0.04    5.64
  11  -4  -4   -0.00    5.65
  11   4  -4   13.31    6.02
 -11  -4   4    1.17    3.77
 -11   4   5   45.55   12.68
  11  -4  -5   40.15   11.46
  11  -4  -5   31.27   10.99
  11   4  -5   17.20    7.63
 -11   4   6   14.79    8.04
  11  -4  -6    6.66    6.99
  11  -4  -6    1.72    5.50
  11   4  -6   13.22    6.95
 -11   4   7    2.22    6.39
  11  -4  -7    0.00    6.10
  11  -4  -7    6.56    6.29
  11   4  -7    2.14    4.67
 -11   4   8    7.74    6.03
  11  -4  -8    4.78    5.48
  11  -4  -8    0.10    4.63
  11   4  -8    0.73    3.76
 -11   4   9   36.22   10.80
  11  -4  -9   19.51    9.03
  11  -4  -9   25.71    9.78
  11   4  -9   14.93    7.67
 -11  -4   9   29.68    9.26
 -11   4  10   -0.00    3.83
  11  -4 -10    9.31    7.36
  11   4 -10    1.24    4.25
 -11  -4  10    8.36    6.36
 -11   4  11   36.07   10.49
  11  -4 -11   18.94    8.93
  11   4 -11    1.76    6.33
 -11  -4  11   12.64    7.04
 -11   4  12    4.88    5.57
  11  -4 -12    0.00    6.07
  11   4 -12   -0.00    5.10
 -11  -4  12    2.95    5.28
 -11   4  13   -0.00    4.67
  11  -4 -13    1.96    6.15
  11   4 -13    6.53    6.66
 -11  -4  13    8.40    5.61
 -11   4  14    6.82    7.43
  11  -4 -14    3.86    6.96
  11   4 -14   13.28    7.08
 -11  -4  14    2.66    5.06
 -11   4  15   -0.00    6.58
  11  -4 -15   10.04    8.00
  11   4 -15    4.10    6.61
 -11  -4  15    2.63    4.78
 -11   4  16    3.92    7.29
  11  -4 -16   -0.00    5.44
  11   4 -16    0.54    5.99
 -11  -4  16    0.00    5.03
 -11   4  17   -0.00    5.88
  11  -4 -17    0.73    6.04
  11   4 -17    3.63    6.43
 -11  -4  17   -0.00    5.35
 -11   4  18    1.80    5.14
  11  -4 -18   -0.00    5.85
  11   4 -18   -0.00    5.50
 -11  -4  18   -0.00    5.47
 -11   4  19    6.83    7.25
  11   4 -19   -0.00    5.59
 -11  -4  19    1.63    4.91
 -11   4  20   -0.00    6.40
  11   4 -20    4.04    6.98
 -11  -4  20    9.04    7.35
 -11   4  21   10.30    8.19
  11   4 -21    6.56    6.95
 -11  -4  21   18.01    8.47
 -11   4  22   -0.00    5.99
  11   4 -22    6.14    7.30
 -11  -4  22    0.81    5.49
 -11   4  23   -0.00    6.78
  11   4 -23   -0.00    5.15
 -11  -4  23   -0.00    5.84
 -11   4  24   -0.00    7.34
  11   4 -24   -0.00    6.51
 -11  -4  24    1.69    6.33
 -11   4  25    0.00    6.17
  11   4 -25    0.00    6.52
 -11  -4  25   13.42    7.47
 -11   4  26   -0.00    7.22
  11   4 -26    8.42    7.01
 -11  -4  26   11.80    7.79
 -11   4  27    0.00    7.33
  11   4 -27    6.16    7.41
 -11  -4  27    0.38    6.00
 -11   4  28   -0.00    6.76
  11   4 -28    0.00    5.68
 -11  -4  28    0.00    4.58
  11   4 -29    4.70    8.05
 -11  -4  29    0.72    6.81
  11   4 -30    2.31    7.40
 -11  -4  30    4.08    5.54
  11   4 -31    0.97    6.39
  11  -5  -1   -0.00    5.36
  11  -5  -1    2.32    6.90
  11   5  -1    0.77    4.24
  11  -5  -2   21.18    9.35
  11  -5  -2   33.07   11.17
  11   5  -2   21.05    7.65
  11  -5  -3   33.41   11.37
  11  -5  -3   17.80    9.35
  11  -5  -4    1.80    6.13
  11  -5  -4    0.03    5.45
  11   5  -4    4.01    4.08
 -11   5   5   -0.00    5.13
  11  -5  -5    3.36    5.47
  11  -5  -5    1.68    5.45
  11   5  -5   -0.00    4.94
 -11  -5   5    0.04    3.37
 -11   5   6   20.14    9.45
  11  -5  -6    4.87    6.31
  11  -5  -6   10.09    8.11
  11   5  -6    0.00    4.65
 -11   5   7   16.52    8.58
  11  -5  -7   25.52    9.86
  11  -5  -7   18.97    8.66
  11   5  -7   28.73    9.29
 -11   5   8    4.37    6.70
  11  -5  -8    8.32    6.95
  11  -5  -8    0.00    5.49
  11   5  -8    5.70    5.26
 -11   5   9   12.03    8.82
  11  -5  -9    8.73    6.88
  11  -5  -9    8.58    6.51
  11   5  -9   12.01    7.11
 -11  -5   9   33.28    9.35
 -11   5  10    6.03    5.69
  11  -5 -10    0.00    4.85
  11  -5 -10    0.09    5.39
  11   5 -10    9.17    5.88
 -11  -5  10   -0.00    4.14
 -11   5  11    8.36    6.88
  11  -5 -11    0.67    5.98
  11  -5 -11    9.56    6.76
  11   5 -11   -0.00    5.81
 -11  -5  11    0.05    4.25
 -11   5  12   10.90    7.86
  11  -5 -12    2.67    5.49
  11   5 -12   18.76    8.25
 -11  -5  12    4.08    5.45
 -11   5  13   11.15    8.30
  11  -5 -13    9.41    7.68
  11   5 -13   16.32    8.12
 -11  -5  13   11.00    6.40
 -11   5  14   -0.00    6.78
  11  -5 -14    2.83    5.90
  11   5 -14    2.31    5.73
 -11  -5  14   -0.00    4.93
 -11   5  15    3.37    5.83
  11  -5 -15   -0.00    5.47
  11   5 -15   -0.00    4.51
 -11  -5  15    2.26    4.70
 -11   5  16   -0.00    6.53
  11   5 -16    4.85    6.65
 -11  -5  16   -0.00    5.64
 -11   5  17    0.00    6.67
  11   5 -17    0.00    6.00
 -11  -5  17    4.36    5.82
 -11   5  18    4.42    6.62
  11   5 -18    2.18    6.20
 -11  -5  18   14.36    7.11
 -11   5  19   23.94    9.93
  11   5 -19    1.43    6.22
 -11  -5  19    1.79    7.26
 -11   5  20    0.00    6.30
  11   5 -20    0.00    5.93
 -11  -5  20    2.82    6.31
 -11   5  21    0.89    6.17
  11   5 -21   -0.00    6.27
 -11  -5  21    1.15    5.84
 -11   5  22    3.25    7.44
  11   5 -22    1.85    6.47
 -11  -5  22    1.69    5.55
 -11   5  23    8.05    7.88
  11   5 -23    0.49    6.23
 -11  -5  23   13.11    7.85
 -11   5  24    0.63    3.63
  11   5 -24    0.00    6.79
 -11  -5  24    0.00    5.29
 -11   5  25    5.00    5.72
  11   5 -25   -0.00    5.20
 -11  -5  25    1.29    6.97
 -11   5  26   -0.00    6.94
  11   5 -26   -0.00    6.61
 -11  -5  26    0.00    5.54
 -11   5  27    0.40    5.77
  11   5 -27    1.77    4.92
 -11  -5  27    4.97    6.69
 -11   5  28    7.98    7.24
  11   5 -28    8.18    7.82
 -11  -5  28   -0.00    5.82
  11   5 -29   -0.00    6.44
 -11  -5  29    2.89    6.45
  11   5 -30    0.00    6.90
 -11  -5  30    4.00    6.26
  11   5 -31   -0.00    6.88
  11   5 -32   -0.00    7.71
  11  -6  -1   12.29    7.59
  11  -6  -1    5.07    6.73
  11   6  -1    9.70    5.28
  11  -6  -2    0.57    5.23
  11  -6  -2    0.02    5.32
  11   6  -2    1.66    3.64
  11  -6  -3    8.46    7.69
  11  -6  -3    0.00    6.01
  11   6  -3    1.53    4.15
  11  -6  -4    8.91    7.79
  11  -6  -4   12.24    9.18
  11   6  -4   26.57    8.42
  11  -6  -5   19.59    9.35
  11  -6  -5    0.91    5.18
  11   6  -5   12.79    6.25
 -11   6   6    9.58    7.09
  11  -6  -6   10.43    6.98
  11  -6  -6    7.29    7.70
  11   6  -6    7.73    5.97
 -11   6   7   -0.00    6.89
  11  -6  -7   -0.00    5.86
  11  -6  -7    4.32    6.85
  11   6  -7   10.98    5.98
 -11   6   8   -0.00    6.49
  11  -6  -8    8.95    7.67
  11  -6  -8   -0.00    5.49
  11   6  -8    6.52    5.55
 -11   6   9    0.00    7.27
  11  -6  -9   -0.00    5.24
  11  -6  -9    0.00    5.12
  11   6  -9    0.29    5.71
 -11   6  10   10.58    7.01
  11  -6 -10    4.19    5.65
  11  -6 -10    6.08    6.88
  11   6 -10    9.10    6.78
 -11  -6  10   -0.00    3.17
 -11   6  11   -0.00    6.22
  11  -6 -11    1.67    6.10
  11  -6 -11   10.97    8.51
  11   6 -11    1.76    5.49
 -11  -6  11    4.00    4.97
 -11   6  12    1.61    6.73
  11  -6 -12    0.41    5.86
  11  -6 -12    6.34    7.12
  11   6 -12   -0.00    6.03
 -11  -6  12    5.84    5.43
 -11   6  13    6.38    6.79
  11  -6 -13    3.91    6.46
  11   6 -13    9.00    6.35
 -11  -6  13    3.03    5.11
 -11   6  14    5.45    6.45
  11   6 -14   11.89    8.59
 -11  -6  14    3.65    4.72
 -11   6  15   -0.00    5.84
  11   6 -15   13.22    8.28
 -11  -6  15    8.30    6.73
 -11   6  16    3.71    8.01
  11   6 -16   19.20    7.63
 -11  -6  16    5.53    6.19
 -11   6  17   -0.00    5.00
  11   6 -17    0.61    5.55
 -11  -6  17    3.98    5.40
 -11   6  18    0.00    6.05
  11   6 -18    0.25    5.60
 -11  -6  18    0.00    4.81
 -11   6  19   14.44    8.87
  11   6 -19    0.19    5.80
 -11  -6  19    5.52    6.56
 -11   6  20    7.52    6.37
  11   6 -20    0.00    6.22
 -11  -6  20    0.00    5.33
 -11   6  21    0.00    6.20
  11   6 -21    0.01    4.80
 -11  -6  21    7.19    5.92
 -11   6  22    3.12    5.52
  11   6 -22    6.08    6.58
 -11  -6  22    0.00    5.28
 -11   6  23   -0.00    7.20
  11   6 -23    0.09    4.91
 -11  -6  23    5.04    5.71
 -11   6  24    2.59    6.28
  11   6 -24   -0.00    5.91
 -11  -6  24    4.37    6.75
 -11   6  25   -0.00    8.46
  11   6 -25    0.00    5.14
 -11  -6  25   -0.00    4.84
 -11   6  26    7.17    7.57
  11   6 -26   -0.00    5.80
 -11  -6  26    0.55    5.66
 -11   6  27   -0.00    6.48
  11   6 -27   -0.00    6.76
 -11  -6  27    0.00    5.82
  11   6 -28    0.55    6.75
 -11  -6  28    1.90    6.58
  11   6 -29    3.71    7.69
 -11  -6  29    3.11    5.95
  11   6 -30    0.98    5.01
 -11  -6  30   -0.00    6.40
  11   6 -31    9.23    7.78
  11  -7  -1    5.03    6.91
  11   7  -1    4.27    4.48
  11  -7  -2    6.90    7.84
  11   7  -2   11.33    5.85
  11  -7  -3   -0.00    6.66
  11  -7  -3    4.68    6.66
  11   7  -3    7.08    4.99
  11  -7  -4    5.63    6.99
  11  -7  -4    0.81    5.81
  11   7  -4    4.87    5.30
  11  -7  -5    2.28    6.29
  11  -7  -5    1.31    4.95
  11   7  -5    0.00    5.10
  11  -7  -6    4.78    6.20
  11  -7  -6    5.52    6.70
  11   7  -6    8.33    5.55
 -11   7   7    1.14    4.01
  11  -7  -7   13.18    7.93
  11  -7  -7    4.27    7.40
  11   7  -7    1.79    4.77
 -11   7   8    8.62    8.23
  11  -7  -8   27.61    9.96
  11  -7  -8   18.46    9.74
  11   7  -8   39.79    9.98
 -11   7   9    3.42    7.30
  11  -7  -9    9.91    6.67
  11   7  -9   16.94    7.28
 -11   7  10   -0.00    5.89
  11  -7 -10    0.00    5.51
  11   7 -10    0.97    4.27
 -11   7  11   -0.00    4.42
  11  -7 -11    0.93    5.69
  11   7 -11    0.59    5.22
 -11   7  12   12.02    7.45
  11  -7 -12   12.98    8.68
  11   7 -12    7.40    6.62
 -11   7  13    0.00    5.96
  11  -7 -13    6.75    5.96
  11   7 -13   11.60    7.07
 -11   7  14    6.76    6.69
  11  -7 -14    5.42    7.50
  11   7 -14    3.69    4.86
 -11   7  15   -0.00    5.01
  11   7 -15    1.44    5.81
 -11   7  16    2.46    5.87
  11   7 -16    0.15    3.45
 -11  -7  16   -0.00    3.84
 -11   7  17   -0.00    4.14
  11   7 -17    3.88    6.27
 -11  -7  17   -0.00    5.45
 -11   7  18    6.96    8.04
  11   7 -18    0.00    4.96
 -11  -7  18   13.91    7.39
 -11   7  19    3.03    6.57
  11   7 -19    0.00    5.10
 -11  -7  19    0.68    5.36
 -11   7  20    0.00    6.97
  11   7 -20    0.00    4.96
 -11  -7  20   -0.00    6.09
 -11   7  21   -0.00    6.10
  11   7 -21   -0.00    6.44
 -11  -7  21   -0.00    5.02
 -11   7  22   -0.00    7.84
  11   7 -22    2.56    6.04
 -11  -7  22    0.31    4.42
 -11   7  23    9.86    7.29
  11   7 -23    0.00    5.97
 -11  -7  23   -0.00    5.34
 -11   7  24    3.26    6.60
  11   7 -24    2.30    7.23
 -11  -7  24    2.35    5.92
 -11   7  25   -0.00    5.31
  11   7 -25   -0.00    5.80
 -11  -7  25   -0.00    5.64
 -11   7  26    2.02    6.79
  11   7 -26    2.48    6.53
 -11  -7  26   -0.00    6.24
  11   7 -27    1.26    6.51
 -11  -7  27   -0.00    5.69
  11   7 -28    3.67    6.01
 -11  -7  28    3.55    7.36
  11   7 -29    0.00    6.63
 -11  -7  29   -0.00    6.41
 -11  -7  30    6.19    8.07
  11  -8  -1    0.23    5.65
  11   8  -1   -0.00    3.82
  11  -8  -2    2.41    5.69
  11   8  -2    0.78    4.43
  11  -8  -3    0.42    4.24
  11   8  -3    0.23    3.86
  11  -8  -4    7.01    7.93
  11   8  -4   24.97    7.65
  11  -8  -5    7.64    7.24
  11   8  -5    0.56    4.17
  11  -8  -6   12.66    8.19
  11   8  -6   10.16    6.32
  11  -8  -7    0.54    5.40
  11   8  -7    2.60    4.81
 -11   8   8   -0.00    8.05
  11  -8  -8   -0.00    5.70
  11   8  -8    8.12    6.02
 -11   8   9   -0.00    5.48
  11  -8  -9   -0.00    6.02
  11   8  -9   -0.00    5.41
 -11   8  10    5.42    6.79
  11  -8 -10   16.67    8.41
  11   8 -10    8.28    6.64
 -11   8  11   -0.00    5.98
  11  -8 -11    0.00    6.15
  11   8 -11   -0.00    4.97
 -11   8  12    5.41    7.23
  11  -8 -12    0.34    4.85
  11   8 -12    2.46    4.77
 -11   8  13   -0.00    7.18
  11  -8 -13    3.43    5.27
  11   8 -13    4.28    4.66
 -11   8  14    0.00    7.10
  11  -8 -14    3.91    5.86
  11   8 -14    0.96    5.13
 -11   8  15    0.00    6.82
  11  -8 -15    1.51    5.26
  11   8 -15    5.19    5.34
 -11   8  16    7.35    6.87
  11  -8 -16    0.89    5.17
  11   8 -16   12.92    6.98
 -11   8  17    0.55    4.78
  11  -8 -17    7.47    6.45
  11   8 -17   -0.00    4.37
 -11   8  18   -0.00    6.45
  11   8 -18    0.00    5.89
 -11   8  19    2.51    6.28
  11   8 -19    9.55    6.72
 -11   8  20   14.66    8.84
  11   8 -20    5.55    6.86
 -11   8  21    2.98    5.89
  11   8 -21    0.18    6.27
 -11   8  22    0.00    7.24
  11   8 -22    4.92    6.71
 -11   8  23   -0.00    7.31
  11   8 -23    2.35    4.36
 -11  -8  23    6.31    5.96
 -11   8  24    0.26    5.50
  11   8 -24    0.00    7.03
 -11  -8  24   -0.00    4.69
  11   8 -25    4.17    7.12
 -11  -8  25    0.66    6.09
  11   8 -26    3.55    6.34
 -11  -8  26    2.13    6.56
 -11  -8  27   -0.00    6.68
 -11  -8  28    2.07    5.37
 -11  -8  29   -0.00    6.29
  11  -9  -1    5.35    6.01
  11   9  -1   -0.00    3.85
  11  -9  -2   19.97    9.26
  11   9  -2   20.10    6.84
  11  -9  -3    0.00    6.17
  11   9  -3   -0.00    3.84
  11  -9  -4    2.68    6.60
  11   9  -4    6.23    5.69
  11  -9  -5   -0.00    7.03
  11   9  -5    0.69    4.42
  11  -9  -6    5.43    6.08
  11   9  -6    6.52    4.57
  11  -9  -7    2.39    6.09
  11   9  -7    0.13    4.02
  11  -9  -8   19.45    9.14
  11   9  -8   15.46    6.80
  11  -9  -9    1.90    6.52
  11   9  -9    0.00    4.11
 -11   9  10    2.04    6.32
  11  -9 -10    0.00    5.44
  11   9 -10    0.30    4.10
 -11   9  11    8.74    8.49
  11  -9 -11    4.19    6.54
  11   9 -11    2.10    4.66
 -11   9  12   11.98    8.20
  11  -9 -12   -0.00    5.70
  11   9 -12    0.92    4.61
 -11   9  13   -0.00    4.89
  11  -9 -13    3.40    6.44
  11   9 -13    0.00    3.96
 -11   9  14    2.30    6.13
  11  -9 -14   -0.00    5.58
  11   9 -14    5.62    6.40
 -11   9  15    0.82    5.30
  11  -9 -15    7.49    7.52
  11   9 -15   -0.00    5.22
 -11   9  16    0.00    7.07
  11  -9 -16    4.98    6.26
  11   9 -16   -0.00    5.20
 -11   9  17   -0.00    5.21
  11  -9 -17   -0.00    6.19
  11   9 -17    2.76    5.24
 -11   9  18   20.21    9.64
  11  -9 -18   19.24    9.90
  11   9 -18    3.54    5.07
 -11   9  19    2.51    5.97
  11  -9 -19   -0.00    5.80
  11   9 -19   -0.00    4.19
 -11   9  20   -0.00    5.54
  11   9 -20   -0.00    3.50
 -11   9  21    1.37    6.62
  11   9 -21   -0.00    4.95
 -11   9  22   -0.00    5.71
  11   9 -22    0.00    4.91
  11   9 -23   -0.00    5.29
  11 -10  -1    4.23    6.25
  11  10  -1    1.82    3.29
  11 -10  -2   -0.00    6.62
  11  10  -2    2.22    3.59
  11 -10  -3    2.69    5.76
  11  10  -3    0.79    4.02
  11 -10  -4   13.16    7.88
  11  10  -4    0.00    4.41
  11 -10  -5    5.89    7.17
  11  10  -5    2.73    3.87
  11 -10  -6    4.91    7.05
  11  10  -6    6.32    5.72
  11 -10  -7   -0.00    6.88
  11  10  -7   -0.00    4.10
  11 -10  -8   -0.00    7.62
  11  10  -8    2.55    4.07
  11 -10  -9    1.66    5.35
  11  10  -9    4.73    5.01
  11 -10 -10    0.00    5.58
  11  10 -10    7.42    5.62
  11 -10 -11    1.95    5.95
  11  10 -11    3.67    4.11
 -11  10  12    0.93    7.85
  11 -10 -12    1.08    6.09
  11  10 -12    0.94    4.20
 -11  10  13   -0.00    6.94
  11 -10 -13    2.01    6.75
  11  10 -13    1.28    4.54
 -11  10  14    6.77    6.89
  11 -10 -14    0.00    5.68
  11  10 -14    7.64    5.69
 -11  10  15    1.26    5.92
  11 -10 -15    6.45    7.08
  11  10 -15   -0.00    3.97
 -11  10  16    6.97    7.92
  11 -10 -16    4.71    6.87
  11  10 -16    5.71    5.18
 -11  10  17    5.32    6.39
  11 -10 -17    5.91    6.78
  11  10 -17    1.94    3.75
 -11  10  18   -0.00    6.36
  11 -10 -18   -0.00    5.97
  11  10 -18    4.13    4.93
 -11  10  19    0.50    6.16
  11 -10 -19    4.86    6.50
  11  10 -19   -0.00    4.36
 -11  10  20    2.28    5.54
  11 -10 -20    3.26    6.09
  11  10 -20    0.00    4.91
  11 -10 -21   -0.00    5.55
  11 -11  -1    1.97    6.72
  11  11  -1    0.00    3.57
  11 -11  -2    0.00    7.40
  11  11  -2    0.00    4.10
  11 -11  -3    0.00    6.63
  11  11  -3    4.82    4.51
  11 -11  -4    6.16    7.42
  11  11  -4    3.88    4.31
  11 -11  -5   -0.00    5.63
  11  11  -5    1.24    3.93
  11 -11  -6   -0.00    6.54
  11  11  -6   -0.00    4.24
  11 -11  -7   -0.00    7.15
  11  11  -7   -0.00    4.00
  11 -11  -8   18.80    9.36
  11  11  -8   16.14    6.62
  11 -11  -9   -0.00    6.84
  11  11  -9    1.13    4.65
  11 -11 -10    0.50    5.79
  11  11 -10    0.24    3.54
  11 -11 -11    0.33    5.90
  11  11 -11    1.85    3.81
  11 -11 -12    8.67    8.15
  11  11 -12    6.45    4.67
 -11  11  13    0.35    5.60
  11 -11 -13    0.10    6.26
  11  11 -13   -0.00    3.83
 -11  11  14   -0.00    6.47
  11 -11 -14    0.00    6.40
  11  11 -14    3.69    4.31
 -11  11  15    2.34    5.94
  11 -11 -15   -0.00    7.94
  11  11 -15   -0.00    4.52
 -11  11  16    0.00    7.26
  11 -11 -16   -0.00    7.31
  11  11 -16    4.22    3.89
 -11  11  17    1.40    5.87
  11 -11 -17   -0.00    7.99
 -11  11  18    4.14    6.37
  11 -11 -18    9.77    8.18
  11 -12  -1   -0.00    6.21
  11  12  -1    3.21    4.21
  11 -12  -2    4.49    6.89
  11  12  -2    0.37    3.30
  11 -12  -3   -0.00    6.06
  11  12  -3    3.09    3.86
  11 -12  -4    5.38    7.28
  11  12  -4    2.63    3.63
  11 -12  -5   11.09    8.03
  11  12  -5    2.58    3.91
  11 -12  -6    8.79    7.93
  11  12  -6    0.00    3.50
  11 -12  -7   -0.00    5.67
  11  12  -7    2.00    4.04
  11 -12  -8   -0.00    4.89
  11  12  -8    6.45    4.72
  11 -12  -9    6.91    8.24
  11  12  -9    0.08    3.44
  11 -12 -10    0.00    5.28
  11  12 -10    7.08    5.02
  11 -12 -11    3.03    7.52
  11  12 -11    2.77    3.89
  11 -12 -12    7.45    7.57
  11  12 -12    3.78    4.39
  11 -12 -13    4.13    7.08
  11 -12 -14    3.89    6.16
  11 -12 -15   -0.00    6.57
  11 -13  -1    1.98    6.93
  11  13  -1    0.78    3.75
  11 -13  -2   -0.00    5.71
  11  13  -2   -0.00    3.63
  11 -13  -3    0.00    6.15
  11  13  -3    4.41    3.96
  11 -13  -4    3.99    6.37
  11  13  -4    2.38    3.50
  11 -13  -5   -0.00    5.56
  11  13  -5   -0.00    3.99
  11 -13  -6    4.12    6.50
  11  13  -6    1.36    3.95
  11 -13  -7   -0.00    4.69
  11  13  -7   -0.00    3.53
  11 -13  -8   -0.00    6.57
  11  13  -8    0.00    4.09
  11  14  -1   -0.00    3.41
  11  14  -2   -0.00    2.98
  11  14  -3    0.00    3.01
  10   0  -1    2.24    4.35
  10   0  -2   21.17    8.18
  10   0  -3   -0.00    5.02
  10   0  -4   84.39   15.58
  10   0  -5    1.40    5.43
  10   0  -6    8.43    6.13
 -10   0   7    3.36    5.64
  10   0  -7    4.66    5.42
 -10   0   8   23.61    8.30
  10   0  -8    7.75    6.32
 -10   0   9    0.05    5.43
  10   0  -9   -0.00    5.15
 -10   0  10  125.72   19.07
  10   0 -10   87.81   16.91
 -10   0  11   -0.00    5.00
  10   0 -11    0.00    4.22
 -10   0  12   -0.00    5.33
  10   0 -12   -0.00    5.26
 -10   0  13   -0.00    5.35
  10   0 -13   -0.00    5.43
 -10   0  14   14.59    7.93
  10   0 -14    7.49    6.76
 -10   0  15    0.64    4.63
  10   0 -15   -0.00    5.36
 -10   0  16   23.45    8.59
  10   0 -16   19.63    9.16
 -10   0  17    2.24    5.48
  10   0 -17    6.88    5.94
 -10   0  18   17.29    8.42
  10   0 -18    7.34    7.33
 -10   0  19    6.14    6.37
  10   0 -19    3.68    5.36
 -10   0  20   21.87    9.50
  10   0 -20   26.78   10.44
 -10   0  21   -0.00    4.92
  10   0 -21    0.36    4.21
 -10   0  22   -0.00    6.21
  10   0 -22   -0.00    4.92
 -10   0  23   -0.00    5.54
  10   0 -23    1.78    5.78
 -10   0  24   14.60    8.07
  10   0 -24   -0.00    5.88
 -10   0  25   -0.00    5.90
  10   0 -25    2.08    5.62
 -10   0  26    4.36    7.50
  10   0 -26   11.77    8.59
 -10   0  27   -0.00    5.96
  10   0 -27    1.03    6.37
 -10   0  28    0.00    7.53
 -10   0  29   -0.00    5.48
 -10   0  30    3.98    6.54
 -10   0  31    4.50    6.60
 -10   0  32    2.28    5.79
  10  -1  -1    0.00    4.78
  10   1  -1    0.00    4.23
  10   1  -1    2.51    4.74
 -10  -1   1    3.63    5.81
  10  -1  -2  124.22   19.02
  10   1  -2  115.35   18.08
  10   1  -2  115.14   17.83
 -10  -1   2  106.49   17.64
  10  -1  -3    5.60    5.86
  10   1  -3   -0.00    4.92
 -10  -1   3    0.00    4.38
 -10   1   4    0.00    5.28
  10  -1  -4    0.00    5.30
  10  -1  -4   -0.00    3.65
  10   1  -4   -0.00    4.10
 -10   1   5    9.03    6.32
  10  -1  -5    4.22    5.05
  10  -1  -5    5.56    5.80
  10   1  -5    2.88    4.85
 -10   1   6   80.40   14.07
  10  -1  -6   71.68   13.92
  10   1  -6   17.22    8.43
 -10   1   7    0.00    4.69
  10  -1  -7   -0.00    5.10
  10   1  -7    0.00    3.94
 -10   1   8   51.30   11.71
  10  -1  -8   43.57   11.01
  10   1  -8   12.44    7.84
 -10   1   9    3.78    5.68
  10  -1  -9    0.00    5.62
  10   1  -9    0.00    5.28
 -10  -1   9   -0.00    5.03
 -10   1  10    1.83    5.97
  10  -1 -10   -0.00    4.95
  10   1 -10    0.00    4.24
 -10  -1  10    2.26    4.53
 -10   1  11    0.00    5.53
  10  -1 -11    6.48    6.50
  10   1 -11    6.18    5.93
 -10  -1  11    4.14    6.06
 -10   1  12   81.11   15.16
  10  -1 -12   66.39   14.45
  10   1 -12   54.40   13.29
 -10  -1  12   55.83   13.16
 -10   1  13   -0.00    5.58
  10  -1 -13    0.00    5.64
  10   1 -13   -0.00    4.60
 -10  -1  13   -0.00    4.29
 -10   1  14   18.11    8.01
  10  -1 -14   10.05    7.03
  10   1 -14   12.69    6.66
 -10  -1  14    9.92    7.12
 -10   1  15   -0.00    5.04
  10  -1 -15   -0.00    4.71
  10   1 -15    2.28    5.53
 -10  -1  15    0.47    4.40
 -10   1  16   23.53    9.23
  10  -1 -16   21.83    9.78
  10   1 -16   13.74    7.56
 -10  -1  16   13.08    7.63
 -10   1  17   -0.00    5.89
  10  -1 -17   -0.00    6.10
  10   1 -17    2.46    5.06
 -10  -1  17    1.16    5.81
 -10   1  18   26.75    9.29
  10  -1 -18   14.74    8.28
  10   1 -18    7.95    7.57
 -10  -1  18   14.36    7.27
 -10   1  19    0.00    5.99
  10  -1 -19    5.36    6.23
  10   1 -19   -0.00    4.84
 -10  -1  19    2.86    5.24
 -10   1  20    1.24    5.14
  10  -1 -20    0.00    6.39
  10   1 -20    6.26    6.31
 -10  -1  20   -0.00    6.42
 -10   1  21    0.00    5.75
  10  -1 -21   -0.00    5.49
  10   1 -21   -0.00    5.80
 -10  -1  21   -0.00    4.73
 -10   1  22   44.73   12.32
  10  -1 -22   15.55    8.96
  10   1 -22   34.69   11.42
 -10  -1  22   36.73   11.33
 -10   1  23   -0.00    8.05
  10  -1 -23   -0.00    5.42
  10   1 -23   -0.00    5.85
 -10  -1  23    0.00    4.72
 -10   1  24    3.03    5.83
  10  -1 -24    3.34    6.02
  10   1 -24    5.46    8.12
 -10  -1  24    9.70    7.25
 -10   1  25   -0.00    6.73
  10  -1 -25   -0.00    4.64
  10   1 -25    1.41    7.23
 -10  -1  25   -0.00    5.08
  10   1 -26    2.87    6.70
 -10  -1  26   -0.00    5.70
 -10   1  27    2.33    6.98
  10   1 -27    2.03    6.66
 -10  -1  27   -0.00    6.97
 -10   1  28    4.51    6.55
  10   1 -28    8.36    7.01
 -10  -1  28    2.27    6.78
 -10   1  29    0.00    6.04
 -10  -1  29    2.70    5.87
 -10   1  30    2.74    7.17
 -10  -1  30   -0.00    6.61
 -10   1  31   -0.00    6.29
 -10  -1  31    1.43    5.14
 -10   1  32    8.50    7.71
 -10  -1  32    5.79    8.24
 -10   2   1    6.69    7.35
  10  -2  -1    0.42    5.52
  10  -2  -1   -0.00    4.29
  10   2  -1    8.36    6.07
  10   2  -1    4.64    4.63
 -10  -2   1   -0.00    3.87
 -10   2   2   -0.00    6.23
  10  -2  -2    0.92    5.14
  10  -2  -2    5.36    5.86
  10   2  -2    0.00    4.68
  10   2  -2    3.66    5.10
 -10  -2   2   -0.00    4.64
 -10   2   3    0.00    5.24
  10  -2  -3    5.08    5.32
  10  -2  -3   -0.00    4.99
  10   2  -3    0.00    4.22
 -10  -2   3    3.37    4.48
 -10   2   4  113.06   18.66
  10  -2  -4   86.01   17.14
  10  -2  -4   76.70   16.45
  10   2  -4  142.64   18.61
 -10  -2   4  135.16   18.51
 -10   2   5   31.49    9.91
  10  -2  -5   13.61    7.65
  10  -2  -5   11.72    7.31
  10   2  -5   22.80    7.94
 -10  -2   5   27.80    9.12
 -10   2   6   27.13    9.36
  10  -2  -6   14.49    7.49
  10  -2  -6   17.20    8.05
  10   2  -6   20.83    7.91
 -10   2   7    0.26    4.53
  10  -2  -7    3.10    5.58
  10   2  -7    1.95    4.72
 -10   2   8   12.29    7.09
  10  -2  -8   12.28    7.21
  10   2  -8   21.34    8.10
 -10   2   9    4.76    5.85
  10  -2  -9    0.87    5.70
  10   2  -9    7.25    6.45
 -10   2  10   77.24   14.95
  10  -2 -10   50.14   13.15
  10   2 -10   53.93   12.40
 -10  -2  10   39.58   11.11
 -10   2  11    0.00    5.14
  10  -2 -11    4.59    6.72
  10   2 -11    1.43    5.93
 -10  -2  11    2.64    5.46
 -10   2  12   -0.00    5.36
  10  -2 -12    1.00    6.15
  10   2 -12   -0.00    5.67
 -10  -2  12   -0.00    4.54
 -10   2  13   -0.00    5.77
  10  -2 -13    3.49    5.97
  10   2 -13   -0.00    5.15
 -10  -2  13    2.14    5.00
 -10   2  14   18.05    8.47
  10  -2 -14   30.88    9.98
  10   2 -14    5.94    5.99
 -10  -2  14   18.89    7.95
 -10   2  15   11.61    7.83
  10  -2 -15   13.98    8.50
  10   2 -15    0.00    6.11
 -10  -2  15   11.32    6.98
 -10   2  16   10.02    6.89
  10  -2 -16    9.41    6.92
  10   2 -16    0.90    5.51
 -10  -2  16   -0.00    5.01
 -10   2  17    7.09    6.82
  10  -2 -17    3.01    5.70
  10   2 -17   -0.00    6.35
 -10  -2  17    2.22    5.09
 -10   2  18    2.52    5.95
  10  -2 -18    6.18    6.43
  10   2 -18   -0.00    5.26
 -10  -2  18    0.55    4.46
 -10   2  19   10.66    7.21
  10  -2 -19    1.21    5.17
  10   2 -19    7.42    7.59
 -10  -2  19    3.21    5.90
 -10   2  20   39.23   11.79
  10  -2 -20   18.62    9.30
  10   2 -20   13.68    8.96
 -10  -2  20   15.51    8.40
 -10   2  21   -0.00    5.32
  10  -2 -21    8.30    6.79
  10   2 -21    6.22    6.86
 -10  -2  21    0.00    5.98
 -10   2  22    8.00    7.16
  10  -2 -22   -0.00    5.08
  10   2 -22    5.91    7.07
 -10  -2  22    4.70    5.83
 -10   2  23    3.12    5.63
  10  -2 -23    0.81    6.70
  10   2 -23   -0.00    5.17
 -10  -2  23    2.63    5.36
 -10   2  24    6.07    7.73
  10   2 -24   23.22    9.96
 -10  -2  24    7.59    8.34
 -10   2  25   12.01    7.53
  10   2 -25   11.56    9.21
 -10  -2  25   -0.00    5.47
 -10   2  26   12.45    7.92
  10   2 -26    0.00    6.32
 -10  -2  26   22.40    9.54
 -10   2  27    2.03    7.12
  10   2 -27   10.03    8.91
 -10  -2  27    1.53    6.04
 -10   2  28    3.85    6.93
  10   2 -28    8.26    7.74
 -10  -2  28    6.45    7.23
 -10   2  29   -0.00    6.39
  10   2 -29    4.58    7.13
 -10  -2  29    0.00    6.05
 -10   2  30    2.26    6.31
 -10  -2  30    0.52    6.38
 -10   2  31   -0.00    6.23
 -10  -2  31   -0.00    5.46
 -10   2  32    0.02    6.25
 -10  -2  32    0.29    4.56
  10  -3  -1    6.13    6.36
  10  -3  -1    7.26    6.58
  10   3  -1    3.36    5.85
  10   3  -1    4.60    4.74
 -10  -3   1   12.78    6.12
 -10   3   2   37.82   12.20
  10  -3  -2   89.74   15.75
  10  -3  -2   44.69   12.21
  10   3  -2   44.51   10.90
  10   3  -2   80.74   13.03
 -10  -3   2   76.81   13.03
 -10   3   3   22.63    9.62
  10  -3  -3   25.60    9.46
  10  -3  -3   24.42    8.67
  10   3  -3   37.47    9.49
 -10  -3   3   39.41    9.26
 -10   3   4   -0.00    4.30
  10  -3  -4    2.89    6.31
  10  -3  -4    4.73    5.87
  10   3  -4    2.74    4.66
 -10  -3   4   -0.00    4.35
 -10   3   5    4.66    5.52
  10  -3  -5    2.73    4.90
  10  -3  -5    8.82    6.87
  10   3  -5    7.07    5.96
 -10  -3   5    0.00    5.34
 -10   3   6    9.52    7.05
  10  -3  -6   21.80    8.60
  10  -3  -6   19.08    8.42
  10   3  -6   20.79    7.40
 -10  -3   6   14.57    7.23
 -10   3   7   12.16    7.05
  10  -3  -7   13.67    7.29
  10  -3  -7    3.11    5.56
  10   3  -7   15.06    7.16
 -10   3   8   48.87   12.64
  10  -3  -8   62.70   14.08
  10   3  -8   58.86   12.47
 -10   3   9    2.46    5.47
  10  -3  -9    0.00    6.24
  10   3  -9    6.56    5.82
 -10   3  10    5.73    6.91
  10  -3 -10    8.15    6.51
  10   3 -10    1.23    4.22
 -10   3  11   16.89    8.26
  10  -3 -11    1.15    4.69
  10   3 -11    4.30    5.50
 -10  -3  11    2.81    5.14
 -10   3  12   38.30   10.83
  10  -3 -12   13.90    8.62
  10   3 -12   15.56    7.29
 -10  -3  12   28.72    8.94
 -10   3  13    0.00    5.40
  10  -3 -13   -0.00    6.27
  10   3 -13   -0.00    5.49
 -10  -3  13    0.00    4.74
 -10   3  14   -0.00    5.74
  10  -3 -14    5.08    6.19
  10   3 -14    0.83    5.33
 -10  -3  14    3.16    5.08
 -10   3  15    0.00    5.03
  10  -3 -15    0.00    5.75
  10   3 -15    6.59    6.18
 -10  -3  15    8.08    6.06
 -10   3  16   14.28    8.87
  10  -3 -16    9.87    7.34
  10   3 -16   18.96    7.88
 -10  -3  16   15.59    8.13
 -10   3  17   12.20    7.42
  10  -3 -17   19.97   10.01
  10   3 -17    0.00    6.47
 -10  -3  17   10.56    6.66
 -10   3  18    0.00    7.06
  10  -3 -18    4.76    7.39
  10   3 -18    9.62    6.65
 -10  -3  18    8.29    5.91
 -10   3  19    5.73    6.81
  10  -3 -19   11.23    7.71
  10   3 -19   -0.00    5.57
 -10  -3  19    0.00    5.42
 -10   3  20    8.52    7.59
  10  -3 -20    3.88    6.38
  10   3 -20   -0.00    5.63
 -10  -3  20    2.84    5.69
 -10   3  21   11.34    8.15
  10  -3 -21    8.21    7.37
  10   3 -21    0.20    5.11
 -10  -3  21    0.00    5.25
 -10   3  22   23.08    9.45
  10   3 -22   17.18    9.79
 -10  -3  22   27.53    9.79
 -10   3  23   -0.00    6.12
  10   3 -23    0.00    5.60
 -10  -3  23    0.94    5.82
 -10   3  24   -0.00    5.88
  10   3 -24    0.00    5.81
 -10  -3  24    2.62    5.71
 -10   3  25    0.00    5.34
  10   3 -25   -0.00    6.04
 -10  -3  25   -0.00    4.82
 -10   3  26    4.31    5.85
  10   3 -26    2.48    6.46
 -10  -3  26   17.73    9.00
 -10   3  27    4.31    7.67
  10   3 -27    0.00    7.21
 -10  -3  27    0.84    6.12
 -10   3  28    8.64    7.04
  10   3 -28    0.00    6.13
 -10  -3  28    3.78    6.47
 -10   3  29    2.42    6.17
  10   3 -29   -0.00    6.24
 -10  -3  29   -0.00    5.02
 -10   3  30   12.24    8.16
  10   3 -30    0.00    7.00
 -10  -3  30    6.45    7.29
 -10   3  31    5.89    7.60
  10   3 -31    0.52    7.01
 -10  -3  31    1.25    5.41
 -10  -3  32    7.61    8.12
  10  -4  -1   -0.00    5.30
  10  -4  -1    0.00    4.90
  10   4  -1    0.00    4.14
  10   4  -1    0.00    4.54
 -10  -4   1    0.41    3.86
  10  -4  -2   -0.00    5.40
  10  -4  -2   -0.00    6.28
  10   4  -2   -0.00    3.40
 -10  -4   2   -0.00    3.90
 -10   4   3    3.91    6.51
  10  -4  -3    0.92    5.12
  10  -4  -3    3.52    6.36
  10   4  -3    7.54    4.84
 -10  -4   3   10.52    5.95
 -10   4   4   51.78   13.39
  10  -4  -4   61.26   13.70
  10  -4  -4   61.86   14.15
  10   4  -4   41.20   10.43
 -10  -4   4   66.15   12.28
 -10   4   5   56.67   13.14
  10  -4  -5   20.76    9.70
  10   4  -5   31.08    9.02
 -10  -4   5   28.77    8.99
 -10   4   6   21.79    8.94
  10  -4  -6   15.39    7.49
  10   4  -6   26.85    8.63
 -10  -4   6   20.09    7.75
 -10   4   7   -0.00    4.08
 -10   4   7    3.23    5.12
  10  -4  -7    6.33    6.32
  10   4  -7    1.96    4.28
 -10  -4   7    0.04    3.83
 -10   4   8   43.78   11.48
  10  -4  -8   11.87    7.60
  10   4  -8   42.88   10.39
 -10   4   9    3.25    5.66
  10   4  -9    0.00    5.41
 -10   4  10    6.47    6.11
  10   4 -10   17.83    8.10
 -10   4  11    7.59    5.87
  10   4 -11    2.13    5.77
 -10   4  12    3.22    6.41
  10   4 -12    3.05    5.85
 -10  -4  12   -0.00    4.96
 -10   4  13   -0.00    4.03
  10   4 -13    0.00    4.55
 -10  -4  13    0.00    4.33
 -10   4  14   21.17    9.91
  10   4 -14   21.44    8.23
 -10  -4  14   13.94    7.27
 -10   4  15    8.29    6.50
  10  -4 -15   15.31    8.82
  10   4 -15    0.65    5.79
 -10  -4  15    1.57    4.73
 -10   4  16    5.25    6.08
  10  -4 -16    9.89    7.69
  10   4 -16    2.90    6.28
 -10  -4  16    5.69    5.98
 -10   4  17    9.93    7.79
  10  -4 -17   -0.00    5.92
  10   4 -17    7.92    6.18
 -10  -4  17   -0.00    4.19
 -10   4  18   -0.00    6.51
  10  -4 -18    2.27    5.75
  10   4 -18    0.00    5.00
 -10  -4  18    3.71    5.56
 -10   4  19   12.58    7.93
  10  -4 -19    4.14    7.08
  10   4 -19   12.00    8.52
 -10  -4  19    4.87    6.30
 -10   4  20   15.01    8.71
  10   4 -20   13.77    7.98
 -10  -4  20   18.71    8.52
 -10   4  21   11.11    6.84
  10   4 -21    3.93    6.41
 -10  -4  21    8.45    5.95
 -10   4  22    0.44    5.24
  10   4 -22    5.03    5.52
 -10  -4  22    1.29    5.33
 -10   4  23    8.76    6.33
  10   4 -23    5.03    7.45
 -10  -4  23    0.99    5.98
 -10   4  24   18.50    9.30
  10   4 -24    0.73    4.58
 -10  -4  24   15.08    7.63
 -10   4  25    6.01    7.09
  10   4 -25    7.79    7.75
 -10  -4  25    4.34    7.12
 -10   4  26    7.41    8.01
  10   4 -26    3.29    6.94
 -10  -4  26    5.20    6.52
 -10   4  27    3.00    6.94
  10   4 -27    3.86    6.42
 -10  -4  27   -0.00    5.96
 -10   4  28    8.45    6.58
  10   4 -28   -0.00    6.35
 -10  -4  28    1.58    6.00
 -10   4  29    0.00    6.22
  10   4 -29    2.29    6.39
 -10  -4  29   -0.00    4.96
 -10   4  30    2.39    5.40
  10   4 -30    4.15    6.41
 -10  -4  30    0.67    7.25
 -10   4  31    5.46    7.71
  10   4 -31    1.27    6.38
 -10  -4  31    2.84    6.16
  10   4 -32    7.32    7.97
 -10  -4  32    5.57    7.20
  10  -5  -1   33.57   10.21
  10  -5  -1   15.28    8.49
  10   5  -1   44.96    9.50
  10   5  -1   36.88    8.70
 -10  -5   1   48.18    9.76
  10  -5  -2  133.98   21.04
  10  -5  -2   98.38   19.54
  10   5  -2  116.57   16.69
 -10  -5   2  110.33   16.47
  10  -5  -3    0.71    4.54
  10   5  -3   12.70    6.03
 -10  -5   3    9.92    5.44
 -10   5   4    2.58    7.42
 -10   5   4    0.00    5.32
  10  -5  -4    3.46    6.64
  10   5  -4    3.71    4.24
 -10  -5   4    1.81    4.05
 -10   5   5    8.19    7.83
 -10   5   5    1.23    5.94
  10  -5  -5    3.18    5.91
  10   5  -5    1.51    3.56
 -10  -5   5    2.54    4.67
 -10   5   6   18.68    8.63
 -10   5   6   29.04   10.18
  10  -5  -6   13.42    8.47
  10   5  -6   34.49    8.88
 -10  -5   6   31.08    8.67
 -10   5   7   34.36   10.68
 -10   5   7   17.85    9.64
  10  -5  -7   22.12    9.47
  10   5  -7   23.49    8.00
 -10  -5   7   56.09   10.82
 -10   5   8   27.15   10.24
 -10   5   8   29.14    9.45
  10  -5  -8   15.28    8.70
  10   5  -8   32.80    8.79
 -10  -5   8   20.01    7.45
 -10   5   9    0.93    4.43
  10  -5  -9    0.42    5.25
  10   5  -9   -0.00    3.92
 -10   5  10   13.62    7.95
  10  -5 -10   -0.00    6.64
  10   5 -10    3.43    5.19
 -10   5  11    9.36    6.48
  10   5 -11    5.98    6.04
 -10   5  12   25.85   10.53
  10   5 -12   22.45    8.64
 -10  -5  12   18.79    7.71
 -10   5  13   13.24    7.28
  10   5 -13    3.67    6.38
 -10  -5  13   13.16    6.26
 -10   5  14   -0.00    5.66
  10   5 -14    0.00    5.27
 -10  -5  14   -0.00    4.37
 -10   5  15    0.40    4.37
  10   5 -15    0.00    5.58
 -10  -5  15    0.00    5.27
 -10   5  16   -0.00    7.06
  10   5 -16    4.22    5.56
 -10  -5  16    0.00    4.63
 -10   5  17   28.61   10.36
  10   5 -17   23.37    9.02
 -10  -5  17   15.08    8.27
 -10   5  18    5.19    6.43
  10   5 -18    8.26    6.56
 -10  -5  18    5.67    5.98
 -10   5  19   -0.00    6.42
  10   5 -19    0.81    4.67
 -10  -5  19    0.55    4.41
 -10   5  20    2.10    5.46
  10   5 -20    0.00    5.79
 -10  -5  20    4.53    5.24
 -10   5  21    9.13    7.58
  10   5 -21    4.72    5.83
 -10  -5  21    5.55    5.86
 -10   5  22   23.34    9.52
  10   5 -22    3.67    6.97
 -10  -5  22    2.74    6.27
 -10   5  23    0.00    6.54
  10   5 -23   -0.00    6.04
 -10  -5  23    6.49    7.52
 -10   5  24    1.16    5.88
  10   5 -24    0.00    6.21
 -10  -5  24   -0.00    4.76
 -10   5  25   -0.00    5.93
  10   5 -25    2.16    6.08
 -10  -5  25   -0.00    4.76
 -10   5  26    1.37    6.15
  10   5 -26   -0.00    5.29
 -10  -5  26    2.44    6.38
 -10   5  27    7.25    7.84
  10   5 -27    9.44    7.80
 -10  -5  27    8.46    7.47
 -10   5  28    3.21    6.81
  10   5 -28   -0.00    4.59
 -10  -5  28    0.00    5.69
 -10   5  29    5.90    7.38
  10   5 -29    2.80    5.18
 -10  -5  29    5.15    5.81
 -10   5  30    3.17    6.24
  10   5 -30    5.62    7.07
 -10  -5  30    3.95    6.81
  10   5 -31   -0.00    6.14
 -10  -5  31   -0.00    6.95
  10   5 -32    6.32    8.00
 -10  -5  32   -0.00    6.90
  10   5 -33    7.24    8.27
  10  -6  -1    0.51    4.20
  10   6  -1   -0.00    4.69
 -10   6   2   -0.00    4.96
  10  -6  -2    0.71    3.86
  10   6  -2    4.13    4.82
 -10   6   3    0.00    6.66
  10  -6  -3    0.23    6.13
  10   6  -3   13.81    6.11
 -10   6   4   12.83    8.19
  10  -6  -4    2.36    7.28
  10   6  -4    6.37    5.32
 -10   6   5   18.60    9.49
 -10   6   5   13.28    8.44
  10  -6  -5   11.94    8.48
  10   6  -5   18.39    7.13
 -10  -6   5   18.75    6.83
 -10   6   6    9.59    7.17
 -10   6   6   12.96    8.85
  10  -6  -6   10.16    7.70
  10   6  -6   28.53    8.52
 -10  -6   6   15.90    7.06
 -10   6   7    1.62    5.86
 -10   6   7    6.51    6.46
  10  -6  -7   -0.00    5.55
  10   6  -7    3.50    5.32
 -10  -6   7    6.89    5.55
 -10   6   8    2.14    6.24
 -10   6   8    0.00    4.72
  10  -6  -8    3.10    6.17
  10   6  -8    3.76    5.08
 -10  -6   8   -0.00    4.11
 -10   6   9   20.03    9.43
 -10   6   9   51.33   12.71
  10  -6  -9   24.03    9.41
  10   6  -9   30.80    9.04
 -10  -6   9   39.87    9.92
 -10   6  10   26.24   10.31
  10  -6 -10    4.21    8.00
  10   6 -10   17.70    7.18
 -10   6  11    9.59    5.77
  10  -6 -11    1.91    5.05
  10   6 -11   10.75    7.06
 -10   6  12    0.00    6.12
  10   6 -12   -0.00    4.49
 -10  -6  12   -0.00    4.38
 -10   6  13    8.78    6.96
  10   6 -13   16.64    8.23
 -10  -6  13   10.62    6.24
 -10   6  14   11.18    8.61
  10   6 -14    2.73    5.07
 -10  -6  14   -0.00    4.31
 -10   6  15   14.11    9.28
  10   6 -15   19.52    7.31
 -10  -6  15   12.53    7.34
 -10   6  16   15.08    8.56
  10   6 -16   -0.00    4.25
 -10  -6  16    7.53    6.48
 -10   6  17    1.44    4.78
  10   6 -17    3.49    5.38
 -10  -6  17    1.03    4.72
 -10   6  18    2.20    6.18
  10   6 -18    5.41    5.67
 -10  -6  18    2.64    4.79
 -10   6  19    9.53    6.89
  10   6 -19    3.94    6.02
 -10  -6  19    7.20    6.47
 -10   6  20    0.00    5.87
  10   6 -20    5.60    5.43
 -10  -6  20    4.91    5.67
 -10   6  21   10.98    6.76
  10   6 -21    2.98    5.70
 -10  -6  21   -0.00    4.50
 -10   6  22    3.76    5.44
  10   6 -22   -0.00    5.99
 -10  -6  22   -0.00    5.62
 -10   6  23    2.74    5.84
  10   6 -23   -0.00    5.77
 -10  -6  23   -0.00    5.11
 -10   6  24    2.23    6.17
  10   6 -24    6.37    7.17
 -10  -6  24    1.41    5.51
 -10   6  25    7.30    7.70
  10   6 -25    6.11    6.24
 -10  -6  25    1.52    6.54
 -10   6  26   -0.00    6.07
  10   6 -26   -0.00    6.40
 -10  -6  26    0.00    5.66
 -10   6  27    1.15    5.98
  10   6 -27    9.58    8.06
 -10  -6  27    3.46    6.54
 -10   6  28   -0.00    5.83
  10   6 -28   -0.00    4.68
 -10  -6  28    1.97    6.48
 -10   6  29    0.00    5.77
  10   6 -29   -0.00    6.43
 -10  -6  29    0.93    6.20
  10   6 -30    0.94    6.25
 -10  -6  30    0.00    5.20
  10   6 -31    7.60    6.62
 -10  -6  31    1.34    6.31
  10   6 -32   -0.00    6.51
  10   6 -33   -0.00    6.07
  10   6 -34   -0.00    6.01
 -10   7   1   46.56   14.02
  10  -7  -1   50.95   13.94
  10   7  -1   79.12   12.08
 -10   7   2    5.81    6.84
  10  -7  -2   14.84    8.77
  10   7  -2    0.00    4.24
 -10   7   3    8.41    7.17
  10  -7  -3   11.59    8.02
  10   7  -3    9.48    5.37
 -10   7   4    7.94    7.72
  10  -7  -4    0.00    5.33
  10   7  -4    1.68    3.91
 -10   7   5   24.63   10.57
  10  -7  -5   37.80   11.34
  10   7  -5   13.37    6.59
 -10   7   6    2.07    5.82
  10  -7  -6    4.12    4.77
  10   7  -6    3.81    5.22
 -10   7   7   20.53    9.11
  10  -7  -7   15.41    8.28
  10   7  -7   20.47    7.36
 -10   7   8    6.80    7.37
  10  -7  -8   12.54    8.25
  10   7  -8   14.04    6.28
 -10   7   9    1.20    5.74
  10  -7  -9    3.32    4.59
  10   7  -9   -0.00    4.57
 -10   7  10   -0.00    6.35
  10  -7 -10    1.98    5.91
  10   7 -10    1.96    4.87
 -10   7  11   10.80    7.34
  10  -7 -11    0.52    5.41
  10   7 -11    6.69    5.39
 -10   7  12    2.46    5.85
  10  -7 -12    5.76    6.75
  10   7 -12    3.81    5.72
 -10   7  13   32.82   11.49
  10  -7 -13    7.42    7.23
  10   7 -13    7.02    6.09
 -10  -7  13   13.80    6.41
 -10   7  14    1.34    4.94
  10   7 -14   -0.00    3.91
 -10  -7  14    1.32    4.58
 -10   7  15   -0.00    5.67
  10   7 -15   -0.00    4.56
 -10  -7  15   -0.00    4.20
 -10   7  16    0.00    5.76
  10   7 -16   -0.00    4.76
 -10  -7  16    4.66    5.87
 -10   7  17    8.22    8.50
  10   7 -17    7.80    5.98
 -10  -7  17   13.63    8.07
 -10   7  18    4.04    6.01
  10   7 -18    3.35    4.35
 -10  -7  18   -0.00    4.60
 -10   7  19    0.00    5.13
  10   7 -19   -0.00    3.08
 -10  -7  19    2.68    6.37
 -10   7  20   -0.00    5.07
  10   7 -20   -0.00    3.43
 -10  -7  20    5.02    6.64
 -10   7  21    5.30    6.86
  10   7 -21    0.63    5.44
 -10  -7  21    7.07    6.43
 -10   7  22   -0.00    6.72
  10   7 -22    4.06    5.06
 -10  -7  22   -0.00    5.88
 -10   7  23   11.99    8.13
  10   7 -23    2.37    5.37
 -10  -7  23    2.49    6.78
 -10   7  24    1.14    4.02
  10   7 -24    7.01    5.87
 -10  -7  24   -0.00    6.15
 -10   7  25    5.44    5.20
  10   7 -25   -0.00    5.00
 -10  -7  25    3.71    6.09
 -10   7  26    9.82    7.43
  10   7 -26    3.48    6.08
 -10  -7  26   -0.00    5.67
 -10   7  27    4.66    7.27
  10   7 -27    4.20    6.61
 -10  -7  27    8.42    8.20
 -10   7  28    0.00    6.68
  10   7 -28   -0.00    5.64
 -10  -7  28    2.95    6.12
  10   7 -29    0.99    5.74
 -10  -7  29   -0.00    7.64
  10   7 -30    4.71    6.12
 -10  -7  30    4.77    6.60
  10   7 -31    0.68    5.18
 -10  -7  31    0.00    6.34
  10   7 -32    0.00    5.95
  10  -8  -1    0.00    6.60
  10   8  -1    3.19    4.01
  10  -8  -2    7.02    7.43
  10   8  -2    0.00    3.86
  10  -8  -3   25.37   10.12
  10   8  -3   10.52    5.68
  10  -8  -4    7.46    7.43
  10   8  -4    8.71    5.02
  10  -8  -5   33.78   11.28
  10   8  -5   22.76    7.34
 -10   8   6    7.75    6.87
  10  -8  -6    7.35    7.90
  10   8  -6    6.89    4.84
 -10   8   7    0.45    5.73
  10  -8  -7    7.81    6.82
  10   8  -7    0.00    4.28
 -10   8   8    0.00    6.76
 -10   8   8    2.60    4.84
  10  -8  -8    2.39    6.43
  10   8  -8    2.49    4.17
 -10   8   9   11.74    7.19
 -10   8   9    0.00    5.86
  10  -8  -9    0.00    5.93
  10   8  -9   10.55    6.52
 -10   8  10    9.19    8.74
 -10   8  10    1.12    4.83
  10  -8 -10   -0.00    5.54
  10   8 -10    3.97    4.40
 -10   8  11    5.02    6.67
  10  -8 -11    5.46    7.95
  10   8 -11    7.22    5.18
 -10   8  12    0.00    6.18
  10  -8 -12    2.40    6.31
  10   8 -12   -0.00    4.52
 -10   8  13    0.00    5.37
  10  -8 -13    2.25    5.86
  10   8 -13    0.00    3.83
 -10   8  14    0.00    5.64
  10  -8 -14    3.39    5.91
  10   8 -14    0.00    4.19
 -10   8  15    8.47    7.73
  10  -8 -15    6.80    6.32
  10   8 -15   10.37    5.79
 -10   8  16    4.31    6.44
  10   8 -16   -0.00    3.55
 -10   8  17    6.40    7.17
  10   8 -17    0.00    3.83
 -10  -8  17    4.83    5.61
 -10   8  18   -0.00    5.48
  10   8 -18    0.21    4.45
 -10  -8  18    0.00    5.06
 -10   8  19    6.82    6.92
  10   8 -19    3.83    5.12
 -10  -8  19   10.20    6.99
 -10   8  20    0.78    5.22
  10   8 -20    3.36    4.15
 -10  -8  20   -0.00    6.15
 -10   8  21   11.67    8.18
  10   8 -21    5.55    5.98
 -10  -8  21    5.59    7.96
 -10   8  22   -0.00    6.12
  10   8 -22    0.00    4.54
 -10  -8  22   -0.00    5.94
 -10   8  23   10.73    8.43
  10   8 -23    1.75    5.26
 -10  -8  23   -0.00    4.20
 -10   8  24   -0.00    5.25
  10   8 -24    4.82    6.00
 -10  -8  24    6.95    7.01
 -10   8  25    6.70    7.52
  10   8 -25    0.00    4.84
 -10  -8  25    2.78    6.42
 -10   8  26    4.79    7.68
  10   8 -26    0.47    5.27
 -10  -8  26    0.09    5.79
 -10   8  27    7.33    8.04
  10   8 -27    0.10    5.65
 -10  -8  27   -0.00    6.32
  10   8 -28    6.54    6.57
 -10  -8  28    4.28    6.96
  10   8 -29    2.11    6.18
 -10  -8  29   -0.00    6.54
  10   8 -30    3.51    6.08
 -10  -8  30    0.99    5.74
 -10   9   1   14.92    8.71
  10  -9  -1    5.14    8.41
  10   9  -1   23.59    6.70
 -10   9   2    5.66    7.02
  10  -9  -2    1.96    7.01
  10   9  -2    0.32    3.75
 -10   9   3    0.37    5.44
  10  -9  -3   10.96    6.83
  10   9  -3   23.76    6.70
 -10   9   4    5.06    6.60
  10  -9  -4    9.35    7.77
  10   9  -4    0.00    3.96
 -10   9   5    4.42    6.52
  10  -9  -5    4.66    6.62
  10   9  -5    3.87    4.31
 -10   9   6   -0.00    5.48
  10  -9  -6    0.00    6.16
  10   9  -6    3.07    3.70
 -10   9   7   10.32    8.11
  10  -9  -7   29.36    9.97
  10   9  -7   16.21    6.84
 -10   9   8    6.06    7.48
  10  -9  -8    8.88    7.03
  10   9  -8   -0.00    3.81
 -10   9   9   -0.00    4.46
 -10   9   9    9.75    8.61
  10  -9  -9    1.20    4.62
  10   9  -9    2.70    3.87
 -10   9  10    1.88    6.32
 -10   9  10    2.65    5.52
  10  -9 -10    4.32    6.70
  10   9 -10   -0.00    3.42
 -10   9  11    8.99    9.08
 -10   9  11    2.38    6.00
  10  -9 -11    4.65    8.44
  10   9 -11    7.39    5.30
 -10   9  12    0.27    5.46
 -10   9  12    5.12    6.72
  10  -9 -12   -0.00    5.05
  10   9 -12    0.97    3.76
 -10   9  13   13.52    7.99
  10  -9 -13    0.06    5.58
  10   9 -13   18.20    6.41
 -10   9  14    3.11    5.40
  10  -9 -14    0.35    5.39
  10   9 -14   -0.00    3.82
 -10   9  15    0.00    4.97
  10  -9 -15    0.00    6.62
  10   9 -15    8.66    4.71
 -10   9  16   -0.00    6.97
  10  -9 -16    2.31    5.91
  10   9 -16    0.00    4.30
 -10   9  17   30.34   10.58
  10  -9 -17    7.00    7.51
  10   9 -17   17.51    7.73
 -10   9  18   -0.00    5.27
  10   9 -18   -0.00    4.71
 -10   9  19    0.00    5.27
  10   9 -19   -0.00    6.01
 -10   9  20    3.62    5.78
  10   9 -20    0.52    5.91
 -10   9  21    5.03    7.52
  10   9 -21    5.78    6.59
 -10   9  22    2.09    5.92
  10   9 -22    0.16    4.68
 -10   9  23   12.64    8.55
  10   9 -23    0.85    4.94
 -10   9  24   -0.00    7.73
  10   9 -24   -0.00    5.75
 -10  -9  24    0.26    5.78
 -10   9  25   -0.00    7.44
  10   9 -25   -0.00    5.90
 -10  -9  25    1.54    5.92
 -10   9  26    3.83    7.40
  10   9 -26    3.45    6.32
 -10  -9  26   -0.00    6.36
  10   9 -27    3.19    5.70
 -10  -9  27   -0.00    6.19
 -10  -9  28    4.31    6.93
 -10  -9  29    0.09    6.21
 -10  -9  30   -0.00    6.10
 -10  10   1    2.45    6.38
  10 -10  -1    0.00    6.66
  10  10  -1   17.29    5.46
 -10  10   2   -0.00    4.78
  10 -10  -2   -0.00    4.11
  10  10  -2    1.05    3.57
 -10  10   3    5.44    8.03
  10 -10  -3    5.20    6.91
  10  10  -3    2.63    4.09
 -10  10   4    4.10    5.91
  10 -10  -4    2.54    5.68
  10  10  -4   -0.00    3.78
 -10  10   5    5.55    8.21
  10 -10  -5   10.97    9.16
  10  10  -5   16.26    6.09
 -10  10   6    1.92    4.98
  10 -10  -6   -0.00    4.93
  10  10  -6    6.12    4.68
 -10  10   7    0.84    6.78
  10 -10  -7    8.66    7.00
  10  10  -7    8.60    5.19
 -10  10   8    0.54    6.21
  10 -10  -8    0.93    6.24
  10  10  -8    0.18    2.70
 -10  10   9   18.73    9.31
  10 -10  -9    9.96    8.36
  10  10  -9   11.04    5.86
 -10  10  10    5.53    6.90
  10 -10 -10    2.77    6.50
  10  10 -10    2.73    3.67
 -10  10  11    0.00    6.28
 -10  10  11   -0.00    5.83
  10 -10 -11    2.75    6.60
  10  10 -11    3.10    4.38
 -10  10  12    0.00    5.73
 -10  10  12    3.80    5.50
  10 -10 -12    0.72    5.58
  10  10 -12   -0.00    3.72
 -10  10  13    4.02    6.42
 -10  10  13    1.94    5.91
  10 -10 -13    5.27    6.63
  10  10 -13    8.30    6.77
 -10  10  14   -0.00    6.07
  10 -10 -14   -0.00    6.48
  10  10 -14    1.94    4.99
 -10  10  15    2.86    6.99
  10 -10 -15   13.15    7.88
  10  10 -15   -0.00    5.25
 -10  10  16   -0.00    5.07
  10 -10 -16   -0.00    6.07
  10  10 -16   -0.00    4.60
 -10  10  17   -0.00    5.48
  10 -10 -17   -0.00    4.80
  10  10 -17   -0.00    3.81
 -10  10  18    0.68    4.72
  10 -10 -18    0.16    5.47
  10  10 -18   -0.00    5.32
 -10  10  19    9.38    7.37
  10 -10 -19    3.29    6.87
  10  10 -19    4.00    5.18
 -10  10  20   -0.00    6.18
  10 -10 -20    9.61    8.03
  10  10 -20   -0.00    5.22
 -10  10  21   -0.00    5.13
  10  10 -21    1.32    6.40
 -10  10  22    2.07    5.69
  10  10 -22    1.75    5.08
 -10  10  23    0.00    5.48
  10  10 -23   -0.00    5.16
 -10  10  24    1.37    7.50
  10  10 -24   -0.00    5.37
 -10  11   1   13.62    9.47
  10 -11  -1    9.57    7.59
  10  11  -1    0.00    3.12
 -10  11   2   -0.00    5.11
  10 -11  -2    1.27    5.49
  10  11  -2    0.00    2.62
 -10  11   3   -0.00    5.95
  10 -11  -3    9.94    7.05
  10  11  -3    7.52    4.71
 -10  11   4    2.68    6.45
  10 -11  -4    8.80    7.51
  10  11  -4    1.16    3.31
 -10  11   5    0.08    4.50
  10 -11  -5    3.66    7.41
  10  11  -5    2.93    3.75
 -10  11   6   -0.00    5.92
  10 -11  -6    3.55    7.09
  10  11  -6   -0.00    3.15
 -10  11   7   28.04   11.30
  10 -11  -7    0.00    6.19
  10  11  -7   13.90    6.09
 -10  11   8   -0.00    4.64
  10 -11  -8    2.36    6.22
  10  11  -8    0.00    2.88
 -10  11   9    9.70    8.40
  10 -11  -9   -0.00    5.79
  10  11  -9    0.00    4.36
 -10  11  10   -0.00    6.59
  10 -11 -10    2.51    5.94
  10  11 -10   -0.00    4.55
 -10  11  11    7.18    7.04
  10 -11 -11    7.42    7.59
  10  11 -11    4.62    5.65
 -10  11  12   -0.00    6.55
  10 -11 -12    7.66    7.99
  10  11 -12   -0.00    4.78
 -10  11  13    1.06    5.42
 -10  11  13   -0.00    5.99
  10 -11 -13    3.25    7.32
  10  11 -13    3.40    5.78
 -10  11  14    2.50    5.67
 -10  11  14    3.56    6.17
  10 -11 -14    0.61    6.40
  10  11 -14    1.84    4.38
 -10  11  15    2.94    6.81
  10 -11 -15    0.16    6.16
  10  11 -15    0.57    4.84
 -10  11  16    0.42    5.04
  10 -11 -16    1.50    6.53
  10  11 -16    3.06    5.10
 -10  11  17    0.54    6.15
  10 -11 -17   -0.00    5.62
  10  11 -17    4.45    5.31
 -10  11  18    8.53    7.28
  10 -11 -18   10.07    8.32
  10  11 -18   -0.00    4.92
 -10  11  19   11.69    6.59
  10 -11 -19    0.00    5.92
  10  11 -19    0.00    4.44
 -10  11  20   -0.00    5.68
  10 -11 -20    4.93    6.59
  10  11 -20    0.42    5.07
 -10  11  21    3.03    6.69
  10 -11 -21    6.14    7.48
 -10  11  22   -0.00    4.69
  10 -11 -22   -0.00    5.93
 -10  11  23   10.18    7.37
  10 -11 -23    4.79    6.60
 -10  12   1    0.00    6.27
  10 -12  -1    1.21    5.46
  10  12  -1    2.06    2.83
 -10  12   2    3.13    6.36
  10 -12  -2    2.08    6.77
  10  12  -2    0.00    2.86
 -10  12   3    2.87    5.20
  10 -12  -3    1.17    7.06
  10  12  -3    5.34    3.98
 -10  12   4   -0.00    5.94
  10 -12  -4    2.87    6.30
  10  12  -4   -0.00    3.35
 -10  12   5    9.29    8.63
  10 -12  -5    0.00    6.03
  10  12  -5    7.53    4.61
 -10  12   6    1.14    4.98
  10 -12  -6   -0.00    5.85
  10  12  -6   -0.00    4.13
 -10  12   7    2.27    6.04
  10 -12  -7   -0.00    5.99
  10  12  -7    6.47    4.57
 -10  12   8   -0.00    6.31
  10 -12  -8    1.77    6.23
  10  12  -8    0.00    3.77
 -10  12   9   16.78    9.66
  10 -12  -9   10.67    7.01
  10  12  -9    3.90    4.67
 -10  12  10   -0.00    5.32
  10 -12 -10   -0.00    5.89
  10  12 -10   -0.00    3.41
 -10  12  11   -0.00    5.57
  10 -12 -11    5.22    6.39
  10  12 -11    0.00    4.60
 -10  12  12   -0.00    4.63
  10 -12 -12    2.66    7.23
  10  12 -12   -0.00    4.24
 -10  12  13    1.39    4.87
  10 -12 -13    0.47    5.46
  10  12 -13   -0.00    3.92
 -10  12  14    0.00    5.83
  10 -12 -14    6.17    7.49
  10  12 -14    1.40    3.60
 -10  12  15   12.60    9.07
 -10  12  15    6.19    7.40
  10 -12 -15    0.00    8.60
  10  12 -15    6.60    5.74
 -10  12  16    4.05    7.06
 -10  12  16   -0.00    5.54
  10 -12 -16    2.75    5.83
  10  12 -16    0.35    3.38
 -10  12  17   -0.00    6.83
  10 -12 -17    5.84    6.88
  10  12 -17    4.24    4.99
 -10  12  18    1.01    6.78
  10 -12 -18   -0.00    5.30
 -10  12  19    0.00    6.92
  10 -12 -19    0.51    6.54
 -10  12  20    2.51    5.54
  10 -12 -20    3.05    5.91
  10 -12 -21   -0.00    5.91
 -10  13   1    0.40    6.99
  10 -13  -1    3.58    5.77
  10  13  -1    4.84    3.98
 -10  13   2    7.28    7.89
  10 -13  -2    1.02    5.55
  10  13  -2   -0.00    2.96
 -10  13   3    6.95    7.15
  10 -13  -3    3.46    7.19
  10  13  -3    4.57    4.25
 -10  13   4   -0.00    6.17
  10 -13  -4    3.27    6.72
  10  13  -4    2.25    3.38
 -10  13   5    0.11    5.76
  10 -13  -5    3.66    6.13
  10  13  -5    0.68    3.13
 -10  13   6   11.02    7.80
  10 -13  -6   -0.00    5.19
  10  13  -6    0.00    3.90
 -10  13   7   12.92    9.20
  10 -13  -7    0.24    4.45
  10  13  -7    9.29    5.32
 -10  13   8   -0.00    5.90
  10 -13  -8   -0.00    6.00
  10  13  -8    2.22    4.21
 -10  13   9    5.50    5.93
  10 -13  -9   -0.00    6.25
  10  13  -9   -0.00    3.71
 -10  13  10    6.55    7.91
  10 -13 -10    0.00    6.07
  10  13 -10    0.53    3.84
 -10  13  11   14.12    9.08
  10 -13 -11    0.26    6.22
  10  13 -11    2.45    4.18
 -10  13  12    4.02    7.03
  10 -13 -12    4.81    6.99
  10  13 -12    4.92    4.85
 -10  13  13    0.00    6.54
  10 -13 -13    0.34    4.57
  10  13 -13    6.23    5.59
 -10  13  14    5.39    6.42
  10 -13 -14    5.02    7.52
 -10  13  15   -0.00    6.59
  10 -13 -15   -0.00    5.76
 -10  13  16    0.00    6.23
  10 -13 -16   -0.00    6.59
 -10  13  17    0.00    5.99
 -10  13  17    0.00    5.81
  10 -13 -17   -0.00    6.03
 -10  13  18   -0.00    4.86
  10 -13 -18    3.73    6.26
 -10  14   1   -0.00    7.17
  10 -14  -1    1.09    5.01
  10  14  -1   -0.00    2.96
 -10  14   2    0.73    6.49
  10 -14  -2   -0.00    6.11
  10  14  -2    1.65    3.64
 -10  14   3    1.06    6.37
  10 -14  -3   -0.00    7.15
  10  14  -3    2.29    3.47
 -10  14   4   -0.00    5.77
  10 -14  -4    2.16    5.88
  10  14  -4    0.00    3.39
 -10  14   5    8.01    7.62
  10 -14  -5   -0.00    5.97
  10  14  -5    4.83    4.56
 -10  14   6   -0.00    5.79
  10 -14  -6    2.44    5.84
  10  14  -6    0.00    3.00
 -10  14   7   -0.00    6.03
  10 -14  -7   -0.00    5.59
  10  14  -7    0.00    3.04
 -10  14   8    1.84    7.14
  10 -14  -8    5.46    6.46
  10  14  -8   -0.00    3.33
 -10  14   9    0.00    6.88
  10 -14  -9    2.32    5.78
 -10  14  10    0.00    6.79
  10 -14 -10    0.00    5.04
 -10  14  11   -0.00    5.30
  10 -14 -11    3.53    6.75
 -10  14  12   -0.00    7.14
  10 -14 -12   -0.00    7.37
 -10  14  13    0.32    5.30
  10 -14 -13    2.60    6.72
 -10  14  14    0.00    5.73
 -10  14  15    8.91    7.23
 -10  14  16   -0.00    7.19
 -10  14  17   -0.00    4.80
 -10  15   1    1.71    5.86
  10  15  -1    0.00    3.31
 -10  15   2   -0.00    6.42
  10  15  -2    0.61    3.17
 -10  15   3    6.27    8.16
  10  15  -3    0.00    3.55
 -10  15   4   -0.00    5.43
  10  15  -4    0.88    3.19
 -10  15   5    1.70    5.59
 -10  15   6    3.40    6.99
 -10  15   7   -0.00    5.34
 -10  15   8    0.76    7.75
 -10  15   9    0.48    5.60
 -10  15  10   10.01    8.14
 -10  15  11    2.72    6.01
 -10  16   1   -0.00    6.44
 -10  16   2   -0.00    6.03
 -10  16   3    2.83    7.50
  -9   0   1    9.30    5.77
  -9   0   1    8.78    5.67
   9   0  -1    9.29    5.86
  -9   0   2    0.30    4.08
  -9   0   2   -0.00    4.11
   9   0  -2   -0.00    4.69
  -9   0   3  115.19   17.85
  -9   0   3  127.30   18.89
   9   0  -3  126.99   18.69
  -9   0   4   -0.00    3.41
  -9   0   4   -0.00    3.93
  -9   0   5   27.71    8.72
  -9   0   6    6.37    5.19
  -9   0  11   18.61    7.78
  -9   0  12    0.00    3.91
  -9   0  13  124.80   18.05
   9   0 -13   65.56   14.66
  -9   0  14    0.00    5.01
   9   0 -14    2.36    5.13
  -9   0  15   28.53   10.31
   9   0 -15   27.85    9.15
  -9   0  16   -0.00    5.32
   9   0 -16   -0.00    4.75
  -9   0  17    5.38    6.54
   9   0 -17   19.90    8.54
  -9   0  18   -0.00    5.26
   9   0 -18   -0.00    5.36
  -9   0  19   58.00   13.83
   9   0 -19   73.51   15.73
  -9   0  20    0.00    5.58
   9   0 -20    2.39    5.90
  -9   0  21    6.43    6.91
   9   0 -21    8.98    7.23
  -9   0  22   -0.00    6.14
   9   0 -22    3.74    6.72
  -9   0  23   27.84   10.76
   9   0 -23   32.49   11.83
  -9   0  24    0.43    4.98
   9   0 -24   -0.00    5.45
  -9   0  25   -0.00    6.51
   9   0 -25   10.92    7.99
  -9   0  26    1.47    6.63
   9   0 -26   -0.00    5.93
  -9   0  27    0.00    5.29
   9   0 -27    1.10    5.31
  -9   0  28   -0.00    7.05
  -9   0  29    9.17    7.70
  -9   0  30   -0.00    5.63
  -9   0  31   -0.00    6.69
  -9   0  32   -0.00    7.14
  -9   0  33    6.95    8.47
  -9   0  34    5.31    6.64
  -9   1   1  323.84   36.97
  -9   1   1  319.84   36.75
   9  -1  -1  314.83   36.21
   9   1  -1  367.85   36.65
  -9  -1   1  306.47   35.48
  -9   1   2    7.76    5.50
  -9   1   2   11.88    6.12
   9  -1  -2    0.67    4.65
   9   1  -2    5.80    5.41
  -9  -1   2    5.91    5.44
  -9  -1   2    8.06    5.71
  -9   1   3    1.24    4.38
  -9   1   3    5.64    4.30
   9  -1  -3    9.18    5.51
  -9  -1   3    1.20    4.15
  -9  -1   3   -0.00    4.39
  -9   1   4   28.04    9.33
  -9   1   4   38.46    9.91
  -9  -1   4   42.70   10.12
  -9  -1   4   53.32   10.55
  -9  -1   5   97.11   15.84
  -9  -1   6   -0.00    4.34
  -9  -1   7   48.02   10.84
  -9  -1   8    2.16    4.82
   9   1  -9   13.27    6.64
  -9   1  10   -0.00    5.59
   9   1 -10    5.37    5.52
  -9   1  11  112.64   17.62
   9   1 -11   81.97   15.80
  -9   1  12    5.48    6.09
   9   1 -12    0.00    4.98
  -9  -1  12    4.33    4.84
  -9   1  13    9.53    7.15
   9   1 -13    3.33    5.40
  -9  -1  13    5.70    6.24
  -9   1  14   -0.00    5.06
   9   1 -14   -0.00    4.60
  -9  -1  14    0.39    4.32
  -9   1  15   70.29   13.28
   9   1 -15    3.01    5.69
  -9  -1  15   55.29   12.11
  -9   1  16   18.26    8.41
   9   1 -16    1.71    5.45
  -9  -1  16   11.77    6.90
  -9   1  17   32.06   10.28
   9  -1 -17   49.30   12.30
   9   1 -17   27.09   10.18
  -9  -1  17   20.98    9.14
  -9   1  18    3.60    6.25
   9  -1 -18    0.00    6.15
   9   1 -18    2.07    5.40
  -9  -1  18    0.41    5.10
  -9   1  19    3.72    6.38
   9  -1 -19    8.33    7.10
   9   1 -19    3.77    6.66
  -9  -1  19   -0.00    5.35
  -9   1  20    0.00    6.40
   9  -1 -20    9.70    6.85
   9   1 -20    0.00    6.10
  -9  -1  20    0.00    5.43
  -9   1  21   30.12   10.53
   9  -1 -21   26.93   10.73
   9   1 -21   41.38   12.91
  -9  -1  21   41.39   11.39
  -9   1  22   -0.00    4.38
   9  -1 -22    0.00    6.44
   9   1 -22   -0.00    6.13
  -9  -1  22    0.00    5.32
  -9   1  23    1.81    6.52
   9  -1 -23    2.68    5.73
   9   1 -23   -0.00    5.99
  -9  -1  23    5.34    5.74
  -9   1  24   -0.00    5.81
   9  -1 -24   -0.00    6.06
   9   1 -24   -0.00    6.25
  -9  -1  24   -0.00    5.35
  -9   1  25    1.75    5.14
   9  -1 -25    7.30    6.98
   9   1 -25    2.38    6.30
  -9  -1  25    2.77    5.49
  -9   1  26    0.31    3.25
   9   1 -26    0.00    6.67
  -9  -1  26    2.33    6.54
  -9   1  27   11.68    7.51
   9   1 -27   11.36    7.96
  -9  -1  27   24.78   10.08
  -9   1  28    4.68    6.43
   9   1 -28    1.61    4.78
  -9  -1  28   -0.00    4.61
  -9   1  29   -0.00    5.71
  -9  -1  29    4.87    6.02
  -9   1  30    0.62    5.29
  -9  -1  30    1.54    4.97
  -9   1  31   -0.00    7.16
  -9  -1  31   -0.00    6.30
  -9   1  32   -0.00    5.98
  -9  -1  32    1.67    5.64
  -9   1  33    3.62    6.96
  -9  -1  33   -0.00    6.62
  -9   1  34    1.57    5.01
  -9  -1  34    0.36    6.14
  -9   2   1   27.80    9.09
   9   2  -1   33.35    8.51
   9   2  -1   37.16    8.53
   9   2  -1   29.84    8.31
  -9  -2   1   21.25    7.27
  -9   2   2    7.66    6.11
   9   2  -2   10.42    5.73
  -9  -2   2   11.95    5.91
  -9   2   3  100.32   16.46
   9   2  -3  100.96   14.76
  -9  -2   3   56.24   12.09
  -9   2   4    7.86    5.48
   9   2  -4    0.00    3.99
  -9  -2   4   11.26    5.56
  -9   2   5   13.37    6.77
   9   2  -5    6.07    5.30
  -9  -2   5   18.01    7.04
   9   2  -6    0.00    4.19
  -9  -2   6   -0.00    3.91
   9   2  -7   41.23   10.50
  -9  -2   7   49.41   10.62
  -9   2   8   22.59    8.63
   9   2  -8   24.41    8.54
  -9  -2   8   19.90    7.85
  -9   2   9   48.49   11.69
   9   2  -9   32.67    9.30
  -9  -2   9   47.47   10.86
  -9   2  10    3.26    4.72
   9   2 -10    3.41    5.73
  -9   2  11   -0.00    5.22
   9   2 -11   -0.00    5.07
  -9   2  12    7.51    6.07
   9   2 -12   10.95    6.11
  -9   2  13   31.75    9.73
   9   2 -13   18.49    8.35
  -9  -2  13   22.22    8.11
  -9   2  14   20.16    8.49
   9   2 -14   39.45   10.87
  -9  -2  14   15.19    7.10
  -9   2  15    8.99    7.18
   9   2 -15    3.59    5.50
  -9  -2  15   14.80    7.67
  -9   2  16    6.04    6.61
   9   2 -16    2.97    5.11
  -9  -2  16    2.46    6.26
  -9   2  17   38.01   10.93
   9   2 -17   29.94   10.60
  -9  -2  17   24.55    9.31
  -9   2  18   -0.00    6.13
   9   2 -18    4.32    6.42
  -9  -2  18   -0.00    4.88
  -9   2  19   83.75   15.38
   9   2 -19   62.83   14.91
  -9  -2  19   49.78   13.18
  -9   2  20    0.00    4.55
   9   2 -20    0.88    5.04
  -9  -2  20    8.79    6.36
  -9   2  21    0.00    6.95
   9  -2 -21    5.20    5.98
   9   2 -21   -0.00    6.35
  -9  -2  21    7.64    6.57
  -9   2  22    5.99    6.02
   9  -2 -22    0.00    5.61
   9   2 -22    7.94    7.14
  -9  -2  22    2.23    5.44
  -9   2  23   44.15   11.83
   9  -2 -23   38.64   12.55
   9   2 -23   22.15   10.88
  -9  -2  23   27.60   10.40
  -9   2  24   -0.00    5.84
   9  -2 -24    2.55    7.05
   9   2 -24    0.95    5.61
  -9  -2  24    3.12    5.62
  -9   2  25   12.83    8.23
   9   2 -25    8.08    7.55
  -9  -2  25    3.02    6.41
  -9   2  26   -0.00    5.12
   9   2 -26   -0.00    5.91
  -9  -2  26    2.79    5.24
  -9   2  27    9.98    7.70
   9   2 -27   15.47    8.72
  -9  -2  27   -0.00    7.47
  -9   2  28    2.01    5.82
   9   2 -28   -0.00    6.60
  -9  -2  28    0.00    5.78
  -9   2  29   10.02    8.07
   9   2 -29    4.57    6.99
  -9  -2  29    6.95    6.61
  -9   2  30   -0.00    5.94
   9   2 -30    0.09    5.11
  -9  -2  30    4.08    7.13
  -9   2  31    5.33    6.75
  -9  -2  31   -0.00    6.71
  -9   2  32    5.70    5.53
  -9  -2  32   -0.00    7.05
  -9   2  33    4.06    6.83
  -9  -2  33    5.50    6.38
  -9   2  34    1.78    6.26
  -9  -2  34    2.58    6.69
  -9   3   1  161.43   23.21
   9   3  -1  153.29   20.03
   9   3  -1  174.05   20.05
  -9  -3   1  136.23   19.40
  -9   3   2   38.30   10.65
   9   3  -2   23.69    6.90
   9   3  -2   16.73    6.83
  -9  -3   2   31.84    8.17
  -9   3   3    0.34    4.97
   9   3  -3    1.43    3.97
   9   3  -3    1.33    3.85
  -9  -3   3    4.24    4.64
  -9   3   4    3.63    5.34
   9  -3  -4    2.19    4.35
   9  -3  -4    0.00    5.48
   9   3  -4    1.01    4.31
  -9  -3   4    3.59    4.68
  -9   3   5   29.74    9.61
  -9   3   5   50.87   11.68
   9  -3  -5   29.95    9.00
   9  -3  -5   38.21   10.88
   9   3  -5   34.34    9.26
  -9  -3   5   50.62   10.35
  -9   3   6   32.20    9.57
   9  -3  -6   10.59    7.21
   9  -3  -6   42.05   10.72
   9   3  -6   29.42    8.42
  -9  -3   6   29.05    8.26
  -9   3   7   21.20    8.54
   9  -3  -7   27.81    9.49
   9   3  -7   15.60    7.03
  -9  -3   7   20.97    7.06
  -9   3   8   -0.00    5.10
   9  -3  -8   -0.00    4.53
   9   3  -8    2.92    4.29
  -9  -3   8    0.00    4.64
  -9   3   9    0.00    4.35
   9  -3  -9   13.12    7.43
   9   3  -9    0.00    5.84
  -9  -3   9    6.39    5.39
  -9   3  10    3.47    4.93
   9  -3 -10    5.30    5.58
   9   3 -10    6.35    6.32
  -9  -3  10    7.38    6.05
  -9   3  11  117.17   19.18
   9  -3 -11  100.83   18.58
   9   3 -11  122.31   18.59
  -9   3  12   14.00    7.72
   9  -3 -12   15.39    7.58
   9   3 -12   19.03    7.95
  -9   3  13    5.09    5.67
   9   3 -13    9.88    6.50
  -9   3  14    3.65    5.71
   9   3 -14    1.56    4.78
  -9  -3  14   -0.00    4.81
  -9   3  15   72.39   13.85
   9   3 -15   30.77   10.48
  -9  -3  15   23.09    8.84
  -9   3  16    6.71    7.67
   9   3 -16   12.25    7.35
  -9  -3  16    0.00    5.19
  -9   3  17   16.89    8.28
   9   3 -17   15.61    7.98
  -9  -3  17   12.72    6.53
  -9   3  18    1.95    5.56
   9   3 -18    4.75    6.19
  -9  -3  18   -0.00    5.52
  -9   3  19    2.41    6.28
   9   3 -19   12.50    7.42
  -9  -3  19   -0.00    4.74
  -9   3  20    0.00    6.79
   9   3 -20    1.51    5.78
  -9  -3  20    5.35    5.44
  -9   3  21   48.61   12.76
   9   3 -21   34.83   11.87
  -9  -3  21   38.93   11.98
  -9   3  22    4.02    5.92
   9   3 -22    0.45    5.79
  -9  -3  22   10.20    7.75
  -9   3  23    0.00    6.94
   9   3 -23    1.90    6.35
  -9  -3  23   -0.00    5.96
  -9   3  24    1.87    6.03
   9   3 -24    0.85    5.82
  -9  -3  24   -0.00    5.40
  -9   3  25    6.70    7.52
   9   3 -25    5.21    6.93
  -9  -3  25    1.79    6.35
  -9   3  26    0.84    7.24
   9   3 -26    2.48    6.53
  -9  -3  26    3.07    5.44
  -9   3  27    8.81    8.15
   9   3 -27    0.56    6.71
  -9  -3  27   -0.00    5.51
  -9   3  28    2.28    6.94
   9   3 -28    4.74    6.87
  -9  -3  28   -0.00    6.05
  -9   3  29   -0.00    5.24
   9   3 -29    3.37    5.40
  -9  -3  29    0.00    5.12
  -9   3  30    1.71    7.05
   9   3 -30    8.75    8.01
  -9  -3  30   -0.00    6.84
  -9   3  31    8.21    7.20
   9   3 -31   -0.00    6.89
  -9  -3  31    0.97    6.68
  -9   3  32    0.00    4.41
  -9  -3  32    2.12    6.04
  -9   3  33    0.36    5.29
  -9  -3  33   -0.00    6.41
  -9  -3  34   -0.00    6.50
  -9   4   1    0.00    6.28
   9  -4  -1    0.00    5.30
   9   4  -1   -0.00    3.54
   9   4  -1   -0.00    3.47
  -9  -4   1   -0.00    3.49
  -9   4   2   28.20   10.38
  -9   4   2   40.36   11.41
   9  -4  -2   21.36    8.44
   9  -4  -2   36.05   10.48
   9   4  -2   38.44    8.49
   9   4  -2   27.69    7.90
  -9  -4   2   33.68    8.14
  -9   4   3   35.19   10.93
  -9   4   3   32.34   10.65
   9  -4  -3   48.19   11.56
   9  -4  -3   59.96   13.14
   9   4  -3   58.90   10.39
   9   4  -3   42.38    9.78
  -9  -4   3   28.82    8.06
  -9   4   4   39.19   11.74
  -9   4   4   48.79   12.22
   9  -4  -4   37.85   10.78
   9  -4  -4   42.65   11.53
   9   4  -4   46.94    9.65
   9   4  -4   51.32   10.41
  -9  -4   4   40.29    9.44
  -9   4   5   66.43   14.17
  -9   4   5   65.71   13.93
   9  -4  -5   50.61   12.95
   9  -4  -5   83.36   15.84
   9   4  -5   86.47   13.47
   9   4  -5   66.31   12.12
  -9  -4   5   65.33   12.21
  -9   4   6    2.89    5.63
  -9   4   6   -0.00    4.61
   9  -4  -6    0.00    5.38
   9  -4  -6    0.00    5.68
   9   4  -6   -0.00    4.57
  -9  -4   6    1.16    3.84
  -9   4   7   35.63   11.33
   9  -4  -7   30.50   10.33
   9  -4  -7   53.92   12.67
   9   4  -7   59.07   11.52
  -9  -4   7   64.86   11.86
  -9   4   8   81.78   15.83
   9  -4  -8   58.46   13.76
   9   4  -8   73.68   13.42
  -9  -4   8   77.68   13.40
  -9   4   9   23.95    8.70
   9  -4  -9   39.99   11.30
   9   4  -9   34.27    9.91
  -9  -4   9   39.23    9.64
  -9   4  10   -0.00    6.03
   9  -4 -10   -0.00    5.02
   9   4 -10    5.69    5.11
  -9  -4  10    5.27    5.63
  -9   4  11    2.97    5.84
   9  -4 -11    0.25    5.58
   9   4 -11    5.63    5.39
  -9   4  12    3.30    5.84
   9  -4 -12   -0.00    4.77
   9   4 -12    1.00    4.54
  -9   4  13   48.18   12.12
   9  -4 -13   39.45   12.27
   9   4 -13   33.36   10.18
  -9   4  14    8.57    7.65
   9  -4 -14    7.97    7.03
   9   4 -14    6.62    5.55
  -9  -4  14    1.41    4.89
  -9   4  15   22.06    9.15
   9  -4 -15    1.44    5.78
   9   4 -15    7.84    6.53
  -9  -4  15    6.03    6.01
  -9   4  16   -0.00    5.66
   9  -4 -16   -0.00    6.80
   9   4 -16    5.53    6.12
  -9  -4  16    4.14    4.86
  -9   4  17   41.58   10.54
   9  -4 -17   22.78   10.74
   9   4 -17   13.96    7.46
  -9  -4  17    7.12    6.98
  -9   4  18   51.02   13.06
   9  -4 -18   53.01   14.18
   9   4 -18   44.27   11.86
  -9  -4  18   45.26   12.02
  -9   4  19   48.08   12.54
   9   4 -19   25.09   10.43
  -9  -4  19   43.74   11.89
  -9   4  20    3.75    5.14
   9   4 -20    3.26    5.69
  -9  -4  20   -0.00    5.42
  -9   4  21   -0.00    4.53
   9   4 -21   -0.00    4.52
  -9  -4  21    6.17    6.17
  -9   4  22    4.99    6.23
   9   4 -22   13.24    7.90
  -9  -4  22    0.00    5.02
  -9   4  23   40.60   11.32
   9   4 -23   14.37    8.83
  -9  -4  23   13.37    7.36
  -9   4  24    2.56    5.69
   9   4 -24    4.65    6.86
  -9  -4  24    9.06    7.49
  -9   4  25    2.87    5.83
   9   4 -25   -0.00    5.10
  -9  -4  25    3.50    6.38
  -9   4  26   -0.00    5.24
   9   4 -26    0.41    5.03
  -9  -4  26   -0.00    4.97
  -9   4  27    6.17    7.49
   9   4 -27   -0.00    6.08
  -9  -4  27   -0.00    6.52
  -9   4  28    3.37    6.96
   9   4 -28    1.83    5.86
  -9  -4  28   -0.00    6.67
  -9   4  29   13.51    8.75
   9   4 -29    9.37    8.24
  -9  -4  29   11.52    9.10
  -9   4  30    2.85    6.64
   9   4 -30   -0.00    5.57
  -9  -4  30    6.69    7.61
  -9   4  31    0.49    6.36
   9   4 -31    3.37    6.85
  -9  -4  31    5.75    7.70
  -9   4  32    0.00    5.94
   9   4 -32    3.56    7.66
  -9  -4  32   -0.00    5.94
  -9   4  33    9.24    8.24
  -9  -4  33    0.00    7.30
  -9   5   1  131.95   20.37
   9  -5  -1  156.79   20.88
   9  -5  -1   77.83   16.32
   9   5  -1   89.38   13.64
   9   5  -1   84.41   13.88
  -9  -5   1   92.87   14.04
  -9   5   2   31.01   11.12
   9  -5  -2   33.81   11.27
   9  -5  -2   56.19   13.57
   9   5  -2   53.74    9.86
   9   5  -2   52.48    9.94
  -9  -5   2   43.99    9.35
  -9   5   3    6.74    6.76
  -9   5   3   11.24    7.75
   9  -5  -3   12.56    7.30
   9  -5  -3    3.16    5.09
   9   5  -3    5.72    4.78
   9   5  -3   14.15    6.55
  -9  -5   3    7.30    5.55
  -9   5   4   39.79   11.87
  -9   5   4   27.82   10.81
   9  -5  -4   34.43   10.54
   9  -5  -4   48.70   12.69
   9   5  -4   63.18   11.10
   9   5  -4   52.10   10.44
  -9  -5   4   54.79   10.14
  -9   5   5   18.57    8.20
  -9   5   5   25.52    9.59
   9  -5  -5   13.67    7.88
   9  -5  -5   27.05    9.63
   9   5  -5   27.07    7.76
   9   5  -5   20.66    7.41
  -9  -5   5   26.85    7.35
  -9   5   6   30.85    9.80
  -9   5   6   37.17   10.85
   9  -5  -6   33.02   10.39
   9  -5  -6   20.00   10.07
   9   5  -6   39.95    9.17
   9   5  -6   27.03    8.20
  -9  -5   6   32.21    8.42
  -9   5   7   65.08   13.75
   9  -5  -7   47.70   12.16
   9  -5  -7   61.06   13.88
   9   5  -7   49.08   11.95
  -9  -5   7   75.91   12.62
  -9   5   8    3.46    5.29
   9  -5  -8   -0.00    4.73
   9  -5  -8   -0.00    5.52
   9   5  -8    5.46    5.37
  -9  -5   8    6.34    5.10
  -9   5   9    1.23    4.52
   9  -5  -9    3.63    5.75
   9   5  -9    3.05    4.64
  -9  -5   9    0.47    3.84
  -9   5  10    2.22    4.78
   9  -5 -10    7.75    6.90
   9   5 -10    0.00    5.53
  -9  -5  10    2.92    5.09
  -9   5  11   44.97   11.85
   9  -5 -11   47.02   13.19
   9   5 -11   29.11    9.42
  -9  -5  11   64.94   12.46
  -9   5  12   22.86    9.94
   9  -5 -12   20.58    9.44
   9   5 -12   20.46    7.63
  -9   5  13   -0.00    4.80
   9  -5 -13   -0.00    5.18
   9   5 -13   -0.00    4.33
  -9   5  14    7.21    6.93
   9  -5 -14    8.69    6.22
   9   5 -14   13.73    7.07
  -9  -5  14   10.98    6.62
  -9   5  15   13.29    7.83
   9  -5 -15   31.77   11.78
   9   5 -15   14.54    7.52
  -9  -5  15   18.41    8.30
  -9   5  16   25.89    9.16
   9  -5 -16   13.41    8.40
   9   5 -16   26.16    8.68
  -9  -5  16   18.41    8.03
  -9   5  17   34.59   10.97
   9  -5 -17   42.29   12.61
   9   5 -17   25.71    9.35
  -9  -5  17   26.53    9.38
  -9   5  18    0.00    5.86
   9   5 -18    8.75    7.05
  -9  -5  18   -0.00    5.26
  -9   5  19   -0.00    6.41
   9   5 -19    1.23    4.75
  -9  -5  19   -0.00    5.41
  -9   5  20    3.70    6.43
   9   5 -20   12.03    7.21
  -9  -5  20    8.10    6.86
  -9   5  21    7.69    6.85
   9   5 -21    7.32    6.44
  -9  -5  21    5.10    6.77
  -9   5  22   15.63    9.32
   9   5 -22    9.55    6.67
  -9  -5  22    8.70    7.16
  -9   5  23    5.51    7.21
   9   5 -23    7.78    7.21
  -9  -5  23    8.34    6.48
  -9   5  24    2.07    5.44
   9   5 -24   -0.00    4.47
  -9  -5  24    6.51    6.14
  -9   5  25   -0.00    5.74
   9   5 -25    1.03    4.94
  -9  -5  25   -0.00    5.48
  -9   5  26    0.00    7.01
   9   5 -26    4.93    5.79
  -9  -5  26    5.40    8.20
  -9   5  27    7.13    7.10
   9   5 -27    1.90    5.85
  -9  -5  27    5.90    7.62
  -9   5  28    5.18    8.47
   9   5 -28   10.26    6.90
  -9  -5  28    0.96    6.11
  -9   5  29   -0.00    6.36
   9   5 -29    2.57    6.05
  -9  -5  29    0.00    6.78
  -9   5  30    0.00    6.26
   9   5 -30    4.29    6.23
  -9  -5  30   -0.00    5.34
  -9   5  31    0.00    4.88
   9   5 -31    1.68    5.96
  -9  -5  31   -0.00    7.28
  -9   5  32   -0.00    6.94
   9   5 -32    0.18    4.59
  -9  -5  32    9.06    8.92
   9   5 -33   -0.00    5.85
  -9  -5  33    7.17    7.02
  -9   6   1    0.00    5.92
   9  -6  -1    5.68    6.35
   9  -6  -1    0.13    5.59
   9   6  -1    1.51    3.64
  -9  -6   1    0.00    3.25
  -9   6   2   65.62   14.94
   9  -6  -2   91.58   16.95
   9  -6  -2   88.12   16.29
   9   6  -2   52.97   10.62
  -9  -6   2   48.13    9.80
  -9   6   3   33.74   10.59
   9  -6  -3   18.26    8.56
   9  -6  -3   21.35    9.10
   9   6  -3   23.65    7.09
  -9  -6   3   15.07    6.28
  -9   6   4   12.84    8.42
  -9   6   4   16.42    8.28
   9  -6  -4   19.61    9.01
   9  -6  -4   24.78   10.12
   9   6  -4   25.84    7.14
  -9  -6   4   19.96    6.65
  -9   6   5   28.36   10.21
  -9   6   5   22.92    8.88
   9  -6  -5   12.23    8.04
   9  -6  -5   21.69    9.28
   9   6  -5   23.00    6.90
  -9  -6   5   13.68    6.43
  -9   6   6   13.40    7.45
  -9   6   6    9.15    7.38
   9  -6  -6    0.45    5.16
   9  -6  -6    5.89    7.10
   9   6  -6   10.80    6.11
  -9  -6   6    8.24    4.91
  -9   6   7   29.72    9.76
  -9   6   7    7.24    6.92
   9  -6  -7   11.89    7.07
   9  -6  -7   20.31    8.86
   9   6  -7   17.74    7.05
  -9  -6   7   13.70    6.38
  -9   6   8   86.34   15.65
   9  -6  -8   44.80   12.53
   9  -6  -8   54.45   14.34
   9   6  -8   59.72   11.93
  -9  -6   8   70.68   12.63
  -9   6   9   11.28    8.43
   9  -6  -9    4.23    5.71
   9  -6  -9    7.69    5.93
   9   6  -9    8.97    5.94
  -9  -6   9   17.79    6.94
  -9   6  10    0.00    5.19
   9  -6 -10    4.84    5.24
   9  -6 -10    1.84    6.43
   9   6 -10    2.72    4.26
  -9  -6  10    0.00    4.08
  -9   6  11   -0.00    3.80
   9  -6 -11   -0.00    5.10
   9   6 -11    2.32    4.21
  -9  -6  11    0.98    5.10
  -9   6  12   37.60   10.32
   9  -6 -12   34.37   11.36
   9   6 -12    8.59    5.47
  -9   6  13   26.63    9.37
   9  -6 -13   17.55    8.61
   9   6 -13   11.03    6.11
  -9   6  14   28.56   10.60
   9  -6 -14   26.24   10.57
   9   6 -14   32.12    9.32
  -9  -6  14   25.01    9.01
  -9   6  15   12.82    6.58
   9   6 -15    6.95    5.36
  -9  -6  15    1.23    4.92
  -9   6  16    0.00    6.42
   9   6 -16   -0.00    3.52
  -9  -6  16   -0.00    5.33
  -9   6  17    0.00    5.88
   9   6 -17    3.04    4.52
  -9  -6  17    2.68    6.26
  -9   6  18   10.67    7.40
   9   6 -18   27.46    8.84
  -9  -6  18   22.37    9.43
  -9   6  19   27.39    9.81
   9   6 -19    5.84    6.06
  -9  -6  19    8.32    6.77
  -9   6  20    5.57    7.63
   9   6 -20    3.21    5.64
  -9  -6  20   -0.00    5.61
  -9   6  21    0.00    5.45
   9   6 -21   -0.00    5.20
  -9  -6  21    5.30    6.35
  -9   6  22   13.83    8.27
   9   6 -22    0.03    4.18
  -9  -6  22    3.79    7.21
  -9   6  23   15.10    8.25
   9   6 -23    3.81    6.05
  -9  -6  23    3.37    6.73
  -9   6  24   10.24    7.38
   9   6 -24   11.83    7.16
  -9  -6  24    7.81    6.73
  -9   6  25    5.38    6.05
   9   6 -25    0.00    4.32
  -9  -6  25    0.00    6.64
  -9   6  26    5.40    6.64
   9   6 -26   -0.00    5.46
  -9  -6  26    0.87    6.38
  -9   6  27    0.00    5.15
   9   6 -27    4.36    5.46
  -9  -6  27    2.67    5.52
  -9   6  28    1.13    5.87
   9   6 -28   -0.00    4.52
  -9  -6  28    2.06    6.24
  -9   6  29    0.00    6.25
   9   6 -29    0.00    4.96
  -9  -6  29    9.65    8.15
  -9   6  30    0.00    6.42
   9   6 -30   -0.00    5.68
  -9  -6  30   -0.00    7.15
  -9   6  31    4.33    7.51
   9   6 -31    4.61    6.60
  -9  -6  31    7.25    7.37
  -9   6  32    3.72    6.65
   9   6 -32   -0.00    5.35
  -9  -6  32    4.40    7.28
   9   6 -33   -0.00    6.66
  -9  -6  33    5.91    7.70
   9   6 -34    4.94    7.03
  -9   7   1   15.49    9.04
   9  -7  -1   12.04    6.71
   9   7  -1    7.99    4.59
  -9   7   2    5.00    7.42
   9  -7  -2   11.15    7.39
   9   7  -2    7.48    4.34
  -9   7   3   -0.00    5.59
   9  -7  -3   -0.00    4.96
   9  -7  -3    1.78    5.11
   9   7  -3   -0.00    3.61
  -9   7   4   28.52   10.24
   9  -7  -4    6.37    7.73
   9  -7  -4   20.45    9.32
   9   7  -4   13.59    5.65
  -9   7   5    2.13    6.26
   9  -7  -5   15.82    7.68
   9  -7  -5    7.40    6.80
   9   7  -5    6.23    4.40
  -9   7   6   14.58   10.05
  -9   7   6   38.76   11.66
   9  -7  -6   55.80   12.79
   9   7  -6   24.02    7.50
  -9  -7   6   26.03    7.74
  -9   7   7    1.94    6.48
  -9   7   7    6.21    6.27
   9  -7  -7    2.69    3.80
   9  -7  -7    2.00    6.55
   9   7  -7    6.11    4.40
  -9  -7   7    0.77    3.57
  -9   7   8    1.99    6.21
   9  -7  -8   -0.00    4.89
   9  -7  -8    0.00    5.19
   9   7  -8    0.51    4.24
  -9  -7   8    6.19    4.98
  -9   7   9   12.55    7.64
   9  -7  -9    0.00    7.09
   9  -7  -9   15.91    8.15
   9   7  -9    0.00    4.13
  -9  -7   9    9.17    5.32
  -9   7  10    9.73    7.33
   9  -7 -10    1.31    5.20
   9  -7 -10   20.28    8.53
   9   7 -10   18.15    6.29
  -9  -7  10   24.20    7.71
  -9   7  11   18.48    8.64
   9  -7 -11    1.61    5.85
   9  -7 -11   20.27    9.20
   9   7 -11    5.94    4.65
  -9  -7  11   12.79    6.61
  -9   7  12   40.58   11.62
   9  -7 -12   26.44   10.29
   9   7 -12   30.20    8.99
  -9   7  13    0.00    5.72
   9   7 -13   -0.00    3.48
  -9   7  14    8.92    6.63
   9   7 -14    1.90    3.79
  -9  -7  14    5.60    6.46
  -9   7  15   12.16    7.50
   9   7 -15    1.33    3.70
  -9  -7  15   -0.00    4.93
  -9   7  16   41.42   11.52
   9   7 -16   18.35    7.41
  -9  -7  16   24.09    9.20
  -9   7  17    0.00    5.66
   9   7 -17    9.84    6.55
  -9  -7  17   -0.00    4.77
  -9   7  18   -0.00    6.15
   9   7 -18    1.97    5.48
  -9  -7  18   -0.00    4.89
  -9   7  19   -0.00    4.45
   9   7 -19    0.00    5.26
  -9  -7  19    2.20    6.16
  -9   7  20   11.08    7.30
   9   7 -20    4.98    5.65
  -9  -7  20    0.00    5.64
  -9   7  21   15.67    8.30
   9   7 -21    7.20    7.09
  -9  -7  21    2.93    5.70
  -9   7  22   14.13    7.66
   9   7 -22    3.33    5.38
  -9  -7  22    5.09    5.85
  -9   7  23    0.45    5.79
   9   7 -23    0.00    4.67
  -9  -7  23    0.29    5.84
  -9   7  24   -0.00    5.28
   9   7 -24    1.48    5.71
  -9  -7  24   -0.00    5.95
  -9   7  25    2.61    6.60
   9   7 -25   -0.00    5.91
  -9  -7  25    6.82    6.47
  -9   7  26   14.25    8.91
   9   7 -26   18.13    9.31
  -9  -7  26    4.08    7.03
  -9   7  27    6.67    6.97
   9   7 -27   13.05    7.99
  -9  -7  27   -0.00    6.72
  -9   7  28    0.34    5.35
   9   7 -28    0.00    5.29
  -9  -7  28    0.15    5.91
  -9   7  29   -0.00    5.26
   9   7 -29   -0.00    6.27
  -9  -7  29   -0.00    5.89
  -9   7  30    5.32    6.24
   9   7 -30    0.00    5.20
  -9  -7  30    0.56    5.82
  -9   7  31    4.61    6.79
   9   7 -31    4.87    7.38
  -9  -7  31    0.00    7.17
   9   7 -32    0.16    4.30
  -9  -7  32    5.73    8.32
   9   7 -33    0.05    5.46
   9   7 -34    1.54    5.84
   9  -8  -1   10.32    7.29
   9   8  -1    6.39    4.27
   9  -8  -2   19.10    9.10
   9   8  -2   10.63    5.09
   9  -8  -3   10.61    6.76
   9   8  -3    0.00    3.33
   9  -8  -4   20.23    9.89
   9   8  -4   36.98    8.02
   9  -8  -5    5.86    6.06
   9  -8  -5   -0.00    5.18
   9   8  -5   -0.00    3.89
   9  -8  -6    4.46    5.01
   9  -8  -6   -0.00    6.75
   9   8  -6    4.29    4.05
  -9   8   7    7.31    6.52
   9  -8  -7    0.00    5.86
   9   8  -7    2.44    3.64
  -9   8   8   49.38   13.88
  -9   8   8   32.82   11.16
   9  -8  -8   31.34   11.14
   9   8  -8   53.64   10.09
  -9   8   9    2.88    6.32
  -9   8   9    0.64    5.62
   9  -8  -9    1.86    4.35
   9   8  -9   -0.00    3.54
  -9   8  10    0.00    6.43
   9  -8 -10   11.67    7.06
   9   8 -10    8.25    5.28
  -9   8  11    5.48    6.12
   9  -8 -11    3.65    5.95
   9   8 -11   -0.00    4.79
  -9  -8  11    7.40    5.60
  -9   8  12    6.55    7.10
   9  -8 -12    0.00    5.84
   9   8 -12    8.37    6.36
  -9   8  13    1.51    5.98
   9  -8 -13   -0.00    5.41
   9   8 -13    0.69    3.84
  -9   8  14   22.07    9.56
   9  -8 -14    8.70    7.33
   9   8 -14    8.69    6.38
  -9  -8  14    5.38    5.28
  -9   8  15   -0.00    4.29
   9   8 -15   -0.00    4.39
  -9  -8  15   10.18    6.75
  -9   8  16    6.20    6.04
   9   8 -16   -0.00    5.08
  -9  -8  16   -0.00    4.61
  -9   8  17    4.00    6.32
   9   8 -17    0.00    4.80
  -9  -8  17    5.24    5.98
  -9   8  18   11.95    8.18
   9   8 -18   15.96    7.57
  -9  -8  18    6.00    6.45
  -9   8  19    6.65    7.53
   9   8 -19   -0.00    5.75
  -9  -8  19    4.23    6.05
  -9   8  20    9.99    7.02
   9   8 -20    3.68    5.69
  -9  -8  20    5.00    6.80
  -9   8  21    2.13    5.96
   9   8 -21   -0.00    4.35
  -9  -8  21    6.94    6.77
  -9   8  22    3.71    4.89
   9   8 -22    1.20    5.35
  -9  -8  22    0.00    5.53
  -9   8  23    0.00    5.38
   9   8 -23    4.33    5.39
  -9  -8  23    5.29    7.00
  -9   8  24    7.64    7.21
   9   8 -24   11.43    6.87
  -9  -8  24    7.73    7.08
  -9   8  25   -0.00    4.72
   9   8 -25    3.32    5.26
  -9  -8  25   -0.00    6.53
  -9   8  26    4.23    7.27
   9   8 -26    0.00    5.39
  -9  -8  26    0.00    7.24
  -9   8  27    2.74    6.55
   9   8 -27    5.63    6.88
  -9  -8  27   -0.00    6.55
  -9   8  28   -0.00    4.90
   9   8 -28    0.00    5.21
  -9  -8  28   -0.00    6.65
  -9   8  29   -0.00    5.07
   9   8 -29    2.63    6.83
  -9  -8  29   -0.00    7.61
  -9   8  30    3.38    6.04
   9   8 -30    6.21    6.70
  -9  -8  30   -0.00    5.85
   9   8 -31   -0.00    5.94
  -9  -8  31   -0.00    7.17
   9   8 -32   -0.00    5.97
  -9  -8  32    5.55    8.11
   9   8 -33    8.82    8.38
  -9   9   1    4.59    5.40
   9  -9  -1    4.81    6.72
   9   9  -1    3.13    3.47
  -9   9   2   30.44   11.06
   9  -9  -2   19.53    8.95
   9   9  -2   24.45    6.37
  -9   9   3    0.21    6.04
   9  -9  -3    0.00    6.64
   9   9  -3    0.83    3.63
  -9   9   4    0.00    5.68
   9  -9  -4   18.29    8.91
   9   9  -4    9.18    4.65
  -9   9   5   -0.00    4.94
   9  -9  -5    0.00    5.51
   9   9  -5   -0.00    2.98
  -9   9   6   30.66   11.30
   9  -9  -6   43.36   12.65
   9   9  -6   24.78    7.00
  -9   9   7    0.00    4.86
   9  -9  -7    0.34    6.10
   9   9  -7   -0.00    3.23
  -9   9   8   -0.00    5.43
   9  -9  -8    6.52    7.11
   9   9  -8    2.59    4.51
  -9   9   9    2.19    5.24
  -9   9   9   -0.00    5.11
   9  -9  -9   -0.00    6.24
   9   9  -9   -0.00    4.07
  -9   9  10    0.00    5.90
  -9   9  10   10.72    7.50
   9  -9 -10    2.53    6.22
   9   9 -10    5.72    4.94
  -9   9  11   -0.00    5.59
   9  -9 -11    0.83    4.55
   9   9 -11    5.72    5.11
  -9   9  12   31.24   10.00
   9  -9 -12   37.30   11.31
   9   9 -12   27.84    8.62
  -9   9  13   -0.00    5.60
   9  -9 -13   -0.00    5.46
   9   9 -13    3.28    4.98
  -9   9  14   -0.00    7.17
   9  -9 -14   -0.00    4.94
   9   9 -14   -0.00    2.93
  -9   9  15    0.00    6.63
   9  -9 -15    5.51    6.48
   9   9 -15    3.21    5.76
  -9   9  16   46.27   12.77
   9  -9 -16    8.57    7.46
   9   9 -16   21.17    7.99
  -9   9  17   -0.00    5.01
   9   9 -17    2.95    5.26
  -9  -9  17   -0.00    4.93
  -9   9  18    0.91    4.38
   9   9 -18    2.40    6.46
  -9  -9  18    1.81    5.43
  -9   9  19    6.82    6.99
   9   9 -19   -0.00    4.83
  -9  -9  19    5.81    5.89
  -9   9  20    7.07    7.71
   9   9 -20   12.61    7.72
  -9  -9  20    0.00    4.85
  -9   9  21   -0.00    6.31
   9   9 -21   -0.00    4.50
  -9  -9  21    0.06    5.56
  -9   9  22   12.27    8.23
   9   9 -22    5.80    6.14
  -9  -9  22   11.58    8.09
  -9   9  23    2.67    6.08
   9   9 -23   -0.00    5.25
  -9  -9  23    1.86    6.49
  -9   9  24    0.00    6.38
   9   9 -24    3.58    5.78
  -9  -9  24    0.20    6.86
  -9   9  25    2.14    7.21
   9   9 -25   -0.00    5.18
  -9  -9  25   -0.00    6.50
  -9   9  26   13.18    9.36
   9   9 -26    0.00    5.43
  -9  -9  26    0.83    5.79
  -9   9  27   -0.00    6.04
   9   9 -27    5.79    7.17
  -9  -9  27    9.87    8.25
  -9   9  28    5.38    6.48
   9   9 -28   -0.00    5.72
  -9  -9  28    0.83    6.98
  -9   9  29    1.61    6.42
   9   9 -29    2.39    5.25
  -9  -9  29    0.63    7.13
   9   9 -30   -0.00    6.16
  -9  -9  30    0.18    7.66
  -9  -9  31    2.97    7.19
  -9  10   1    1.44    6.11
   9 -10  -1    2.48    6.42
   9  10  -1    0.00    3.24
  -9  10   2    7.69    7.30
   9 -10  -2   11.73    7.50
   9  10  -2   12.97    4.83
  -9  10   3    0.00    5.91
   9 -10  -3   -0.00    5.38
   9  10  -3   -0.00    2.87
  -9  10   4   11.23    8.59
   9 -10  -4    8.64    8.07
   9  10  -4   22.08    6.35
  -9  10   5   -0.00    6.46
   9 -10  -5   -0.00    5.83
   9  10  -5    2.79    3.62
  -9  10   6   -0.00    4.41
   9 -10  -6    5.24    6.59
   9  10  -6    8.69    4.80
  -9  10   7   -0.00    5.37
   9 -10  -7    6.27    5.95
   9  10  -7    6.39    4.69
  -9  10   8    5.62    6.52
   9 -10  -8    9.74    8.51
   9  10  -8   16.45    6.73
  -9  10   9    4.62    6.01
   9 -10  -9    2.67    6.11
   9  10  -9    5.82    4.35
  -9  10  10   -0.00    6.56
  -9  10  10    0.00    4.93
   9 -10 -10    3.48    6.39
   9  10 -10    0.00    4.51
  -9  10  11    1.18    6.65
  -9  10  11   -0.00    6.29
   9 -10 -11    0.00    6.66
   9  10 -11    5.37    5.19
  -9  10  12    4.55    6.55
  -9  10  12    2.66    5.35
   9 -10 -12    0.05    5.94
   9  10 -12    4.63    4.30
  -9  10  13   -0.00    5.32
   9 -10 -13   -0.00    6.17
   9  10 -13   -0.00    4.40
  -9  10  14    9.51    7.25
   9 -10 -14    0.47    6.11
   9  10 -14   17.03    6.92
  -9  10  15    3.62    5.45
   9 -10 -15    0.00    5.02
   9  10 -15    1.09    3.81
  -9  10  16    0.00    5.20
   9 -10 -16   -0.00    4.48
   9  10 -16   -0.00    4.42
  -9  10  17    3.84    5.69
   9 -10 -17    0.00    5.20
   9  10 -17    4.25    4.42
  -9  10  18    2.45    5.18
   9 -10 -18    2.61    5.93
   9  10 -18   17.07    7.59
  -9  10  19   -0.00    5.83
   9  10 -19   -0.00    5.23
  -9  10  20    2.81    5.40
   9  10 -20    2.93    4.25
  -9  10  21   -0.00    5.02
   9  10 -21   -0.00    4.47
  -9  10  22    5.36    7.40
   9  10 -22   -0.00    4.93
  -9  10  23    0.00    5.09
   9  10 -23   -0.00    5.04
  -9  10  24    0.00    7.00
   9  10 -24   -0.00    4.48
  -9 -10  24   -0.00    6.58
  -9  10  25   -0.00    7.37
   9  10 -25    0.00    5.33
  -9 -10  25   -0.00    8.07
  -9  10  26   -0.00    6.36
   9  10 -26   -0.00    5.85
  -9 -10  26    0.00    6.83
  -9  10  27   -0.00    5.77
   9  10 -27    0.61    5.41
  -9 -10  27    0.92    7.05
  -9  10  28    0.00    6.52
  -9 -10  28    0.00    6.13
  -9 -10  29   -0.00    7.60
  -9 -10  30   -0.00    6.83
  -9  11   1   -0.00    6.05
   9 -11  -1    4.56    6.38
   9  11  -1   -0.00    2.81
  -9  11   2   17.88    9.52
   9 -11  -2   31.35   10.52
   9  11  -2   11.95    5.02
  -9  11   3    0.79    5.49
   9 -11  -3    9.76    7.46
   9  11  -3    2.63    3.89
  -9  11   4    8.84    6.75
   9 -11  -4    1.25    5.76
   9  11  -4    7.95    4.39
  -9  11   5   -0.00    6.44
   9 -11  -5   -0.00    6.61
   9  11  -5   -0.00    3.20
  -9  11   6    7.09    8.38
   9 -11  -6    9.66    7.40
   9  11  -6   12.16    5.22
  -9  11   7   -0.00    7.32
   9 -11  -7   -0.00    5.84
   9  11  -7    0.00    3.57
  -9  11   8   -0.00    5.78
   9 -11  -8    1.35    4.76
   9  11  -8   -0.00    3.67
  -9  11   9    7.50    7.66
   9 -11  -9   12.11    7.67
   9  11  -9    2.39    4.59
  -9  11  10    5.24    6.87
   9 -11 -10   10.45    8.94
   9  11 -10    9.57    4.97
  -9  11  11    4.65    6.87
   9 -11 -11   -0.00    5.09
   9  11 -11    0.10    3.55
  -9  11  12    0.00    6.98
  -9  11  12   17.99    8.93
   9 -11 -12    5.03    6.79
   9  11 -12    7.17    5.68
  -9  11  13   -0.00    5.01
  -9  11  13   -0.00    5.57
   9 -11 -13    4.58    6.61
   9  11 -13    0.67    3.74
  -9  11  14    2.91    6.70
   9 -11 -14    4.17    7.35
   9  11 -14    3.03    4.57
  -9  11  15    4.81    6.30
   9 -11 -15   -0.00    5.25
   9  11 -15    4.25    4.45
  -9  11  16   15.65    9.58
   9 -11 -16   11.63    7.93
   9  11 -16   14.58    7.53
  -9  11  17   -0.00    5.55
   9 -11 -17    5.01    7.03
   9  11 -17    5.58    5.43
  -9  11  18    4.79    6.74
   9 -11 -18    1.41    6.46
   9  11 -18    0.00    4.83
  -9  11  19    0.59    5.71
   9 -11 -19    3.07    5.48
   9  11 -19    5.29    5.62
  -9  11  20    4.60    6.39
   9 -11 -20    2.58    6.17
   9  11 -20    5.13    6.57
  -9  11  21   -0.00    4.31
   9 -11 -21    2.16    5.76
   9  11 -21    0.00    5.02
  -9  11  22   -0.00    5.32
   9  11 -22    3.98    5.36
  -9  11  23    2.04    5.09
   9  11 -23   -0.00    4.37
  -9  11  24    9.86    7.41
   9  11 -24    3.17    6.58
  -9  11  25   -0.00    6.36
  -9  11  26    8.27    8.47
  -9  12   1    7.35    8.86
   9 -12  -1    1.39    4.94
   9  12  -1   -0.00    3.04
  -9  12   2    0.00    4.97
   9 -12  -2    4.53    6.26
   9  12  -2   -0.00    2.82
  -9  12   3    0.00    5.30
   9 -12  -3   -0.00    4.46
   9  12  -3    0.00    3.06
  -9  12   4   12.85    9.32
   9 -12  -4    5.05    7.50
   9  12  -4   19.55    5.67
  -9  12   5    4.44    6.05
   9 -12  -5   -0.00    5.89
   9  12  -5    1.19    3.21
  -9  12   6    0.00    4.18
   9 -12  -6    2.74    5.45
   9  12  -6   -0.00    2.76
  -9  12   7   -0.00    5.54
   9 -12  -7   -0.00    5.76
   9  12  -7    3.85    4.07
  -9  12   8   10.12    8.59
   9 -12  -8   12.05    7.62
   9  12  -8   15.28    6.09
  -9  12   9    0.00    5.64
   9 -12  -9   -0.00    5.92
   9  12  -9    1.51    4.07
  -9  12  10   -0.00    5.01
   9 -12 -10    0.72    4.97
   9  12 -10    2.50    4.20
  -9  12  11    0.44    4.75
   9 -12 -11    0.00    5.76
   9  12 -11    0.79    4.31
  -9  12  12    4.53    5.89
   9 -12 -12    7.09    6.76
   9  12 -12   -0.00    4.25
  -9  12  13    1.96    4.85
   9 -12 -13   -0.00    5.42
   9  12 -13    0.00    4.63
  -9  12  14   11.70    8.11
  -9  12  14    0.81    6.65
   9 -12 -14    8.81    7.78
   9  12 -14    6.34    4.49
  -9  12  15   -0.00    5.17
  -9  12  15    0.00    5.47
   9 -12 -15   -0.00    6.54
   9  12 -15    1.08    4.25
  -9  12  16   -0.00    6.02
   9 -12 -16    8.02    7.81
   9  12 -16    3.81    4.81
  -9  12  17    4.09    6.98
   9 -12 -17    4.98    6.96
   9  12 -17   11.76    6.33
  -9  12  18    5.07    6.40
   9 -12 -18    5.23    6.89
   9  12 -18    0.00    4.34
  -9  12  19   13.01    8.72
   9 -12 -19   -0.00    6.13
   9  12 -19    5.77    6.23
  -9  12  20    0.00    6.36
   9 -12 -20    6.83    7.94
   9  12 -20    0.00    4.95
  -9  12  21    3.64    7.42
   9 -12 -21   -0.00    5.61
   9  12 -21    3.24    5.36
  -9  12  22    2.50    5.90
   9 -12 -22    1.37    5.92
  -9  12  23   -0.00    5.79
   9 -12 -23   -0.00    5.83
  -9  12  24    6.75    7.06
   9 -12 -24    0.70    6.46
  -9  13   1    2.96    7.37
   9 -13  -1    6.44    7.17
   9  13  -1    4.99    3.73
  -9  13   2    0.00    5.99
   9 -13  -2   -0.00    6.05
   9  13  -2    0.00    2.93
  -9  13   3    4.79    6.68
   9 -13  -3    0.00    4.01
   9  13  -3    1.07    2.99
  -9  13   4    1.22    5.54
   9 -13  -4    1.45    6.08
   9  13  -4    3.10    3.38
  -9  13   5    4.44    6.17
   9 -13  -5    0.32    4.35
   9  13  -5    0.00    2.97
  -9  13   6    7.81    7.71
   9 -13  -6    7.88    7.27
   9  13  -6    8.53    4.97
  -9  13   7    1.05    5.84
   9 -13  -7   -0.00    4.98
   9  13  -7    2.77    3.40
  -9  13   8    8.59    7.43
   9 -13  -8    1.47    5.61
   9  13  -8   -0.00    2.88
  -9  13   9    0.00    5.28
   9 -13  -9    2.41    5.98
   9  13  -9    1.58    3.29
  -9  13  10    3.73    5.41
   9 -13 -10    0.00    5.72
   9  13 -10    3.20    4.56
  -9  13  11   -0.00    5.42
   9 -13 -11    5.45    6.64
   9  13 -11   -0.00    4.09
  -9  13  12    4.60    7.10
   9 -13 -12   -0.00    6.15
   9  13 -12    3.12    4.73
  -9  13  13    5.25    6.43
   9 -13 -13    4.41    6.21
   9  13 -13    0.00    4.35
  -9  13  14    0.00    5.54
   9 -13 -14   -0.00    6.32
   9  13 -14    0.76    5.04
  -9  13  15   -0.00    6.44
   9 -13 -15    5.16    6.14
   9  13 -15   -0.00    4.25
  -9  13  16    6.01    7.03
  -9  13  16   -0.00    6.24
   9 -13 -16   16.20    8.45
   9  13 -16   10.46    6.29
  -9  13  17    4.28    6.86
   9 -13 -17   -0.00    5.67
   9  13 -17   -0.00    4.82
  -9  13  18    1.74    4.66
   9 -13 -18    2.58    6.61
  -9  13  19   -0.00    6.10
   9 -13 -19    3.46    6.55
  -9  13  20   -0.00    5.39
   9 -13 -20    4.28    6.70
  -9  13  21   -0.00    5.71
   9 -13 -21    5.90    5.99
  -9  13  22   -0.00    5.82
   9 -13 -22    2.88    6.34
   9 -13 -23    5.78    7.28
  -9  14   1    4.13    7.49
   9 -14  -1   -0.00    5.10
   9  14  -1   -0.00    2.42
  -9  14   2    6.64    7.73
   9 -14  -2   -0.00    6.75
   9  14  -2    4.71    3.73
  -9  14   3   -0.00    5.76
   9 -14  -3    5.14    6.42
   9  14  -3    0.97    3.07
  -9  14   4    6.49    7.42
   9 -14  -4   11.37    7.12
   9  14  -4    0.60    3.22
  -9  14   5   -0.00    6.20
   9 -14  -5    3.92    5.39
   9  14  -5    2.86    3.46
  -9  14   6   -0.00    5.58
   9 -14  -6    6.74    7.99
   9  14  -6    0.00    3.04
  -9  14   7    1.09    5.91
   9 -14  -7   -0.00    6.83
   9  14  -7    1.95    3.98
  -9  14   8    0.00    7.32
   9 -14  -8   -0.00    5.47
   9  14  -8   -0.00    4.16
  -9  14   9    4.55    6.18
   9 -14  -9    2.20    5.70
   9  14  -9    1.77    3.49
  -9  14  10   -0.00    6.45
   9 -14 -10    4.08    6.42
   9  14 -10   -0.00    3.68
  -9  14  11    0.43    5.82
   9 -14 -11    2.43    5.46
   9  14 -11    0.40    3.61
  -9  14  12   -0.00    6.85
   9 -14 -12   -0.00    5.43
   9  14 -12    1.74    4.34
  -9  14  13    0.78    7.04
   9 -14 -13   -0.00    6.20
   9  14 -13    0.00    2.77
  -9  14  14   -0.00    6.85
   9 -14 -14    2.99    5.31
  -9  14  15    4.34    7.47
   9 -14 -15    0.33    5.97
  -9  14  16    4.09    6.35
   9 -14 -16   -0.00    5.46
  -9  14  17    0.19    4.97
   9 -14 -17    2.36    7.14
  -9  14  18    2.36    5.63
   9 -14 -18    3.93    6.45
  -9  14  19   -0.00    5.77
   9 -14 -19   -0.00    6.15
   9 -14 -20    1.96    5.99
  -9  15   1    1.14    6.74
   9 -15  -1   -0.00    4.52
   9  15  -1   -0.00    2.64
  -9  15   2   11.23    8.29
   9 -15  -2   -0.00    6.30
   9  15  -2    0.36    2.81
  -9  15   3    0.00    6.50
   9 -15  -3   -0.00    5.15
   9  15  -3   -0.00    3.01
  -9  15   4    2.85    7.17
   9 -15  -4    4.31    6.74
   9  15  -4    2.64    3.44
  -9  15   5   -0.00    7.16
   9 -15  -5   -0.00    5.22
   9  15  -5    0.00    3.72
  -9  15   6    0.00    4.80
   9 -15  -6   -0.00    4.67
   9  15  -6    0.00    3.55
  -9  15   7   -0.00    6.14
   9 -15  -7   -0.00    5.64
   9  15  -7    1.54    3.88
  -9  15   8   -0.00    5.68
   9 -15  -8    3.50    7.07
   9  15  -8   -0.00    3.65
  -9  15   9   -0.00    6.60
   9 -15  -9   -0.00    6.46
  -9  15  10    3.34    7.34
   9 -15 -10   -0.00    4.56
  -9  15  11    8.63    7.29
   9 -15 -11    2.12    5.21
  -9  15  12    5.68    7.57
   9 -15 -12    0.00    4.63
  -9  15  13   -0.00    5.25
   9 -15 -13   -0.00    5.21
   9 -15 -14    1.63    5.63
   9 -15 -15   -0.00    6.31
   9 -15 -16    7.59    8.10
  -9  16   1   14.20    9.48
   9  16  -1    3.85    3.43
  -9  16   2    2.85    6.78
   9  16  -2    0.00    3.19
  -9  16   3    6.44    7.46
   9  16  -3   -0.00    2.84
  -9  16   4   -0.00    8.47
   9 -16  -4    0.65    5.73
  -9  16   5    8.57    7.89
   9 -16  -5   -0.00    4.90
  -9  16   6    0.06    6.85
   9 -16  -6    0.18    6.24
   9 -16  -7   -0.00    5.93
   9 -16  -8    0.00    5.85
  -8   0   1   -0.00    3.76
  -8   0   1    0.00    3.63
   8   0  -1    1.69    4.39
   8   0  -1   -0.00    2.72
   8   0  -1    1.66    4.47
  -8   0   2  423.25   40.96
  -8   0   2  306.93   38.54
   8   0  -2  367.66   39.87
   8   0  -2  389.00   38.75
   8   0  -2  461.37   41.48
  -8   0   3    1.14    4.50
  -8   0   3   -0.00    3.64
   8   0  -3   -0.00    4.76
  -8   0   4   32.38    8.66
   8   0  -4   49.51   10.17
  -8   0   5    3.12    4.19
   8   0  -5    0.00    4.19
  -8   0   6   75.33   13.28
   8   0  -6   79.65   13.89
  -8   0   7    0.00    3.52
   8   0  -7    1.10    4.40
  -8   0   8  189.90   23.33
   8   0  -8  161.01   22.91
  -8   0   9    0.00    4.79
   8   0  -9    0.00    3.66
  -8   0  10    0.41    3.73
   8   0 -10   -0.00    4.68
   8   0 -11    3.66    5.43
   8   0 -12  139.53   20.93
   8   0 -13    3.16    5.07
   8   0 -14   40.43   10.50
  -8   0  15    2.22    5.46
  -8   0  16   15.81    7.43
  -8   0  17   -0.00    4.63
  -8   0  18   59.44   13.42
  -8   0  19    1.49    5.32
  -8   0  20    8.62    6.80
  -8   0  21    2.79    5.34
  -8   0  22   33.01   10.32
   8   0 -22   25.60   10.59
  -8   0  23    2.15    5.34
   8   0 -23    0.70    5.75
  -8   0  24    7.91    6.42
   8   0 -24    1.87    6.02
  -8   0  25    0.59    4.71
   8   0 -25   -0.00    5.92
  -8   0  26    3.85    6.75
   8   0 -26    0.00    4.68
  -8   0  27   -0.00    6.23
   8   0 -27    0.47    5.38
  -8   0  28   24.30    9.42
  -8   0  29    0.84    5.37
  -8   0  30    7.19    7.25
  -8   0  31   -0.00    6.25
  -8   0  32    0.00    6.06
  -8   0  33    0.02    5.58
  -8   0  34    3.84    7.92
  -8   0  35    2.68    5.03
  -8   1   1   34.80    9.27
  -8   1   1   55.65   10.78
   8  -1  -1   56.69   11.03
   8  -1  -1   39.06    9.91
   8   1  -1   43.22    9.68
   8   1  -1   52.90    9.40
   8   1  -1   30.72    8.73
  -8  -1   1   43.02    9.53
  -8   1   2    0.00    4.84
  -8   1   2    0.00    3.93
   8  -1  -2    2.71    4.82
   8  -1  -2    4.12    5.68
   8   1  -2    6.63    4.24
   8   1  -2    1.70    3.77
  -8  -1   2    6.36    4.60
  -8  -1   2    0.00    3.09
  -8   1   3    3.06    4.91
  -8   1   3    0.00    3.22
   8  -1  -3    9.58    5.11
   8  -1  -3    3.46    4.08
   8   1  -3    1.01    3.67
   8   1  -3    0.00    3.14
  -8  -1   3    2.38    3.55
  -8  -1   3    3.42    3.76
  -8   1   4   24.29    8.25
   8  -1  -4   28.09    8.88
   8   1  -4   48.39    8.89
   8   1  -4   27.78    8.19
  -8  -1   4   29.53    8.12
  -8   1   5    1.64    4.20
   8  -1  -5    0.00    4.33
   8   1  -5    7.46    4.56
   8   1  -5    2.79    3.63
  -8  -1   5   10.70    5.80
  -8   1   6   49.10   11.10
   8  -1  -6   83.29   13.76
   8   1  -6   60.76   11.88
  -8  -1   6   53.67   10.95
  -8   1   7    1.07    4.44
   8  -1  -7   -0.00    4.41
   8   1  -7    5.18    6.68
  -8  -1   7    2.84    3.90
  -8   1   8    3.73    4.91
   8  -1  -8    5.80    5.46
   8   1  -8   -0.00    3.81
  -8  -1   8    7.30    4.40
  -8   1   9   19.11    7.04
   8  -1  -9    8.58    6.73
   8   1  -9   13.44    6.93
  -8  -1   9   11.73    6.26
   8  -1 -10  100.34   17.51
   8   1 -10  119.30   17.82
  -8  -1  10  100.90   16.25
   8  -1 -11    4.53    5.46
  -8  -1  11    0.00    4.20
   8  -1 -12   13.15    6.60
   8  -1 -13    1.39    4.74
  -8   1  14   46.79   11.27
   8  -1 -14   53.17   12.53
  -8   1  15   19.70    8.69
   8  -1 -15   43.27   11.45
  -8  -1  15   32.53    9.70
  -8   1  16   51.35   12.25
   8  -1 -16   64.26   14.05
  -8  -1  16   55.37   12.54
  -8   1  17    1.76    4.89
   8  -1 -17    0.00    5.57
  -8  -1  17    0.00    5.70
  -8   1  18    4.81    6.52
  -8  -1  18    4.60    5.44
  -8   1  19    0.00    5.07
   8   1 -19   14.68    8.02
  -8  -1  19    3.36    6.00
  -8   1  20   28.01    9.75
   8   1 -20   10.22    8.09
  -8  -1  20    1.68    5.58
  -8   1  21   -0.00    5.22
   8   1 -21    2.02    5.13
  -8  -1  21   -0.00    5.33
  -8   1  22   33.49   10.34
   8   1 -22   39.49   11.68
  -8  -1  22   24.50    9.75
  -8   1  23    2.99    6.23
   8   1 -23   -0.00    4.69
  -8  -1  23    2.50    5.44
  -8   1  24   -0.00    6.67
   8   1 -24    2.21    6.92
  -8  -1  24   -0.00    6.62
  -8   1  25    0.00    6.70
   8   1 -25   -0.00    5.63
  -8  -1  25    0.00    5.87
  -8   1  26   15.12    7.86
   8  -1 -26   14.18    8.42
   8   1 -26    2.80    6.03
  -8  -1  26    0.00    5.49
  -8   1  27    4.24    5.82
   8   1 -27    0.64    5.24
  -8  -1  27    0.00    5.51
  -8   1  28    5.16    6.97
   8   1 -28    1.73    6.63
  -8  -1  28    0.00    6.17
  -8   1  29    2.22    7.93
   8   1 -29   -0.00    6.85
  -8  -1  29   -0.00    6.81
  -8   1  30    3.71    7.41
  -8  -1  30   14.44    8.55
  -8   1  31    1.91    7.05
  -8  -1  31    3.66    5.33
  -8   1  32    7.20    7.93
  -8  -1  32    4.82    6.25
  -8   1  33    4.08    7.38
  -8  -1  33   -0.00    6.73
  -8   1  34   -0.00    5.69
  -8  -1  34    7.63    6.99
  -8   1  35    1.83    5.68
  -8  -1  35   -0.00    6.53
  -8   2   1    1.09    3.87
  -8   2   1   -0.00    4.02
   8  -2  -1    0.63    4.66
   8  -2  -1    0.87    3.33
   8   2  -1    0.00    3.01
   8   2  -1    0.82    3.31
  -8  -2   1   -0.00    3.10
  -8  -2   1   -0.00    3.50
  -8   2   2   64.09   12.07
  -8   2   2   54.13   11.33
   8  -2  -2   53.40   10.93
   8  -2  -2   58.94   11.53
   8   2  -2   57.73    9.63
   8   2  -2   47.22   10.25
  -8  -2   2   13.77    6.79
  -8  -2   2   49.80    9.51
  -8   2   3    8.96    5.54
  -8   2   3    7.60    5.98
   8  -2  -3   12.34    6.18
   8  -2  -3   13.84    6.48
   8   2  -3   19.01    5.71
   8   2  -3   18.74    6.38
  -8  -2   3   15.62    5.70
  -8   2   4   35.61    8.81
  -8   2   4   13.02    6.12
   8  -2  -4   37.25    9.30
   8  -2  -4   20.88    7.40
   8   2  -4   24.37    6.83
   8   2  -4   15.52    6.43
  -8  -2   4   31.44    7.83
  -8   2   5    7.16    5.83
   8  -2  -5    5.26    5.25
   8   2  -5    3.89    4.22
   8   2  -5    6.16    4.71
  -8  -2   5    0.67    4.15
  -8   2   6   80.99   14.13
   8  -2  -6   71.80   13.95
   8   2  -6   63.06   11.50
   8   2  -6   85.93   13.56
  -8  -2   6   61.76   11.82
  -8   2   7   11.90    6.73
   8  -2  -7   36.49    9.94
  -8  -2   7   24.77    7.51
   8  -2  -8   60.51   13.27
  -8  -2   8   93.62   14.03
   8  -2  -9    6.87    5.82
  -8  -2   9    8.97    5.30
   8  -2 -10    6.18    4.75
  -8  -2  10    8.64    5.41
   8  -2 -11    1.81    5.79
  -8  -2  11    0.47    3.97
   8  -2 -12   41.50   11.24
  -8  -2  12   55.05   11.67
  -8   2  13   36.77   10.08
   8  -2 -13   24.97    9.66
  -8   2  14   52.38   11.83
   8  -2 -14   21.83    8.90
  -8   2  15   12.58    6.69
   8  -2 -15   30.91    9.93
  -8   2  16   52.71   11.69
   8  -2 -16   38.68   11.15
   8   2 -16   11.40    7.50
  -8  -2  16   13.67    7.55
  -8   2  17   12.23    7.44
   8  -2 -17    7.53    7.54
   8   2 -17   11.47    7.70
  -8  -2  17   10.11    6.43
  -8   2  18  100.79   17.40
   8  -2 -18   99.81   18.16
   8   2 -18   75.82   15.87
  -8  -2  18   77.81   15.84
  -8   2  19    0.72    5.33
   8  -2 -19    1.49    5.67
   8   2 -19    6.06    6.28
  -8  -2  19    6.67    6.21
  -8   2  20    2.06    6.18
   8  -2 -20   -0.00    5.48
   8   2 -20    1.18    4.73
  -8  -2  20    2.44    5.54
  -8   2  21    4.77    6.36
   8  -2 -21    1.10    5.89
   8   2 -21   -0.00    5.62
  -8  -2  21   10.28    7.02
  -8   2  22   42.10   11.25
   8   2 -22   15.06    7.75
  -8  -2  22   13.41    7.18
  -8   2  23    2.32    5.71
   8   2 -23   -0.00    4.91
  -8  -2  23    2.76    5.49
  -8   2  24   12.33    7.59
   8   2 -24    2.95    6.08
  -8  -2  24    0.00    3.80
  -8   2  25   -0.00    5.58
   8   2 -25    7.55    7.13
  -8  -2  25    1.66    5.97
  -8   2  26    3.66    6.53
   8   2 -26   -0.00    6.10
  -8  -2  26   -0.00    5.72
  -8   2  27   -0.00    6.14
   8   2 -27    1.41    4.62
  -8  -2  27    0.82    4.60
  -8   2  28    2.16    6.29
   8   2 -28    6.57    7.97
  -8  -2  28    6.00    7.04
  -8   2  29   -0.00    4.88
   8   2 -29    8.90    7.37
  -8  -2  29    0.86    5.67
  -8   2  30   -0.00    5.26
   8   2 -30    0.44    6.11
  -8  -2  30    4.55    5.67
  -8   2  31    0.26    6.24
  -8  -2  31    0.50    4.07
  -8   2  32    3.93    6.12
  -8  -2  32    4.17    6.41
  -8   2  33   -0.00    6.29
  -8  -2  33    0.09    7.20
  -8   2  34    1.52    5.76
  -8  -2  34    0.10    5.49
  -8   2  35    2.69    6.43
  -8  -2  35    0.43    6.07
  -8   3   1   46.37   11.63
  -8   3   1   85.55   14.52
   8  -3  -1   84.35   14.23
   8  -3  -1   73.86   13.35
   8   3  -1   64.39   10.41
  -8  -3   1   45.02    9.71
  -8  -3   1   55.59    9.65
  -8   3   2    0.24    4.59
  -8   3   2   -0.00    4.48
   8  -3  -2   -0.00    4.61
   8  -3  -2    4.16    4.07
   8   3  -2    2.12    3.74
  -8  -3   2    2.31    3.91
  -8  -3   2    1.96    2.96
  -8   3   3   26.31    8.71
  -8   3   3   45.36   10.84
   8  -3  -3   30.42    9.49
   8  -3  -3   33.45    9.45
   8   3  -3   34.82    7.83
  -8  -3   3   45.97    9.12
  -8  -3   3   29.36    7.07
  -8   3   4  100.66   16.65
  -8   3   4  101.14   16.46
   8  -3  -4   97.79   16.27
   8  -3  -4   83.65   15.52
   8   3  -4   95.55   13.75
  -8  -3   4   89.72   14.03
   8  -3  -5   23.86    8.14
   8   3  -5   15.32    5.67
  -8  -3   5   17.86    6.33
   8  -3  -6   25.78    8.66
   8   3  -6   36.61    8.29
  -8  -3   6   36.07    8.55
   8  -3  -7   24.25    8.20
   8   3  -7   20.06    6.54
  -8  -3   7   13.85    6.00
   8  -3  -8    0.00    4.81
  -8  -3   8    7.76    5.09
   8  -3  -9    0.73    4.11
  -8  -3   9    1.93    4.38
   8  -3 -10   60.73   13.92
  -8  -3  10   78.43   13.35
  -8   3  11   67.02   14.06
   8  -3 -11   53.66   12.82
  -8  -3  11   63.29   12.27
  -8   3  12    0.70    4.40
   8  -3 -12   -0.00    4.96
   8   3 -12    0.65    4.25
  -8  -3  12    3.00    4.64
  -8   3  13    5.32    5.65
   8  -3 -13   14.66    7.76
   8   3 -13    2.41    5.39
  -8   3  14   23.47    8.72
   8  -3 -14   10.36    7.35
   8   3 -14   11.90    8.17
  -8   3  15    9.94    7.48
   8  -3 -15   34.85   10.45
   8   3 -15   30.99    9.27
  -8   3  16   82.01   15.34
   8  -3 -16   59.39   13.63
   8   3 -16   48.03   12.04
  -8  -3  16   61.09   12.96
  -8   3  17    3.07    4.95
   8  -3 -17   -0.00    6.12
   8   3 -17    0.98    6.09
  -8  -3  17   -0.00    5.56
  -8   3  18    0.37    4.86
   8  -3 -18    6.47    7.37
   8   3 -18    1.20    5.65
  -8  -3  18    4.58    5.85
  -8   3  19    5.51    6.04
   8  -3 -19    5.57    6.74
   8   3 -19    6.45    6.40
  -8  -3  19    9.57    6.61
  -8   3  20   57.89   13.88
   8  -3 -20   69.24   15.35
   8   3 -20   48.83   13.17
  -8  -3  20   59.99   13.59
  -8   3  21    0.27    5.41
   8  -3 -21    0.00    5.86
   8   3 -21    0.09    5.27
  -8  -3  21    8.46    7.32
  -8   3  22    2.06    5.78
   8  -3 -22   14.60    7.93
   8   3 -22    7.42    7.08
  -8  -3  22    1.41    5.79
  -8   3  23    0.63    5.44
   8   3 -23    0.00    5.07
  -8  -3  23    3.97    5.63
  -8   3  24    8.42    8.42
   8   3 -24    0.69    5.28
  -8  -3  24   27.48   10.03
  -8   3  25    4.03    6.13
   8   3 -25    5.46    6.70
  -8  -3  25    6.80    7.83
  -8   3  26    5.77    6.28
   8   3 -26    3.74    6.26
  -8  -3  26    8.98    7.49
  -8   3  27    4.09    5.39
   8   3 -27   -0.00    6.41
  -8  -3  27    0.00    6.21
  -8   3  28   -0.00    4.86
   8   3 -28    1.53    7.02
  -8  -3  28   -0.00    7.16
  -8   3  29    8.81    7.14
   8   3 -29    5.95    7.32
  -8  -3  29    9.20    7.44
  -8   3  30   13.82    8.04
   8   3 -30    3.77    6.25
  -8  -3  30    0.52    5.70
  -8   3  31   -0.00    5.53
   8   3 -31    2.74    5.04
  -8  -3  31    5.76    7.00
  -8   3  32    9.78    6.57
  -8  -3  32    0.00    6.08
  -8   3  33   -0.00    6.62
  -8  -3  33    0.00    5.55
  -8   3  34   -0.00    5.66
  -8  -3  34    8.40    7.79
  -8   3  35   -0.00    6.50
  -8  -3  35    5.98    6.45
  -8   4   1   55.52   12.77
   8  -4  -1   52.49   12.35
   8   4  -1   52.80    9.34
  -8  -4   1   54.79    9.73
  -8  -4   1   56.47    8.94
  -8   4   2   23.66    8.81
   8  -4  -2   29.75    9.73
   8   4  -2   25.38    6.77
  -8  -4   2   22.31    6.72
  -8  -4   2   30.59    6.58
  -8   4   3   13.35    7.40
   8  -4  -3    0.00    5.03
   8   4  -3   12.65    5.18
  -8  -4   3   23.14    6.64
  -8  -4   3   21.57    5.64
  -8   4   4  101.64   16.72
   8  -4  -4   78.88   15.63
   8   4  -4  109.61   14.75
  -8  -4   4   91.39   14.10
  -8   4   5    6.31    5.15
   8  -4  -5    6.77    5.71
   8   4  -5   12.39    5.85
  -8  -4   5    7.37    4.99
   8  -4  -6   42.51   11.27
   8   4  -6   42.80    9.36
  -8  -4   6   27.53    7.61
   8  -4  -7   54.60   12.49
   8   4  -7   82.42   12.93
  -8  -4   7   63.63   11.84
   8  -4  -8   13.51    7.10
   8   4  -8   29.21    8.16
  -8  -4   8   14.64    6.26
  -8   4   9    2.58    5.82
   8  -4  -9    7.81    6.29
   8   4  -9    5.05    4.84
  -8  -4   9    1.23    4.12
  -8   4  10    1.01    4.68
   8  -4 -10   -0.00    5.36
   8   4 -10    3.37    4.54
  -8  -4  10    2.22    4.00
  -8   4  11    0.00    6.34
   8  -4 -11    2.12    5.64
   8   4 -11    9.68    5.84
  -8  -4  11    9.48    6.23
  -8   4  12   72.79   14.38
   8  -4 -12   79.31   15.60
   8   4 -12   83.93   14.12
  -8  -4  12   57.88   12.95
  -8   4  13    9.76    6.11
   8  -4 -13   -0.00    4.48
   8   4 -13    7.14    5.60
  -8   4  14   18.19    7.89
   8  -4 -14   23.21    9.50
   8   4 -14   34.94    9.70
  -8   4  15    0.69    4.90
   8  -4 -15    0.00    6.12
   8   4 -15    2.07    4.73
  -8   4  16   14.09    7.42
   8  -4 -16   29.44   10.13
   8   4 -16    9.77    5.91
  -8  -4  16    5.25    5.40
  -8   4  17   13.45    7.35
   8  -4 -17   19.01    8.91
   8   4 -17   14.28    6.95
  -8  -4  17    3.62    5.53
  -8   4  18   62.67   13.94
   8  -4 -18   61.64   14.59
   8   4 -18   68.05   13.60
  -8  -4  18   32.10   10.54
  -8   4  19   -0.00    5.74
   8  -4 -19    4.44    5.44
   8   4 -19    6.70    5.99
  -8  -4  19    1.75    4.96
  -8   4  20   16.77    7.79
   8  -4 -20    6.59    6.85
   8   4 -20   11.71    6.80
  -8  -4  20    4.30    5.52
  -8   4  21   -0.00    3.59
   8   4 -21   -0.00    5.56
  -8  -4  21    1.61    5.63
  -8   4  22   31.38   10.50
   8   4 -22    3.56    6.11
  -8  -4  22    9.47    6.78
  -8   4  23   11.68    7.16
   8   4 -23    5.34    5.69
  -8  -4  23    6.97    6.39
  -8   4  24    3.66    6.08
   8   4 -24   10.74    6.65
  -8  -4  24    0.56    6.04
  -8   4  25   -0.00    5.86
   8   4 -25    4.71    5.74
  -8  -4  25   -0.00    5.79
  -8   4  26   -0.00    5.08
   8   4 -26   -0.00    5.52
  -8  -4  26    0.66    5.68
  -8   4  27   -0.00    6.79
   8   4 -27    4.11    6.42
  -8  -4  27    0.00    6.03
  -8   4  28   10.66    6.86
   8   4 -28    2.00    4.65
  -8  -4  28    3.94    6.99
  -8   4  29   -0.00    5.09
   8   4 -29   -0.00    5.80
  -8  -4  29    2.39    5.74
  -8   4  30    0.13    4.76
   8   4 -30    8.00    6.82
  -8  -4  30   -0.00    6.70
  -8   4  31   -0.00    6.10
   8   4 -31   -0.00    6.20
  -8  -4  31    0.00    6.83
  -8   4  32   -0.00    6.84
   8   4 -32    0.00    5.93
  -8  -4  32   -0.00    7.53
  -8   4  33    3.12    6.88
  -8  -4  33   -0.00    6.42
  -8   4  34   -0.00    7.66
  -8  -4  34    5.32    7.59
  -8   4  35   -0.00    5.70
  -8  -4  35   -0.00    6.35
  -8   5   1   30.09   10.11
   8  -5  -1   18.86    8.17
   8   5  -1   29.72    6.79
  -8  -5   1   20.73    5.98
  -8  -5   1   16.96    4.61
  -8   5   2   35.00   10.08
   8  -5  -2   25.07    8.84
   8   5  -2   25.92    6.69
  -8  -5   2   11.41    4.76
  -8  -5   2   15.96    4.59
  -8   5   3   55.12   12.75
   8  -5  -3   64.02   13.79
   8   5  -3   81.50   11.84
  -8  -5   3   58.17   10.41
  -8  -5   3   56.96    9.06
  -8   5   4    4.62    4.76
  -8   5   4   17.91    8.12
   8  -5  -4   11.04    5.48
   8  -5  -4   10.32    6.42
   8   5  -4   19.88    6.52
  -8  -5   4   14.63    5.83
  -8   5   5   43.56   11.74
  -8   5   5   48.02   11.51
   8  -5  -5   34.83   10.11
   8  -5  -5   49.44   11.95
   8   5  -5   44.83    9.43
   8   5  -5   28.66    8.03
  -8  -5   5   45.31    9.02
  -8   5   6   96.11   15.86
   8  -5  -6   32.43   10.33
   8  -5  -6   70.32   14.22
   8   5  -6   60.87   11.31
   8   5  -6   61.22   11.18
  -8  -5   6   77.57   11.93
  -8   5   7    4.14    5.51
   8  -5  -7    2.60    4.69
   8  -5  -7   -0.00    5.40
   8   5  -7    0.71    3.33
   8   5  -7   10.16    4.93
  -8  -5   7   10.94    5.46
  -8   5   8    1.82    4.65
   8  -5  -8    0.00    4.86
   8   5  -8    3.38    4.83
   8   5  -8    6.56    5.15
  -8  -5   8    0.00    3.07
  -8   5   9    3.52    4.32
   8  -5  -9    2.40    5.07
   8   5  -9   10.74    5.34
  -8  -5   9   11.88    5.96
  -8   5  10  202.13   24.76
   8  -5 -10  143.73   22.69
   8   5 -10  153.34   20.44
  -8  -5  10  120.54   19.11
  -8   5  11   35.28   10.03
   8  -5 -11   38.25   11.19
   8   5 -11   26.57    7.96
  -8  -5  11   28.38    9.07
  -8   5  12    4.78    6.00
   8  -5 -12   -0.00    5.15
   8   5 -12    0.00    3.17
  -8  -5  12   -0.00    4.55
  -8   5  13   -0.00    5.27
   8  -5 -13    0.00    5.01
   8   5 -13    3.48    4.63
  -8   5  14    0.00    4.78
   8  -5 -14    4.49    6.53
   8   5 -14    0.00    4.64
  -8   5  15   33.63   10.53
   8  -5 -15   20.24    9.84
   8   5 -15   20.77    7.27
  -8   5  16   40.89   11.47
   8  -5 -16   37.74   11.73
   8   5 -16   35.68    9.58
  -8  -5  16   26.58    9.26
  -8   5  17    4.60    5.64
   8  -5 -17    0.00    5.54
   8   5 -17    5.16    4.90
  -8  -5  17    9.61    6.36
  -8   5  18    4.83    7.13
   8  -5 -18    2.63    6.97
   8   5 -18    4.73    4.90
  -8  -5  18    2.26    5.98
  -8   5  19   15.34    7.34
   8   5 -19    8.24    6.18
  -8  -5  19    6.85    7.29
  -8   5  20   33.97   10.34
   8   5 -20   13.44    7.55
  -8  -5  20   33.15   10.79
  -8   5  21   13.11    6.87
   8   5 -21    6.09    6.08
  -8  -5  21   10.02    7.10
  -8   5  22    5.74    6.44
   8   5 -22   10.52    7.26
  -8  -5  22    8.35    6.68
  -8   5  23    9.41    6.83
   8   5 -23   -0.00    4.67
  -8  -5  23   -0.00    5.57
  -8   5  24   16.91    8.41
   8   5 -24    0.00    3.49
  -8  -5  24    0.00    6.02
  -8   5  25   10.45    7.78
   8   5 -25    6.21    6.79
  -8  -5  25    6.04    6.96
  -8   5  26    7.53    6.41
   8   5 -26    7.95    7.40
  -8  -5  26    0.00    6.93
  -8   5  27   -0.00    4.28
   8   5 -27    0.00    5.39
  -8  -5  27    2.58    6.34
  -8   5  28    0.28    5.04
   8   5 -28    0.00    5.29
  -8  -5  28    7.26    7.39
  -8   5  29   -0.00    5.95
   8   5 -29    3.43    6.11
  -8  -5  29    1.77    7.23
  -8   5  30    3.38    6.89
   8   5 -30    1.87    6.39
  -8  -5  30    6.39    7.26
  -8   5  31    5.92    7.39
   8   5 -31    4.01    6.44
  -8  -5  31    0.39    7.12
  -8   5  32    3.80    6.05
   8   5 -32    0.33    5.86
  -8  -5  32    5.73    9.11
  -8   5  33    2.58    5.66
   8   5 -33   -0.00    6.12
  -8  -5  33    3.72    6.60
  -8   5  34    0.00    5.17
  -8  -5  34   -0.00    8.13
  -8   6   1   75.81   15.72
   8  -6  -1   75.43   14.89
   8   6  -1   93.28   11.99
   8   6  -1   62.72   10.71
  -8  -6   1   68.67   10.78
  -8  -6   1   65.98    8.20
  -8   6   2   76.78   15.97
   8  -6  -2   84.88   15.81
   8  -6  -2   85.99   15.94
   8   6  -2   75.75   11.51
   8   6  -2   70.80   11.34
  -8  -6   2   63.66   10.79
  -8  -6   2   72.48    9.24
  -8   6   3   90.99   16.37
   8  -6  -3   33.89   11.48
   8  -6  -3   62.49   13.86
   8   6  -3   92.58   12.32
   8   6  -3   75.22   11.41
  -8  -6   3   61.36   10.56
  -8   6   4   25.81    9.51
  -8   6   4   13.99    6.88
   8  -6  -4   27.94    8.99
   8  -6  -4    6.15    6.60
   8   6  -4   20.64    6.44
   8   6  -4   27.31    6.83
  -8  -6   4   22.04    6.75
  -8   6   5   17.31    7.37
  -8   6   5    9.07    7.25
   8  -6  -5    7.48    5.78
   8  -6  -5   14.98    8.11
   8   6  -5    7.06    4.73
   8   6  -5   15.25    5.58
  -8  -6   5   15.85    5.75
  -8   6   6   21.01    8.96
  -8   6   6   28.97    9.07
   8  -6  -6    2.07    5.79
   8  -6  -6   20.35    9.00
   8   6  -6   27.13    7.43
   8   6  -6   20.45    6.64
  -8  -6   6   34.22    7.72
  -8   6   7   17.12    8.10
   8  -6  -7   17.90    7.74
   8  -6  -7   30.27   10.50
   8   6  -7   29.86    8.01
   8   6  -7   26.94    7.02
  -8  -6   7   21.50    6.78
  -8   6   8   15.72    7.65
   8  -6  -8    5.45    6.64
   8  -6  -8   17.93    8.35
   8   6  -8   13.81    5.98
   8   6  -8   19.96    6.33
  -8  -6   8    6.03    5.65
  -8   6   9   -0.00    5.07
   8  -6  -9   -0.00    4.35
   8  -6  -9    2.48    4.31
   8   6  -9    0.00    2.80
  -8  -6   9    6.84    5.94
  -8   6  10    1.27    4.27
   8  -6 -10    0.00    6.18
   8   6 -10    0.35    4.00
  -8  -6  10    1.71    4.47
  -8   6  11   11.66    7.07
   8  -6 -11   16.69    8.09
   8   6 -11   15.76    5.87
  -8  -6  11    8.41    5.53
  -8   6  12   10.85    7.41
   8  -6 -12   13.53    8.04
   8   6 -12   24.57    7.32
  -8  -6  12   19.75    7.19
  -8   6  13   16.01    7.55
   8  -6 -13   24.45   10.05
   8   6 -13   12.79    6.50
  -8   6  14    9.43    7.92
   8  -6 -14   25.51   10.32
   8   6 -14   25.19    8.59
  -8   6  15   12.60    7.77
   8  -6 -15   13.98    7.96
   8   6 -15    7.20    5.56
  -8   6  16    0.20    5.59
   8   6 -16    0.00    4.14
  -8  -6  16    3.03    5.58
  -8   6  17   63.27   13.07
   8   6 -17   41.28   10.79
  -8  -6  17   28.14   10.35
  -8   6  18   22.79    9.48
   8   6 -18    5.17    6.27
  -8  -6  18    9.58    7.13
  -8   6  19   12.34    6.58
   8   6 -19   14.79    7.53
  -8  -6  19    5.04    5.72
  -8   6  20   -0.00    6.34
   8   6 -20    3.28    5.75
  -8  -6  20   -0.00    6.32
  -8   6  21    1.26    6.06
   8   6 -21   -0.00    5.83
  -8  -6  21   -0.00    6.23
  -8   6  22    1.87    5.10
   8   6 -22    1.50    5.35
  -8  -6  22    0.00    6.27
  -8   6  23   18.79    8.55
   8   6 -23   16.40    8.38
  -8  -6  23    7.65    7.26
  -8   6  24   -0.00    6.05
   8   6 -24   12.18    6.88
  -8  -6  24    3.03    5.85
  -8   6  25    4.90    7.32
   8   6 -25    9.37    6.76
  -8  -6  25   10.50    8.14
  -8   6  26    2.71    5.47
   8   6 -26    0.00    3.77
  -8  -6  26   -0.00    6.32
  -8   6  27    2.91    6.39
   8   6 -27    8.82    7.70
  -8  -6  27    0.72    6.35
  -8   6  28   -0.00    6.10
   8   6 -28    3.50    5.25
  -8  -6  28    0.00    6.90
  -8   6  29    3.20    5.83
   8   6 -29    0.82    6.17
  -8  -6  29   -0.00    7.08
  -8   6  30    0.00    4.40
   8   6 -30   -0.00    6.00
  -8  -6  30    5.67    8.13
  -8   6  31    8.21    6.73
   8   6 -31   -0.00    4.95
  -8  -6  31    0.00    7.38
  -8   6  32    3.50    6.43
   8   6 -32    4.21    6.50
  -8  -6  32    0.33    8.07
  -8   6  33   14.85    8.56
   8   6 -33    0.72    5.68
  -8  -6  33    5.59    6.95
  -8   6  34   -0.00    5.58
  -8  -6  34    6.53    8.03
  -8   7   1   64.98   14.42
   8  -7  -1   53.74   12.58
   8   7  -1   54.34    9.31
  -8  -7   1   49.99    8.74
  -8   7   2    1.12    6.35
   8  -7  -2    4.55    6.28
   8   7  -2    2.46    3.45
  -8  -7   2    0.57    3.23
  -8  -7   2    0.00    1.42
  -8   7   3   24.97    9.87
   8  -7  -3   19.03    8.13
   8  -7  -3   21.06    9.34
   8   7  -3   16.19    5.69
  -8  -7   3   27.46    6.61
  -8   7   4    3.86    6.39
   8  -7  -4   -0.00    4.69
   8  -7  -4   -0.00    5.63
   8   7  -4   -0.00    2.96
  -8  -7   4   -0.00    3.27
  -8   7   5   29.93   10.96
  -8   7   5   45.01   12.50
   8  -7  -5   59.67   13.25
   8  -7  -5   58.83   14.02
   8   7  -5   40.93    8.59
  -8  -7   5   53.17    9.42
  -8   7   6    9.62    8.91
  -8   7   6   18.57    7.41
   8  -7  -6    4.05    5.79
   8  -7  -6    7.49    7.17
   8   7  -6   12.79    5.32
  -8  -7   6   14.94    5.46
  -8   7   7   -0.00    5.95
  -8   7   7    2.79    5.39
   8  -7  -7    0.00    5.40
   8  -7  -7    0.00    5.75
   8   7  -7    0.00    3.49
   8   7  -7   -0.00    3.76
  -8  -7   7    0.00    4.15
  -8   7   8    4.33    6.46
   8  -7  -8    1.16    4.77
   8  -7  -8    0.20    5.79
   8   7  -8   -0.00    3.62
   8   7  -8    0.57    3.95
  -8  -7   8   -0.00    4.28
  -8   7   9   50.82   12.21
   8  -7  -9   17.32    8.55
   8  -7  -9   21.61    9.17
   8   7  -9   42.98    9.14
  -8  -7   9   33.92    8.57
  -8   7  10    4.32    7.44
   8  -7 -10   -0.00    5.27
   8  -7 -10   23.75    9.49
   8   7 -10    7.40    5.54
  -8  -7  10    9.33    5.78
  -8   7  11   38.99   10.31
   8  -7 -11   26.48   10.10
   8  -7 -11   24.27   10.34
   8   7 -11   22.44    8.12
  -8  -7  11   38.57    9.81
  -8   7  12    5.02    5.93
   8  -7 -12    2.05    6.10
   8   7 -12    0.74    4.04
  -8  -7  12    1.17    4.01
  -8   7  13   28.13    9.44
   8   7 -13    4.09    5.39
  -8   7  14    0.00    5.78
   8   7 -14    7.53    5.35
  -8   7  15   47.16   12.68
   8   7 -15   35.98    9.91
  -8   7  16    0.00    5.51
   8   7 -16    0.00    5.82
  -8  -7  16    2.22    5.94
  -8   7  17    0.00    6.45
   8   7 -17    8.38    5.86
  -8  -7  17    4.94    7.35
  -8   7  18    3.62    4.89
   8   7 -18    0.38    4.90
  -8  -7  18    4.89    6.37
  -8   7  19    9.11    7.43
   8   7 -19    4.06    5.91
  -8  -7  19    4.91    5.85
  -8   7  20   -0.00    6.04
   8   7 -20    8.32    5.80
  -8  -7  20    8.29    6.98
  -8   7  21   33.60   10.79
   8   7 -21    2.72    5.61
  -8  -7  21   20.55   10.06
  -8   7  22    0.00    5.50
   8   7 -22   -0.00    5.12
  -8  -7  22    2.34    5.90
  -8   7  23    0.00    6.38
   8   7 -23    2.41    5.69
  -8  -7  23    0.02    5.92
  -8   7  24    0.00    6.46
  -8  -7  24    0.65    6.26
  -8   7  25   14.14    8.75
   8   7 -25   10.97    7.39
  -8  -7  25   13.69    9.29
  -8   7  26    6.42    6.76
   8   7 -26    1.29    5.24
  -8  -7  26   10.83    8.09
  -8   7  27    2.28    6.26
   8   7 -27    9.35    7.25
  -8  -7  27    1.67    7.47
  -8   7  28    4.71    7.42
   8   7 -28    0.26    4.51
  -8  -7  28    5.90    6.79
  -8   7  29    0.00    5.52
   8   7 -29   -0.00    5.59
  -8  -7  29    5.07    7.44
  -8   7  30    4.96    6.09
   8   7 -30    2.46    5.40
  -8  -7  30    1.59    6.03
  -8   7  31    3.92    6.62
   8   7 -31    2.47    6.84
  -8  -7  31    2.59    7.07
  -8   7  32   -0.00    6.20
   8   7 -32    0.00    5.41
  -8  -7  32    6.50    7.48
  -8   7  33    0.00    5.89
   8   7 -33    2.01    5.66
  -8  -7  33    0.00    7.75
   8   7 -34   -0.00    6.60
  -8   8   1   52.01   13.36
   8  -8  -1   35.94   11.18
   8   8  -1   25.34    5.98
  -8   8   2    0.00    6.69
   8  -8  -2    1.85    5.46
   8   8  -2   -0.00    2.93
   8  -8  -3   16.10    7.73
   8   8  -3   23.85    6.08
   8  -8  -4   19.23    8.95
   8   8  -4   11.76    4.93
   8  -8  -5    2.72    5.85
   8  -8  -5    0.73    5.11
   8   8  -5    2.65    3.55
   8  -8  -6    1.89    4.27
   8  -8  -6    1.06    4.59
   8   8  -6    2.50    4.16
  -8  -8   6    1.43    4.10
  -8   8   7   73.80   15.69
   8  -8  -7   68.92   14.57
   8  -8  -7   72.65   15.89
   8   8  -7   66.89   11.63
  -8  -8   7   48.41   10.42
  -8   8   8   -0.00    5.83
   8  -8  -8    1.72    4.99
   8  -8  -8    6.14    6.70
   8   8  -8    3.60    4.26
  -8  -8   8   10.97    5.52
  -8   8   9    5.52    5.86
   8  -8  -9    0.96    5.23
   8   8  -9    3.44    3.61
  -8  -8   9   15.39    6.50
  -8   8  10   11.36    7.47
   8  -8 -10    5.90    7.23
   8   8 -10    1.65    3.41
  -8  -8  10   -0.00    4.65
  -8   8  11    1.88    6.45
   8  -8 -11   -0.00    5.03
   8   8 -11    0.00    3.80
  -8  -8  11    8.95    5.98
  -8   8  12    0.11    4.49
   8  -8 -12   -0.00    4.78
   8   8 -12   -0.00    4.10
  -8  -8  12    4.18    5.54
  -8   8  13   34.64   10.74
   8  -8 -13   34.55   10.34
   8   8 -13   15.93    7.22
  -8   8  14   -0.00    4.56
   8   8 -14   -0.00    4.60
  -8   8  15    9.21    6.00
   8   8 -15   15.15    6.77
  -8  -8  15    4.97    5.82
  -8   8  16   -0.00    5.69
   8   8 -16    0.01    3.44
  -8  -8  16    0.69    5.51
  -8   8  17   19.80    9.42
   8   8 -17   11.15    6.04
  -8  -8  17   22.08    8.64
  -8   8  18    3.09    6.04
   8   8 -18    8.81    5.56
  -8  -8  18    5.93    6.66
  -8   8  19   13.30    8.28
   8   8 -19    2.45    5.27
  -8  -8  19    0.00    6.23
  -8   8  20   -0.00    4.79
   8   8 -20    2.40    4.56
  -8  -8  20   -0.00    5.75
  -8   8  21   -0.00    6.23
   8   8 -21   -0.00    4.90
  -8  -8  21    5.28    6.54
  -8   8  22    1.66    4.50
   8   8 -22    0.46    5.21
  -8  -8  22   -0.00    5.12
  -8   8  23   19.44    9.36
   8   8 -23   10.64    7.88
  -8  -8  23   18.80    9.47
  -8   8  24    0.00    5.89
   8   8 -24    0.83    5.83
  -8  -8  24   -0.00    6.76
  -8   8  25    2.98    6.97
   8   8 -25   11.59    7.27
  -8  -8  25    2.87    6.93
  -8   8  26    4.99    6.71
   8   8 -26    0.00    4.68
  -8  -8  26   -0.00    7.08
  -8   8  27    0.00    6.33
   8   8 -27    1.30    4.71
  -8  -8  27    0.56    6.49
  -8   8  28   -0.00    5.62
   8   8 -28    0.00    5.30
  -8  -8  28   -0.00    7.06
  -8   8  29   -0.00    7.25
   8   8 -29    3.13    7.38
  -8  -8  29    3.44    6.79
  -8   8  30   -0.00    6.95
   8   8 -30    0.79    5.73
  -8  -8  30    4.54    7.83
  -8   8  31   -0.00    6.01
   8   8 -31    1.75    6.47
  -8  -8  31   -0.00    7.34
  -8   8  32    2.41    6.11
   8   8 -32   -0.00    7.12
  -8  -8  32    8.17    9.07
  -8   8  33    4.06    6.59
   8   8 -33    1.32    5.90
  -8  -8  33   -0.00    7.41
   8   8 -34    2.04    5.90
   8   8 -35   -0.00    6.42
   8  -9  -1   66.91   14.92
   8   9  -1   47.08    8.34
   8  -9  -2    0.00    5.47
   8   9  -2    2.35    3.35
  -8   9   3   28.94   10.10
   8  -9  -3   26.02   10.89
   8   9  -3   45.57    8.21
  -8   9   4    0.76    4.97
   8  -9  -4    8.01    7.10
   8   9  -4    7.63    4.35
  -8   9   5   50.64   12.80
   8  -9  -5   46.63   12.30
   8   9  -5   26.05    7.11
  -8   9   6    3.58    5.98
   8  -9  -6   -0.00    6.12
   8   9  -6    0.00    3.65
  -8   9   7   -0.00    5.07
   8  -9  -7    0.00    6.38
   8   9  -7    0.00    3.42
  -8   9   8    6.53    6.52
  -8   9   8    0.00    3.37
   8  -9  -8    0.00    5.48
   8   9  -8   -0.00    3.90
  -8   9   9    2.19    7.32
  -8   9   9    4.75    6.02
   8  -9  -9   -0.00    5.97
   8   9  -9    3.71    4.45
  -8   9  10   -0.00    7.02
   8  -9 -10    0.00    5.61
   8   9 -10   11.25    5.78
  -8   9  11   70.34   14.42
   8  -9 -11   66.01   14.08
   8   9 -11   32.25    9.26
  -8   9  12    0.00    4.62
   8  -9 -12   -0.00    4.69
   8   9 -12   -0.00    4.54
  -8  -9  12    3.99    4.85
  -8   9  13    7.20    6.91
   8  -9 -13    5.25    6.31
   8   9 -13    0.37    4.91
  -8   9  14    4.33    4.58
   8  -9 -14    1.22    5.50
   8   9 -14    0.00    5.12
  -8   9  15   46.11   12.04
   8  -9 -15   40.97   11.71
   8   9 -15   39.66    9.99
  -8  -9  15   20.88    9.79
  -8   9  16    1.76    5.78
   8   9 -16    1.30    4.49
  -8  -9  16    6.63    5.90
  -8   9  17    0.31    5.08
   8   9 -17   -0.00    4.50
  -8  -9  17    0.15    5.22
  -8   9  18   -0.00    6.13
   8   9 -18    4.00    6.19
  -8  -9  18   11.30    6.72
  -8   9  19    7.76    7.21
   8   9 -19   10.43    6.29
  -8  -9  19    3.82    6.11
  -8   9  20    1.23    6.28
   8   9 -20    3.95    5.41
  -8  -9  20    0.02    5.38
  -8   9  21   -0.00    6.10
   8   9 -21   -0.00    5.77
  -8  -9  21   11.41    8.12
  -8   9  22   -0.00    5.18
   8   9 -22    2.27    5.83
  -8  -9  22   10.94    8.16
  -8   9  23    8.95    6.99
   8   9 -23   -0.00    4.29
  -8  -9  23    1.47    6.64
  -8   9  24    2.04    6.14
   8   9 -24    2.22    4.74
  -8  -9  24    4.42    6.88
  -8   9  25    2.83    6.43
   8   9 -25    6.79    7.07
  -8  -9  25    6.73    6.75
  -8   9  26    0.00    5.65
   8   9 -26    1.63    5.87
  -8  -9  26   -0.00    6.99
  -8   9  27   -0.00    5.32
   8   9 -27    0.00    4.98
  -8  -9  27   -0.00    7.37
  -8   9  28    0.89    6.57
   8   9 -28    0.00    5.16
  -8  -9  28    2.43    7.18
  -8   9  29    0.00    5.48
   8   9 -29   -0.00    5.03
  -8  -9  29    2.71    7.75
  -8   9  30    1.20    5.23
   8   9 -30   -0.00    6.08
  -8  -9  30   -0.00    8.06
  -8   9  31    0.00    6.14
   8   9 -31    3.46    7.53
  -8  -9  31    5.38    7.96
  -8   9  32    7.65    7.05
   8   9 -32    4.01    6.21
  -8  -9  32    6.68    7.18
   8   9 -33    0.00    6.43
  -8  10   1   13.04    8.25
   8 -10  -1   15.11    7.79
   8  10  -1   14.62    4.50
  -8  10   2    0.00    4.68
   8 -10  -2    0.00    5.89
   8  10  -2    1.39    3.05
  -8  10   3   32.62   11.41
   8 -10  -3   27.95   10.54
   8  10  -3   38.72    7.66
  -8  10   4   11.93    7.23
   8 -10  -4   11.37    7.13
   8  10  -4    9.47    4.35
  -8  10   5    1.97    5.98
   8 -10  -5    0.00    5.69
   8  10  -5   -0.00    3.21
  -8  10   6   -0.00    5.42
   8 -10  -6    0.00    5.44
   8  10  -6    0.98    3.18
  -8  10   7   39.38   12.23
   8 -10  -7   24.40   10.00
   8  10  -7   48.03    9.25
  -8  10   8   -0.00    5.54
   8 -10  -8    0.00    6.31
   8  10  -8   -0.00    3.67
  -8  10   9    5.31    6.45
   8 -10  -9    4.75    6.47
   8  10  -9    4.34    4.10
  -8  10  10    4.92    6.01
  -8  10  10    2.32    5.71
   8 -10 -10    2.88    5.49
   8  10 -10   -0.00    3.94
  -8  10  11    0.00    5.91
   8 -10 -11   -0.00    5.17
   8  10 -11    0.00    4.50
  -8  10  12   -0.00    6.46
   8 -10 -12    1.47    4.84
   8  10 -12   -0.00    4.27
  -8  10  13   44.30   12.22
   8 -10 -13   18.28    9.23
   8  10 -13   24.97    8.14
  -8  10  14    6.85    6.93
   8 -10 -14    3.86    5.94
   8  10 -14    5.96    5.19
  -8  10  15    0.00    6.25
   8 -10 -15   -0.00    5.08
   8  10 -15    0.00    4.60
  -8  10  16   -0.00    5.23
   8 -10 -16   -0.00    4.66
   8  10 -16    2.30    4.58
  -8  10  17   38.55   11.65
   8 -10 -17    9.42    7.80
   8  10 -17   12.64    7.25
  -8  10  18    1.84    5.06
   8  10 -18    2.09    5.04
  -8 -10  18   -0.00    5.41
  -8  10  19   10.93    7.79
   8  10 -19    0.00    5.77
  -8 -10  19    2.89    5.86
  -8  10  20   -0.00    5.50
   8  10 -20   -0.00    4.69
  -8 -10  20    3.78    6.81
  -8  10  21   15.07    8.27
   8  10 -21    2.47    5.31
  -8 -10  21    4.47    8.09
  -8  10  22    1.49    5.83
   8  10 -22    2.59    4.73
  -8 -10  22   -0.00    7.47
  -8  10  23   14.69    8.71
   8  10 -23    2.20    4.94
  -8 -10  23    6.22    7.61
  -8  10  24   10.65    7.85
   8  10 -24   -0.00    6.03
  -8 -10  24    2.40    7.11
  -8  10  25    0.00    6.81
   8  10 -25    4.76    6.46
  -8 -10  25    1.45    6.72
  -8  10  26   -0.00    7.03
   8  10 -26    2.53    6.09
  -8 -10  26    0.84    8.28
  -8  10  27    2.50    6.54
   8  10 -27   -0.00    6.07
  -8 -10  27    0.00    7.26
  -8  10  28    6.34    7.15
   8  10 -28   -0.00    6.98
  -8 -10  28    5.27    8.42
  -8  10  29   10.16    7.66
   8  10 -29   -0.00    6.25
  -8 -10  29    2.98    6.91
  -8  10  30   -0.00    5.58
   8  10 -30    1.88    5.89
  -8 -10  30    3.29    7.53
  -8  10  31    5.31    6.89
  -8 -10  31    3.39    7.91
  -8  11   1    8.78    7.41
   8 -11  -1   24.79   10.13
   8  11  -1   31.34    6.34
  -8  11   2    4.03    6.16
   8 -11  -2    5.02    4.99
   8  11  -2    7.10    3.82
  -8  11   3   -0.00    5.12
   8 -11  -3    3.65    6.13
   8  11  -3    2.52    3.19
  -8  11   4   11.55    7.31
   8 -11  -4    0.00    4.62
   8  11  -4    2.97    3.38
  -8  11   5    7.19    7.93
   8 -11  -5    3.01    6.12
   8  11  -5   14.32    5.27
  -8  11   6    0.00    6.62
   8 -11  -6    1.20    5.61
   8  11  -6   -0.00    3.09
  -8  11   7   -0.00    6.01
   8 -11  -7   -0.00    6.08
   8  11  -7    0.66    3.63
  -8  11   8    0.00    5.43
   8 -11  -8    0.00    5.32
   8  11  -8    2.89    4.17
  -8  11   9    2.86    5.63
   8 -11  -9   -0.00    5.35
   8  11  -9    5.80    4.96
  -8  11  10    0.00    4.40
   8 -11 -10    1.62    5.66
   8  11 -10    0.05    3.51
  -8  11  11    3.23    6.61
   8 -11 -11    8.69    6.91
   8  11 -11    7.55    5.30
  -8  11  12    2.68    5.62
  -8  11  12    2.71    5.22
   8 -11 -12    2.51    6.01
   8  11 -12    1.09    4.48
  -8  11  13   -0.00    5.11
   8 -11 -13    0.00    5.76
   8  11 -13    4.79    4.84
  -8  11  14   -0.00    5.03
   8 -11 -14    3.93    6.54
   8  11 -14   -0.00    4.44
  -8  11  15   23.02   10.19
   8 -11 -15   27.12   10.46
   8  11 -15   23.37    8.82
  -8  11  16   -0.00    5.38
   8 -11 -16    8.20    7.65
   8  11 -16   -0.00    4.71
  -8  11  17    1.49    5.45
   8 -11 -17    6.35    6.54
   8  11 -17    1.37    5.85
  -8  11  18   -0.00    6.46
   8 -11 -18   -0.00    5.30
   8  11 -18   -0.00    5.07
  -8  11  19    9.60    7.28
   8 -11 -19   -0.00    6.79
   8  11 -19    6.61    5.78
  -8  11  20    1.42    5.57
   8 -11 -20    1.79    5.92
   8  11 -20   -0.00    4.58
  -8  11  21    3.13    5.64
   8  11 -21    0.00    5.51
  -8  11  22   -0.00    5.05
   8  11 -22   -0.00    5.10
  -8  11  23   -0.00    5.16
   8  11 -23   -0.00    5.48
  -8  11  24    4.75    6.12
   8  11 -24    3.01    5.66
  -8  11  25    0.00    6.77
   8  11 -25    6.65    7.21
  -8 -11  25    4.10    6.86
  -8  11  26   -0.00    5.53
   8  11 -26    0.35    4.65
  -8 -11  26    2.27    7.30
  -8  11  27    1.56    5.63
   8  11 -27    3.20    6.42
  -8 -11  27   -0.00    5.83
  -8  11  28   -0.00    6.79
  -8 -11  28   -0.00    7.37
  -8  11  29    0.00    7.01
  -8 -11  29    2.33    7.68
  -8 -11  30    2.56    6.61
  -8 -11  31   -0.00    9.22
  -8  12   1   -0.00    4.04
   8 -12  -1    2.04    5.26
   8  12  -1    2.73    2.84
  -8  12   2    0.36    5.47
   8 -12  -2   -0.00    5.21
   8  12  -2    4.32    3.33
  -8  12   3   13.07    8.60
   8 -12  -3   24.55    9.76
   8  12  -3   23.92    6.35
  -8  12   4    4.02    5.86
   8 -12  -4   -0.00    4.50
   8  12  -4    2.89    3.34
  -8  12   5    3.18    6.30
   8 -12  -5   -0.00    5.71
   8  12  -5   -0.00    2.93
  -8  12   6    2.53    5.45
   8 -12  -6    1.37    5.29
   8  12  -6   -0.00    3.48
  -8  12   7   14.89    8.88
   8 -12  -7    2.61    5.05
   8  12  -7   15.93    6.22
  -8  12   8    0.00    6.51
   8 -12  -8    5.12    7.10
   8  12  -8    2.09    3.61
  -8  12   9    7.79    7.26
   8 -12  -9   -0.00    5.88
   8  12  -9   12.59    6.26
  -8  12  10    0.00    6.00
   8 -12 -10    2.91    6.12
   8  12 -10    6.91    4.63
  -8  12  11    0.00    5.48
   8 -12 -11    0.00    5.85
   8  12 -11    7.54    5.33
  -8  12  12   -0.00    5.75
   8 -12 -12    1.06    5.70
   8  12 -12   -0.00    4.80
  -8  12  13    8.47    7.50
   8 -12 -13    7.73    8.02
   8  12 -13   10.70    5.70
  -8  12  14    0.18    4.93
   8 -12 -14   -0.00    6.20
   8  12 -14    1.16    4.96
  -8  12  15   -0.00    6.02
   8 -12 -15   -6.62    8.24
   8  12 -15   -0.00    4.10
  -8  12  16    1.47    6.33
   8 -12 -16    2.04    5.64
   8  12 -16    5.64    6.09
  -8  12  17    9.97    7.66
   8 -12 -17   -0.00    5.87
   8  12 -17    0.09    4.81
  -8  12  18    8.56    6.94
   8 -12 -18    3.18    6.07
   8  12 -18   -0.00    5.12
  -8  12  19    3.98    6.13
   8 -12 -19   -0.00    5.32
   8  12 -19    5.89    6.12
  -8  12  20    0.48    5.45
   8 -12 -20    4.40    6.10
   8  12 -20   -0.00    5.54
  -8  12  21   -0.00    5.45
   8 -12 -21   -0.00    5.59
   8  12 -21    2.41    6.32
  -8  12  22    1.95    5.13
   8 -12 -22    0.00    6.40
   8  12 -22    1.47    5.96
  -8  12  23    0.00    5.50
   8 -12 -23   -0.00    5.93
   8  12 -23    4.00    6.37
  -8  12  24    0.17    5.20
   8  12 -24    4.80    4.94
  -8  12  25    6.25    7.50
  -8  12  26    2.25    5.05
  -8  12  27    3.48    5.58
  -8  12  28   -0.00    5.38
  -8  13   1    0.00    5.94
   8 -13  -1    3.99    5.98
   8  13  -1    9.42    4.08
  -8  13   2    3.34    6.76
   8 -13  -2   -0.00    5.79
   8  13  -2   -0.00    2.51
  -8  13   3    0.07    5.79
   8 -13  -3    0.00    5.36
   8  13  -3   -0.00    3.28
  -8  13   4   11.46    8.57
   8 -13  -4    0.00    6.10
   8  13  -4    2.27    3.77
  -8  13   5   18.87    9.18
   8 -13  -5    4.62    6.65
   8  13  -5   16.93    5.79
  -8  13   6    2.05    6.96
   8 -13  -6    2.94    6.09
   8  13  -6    5.54    4.23
  -8  13   7   -0.00    6.10
   8 -13  -7    5.06    5.76
   8  13  -7    0.00    3.50
  -8  13   8   -0.00    6.27
   8 -13  -8   -0.00    4.86
   8  13  -8    0.67    4.13
  -8  13   9    7.40    7.43
   8 -13  -9   11.18    7.84
   8  13  -9    7.07    5.33
  -8  13  10   -0.00    6.11
   8 -13 -10   -0.00    5.79
   8  13 -10    0.00    4.67
  -8  13  11    2.49    6.14
   8 -13 -11    2.32    6.41
   8  13 -11    5.85    5.50
  -8  13  12    5.70    6.10
   8 -13 -12   -0.00    5.11
   8  13 -12    0.00    6.01
  -8  13  13    1.78    5.80
   8 -13 -13   -0.00    6.94
   8  13 -13    0.00    4.42
  -8  13  14    1.26    6.03
   8 -13 -14   -0.00    6.38
   8  13 -14    2.42    4.54
  -8  13  15    3.91    7.08
   8 -13 -15   12.52    7.81
   8  13 -15    1.12    4.30
  -8  13  16    0.00    6.70
   8 -13 -16    2.47    7.44
   8  13 -16   -0.00    5.88
  -8  13  17   -0.00    5.66
   8 -13 -17    2.79    6.12
   8  13 -17   -0.00    5.05
  -8  13  18    0.78    5.21
   8 -13 -18    1.95    6.70
   8  13 -18    2.31    4.93
  -8  13  19   -0.00    5.69
   8 -13 -19   -0.00    6.42
   8  13 -19   12.37    6.89
  -8  13  20   -0.00    6.36
   8 -13 -20    7.81    8.73
   8  13 -20    0.00    6.12
  -8  13  21    3.26    7.51
   8 -13 -21    0.00    5.39
  -8  13  22   -0.00    7.04
   8 -13 -22    6.73    6.51
  -8  13  23    1.17    5.42
   8 -13 -23    3.07    5.85
  -8  13  24   -0.00    6.59
   8 -13 -24   -0.00    6.44
  -8  13  25    6.88    7.49
   8 -13 -25   10.53    8.38
  -8  13  26    1.29    4.86
   8 -13 -26    2.33    6.26
   8 -13 -27    0.50    6.49
  -8  14   1   12.12    8.72
   8 -14  -1    0.06    4.73
   8  14  -1    7.06    4.03
  -8  14   2   13.90    7.80
   8 -14  -2    2.49    5.74
   8  14  -2    6.16    3.73
  -8  14   3    7.84    6.81
   8 -14  -3    0.51    5.28
   8  14  -3    9.95    4.58
  -8  14   4    5.98    6.74
   8 -14  -4    0.00    5.58
   8  14  -4   -0.00    3.14
  -8  14   5   -0.00    5.60
   8 -14  -5    0.00    5.13
   8  14  -5   -0.00    3.29
  -8  14   6   15.67    9.07
   8 -14  -6   -0.00    5.27
   8  14  -6   -0.00    3.26
  -8  14   7   -0.00    6.18
   8 -14  -7    4.62    6.84
   8  14  -7    7.81    4.95
  -8  14   8   -0.00    5.95
   8 -14  -8    0.00    5.60
   8  14  -8    2.71    4.34
  -8  14   9    0.15    5.89
   8 -14  -9    0.88    5.48
   8  14  -9    0.46    4.30
  -8  14  10   -0.00    6.49
   8 -14 -10   -0.00    5.02
   8  14 -10    1.10    4.18
  -8  14  11    0.00    5.78
   8 -14 -11   11.36    7.35
   8  14 -11    1.13    4.79
  -8  14  12    5.28    6.66
   8 -14 -12    1.74    6.28
   8  14 -12    0.00    5.62
  -8  14  13   -0.00    6.72
   8 -14 -13   -0.00    6.02
   8  14 -13    3.29    5.13
  -8  14  14    3.83    6.23
   8 -14 -14   -0.00    5.12
   8  14 -14   -0.00    4.83
  -8  14  15   -0.00    4.79
   8 -14 -15    1.73    5.40
   8  14 -15    2.26    3.50
  -8  14  16    3.71    6.29
   8 -14 -16   -0.00    5.11
   8  14 -16    1.07    5.48
  -8  14  17   -0.00    5.85
   8 -14 -17    0.36    5.54
   8 -14 -18    4.88    7.00
  -8  14  19    4.77    6.90
   8 -14 -19    0.00    6.25
  -8  14  20   -0.00    6.49
   8 -14 -20   -0.00    5.06
  -8  14  21    1.99    6.62
   8 -14 -21   -0.00    6.49
  -8  14  22   -0.00    5.82
   8 -14 -22    7.85    7.91
  -8  14  23   -0.00    5.81
   8 -14 -23    2.65    6.44
  -8  14  24   -0.00    4.91
  -8  15   1    0.00    6.35
   8 -15  -1   -0.00    6.13
   8  15  -1    3.25    3.13
  -8  15   2    4.33    5.93
   8 -15  -2    9.82    7.17
   8  15  -2    1.87    3.47
  -8  15   3    0.00    6.71
   8 -15  -3    1.49    5.76
   8  15  -3    0.00    2.96
  -8  15   4   -0.00    5.44
   8 -15  -4    0.17    5.64
   8  15  -4   -0.00    3.48
  -8  15   5    0.91    6.17
   8 -15  -5    9.98    7.49
   8  15  -5    5.38    3.84
  -8  15   6    4.88    7.34
   8 -15  -6   -0.00    5.59
   8  15  -6   -0.00    3.37
  -8  15   7   -0.00    5.87
   8 -15  -7    5.24    6.36
   8  15  -7   -0.00    4.30
  -8  15   8    0.90    6.86
   8 -15  -8   -0.00    5.16
   8  15  -8    0.77    3.75
  -8  15   9    1.75    5.74
   8 -15  -9    5.69    6.71
   8  15  -9    1.04    3.78
  -8  15  10    6.86    7.77
   8 -15 -10    0.57    5.87
   8  15 -10    2.53    4.47
  -8  15  11    1.97    6.43
   8 -15 -11   -0.00    4.89
   8  15 -11    2.37    5.49
  -8  15  12   -0.00    6.37
   8 -15 -12    0.00    5.16
  -8  15  13   -0.00    5.08
   8 -15 -13    0.00    6.20
  -8  15  14   -0.00    7.18
   8 -15 -14    1.26    6.07
  -8  15  15    5.95    6.72
   8 -15 -15   -0.00    6.35
   8 -15 -16    1.68    6.03
   8 -15 -17   -0.00    5.50
   8 -15 -18   -0.00    5.59
   8 -15 -19    0.20    5.77
  -8  16   1   -0.00    5.31
   8 -16  -1   -0.00    5.43
   8  16  -1    0.96    2.80
  -8  16   2    3.08    7.27
   8 -16  -2   -0.00    5.66
   8  16  -2    1.85    3.28
  -8  16   3   -0.00    5.11
   8 -16  -3    4.18    5.05
   8  16  -3    0.92    2.84
  -8  16   4    1.12    6.42
   8 -16  -4    1.98    4.94
   8  16  -4   -0.00    2.79
  -8  16   5    2.71    7.04
   8 -16  -5    0.79    5.75
   8  16  -5    1.41    3.27
  -8  16   6    2.39    7.03
   8 -16  -6    3.61    6.23
   8  16  -6    1.08    3.53
  -8  16   7    2.84    7.04
   8 -16  -7   -0.00    6.18
  -8  16   8    1.27    6.01
   8 -16  -8    4.60    6.91
  -8  16   9    0.00    7.04
   8 -16  -9   -0.00    5.88
   8 -16 -10    2.77    5.71
   8 -16 -11    4.91    6.61
   8 -16 -12    7.49    6.88
   8 -16 -13    3.96    6.62
   8 -16 -14    0.00    5.48
   8 -17  -1   13.59    8.14
   8 -17  -2    2.33    5.91
   8 -17  -3    0.00    6.07
   8 -17  -4   -0.00    4.08
   8 -17  -5    4.92    6.03
   8 -17  -6    1.38    6.19
   8 -17  -7    1.76    6.67
   8 -17  -8    0.00    5.95
   8 -17  -9   -0.00    6.73
  -7   0   1  638.60   63.23
  -7   0   1  661.26   63.42
  -7   0   1  659.43   62.04
   7   0  -1  768.40   65.00
   7   0  -1  694.61   63.74
  -7   0   2   -0.00    3.46
  -7   0   2    2.47    3.59
  -7   0   2    1.60    3.28
   7   0  -2    5.46    3.99
   7   0  -2   -0.00    3.82
  -7   0   3    7.90    4.89
  -7   0   3   10.99    4.67
   7   0  -3   13.04    5.17
   7   0  -3    5.96    5.30
  -7   0   4    2.82    4.05
   7   0  -4    1.99    3.62
   7   0  -4    0.74    3.88
  -7   0   5   33.78    8.66
   7   0  -5   33.51    7.95
   7   0  -5   44.95    9.43
  -7   0   6    2.18    4.00
   7   0  -6    4.18    3.94
   7   0  -6    3.40    4.14
  -7   0   7  257.66   29.61
   7   0  -7  294.27   29.74
   7   0  -7  249.87   29.85
  -7   0   8   -0.00    4.05
   7   0  -8    0.26    3.85
  -7   0   9    6.42    5.87
   7   0  -9    6.96    4.97
  -7   0  10   -0.00    4.00
   7   0 -10    1.46    4.29
  -7   0  11  241.00   26.95
   7   0 -11  197.10   26.25
  -7   0  12   -0.00    3.36
   7   0 -12   -0.00    4.59
  -7   0  13   83.02   14.65
   7   0 -13   79.40   14.68
   7   0 -14   -0.00    4.64
   7   0 -15   10.39    6.47
   7   0 -16    0.00    5.08
  -7   0  17  230.88   31.99
   7   0 -17  366.09   36.96
  -7   0  18   -0.00    6.01
   7   0 -18    1.68    5.44
  -7   0  19    9.58    6.75
   7   0 -19   24.57    9.33
  -7   0  20    0.00    5.97
   7   0 -20   -0.00    5.69
  -7   0  21   -0.00    4.92
   7   0 -21    7.91    7.46
  -7   0  22    3.08    6.14
   7   0 -22    0.50    6.17
  -7   0  23   10.46    7.47
  -7   0  24    0.12    5.80
  -7   0  25   -0.00    4.69
  -7   0  26    1.76    5.67
  -7   0  27   38.14   12.00
  -7   0  28   -0.00    5.34
  -7   0  29    7.25    7.28
  -7   0  30    2.99    6.39
  -7   0  31    4.11    7.16
  -7   0  32    6.15    8.68
  -7   0  33    7.87    8.27
  -7   0  34   -0.00    6.42
  -7   0  35    0.43    6.68
  -7   0  36   -0.00    7.20
  -7   0  37    5.90    8.32
  -7   1   1    2.02    4.97
  -7   1   1   -0.00    3.47
  -7   1   1    3.01    3.75
   7  -1  -1    4.36    3.98
   7  -1  -1    4.75    4.27
   7  -1  -1    0.00    3.56
   7   1  -1    5.38    3.79
   7   1  -1    1.09    3.57
  -7  -1   1   -0.00    3.47
  -7   1   2   25.63    7.81
  -7   1   2   27.58    7.62
  -7   1   2   32.91    7.72
   7  -1  -2   28.96    8.04
   7  -1  -2   39.12    8.08
   7  -1  -2   37.15    8.63
   7   1  -2   30.82    7.09
   7   1  -2   32.88    7.97
  -7  -1   2   23.95    6.85
  -7  -1   2   20.89    6.37
  -7   1   3  220.72   26.46
  -7   1   3  353.83   29.92
  -7   1   3  193.76   24.87
   7  -1  -3  253.71   26.21
   7  -1  -3  229.27   26.78
   7   1  -3  224.46   24.90
   7   1  -3  220.23   25.66
  -7  -1   3  203.70   25.34
  -7   1   4    1.80    4.25
  -7   1   4    0.00    3.68
   7  -1  -4    6.98    4.35
   7  -1  -4    0.08    4.28
   7   1  -4    2.56    3.32
   7   1  -4    5.41    4.53
  -7  -1   4    0.68    3.77
  -7   1   5   54.03   11.57
  -7   1   5   80.27   12.76
   7  -1  -5   70.78   11.81
   7  -1  -5   85.77   13.81
   7   1  -5   72.57   11.49
   7   1  -5   69.12   12.20
  -7  -1   5   73.34   12.29
  -7   1   6    5.09    4.90
  -7   1   6    3.49    4.07
   7  -1  -6    1.91    4.02
   7  -1  -6    5.67    5.18
   7   1  -6   -0.00    3.49
   7   1  -6    1.89    3.89
  -7  -1   6   -0.00    3.12
  -7   1   7   11.54    5.70
  -7   1   7   25.45    6.99
   7  -1  -7   29.93    8.41
   7   1  -7   26.28    7.10
   7   1  -7   17.25    6.47
  -7  -1   7   16.57    6.16
  -7   1   8   12.07    6.26
   7  -1  -8   19.13    7.04
   7   1  -8   15.19    6.15
   7   1  -8   18.46    6.45
  -7  -1   8   12.87    5.73
  -7   1   9  285.62   31.13
   7  -1  -9  276.77   31.61
   7   1  -9  265.58   30.58
  -7  -1   9  255.49   29.71
  -7   1  10   15.36    6.53
   7  -1 -10   13.12    6.66
   7   1 -10    9.57    5.97
  -7  -1  10   30.05    8.06
  -7   1  11   76.70   12.69
   7  -1 -11   52.70   11.97
   7   1 -11   56.77   11.70
  -7  -1  11   53.23   11.30
  -7   1  12   -0.00    3.68
   7  -1 -12   -0.00    4.38
   7   1 -12    0.50    3.89
  -7  -1  12    0.00    4.51
  -7   1  13  134.24   19.41
   7  -1 -13  145.98   20.94
   7   1 -13  117.47   19.31
  -7  -1  13  156.22   20.40
   7  -1 -14    6.82    5.52
   7   1 -14   12.63    6.91
  -7  -1  14    7.95    6.13
   7  -1 -15  114.93   18.37
   7   1 -15   91.67   16.60
   7  -1 -16    9.50    6.73
   7   1 -16    3.31    5.80
  -7   1  17   15.79    6.84
   7  -1 -17   11.51    6.79
   7   1 -17   14.54    7.53
  -7  -1  17    8.30    6.83
  -7   1  18   -0.00    4.47
   7  -1 -18    1.62    5.41
   7   1 -18    0.00    5.66
  -7  -1  18    0.00    4.89
  -7   1  19  110.91   18.52
   7  -1 -19  134.47   20.46
  -7  -1  19   86.53   17.25
  -7   1  20    4.61    6.32
   7  -1 -20    8.08    6.91
  -7  -1  20    5.42    5.34
  -7   1  21   37.73   11.42
   7  -1 -21   48.96   12.68
  -7  -1  21   37.13   11.05
  -7   1  22   -0.00    4.99
   7  -1 -22    0.00    5.33
  -7  -1  22    0.00    5.90
  -7   1  23    5.94    7.77
   7  -1 -23   20.31    9.33
  -7  -1  23   18.88    9.24
  -7   1  24   -0.00    5.69
   7  -1 -24    8.07    7.54
  -7  -1  24    8.57    7.26
  -7   1  25   37.77   11.15
   7  -1 -25   21.81   10.50
   7   1 -25   35.80   11.40
  -7  -1  25   14.04    9.56
  -7   1  26   -0.00    7.36
   7   1 -26    8.31    6.78
  -7  -1  26   -0.00    8.00
  -7   1  27    5.29    7.92
   7   1 -27   -0.00    6.12
  -7  -1  27    4.44    5.80
  -7   1  28   -0.00    5.76
   7   1 -28    0.00    5.49
  -7  -1  28    7.60    6.34
  -7   1  29   22.03    8.88
   7   1 -29   17.50    9.94
  -7  -1  29   23.58   10.68
  -7   1  30    7.33    7.90
  -7  -1  30   -0.00    7.46
  -7   1  31   19.55    9.78
  -7  -1  31   14.20    9.27
  -7   1  32   -0.00    6.22
  -7  -1  32    3.88    6.19
  -7   1  33    0.00    6.74
  -7  -1  33    0.15    6.81
  -7   1  34    5.16    6.79
  -7  -1  34   -0.00    8.94
  -7   1  35   -0.00    6.08
  -7  -1  35   11.57    7.81
  -7   1  36   -0.00    5.25
  -7  -1  36    1.40    6.94
  -7   1  37    7.19    7.98
  -7  -1  37    2.38    6.72
  -7   2   1   33.96    8.76
  -7   2   1   28.48    8.39
  -7   2   1   25.46    7.47
   7  -2  -1   39.00    9.15
   7  -2  -1   44.45    8.90
   7  -2  -1   50.75    9.93
   7   2  -1   44.40    7.97
   7   2  -1   31.57    7.43
  -7  -2   1   43.49    8.27
  -7  -2   1   35.74    7.38
  -7   2   2   41.80    9.68
  -7   2   2   43.96    9.48
  -7   2   2   38.18    8.60
   7  -2  -2   34.45    8.65
   7  -2  -2   37.54    8.47
   7  -2  -2   32.18    8.66
   7   2  -2   37.97    7.59
   7   2  -2   24.91    7.43
  -7  -2   2   35.01    7.91
  -7  -2   2   43.13    7.83
  -7   2   3    4.97    4.93
  -7   2   3    2.93    3.96
  -7   2   3    5.68    4.40
   7  -2  -3    1.68    4.63
   7  -2  -3    0.00    3.85
   7  -2  -3    0.16    4.15
   7   2  -3    3.43    4.02
   7   2  -3    3.24    3.63
  -7  -2   3    2.94    3.65
  -7   2   4   12.06    5.67
  -7   2   4    4.09    4.48
   7  -2  -4    3.08    3.97
   7   2  -4    3.41    3.94
   7   2  -4    4.89    3.89
  -7  -2   4    3.42    3.67
  -7   2   5  242.65   28.32
  -7   2   5  238.18   27.33
   7  -2  -5  234.57   28.18
   7   2  -5  223.17   25.94
   7   2  -5  247.48   27.19
  -7  -2   5  260.00   27.08
  -7   2   6   20.90    6.87
  -7   2   6   10.26    5.60
   7  -2  -6    7.99    5.77
   7   2  -6   11.11    5.39
   7   2  -6   11.19    5.43
  -7  -2   6    7.81    4.95
  -7   2   7  183.78   24.12
  -7   2   7  211.00   24.24
   7  -2  -7  204.93   25.28
   7   2  -7  198.79   23.30
   7   2  -7  172.96   23.14
  -7  -2   7  213.36   23.76
  -7   2   8    8.10    4.92
  -7   2   8    9.35    5.35
   7  -2  -8    8.32    5.49
   7   2  -8    6.70    5.02
   7   2  -8    4.58    5.05
  -7  -2   8    9.07    5.01
  -7   2   9   36.53    9.34
  -7   2   9   38.79    9.41
   7  -2  -9   53.95   11.54
   7   2  -9   47.18    9.73
   7   2  -9   58.33   11.32
  -7  -2   9   46.62   10.18
  -7   2  10    9.80    5.73
   7  -2 -10    6.32    6.12
   7   2 -10    7.43    5.16
  -7  -2  10    8.04    4.93
  -7   2  11  106.87   17.09
   7  -2 -11   95.29   16.89
   7   2 -11  126.70   17.95
  -7  -2  11  140.93   18.20
  -7   2  12   21.39    7.48
   7  -2 -12   42.44   10.54
   7   2 -12   21.47    8.24
  -7  -2  12   42.21    9.84
   7  -2 -13   35.99   10.45
   7   2 -13   58.04   11.65
  -7  -2  13   61.14   12.00
   7  -2 -14    1.40    4.13
   7   2 -14    2.52    4.74
  -7  -2  14    2.00    4.43
   7  -2 -15   12.40    7.12
   7   2 -15   15.39    7.39
  -7   2  16   55.72   12.05
   7  -2 -16   57.49   13.28
  -7   2  17   50.91   12.33
   7  -2 -17   47.73   12.06
  -7   2  18   21.22    7.65
   7  -2 -18   32.14   10.16
  -7  -2  18   10.65    7.49
  -7   2  19    0.00    5.77
   7  -2 -19   -0.00    5.35
  -7  -2  19    9.35    6.90
  -7   2  20    0.00    5.29
   7  -2 -20    9.73    7.52
  -7  -2  20   17.78    8.02
  -7   2  21   36.87   11.53
   7  -2 -21   89.87   16.68
  -7  -2  21   45.60   12.30
  -7   2  22    0.30    6.29
   7  -2 -22   15.45    7.77
   7   2 -22    3.19    6.48
  -7  -2  22    8.74    6.42
  -7   2  23   28.54    9.51
   7  -2 -23   28.83   10.48
   7   2 -23   47.04   12.16
  -7  -2  23   17.42    9.13
  -7   2  24    1.06    5.03
   7  -2 -24   -0.00    6.36
   7   2 -24   -0.00    5.49
  -7  -2  24    1.60    5.94
  -7   2  25   11.76    6.49
   7   2 -25   -0.00    5.28
  -7  -2  25   13.65    7.50
  -7   2  26    5.06    6.34
   7   2 -26   -0.00    5.06
  -7  -2  26    0.81    5.09
  -7   2  27    6.23    6.91
   7   2 -27    9.61    7.05
  -7  -2  27    1.72    6.19
  -7   2  28    4.05    6.45
   7   2 -28   -0.00    5.37
  -7  -2  28    0.00    7.89
  -7   2  29    0.00    5.59
   7   2 -29   -0.00    5.05
  -7  -2  29    0.00    4.86
  -7   2  30   -0.00    6.11
   7   2 -30   -0.00    7.21
  -7  -2  30   -0.00    6.58
  -7   2  31    1.12    5.42
  -7  -2  31    0.00    7.21
  -7   2  32    0.20    4.83
  -7  -2  32    1.20    6.12
  -7   2  33    6.03    7.66
  -7  -2  33    4.65    7.96
  -7   2  34    3.95    4.22
  -7  -2  34    9.90    8.49
  -7   2  35   -0.00    5.79
  -7  -2  35    1.59    6.04
  -7   2  36    1.97    6.70
  -7  -2  36    0.00    7.11
  -7   2  37    5.69    6.88
  -7   3   1    3.21    4.57
  -7   3   1   -0.00    4.59
  -7   3   1    3.09    4.86
   7  -3  -1    0.41    4.31
   7  -3  -1    4.55    4.78
   7   3  -1   -0.00    2.09
   7   3  -1    0.00    3.59
  -7  -3   1   -0.00    3.03
  -7  -3   1   -0.00    2.33
  -7   3   2  127.63   19.09
  -7   3   2  146.55   19.94
  -7   3   2  148.75   18.90
   7  -3  -2  119.42   18.24
   7  -3  -2   97.71   17.48
   7   3  -2  158.11   17.07
   7   3  -2  137.31   17.11
  -7  -3   2  135.47   16.81
  -7  -3   2  139.74   16.25
  -7   3   3   48.72   10.85
  -7   3   3   59.82   11.34
  -7   3   3   38.34    9.43
   7  -3  -3   47.60   10.90
   7  -3  -3   70.19   12.37
   7   3  -3   49.38    8.95
   7   3  -3   63.69    9.95
  -7  -3   3   35.10    8.27
  -7   3   4    0.84    3.54
  -7   3   4    6.34    5.09
   7  -3  -4    8.89    5.88
   7  -3  -4    5.68    5.01
   7   3  -4   11.03    4.72
   7   3  -4    0.00    2.88
  -7  -3   4    3.46    3.96
  -7   3   5   47.00   11.86
  -7   3   5   82.52   13.35
   7  -3  -5   97.47   15.10
   7   3  -5   88.76   12.67
   7   3  -5   63.14   11.90
  -7  -3   5  100.53   13.04
  -7   3   6   32.19    8.69
  -7   3   6   22.84    7.32
   7  -3  -6   11.23    6.86
   7   3  -6   20.88    6.22
   7   3  -6    9.29    5.25
  -7  -3   6    9.72    4.78
  -7   3   7    8.62    5.02
  -7   3   7    5.00    5.14
   7  -3  -7    3.28    4.81
   7   3  -7    7.37    5.01
   7   3  -7    4.76    4.48
  -7  -3   7    2.33    3.43
  -7   3   8   -0.00    4.25
  -7   3   8   -0.00    4.51
   7  -3  -8   -0.00    4.52
   7   3  -8   -0.00    4.03
   7   3  -8   -0.00    3.76
  -7  -3   8    0.00    4.15
  -7   3   9  173.28   23.64
  -7   3   9  203.40   24.01
   7  -3  -9  188.57   24.66
   7   3  -9  177.82   22.34
   7   3  -9  166.16   22.29
  -7  -3   9  199.08   23.17
  -7   3  10   54.74   11.93
  -7   3  10   69.05   12.60
   7  -3 -10   65.08   13.27
   7   3 -10   48.75   10.74
   7   3 -10   60.75   11.49
  -7  -3  10   70.54   12.34
  -7   3  11    0.00    5.08
   7  -3 -11    4.32    5.30
   7   3 -11   10.20    5.80
  -7  -3  11    7.07    5.12
  -7   3  12    0.59    3.24
   7  -3 -12    4.34    5.54
   7   3 -12   -0.00    3.72
  -7  -3  12   -0.00    3.69
   7  -3 -13   79.05   15.37
  -7  -3  13   82.08   14.49
   7  -3 -14   62.07   13.52
  -7  -3  14   58.66   12.37
  -7   3  15  137.24   21.11
   7  -3 -15  174.82   24.07
  -7   3  16   10.92    6.82
   7  -3 -16   19.34    8.28
  -7   3  17   -0.00    4.92
   7  -3 -17    0.47    4.67
  -7   3  18   15.21    7.83
   7  -3 -18   13.20    7.25
  -7  -3  18    8.17    6.96
  -7   3  19  211.73   27.91
   7  -3 -19  215.47   29.28
   7   3 -19  198.79   27.05
  -7  -3  19  186.22   26.64
  -7   3  20    0.23    5.02
   7  -3 -20    6.04    6.70
   7   3 -20    0.00    4.38
  -7  -3  20   -0.00    5.32
  -7   3  21    3.13    6.12
   7  -3 -21    8.65    7.18
   7   3 -21    3.89    6.15
  -7  -3  21    6.94    6.01
  -7   3  22   -0.00    4.56
   7  -3 -22   -0.00    4.69
   7   3 -22    0.75    5.28
  -7  -3  22   -0.00    5.57
  -7   3  23    2.27    5.77
   7  -3 -23   22.18    9.19
   7   3 -23    2.09    5.22
  -7  -3  23    2.51    6.13
  -7   3  24    3.08    4.89
   7   3 -24   10.93    6.93
  -7  -3  24    0.20    5.79
  -7   3  25   11.46    7.95
   7   3 -25   16.95    8.50
  -7  -3  25   16.28    9.49
  -7   3  26    6.92    7.15
   7   3 -26   -0.00    4.30
  -7  -3  26    7.10    6.76
  -7   3  27    5.02    6.20
   7   3 -27   -0.00    5.85
  -7  -3  27    3.97    6.58
  -7   3  28    0.00    4.72
   7   3 -28    1.66    5.19
  -7  -3  28   -0.00    5.46
  -7   3  29    2.51    5.48
   7   3 -29    0.85    5.88
  -7  -3  29   12.10    8.73
  -7   3  30    0.00    5.73
   7   3 -30    0.00    4.51
  -7  -3  30    9.18    8.21
  -7   3  31    0.00    6.04
   7   3 -31   11.31    7.77
  -7  -3  31    3.56    7.71
  -7   3  32    1.53    6.19
  -7  -3  32   -0.00    7.35
  -7   3  33    3.33    5.77
  -7  -3  33    0.00    6.70
  -7   3  34    2.19    5.59
  -7  -3  34   -0.00    6.44
  -7   3  35    9.23    8.28
  -7  -3  35    7.44    8.27
  -7   3  36   -0.00    6.52
  -7  -3  36    0.88    6.89
  -7   3  37    4.21    8.03
  -7   4   1   59.63   12.26
  -7   4   1   47.67   10.79
   7  -4  -1   57.98   11.96
   7  -4  -1   44.36   11.20
   7   4  -1   60.19    9.64
   7   4  -1   80.59   10.91
  -7  -4   1   65.07    9.90
  -7  -4   1   66.02    9.04
  -7   4   2   92.50   15.11
  -7   4   2   64.82   13.76
  -7   4   2   65.81   12.77
   7  -4  -2   73.34   14.07
   7  -4  -2   82.89   14.73
   7   4  -2   63.45   10.88
   7   4  -2  100.95   12.50
  -7  -4   2   85.78   11.87
  -7  -4   2   86.14   10.91
  -7   4   3   10.01    5.97
  -7   4   3   14.28    6.50
  -7   4   3   26.31    7.44
   7  -4  -3   12.73    6.36
   7  -4  -3   15.75    6.08
   7   4  -3    6.64    4.09
   7   4  -3   11.10    5.03
  -7  -4   3    7.29    4.33
  -7   4   4   22.74    7.47
  -7   4   4   21.18    7.41
  -7   4   4   23.28    7.39
   7  -4  -4   20.84    7.95
   7  -4  -4   25.22    8.02
   7   4  -4   28.25    6.95
   7   4  -4   27.74    7.13
  -7  -4   4   28.16    6.48
  -7   4   5   48.97   11.21
  -7   4   5   62.52   12.00
   7  -4  -5   56.15   11.97
   7   4  -5   53.50   10.19
   7   4  -5   65.62   10.95
  -7  -4   5   69.88   10.91
  -7   4   6   44.46   10.68
  -7   4   6   55.03   11.18
   7  -4  -6   59.67   12.19
   7   4  -6   55.70    9.93
   7   4  -6   39.13    8.84
  -7  -4   6   48.76    9.37
  -7   4   7   24.21    8.75
  -7   4   7   46.19   10.43
   7  -4  -7   31.99    9.56
   7   4  -7   43.79    8.87
   7   4  -7   47.01    9.10
  -7  -4   7   18.85    6.64
  -7   4   8   45.18   11.14
  -7   4   8   38.49    9.90
   7  -4  -8   40.03   10.48
   7   4  -8   42.21    9.36
   7   4  -8   64.26   10.58
  -7  -4   8   30.92    8.46
  -7   4   9   28.98    8.15
   7  -4  -9   16.23    7.79
   7   4  -9   30.08    8.10
  -7  -4   9   21.15    7.20
  -7   4  10    0.00    3.81
   7  -4 -10    0.16    5.02
   7   4 -10   -0.00    3.52
  -7  -4  10    0.00    4.65
  -7   4  11  111.50   17.86
   7  -4 -11  101.09   17.74
  -7  -4  11  131.76   17.75
  -7   4  12   99.81   17.27
   7  -4 -12  103.28   18.03
  -7  -4  12  152.94   19.15
  -7   4  13  115.12   17.87
   7  -4 -13   79.32   16.98
  -7  -4  13  115.61   17.20
  -7   4  14   16.41    7.18
  -7   4  14   25.61    8.62
   7  -4 -14   -0.00    5.32
  -7  -4  14    7.58    5.51
  -7   4  15   51.38   11.83
   7  -4 -15   20.81    8.69
   7   4 -15   22.18    8.12
  -7   4  16   22.32    8.57
   7  -4 -16   25.28    9.81
   7   4 -16    9.92    7.67
  -7   4  17  133.45   20.13
   7  -4 -17  111.65   20.08
   7   4 -17  122.87   18.97
  -7   4  18   11.92    7.83
   7  -4 -18   15.35    7.71
   7   4 -18   13.19    7.32
  -7  -4  18   10.72    8.10
  -7   4  19    7.84    6.57
   7  -4 -19   15.75    7.66
   7   4 -19   11.37    7.48
  -7  -4  19   14.01    8.60
  -7   4  20   23.04    9.68
   7  -4 -20   30.23   11.05
   7   4 -20   30.48    9.53
  -7  -4  20   25.82    9.77
  -7   4  21   32.51   10.84
   7  -4 -21   35.10   11.50
   7   4 -21   33.03   10.13
  -7  -4  21   25.39    9.40
  -7   4  22   19.68    8.31
   7   4 -22   18.21    8.21
  -7  -4  22   36.35   11.40
  -7   4  23    0.00    5.36
   7   4 -23    2.02    4.95
  -7  -4  23   -0.00    6.39
  -7   4  24   -0.00    5.31
   7   4 -24    0.00    5.28
  -7  -4  24   -0.00    6.79
  -7   4  25   -0.00    5.74
   7   4 -25   -0.00    4.50
  -7  -4  25   -0.00    6.02
  -7   4  26    2.80    6.37
   7   4 -26    1.06    6.59
  -7  -4  26    5.20    7.32
  -7   4  27    7.02    6.35
   7   4 -27    0.56    5.62
  -7  -4  27    7.65    7.60
  -7   4  28    2.46    5.79
   7   4 -28    9.30    7.09
  -7  -4  28    2.29    6.88
  -7   4  29   -0.00    6.40
   7   4 -29   14.83    7.60
  -7  -4  29    6.41    7.72
  -7   4  30   -0.00    5.69
   7   4 -30    4.70    6.98
  -7  -4  30    6.03    7.22
  -7   4  31    0.85    5.31
   7   4 -31    7.56    7.01
  -7  -4  31    3.72    5.80
  -7   4  32   -0.00    5.59
   7   4 -32    0.68    5.67
  -7  -4  32   11.09    8.07
  -7   4  33    4.68    7.09
  -7  -4  33    2.66    7.72
  -7   4  34   -0.00    6.79
  -7  -4  34    8.39    7.09
  -7   4  35   -0.00    5.79
  -7  -4  35    2.42    8.38
  -7   4  36    3.45    6.27
  -7  -4  36   -0.00    6.99
  -7   5   1    0.00    4.97
  -7   5   1    3.84    4.66
   7  -5  -1   -0.00    4.75
   7  -5  -1    0.90    4.28
   7   5  -1    0.93    2.77
   7   5  -1   -0.00    3.22
  -7  -5   1    4.81    3.36
  -7  -5   1    1.32    1.94
  -7   5   2    0.00    3.98
  -7   5   2    0.00    3.52
   7  -5  -2   -0.00    4.03
   7  -5  -2    2.31    4.41
   7   5  -2    0.00    3.20
   7   5  -2    0.00    3.14
  -7  -5   2    4.33    3.22
  -7  -5   2   -0.00    2.21
  -7   5   3   24.51    8.23
  -7   5   3   28.11    9.08
  -7   5   3   37.65    9.48
   7  -5  -3   26.82    8.36
   7  -5  -3   23.74    8.49
   7   5  -3   50.83    8.36
   7   5  -3   49.61    8.36
  -7  -5   3   32.82    6.84
  -7   5   4   76.68   15.17
  -7   5   4   59.57   13.02
  -7   5   4   84.68   14.37
   7  -5  -4   87.43   15.65
   7  -5  -4   96.01   15.85
   7   5  -4  101.59   13.18
   7   5  -4   81.18   12.02
  -7  -5   4   83.44   12.00
  -7   5   5   43.12    9.85
  -7   5   5   32.15    8.80
   7  -5  -5   41.52   10.00
   7   5  -5   33.30    7.47
   7   5  -5    4.68    4.52
  -7  -5   5   41.89    7.79
  -7   5   6   -0.00    4.81
   7  -5  -6    3.51    4.94
   7   5  -6    0.00    3.75
  -7  -5   6    3.07    4.14
  -7   5   7   10.21    5.87
   7  -5  -7   20.41    8.06
   7   5  -7    1.89    3.85
  -7  -5   7   12.29    5.39
  -7   5   8   55.74   12.20
   7  -5  -8   63.23   13.20
   7   5  -8   81.70   12.36
  -7  -5   8   60.30   11.07
  -7   5   9  119.78   18.00
   7  -5  -9   97.60   17.58
   7   5  -9  101.33   15.51
  -7  -5   9  120.36   16.46
  -7   5  10   32.42    9.82
   7  -5 -10   36.83   10.77
   7   5 -10   33.18    8.50
  -7  -5  10   54.86   10.42
  -7   5  11  130.56   17.92
   7  -5 -11   73.74   15.05
  -7  -5  11   68.32   13.29
  -7   5  12    5.84    6.45
  -7   5  12   -0.00    5.05
   7  -5 -12    0.00    4.52
   7   5 -12    0.00    5.22
  -7  -5  12   -0.00    3.75
  -7   5  13   14.23    8.05
  -7   5  13   26.05    8.90
   7  -5 -13   37.13    9.98
   7   5 -13   42.23    9.91
  -7  -5  13   21.68    7.92
  -7   5  14   40.97   11.04
  -7   5  14   41.32   10.75
   7  -5 -14   29.51    9.54
   7   5 -14   48.18   10.41
  -7  -5  14   30.47    9.55
  -7   5  15  107.47   17.84
  -7   5  15  152.26   20.70
   7  -5 -15   90.85   18.01
   7   5 -15  100.41   16.96
  -7   5  16    0.00    6.04
  -7   5  16    0.00    3.53
   7  -5 -16   -0.00    5.19
   7   5 -16   -0.00    3.57
  -7   5  17    8.94    6.69
   7  -5 -17    6.02    6.48
   7   5 -17   -0.00    5.13
  -7  -5  17    1.29    5.97
  -7   5  18   14.79    7.63
   7  -5 -18    7.65    7.21
   7   5 -18    8.38    6.26
  -7  -5  18    3.50    6.14
  -7   5  19    4.39    6.87
   7  -5 -19   48.78   12.66
   7   5 -19   20.70    8.57
  -7  -5  19   27.96    9.61
  -7   5  20   26.73    9.82
   7   5 -20   35.03   10.12
  -7  -5  20   19.74    9.15
  -7   5  21   16.30    7.49
   7   5 -21   12.00    7.58
  -7  -5  21    4.15    6.53
  -7   5  22    0.00    5.58
   7   5 -22    4.44    5.68
  -7  -5  22    0.98    5.87
  -7   5  23    0.00    4.37
   7   5 -23    3.22    5.95
  -7  -5  23    1.38    5.23
  -7   5  24   12.44    7.93
   7   5 -24    0.62    4.94
  -7  -5  24   22.60    9.89
  -7   5  25    5.56    6.20
   7   5 -25    5.42    6.36
  -7  -5  25    7.71    7.67
  -7   5  26    1.61    5.59
   7   5 -26    1.72    5.17
  -7  -5  26    4.10    7.04
  -7   5  27   -0.00    5.02
   7   5 -27   -0.00    3.28
  -7  -5  27    0.00    6.18
  -7   5  28   -0.00    6.42
   7   5 -28   -0.00    5.49
  -7  -5  28   -0.00    7.91
  -7   5  29    0.00    4.85
   7   5 -29    3.75    5.51
  -7  -5  29    2.83    7.81
  -7   5  30   10.51    7.53
   7   5 -30   11.02    7.92
  -7  -5  30    5.97    8.25
  -7   5  31    9.67    7.72
   7   5 -31    1.82    5.88
  -7  -5  31    1.71    6.64
  -7   5  32    5.39    7.09
   7   5 -32    0.00    5.71
  -7  -5  32    2.37    7.52
  -7   5  33   -0.00    5.73
  -7  -5  33   -0.00    6.22
  -7   5  34   10.59    7.79
  -7  -5  34    1.50    7.27
  -7   5  35    6.56    5.98
  -7  -5  35   -0.00    9.31
  -7   5  36    5.64    6.27
  -7   6   1   62.23   13.63
  -7   6   1   56.71   12.26
   7   6  -1   70.13    9.85
   7   6  -1   56.77    9.15
  -7  -6   1   56.80    9.33
  -7  -6   1   63.53    6.92
  -7   6   2   53.96   12.66
  -7   6   2   62.05   12.40
   7  -6  -2   48.74   12.13
   7   6  -2   58.87    9.42
  -7  -6   2   49.06    8.53
  -7  -6   2   56.59    7.19
  -7   6   3   37.04    9.87
  -7   6   3   28.03    8.81
   7  -6  -3   21.18    8.26
   7   6  -3   27.71    6.81
  -7  -6   3   23.08    6.26
  -7  -6   3   35.26    5.53
  -7   6   4    6.14    5.27
  -7   6   4   -0.00    3.98
   7  -6  -4    4.70    5.78
   7   6  -4    2.29    3.67
  -7  -6   4    5.82    3.75
  -7   6   5    0.00    4.17
  -7   6   5    4.48    4.70
   7  -6  -5    2.83    5.85
   7   6  -5   -0.00    3.30
  -7  -6   5    0.00    3.35
  -7   6   6   80.32   14.33
   7  -6  -6   55.89   13.20
   7   6  -6   59.84   11.15
  -7  -6   6   96.11   12.90
  -7   6   7   89.33   16.62
   7  -6  -7  102.54   17.90
   7   6  -7  109.14   15.29
  -7  -6   7  124.63   16.09
  -7   6   8   51.02   11.88
   7  -6  -8   38.63   10.92
   7   6  -8   62.11   11.00
  -7  -6   8   56.33   10.49
  -7   6   9    0.00    4.53
  -7   6   9   -0.00    4.77
   7  -6  -9    0.47    5.44
   7   6  -9    0.00    3.99
   7   6  -9   -0.00    4.04
  -7  -6   9    4.22    4.15
  -7   6  10   67.57   13.85
  -7   6  10   55.25   12.70
   7  -6 -10   69.84   14.74
   7   6 -10   51.74   10.89
   7   6 -10   55.80   10.93
  -7  -6  10   72.62   12.51
  -7   6  11  118.85   18.11
  -7   6  11   83.85   16.33
   7  -6 -11   99.68   17.99
   7   6 -11   87.00   14.89
  -7  -6  11  111.87   16.68
  -7   6  12   12.15    7.19
  -7   6  12   14.85    7.52
   7  -6 -12    6.69    6.32
   7   6 -12   19.32    7.09
  -7  -6  12   13.34    6.79
  -7   6  13   15.50    7.06
  -7   6  13    8.75    6.62
   7  -6 -13   12.61    6.69
   7   6 -13   10.23    5.65
  -7  -6  13    8.94    6.34
  -7   6  14    9.66    7.37
  -7   6  14    5.67    6.49
   7  -6 -14   16.74    7.86
   7   6 -14    4.22    5.11
  -7  -6  14    7.81    6.57
  -7   6  15    5.88    6.00
  -7   6  15   -0.00    5.48
   7  -6 -15    6.86    7.34
   7   6 -15   -0.00    4.66
  -7   6  16   20.71    8.54
  -7   6  16   48.50   12.00
   7  -6 -16   39.28   11.25
   7   6 -16   31.14    9.63
  -7   6  17   62.89   13.82
   7   6 -17   47.31   11.68
  -7  -6  17   43.01   11.83
  -7   6  18   64.96   13.76
   7   6 -18   53.88   12.15
  -7  -6  18   33.83   11.02
  -7   6  19   12.94    7.22
   7   6 -19   12.94    7.46
  -7  -6  19   -0.00    6.46
  -7   6  20    1.94    4.18
   7   6 -20    0.00    4.68
  -7  -6  20   -0.00    5.70
  -7   6  21   -0.00    5.96
   7   6 -21    4.63    5.80
  -7  -6  21    2.69    6.79
  -7   6  22   31.07   10.02
   7   6 -22   10.97    6.71
  -7  -6  22   22.34    9.59
  -7   6  23   30.50   10.14
   7   6 -23   15.59    7.79
  -7  -6  23    4.79    6.85
  -7   6  24    8.43    6.19
   7   6 -24    4.91    5.82
  -7  -6  24    3.11    6.80
  -7   6  25   -0.00    5.45
   7   6 -25   -0.00    5.01
  -7  -6  25    0.49    6.81
  -7   6  26   11.26    7.44
   7   6 -26    7.80    6.70
  -7  -6  26   15.08    8.91
  -7   6  27    0.00    4.15
   7   6 -27    4.46    5.91
  -7  -6  27   -0.00    6.16
  -7   6  28    3.63    6.81
   7   6 -28    7.11    7.19
  -7  -6  28    7.04    7.46
  -7   6  29    1.45    7.09
   7   6 -29   -0.00    5.45
  -7  -6  29   -0.00    7.03
  -7   6  30    6.27    6.98
   7   6 -30    3.69    6.40
  -7  -6  30    0.00    5.68
  -7   6  31    2.46    5.56
  -7  -6  31   -0.00    7.05
  -7   6  32   12.82    7.93
   7   6 -32    2.02    5.54
  -7  -6  32    7.48    9.13
  -7   6  33    0.13    6.69
   7   6 -33    0.11    7.41
  -7  -6  33    5.85    7.95
  -7   6  34    1.81    5.67
  -7  -6  34    4.17    7.27
  -7   6  35   -0.00    5.39
  -7  -6  35    3.32    8.13
  -7   6  36    2.04    5.74
  -7   7   1   10.32    6.94
  -7   7   1    6.16    5.33
   7  -7  -1    0.61    3.73
   7   7  -1    0.14    2.58
  -7  -7   1    3.47    2.82
  -7   7   2   17.78    7.80
  -7   7   2   25.59    8.64
   7  -7  -2   12.93    7.30
   7   7  -2   25.50    6.06
  -7  -7   2   28.02    5.83
  -7  -7   2   17.11    2.53
  -7   7   3    7.97    7.17
  -7   7   3    7.62    5.68
   7  -7  -3    4.37    4.70
   7   7  -3    8.07    4.26
  -7  -7   3    8.56    3.87
  -7  -7   3    7.41    2.54
  -7   7   4  185.19   25.73
  -7   7   4  192.54   25.57
   7  -7  -4  208.42   26.37
   7  -7  -4  157.05   24.97
   7   7  -4  214.65   21.85
  -7  -7   4  170.34   20.61
  -7   7   5   72.60   14.67
  -7   7   5   73.19   14.85
  -7   7   5   70.13   14.01
   7  -7  -5   73.50   14.66
   7  -7  -5   73.67   15.13
   7   7  -5   82.92   11.69
   7   7  -5   69.38   10.83
  -7  -7   5   47.76    9.85
  -7   7   6    5.26    6.36
  -7   7   6    4.66    5.56
  -7   7   6    8.04    6.20
   7  -7  -6   -0.00    5.05
   7  -7  -6    0.49    4.96
   7   7  -6    6.43    4.34
   7   7  -6    7.31    4.23
  -7  -7   6    4.57    4.64
  -7   7   7   60.17   13.32
  -7   7   7   48.98   12.20
   7  -7  -7   42.57   11.39
   7  -7  -7   54.32   12.92
   7   7  -7   75.95   11.42
   7   7  -7   38.56    8.89
  -7  -7   7   54.52   10.42
  -7   7   8    9.67    7.18
  -7   7   8   10.18    7.27
   7  -7  -8    8.40    6.49
   7  -7  -8   10.64    6.92
   7   7  -8   18.38    6.36
   7   7  -8   11.45    5.42
  -7  -7   8   10.34    5.52
  -7   7   9   16.13    8.38
  -7   7   9   34.76    9.93
   7  -7  -9   27.68    9.69
   7  -7  -9   23.61    9.28
   7   7  -9   23.97    7.33
   7   7  -9   27.52    7.23
  -7  -7   9   30.16    7.97
  -7   7  10   75.28   14.67
  -7   7  10   82.61   15.39
   7  -7 -10   38.36   11.89
   7  -7 -10   79.64   15.75
   7   7 -10   70.75   12.35
   7   7 -10   72.91   12.14
  -7  -7  10   77.09   13.42
  -7   7  11   21.23    8.90
  -7   7  11   25.32    8.54
   7  -7 -11   12.53    7.78
   7   7 -11   20.36    7.08
  -7  -7  11    9.67    6.76
  -7   7  12    3.60    5.98
  -7   7  12    1.18    5.71
   7  -7 -12    1.46    5.32
   7   7 -12    0.00    4.19
  -7  -7  12    0.62    5.26
  -7   7  13   18.01    8.73
   7  -7 -13   13.08    7.93
   7   7 -13   11.17    6.74
  -7  -7  13   13.54    6.94
  -7   7  14  131.34   20.27
   7   7 -14  141.62   18.69
  -7  -7  14   85.53   16.91
  -7   7  15   -0.00    5.11
   7   7 -15   -0.00    3.67
  -7   7  16    6.14    6.25
   7   7 -16    1.00    4.39
  -7   7  17    5.09    5.92
   7   7 -17    2.28    5.30
  -7  -7  17   -0.00    6.16
  -7   7  18    5.33    6.57
   7   7 -18   10.55    6.27
  -7  -7  18    3.42    6.01
  -7   7  19    6.00    5.96
   7   7 -19    4.09    5.53
  -7  -7  19    6.29    7.06
  -7   7  20   19.58    8.27
   7   7 -20   11.25    6.81
  -7  -7  20   18.77    8.68
  -7   7  21   -0.00    5.70
   7   7 -21   -0.00    5.81
  -7  -7  21   -0.00    7.51
  -7   7  22    3.04    5.53
   7   7 -22    2.89    5.56
  -7  -7  22    9.88    8.44
  -7   7  23    4.20    6.42
   7   7 -23    7.63    6.33
  -7  -7  23   -0.00    6.30
  -7   7  24   29.47   10.36
   7   7 -24   27.60   10.12
  -7  -7  24   23.12   11.32
  -7   7  25   -0.00    5.44
   7   7 -25   -0.00    6.46
  -7  -7  25    0.00    6.05
  -7   7  26   24.31    9.47
   7   7 -26    8.30    6.85
  -7  -7  26    4.92    7.68
  -7   7  27    0.45    5.34
   7   7 -27   -0.00    5.51
  -7  -7  27    1.25    6.63
  -7   7  28    3.10    6.15
   7   7 -28    0.74    5.93
  -7  -7  28    1.92    6.83
  -7   7  29    1.69    5.82
   7   7 -29    3.84    6.51
  -7  -7  29    0.98    6.48
  -7   7  30   10.69    7.28
   7   7 -30    3.07    6.94
  -7  -7  30    9.21    8.96
  -7   7  31    1.34    5.10
   7   7 -31   -0.00    7.02
  -7  -7  31    4.11    8.10
  -7   7  32    6.52    6.82
   7   7 -32   -0.00    5.18
  -7  -7  32    0.34    6.35
  -7   7  33    0.94    5.08
   7   7 -33   -0.00    6.35
  -7  -7  33   -0.00    7.94
  -7   7  34    6.77    7.28
   7   7 -34    0.00    5.40
  -7  -7  34   -0.00    8.85
  -7   7  35    0.21    4.95
  -7   8   1   26.34    9.80
  -7   8   1   40.29   10.77
   7  -8  -1   39.59   11.28
   7   8  -1   25.61    5.78
  -7   8   2   75.31   15.36
  -7   8   2   70.89   14.03
   7  -8  -2   69.56   14.18
   7   8  -2   46.33    8.62
  -7  -8   2   71.10    9.70
  -7   8   3    4.00    5.63
  -7   8   3    4.63    6.01
   7  -8  -3    0.00    6.02
   7   8  -3    6.22    4.00
  -7  -8   3    2.72    3.63
  -7   8   4   15.41    8.02
  -7   8   4   10.95    7.10
   7  -8  -4    7.45    7.43
   7   8  -4   12.43    5.10
  -7  -8   4   20.55    6.13
  -7   8   5   -0.00    4.79
   7  -8  -5    6.23    6.19
   7  -8  -5    7.39    5.72
   7   8  -5    6.83    3.77
  -7  -8   5    5.52    4.42
  -7   8   6   20.61    8.81
  -7   8   6   27.54    9.32
   7  -8  -6   16.64    8.33
   7  -8  -6   21.36    8.84
   7   8  -6   19.21    5.89
  -7  -8   6   13.17    5.73
  -7   8   7    4.71    6.18
  -7   8   7   -0.00    4.40
   7  -8  -7    3.66    5.57
   7  -8  -7   -0.00    3.90
   7   8  -7    1.98    3.45
   7   8  -7    2.56    3.74
  -7  -8   7    0.00    4.20
  -7   8   8   54.75   12.82
  -7   8   8   34.39   10.71
   7  -8  -8   32.28   10.42
   7  -8  -8   43.01   12.49
   7   8  -8   50.91    9.53
   7   8  -8   39.07    8.85
  -7  -8   8   53.90   10.64
  -7   8   9    4.48    6.33
   7  -8  -9    1.94    6.03
   7  -8  -9    5.84    7.01
   7   8  -9    1.67    3.83
   7   8  -9    2.75    3.74
  -7  -8   9    0.00    4.49
  -7   8  10   11.17    7.02
   7  -8 -10    9.90    7.45
   7   8 -10    6.66    4.63
  -7  -8  10   24.45    7.77
  -7   8  11    3.05    5.99
   7  -8 -11    5.42    5.82
   7   8 -11    1.88    4.67
  -7  -8  11    0.25    4.60
  -7   8  12  108.63   18.65
   7  -8 -12  117.96   19.37
   7   8 -12   87.00   15.05
  -7  -8  12  107.09   17.40
  -7   8  13   -0.00    4.88
   7   8 -13   -0.00    3.35
  -7  -8  13   -0.00    4.21
  -7   8  14   11.87    6.75
   7   8 -14   -0.00    4.92
  -7   8  15    1.13    4.48
   7   8 -15    7.42    5.70
  -7   8  16   54.78   12.85
   7   8 -16   59.46   12.18
  -7  -8  16   43.41   11.77
  -7   8  17   -0.00    5.19
   7   8 -17    3.07    4.97
  -7  -8  17    3.35    6.33
  -7   8  18    7.05    6.48
   7   8 -18   -0.00    5.48
  -7  -8  18    8.40    6.96
   7   8 -19    2.29    4.13
  -7  -8  19   -0.00    6.09
  -7   8  20   10.76    6.84
   7   8 -20    1.37    4.77
  -7  -8  20    1.24    6.07
  -7   8  21    0.91    5.49
   7   8 -21    2.67    5.23
  -7  -8  21    0.00    6.73
  -7   8  22   14.71    8.05
   7   8 -22   26.32    9.45
  -7  -8  22    0.00    5.87
  -7   8  23   11.01    6.62
   7   8 -23    3.22    6.14
  -7  -8  23    0.00    6.87
  -7   8  24   14.72    7.81
   7   8 -24   18.61    8.36
  -7  -8  24   11.35    9.06
  -7   8  25    1.60    5.73
   7   8 -25   12.44    7.25
  -7  -8  25   -0.00    7.71
  -7   8  26    7.60    6.60
   7   8 -26    4.46    6.12
  -7  -8  26    2.83    6.25
  -7   8  27    0.00    6.55
   7   8 -27    9.67    7.47
  -7  -8  27    9.87    8.48
  -7   8  28    9.09    7.63
   7   8 -28    5.83    7.31
  -7  -8  28    6.44    8.09
  -7   8  29    0.00    6.48
   7   8 -29   -0.00    6.18
  -7  -8  29   -0.00    5.87
  -7   8  30    1.78    5.06
   7   8 -30   -0.00    4.91
  -7  -8  30   -0.00    5.85
  -7   8  31   -0.00    5.48
   7   8 -31   -0.00    6.73
  -7  -8  31    0.00    7.98
  -7   8  32    0.00    7.17
   7   8 -32    3.02    7.00
  -7  -8  32    6.09    8.08
  -7   8  33   -0.00    6.86
   7   8 -33    0.00    5.34
  -7  -8  33    2.85    7.22
  -7   8  34   -0.00    6.29
   7   8 -34   10.95    7.94
  -7  -8  34   -0.00    5.80
  -7   8  35   -0.00    6.77
   7   8 -35    1.04    6.74
  -7   9   1   -0.00    6.04
   7  -9  -1    9.69    7.47
   7   9  -1    2.28    2.55
   7  -9  -2   17.64    8.29
   7   9  -2   19.73    5.01
   7  -9  -3    7.68    5.84
   7   9  -3   -0.00    2.64
   7  -9  -4   21.64    8.66
   7   9  -4   32.31    7.05
  -7   9   5    0.74    4.81
   7  -9  -5    1.40    5.23
   7   9  -5    0.15    2.81
  -7   9   6   18.08    8.24
   7  -9  -6    6.45    6.66
   7   9  -6   26.98    6.57
  -7   9   7   11.16    7.85
   7  -9  -7   13.61    8.12
   7   9  -7   15.82    5.79
  -7  -9   7   16.59    6.58
  -7   9   8   14.03    8.13
  -7   9   8   17.77    8.36
   7  -9  -8   13.50    7.81
   7   9  -8   15.47    5.98
  -7  -9   8   20.31    7.02
  -7   9   9    2.19    5.97
   7  -9  -9   -0.00    6.06
   7   9  -9    0.00    4.40
  -7  -9   9    4.87    4.97
  -7   9  10   67.26   14.84
   7  -9 -10   57.86   14.15
   7   9 -10   53.49   11.64
  -7  -9  10   94.44   14.69
  -7   9  11   -0.00    5.53
   7  -9 -11    0.00    5.75
   7   9 -11   -0.00    4.59
  -7  -9  11    0.77    5.08
  -7   9  12    1.44    4.70
   7  -9 -12    3.02    5.50
   7   9 -12    3.17    4.21
  -7  -9  12    3.77    5.44
  -7   9  13   25.10    9.34
   7  -9 -13    5.71    6.02
   7   9 -13   11.96    6.95
  -7  -9  13    0.00    5.47
  -7   9  14   32.36   10.44
   7  -9 -14   47.43   11.95
   7   9 -14   30.43    9.20
  -7   9  15    0.17    4.15
   7   9 -15    3.23    6.21
  -7   9  16    0.00    5.98
   7   9 -16    6.86    6.08
  -7  -9  16   11.54    7.02
  -7   9  17    2.69    5.65
   7   9 -17   -0.00    5.03
  -7  -9  17    0.63    5.85
  -7   9  18   18.37    8.73
   7   9 -18   11.12    6.33
  -7  -9  18    1.76    5.39
  -7   9  19   -0.00    5.77
   7   9 -19    0.00    4.78
  -7  -9  19   -0.00    6.65
  -7   9  20   14.27    8.81
   7   9 -20    8.25    6.41
  -7  -9  20    6.11    7.72
  -7   9  21   -0.00    5.15
   7   9 -21    2.16    4.47
  -7  -9  21    0.00    7.02
  -7   9  22    0.00    5.31
   7   9 -22   -0.00    6.46
  -7  -9  22    0.43    5.51
  -7   9  23    3.44    5.94
   7   9 -23   -0.00    5.54
  -7  -9  23    0.00    6.72
  -7   9  24   21.85    9.46
   7   9 -24    6.90    7.41
  -7  -9  24    7.26    8.21
  -7   9  25   -0.00    5.45
   7   9 -25   -0.00    4.72
  -7  -9  25   -0.00    6.61
  -7   9  26   -0.00    5.11
   7   9 -26   -0.00    5.41
  -7  -9  26    4.06    8.21
  -7   9  27    0.00    5.47
   7   9 -27   -0.00    5.75
  -7  -9  27    1.44    6.56
  -7   9  28    0.00    4.30
   7   9 -28    0.00    5.20
  -7  -9  28   -0.00    6.37
  -7   9  29   -0.00    5.99
   7   9 -29    1.29    5.83
  -7  -9  29   -0.00    7.60
  -7   9  30    0.00    6.28
   7   9 -30    1.62    6.31
  -7  -9  30    5.83    9.10
  -7   9  31    0.00    5.82
   7   9 -31   -0.00    5.20
  -7  -9  31    4.16    8.06
  -7   9  32    1.59    5.60
   7   9 -32   -0.00    6.92
  -7  -9  32    0.84    7.22
  -7   9  33   -0.00    5.60
   7   9 -33    5.82    6.49
  -7  -9  33   -0.00    9.60
  -7   9  34    0.00    5.65
   7   9 -34    8.23    8.36
   7   9 -35   -0.00    5.83
  -7  10   1    4.66    6.34
   7 -10  -1   11.76    7.35
   7  10  -1    9.86    4.01
  -7  10   2   14.09    8.03
   7 -10  -2   13.44    7.91
   7  10  -2   35.96    6.80
  -7  10   3    2.92    5.33
   7 -10  -3   -0.00    5.40
   7  10  -3    0.00    2.68
  -7  10   4   -0.00    5.35
   7 -10  -4    0.52    4.43
   7  10  -4   -0.00    2.93
  -7  10   5    0.00    5.55
   7 -10  -5   -0.00    5.69
   7  10  -5    1.79    3.62
  -7  10   6   85.89   17.40
   7 -10  -6  109.64   18.23
   7  10  -6   82.96   12.90
  -7  10   7    5.47    5.38
   7 -10  -7    0.48    4.75
   7  10  -7   -0.00    4.05
  -7  10   8    5.35    5.81
   7 -10  -8    4.71    6.01
   7  10  -8    3.30    4.13
  -7  10   9   -0.00    3.02
  -7  10   9    2.64    6.01
   7 -10  -9   -0.00    4.86
   7  10  -9   -0.00    4.47
  -7  10  10    3.53    5.84
   7 -10 -10    1.16    5.64
   7  10 -10   -0.00    4.76
  -7  10  11    2.75    5.43
   7 -10 -11   -0.00    5.41
   7  10 -11    3.19    4.64
  -7  10  12   55.92   13.04
   7 -10 -12   16.27    9.48
   7  10 -12   41.20    9.44
  -7 -10  12   21.62    8.72
  -7  10  13    0.00    5.61
   7 -10 -13    0.00    6.04
   7  10 -13   -0.00    5.51
  -7  10  14    3.90    6.26
   7 -10 -14    7.23    6.95
   7  10 -14   10.87    5.76
  -7  10  15    0.16    5.73
   7 -10 -15    2.19    5.11
   7  10 -15    1.95    4.84
  -7 -10  15    2.93    6.35
  -7  10  16   20.39    8.66
   7 -10 -16   17.18    7.96
   7  10 -16   16.83    7.88
  -7 -10  16    7.57    7.06
  -7  10  17   -0.00    5.09
   7  10 -17    6.55    5.52
  -7 -10  17   -0.00    4.45
  -7  10  18    8.09    6.81
   7  10 -18   18.08    7.40
  -7 -10  18   16.09    8.84
  -7  10  19    0.00    5.46
   7  10 -19   -0.00    6.04
  -7 -10  19    2.99    6.77
  -7  10  20    3.80    5.85
   7  10 -20   -0.00    4.88
  -7 -10  20    6.53    7.02
  -7  10  21    9.42    6.96
   7  10 -21    0.00    4.83
  -7 -10  21    4.77    6.47
  -7  10  22   28.76   10.94
   7  10 -22    1.50    6.45
  -7 -10  22   16.64    9.85
  -7  10  23    0.00    6.43
   7  10 -23    0.66    4.94
  -7 -10  23    1.49    5.27
  -7  10  24    3.35    6.84
   7  10 -24    0.11    5.35
  -7 -10  24    0.00    6.05
  -7  10  25   -0.00    5.62
   7  10 -25    1.47    5.98
  -7 -10  25    0.05    7.18
  -7  10  26    4.23    6.21
   7  10 -26   10.68    7.34
  -7 -10  26    1.10    6.26
  -7  10  27   -0.00    4.51
   7  10 -27    1.23    5.66
  -7 -10  27    0.00    6.95
  -7  10  28   -0.00    5.74
   7  10 -28    0.00    5.83
  -7 -10  28   -0.00    6.91
  -7  10  29    1.65    6.02
   7  10 -29   10.72    7.54
  -7 -10  29   -0.00    7.09
  -7  10  30   -0.00    6.18
   7  10 -30   -0.00    3.57
  -7 -10  30   -0.00    7.96
  -7  10  31    5.85    7.00
   7  10 -31   -0.00    6.17
  -7 -10  31    3.28    6.93
  -7  10  32    3.94    7.03
   7  10 -32    0.00    5.62
  -7 -10  32   -0.00    8.31
  -7  10  33    0.12    6.40
   7  10 -33   -0.00    5.95
  -7  11   1   -0.00    5.04
   7 -11  -1   -0.00    5.22
   7  11  -1    0.95    2.76
  -7  11   2   -0.00    5.29
   7 -11  -2    6.59    6.51
   7  11  -2    4.04    3.50
  -7  11   3    4.29    5.80
   7 -11  -3   -0.00    4.54
   7  11  -3    2.31    3.05
  -7  11   4   46.85   12.43
   7 -11  -4    9.67    7.48
   7  11  -4   16.38    5.46
  -7  11   5    3.15    6.76
   7 -11  -5    6.72    6.16
   7  11  -5    8.05    4.35
  -7  11   6    2.54    6.02
   7 -11  -6    0.54    4.80
   7  11  -6    0.82    3.71
  -7  11   7    0.96    5.87
   7 -11  -7    0.00    4.55
   7  11  -7    5.31    4.62
  -7  11   8   10.02    6.99
   7 -11  -8    7.38    6.10
   7  11  -8    8.26    4.88
  -7  11   9    4.10    5.24
   7 -11  -9   -0.00    6.17
   7  11  -9   -0.00    3.82
  -7  11  10    9.40    7.67
   7 -11 -10    9.76    7.38
   7  11 -10   18.05    6.39
  -7  11  11    0.42    5.58
  -7  11  11   -0.00    5.32
   7 -11 -11    1.61    5.14
   7  11 -11   -0.00    3.78
  -7  11  12    1.78    5.02
   7 -11 -12   -0.00    5.01
   7  11 -12   -0.00    4.12
  -7  11  13    6.31    6.73
   7 -11 -13    0.06    4.65
   7  11 -13    0.25    4.19
  -7  11  14   12.99    8.11
   7 -11 -14   30.20   10.12
   7  11 -14    6.27    6.50
  -7  11  15    2.69    5.90
   7 -11 -15    5.64    5.84
   7  11 -15   -0.00    4.74
  -7  11  16    2.18    4.94
   7 -11 -16    1.06    5.53
   7  11 -16    0.03    4.42
  -7  11  17    0.54    4.85
   7 -11 -17    8.27    6.35
   7  11 -17   -0.00    5.18
  -7  11  18    6.70    6.66
   7 -11 -18   14.66    7.39
   7  11 -18    4.60    4.70
  -7  11  19    1.79    4.96
   7 -11 -19    0.00    5.31
   7  11 -19    2.51    4.37
  -7 -11  19    8.99    7.97
  -7  11  20   18.96    8.63
   7  11 -20   12.96    7.22
  -7 -11  20   10.01    7.57
  -7  11  21   -0.00    5.02
   7  11 -21   -0.00    5.33
  -7 -11  21   -0.00    6.58
  -7  11  22   -0.00    4.55
   7  11 -22    0.87    5.64
  -7 -11  22    2.93    6.18
  -7  11  23    0.16    6.04
   7  11 -23    7.64    5.36
  -7 -11  23    0.00    5.75
  -7  11  24    5.60    7.35
   7  11 -24    8.17    6.94
  -7 -11  24    3.21    6.99
  -7  11  25   -0.00    4.98
   7  11 -25    0.76    5.39
  -7 -11  25    0.97    7.77
  -7  11  26   -0.00    5.52
   7  11 -26   -0.00    5.12
  -7 -11  26    2.19    7.54
  -7  11  27    2.98    6.08
   7  11 -27   -0.00    6.28
  -7 -11  27   -0.00    6.32
  -7  11  28    7.05    7.65
   7  11 -28   -0.00    5.20
  -7 -11  28   -0.00    6.22
  -7  11  29   -0.00    5.99
   7  11 -29   -0.00    5.26
  -7 -11  29    0.00    6.80
  -7  11  30    2.80    5.42
   7  11 -30    0.05    4.95
  -7 -11  30   -0.00    7.07
  -7  11  31    8.59    7.96
  -7 -11  31    0.00    7.88
  -7  11  32    0.00    6.69
  -7  12   1    1.83    5.91
   7 -12  -1   -0.00    5.09
   7  12  -1    1.39    2.94
  -7  12   2    6.08    6.25
   7 -12  -2    8.71    6.90
   7  12  -2    2.70    3.43
  -7  12   3    0.00    5.43
   7 -12  -3    0.88    5.63
   7  12  -3   -0.00    2.80
  -7  12   4   -0.00    5.60
   7 -12  -4    4.36    6.08
   7  12  -4    3.23    3.26
  -7  12   5    4.25    5.88
   7 -12  -5    2.99    5.29
   7  12  -5    0.50    3.20
  -7  12   6   24.16    9.59
   7 -12  -6   14.10    7.56
   7  12  -6   14.41    5.59
  -7  12   7    0.00    5.65
   7 -12  -7    4.02    5.43
   7  12  -7    3.11    4.07
  -7  12   8    1.90    5.46
   7 -12  -8   -0.00    6.37
   7  12  -8    6.83    5.40
  -7  12   9   -0.00    4.78
   7 -12  -9   -0.00    5.55
   7  12  -9    1.52    4.67
  -7  12  10    1.47    5.05
   7 -12 -10    7.55    6.51
   7  12 -10    2.62    3.98
  -7  12  11    0.79    5.24
   7 -12 -11    9.95    6.99
   7  12 -11   -0.00    4.79
  -7  12  12   10.17    7.29
   7 -12 -12    5.22    6.66
   7  12 -12   16.32    7.33
  -7  12  13   -0.00    5.36
   7 -12 -13   -0.00    5.33
   7  12 -13    0.58    4.31
  -7  12  14   12.61    7.98
   7 -12 -14   -0.00    5.77
   7  12 -14    0.00    4.69
  -7  12  15    0.00    5.43
   7 -12 -15   -0.00    6.06
   7  12 -15   -0.00    4.21
  -7  12  16   11.37    7.45
   7 -12 -16   12.32    8.39
   7  12 -16   12.91    7.03
  -7  12  17    0.67    5.52
   7 -12 -17    0.00    6.15
   7  12 -17   -0.00    5.06
  -7  12  18    7.18    7.33
   7 -12 -18    8.37    7.99
   7  12 -18    0.00    5.73
  -7  12  19    0.00    5.28
   7 -12 -19    2.29    5.45
   7  12 -19    0.76    4.83
  -7  12  20    9.07    7.02
   7 -12 -20   12.12    7.94
   7  12 -20    6.15    6.57
  -7  12  21   -0.00    5.75
   7 -12 -21   -0.00    4.78
   7  12 -21   -0.00    5.51
  -7  12  22    9.62    7.66
   7 -12 -22   12.56    7.46
   7  12 -22    2.66    6.29
  -7  12  23    0.11    5.13
   7  12 -23   -0.00    5.91
  -7  12  24    7.12    7.14
   7  12 -24    1.14    5.59
  -7  12  25    2.34    6.55
   7  12 -25   -0.00    4.41
  -7  12  26    0.00    6.50
   7  12 -26    3.60    5.51
  -7  12  27    5.97    6.55
   7  12 -27    4.16    5.63
  -7 -12  27    1.69    6.65
  -7  12  28   -0.00    6.01
  -7 -12  28   -0.00    7.07
  -7  12  29    0.00    6.87
  -7 -12  29    7.03    7.54
  -7  12  30   -0.00    6.45
  -7 -12  30    0.00    6.78
  -7  13   1   -0.00    5.93
   7 -13  -1    0.00    4.70
   7  13  -1   -0.00    2.54
  -7  13   2    0.00    7.04
   7 -13  -2   -0.00    4.93
   7  13  -2    8.02    4.05
  -7  13   3    4.11    5.65
   7 -13  -3    2.28    5.67
   7  13  -3    4.39    3.91
  -7  13   4   52.59   13.55
   7 -13  -4   23.05    9.72
   7  13  -4   31.76    7.24
  -7  13   5    1.59    5.42
   7 -13  -5    1.88    6.92
   7  13  -5    3.82    3.76
  -7  13   6    0.22    5.47
   7 -13  -6    2.89    6.31
   7  13  -6   -0.00    3.27
  -7  13   7    0.05    5.75
   7 -13  -7   -0.00    5.50
   7  13  -7   -0.00    3.27
  -7  13   8    2.88    6.24
   7 -13  -8    7.44    5.93
   7  13  -8    7.18    5.21
  -7  13   9    6.48    7.29
   7 -13  -9    4.05    5.89
   7  13  -9    5.31    4.65
  -7  13  10   14.48    8.14
   7 -13 -10   11.81    8.08
   7  13 -10    2.72    3.84
  -7  13  11    3.10    5.56
   7 -13 -11    2.94    6.22
   7  13 -11    1.23    4.52
  -7  13  12    0.00    4.79
   7 -13 -12    1.13    5.50
   7  13 -12    1.04    4.67
  -7  13  13    0.65    5.00
   7 -13 -13   -0.00    5.29
   7  13 -13    0.00    4.09
  -7  13  14    5.11    6.90
   7 -13 -14   10.23    8.05
   7  13 -14   10.34    6.66
   7 -13 -15   -0.00    5.10
   7  13 -15    1.93    4.38
  -7  13  16   -0.00    5.89
   7 -13 -16   -0.00    5.00
   7  13 -16   -0.00    4.53
  -7  13  17   -0.00    5.33
   7 -13 -17    4.00    7.47
   7  13 -17    0.73    3.89
  -7  13  18    0.04    5.99
   7 -13 -18    1.74    6.60
   7  13 -18   -0.00    5.04
  -7  13  19   -0.00    6.38
   7 -13 -19    5.33    6.66
   7  13 -19   -0.00    4.37
  -7  13  20    0.00    5.65
   7 -13 -20   -0.00    6.37
   7  13 -20    5.49    7.16
  -7  13  21    0.00    6.65
   7 -13 -21    9.40    6.85
   7  13 -21    3.54    6.08
  -7  13  22    4.28    6.07
   7 -13 -22   -0.00    5.72
   7  13 -22    3.02    5.58
  -7  13  23    5.53    6.95
   7 -13 -23   -0.00    4.73
   7  13 -23    2.99    6.17
  -7  13  24    8.52    6.88
   7 -13 -24    5.02    7.08
  -7  13  25    0.00    5.27
   7 -13 -25    0.03    5.70
  -7  13  26    0.00    6.16
  -7  14   1    2.37    7.06
   7 -14  -1    3.32    5.66
   7  14  -1    5.43    3.39
  -7  14   2   13.93    8.87
   7 -14  -2    0.56    5.40
   7  14  -2   16.57    5.08
  -7  14   3    3.40    6.56
   7 -14  -3    1.29    6.38
   7  14  -3    1.14    3.10
  -7  14   4   -0.00    5.27
   7 -14  -4   -0.00    5.08
   7  14  -4    1.12    3.18
  -7  14   5    2.39    5.56
   7 -14  -5    3.39    5.75
   7  14  -5    0.96    3.18
  -7  14   6    5.36    7.19
   7 -14  -6   26.12    9.60
   7  14  -6   15.06    5.67
  -7  14   7   37.85   11.49
   7 -14  -7    0.23    5.50
   7  14  -7   11.87    5.25
  -7  14   8    7.85    7.64
   7 -14  -8    2.22    5.84
   7  14  -8    5.28    4.82
  -7  14   9    2.05    6.37
   7 -14  -9   -0.00    4.72
   7  14  -9    1.78    4.52
  -7  14  10    5.87    6.00
   7 -14 -10    7.97    7.02
   7  14 -10    4.15    4.58
  -7  14  11   -0.00    4.55
   7 -14 -11    0.00    5.00
   7  14 -11   -0.00    4.10
  -7  14  12    0.59    5.48
   7 -14 -12   -0.00    5.49
   7  14 -12    3.75    5.53
  -7  14  13   -0.00    4.90
   7 -14 -13   -0.00    5.48
   7  14 -13    0.00    4.24
  -7  14  14    0.57    4.33
   7 -14 -14   -0.00    6.54
   7  14 -14   -0.00    4.07
  -7  14  15    1.73    5.33
   7 -14 -15    1.74    6.52
   7  14 -15   -0.00    4.70
  -7  14  16   -0.00    5.48
   7 -14 -16   -0.00    6.71
   7  14 -16   -0.00    4.36
   7 -14 -17   -0.00    5.30
   7  14 -17   -0.00    4.87
  -7  14  18    2.48    5.62
   7 -14 -18    8.00    7.03
   7  14 -18   -0.00    5.16
  -7  14  19   10.37    8.21
   7 -14 -19   -0.00    5.57
   7  14 -19    1.23    4.69
  -7  14  20    0.86    4.80
   7 -14 -20    0.00    5.39
  -7  14  21    7.18    6.60
   7 -14 -21    4.99    6.75
  -7  14  22   -0.00    5.44
  -7  15   1    7.29    7.50
   7 -15  -1    1.82    5.33
   7  15  -1   -0.00    2.67
  -7  15   2   -0.00    5.13
   7 -15  -2    2.86    5.40
   7  15  -2    0.06    2.74
  -7  15   3   31.15   11.03
   7 -15  -3    0.00    5.81
   7  15  -3    7.88    4.25
  -7  15   4   -0.00    6.79
   7 -15  -4    2.15    5.11
   7  15  -4    3.99    3.90
  -7  15   5   -0.00    5.75
   7 -15  -5   -0.00    4.91
   7  15  -5   -0.00    3.41
  -7  15   6    0.00    5.08
   7 -15  -6   -0.00    4.78
   7  15  -6   -0.00    3.30
  -7  15   7    0.00    5.70
   7 -15  -7    3.28    5.93
   7  15  -7    1.44    3.63
  -7  15   8    1.98    5.52
   7 -15  -8    1.60    5.84
   7  15  -8    5.41    4.67
  -7  15   9   -0.00    5.74
   7 -15  -9    2.60    6.02
   7  15  -9   -0.00    4.01
  -7  15  10    0.19    5.83
   7 -15 -10    2.07    5.06
   7  15 -10    5.14    4.48
  -7  15  11    2.54    6.31
   7 -15 -11    9.65    7.25
   7  15 -11   -0.00    4.39
  -7  15  12   -0.00    5.30
   7 -15 -12    0.75    4.33
   7  15 -12    0.00    3.91
  -7  15  13   -0.00    5.97
   7 -15 -13    1.29    5.84
   7  15 -13    7.62    5.93
  -7  15  14    3.95    6.56
   7 -15 -14   -0.00    5.71
   7  15 -14   -0.00    4.98
  -7  15  15    4.66    5.85
   7 -15 -15    0.00    5.81
  -7  15  16   -0.00    4.89
   7 -15 -16   -0.00    4.88
  -7  15  17   -0.00    6.02
  -7  16   1    0.22    4.70
   7 -16  -1   -0.00    5.00
   7  16  -1    0.13    2.41
  -7  16   2   -0.00    5.93
   7 -16  -2    0.13    3.93
   7  16  -2    0.26    2.80
  -7  16   3    3.32    6.47
   7 -16  -3   -0.00    5.21
   7  16  -3    0.00    3.67
  -7  16   4    1.20    7.03
   7 -16  -4   -0.00    5.33
   7  16  -4   -0.00    3.48
  -7  16   5    3.03    5.61
   7 -16  -5    1.36    5.71
   7  16  -5    0.00    3.07
  -7  16   6    0.58    4.90
   7 -16  -6   -0.00    5.18
   7  16  -6    0.29    3.84
  -7  16   7    4.57    7.16
   7 -16  -7    6.38    7.64
   7  16  -7    3.00    4.06
  -7  16   8   -0.00    5.44
   7 -16  -8   -0.00    4.50
   7  16  -8    0.00    3.74
  -7  16   9    6.29    7.10
   7 -16  -9    1.43    5.25
   7  16  -9    3.23    4.70
  -7  16  10    5.79    7.30
   7 -16 -10    5.66    6.76
  -7  16  11    0.29    6.02
   7 -16 -11    0.17    5.59
  -7  17   1    1.56    6.22
   7 -17  -1    2.62    4.68
   7  17  -1   -0.00    2.93
   7 -17  -2    3.56    6.46
   7  17  -2    0.00    2.52
   7 -17  -3    0.00    5.87
   7  17  -3    3.10    3.19
   7 -17  -4    0.32    5.31
   7 -17  -5    3.59    6.30
   7 -17  -6    3.33    5.85
  -6   0   1    0.73    3.41
  -6   0   1   -0.00    3.19
  -6   0   1    0.82    3.35
   6   0  -1    1.50    3.28
   6   0  -1   -0.00    4.02
  -6   0   2  334.89   33.24
  -6   0   2  323.69   32.08
   6   0  -2  301.27   31.76
   6   0  -2  324.79   33.05
  -6   0   3   -0.00    3.65
  -6   0   3    0.03    3.60
   6   0  -3   -0.00    3.10
   6   0  -3    1.55    4.03
  -6   0   4   23.98    6.76
  -6   0   4   21.58    6.14
   6   0  -4   11.18    5.29
   6   0  -4   21.79    6.90
  -6   0   5   -0.00    3.93
  -6   0   5    0.24    3.65
   6   0  -5    1.81    4.23
   6   0  -5   -0.00    3.67
  -6   0   6 1215.13  100.63
  -6   0   6 1156.51   99.36
   6   0  -6 1037.32   98.89
   6   0  -6 1137.97  100.64
  -6   0   7    0.92    4.46
  -6   0   7    1.64    4.13
   6   0  -7   -0.00    4.20
   6   0  -7   -0.00    4.15
  -6   0   8   10.51    5.84
  -6   0   8   34.53    7.37
   6   0  -8   35.02    8.00
   6   0  -8   22.65    7.52
  -6   0   9    0.97    4.13
  -6   0   9    1.35    3.75
   6   0  -9    0.00    3.31
   6   0  -9    1.18    4.25
  -6   0  10  186.13   23.41
  -6   0  10  227.90   23.89
   6   0 -10  199.13   23.68
   6   0 -10  185.70   23.91
  -6   0  11   -0.00    3.86
  -6   0  11   -0.00    4.09
   6   0 -11    3.33    4.61
   6   0 -11   -0.00    4.54
  -6   0  12  250.70   29.24
  -6   0  12  248.27   28.28
   6   0 -12  288.94   31.05
  -6   0  13   -0.00    4.49
  -6   0  13   -0.00    3.72
   6   0 -13    0.00    3.99
  -6   0  14   65.80   12.97
  -6   0  14   70.88   12.23
   6   0 -14   71.70   13.37
  -6   0  15    2.69    4.49
   6   0 -15    0.00    3.72
  -6   0  16  253.46   28.30
   6   0 -16  185.22   26.31
   6   0 -17    0.00    5.10
   6   0 -18   93.89   16.51
  -6   0  19   -0.00    5.45
   6   0 -19   -0.00    5.40
  -6   0  20   11.49    6.55
   6   0 -20   -0.00    4.26
  -6   0  21   -0.00    4.82
   6   0 -21    0.88    5.09
  -6   0  22   63.41   14.38
   6   0 -22   68.08   15.11
  -6   0  23   -0.00    6.00
   6   0 -23   12.42    7.96
  -6   0  24    0.00    6.10
   6   0 -24    0.55    4.09
  -6   0  25    5.58    6.43
   6   0 -25    2.50    5.67
  -6   0  26   28.29    9.77
   6   0 -26   28.23   10.47
  -6   0  27   -0.00    5.40
   6   0 -27   -0.00    5.85
  -6   0  28   20.23   10.02
  -6   0  29    3.40    6.47
  -6   0  30   11.58    8.73
  -6   0  31   -0.00    6.89
  -6   0  32   22.27   10.52
  -6   0  33    4.72    6.36
  -6   0  34    1.74    6.60
  -6   0  35    3.30    7.54
  -6   0  36    0.65    7.11
  -6   0  37    5.09    8.26
  -6   0  38    2.59    8.33
  -6   1   1    0.00    4.47
  -6   1   1    2.55    4.19
  -6   1   1   -0.00    4.44
   6  -1  -1    6.06    4.89
   6  -1  -1    3.31    3.88
   6  -1  -1    0.00    4.27
   6   1  -1    3.87    4.06
   6   1  -1    1.14    3.66
  -6  -1   1    8.88    4.58
  -6  -1   1    6.14    3.78
  -6   1   2  545.08   50.36
  -6   1   2  492.13   49.63
  -6   1   2  535.61   49.37
   6  -1  -2  472.57   48.42
   6  -1  -2  520.71   50.08
   6   1  -2  592.65   48.86
   6   1  -2  533.13   49.18
  -6  -1   2  491.27   48.48
  -6  -1   2  504.92   47.70
  -6   1   3   19.18    6.65
  -6   1   3   29.83    7.15
   6  -1  -3   29.39    7.26
   6  -1  -3   24.10    7.03
   6   1  -3   24.01    6.27
   6   1  -3   18.73    6.72
  -6  -1   3   31.89    7.29
  -6  -1   3   23.82    6.06
  -6   1   4  670.37   65.96
  -6   1   4  821.31   66.68
   6  -1  -4  819.93   66.37
   6  -1  -4  657.63   66.01
   6   1  -4  744.42   65.09
   6   1  -4  659.51   65.25
  -6  -1   4  716.52   65.40
  -6  -1   4  684.33   64.21
  -6   1   5   68.77   12.51
  -6   1   5   96.06   13.71
   6  -1  -5   88.69   13.03
   6  -1  -5   80.91   13.48
   6   1  -5   95.28   12.92
   6   1  -5   90.43   13.39
  -6  -1   5  101.12   13.51
  -6  -1   5   83.00   12.11
  -6   1   6   69.86   12.18
  -6   1   6   82.55   12.59
   6  -1  -6   78.64   12.14
   6  -1  -6   74.32   12.91
   6   1  -6   92.12   12.58
   6   1  -6   81.44   12.83
  -6  -1   6   71.00   11.77
  -6  -1   6   62.53   10.64
  -6   1   7  199.30   22.94
  -6   1   7  174.65   21.73
   6  -1  -7  187.56   22.03
   6  -1  -7  182.75   23.02
   6   1  -7  183.78   21.76
   6   1  -7  185.88   22.44
  -6  -1   7  199.08   22.49
  -6  -1   7  186.04   21.16
  -6   1   8  588.23   60.26
  -6   1   8  663.07   60.56
   6  -1  -8  635.82   60.21
   6  -1  -8  594.68   61.06
   6   1  -8  682.05   60.65
   6   1  -8  687.18   61.47
  -6  -1   8  630.97   60.26
  -6  -1   8  684.15   59.69
  -6   1   9   19.66    6.19
  -6   1   9   10.46    5.58
   6  -1  -9    9.12    4.88
   6  -1  -9    5.24    4.86
   6   1  -9    7.73    5.02
   6   1  -9   15.37    6.27
  -6  -1   9    5.30    4.86
  -6  -1   9   15.44    5.28
  -6   1  10   93.08   14.20
  -6   1  10  114.17   14.94
   6  -1 -10   97.65   14.25
   6  -1 -10   74.57   13.96
   6   1 -10   85.36   13.81
   6   1 -10   76.69   13.47
  -6  -1  10   91.87   14.00
  -6  -1  10   76.14   12.49
  -6   1  11    9.66    5.97
  -6   1  11    9.08    4.93
   6  -1 -11   11.52    5.99
   6   1 -11   19.85    7.05
   6   1 -11    0.00    4.93
  -6  -1  11   15.90    6.37
  -6  -1  11   10.41    4.80
  -6   1  12  261.68   28.95
  -6   1  12  266.60   28.48
   6  -1 -12  263.78   29.82
   6   1 -12  265.45   29.40
  -6  -1  12  195.88   27.18
  -6   1  13   50.46   10.56
  -6   1  13   47.90    9.48
   6  -1 -13   15.95    7.34
   6   1 -13   39.92    9.76
  -6  -1  13   47.59   10.32
  -6   1  14  122.48   18.65
  -6   1  14  119.55   17.92
   6  -1 -14  157.24   20.98
   6   1 -14  161.10   20.65
  -6  -1  14  136.09   19.43
  -6   1  15   10.56    6.13
  -6   1  15    7.41    5.16
   6  -1 -15   13.39    6.76
   6   1 -15    4.41    5.95
  -6  -1  15    8.17    5.87
  -6   1  16    0.00    4.55
   6  -1 -16    2.13    4.84
   6   1 -16    0.00    5.41
  -6  -1  16    5.08    5.58
   6  -1 -17   12.98    7.37
   6   1 -17    6.27    5.51
   6  -1 -18  194.65   25.15
   6   1 -18  147.93   22.51
  -6   1  19   17.38    7.62
   6  -1 -19   31.03    9.32
   6   1 -19   31.22    9.90
  -6  -1  19   17.25    7.94
  -6   1  20   -0.00    4.79
   6  -1 -20    4.48    5.58
   6   1 -20    1.86    5.68
  -6  -1  20    4.47    5.65
  -6   1  21    9.59    6.31
   6  -1 -21   -0.00    6.01
   6   1 -21    4.10    6.51
  -6  -1  21    3.66    6.02
  -6   1  22    7.00    7.30
   6  -1 -22    2.40    6.00
   6   1 -22    7.97    6.28
  -6  -1  22   14.81    7.92
  -6   1  23    3.12    5.32
   6  -1 -23    2.08    6.22
   6   1 -23    0.00    5.52
  -6  -1  23   -0.00    6.04
  -6   1  24    9.05    7.42
   6  -1 -24   11.91    7.96
   6   1 -24    5.56    7.93
  -6  -1  24   27.00   10.08
  -6   1  25    2.10    5.42
   6  -1 -25    6.13    7.32
  -6  -1  25    0.00    6.52
  -6   1  26    5.69    6.29
   6  -1 -26   -0.00    5.66
  -6  -1  26    4.16    7.62
  -6  -1  27    0.33    5.68
  -6   1  28   20.03    9.35
  -6  -1  28   15.36    9.64
  -6   1  29   -0.00    6.10
  -6  -1  29   -0.00    5.93
  -6   1  30   10.25    7.41
  -6  -1  30    8.80    8.09
  -6   1  31   -0.00    5.24
  -6  -1  31    5.36    6.98
  -6   1  32    3.68    6.50
  -6  -1  32    0.00    6.40
  -6   1  33    2.88    6.48
  -6  -1  33   -0.00    6.52
  -6   1  34   18.22    8.91
  -6  -1  34    0.00    7.96
  -6   1  35    0.32    5.89
  -6  -1  35   -0.00    6.37
  -6   1  36    2.62    6.34
  -6  -1  36    0.00    9.03
  -6   1  37    3.96    7.12
  -6  -1  37    4.21    7.25
  -6   1  38    1.03    7.31
  -6  -1  38   -0.00    6.78
  -6   2   1    1.83    4.17
  -6   2   1    6.21    4.59
  -6   2   1    0.73    3.76
   6  -2  -1    3.45    4.61
   6  -2  -1   -0.00    3.63
   6  -2  -1    4.75    4.72
   6   2  -1    7.93    4.21
   6   2  -1    6.53    4.01
  -6  -2   1    6.17    4.57
  -6  -2   1   10.05    3.84
  -6  -2   1    0.79    2.65
  -6   2   2    2.68    4.95
  -6   2   2   10.95    5.17
  -6   2   2    7.26    4.81
   6  -2  -2   14.25    5.68
   6  -2  -2    0.00    3.70
   6  -2  -2    5.22    5.46
   6   2  -2   10.69    4.66
   6   2  -2    8.05    3.89
  -6  -2   2    8.01    4.43
  -6  -2   2    7.86    3.55
  -6   2   3   -0.00    4.22
  -6   2   3    2.37    4.03
   6  -2  -3    0.00    3.95
   6  -2  -3    3.43    4.63
   6   2  -3    4.71    3.67
   6   2  -3    4.67    4.16
  -6  -2   3   -0.00    3.83
  -6  -2   3    5.03    3.26
  -6   2   4   82.73   12.64
  -6   2   4   77.61   11.88
   6  -2  -4   64.72   10.78
   6  -2  -4   49.27   10.55
   6   2  -4   63.64   10.09
   6   2  -4   66.50   10.60
  -6  -2   4   54.22    9.66
  -6  -2   4   60.95    9.45
  -6   2   5    4.19    4.88
  -6   2   5   12.89    5.63
   6  -2  -5   15.39    5.67
   6  -2  -5    5.08    5.35
   6   2  -5   17.20    6.12
   6   2  -5   11.41    5.50
  -6  -2   5    8.09    5.26
  -6  -2   5    8.43    3.82
  -6   2   6  269.35   30.96
  -6   2   6  342.53   32.21
   6  -2  -6  297.83   30.61
   6  -2  -6  268.51   31.35
   6   2  -6  313.94   30.52
   6   2  -6  265.58   29.91
  -6  -2   6  245.90   29.11
  -6  -2   6  312.15   29.22
  -6   2   7   58.20   10.77
  -6   2   7   48.71    9.82
   6  -2  -7   55.43    9.93
   6  -2  -7   44.82   10.11
   6   2  -7   39.68    8.48
   6   2  -7   35.74    8.59
  -6  -2   7   40.14    8.64
  -6  -2   7   41.12    7.83
  -6   2   8    3.91    5.16
  -6   2   8   11.92    5.39
   6  -2  -8    0.26    4.40
   6  -2  -8    3.85    5.14
   6   2  -8    3.38    4.44
   6   2  -8    2.09    3.59
  -6  -2   8    1.30    3.59
  -6  -2   8    1.16    2.63
  -6   2   9    0.00    4.31
  -6   2   9   -0.00    4.19
   6  -2  -9    5.83    4.86
   6  -2  -9    0.50    3.73
   6   2  -9   -0.00    4.09
   6   2  -9    0.85    2.91
  -6  -2   9    0.00    3.26
  -6  -2   9    2.55    3.08
  -6   2  10  312.31   31.09
  -6   2  10  261.85   29.42
   6  -2 -10  229.03   29.46
   6   2 -10  283.00   29.60
   6   2 -10  244.58   28.88
  -6  -2  10  258.50   29.08
  -6   2  11  215.16   26.22
  -6   2  11  223.49   25.81
   6  -2 -11  204.43   26.28
   6   2 -11  191.30   24.79
   6   2 -11  210.00   25.23
  -6  -2  11  255.64   26.75
  -6   2  12   86.27   14.83
  -6   2  12  107.50   15.68
   6  -2 -12   96.51   16.18
   6   2 -12  110.77   16.01
  -6  -2  12   99.02   15.53
  -6   2  13    8.44    5.21
  -6   2  13    4.24    4.76
   6  -2 -13    9.57    6.53
   6   2 -13   14.83    5.87
  -6  -2  13   11.60    6.03
  -6   2  14   87.57   14.63
  -6   2  14   91.96   14.56
   6  -2 -14   90.95   15.76
   6   2 -14   73.71   13.70
  -6  -2  14   76.96   14.04
  -6   2  15   28.94    8.75
  -6   2  15   26.59    8.36
   6  -2 -15   51.85   11.77
   6   2 -15   48.99   10.89
  -6  -2  15   23.44    8.64
  -6   2  16   65.36   12.55
   6  -2 -16   51.40   12.33
   6   2 -16   61.77   12.47
  -6  -2  16   72.06   13.64
  -6   2  17    7.70    6.11
   6  -2 -17   20.96    8.01
   6   2 -17   11.32    6.82
  -6   2  18   10.82    5.59
   6  -2 -18   16.12    7.61
   6   2 -18   13.69    6.93
  -6   2  19    0.00    6.26
   6  -2 -19    7.08    5.57
   6   2 -19    8.34    6.36
  -6  -2  19    0.00    5.63
  -6   2  20   74.98   16.50
   6  -2 -20  138.20   20.83
   6   2 -20  101.24   17.55
  -6  -2  20  138.04   20.17
  -6   2  21    0.28    6.26
   6  -2 -21   -0.00    4.75
   6   2 -21    1.12    5.83
  -6  -2  21   -0.00    5.16
  -6   2  22   -0.00    6.14
   6  -2 -22   19.46    8.17
  -6  -2  22   12.61    8.95
  -6   2  23   -0.00    6.30
   6  -2 -23   -0.00    5.66
  -6  -2  23   -0.00    6.03
  -6   2  24    7.26    5.86
   6  -2 -24    6.88    7.16
  -6  -2  24    2.78    6.61
  -6   2  25   11.74    7.73
   6  -2 -25    7.97    7.61
  -6  -2  25   -0.00    7.12
  -6   2  26   44.27   12.34
  -6  -2  26   16.97    9.75
  -6   2  27    3.93    5.55
   6   2 -27    5.96    6.52
  -6  -2  27    2.15    6.58
  -6   2  28   13.80    8.09
   6   2 -28    6.43    6.80
  -6  -2  28    9.12    7.20
  -6   2  29    0.85    7.17
   6   2 -29    3.61    5.27
  -6  -2  29   -0.00    6.37
  -6   2  30   15.28    8.80
   6   2 -30    1.23    6.23
  -6  -2  30    8.93    7.98
  -6   2  31   -0.00    4.99
  -6  -2  31    3.75    7.03
  -6   2  32   12.47    8.59
  -6  -2  32   12.25   10.10
  -6   2  33    1.24    6.69
  -6  -2  33    3.69    6.84
  -6   2  34    2.76    7.32
  -6  -2  34    3.61    6.20
  -6   2  35    0.00    7.71
  -6  -2  35   -0.00    6.27
  -6   2  36    6.53    8.28
  -6  -2  36   14.05    8.75
  -6   2  37    6.06    7.39
  -6  -2  37   -0.00    7.30
  -6   2  38    3.01    7.04
  -6   3   1    4.43    4.98
  -6   3   1    8.06    5.20
  -6   3   1    0.00    2.52
   6  -3  -1    4.61    4.94
   6  -3  -1    1.23    4.41
   6  -3  -1    0.00    3.82
   6   3  -1    2.78    3.05
   6   3  -1    5.67    3.75
  -6  -3   1    8.46    4.00
  -6  -3   1    1.73    2.85
  -6  -3   1    5.05    2.82
  -6   3   2  109.46   16.57
  -6   3   2  115.46   16.93
  -6   3   2  152.00   17.82
   6  -3  -2  134.50   17.73
   6  -3  -2  132.39   17.05
   6  -3  -2  109.98   16.58
   6   3  -2  121.98   14.67
   6   3  -2  113.23   14.65
  -6  -3   2  114.54   14.52
  -6  -3   2  120.53   13.64
  -6   3   3  116.09   16.73
  -6   3   3  144.85   17.88
  -6   3   3  148.22   17.67
   6  -3  -3  100.82   16.27
   6  -3  -3  121.10   16.18
   6  -3  -3  105.17   16.15
   6   3  -3  130.12   14.96
   6   3  -3   98.53   14.24
  -6  -3   3  106.68   14.19
  -6  -3   3  116.61   13.44
  -6   3   4   36.76    8.85
  -6   3   4   26.88    7.66
   6  -3  -4   28.55    7.29
   6  -3  -4   31.91    8.22
   6   3  -4   28.77    6.94
   6   3  -4   39.59    7.61
  -6  -3   4   25.51    6.60
  -6  -3   4   28.67    5.90
  -6   3   5    4.29    4.94
  -6   3   5    8.74    5.63
   6  -3  -5    0.00    4.53
   6  -3  -5   14.27    6.28
   6   3  -5    8.47    4.44
   6   3  -5    5.55    4.27
  -6  -3   5    7.45    4.27
  -6  -3   5   10.52    3.90
  -6   3   6   15.05    6.40
  -6   3   6   29.10    7.67
   6  -3  -6   20.87    6.57
   6  -3  -6   28.62    8.11
   6   3  -6   12.71    5.63
   6   3  -6   29.75    7.01
  -6  -3   6   12.60    5.22
  -6  -3   6   15.46    5.03
  -6   3   7   11.96    6.42
  -6   3   7   26.71    7.27
   6  -3  -7   19.21    6.39
   6  -3  -7   11.18    6.17
   6   3  -7   14.50    5.75
   6   3  -7   28.82    6.48
  -6  -3   7    9.74    5.38
  -6  -3   7   19.20    5.27
  -6   3   8  297.72   36.34
  -6   3   8  549.06   41.19
   6  -3  -8  287.36   36.65
   6   3  -8  351.73   36.14
  -6  -3   8  369.68   36.62
  -6   3   9   46.04   10.70
   6  -3  -9   74.96   13.28
   6   3  -9   63.81   11.16
   6   3  -9   62.94   10.98
  -6  -3   9   74.71   11.87
  -6   3  10   20.31    7.06
  -6   3  10   26.59    7.57
   6  -3 -10   30.69    8.93
   6   3 -10   20.69    7.38
   6   3 -10   19.28    6.78
  -6  -3  10   25.44    7.43
  -6   3  11    3.37    4.89
  -6   3  11    9.57    5.27
   6  -3 -11    7.02    5.63
   6   3 -11   16.92    6.10
   6   3 -11    5.09    4.74
  -6  -3  11    0.00    4.12
  -6   3  12  112.32   15.77
  -6   3  12   94.13   14.60
   6  -3 -12   61.86   13.16
   6   3 -12   80.14   13.29
   6   3 -12   60.05   12.04
  -6  -3  12   72.55   13.24
  -6   3  13  112.87   17.54
  -6   3  13  142.63   18.83
   6  -3 -13  137.42   19.65
   6   3 -13  120.29   17.57
  -6  -3  13  103.82   17.07
  -6   3  14  115.84   18.57
  -6   3  14  122.25   18.43
   6  -3 -14  124.98   19.63
   6   3 -14  146.96   19.41
  -6  -3  14  137.10   19.28
  -6   3  15   13.61    6.62
   6  -3 -15    9.10    6.82
   6   3 -15   16.91    7.48
  -6  -3  15   34.35    9.30
  -6   3  16   22.38    7.90
   6  -3 -16   21.57    8.56
   6   3 -16   15.24    7.38
  -6  -3  16   21.32    8.13
  -6   3  17   56.69   11.99
   6  -3 -17   62.94   13.37
   6   3 -17   51.45   12.03
  -6   3  18  100.27   17.01
  -6   3  18  113.78   17.43
   6  -3 -18   90.94   17.41
  -6   3  19   18.61    7.76
  -6   3  19   15.78    7.20
   6  -3 -19   41.81   11.36
  -6  -3  19    5.13    7.02
  -6   3  20    4.85    5.59
  -6   3  20    5.01    5.28
   6  -3 -20    3.84    6.53
  -6  -3  20    5.75    6.83
  -6   3  21    1.96    5.90
   6  -3 -21    7.10    7.17
  -6  -3  21   -0.00    6.08
  -6   3  22   31.03   10.48
   6  -3 -22   29.97   10.29
  -6  -3  22   25.15    9.54
  -6   3  23    3.50    6.41
   6  -3 -23    9.74    7.31
  -6  -3  23   14.39    8.53
  -6   3  24   26.95    9.93
   6   3 -24   50.75   12.33
  -6  -3  24   50.12   13.02
  -6   3  25    0.00    4.55
   6   3 -25    1.75    5.66
  -6  -3  25    3.60    5.95
  -6   3  26    1.50    5.22
   6   3 -26    3.74    5.40
  -6  -3  26    0.00    5.13
  -6   3  27    0.13    5.36
   6   3 -27    3.30    5.84
  -6  -3  27    0.00    5.98
  -6   3  28   18.25    9.02
   6   3 -28   18.74    9.19
  -6  -3  28   14.31    9.75
  -6   3  29    1.71    5.47
   6   3 -29   10.77    7.57
  -6  -3  29   -0.00    7.03
  -6   3  30   40.87   11.64
   6   3 -30   15.05    9.62
  -6  -3  30    8.10    8.60
  -6   3  31   -0.00    6.81
   6   3 -31   -0.00    4.62
  -6  -3  31    2.68    6.89
  -6   3  32    4.77    7.52
  -6  -3  32    4.22    8.68
  -6   3  33    3.98    7.00
  -6  -3  33    2.99    6.82
  -6   3  34    6.05    7.00
  -6  -3  34    6.33    7.96
  -6   3  35    5.06    6.31
  -6  -3  35    7.40    7.44
  -6   3  36   -0.00    4.78
  -6  -3  36    5.82    7.81
  -6   3  37   -0.00    6.53
  -6  -3  37    5.57    6.87
  -6   3  38    3.79    5.78
  -6   4   1  137.83   20.18
  -6   4   1  167.54   20.34
   6  -4  -1  138.10   19.94
   6  -4  -1  145.37   19.24
   6  -4  -1  145.07   20.38
   6   4  -1  146.39   16.84
   6   4  -1  177.77   17.82
  -6  -4   1  151.77   16.87
  -6  -4   1  152.62   15.41
  -6   4   2    7.99    6.25
  -6   4   2   16.44    6.58
  -6   4   2   14.16    5.98
   6  -4  -2   12.41    6.55
   6  -4  -2   24.28    6.92
   6  -4  -2    7.73    4.96
   6   4  -2   15.13    4.83
   6   4  -2   12.99    4.59
  -6  -4   2   14.74    4.81
  -6  -4   2   15.79    3.75
  -6   4   3    1.87    4.72
  -6   4   3    2.96    4.24
  -6   4   3    2.99    4.75
   6  -4  -3    7.77    5.57
   6  -4  -3    0.00    3.69
   6  -4  -3    5.68    5.37
   6   4  -3    2.67    3.52
   6   4  -3    2.12    3.69
  -6  -4   3    0.00    2.82
  -6  -4   3   10.62    3.35
  -6   4   4   16.18    6.77
  -6   4   4    8.83    5.48
   6  -4  -4   12.09    6.18
   6  -4  -4   14.42    6.25
   6   4  -4   16.64    5.08
   6   4  -4    7.84    4.15
  -6  -4   4   15.16    4.73
  -6  -4   4    7.33    3.27
  -6   4   5  236.51   26.04
  -6   4   5  182.44   23.67
   6  -4  -5  246.87   26.21
   6  -4  -5  209.30   25.19
   6   4  -5  203.32   22.36
   6   4  -5  188.07   21.72
  -6  -4   5  177.73   21.48
  -6  -4   5  190.45   20.41
  -6   4   6  205.48   26.61
  -6   4   6  223.79   26.67
   6  -4  -6  207.70   27.04
   6   4  -6  246.51   25.57
   6   4  -6  223.79   24.77
  -6  -4   6  272.73   26.06
  -6   4   7   42.55   10.27
  -6   4   7   43.52   10.22
   6  -4  -7   84.43   13.64
   6   4  -7   50.36    9.97
   6   4  -7   60.13   10.04
  -6  -4   7   69.06   11.01
  -6   4   8    0.00    5.16
  -6   4   8    1.27    3.81
   6  -4  -8    0.92    3.99
   6   4  -8    0.00    3.62
   6   4  -8    2.00    3.37
  -6  -4   8    3.81    4.02
  -6   4   9   30.13    8.97
  -6   4   9   42.82    9.82
   6  -4  -9   66.81   12.22
   6   4  -9   43.96    9.39
   6   4  -9   39.09    8.77
  -6  -4   9   43.32    9.44
  -6   4  10   37.52    9.35
  -6   4  10   28.75    8.73
   6  -4 -10   17.25    7.40
   6   4 -10   36.10    8.24
   6   4 -10   23.56    6.93
  -6  -4  10   25.47    7.29
  -6   4  11  131.92   18.16
  -6   4  11  109.24   16.84
   6  -4 -11  119.22   18.12
   6   4 -11   98.52   15.71
   6   4 -11  111.51   15.98
  -6  -4  11  108.40   16.34
  -6   4  12   76.52   14.10
  -6   4  12   92.66   15.03
   6  -4 -12   86.39   15.04
   6   4 -12   78.49   13.22
  -6  -4  12   73.21   13.80
  -6   4  13   39.51    9.78
  -6   4  13   33.69    9.16
   6  -4 -13   23.45    8.67
   6   4 -13   36.29    8.90
  -6  -4  13   39.44    9.86
  -6   4  14    4.66    5.29
   6  -4 -14    2.97    5.53
   6   4 -14    0.00    3.57
  -6  -4  14    2.65    3.92
  -6   4  15   80.80   15.25
   6  -4 -15   90.10   16.42
  -6  -4  15  118.75   17.86
  -6   4  16  137.04   20.09
   6  -4 -16  137.47   21.39
  -6  -4  16  144.34   21.03
  -6   4  17    0.00    5.74
  -6   4  17   23.50    8.01
   6  -4 -17   10.30    7.10
  -6   4  18   48.01   11.49
  -6   4  18   47.17   11.48
   6  -4 -18   47.78   12.33
  -6   4  19   72.50   14.78
  -6   4  19   80.74   15.29
   6  -4 -19  104.22   18.19
  -6  -4  19   97.75   17.50
  -6   4  20   82.17   15.83
  -6   4  20   68.49   14.59
   6  -4 -20  107.97   18.25
   6   4 -20   77.49   15.51
  -6  -4  20   66.21   15.36
  -6   4  21    4.67    5.30
  -6   4  21    0.00    5.41
   6  -4 -21    7.92    6.99
   6   4 -21    3.11    5.13
  -6  -4  21   -0.00    5.10
  -6   4  22    3.37    5.80
   6   4 -22   18.30    8.67
  -6  -4  22    6.17    8.11
  -6   4  23    0.36    4.74
   6   4 -23    3.54    5.16
  -6  -4  23   -0.00    6.16
  -6   4  24   11.63    6.70
   6   4 -24   -0.00    5.57
  -6  -4  24    0.36    6.27
  -6   4  25    0.00    6.15
   6   4 -25    2.14    6.84
  -6  -4  25    3.61    7.49
  -6   4  26   19.77    8.46
   6   4 -26   10.78    7.89
  -6  -4  26    2.09    6.43
  -6   4  27    2.78    6.29
   6   4 -27    0.00    5.52
  -6  -4  27   14.27    8.55
  -6   4  28   11.60    7.52
   6   4 -28    2.62    5.73
  -6  -4  28   12.11    9.26
  -6   4  29    2.10    5.54
   6   4 -29    0.00    5.58
  -6  -4  29    0.83    5.53
  -6   4  30    1.39    5.61
   6   4 -30    2.35    6.68
  -6  -4  30    3.86    8.32
  -6   4  31    0.00    6.20
   6   4 -31   14.14    8.30
  -6  -4  31    3.96    7.20
  -6   4  32    7.80    7.49
  -6  -4  32    9.28    9.17
  -6   4  33   -0.00    6.03
  -6  -4  33   -0.00    6.36
  -6   4  34    8.64    7.32
  -6  -4  34   -0.00    7.09
  -6   4  35    0.95    5.88
  -6  -4  35    1.12    7.71
  -6   4  36    5.52    5.41
  -6  -4  36   -0.00    8.13
  -6   4  37    4.07    7.16
  -6  -4  37    1.65    9.09
  -6   4  38    3.99    7.00
  -6   5   1   20.21    7.43
  -6   5   1   23.45    7.41
   6  -5  -1    6.44    6.04
   6  -5  -1    5.84    5.54
   6   5  -1   14.46    4.43
   6   5  -1   12.88    4.40
  -6  -5   1   11.94    4.22
  -6  -5   1   14.09    3.14
  -6  -5   1   13.73    2.96
  -6   5   2   65.38   13.04
  -6   5   2   67.90   12.69
   6  -5  -2   81.86   14.02
   6  -5  -2   83.69   14.25
   6   5  -2   99.18   11.56
   6   5  -2   80.63   10.52
  -6  -5   2   70.90   10.25
  -6  -5   2   73.03    8.95
  -6  -5   2   72.29    8.62
  -6   5   3   97.99   16.38
  -6   5   3  107.03   17.00
  -6   5   3  120.36   16.76
   6  -5  -3   98.17   16.24
   6  -5  -3  113.71   17.29
   6   5  -3  111.60   14.04
   6   5  -3  114.73   13.95
  -6  -5   3  105.14   13.47
  -6  -5   3  121.57   12.35
  -6   5   4   99.25   15.59
  -6   5   4   77.32   14.24
  -6   5   4   92.66   14.90
   6  -5  -4   92.64   15.27
   6  -5  -4   88.73   14.98
   6   5  -4  108.40   13.31
   6   5  -4   85.23   12.03
  -6  -5   4   92.64   12.49
  -6   5   5    0.62    4.15
  -6   5   5    0.67    3.56
   6  -5  -5    0.00    4.65
   6  -5  -5    0.00    4.43
   6   5  -5    3.32    3.53
   6   5  -5    4.53    3.59
  -6  -5   5    3.70    3.48
  -6   5   6    1.05    4.28
  -6   5   6    0.02    4.48
   6  -5  -6    3.86    4.77
   6  -5  -6    5.87    4.75
   6   5  -6    1.66    3.64
   6   5  -6    0.00    3.76
  -6  -5   6    4.40    3.96
  -6   5   7   54.11   11.19
  -6   5   7   58.36   11.54
   6  -5  -7   45.60   10.79
   6   5  -7   46.73    9.43
   6   5  -7   51.99    9.45
  -6  -5   7   46.18    9.32
  -6   5   8   45.70   10.90
  -6   5   8   62.52   11.94
   6  -5  -8   56.53   11.82
   6   5  -8   56.21    9.92
   6   5  -8   51.71    9.54
  -6  -5   8   36.47    8.57
  -6   5   9   85.27   14.49
  -6   5   9   68.03   13.00
   6  -5  -9   69.26   13.70
   6   5  -9   73.72   12.00
   6   5  -9   65.80   11.48
  -6  -5   9   67.95   11.86
  -6   5  10   29.45    8.97
  -6   5  10   42.94    9.70
   6  -5 -10   41.98   10.25
   6   5 -10   30.30    8.24
   6   5 -10   32.52    8.02
  -6  -5  10   36.14    8.79
  -6   5  11   -0.00    4.39
  -6   5  11    5.17    5.55
   6  -5 -11   10.62    6.14
   6   5 -11    2.99    4.21
   6   5 -11   -0.00    4.33
  -6  -5  11    3.03    4.91
  -6   5  12    4.40    5.13
   6  -5 -12    6.11    5.82
  -6  -5  12    6.46    6.26
  -6   5  13  184.71   25.05
   6  -5 -13  173.46   25.08
  -6  -5  13  243.93   27.11
  -6   5  14  221.85   28.35
   6  -5 -14  232.35   29.64
  -6  -5  14  235.18   28.52
  -6   5  15    0.00    5.14
   6  -5 -15    2.01    4.77
  -6  -5  15    1.09    5.15
  -6   5  16   -0.00    4.19
  -6   5  16   12.85    6.73
   6  -5 -16   13.62    7.43
  -6   5  17    0.57    4.19
  -6   5  17   -0.00    4.74
   6  -5 -17    1.93    6.13
   6   5 -17   -0.00    4.21
  -6   5  18   78.25   15.50
  -6   5  18   82.10   15.88
   6  -5 -18  101.84   18.07
   6   5 -18   93.41   15.92
  -6   5  19   15.90    8.19
  -6   5  19    0.45    5.66
   6  -5 -19   10.43    7.71
   6   5 -19   14.53    7.26
  -6  -5  19    9.86    7.20
  -6   5  20    9.74    6.57
   6   5 -20   28.89    9.16
  -6  -5  20   18.22    9.39
  -6   5  21    1.84    5.27
   6   5 -21    3.19    5.21
  -6  -5  21    2.31    6.30
  -6   5  22    5.71    5.95
   6   5 -22    4.69    5.64
  -6  -5  22    1.64    6.83
  -6   5  23   35.38   10.12
   6   5 -23   29.68   10.21
  -6  -5  23   18.50   10.48
  -6   5  24   23.57    9.04
   6   5 -24   15.84    8.15
  -6  -5  24   10.36    9.06
  -6   5  25    3.38    6.21
   6   5 -25    9.81    7.25
  -6  -5  25    4.88    7.29
  -6   5  26    2.35    5.54
   6   5 -26    3.78    5.34
  -6  -5  26    7.06    7.62
  -6   5  27    0.00    5.07
   6   5 -27    4.40    5.50
  -6  -5  27    0.69    7.82
  -6   5  28    2.99    5.74
   6   5 -28    5.73    6.75
  -6  -5  28    5.18    7.71
  -6   5  29   13.19    8.29
   6   5 -29   12.56    7.38
  -6  -5  29    6.54    8.23
  -6   5  30    7.43    6.81
   6   5 -30    1.75    6.02
  -6  -5  30    2.59    5.78
  -6   5  31   -0.00    6.10
   6   5 -31    1.08    6.07
  -6  -5  31   -0.00    8.04
  -6   5  32   -0.00    5.09
   6   5 -32    1.71    6.85
  -6  -5  32    0.00    8.16
  -6   5  33    3.52    6.76
  -6  -5  33    6.79    8.59
  -6   5  34    0.02    6.16
  -6  -5  34    9.80    8.89
  -6   5  35    0.54    6.14
  -6  -5  35   -0.00    7.28
  -6   5  36    4.60    6.12
  -6  -5  36    4.70    9.38
  -6   5  37   -0.00    6.24
  -6   5  38    4.67    6.51
  -6   6   1  137.59   19.22
  -6   6   1  153.11   18.86
   6  -6  -1  120.32   18.03
   6   6  -1  137.23   14.07
   6   6  -1  113.34   13.20
  -6  -6   1  132.20   13.52
  -6  -6   1  104.17   10.06
  -6  -6   1  108.61   10.05
  -6   6   2   41.31   10.40
  -6   6   2   23.74    7.40
   6  -6  -2   35.93    9.83
   6  -6  -2   23.75    8.35
   6   6  -2   28.39    6.06
   6   6  -2   33.44    6.22
  -6  -6   2   37.55    6.42
  -6  -6   2   27.80    4.26
  -6  -6   2   25.58    4.05
  -6   6   3   10.57    6.35
  -6   6   3    8.57    5.21
   6  -6  -3    4.49    4.84
   6  -6  -3    7.55    5.67
   6   6  -3    2.43    3.21
   6   6  -3    4.16    3.32
  -6  -6   3    3.55    3.10
  -6   6   4   20.94    7.55
  -6   6   4   29.14    8.14
  -6   6   4   31.34    8.35
   6  -6  -4    7.70    6.06
   6  -6  -4   12.21    6.87
   6   6  -4   22.04    5.58
   6   6  -4   25.51    5.68
  -6  -6   4   16.88    5.28
  -6   6   5  131.58   18.31
  -6   6   5  100.30   16.20
   6  -6  -5   86.29   15.54
   6  -6  -5   96.28   16.65
   6   6  -5  105.15   13.74
   6   6  -5   96.13   13.18
  -6  -6   5  101.29   13.63
  -6   6   6   94.63   15.46
  -6   6   6   30.24   10.25
   6  -6  -6   74.32   13.88
   6  -6  -6   96.17   15.75
   6   6  -6   90.35   12.16
   6   6  -6   73.20   11.05
  -6  -6   6   87.24   12.24
  -6   6   7   44.79   11.47
  -6   6   7   66.72   12.69
   6  -6  -7   48.15   11.17
   6  -6  -7   63.15   12.98
   6   6  -7   73.67   10.75
   6   6  -7   43.05    8.89
  -6  -6   7   48.06    9.42
  -6   6   8   20.96    7.10
  -6   6   8   11.55    6.32
   6  -6  -8    2.32    4.05
   6  -6  -8   14.29    6.95
   6   6  -8    8.51    5.07
  -6  -6   8    8.61    5.26
  -6   6   9  111.88   17.34
   6  -6  -9   93.83   16.65
   6   6  -9  100.78   14.59
  -6  -6   9   98.82   15.15
  -6   6  10   83.22   14.53
   6  -6 -10   65.61   13.40
   6   6 -10   73.07   12.37
  -6  -6  10   70.97   12.84
  -6   6  11   44.10   10.91
   6  -6 -11   45.54   11.69
   6   6 -11   92.01   13.05
  -6  -6  11   45.97   10.84
  -6   6  12   53.88   12.40
   6  -6 -12   66.06   13.75
  -6  -6  12   62.99   12.56
  -6   6  13   -0.00    4.78
   6  -6 -13    0.00    4.53
   6   6 -13    1.31    4.50
  -6  -6  13    4.82    4.46
  -6   6  14   -0.00    5.84
  -6   6  14    2.21    4.65
   6  -6 -14   -0.00    4.35
   6   6 -14    3.05    4.03
  -6  -6  14    5.41    5.60
  -6   6  15   47.47   11.45
  -6   6  15   61.01   12.74
   6  -6 -15   69.38   14.06
   6   6 -15   46.26   10.89
  -6  -6  15   38.50   10.99
  -6   6  16   10.33    6.65
  -6   6  16   21.76    8.75
   6  -6 -16   23.38    8.43
   6   6 -16    6.60    5.44
  -6   6  17   12.01    7.31
   6  -6 -17   13.91    7.54
   6   6 -17   13.10    6.70
  -6   6  18   37.02   10.38
   6   6 -18   31.93    9.04
  -6  -6  18   21.38    9.20
  -6   6  19   12.46    7.91
   6   6 -19    3.83    5.65
  -6  -6  19    7.13    8.10
  -6   6  20    4.27    5.91
   6   6 -20    1.77    4.98
  -6  -6  20   -0.00    4.97
  -6   6  21   16.55    7.90
   6   6 -21   22.78    8.45
  -6  -6  21   12.87    7.77
  -6   6  22   15.88    8.15
   6   6 -22   12.51    6.80
  -6  -6  22    8.72    7.49
  -6   6  23   19.46    7.75
   6   6 -23    9.81    6.84
  -6  -6  23    7.89    8.05
  -6   6  24    5.43    5.41
   6   6 -24    0.54    5.27
  -6  -6  24    3.34    7.05
  -6   6  25    8.30    7.04
   6   6 -25   14.86    8.37
  -6  -6  25    7.35    8.03
  -6   6  26   13.41    7.45
   6   6 -26   11.18    7.24
  -6  -6  26    4.77    5.95
  -6   6  27   10.76    7.00
   6   6 -27   17.10    8.73
  -6  -6  27   11.64    9.63
  -6   6  28    7.60    6.59
   6   6 -28    2.61    6.34
  -6  -6  28    4.45    7.67
  -6   6  29   -0.00    5.15
   6   6 -29    0.01    5.88
  -6  -6  29    8.36    6.97
  -6   6  30    0.00    6.25
   6   6 -30    6.25    7.32
  -6  -6  30    2.95    6.79
  -6   6  31    7.70    7.30
   6   6 -31    3.85    6.50
  -6  -6  31   12.91    8.99
  -6   6  32    1.94    7.51
   6   6 -32   -0.00    6.49
  -6  -6  32    3.56    8.05
  -6   6  33    2.81    7.38
   6   6 -33   -0.00    6.81
  -6  -6  33    0.39    7.50
  -6   6  34   -0.00    4.40
  -6  -6  34    2.93    7.08
  -6   6  35    2.68    6.43
  -6  -6  35    2.78    7.97
  -6   6  36    0.35    5.37
  -6  -6  36    2.66    8.92
  -6   6  37    4.35    6.76
  -6   7   1    8.86    6.31
  -6   7   1   26.75    8.03
   6   7  -1   15.34    4.00
   6   7  -1    6.41    3.44
  -6  -7   1   13.49    3.96
  -6   7   2   18.33    7.20
  -6   7   2    6.91    5.91
   6   7  -2   10.16    3.66
   6   7  -2   19.59    4.91
  -6  -7   2   19.80    4.84
  -6   7   3  209.26   26.82
  -6   7   3  220.58   26.47
   6   7  -3  206.44   21.45
   6   7  -3  184.02   21.00
  -6  -7   3  207.31   21.63
  -6   7   4   59.30   12.67
  -6   7   4   67.22   13.10
   6  -7  -4   84.92   14.83
   6   7  -4   56.34    9.16
   6   7  -4   63.63    9.68
  -6  -7   4   56.33    9.49
  -6   7   5    7.73    5.99
  -6   7   5   29.61    8.39
   6  -7  -5   17.55    7.67
   6   7  -5   18.42    5.15
  -6  -7   5   10.66    4.71
  -6   7   6   18.28    7.41
   6  -7  -6   36.52   10.21
   6   7  -6   18.34    5.67
  -6  -7   6   16.62    5.99
  -6   7   7    1.06    4.66
   6  -7  -7   23.85    8.39
   6   7  -7   21.54    5.82
  -6  -7   7   14.32    5.81
  -6   7   8   32.48    9.72
   6  -7  -8   36.18    9.97
   6   7  -8   23.35    6.64
  -6  -7   8   29.52    7.91
  -6   7   9  104.39   17.89
   6  -7  -9  102.39   17.90
   6   7  -9  113.95   15.81
  -6  -7   9  137.11   17.76
  -6   7  10    7.90    6.46
   6  -7 -10   -0.00    4.64
   6   7 -10    0.00    3.68
   6   7 -10    0.00    4.41
  -6  -7  10    2.47    4.70
  -6   7  11    1.61    5.08
   6  -7 -11    0.57    4.38
   6   7 -11    2.31    4.20
   6   7 -11    2.22    4.68
  -6  -7  11    0.00    4.48
  -6   7  12   29.19    9.00
  -6   7  12    9.85    6.45
   6  -7 -12   11.63    6.93
   6   7 -12   10.85    5.91
  -6  -7  12   16.50    7.17
  -6   7  13   76.05   15.51
  -6   7  13   81.07   16.07
   6  -7 -13  103.88   17.72
   6   7 -13  118.04   16.52
  -6  -7  13  112.29   17.35
  -6   7  14    2.95    5.06
  -6   7  14   -0.00    5.08
   6  -7 -14    0.00    5.23
   6   7 -14    0.92    5.06
  -6  -7  14    0.00    4.93
  -6   7  15   -0.00    5.27
   6   7 -15    0.39    4.13
  -6  -7  15    3.86    6.17
  -6   7  16    1.69    4.82
   6   7 -16   -0.00    4.14
  -6   7  17    9.00    6.55
   6   7 -17    0.00    4.61
  -6   7  18    3.75    4.69
   6   7 -18    0.00    5.44
  -6  -7  18    0.00    5.56
  -6   7  19   49.78   12.76
   6   7 -19   44.84   11.63
  -6  -7  19   51.19   13.15
  -6   7  20    4.54    5.56
   6   7 -20    0.00    5.22
  -6  -7  20    0.00    7.03
  -6   7  21   -0.00    4.38
   6   7 -21    5.69    5.88
  -6  -7  21    7.55    6.86
  -6   7  22    4.01    6.75
   6   7 -22    2.07    5.48
  -6  -7  22   -0.00    6.36
  -6   7  23   14.74    7.97
   6   7 -23   10.10    6.94
  -6  -7  23   22.83    9.50
  -6   7  24   11.62    7.18
   6   7 -24    0.00    5.46
  -6  -7  24    3.92    7.60
  -6   7  25   12.54    7.57
   6   7 -25    8.63    7.22
  -6  -7  25    5.91    7.61
  -6   7  26    2.00    6.39
   6   7 -26    0.49    4.83
  -6  -7  26    6.05    7.90
  -6   7  27    0.79    4.43
   6   7 -27   -0.00    5.35
  -6  -7  27   -0.00    7.86
  -6   7  28    1.82    6.03
   6   7 -28    7.00    6.74
  -6  -7  28    0.00    7.40
  -6   7  29    7.28    6.07
   6   7 -29   10.60    9.08
  -6  -7  29    9.56    8.09
  -6   7  30    0.76    5.56
   6   7 -30    0.00    7.08
  -6  -7  30    2.34    6.58
  -6   7  31    0.78    6.42
   6   7 -31    0.00    5.10
  -6  -7  31    7.64    7.31
  -6   7  32    3.72    6.07
   6   7 -32    4.99    6.21
  -6  -7  32   -0.00    6.73
  -6   7  33    8.29    7.24
   6   7 -33   10.90    8.54
  -6  -7  33    0.18    7.57
  -6   7  34    1.12    5.75
   6   7 -34   -0.00    6.27
  -6  -7  34   -0.00    7.43
  -6   7  35    4.08    6.26
  -6  -7  35    4.30    7.17
  -6   7  36    0.00    5.30
  -6   7  37    2.61    6.22
  -6   8   1   91.44   17.21
  -6   8   1  137.68   19.07
   6   8  -1  111.06   12.41
  -6  -8   1  103.76   12.48
  -6   8   2    3.89    5.79
  -6   8   2    3.65    5.13
   6   8  -2    6.50    3.45
  -6  -8   2    4.53    3.70
  -6   8   3    0.00    4.81
  -6   8   3    0.74    4.91
   6   8  -3    0.12    2.58
  -6  -8   3   -0.00    3.18
  -6  -8   3    0.21    0.80
  -6  -8   3    0.98    0.89
  -6   8   4    1.13    4.39
  -6   8   4   -0.00    5.14
   6   8  -4    1.36    2.99
  -6  -8   4    0.19    3.43
  -6   8   5  193.46   26.26
  -6   8   5  184.66   25.46
   6   8  -5  197.05   21.61
  -6  -8   5  207.83   22.77
  -6   8   6    3.74    5.07
  -6   8   6    1.76    5.34
   6  -8  -6   -0.00    4.70
   6   8  -6    6.98    4.64
   6   8  -6    5.34    4.17
  -6  -8   6    4.52    4.00
  -6   8   7   64.98   13.70
   6  -8  -7  102.04   16.74
   6   8  -7   68.81   10.77
   6   8  -7   61.60   10.91
  -6  -8   7   63.46   12.03
  -6   8   8   -0.00    5.42
  -6   8   8   -0.00    4.75
   6  -8  -8    6.86    6.01
   6   8  -8    0.00    3.30
   6   8  -8    2.39    3.62
  -6  -8   8   10.40    5.58
  -6   8   9   73.11   15.85
  -6   8   9  116.79   18.37
   6  -8  -9   75.00   15.38
   6  -8  -9  105.21   17.99
   6   8  -9  115.21   14.93
   6   8  -9   97.80   14.58
  -6  -8   9  109.25   15.94
  -6   8  10   19.99    8.79
  -6   8  10   24.10    9.06
   6  -8 -10   29.20    9.87
   6  -8 -10   44.10   12.02
   6   8 -10   35.54    8.29
   6   8 -10   26.73    7.89
  -6  -8  10   36.46    9.50
  -6   8  11   72.31   14.65
   6  -8 -11   92.48   15.99
   6   8 -11   62.61   12.29
  -6  -8  11   61.51   12.94
  -6   8  12   18.56    7.70
   6   8 -12   12.41    6.17
  -6  -8  12   10.22    6.25
  -6   8  13    3.24    5.28
   6   8 -13    6.22    5.32
  -6  -8  13    0.05    3.97
  -6   8  14    1.01    4.91
   6   8 -14   -0.00    4.48
  -6  -8  14    0.41    5.56
  -6   8  15   30.01   10.52
   6   8 -15   88.02   14.02
  -6   8  16    2.02    5.79
   6   8 -16    0.00    4.63
  -6   8  17   42.25   11.72
   6   8 -17   16.50    7.69
  -6  -8  17   21.47    8.99
  -6   8  18   -0.00    5.35
   6   8 -18    0.41    5.22
  -6  -8  18   -0.00    5.83
  -6   8  19    8.10    6.24
   6   8 -19   -0.00    4.55
  -6  -8  19    3.43    6.35
  -6   8  20   -0.00    4.96
   6   8 -20   -0.00    4.73
  -6  -8  20   -0.00    5.74
  -6   8  21   16.28    8.09
   6   8 -21    3.84    5.88
  -6  -8  21    4.36    7.09
  -6   8  22    2.72    5.58
   6   8 -22    1.09    3.76
  -6  -8  22    0.00    6.33
  -6   8  23    2.68    5.69
   6   8 -23   12.35    7.40
  -6  -8  23   10.97    7.84
  -6   8  24   -0.00    4.67
   6   8 -24    1.60    5.13
  -6  -8  24   -0.00    6.97
  -6   8  25    5.60    7.13
   6   8 -25   23.56    8.79
  -6  -8  25    9.95    8.55
  -6   8  26   -0.00    5.00
   6   8 -26    9.25    6.08
  -6  -8  26   -0.00    6.65
  -6   8  27    7.27    6.84
   6   8 -27    8.29    7.43
  -6  -8  27    6.77    7.69
  -6   8  28    0.07    4.83
   6   8 -28    4.08    6.04
  -6  -8  28   -0.00    6.91
  -6   8  29    5.79    6.52
   6   8 -29    0.71    5.13
  -6  -8  29    4.23    7.26
  -6   8  30   -0.00    5.13
   6   8 -30    2.23    4.52
  -6  -8  30    4.78    7.04
  -6   8  31   14.20    8.03
   6   8 -31    3.78    6.89
  -6  -8  31   -0.00    6.89
  -6   8  32    2.35    5.23
   6   8 -32    5.41    7.39
  -6  -8  32    1.05    7.52
  -6   8  33    3.82    6.48
   6   8 -33    0.96    6.42
  -6  -8  33   -0.00    5.91
  -6   8  34    0.96    6.56
   6   8 -34    0.16    5.19
  -6  -8  34    0.00    7.18
  -6   8  35   -0.00    6.12
  -6   8  36   -0.00    5.55
  -6   8  37   -0.00    5.96
  -6   9   1    2.97    6.28
   6  -9  -1    0.00    4.44
  -6   9   2    7.16    6.44
   6  -9  -2    5.90    6.62
   6   9  -2   -0.00    2.34
  -6   9   3  134.63   19.00
   6  -9  -3   92.66   16.79
   6   9  -3   61.78   11.32
  -6  -9   3  134.53   14.10
  -6   9   4    5.68    6.05
   6  -9  -4    4.36    5.45
   6   9  -4   10.87    4.79
  -6  -9   4   13.14    5.36
   6  -9  -5   -0.00    5.19
   6   9  -5    2.59    3.36
  -6  -9   5    0.00    3.58
   6  -9  -6   10.02    6.53
   6   9  -6    7.99    4.90
  -6  -9   6    6.81    5.27
  -6   9   7    3.93    5.30
   6  -9  -7    3.26    5.96
   6   9  -7    6.65    4.53
  -6  -9   7    8.12    5.69
  -6   9   8    0.00    4.14
   6  -9  -8    0.28    5.40
   6   9  -8    0.93    4.06
   6   9  -8    4.48    4.42
  -6  -9   8    1.74    4.77
  -6   9   9   76.19   15.16
   6  -9  -9   61.75   13.71
   6   9  -9   83.59   12.36
   6   9  -9   83.57   12.72
  -6  -9   9   58.12   12.23
  -6   9  10    2.36    5.48
   6  -9 -10    1.74    5.71
   6   9 -10    9.65    5.27
   6   9 -10    0.93    4.22
  -6  -9  10    4.78    5.61
  -6   9  11    3.25    5.20
   6  -9 -11    3.78    5.08
   6   9 -11    3.06    4.25
  -6  -9  11    1.23    5.10
  -6   9  12    0.00    5.15
   6  -9 -12   -0.00    5.14
   6   9 -12   -0.00    4.89
  -6  -9  12    3.12    4.80
  -6   9  13   57.05   12.86
   6  -9 -13   39.76   11.44
   6   9 -13   46.33   10.50
  -6  -9  13   45.51   11.39
  -6   9  14    6.15    5.63
   6   9 -14    6.85    5.03
  -6   9  15   13.02    6.78
   6   9 -15   19.65    7.59
  -6   9  16   10.87    7.06
   6   9 -16    0.00    4.90
  -6   9  17   15.37    7.42
   6   9 -17    5.24    5.45
  -6  -9  17    0.00    5.90
  -6   9  18    5.00    6.18
   6   9 -18    0.14    5.16
  -6  -9  18   -0.00    5.79
  -6   9  19   26.20    9.74
   6   9 -19   23.49    8.58
  -6  -9  19   21.33    9.45
  -6   9  20   -0.00    5.32
   6   9 -20    3.66    5.50
  -6  -9  20    9.22    7.32
  -6   9  21    2.32    4.83
   6   9 -21    2.81    4.62
  -6  -9  21    0.10    5.20
  -6   9  22   -0.00    5.39
   6   9 -22   -0.00    5.12
  -6  -9  22    0.61    5.88
  -6   9  23   13.97    7.76
   6   9 -23   10.61    7.06
  -6  -9  23   21.86    9.56
  -6   9  24    2.00    5.09
   6   9 -24    3.45    5.78
  -6  -9  24    6.52    7.59
  -6   9  25    9.37    6.82
   6   9 -25    3.98    6.48
  -6  -9  25   12.55    8.76
  -6   9  26    0.00    6.91
   6   9 -26   -0.00    6.39
  -6  -9  26   -0.00    6.34
  -6   9  27    1.02    5.91
   6   9 -27    4.22    6.71
  -6  -9  27   -0.00    6.42
  -6   9  28    4.00    6.21
   6   9 -28    3.72    5.82
  -6  -9  28    1.57    6.57
  -6   9  29    4.20    5.84
   6   9 -29    6.24    6.56
  -6  -9  29   12.25    8.42
  -6   9  30   -0.00    6.03
   6   9 -30   -0.00    5.38
  -6  -9  30    5.23    7.80
  -6   9  31    0.00    5.77
   6   9 -31    0.00    5.10
  -6  -9  31   -0.00    7.29
  -6   9  32   -0.00    5.91
   6   9 -32    6.31    8.23
  -6  -9  32    6.48    9.02
  -6   9  33   -0.00    5.96
   6   9 -33   -0.00    5.78
  -6  -9  33    5.76    8.26
  -6   9  34    0.81    5.49
   6   9 -34   -0.00    4.89
  -6  -9  34    0.00    7.30
  -6   9  35   -0.00    4.81
   6   9 -35   -0.00    5.26
  -6   9  36   -0.00    7.17
  -6  10   1   47.07   12.08
   6 -10  -1   16.02    8.10
   6  10  -1   35.48    6.46
  -6  10   2    6.05    6.33
   6 -10  -2    0.00    6.03
   6  10  -2    9.11    3.83
  -6  10   3   -0.00    4.99
   6 -10  -3    0.58    4.16
   6  10  -3    1.92    2.88
  -6  10   4    0.00    5.52
   6 -10  -4    6.35    5.98
   6  10  -4    4.95    4.49
  -6  10   5   30.12    9.95
   6 -10  -5   26.83    9.65
   6  10  -5   26.61    7.16
  -6  10   6    2.48    5.08
   6 -10  -6   -0.00    5.24
   6  10  -6    0.54    3.58
  -6  10   7    2.79    5.81
   6 -10  -7   14.80    7.50
   6  10  -7    7.84    4.55
  -6  10   8    5.13    4.99
   6 -10  -8    0.35    5.41
   6  10  -8    0.23    3.16
  -6 -10   8   -0.00    3.46
  -6  10   9    0.44    4.89
  -6  10   9   -0.00    5.28
   6 -10  -9    5.22    5.89
   6  10  -9    2.21    4.47
  -6 -10   9    1.24    4.86
  -6  10  10    1.47    4.93
   6 -10 -10    9.04    7.18
   6  10 -10    1.68    4.93
  -6 -10  10    0.00    4.80
  -6  10  11   57.28   13.48
   6 -10 -11   64.36   13.97
   6  10 -11   70.80   12.44
  -6 -10  11   56.83   12.31
  -6  10  12    0.00    4.84
   6 -10 -12   -0.00    5.67
   6  10 -12   -0.00    5.00
  -6 -10  12    2.11    5.25
  -6  10  13    0.00    5.35
   6 -10 -13   -0.00    5.64
   6  10 -13    8.41    6.14
  -6 -10  13    5.31    6.50
  -6  10  14    3.58    5.43
   6 -10 -14   -0.00    5.22
   6  10 -14   -0.00    4.30
  -6  10  15   19.91    9.47
   6 -10 -15   57.57   12.88
   6  10 -15   43.14   10.46
  -6  10  16    0.57    5.01
   6  10 -16    1.16    3.96
  -6 -10  16   -0.00    5.39
  -6  10  17   18.19    8.34
   6  10 -17    8.99    7.33
  -6 -10  17   13.25    7.42
  -6  10  18    4.09    6.40
   6  10 -18    0.90    5.72
  -6 -10  18    0.26    5.26
  -6  10  19   -0.00    5.99
   6  10 -19    0.00    5.40
  -6 -10  19    6.30    6.27
  -6  10  20   -0.00    4.94
   6  10 -20   -0.00    4.95
  -6 -10  20    7.45    7.02
  -6  10  21   37.69   11.17
   6  10 -21   15.53    7.68
  -6 -10  21    2.62    7.36
  -6  10  22    0.00    5.59
   6  10 -22   -0.00    4.53
  -6 -10  22   -0.00    7.24
  -6  10  23    0.00    5.06
   6  10 -23   -0.00    5.31
  -6 -10  23    0.09    7.17
  -6  10  24   -0.00    5.35
   6  10 -24   -0.00    5.22
  -6 -10  24    1.26    5.99
  -6  10  25   13.50    8.53
   6  10 -25    7.59    7.79
  -6 -10  25    3.87    6.99
  -6  10  26    2.31    6.67
   6  10 -26    3.12    5.79
  -6 -10  26    2.43    6.26
  -6  10  27    4.44    6.58
   6  10 -27    4.80    6.57
  -6 -10  27    3.76    7.01
  -6  10  28   13.84    7.98
   6  10 -28   -0.00    5.32
  -6 -10  28   -0.00    6.51
  -6  10  29   -0.00    5.79
   6  10 -29    1.04    5.83
  -6 -10  29    6.77    7.26
  -6  10  30    1.45    5.42
   6  10 -30   -0.00    4.66
  -6 -10  30   -0.00    6.71
  -6  10  31    6.19    6.87
   6  10 -31    1.69    5.82
  -6 -10  31   -0.00    7.07
  -6  10  32    2.90    5.81
   6  10 -32    4.77    7.05
  -6 -10  32    3.21    6.38
  -6  10  33   -0.00    5.85
   6  10 -33    4.49    6.61
  -6 -10  33    2.06    6.65
  -6  10  34    5.82    6.38
   6  10 -34    0.57    5.08
  -6  10  35   -0.00    5.89
   6  10 -35    4.66    6.95
  -6  11   1    2.29    5.32
   6 -11  -1   11.83    7.56
   6  11  -1    9.93    3.70
  -6  11   2   -0.00    5.51
   6 -11  -2    1.11    4.97
   6  11  -2   -0.00    2.69
  -6  11   3   23.90    9.40
   6 -11  -3    8.51    7.48
   6  11  -3   34.74    6.76
  -6  11   4    0.00    5.75
   6 -11  -4    2.79    5.06
   6  11  -4    4.22    3.50
  -6  11   5    4.13    5.77
   6 -11  -5    1.13    4.89
   6  11  -5    0.27    3.40
  -6  11   6    5.13    6.30
   6 -11  -6    0.00    4.71
   6  11  -6   -0.00    3.47
  -6  11   7    6.52    5.68
   6 -11  -7    5.04    6.01
   6  11  -7    5.01    4.31
  -6  11   8    4.02    6.08
   6 -11  -8    8.75    6.29
   6  11  -8    0.00    3.41
  -6  11   9   36.45   10.15
   6 -11  -9   16.28    8.19
   6  11  -9   32.56    8.34
  -6  11  10    0.71    5.11
   6 -11 -10    3.62    6.16
   6  11 -10    2.30    4.87
  -6  11  11   -0.00    5.82
   6 -11 -11   -0.00    5.84
   6  11 -11   -0.00    3.88
  -6  11  12    4.88    5.66
   6 -11 -12    0.00    5.30
   6  11 -12    6.61    5.38
  -6  11  13   21.36    8.64
   6 -11 -13    6.39    6.05
   6  11 -13   25.02    8.61
  -6  11  14   -0.00    5.00
   6 -11 -14    0.26    5.13
   6  11 -14   -0.00    4.09
  -6  11  15    8.35    6.82
   6 -11 -15   14.05    7.76
   6  11 -15   -0.00    4.54
  -6 -11  15   13.22    7.67
  -6  11  16   -0.00    4.35
   6 -11 -16    1.89    5.27
   6  11 -16    2.10    5.04
  -6 -11  16   -0.00    5.61
  -6  11  17   17.70    8.09
   6 -11 -17    0.00    5.63
   6  11 -17   12.02    6.83
  -6 -11  17    3.83    6.22
  -6  11  18   -0.00    4.46
   6 -11 -18    5.37    5.71
   6  11 -18   -0.00    4.30
  -6 -11  18   -0.00    5.00
  -6  11  19    7.00    7.39
   6  11 -19    2.98    5.52
  -6 -11  19   23.41    9.92
  -6  11  20   -0.00    4.73
   6  11 -20   -0.00    5.68
  -6 -11  20    1.68    6.01
  -6  11  21   -0.00    4.00
   6  11 -21    1.69    5.58
  -6 -11  21    2.15    6.61
  -6  11  22    4.01    5.73
   6  11 -22    7.63    5.89
  -6 -11  22    3.89    6.11
  -6  11  23    8.58    7.73
   6  11 -23   10.09    7.05
  -6 -11  23   18.71    9.25
  -6  11  24   -0.00    5.26
   6  11 -24   -0.00    5.18
  -6 -11  24    0.00    6.89
  -6  11  25    0.00    5.76
   6  11 -25    3.03    5.47
  -6 -11  25    8.29    7.66
  -6  11  26   -0.00    5.06
   6  11 -26    4.69    5.92
  -6 -11  26    1.31    6.91
  -6  11  27    4.79    5.87
   6  11 -27   -0.00    6.10
  -6 -11  27   -0.00    6.51
  -6  11  28    3.14    6.50
   6  11 -28    2.19    5.20
  -6 -11  28    2.00    6.63
  -6  11  29   16.97    8.94
   6  11 -29    0.72    4.81
  -6 -11  29   10.25    8.32
  -6  11  30    0.00    5.41
   6  11 -30    3.36    6.75
  -6 -11  30   -0.00    7.33
  -6  11  31    4.19    6.26
   6  11 -31    1.92    6.42
  -6 -11  31    0.85    7.65
  -6  11  32   -0.00    6.17
   6  11 -32    0.00    6.05
  -6 -11  32    4.78    7.82
  -6  12   1   19.38    9.01
   6 -12  -1   18.55    7.86
   6  12  -1   16.71    4.90
  -6  12   2    1.07    5.81
   6 -12  -2    0.05    4.78
   6  12  -2    0.00    2.63
  -6  12   3    2.62    4.53
   6 -12  -3   -0.00    4.90
   6  12  -3   -0.00    2.87
  -6  12   4    0.00    5.73
   6 -12  -4   -0.00    4.54
   6  12  -4    3.59    3.37
  -6  12   5   19.13    9.17
   6 -12  -5   15.38    8.21
   6  12  -5   19.87    6.06
  -6  12   6    7.88    6.71
   6 -12  -6    6.94    6.39
   6  12  -6   -0.00    4.13
  -6  12   7    4.52    6.06
   6 -12  -7    6.47    6.02
   6  12  -7    5.36    4.54
  -6  12   8   -0.00    5.24
   6 -12  -8    1.71    5.10
   6  12  -8    1.10    3.85
  -6  12   9   14.28    7.60
   6 -12  -9    3.87    6.13
   6  12  -9    7.29    5.41
  -6  12  10    0.00    5.19
   6 -12 -10    0.00    5.51
   6  12 -10    2.35    4.93
  -6  12  11   12.41    7.54
   6 -12 -11    7.26    6.39
   6  12 -11   11.51    5.98
   6 -12 -12    6.03    6.33
   6  12 -12    0.00    4.58
  -6  12  13    7.59    7.43
   6 -12 -13    5.43    6.32
   6  12 -13   -0.00    3.17
  -6  12  14   -0.00    5.59
   6 -12 -14    4.88    6.62
   6  12 -14    4.86    5.29
  -6  12  15   16.37    8.20
   6 -12 -15   11.60    7.05
   6  12 -15    8.36    6.11
  -6  12  16    0.87    4.86
   6 -12 -16   -0.00    5.02
   6  12 -16    4.46    5.15
  -6  12  17    7.99    6.86
   6 -12 -17   -0.00    6.39
   6  12 -17    1.72    5.68
  -6  12  18    0.10    4.24
   6 -12 -18   -0.00    5.42
   6  12 -18    0.00    5.38
  -6  12  19    0.00    5.05
   6 -12 -19   -0.00    4.70
   6  12 -19   -0.00    5.39
  -6  12  20    3.23    6.00
   6 -12 -20    2.78    5.35
   6  12 -20   -0.00    5.64
  -6 -12  20   -0.00    6.53
  -6  12  21    8.41    6.05
   6 -12 -21    4.99    5.83
   6  12 -21   12.64    7.94
  -6 -12  21    0.00    6.17
  -6  12  22    4.00    6.29
   6  12 -22    3.05    5.73
  -6 -12  22   -0.00    5.86
  -6  12  23   -0.00    4.47
   6  12 -23    3.07    5.32
  -6 -12  23    9.43    7.98
  -6  12  24   -0.00    4.44
   6  12 -24    1.81    5.36
  -6 -12  24    1.87    6.81
  -6  12  25    0.00    5.72
   6  12 -25    0.00    5.57
  -6 -12  25    1.77    7.00
  -6  12  26    1.35    5.98
   6  12 -26    2.09    5.99
  -6 -12  26   -0.00    6.10
  -6  12  27    1.88    6.51
   6  12 -27    0.00    6.09
  -6 -12  27   -0.00    7.22
  -6  12  28   -0.00    5.83
   6  12 -28   -0.00    6.96
  -6 -12  28    4.73    6.05
   6  12 -29    3.20    7.01
  -6 -12  29    6.96    8.41
  -6 -12  30   -0.00    7.23
  -6 -12  31    5.59    9.34
  -6  13   1    0.91    6.29
   6 -13  -1    3.98    6.36
   6  13  -1    6.84    3.68
  -6  13   2    2.01    5.73
   6 -13  -2   -0.00    3.76
   6  13  -2    0.45    2.64
  -6  13   3   26.33   10.17
   6 -13  -3   23.65    9.44
   6  13  -3   26.65    6.73
  -6  13   4    6.71    6.43
   6 -13  -4    6.86    6.04
   6  13  -4   13.35    4.89
  -6  13   5    3.60    5.96
   6 -13  -5    2.70    6.60
   6  13  -5    4.61    3.61
  -6  13   6    4.90    5.57
   6 -13  -6    3.27    5.63
   6  13  -6    0.00    3.81
  -6  13   7    6.74    7.11
   6 -13  -7    8.25    7.23
   6  13  -7    6.73    5.28
  -6  13   8    3.10    5.68
   6 -13  -8    3.84    5.58
   6  13  -8    0.61    3.55
  -6  13   9   18.09    9.20
   6 -13  -9   13.57    7.68
   6  13  -9   16.84    6.92
  -6  13  10    0.47    5.73
   6 -13 -10    4.76    7.08
   6  13 -10    0.39    4.09
  -6  13  11    4.21    5.73
   6 -13 -11    0.00    5.14
   6  13 -11   -0.00    4.47
  -6  13  12    2.54    5.57
   6 -13 -12    0.70    5.59
   6  13 -12   -0.00    3.77
  -6  13  13    3.49    6.55
   6 -13 -13   11.35    6.90
   6  13 -13    6.09    4.93
   6 -13 -14   -0.00    5.50
   6  13 -14   -0.00    4.75
   6 -13 -15    0.00    5.06
   6  13 -15    3.10    5.48
  -6  13  16    3.73    5.15
   6 -13 -16    3.83    5.60
   6  13 -16    0.00    3.99
  -6  13  17    3.91    5.91
   6 -13 -17    0.24    4.87
   6  13 -17    0.00    5.33
  -6  13  18   14.92    8.04
   6 -13 -18    6.72    6.51
   6  13 -18    3.80    5.69
  -6  13  19   11.60    6.99
   6 -13 -19    4.72    6.80
   6  13 -19    3.32    4.83
  -6  13  20    1.71    5.07
   6 -13 -20   -0.00    5.74
   6  13 -20    4.86    6.61
  -6  13  21   -0.00    5.12
   6 -13 -21    4.26    6.28
   6  13 -21   -0.00    5.28
  -6  13  22    0.00    4.62
   6 -13 -22   -0.00    4.91
   6  13 -22    5.60    5.77
  -6  13  23    0.00    6.37
   6  13 -23    5.07    6.56
  -6  13  24   -0.00    6.50
   6  13 -24    4.33    5.33
   6  13 -25    1.23    5.43
  -6 -13  28    2.31    7.85
  -6 -13  29   11.29    9.17
  -6 -13  30    3.76    7.97
  -6  14   1    4.36    6.77
   6 -14  -1    9.96    6.95
   6  14  -1    9.62    4.09
  -6  14   2    0.00    5.29
   6 -14  -2    4.75    5.65
   6  14  -2    2.10    3.20
  -6  14   3    0.50    5.98
   6 -14  -3    0.00    5.54
   6  14  -3    0.01    2.98
  -6  14   4    7.74    6.83
   6 -14  -4    1.37    5.35
   6  14  -4    3.01    3.75
  -6  14   5   12.24    8.78
   6 -14  -5   12.47    7.15
   6  14  -5   10.06    4.92
  -6  14   6    4.43    6.75
   6 -14  -6    0.00    6.19
   6  14  -6   22.73    6.59
  -6  14   7    1.72    6.66
   6 -14  -7    4.75    6.38
   6  14  -7    4.12    4.46
  -6  14   8   -0.00    5.34
   6 -14  -8    5.02    6.77
   6  14  -8   -0.00    3.79
  -6  14   9    3.67    6.61
   6 -14  -9    0.89    5.07
   6  14  -9   -0.00    4.11
  -6  14  10   -0.00    5.47
   6 -14 -10    1.75    5.21
   6  14 -10   -0.00    4.01
  -6  14  11   17.23    8.41
   6 -14 -11    4.29    5.92
   6  14 -11    3.60    5.11
  -6  14  12    5.65    6.07
   6 -14 -12    7.01    6.08
   6  14 -12    3.03    4.63
  -6  14  13   -0.00    4.69
   6 -14 -13   -0.00    5.43
   6  14 -13    2.04    4.38
  -6  14  14    1.95    5.77
   6 -14 -14    3.38    4.90
   6  14 -14    4.64    5.41
  -6  14  15    0.00    5.94
   6 -14 -15    3.01    5.23
   6  14 -15    2.17    4.51
   6 -14 -16   -0.00    5.59
   6  14 -16    0.00    4.89
   6 -14 -17   -0.00    5.24
   6  14 -17    5.08    5.27
  -6  14  18   -0.00    5.67
   6 -14 -18   -0.00    5.44
   6  14 -18    2.34    4.97
  -6  14  19    0.00    6.02
   6  14 -19    2.03    6.10
   6  14 -20    1.49    4.42
   6  14 -21   -0.00    6.43
   6  14 -22   -0.00    6.05
  -6  15   1    0.00    7.32
   6 -15  -1   -0.00    5.45
   6  15  -1   -0.00    2.83
  -6  15   2    4.54    5.13
   6 -15  -2    0.32    4.16
   6  15  -2    3.55    3.61
  -6  15   3   10.40    7.46
   6 -15  -3    0.00    5.72
   6  15  -3    6.39    4.18
  -6  15   4    1.32    5.25
   6 -15  -4   -0.00    6.05
   6  15  -4    1.50    3.65
  -6  15   5    0.00    5.86
   6 -15  -5   -0.00    4.39
   6  15  -5    0.00    3.11
  -6  15   6   -0.00    5.52
   6 -15  -6    0.00    4.72
   6  15  -6    1.09    3.12
  -6  15   7   -0.00    5.93
   6 -15  -7   -0.00    4.50
   6  15  -7    0.29    2.66
  -6  15   8    5.71    6.59
   6 -15  -8   -0.00    5.25
   6  15  -8    3.97    4.01
  -6  15   9    0.00    5.53
   6 -15  -9   -0.00    4.35
   6  15  -9    1.86    4.37
  -6  15  10    1.94    5.46
   6 -15 -10    6.11    5.98
   6  15 -10   -0.00    4.13
  -6  15  11    5.49    6.42
   6 -15 -11   -0.00    4.11
   6  15 -11    5.48    5.37
  -6  15  12    4.75    6.12
   6 -15 -12   -0.00    4.70
   6  15 -12    3.48    5.02
  -6  15  13    8.46    7.49
   6 -15 -13    4.61    5.60
   6  15 -13    6.73    5.75
  -6  15  14   -0.00    5.81
   6  15 -14    0.00    5.92
  -6  15  15   -0.00    5.37
   6  15 -15   -0.00    4.55
  -6  15  16   -0.00    5.53
   6  15 -16   -0.00    4.91
  -6  15  17   -0.00    5.55
   6  15 -17   -0.00    4.70
  -6  16   1    0.06    4.57
   6 -16  -1   -0.00    4.41
   6  16  -1    7.50    3.90
  -6  16   2   11.02    7.78
   6 -16  -2    0.89    4.52
   6  16  -2    4.81    3.92
  -6  16   3    8.78    7.22
   6 -16  -3   -0.00    5.09
   6  16  -3   -0.00    3.19
  -6  16   4   -0.00    5.62
   6 -16  -4    5.20    6.39
   6  16  -4   -0.00    3.70
  -6  16   5    1.70    5.57
   6 -16  -5    2.51    6.33
   6  16  -5    0.00    3.18
  -6  16   6    6.65    6.97
   6 -16  -6   -0.00    5.91
   6  16  -6    0.00    3.41
  -6  16   7    1.94    4.62
   6 -16  -7    0.54    4.20
   6  16  -7    1.75    3.48
  -6  16   8    5.54    6.34
   6 -16  -8   -0.00    4.22
   6  16  -8   -0.00    4.05
  -6  16   9   -0.00    5.01
   6  16  -9    6.15    4.77
  -6  16  10    2.01    6.11
   6  16 -10    1.72    4.12
  -6  16  11    1.15    5.19
   6  16 -11    5.27    4.42
  -6  16  12    2.10    6.03
   6  16 -12   -0.00    4.16
  -6  16  13    0.60    5.64
  -6  17   1   -0.00    5.07
   6 -17  -1    5.35    6.00
   6  17  -1    0.85    2.92
  -6  17   2    3.36    7.11
   6 -17  -2   12.50    7.88
   6  17  -2    0.70    2.62
  -6  17   3    0.00    5.74
   6 -17  -3    4.64    6.30
   6  17  -3    9.86    4.60
  -6  17   4   -0.00    5.86
   6  17  -4    1.22    3.38
  -6  17   5    5.16    7.45
   6  17  -5    1.38    3.79
   6  17  -6    1.14    3.61
  -5   0   1   -0.00    3.25
  -5   0   1    3.98    3.39
  -5   0   1   -0.00    2.97
   5   0  -1   -0.00    2.93
   5   0  -1   -0.00    3.47
  -5   0   2   -0.00    3.60
  -5   0   2   -0.00    2.87
   5   0  -2    0.98    2.99
   5   0  -2   -0.00    3.78
  -5   0   3   80.74   11.23
  -5   0   3   74.60   10.65
   5   0  -3   65.90   10.17
   5   0  -3   66.83   10.95
  -5   0   4   -0.00    3.87
  -5   0   4   -0.00    3.33
   5   0  -4   -0.00    3.27
   5   0  -4    0.38    3.86
  -5   0   5 2319.36  183.69
  -5   0   5 2037.77  182.30
   5   0  -5 2163.95  182.74
   5   0  -5 2162.44  183.65
  -5   0   6    0.80    3.39
  -5   0   6   -0.00    3.97
   5   0  -6    0.79    4.41
   5   0  -6    0.56    4.36
  -5   0   7   53.85    9.32
  -5   0   7   20.03    6.12
   5   0  -7   55.10    8.92
   5   0  -7    5.77    5.50
  -5   0   8   -0.00    3.75
  -5   0   8    1.12    3.78
   5   0  -8    0.00    4.29
   5   0  -8   -0.00    4.49
  -5   0   9  494.97   47.35
  -5   0   9  482.84   46.51
   5   0  -9  481.28   47.07
   5   0  -9  501.21   48.06
  -5   0  10    0.14    4.33
  -5   0  10    3.16    4.10
   5   0 -10    0.00    4.54
   5   0 -10    0.14    3.89
  -5   0  11   40.02    8.65
  -5   0  11   16.71    5.93
   5   0 -11   23.12    7.68
   5   0 -11   24.32    7.43
  -5   0  12    1.74    4.13
  -5   0  12    0.00    4.02
   5   0 -12    0.00    4.10
   5   0 -12    1.81    4.44
  -5   0  13    1.64    3.88
  -5   0  13    9.22    5.02
   5   0 -13    0.00    3.92
   5   0 -13   -0.00    3.96
  -5   0  14    1.89    4.79
  -5   0  14    0.00    3.19
   5   0 -14    1.96    4.26
  -5   0  15  147.65   19.92
  -5   0  15  148.67   18.93
   5   0 -15  120.07   18.94
  -5   0  16   -0.00    3.56
  -5   0  16    5.41    4.65
   5   0 -16   -0.00    4.44
  -5   0  17   55.85   11.82
  -5   0  17   58.33   11.27
   5   0 -17   55.26   11.77
  -5   0  18   -0.00    4.08
   5   0 -18    1.48    4.46
  -5   0  19  126.47   18.61
   5   0 -19  134.27   20.19
   5   0 -20    2.43    5.27
  -5   0  21  163.82   24.15
   5   0 -21  173.01   24.34
  -5   0  22   -0.00    6.43
   5   0 -22    3.86    5.68
  -5   0  23    0.63    6.15
   5   0 -23   -0.00    5.58
  -5   0  24    1.87    5.57
   5   0 -24    0.00    6.24
  -5   0  25   13.22    8.81
   5   0 -25   32.84   10.09
  -5   0  26    2.23    6.11
   5   0 -26    3.66    6.17
  -5   0  27   28.35   10.41
   5   0 -27    5.57    7.21
  -5   0  28    0.00    6.33
  -5   0  29    7.67    7.71
  -5   0  30    1.70    6.84
  -5   0  31    7.29    7.91
  -5   0  32    4.56    6.11
  -5   0  33    5.11    7.94
  -5   0  34   -0.00    7.39
  -5   0  35    6.92    8.52
  -5   0  36   -0.00    4.96
  -5   0  37   10.51    7.39
  -5   0  38    9.26    7.79
  -5   0  39    2.82    8.04
  -5   1   1  419.70   41.67
  -5   1   1  428.52   41.68
  -5   1   1  445.72   41.37
   5  -1  -1  425.03   41.92
   5  -1  -1  463.81   41.53
   5  -1  -1  468.98   42.30
   5   1  -1  403.54   39.81
   5   1  -1  442.12   40.89
  -5  -1   1  392.50   40.21
  -5  -1   1  470.73   40.36
  -5   1   2    0.00    4.01
  -5   1   2   -0.00    3.66
   5  -1  -2    2.40    4.01
   5  -1  -2    5.86    4.64
   5   1  -2    0.00    3.10
   5   1  -2    6.70    4.37
  -5  -1   2    0.44    3.29
  -5  -1   2    3.68    2.97
  -5   1   3  397.78   41.29
  -5   1   3  493.29   42.10
   5  -1  -3  454.28   41.33
   5  -1  -3  415.03   41.70
   5   1  -3  403.95   40.13
   5   1  -3  433.55   41.07
  -5  -1   3  392.14   40.32
  -5  -1   3  486.25   40.72
  -5   1   4    4.05    4.51
  -5   1   4   13.41    5.15
   5  -1  -4    9.50    4.43
   5  -1  -4    6.17    4.74
   5   1  -4   14.53    5.12
   5   1  -4    6.03    4.72
  -5  -1   4    5.99    4.58
  -5  -1   4    5.00    3.98
  -5   1   5   79.72   12.46
  -5   1   5  105.98   13.53
   5  -1  -5   81.28   12.23
   5  -1  -5  100.32   13.86
   5   1  -5   83.19   12.08
   5   1  -5  106.04   13.33
  -5  -1   5   77.47   12.00
  -5  -1   5   88.88   11.98
  -5   1   6  459.20   45.36
   5  -1  -6  425.01   44.49
   5  -1  -6  516.84   46.69
   5   1  -6  493.31   45.02
   5   1  -6  486.14   45.43
  -5  -1   6  547.70   45.78
  -5  -1   6  429.23   43.70
  -5   1   7  594.52   53.33
  -5   1   7  582.33   52.82
   5  -1  -7  584.15   53.73
   5   1  -7  554.26   52.25
   5   1  -7  573.63   52.82
  -5  -1   7  456.99   51.15
  -5  -1   7  611.39   52.02
  -5   1   8    1.12    3.63
  -5   1   8    0.32    3.75
   5  -1  -8   -0.00    4.34
   5  -1  -8    4.00    5.00
   5   1  -8   -0.00    4.51
   5   1  -8    0.00    4.36
  -5  -1   8   -0.00    4.52
  -5  -1   8    0.00    4.08
  -5   1   9   51.50    9.71
  -5   1   9   57.72    9.89
   5  -1  -9   43.28    9.19
   5  -1  -9   44.26    9.82
   5   1  -9   51.06    9.87
   5   1  -9   54.69   10.10
  -5  -1   9   23.59    7.86
  -5  -1   9   39.31    8.30
  -5   1  10    0.00    3.60
  -5   1  10    3.87    4.68
   5  -1 -10    3.11    5.22
   5  -1 -10    0.00    4.77
[truncated: 875,107 more chars]
