# Supplementary material for: LED-pump-X-ray-multiprobe crystallography for sub-second timescales
Source: Commun Chem. 2022 Aug 26;5:102. doi: 10.1038/s42004-022-00716-1 (PMC9814726; doi:10.1038/s42004-022-00716-1)
Supplement: Supplementary file 14 — Supplementary Data 5 [file 42004_2022_716_MOESM14_ESM.zip › 260K_8s/260K_8s_t15_decay.wilson.csv]

-3.258548	0.021279
-3.530255	0.040717
-3.661039	0.060155
-3.947919	0.079593
-4.150325	0.099031
-4.281832	0.118468
-4.378676	0.137906
-4.555164	0.157344
-4.850229	0.176782
-5.065992	0.19622
-5.320979	0.215658
-5.522619	0.235095
-5.654984	0.254533
-5.788092	0.273971
-5.939548	0.293409
-6.084457	0.312847
-6.217587	0.332285
-6.37378	0.351722
-6.523213	0.37116
#Title = Wilson plot
#y_label = sin^2(theta)/lambda^2
#x_label = ln(<Fo^2>)/(Fexp^2)
#y = -0.106*x -0.333
#fit_y_intercept = -0.333
#fit_slope = -0.106
#B = 4.696
#K = 23.636
#<|E^2-1|> = 0.957
#%|E| > 2 = 4.122
