# Supplementary material for: LED-pump-X-ray-multiprobe crystallography for sub-second timescales
Source: Commun Chem. 2022 Aug 26;5:102. doi: 10.1038/s42004-022-00716-1 (PMC9814726; doi:10.1038/s42004-022-00716-1)
Supplement: Supplementary file 14 — Supplementary Data 5 [file 42004_2022_716_MOESM14_ESM.zip › 260K_8s/260K_8s_t16_decay.wilson.csv]

-3.284448	0.021077
-3.550915	0.040527
-3.679913	0.059976
-3.969504	0.079425
-4.167316	0.098875
-4.297144	0.118324
-4.407891	0.137774
-4.579284	0.157223
-4.881741	0.176673
-5.127168	0.196122
-5.38932	0.215571
-5.575682	0.235021
-5.706288	0.25447
-5.866635	0.27392
-6.019405	0.293369
-6.169172	0.312819
-6.313725	0.332268
-6.467261	0.351717
-6.609775	0.371167
#Title = Wilson plot
#y_label = sin^2(theta)/lambda^2
#x_label = ln(<Fo^2>)/(Fexp^2)
#y = -0.103*x -0.325
#fit_y_intercept = -0.325
#fit_slope = -0.103
#B = 4.818
#K = 23.714
#<|E^2-1|> = 0.960
#%|E| > 2 = 4.035
