# Supplementary material for: LED-pump-X-ray-multiprobe crystallography for sub-second timescales
Source: Commun Chem. 2022 Aug 26;5:102. doi: 10.1038/s42004-022-00716-1 (PMC9814726; doi:10.1038/s42004-022-00716-1)
Supplement: Supplementary file 14 — Supplementary Data 5 [file 42004_2022_716_MOESM14_ESM.zip › 260K_8s/260K_8s_t17_decay.hkl]

  16   0  -5    3.73    5.89
  16   0  -6   12.22    7.64
 -16   0   7    0.00    5.22
  16   0  -7   -0.00    7.12
 -16   0   8   -0.00    5.57
  16   0  -8   13.77    7.93
 -16   0   9   -0.00    5.74
  16   0  -9    1.02    6.54
 -16   0  10    9.04    7.57
  16   0 -10   -0.00    6.02
 -16   0  11   -0.00    5.63
  16   0 -11    3.95    5.42
 -16   0  12    7.73    7.74
  16   0 -12    0.00    4.98
 -16   0  13    0.00    5.20
  16   0 -13    1.06    4.03
 -16   0  14    2.78    5.47
  16   0 -14   -0.00    4.75
 -16   0  15   -0.00    5.85
  16  -1  -1    3.22    6.35
  16  -1  -2    4.35    6.45
  16  -1  -2    2.67    7.27
  16  -1  -3   -0.00    5.76
  16  -1  -3    5.71    6.89
  16  -1  -4    1.60    4.92
  16  -1  -4   -0.00    5.82
  16  -1  -5    0.00    5.14
  16  -1  -5    0.12    5.86
  16  -1  -6    0.00    5.44
  16  -1  -6    0.00    5.15
 -16   1   7    3.01    6.24
  16  -1  -7   -0.00    5.91
  16  -1  -7   -0.00    5.66
 -16   1   8   -0.00    5.57
  16  -1  -8   -0.00    5.88
  16  -1  -8    3.86    7.04
 -16   1   9    0.00    7.19
  16  -1  -9   -0.00    6.05
  16  -1  -9   -0.00    5.40
 -16   1  10    6.38    5.67
  16  -1 -10    0.06    6.12
  16  -1 -10    0.00    5.57
  16   1 -10    2.01    5.38
 -16   1  11    2.35    6.21
  16  -1 -11   -0.00    6.21
  16  -1 -11   -0.00    5.69
  16   1 -11    0.59    4.67
 -16   1  12    0.00    5.57
  16  -1 -12    9.47    7.15
  16  -1 -12   -0.00    6.06
  16   1 -12   -0.00    5.23
 -16  -1  12    0.00    5.32
 -16   1  13   -0.00    5.04
  16  -1 -13    2.45    5.43
  16   1 -13    0.53    3.96
 -16  -1  13    5.53    6.66
 -16  -1  14    5.69    6.85
 -16  -1  15   -0.00    5.11
 -16  -1  16   -0.00    5.60
  16  -2  -1   -0.00    4.87
  16  -2  -1    0.08    6.20
  16  -2  -2   -0.00    4.59
  16  -2  -2    4.09    6.48
  16  -2  -3    3.57    5.85
  16  -2  -3   -0.00    5.46
  16  -2  -4   -0.00    5.61
  16  -2  -4    0.28    5.22
  16  -2  -5    3.78    6.60
  16  -2  -5    2.59    6.25
  16  -2  -6   -0.00    4.96
  16  -2  -6    4.77    7.10
 -16   2   7    0.00    5.77
  16  -2  -7    1.77    6.20
  16  -2  -7    3.29    6.02
 -16   2   8   -0.00    6.26
  16  -2  -8    1.78    6.19
  16  -2  -8    4.58    6.47
 -16   2   9    5.35    7.17
  16  -2  -9    4.51    6.71
  16  -2  -9    0.00    6.08
 -16   2  10    5.35    6.93
  16  -2 -10    0.00    5.55
  16  -2 -10    5.65    6.44
 -16   2  11    1.06    4.51
  16  -2 -11    6.60    7.65
  16  -2 -11    4.81    7.22
  16  -2 -12   -0.00    6.23
  16  -2 -13    2.54    7.18
  16  -2 -14    2.88    6.95
  16  -2 -15    6.89    6.98
  16  -3  -1    6.80    6.71
  16  -3  -1   -0.00    7.04
  16  -3  -2   -0.00    6.56
  16  -3  -2    4.34    6.25
  16  -3  -3    1.44    5.33
  16  -3  -3    1.92    5.95
  16  -3  -4   -0.00    6.15
  16  -3  -4    4.35    5.89
  16  -3  -5   -0.00    6.63
  16  -3  -5   -0.00    5.83
  16  -3  -6   -0.00    6.97
  16  -3  -6    4.09    6.46
  16  -3  -7    5.35    6.78
  16  -3  -7    2.64    4.98
 -16   3   8   -0.00    6.52
  16  -3  -8   -0.00    6.89
  16  -3  -8    0.00    5.40
 -16   3   9   -0.00    7.52
  16  -3  -9   -0.00    6.71
  16  -3 -10    1.61    5.96
  16  -3 -11   -0.00    5.72
  16  -3 -12    0.00    6.16
  16  -3 -13    3.70    5.91
  16  -3 -14    5.76    7.68
  16  -3 -15    5.15    7.46
  16  -4  -1    1.62    5.98
  16  -4  -1   -0.00    6.73
  16  -4  -2    3.73    6.31
  16  -4  -2    8.78    7.17
  16  -4  -3    0.00    6.88
  16  -4  -3   -0.00    6.96
  16  -4  -4   -0.00    6.29
  16  -4  -5   -0.00    5.99
  16  -4  -6    2.37    6.56
  16  -4  -7   -0.00    5.92
  16  -4  -8   -0.00    6.16
  16  -4  -9   -0.00    6.36
  16  -4 -10   -0.00    6.47
  16  -4 -11   -0.00    6.04
  16  -5  -3   -0.00    6.09
  16  -5  -4   -0.00    5.46
  16  -5  -5   -0.00    6.80
  16  -5  -6   -0.00    5.45
  16  -5  -7   -0.00    6.41
  15   0  -1   -0.00    5.06
  15   0  -1    3.72    5.78
  15   0  -2    2.40    5.82
  15   0  -2    0.00    6.17
  15   0  -3   15.59    9.34
  15   0  -3    9.38    6.69
  15   0  -4   -0.00    5.95
  15   0  -4   -0.00    5.39
 -15   0   5    4.45    7.12
  15   0  -5    6.37    6.74
  15   0  -5   -0.00    4.62
 -15   0   6   -0.00    5.06
  15   0  -6    1.31    5.92
  15   0  -6    0.00    5.04
 -15   0   7    2.96    5.87
  15   0  -7    1.06    5.96
  15   0  -7   -0.00    5.44
 -15   0   8   -0.00    5.34
  15   0  -8   -0.00    6.25
  15   0  -8    4.02    6.21
 -15   0   9    9.45    7.84
  15   0  -9   10.84    7.00
  15   0  -9   10.32    8.07
 -15   0  10   -0.00    5.01
  15   0 -10    0.86    4.45
  15   0 -10    0.00    6.18
 -15   0  11   -0.00    5.57
  15   0 -11    1.95    5.22
  15   0 -11    0.00    4.91
 -15   0  12   -0.00    4.64
  15   0 -12    0.00    5.51
 -15   0  13    0.00    6.40
  15   0 -13    5.35    6.50
 -15   0  14    7.04    7.26
  15   0 -14    2.46    5.81
 -15   0  15    3.16    5.55
  15   0 -15    0.84    5.81
 -15   0  16    5.86    7.50
  15   0 -16    0.00    6.54
 -15   0  17    0.76    4.63
  15   0 -17   -0.00    6.86
 -15   0  18   -0.00    6.54
  15   0 -18    0.00    7.55
 -15   0  19    5.91    6.77
  15   0 -19    0.00    5.16
  15   0 -20   -0.00    5.68
  15   0 -21    4.37    6.29
  15   0 -22    0.15    3.66
  15   0 -23   -0.00    4.87
  15  -1  -1    5.77    6.56
  15  -1  -1    7.95    6.42
  15   1  -1    2.59    5.95
  15  -1  -2    0.72    6.18
  15  -1  -2   -0.00    6.16
  15   1  -2    5.38    6.99
  15  -1  -3    0.00    5.37
  15  -1  -3    0.61    4.43
  15   1  -3    1.94    5.75
  15  -1  -4   -0.00    5.39
  15  -1  -4   -0.00    4.48
  15   1  -4    0.93    4.91
  15   1  -4    3.19    5.95
 -15   1   5    8.55    8.79
  15  -1  -5    7.06    7.08
  15  -1  -5   11.87    8.13
  15   1  -5   12.00    6.88
  15   1  -5    8.52    7.15
 -15   1   6    0.00    5.96
  15  -1  -6    1.24    6.31
  15  -1  -6    2.26    5.67
  15   1  -6   -0.00    6.77
  15   1  -6   -0.00    7.03
 -15  -1   6    1.94    5.81
 -15   1   7    0.00    5.94
  15  -1  -7    0.00    5.56
  15  -1  -7    6.52    7.64
  15   1  -7    6.72    7.14
  15   1  -7    2.95    5.97
 -15  -1   7    1.71    5.58
 -15   1   8    0.48    5.41
  15  -1  -8   -0.00    6.52
  15  -1  -8    0.45    5.78
  15   1  -8   -0.00    3.95
  15   1  -8   -0.00    5.75
 -15  -1   8    0.00    5.89
 -15   1   9    0.47    4.95
  15  -1  -9    2.39    5.82
  15  -1  -9    0.31    5.39
  15   1  -9    0.09    3.74
  15   1  -9   -0.00    5.20
 -15  -1   9    7.83    6.68
 -15   1  10   -0.00    5.03
  15  -1 -10   -0.00    4.41
  15  -1 -10   -0.00    5.03
  15   1 -10   -0.00    3.85
  15   1 -10    1.63    5.84
 -15  -1  10   -0.00    5.53
 -15   1  11    2.52    5.69
  15  -1 -11   10.95    7.14
  15  -1 -11    0.00    6.84
  15   1 -11   15.52    8.56
 -15  -1  11    3.38    6.60
 -15   1  12   -0.00    5.83
  15  -1 -12   -0.00    4.79
  15  -1 -12    1.58    6.46
  15   1 -12    6.06    6.56
 -15  -1  12    1.05    5.26
 -15   1  13   -0.00    5.72
  15  -1 -13   -0.00    5.13
  15   1 -13   -0.00    5.90
 -15  -1  13    1.57    5.44
 -15   1  14   -0.00    6.95
  15  -1 -14   -0.00    5.85
  15   1 -14    6.16    7.22
 -15  -1  14    0.00    5.35
 -15   1  15    0.00    6.09
  15  -1 -15   -0.00    7.26
  15   1 -15    0.58    5.94
 -15  -1  15   -0.00    5.97
 -15   1  16    3.58    6.58
  15  -1 -16   -0.00    6.32
  15   1 -16   -0.00    5.87
 -15  -1  16   -0.00    5.64
 -15   1  17    0.00    6.42
  15  -1 -17   -0.00    5.74
  15   1 -17   12.90    8.27
 -15  -1  17    0.00    6.08
 -15   1  18    4.74    6.89
  15  -1 -18   -0.00    7.06
  15   1 -18    2.04    6.15
 -15  -1  18    1.60    5.14
  15  -1 -19   -0.00    7.02
  15   1 -19    0.84    5.71
 -15  -1  19    3.57    6.49
  15  -1 -20    0.00    7.49
  15   1 -20   -0.00    6.30
 -15  -1  20    0.28    6.04
  15  -1 -21   -0.00    5.79
  15  -2  -1    3.80    6.81
  15  -2  -1    1.61    5.37
  15   2  -1   -0.00    5.46
  15  -2  -2    1.30    5.35
  15  -2  -2   -0.00    5.00
  15   2  -2    8.65    6.42
  15  -2  -3   -0.00    6.28
  15  -2  -3    5.92    7.38
  15   2  -3   10.82    7.87
  15  -2  -4   -0.00    5.71
  15  -2  -4    2.40    6.91
  15   2  -4    8.97    6.81
  15  -2  -5    3.59    6.13
  15  -2  -5    3.60    6.42
  15   2  -5    7.12    7.03
 -15   2   6   -0.00    6.60
  15  -2  -6   -0.00    6.26
  15  -2  -6   -0.00    4.56
  15   2  -6    5.80    6.65
 -15   2   7    7.35    6.53
  15  -2  -7   -0.00    7.02
  15  -2  -7   11.70    8.02
  15   2  -7    1.57    5.15
 -15   2   8   -0.00    5.29
  15  -2  -8   -0.00    6.06
  15  -2  -8    0.77    6.49
  15   2  -8    0.00    5.67
 -15   2   9    0.00    4.98
  15  -2  -9    7.12    7.45
  15  -2  -9    5.68    6.56
  15   2  -9    1.14    4.37
  15   2  -9    0.21    5.84
 -15   2  10    0.01    3.91
  15  -2 -10    0.16    6.22
  15  -2 -10    6.20    7.16
  15   2 -10    0.00    3.95
  15   2 -10    2.75    6.03
 -15   2  11   -0.00    4.09
  15  -2 -11    3.85    4.92
  15  -2 -11    2.83    4.94
  15   2 -11    3.29    5.65
 -15  -2  11   -0.00    5.52
 -15   2  12    3.21    6.08
  15  -2 -12    5.58    5.69
  15  -2 -12   -0.00    5.35
  15   2 -12    4.84    5.55
 -15  -2  12   -0.00    4.21
 -15   2  13    0.00    6.18
  15  -2 -13    1.87    5.83
  15  -2 -13    3.32    7.08
  15   2 -13    8.02    7.38
 -15  -2  13    3.24    6.02
 -15   2  14    0.63    5.67
  15  -2 -14    3.92    5.56
  15  -2 -14    1.90    6.65
  15   2 -14   -0.00    5.32
 -15  -2  14   -0.00    6.20
 -15   2  15    2.68    6.10
  15  -2 -15   10.17    8.14
  15   2 -15    0.00    6.20
 -15  -2  15   11.79    7.94
 -15   2  16    2.79    6.58
  15  -2 -16   -0.00    5.58
  15   2 -16   -0.00    5.05
 -15  -2  16    5.30    6.93
 -15   2  17    5.53    8.41
  15  -2 -17    2.88    6.90
  15   2 -17    1.15    4.84
 -15  -2  17    5.90    6.66
  15  -2 -18   -0.00    6.19
 -15  -2  18   -0.00    5.32
  15  -2 -19    7.62    7.82
 -15  -2  19   -0.00    7.00
 -15  -2  20    1.26    5.40
  15  -3  -1    4.58    6.55
  15  -3  -1    3.48    6.69
  15   3  -1    5.46    5.62
  15  -3  -2    7.18    7.54
  15  -3  -2   -0.00    5.29
  15   3  -2   -0.00    5.93
  15  -3  -3   -0.00    5.36
  15  -3  -3   -0.00    5.12
  15   3  -3    1.50    4.45
  15  -3  -4   -0.00    5.66
  15  -3  -4    7.24    7.30
  15   3  -4    1.02    5.25
  15  -3  -5    7.09    6.88
  15  -3  -5    5.80    6.91
  15   3  -5    2.74    5.59
  15  -3  -6    3.12    5.93
  15  -3  -6    0.20    6.41
  15   3  -6   -0.00    5.64
 -15   3   7    8.81    8.39
  15  -3  -7   15.91    8.18
  15  -3  -7    3.81    5.73
  15   3  -7   -0.00    5.13
 -15   3   8    0.03    6.68
  15  -3  -8   -0.00    5.52
  15  -3  -8   -0.00    6.14
  15   3  -8    0.21    5.27
 -15   3   9    1.78    5.65
  15  -3  -9    3.10    6.62
  15  -3  -9   -0.00    6.65
  15   3  -9    0.48    6.00
 -15   3  10    1.74    5.37
  15  -3 -10    2.32    7.20
  15  -3 -10   -0.00    5.25
  15   3 -10   -0.00    6.10
 -15   3  11    4.57    6.57
  15  -3 -11   14.90    8.51
  15  -3 -11   17.08    9.61
  15   3 -11    8.62    8.17
 -15   3  12    6.25    5.56
  15  -3 -12    1.24    5.36
  15  -3 -12    3.12    6.72
  15   3 -12   -0.00    5.02
 -15   3  13    2.34    5.15
  15  -3 -13    8.53    7.17
  15  -3 -13   -0.00    7.49
  15   3 -13    0.00    5.60
 -15   3  14   -0.00    6.38
  15  -3 -14    4.77    5.87
  15  -3 -14   -0.00    5.13
  15   3 -14    6.95    6.53
 -15   3  15    2.67    5.79
  15  -3 -15   -0.00    4.96
  15  -3 -15   -0.00    5.96
  15  -3 -16    3.79    6.31
 -15  -3  17    0.00    5.49
 -15  -3  18   -0.00    4.71
 -15  -3  19   -0.00    5.22
 -15  -3  20    1.70    5.72
 -15  -3  21   -0.00    5.52
  15  -4  -1    1.26    7.24
  15  -4  -1   -0.00    6.60
  15   4  -1   -0.00    4.47
  15  -4  -2    4.01    6.67
  15  -4  -2    0.91    6.33
  15   4  -2    0.00    5.91
  15  -4  -3    0.00    4.93
  15  -4  -3   -0.00    6.05
  15   4  -3    1.37    4.70
  15  -4  -4    5.04    7.46
  15  -4  -4    3.04    6.79
  15   4  -4    8.60    6.73
  15  -4  -5    2.50    7.12
  15  -4  -5    0.04    6.75
  15   4  -5    0.00    4.53
  15  -4  -6    3.29    5.67
  15  -4  -6    6.98    7.63
  15   4  -6   -0.00    6.09
  15  -4  -7    5.83    6.98
  15  -4  -7    0.60    5.79
  15   4  -7   -0.00    5.18
 -15   4   8    0.00    6.52
  15  -4  -8    3.82    6.08
  15  -4  -8    0.61    6.72
  15   4  -8    7.22    6.31
 -15   4   9   10.95    7.81
  15  -4  -9    9.25    9.23
  15  -4  -9    4.03    7.95
  15   4  -9   -0.00    4.45
 -15   4  10    0.00    7.19
  15  -4 -10    2.18    5.31
  15  -4 -10    4.23    6.39
  15   4 -10    0.48    5.88
 -15   4  11    2.74    5.65
  15  -4 -11    2.04    6.34
  15  -4 -11    5.67    7.38
 -15   4  12    2.87    5.60
  15  -4 -12   -0.00    7.10
  15  -4 -12    3.05    6.21
 -15   4  13    3.09    5.05
  15  -4 -13   -0.00    5.28
  15  -4 -13    0.00    6.64
  15  -5  -1    5.29    6.57
  15   5  -1    5.30    5.04
  15  -5  -2    4.16    6.39
  15  -5  -2   -0.00    6.36
  15   5  -2    0.00    5.71
  15  -5  -3   -0.00    6.64
  15  -5  -3    4.98    7.47
  15   5  -3    2.27    4.51
  15  -5  -4    1.75    6.74
  15  -5  -4    0.85    6.47
  15   5  -4   -0.00    5.44
  15  -5  -5    2.71    6.38
  15  -5  -5   -0.00    6.12
  15  -5  -6    5.66    7.48
  15  -5  -6    0.31    7.50
  15  -5  -7    4.34    6.78
  15  -5  -7    4.16    6.10
  15  -5  -8   -0.00    4.79
  15  -5  -8    4.83    7.93
 -15   5   9    4.03    7.57
  15  -5  -9    6.79    7.28
  15  -5  -9    5.83    7.90
 -15   5  10    4.66    7.07
  15  -5 -10    9.13    7.45
  15  -6  -1   10.98    8.73
  15  -6  -2    1.07    5.17
  15  -6  -3    3.28    5.87
  15  -6  -3   -0.00    6.66
  15  -6  -4    2.64    7.61
  15  -6  -4    3.91    7.36
  15  -6  -5    2.04    7.32
  14   0  -1    2.03    4.77
  14   0  -1    1.78    5.16
  14   0  -2   22.86    8.62
  14   0  -2   18.77    8.25
 -14   0   3    0.00    4.65
  14   0  -3    6.83    6.60
  14   0  -3   -0.00    4.99
 -14   0   4   28.27   10.32
  14   0  -4   17.23    8.22
  14   0  -4   12.91    7.68
 -14   0   5    3.65    5.67
  14   0  -5   -0.00    5.82
  14   0  -5   -0.00    5.26
 -14   0   6    4.59    5.07
  14   0  -6    0.00    5.50
  14   0  -6   21.33    9.16
 -14   0   7    0.14    4.29
  14   0  -7    0.00    4.99
  14   0  -7   -0.00    5.63
 -14   0   8    5.41    6.08
  14   0  -8   11.75    6.67
  14   0  -8    8.43    6.87
 -14   0   9    1.43    4.24
  14   0  -9    0.00    3.83
  14   0  -9    0.00    5.55
 -14   0  10   -0.00    4.78
  14   0 -10    2.77    6.45
 -14   0  11    0.36    4.81
  14   0 -11    3.38    6.34
 -14   0  12    8.21    7.12
  14   0 -12   -0.00    5.49
 -14   0  13   -0.00    5.61
  14   0 -13   -0.00    6.15
 -14   0  14    7.14    7.16
  14   0 -14    4.46    6.97
 -14   0  15   -0.00    5.48
  14   0 -15   -0.00    5.96
 -14   0  16    0.00    4.68
  14   0 -16    0.73    5.81
 -14   0  17    0.00    5.96
  14   0 -17    5.59    6.16
 -14   0  18    4.20    6.94
  14   0 -18    0.96    6.25
 -14   0  19   -0.00    5.91
  14   0 -19    0.37    5.46
 -14   0  20    7.99    6.97
  14   0 -20   -0.00    5.61
 -14   0  21   -0.00    6.50
  14   0 -21   -0.00    6.16
 -14   0  22   -0.00    5.41
  14   0 -22    0.00    7.13
  14   0 -23    2.23    6.67
  14   0 -24   -0.00    7.00
  14  -1  -1   -0.00    5.28
  14  -1  -1    2.84    4.54
  14   1  -1   -0.00    5.16
  14   1  -1    2.42    6.27
  14  -1  -2    0.39    5.04
  14  -1  -2    1.29    4.96
  14   1  -2    0.21    4.90
  14   1  -2    0.00    6.14
  14  -1  -3   -0.00    6.22
  14  -1  -3   -0.00    5.69
  14   1  -3    4.15    5.71
  14   1  -3    1.88    5.57
 -14  -1   3   -0.00    4.82
 -14   1   4    2.39    5.85
  14  -1  -4   -0.00    4.59
  14  -1  -4    4.88    5.25
  14   1  -4    9.16    6.77
  14   1  -4    7.48    6.13
 -14  -1   4    3.30    5.88
 -14   1   5   -0.00    5.41
  14  -1  -5   -0.00    6.24
  14  -1  -5   -0.00    5.00
  14   1  -5    6.46    5.98
  14   1  -5    0.00    5.68
 -14  -1   5    2.63    4.57
 -14   1   6    0.00    5.37
  14  -1  -6   15.77    8.19
  14  -1  -6    3.07    6.16
  14   1  -6   33.70   10.39
  14   1  -6   13.47    7.57
 -14  -1   6    3.20    5.97
 -14   1   7    2.14    5.09
  14  -1  -7    6.00    7.03
  14  -1  -7    3.20    5.85
  14   1  -7    3.51    4.63
  14   1  -7   -0.00    5.29
 -14  -1   7    1.31    4.73
 -14   1   8   -0.00    4.88
  14  -1  -8   -0.00    4.52
  14  -1  -8   -0.00    6.08
  14   1  -8    1.48    4.79
  14   1  -8    2.32    5.66
 -14  -1   8   -0.00    5.07
 -14   1   9   -0.00    4.37
  14  -1  -9   -0.00    5.40
  14  -1  -9    0.00    5.35
  14   1  -9    0.00    3.83
  14   1  -9   -0.00    5.75
 -14  -1   9    0.41    5.64
 -14   1  10    9.02    6.50
  14  -1 -10    0.00    5.22
  14  -1 -10   24.34    9.54
  14   1 -10    9.72    7.69
 -14  -1  10   13.08    7.97
 -14   1  11    2.85    5.08
  14  -1 -11   -0.00    5.25
  14   1 -11   -0.00    5.53
 -14  -1  11    0.75    4.77
 -14   1  12    4.28    5.86
  14  -1 -12    5.70    5.44
  14   1 -12    1.35    6.66
 -14  -1  12    4.91    6.34
 -14   1  13    0.00    5.49
  14  -1 -13   -0.00    7.72
  14   1 -13    6.95    6.06
 -14  -1  13   -0.00    6.14
 -14   1  14   -0.00    5.55
  14  -1 -14    0.00    5.69
  14   1 -14    0.00    5.40
 -14  -1  14   10.70    7.43
 -14   1  15    0.00    5.80
  14  -1 -15    0.64    5.54
  14   1 -15    1.12    5.10
 -14  -1  15    1.48    5.32
 -14   1  16    2.63    6.48
  14  -1 -16    0.35    7.80
  14   1 -16    4.18    6.20
 -14  -1  16    0.61    5.56
 -14   1  17   -0.00    5.15
  14  -1 -17   -0.00    6.75
  14   1 -17   -0.00    5.33
 -14  -1  17    4.69    5.96
 -14   1  18    7.22    7.32
  14  -1 -18    2.34    6.84
  14   1 -18    2.51    5.41
 -14  -1  18   -0.00    5.97
 -14   1  19   -0.00    5.49
  14  -1 -19   -0.00    7.58
  14   1 -19   -0.00    5.24
 -14  -1  19    0.99    5.47
 -14   1  20    7.55    7.20
  14  -1 -20   -0.00    4.27
  14   1 -20    0.62    6.55
 -14  -1  20    5.40    6.83
 -14   1  21    0.00    5.58
  14  -1 -21    3.66    6.04
  14   1 -21    3.20    6.89
 -14  -1  21    1.75    4.94
 -14   1  22   -0.00    6.19
  14  -1 -22   -0.00    5.79
  14   1 -22    1.86    6.42
 -14  -1  22   -0.00    6.05
  14   1 -23   -0.00    6.27
 -14  -1  23   -0.00    5.44
  14   1 -24    2.18    5.45
  14   1 -25    1.26    6.54
  14   1 -26    1.72    6.76
  14  -2  -1   -0.00    6.11
  14  -2  -1    5.64    6.91
  14   2  -1    0.67    5.25
  14  -2  -2    8.85    7.71
  14  -2  -2   22.71    9.61
  14   2  -2    0.00    5.70
  14  -2  -3    1.19    5.36
  14  -2  -3   -0.00    4.97
  14   2  -3   -0.00    5.07
  14  -2  -4    1.90    5.08
  14  -2  -4    6.64    6.55
  14   2  -4    1.77    6.59
  14   2  -4    8.32    7.72
 -14   2   5   -0.00    4.98
  14  -2  -5   -0.00    6.30
  14  -2  -5   -0.00    5.25
  14   2  -5   -0.00    5.68
  14   2  -5    2.34    6.39
 -14  -2   5   -0.00    4.17
 -14   2   6    0.00    5.72
  14  -2  -6    4.11    5.16
  14  -2  -6    2.98    6.09
  14   2  -6    0.00    3.79
  14   2  -6    2.63    5.89
 -14  -2   6   12.15    6.75
 -14   2   7    0.00    5.60
  14  -2  -7   -0.00    4.24
  14  -2  -7   -0.00    7.24
  14   2  -7   -0.00    3.95
  14   2  -7    0.29    5.26
 -14  -2   7   -0.00    4.27
 -14   2   8    3.35    6.61
  14  -2  -8    6.06    7.35
  14  -2  -8   13.49    7.74
  14   2  -8    7.25    5.85
  14   2  -8    5.64    6.09
 -14  -2   8    8.95    6.26
 -14   2   9    6.44    6.85
  14  -2  -9   -0.00    3.66
  14  -2  -9    7.29    6.97
  14   2  -9    0.00    5.08
 -14  -2   9    3.19    5.66
 -14   2  10    6.07    5.38
  14  -2 -10   -0.00    4.24
  14  -2 -10   -0.00    6.10
  14   2 -10   -0.00    5.05
 -14  -2  10   -0.00    4.06
 -14   2  11    2.91    6.32
  14  -2 -11   -0.00    4.61
  14  -2 -11   -0.00    6.30
  14   2 -11   -0.00    5.30
 -14  -2  11   -0.00    6.15
 -14   2  12   -0.00    6.77
  14  -2 -12   12.48    7.18
  14  -2 -12    5.92    6.80
  14   2 -12    7.15    7.10
 -14  -2  12    4.87    6.61
 -14   2  13    8.30    7.62
  14  -2 -13   -0.00    6.13
  14   2 -13    2.32    4.60
 -14  -2  13   -0.00    5.46
 -14   2  14   -0.00    4.24
  14  -2 -14   -0.00    6.86
  14   2 -14    3.55    5.82
 -14  -2  14   -0.00    5.47
 -14   2  15    3.01    6.33
  14  -2 -15    2.77    7.15
  14   2 -15   -0.00    6.27
 -14  -2  15   -0.00    5.11
 -14   2  16    2.41    6.12
  14  -2 -16   -0.00    6.13
  14   2 -16    1.59    5.12
 -14  -2  16    0.81    5.45
 -14   2  17    0.71    6.51
  14  -2 -17    6.04    6.93
  14   2 -17   -0.00    5.25
 -14  -2  17    1.00    4.85
 -14   2  18    9.89    7.34
  14  -2 -18    0.00    6.41
  14   2 -18    1.32    6.00
 -14  -2  18    3.87    5.73
 -14   2  19    5.66    5.78
  14  -2 -19   -0.00    6.17
  14   2 -19    0.00    5.82
 -14  -2  19   -0.00    6.42
 -14   2  20    3.85    7.18
  14  -2 -20   -0.00    5.22
  14   2 -20    0.00    6.89
 -14  -2  20   -0.00    5.88
 -14   2  21    0.54    5.25
  14   2 -21    3.35    5.74
 -14  -2  21   -0.00    4.98
  14   2 -22   -0.00    5.88
 -14  -2  22    0.00    5.91
  14   2 -23    6.18    8.07
 -14  -2  23    0.00    5.25
  14   2 -24   11.99    8.39
  14   2 -25   -0.00    6.52
  14   2 -26   -0.00    6.98
  14  -3  -1    0.00    5.44
  14  -3  -1    5.13    7.01
  14   3  -1   -0.00    4.53
  14  -3  -2    0.00    5.78
  14  -3  -2    1.29    5.22
  14   3  -2    2.46    5.49
  14  -3  -3    0.00    5.40
  14  -3  -3    0.00    4.91
  14   3  -3    1.39    5.41
  14  -3  -4    0.26    5.95
  14  -3  -4   12.68    8.59
  14   3  -4   -0.00    5.87
  14  -3  -5    9.31    7.52
  14  -3  -5   -0.00    4.47
  14   3  -5    1.05    4.93
 -14   3   6    0.00    6.40
  14  -3  -6   10.01    7.54
  14  -3  -6    7.36    7.10
  14   3  -6    0.00    4.94
 -14   3   7   -0.00    7.03
  14  -3  -7    6.69    6.74
  14  -3  -7   -0.00    6.54
  14   3  -7    2.61    4.35
 -14   3   8    0.12    4.83
  14  -3  -8    2.22    5.19
  14  -3  -8    3.20    5.96
  14   3  -8   -0.00    5.02
 -14   3   9    0.53    4.92
  14  -3  -9    0.00    5.79
  14  -3  -9   -0.00    5.36
  14   3  -9    4.34    5.80
 -14   3  10    6.12    6.97
  14  -3 -10    8.42    5.96
  14  -3 -10    7.96    7.87
  14   3 -10    3.43    5.36
 -14   3  11    2.34    5.74
  14  -3 -11    4.09    5.11
  14  -3 -11    0.00    6.07
  14   3 -11    1.60    5.00
 -14  -3  11   15.33    7.35
 -14   3  12   -0.00    5.18
  14  -3 -12   -0.00    5.63
  14  -3 -12   -2.36    6.07
  14   3 -12    7.24    6.61
 -14  -3  12   -0.00    5.11
 -14   3  13    0.00    5.61
  14  -3 -13    0.49    4.72
  14  -3 -13    2.58    5.61
  14   3 -13    8.17    7.18
 -14  -3  13   -0.00    5.36
 -14   3  14    0.00    5.93
  14  -3 -14   -0.00    6.26
  14   3 -14   -0.00    3.76
 -14  -3  14    0.69    4.59
 -14   3  15   -0.00    6.11
  14  -3 -15   -0.00    6.57
  14   3 -15    1.37    5.47
 -14  -3  15    5.99    7.00
 -14   3  16   -0.00    6.69
  14  -3 -16    0.00    5.86
  14   3 -16    6.76    6.46
 -14  -3  16    0.70    5.78
 -14   3  17    0.00    6.89
  14  -3 -17   -0.00    5.80
  14   3 -17    0.00    6.36
 -14  -3  17    3.93    5.48
 -14   3  18    2.80    6.52
  14   3 -18    0.00    5.40
 -14  -3  18    1.63    4.78
 -14   3  19    1.64    6.47
  14   3 -19   -0.00    6.28
 -14  -3  19   -0.00    5.37
 -14   3  20   17.72    8.22
  14   3 -20    9.17    7.37
 -14  -3  20   -0.00    6.17
  14   3 -21    6.34    6.69
 -14  -3  21    3.30    5.73
  14   3 -22    7.92    7.51
 -14  -3  22   -0.00    6.69
  14   3 -23    0.02    5.54
 -14  -3  23    4.92    6.65
 -14  -3  24    1.32    6.00
  14  -4  -1   -0.00    5.63
  14  -4  -1   -0.00    6.50
  14   4  -1    1.80    3.78
  14  -4  -2    0.00    5.42
  14  -4  -2    0.00    5.93
  14   4  -2    0.00    5.58
  14  -4  -3    1.05    5.40
  14  -4  -3    0.50    6.46
  14   4  -3    4.88    6.21
  14  -4  -4    0.00    7.44
  14  -4  -4    1.07    6.03
  14   4  -4    9.56    7.35
  14  -4  -5    1.60    5.79
  14  -4  -5   -0.00    5.77
  14   4  -5   -0.00    6.23
 -14   4   6   -0.00    6.10
  14  -4  -6   -0.00    5.39
  14  -4  -6    0.21    7.22
  14   4  -6   -0.00    5.40
 -14   4   7   -0.00    6.15
  14  -4  -7    5.08    5.95
  14  -4  -7   -0.00    5.72
  14   4  -7   -0.00    4.68
 -14   4   8   -0.00    5.25
  14  -4  -8   -0.00    5.66
  14  -4  -8    3.70    7.02
  14   4  -8   -0.00    5.04
 -14   4   9   15.60    8.96
  14  -4  -9    2.23    6.70
  14  -4  -9    0.65    6.18
  14   4  -9    3.58    4.66
 -14   4  10    3.06    5.69
  14  -4 -10   22.57    9.53
  14  -4 -10   15.89    8.31
  14   4 -10   11.55    7.37
 -14   4  11    2.22    5.52
  14  -4 -11    5.17    5.63
  14  -4 -11    4.12    6.56
  14   4 -11   -0.00    4.73
 -14   4  12    1.66    5.64
  14  -4 -12    0.00    5.31
  14  -4 -12    3.84    6.92
  14   4 -12    8.31    6.64
 -14   4  13    9.70    6.87
  14  -4 -13   15.16    7.83
  14  -4 -13    9.42    8.24
  14   4 -13    7.12    7.25
 -14   4  14    7.67    7.12
  14  -4 -14    0.24    4.56
  14  -4 -14   12.87    8.29
  14   4 -14    6.10    6.66
 -14   4  15    5.57    6.92
  14  -4 -15    0.32    7.26
  14   4 -15    0.68    5.07
 -14   4  16   -0.00    5.40
  14   4 -16    1.14    5.85
 -14  -4  16    0.00    4.76
 -14   4  17    3.89    5.10
  14   4 -17    3.99    5.32
 -14  -4  17    0.99    4.67
 -14   4  18   -0.00    6.83
  14   4 -18    1.11    5.24
 -14  -4  18   -0.00    5.62
  14   4 -19    0.89    5.83
 -14  -4  19   -0.00    5.72
  14   4 -20    1.22    4.67
 -14  -4  20    1.93    5.80
 -14  -4  21   -0.00    5.23
 -14  -4  22   -0.00    5.88
 -14  -4  23   -0.00    5.74
 -14  -4  24    2.86    6.35
  14  -5  -1    0.62    5.15
  14  -5  -1    0.00    7.19
  14   5  -1   -0.00    5.19
  14  -5  -2   -0.00    6.37
  14  -5  -2    2.80    7.13
  14   5  -2    0.00    5.76
  14  -5  -3   -0.00    5.93
  14  -5  -3    0.00    4.46
  14   5  -3    6.37    4.82
  14  -5  -4   -0.00    6.00
  14  -5  -4    0.28    5.72
  14   5  -4    0.31    4.62
  14  -5  -5    7.60    6.74
  14  -5  -5    0.00    7.05
  14   5  -5    2.69    5.67
  14  -5  -6    5.33    6.37
  14  -5  -6    4.64    7.04
  14   5  -6    0.00    5.08
 -14   5   7    2.52    5.83
  14  -5  -7   -0.00    5.94
  14  -5  -7    0.43    5.79
  14   5  -7    1.93    4.64
 -14   5   8   -0.00    6.84
  14  -5  -8    0.02    4.70
  14  -5  -8   -0.00    6.61
  14   5  -8    1.45    5.69
 -14   5   9    7.18    7.69
  14  -5  -9    7.44    8.14
  14  -5  -9    0.25    5.87
  14   5  -9    8.12    6.44
 -14   5  10   -0.00    5.76
  14  -5 -10    2.81    5.95
  14  -5 -10    1.97    7.34
  14   5 -10    0.00    6.91
 -14   5  11   -0.00    5.86
  14  -5 -11    1.35    7.73
  14  -5 -11   -0.00    7.07
  14   5 -11   12.22    7.20
 -14   5  12    0.00    4.90
  14  -5 -12    0.00    6.00
  14   5 -12    4.19    4.85
 -14   5  13   -0.00    5.85
  14  -5 -13   -0.00    5.70
  14   5 -13   -0.00    6.82
 -14   5  14   -0.00    5.76
  14  -5 -14    2.91    5.92
  14   5 -14    0.00    5.91
 -14   5  15    8.94    7.48
  14  -5 -15    7.97    8.29
  14   5 -15    1.54    4.49
 -14   5  16    5.98    6.72
  14  -5 -16   11.19    7.35
  14   5 -16    1.06    6.11
 -14   5  17   -0.00    6.99
  14   5 -17    2.38    5.85
 -14  -5  23    0.62    5.76
 -14  -5  24    2.77    5.49
  14  -6  -1    3.35    6.35
  14   6  -1    5.32    5.62
  14  -6  -2   -0.00    7.09
  14   6  -2    8.08    6.76
  14  -6  -3    9.52    6.69
  14  -6  -3    1.33    5.88
  14   6  -3    4.13    5.00
  14  -6  -4    4.89    7.76
  14  -6  -4    5.38    7.14
  14   6  -4    9.57    6.72
  14  -6  -5   -0.00    7.03
  14  -6  -5    0.00    7.60
  14   6  -5    4.74    5.66
  14  -6  -6   -0.00    7.69
  14  -6  -6    1.49    3.92
  14   6  -6    2.95    4.05
  14  -6  -7    6.88    6.66
  14  -6  -7    0.71    6.61
  14   6  -7    5.72    6.32
  14  -6  -8    3.78    6.68
  14   6  -8   -0.00    4.42
 -14   6   9   -0.00    5.91
  14  -6  -9    7.12    7.37
  14   6  -9    5.86    5.17
 -14   6  10   -0.00    4.86
  14  -6 -10   -0.00    5.98
  14   6 -10   -0.00    6.56
 -14   6  11    3.11    5.96
  14  -6 -11   -0.00    6.98
  14   6 -11    2.14    4.72
 -14   6  12    8.58    7.61
  14  -6 -12   -0.00    5.08
  14   6 -12    0.00    5.24
 -14   6  13   -0.00    6.08
  14  -6 -13   -0.00    6.67
  14   6 -13   -0.00    5.55
 -14   6  14    0.00    5.02
  14  -6 -14    0.00    6.42
  14   6 -14    5.31    6.04
  14  -7  -1    4.58    7.27
  14   7  -1    4.82    5.23
  14  -7  -2    0.13    5.31
  14   7  -2   -0.00    4.40
  14  -7  -3    3.04    6.21
  14   7  -3   -0.00    4.82
  14  -7  -4   -0.00    6.89
  14   7  -4    2.52    4.68
  14  -7  -5    7.85    7.34
  14   7  -5    0.82    4.09
  14  -7  -6    6.79    6.62
  14   7  -6    3.23    4.46
  14  -7  -7    3.98    7.36
  14   7  -7    0.26    5.12
  14  -7  -8    3.25    6.75
  14   7  -8    4.86    5.46
  14  -7  -9   -0.00    6.92
  14   7  -9    4.38    6.08
 -14   7  10    0.00    4.56
  14  -7 -10   -0.00    6.82
  14   7 -10   -0.00    5.85
 -14   7  11    0.00    6.38
  14  -7 -11    4.62    7.86
  14   7 -11    6.40    5.36
  14  -8  -1   -0.00    5.94
  14   8  -1    4.22    4.92
  14  -8  -2    0.00    5.64
  14   8  -2   -0.00    4.73
  14  -8  -3   -0.00    7.23
  14   8  -3    0.00    4.39
  14  -8  -4   -0.00    4.65
  14   8  -4   -0.00    4.32
  14  -8  -5    0.00    6.91
  14   8  -5    1.03    4.52
  14  -8  -6    1.04    5.02
  14   8  -6    0.68    3.91
  13   0  -1   38.35   10.61
  13   0  -1   23.13    9.77
 -13   0   2   -0.00    5.51
  13   0  -2    0.70    4.14
  13   0  -2   -0.00    3.67
 -13   0   3    4.94    6.76
  13   0  -3   10.50    6.69
  13   0  -3   13.86    7.58
 -13   0   4    0.35    4.17
  13   0  -4    5.70    6.77
  13   0  -4    1.96    4.32
 -13   0   5    0.00    4.17
  13   0  -5    7.05    6.44
  13   0  -5    2.82    5.70
 -13   0   6    0.93    3.42
  13   0  -6   -0.00    4.10
  13   0  -6    0.00    5.79
 -13   0   7    6.10    6.20
  13   0  -7   39.83   10.67
  13   0  -7    5.26    6.38
 -13   0   8   -0.00    4.88
  13   0  -8   -0.00    4.77
  13   0  -8   -0.00    5.50
 -13   0   9   -0.00    4.78
  13   0  -9    0.18    5.62
 -13   0  10   -0.00    5.81
  13   0 -10    7.82    6.84
 -13   0  11   14.80    8.08
 -13   0  12    1.85    5.77
  13   0 -12    1.42    5.21
 -13   0  13   22.26    8.90
  13   0 -13    1.85    6.03
 -13   0  14    0.01    5.02
  13   0 -14    1.88    5.42
 -13   0  15   -0.00    5.52
  13   0 -15    0.00    4.79
 -13   0  16    0.00    5.28
  13   0 -16    0.57    5.89
 -13   0  17    6.89    7.35
  13   0 -17   -0.00    4.27
 -13   0  18    1.38    6.54
  13   0 -18    1.54    6.03
 -13   0  19   -0.00    5.53
  13   0 -19   -0.00    6.20
 -13   0  20   -0.00    5.54
  13   0 -20   -0.00    5.87
 -13   0  21    7.39    6.78
  13   0 -21   -0.00    5.93
 -13   0  22    2.06    6.00
  13   0 -22   -0.00    6.95
 -13   0  23    0.00    6.77
  13   0 -23    4.37    6.08
 -13   0  24    1.43    6.06
  13   0 -24    0.00    5.95
 -13   0  25    6.66    6.36
  13   0 -25    2.51    6.67
  13  -1  -1    1.97    5.21
  13  -1  -1    4.98    5.33
  13   1  -1    4.14    5.74
  13   1  -1    0.00    5.72
  13  -1  -2    3.87    5.86
  13  -1  -2    3.54    5.79
  13   1  -2   -0.00    4.41
  13   1  -2    8.01    5.93
 -13  -1   2    0.00    4.72
 -13   1   3    2.63    6.00
  13  -1  -3    5.57    5.23
  13  -1  -3    8.50    6.96
  13   1  -3    1.99    5.09
  13   1  -3    1.90    5.69
 -13  -1   3    2.05    4.80
 -13   1   4    0.00    5.02
  13  -1  -4    0.52    5.48
  13  -1  -4   -0.00    5.37
  13   1  -4    3.71    5.38
  13   1  -4   -0.00    5.42
 -13  -1   4    5.91    5.56
 -13   1   5   34.74   11.01
  13  -1  -5   29.13    9.86
  13  -1  -5   13.78    8.35
  13   1  -5   24.61    9.12
  13   1  -5   48.93   11.72
 -13  -1   5   32.50   10.19
 -13   1   6   -0.00    5.00
  13  -1  -6    0.00    5.65
  13  -1  -6   -0.00    5.11
  13   1  -6   -0.00    3.81
  13   1  -6   -0.00    7.20
 -13  -1   6   -0.00    4.56
 -13   1   7    0.00    4.98
  13  -1  -7    4.79    5.34
  13  -1  -7    8.62    7.17
  13   1  -7   -0.00    3.64
  13   1  -7    0.00    5.33
 -13  -1   7   -0.00    4.18
 -13   1   8   -0.00    5.82
  13  -1  -8    0.00    4.31
  13  -1  -8   -0.00    5.13
  13   1  -8    1.53    6.27
 -13  -1   8    3.54    5.59
 -13   1   9   16.36    7.92
  13  -1  -9    9.34    6.24
  13  -1  -9   17.17    9.00
  13   1  -9   23.28    8.94
 -13  -1   9    6.36    6.33
 -13   1  10   -0.00    4.99
  13  -1 -10    2.05    4.95
  13   1 -10    0.00    5.22
 -13  -1  10    0.69    4.94
 -13   1  11    6.33    6.06
  13  -1 -11    3.93    6.91
  13   1 -11    2.07    6.32
 -13  -1  11    9.02    7.32
 -13   1  12    0.80    5.54
  13  -1 -12    1.00    5.57
  13   1 -12    1.15    4.73
 -13  -1  12    0.00    5.89
 -13   1  13    9.65    7.04
  13  -1 -13    4.08    5.56
  13   1 -13   -0.00    5.00
 -13  -1  13    4.31    6.12
 -13   1  14   -0.00    6.39
  13  -1 -14   -0.00    5.70
  13   1 -14    0.60    4.15
 -13  -1  14    0.03    4.61
 -13   1  15   24.38    9.29
  13  -1 -15   11.84    8.24
  13   1 -15    2.40    5.99
 -13  -1  15   10.59    7.32
 -13   1  16    1.25    5.54
  13  -1 -16   -0.00    5.57
  13   1 -16    5.97    6.62
 -13  -1  16    1.05    5.04
 -13   1  17    0.00    5.68
  13  -1 -17    4.41    5.93
  13   1 -17   -0.00    5.03
 -13  -1  17   -0.00    5.69
 -13   1  18    0.66    4.65
  13  -1 -18    4.60    6.37
  13   1 -18    0.00    5.79
 -13  -1  18    0.51    5.12
 -13   1  19    7.29    5.58
  13  -1 -19   -0.00    6.15
  13   1 -19    2.53    5.61
 -13  -1  19    3.35    6.34
 -13   1  20   -0.00    5.01
  13  -1 -20    4.77    7.02
  13   1 -20   10.65    8.47
 -13  -1  20    1.77    5.15
 -13   1  21    6.16    7.03
  13  -1 -21    0.00    6.46
  13   1 -21   -0.00    6.73
 -13  -1  21    0.00    6.96
 -13   1  22   -0.00    6.22
  13  -1 -22   -0.00    5.71
  13   1 -22   -0.00    5.84
 -13  -1  22    3.13    5.84
 -13   1  23    1.48    6.27
  13  -1 -23    0.00    5.95
  13   1 -23    0.78    5.78
 -13  -1  23   -0.00    5.34
 -13   1  24    1.24    5.48
  13   1 -24    8.34    7.58
 -13  -1  24   -0.00    6.89
 -13   1  25    0.00    7.46
  13   1 -25    2.30    6.82
 -13  -1  25    3.67    6.69
  13   1 -26    0.90    6.59
 -13  -1  26    0.26    5.25
  13   1 -27    3.01    5.98
  13  -2  -1    6.34    6.45
  13  -2  -1   21.77    9.49
  13   2  -1   17.11    7.66
  13   2  -1    0.00    6.24
 -13  -2   1   26.88    8.90
  13  -2  -2    0.00    5.53
  13  -2  -2    1.88    5.44
  13   2  -2   -0.00    4.33
  13   2  -2   -0.00    5.02
 -13  -2   2    4.38    5.77
  13  -2  -3    4.86    6.41
  13  -2  -3   13.11    7.52
  13   2  -3    1.86    5.09
  13   2  -3    1.03    4.29
 -13  -2   3    4.98    5.99
 -13   2   4   13.04    6.98
  13  -2  -4    4.12    6.44
  13  -2  -4    7.79    6.35
  13   2  -4    3.01    5.44
  13   2  -4   -0.00    5.09
 -13  -2   4    0.00    4.33
 -13   2   5    3.00    5.70
  13  -2  -5    4.81    5.86
  13  -2  -5    0.00    5.48
  13   2  -5    0.00    4.07
  13   2  -5   -0.00    4.97
 -13  -2   5   -0.00    3.28
 -13   2   6    1.53    6.39
  13  -2  -6    1.67    5.75
  13  -2  -6   -0.00    4.87
  13   2  -6    4.32    5.43
  13   2  -6   -0.00    5.69
 -13  -2   6   -0.00    4.89
 -13   2   7   17.69    7.88
  13  -2  -7    3.75    6.26
  13  -2  -7    0.00    4.64
  13   2  -7    5.39    6.37
 -13  -2   7   15.19    7.65
 -13   2   8    3.63    5.54
  13  -2  -8   -0.00    4.32
  13  -2  -8    6.77    6.29
  13   2  -8   12.03    8.13
 -13  -2   8    0.00    5.19
 -13   2   9    0.53    4.98
  13  -2  -9    2.41    5.03
  13  -2  -9    4.82    5.59
  13   2  -9   -0.00    5.70
 -13  -2   9    0.00    3.98
 -13   2  10   -0.00    5.17
  13  -2 -10   -0.00    5.01
  13  -2 -10    2.36    5.50
  13   2 -10    0.41    4.69
 -13  -2  10    4.12    5.88
 -13   2  11    9.63    6.86
  13  -2 -11   13.24    8.02
  13   2 -11   17.78    7.81
 -13  -2  11   20.60    8.71
 -13   2  12    0.00    5.25
  13  -2 -12    5.90    7.19
  13   2 -12   -0.00    4.84
 -13  -2  12    3.97    5.59
 -13   2  13   17.35    8.80
  13  -2 -13    4.31    6.25
  13   2 -13    5.55    6.43
 -13  -2  13   -0.00    4.29
 -13   2  14   13.55    7.68
  13  -2 -14    4.31    6.78
  13   2 -14   -0.00    6.08
 -13  -2  14    1.45    4.37
 -13   2  15    0.00    5.56
  13  -2 -15    6.42    7.23
  13   2 -15    3.22    6.15
 -13  -2  15    3.01    5.99
 -13   2  16    5.65    7.41
  13  -2 -16    1.26    6.08
  13   2 -16    0.51    4.67
 -13  -2  16    6.94    6.42
 -13   2  17    3.84    5.83
  13  -2 -17    0.00    5.27
  13   2 -17    5.96    6.41
 -13  -2  17    0.00    5.59
 -13   2  18   -0.00    5.12
  13   2 -18    0.00    6.49
 -13  -2  18    2.04    5.12
 -13   2  19    1.84    6.41
  13  -2 -19    0.00    4.72
  13   2 -19   -0.00    6.41
 -13  -2  19   -0.00    5.45
 -13   2  20   -0.00    5.57
  13  -2 -20   -0.00    6.03
  13   2 -20   -0.00    4.87
 -13  -2  20    1.34    5.73
 -13   2  21    5.99    6.47
  13  -2 -21   -0.00    5.89
  13   2 -21    6.16    7.98
 -13  -2  21    0.00    5.70
 -13   2  22   -0.00    5.36
  13   2 -22    2.01    5.61
 -13  -2  22    8.48    7.19
 -13   2  23    4.08    7.48
  13   2 -23   15.86    9.32
 -13  -2  23   15.50    9.07
 -13   2  24   -0.00    7.11
  13   2 -24   -0.00    6.56
 -13  -2  24   -0.00    5.18
  13   2 -25    1.53    5.65
 -13  -2  25    7.00    6.39
  13   2 -26    1.81    7.31
 -13  -2  26    0.00    6.47
  13   2 -27    4.45    6.20
  13   2 -28   -0.00    7.46
  13  -3  -1    5.46    6.55
  13  -3  -1    0.73    4.79
  13   3  -1    8.28    5.37
  13  -3  -2   -0.00    5.63
  13  -3  -2    1.15    6.17
  13   3  -2   -0.00    5.72
  13  -3  -3    3.54    6.24
  13  -3  -3   -0.00    4.93
  13   3  -3   -0.00    5.08
  13   3  -3    9.95    6.73
 -13   3   4    4.26    6.39
  13  -3  -4    0.00    4.97
  13  -3  -4    0.87    5.02
  13   3  -4    0.48    3.65
  13   3  -4   -0.00    5.62
 -13   3   5    3.83    6.60
  13  -3  -5    0.33    4.51
  13  -3  -5   13.19    8.22
  13   3  -5   17.47    6.81
  13   3  -5   10.00    6.84
 -13  -3   5    7.55    5.92
  13  -3  -6    0.00    5.78
  13  -3  -6   -0.00    5.58
  13   3  -6    1.14    3.89
  13   3  -6    0.00    4.86
 -13  -3   6    5.95    5.29
 -13   3   7    8.16    6.20
  13  -3  -7    5.40    6.63
  13  -3  -7    1.06    6.14
  13   3  -7   -0.00    4.53
 -13  -3   7    0.30    5.11
 -13   3   8   -0.00    5.42
  13  -3  -8   -0.00    5.43
  13  -3  -8   -0.00    5.67
  13   3  -8    0.72    5.49
 -13  -3   8   10.99    6.87
 -13   3   9   13.99    8.42
  13  -3  -9    0.00    4.25
  13  -3  -9    7.59    6.97
  13   3  -9    5.85    5.77
 -13  -3   9   16.12    7.54
 -13   3  10    0.00    5.22
  13  -3 -10    3.07    5.32
  13  -3 -10   13.59    7.94
  13   3 -10    1.36    4.65
 -13  -3  10    3.48    5.07
 -13   3  11    8.22    6.88
  13  -3 -11   -0.00    4.26
  13  -3 -11    3.32    6.52
  13   3 -11   10.00    7.11
 -13  -3  11    4.37    5.45
 -13   3  12   -0.00    5.04
  13  -3 -12    8.85    8.14
  13   3 -12   -0.00    5.87
 -13  -3  12    0.00    4.75
 -13   3  13    2.20    5.58
  13  -3 -13    2.27    5.84
  13   3 -13    0.00    6.15
 -13  -3  13   -0.00    4.96
 -13   3  14   -0.00    6.88
  13  -3 -14    1.70    5.22
  13   3 -14    5.84    6.14
 -13  -3  14    2.20    5.52
 -13   3  15    2.23    6.49
  13  -3 -15   11.02    6.95
  13   3 -15   -0.00    5.00
 -13  -3  15   10.32    6.71
 -13   3  16    3.71    6.47
  13  -3 -16    3.95    6.20
  13   3 -16    3.63    4.91
 -13  -3  16    4.96    6.06
 -13   3  17    0.00    5.08
  13  -3 -17   -0.00    6.91
  13   3 -17   -0.00    4.61
 -13  -3  17   -0.00    5.53
 -13   3  18    4.00    5.71
  13  -3 -18    3.99    7.00
  13   3 -18    0.00    4.99
 -13  -3  18   -0.00    6.50
 -13   3  19    5.68    5.99
  13  -3 -19    0.00    6.35
  13   3 -19    0.47    5.96
 -13  -3  19    7.31    6.37
 -13   3  20    4.97    7.51
  13   3 -20    1.26    5.22
 -13  -3  20    1.76    4.78
 -13   3  21    3.24    7.37
  13   3 -21    0.43    5.13
 -13  -3  21    5.01    6.66
 -13   3  22    0.00    6.06
  13   3 -22   -0.00    6.59
 -13  -3  22   -0.00    6.82
 -13   3  23    2.11    5.95
  13   3 -23    0.00    6.36
 -13  -3  23    6.00    5.97
  13   3 -24   -0.00    5.09
 -13  -3  24   -0.00    5.75
  13   3 -25    0.49    5.93
 -13  -3  25    5.78    7.00
  13   3 -26    3.94    6.30
 -13  -3  26    0.00    7.11
  13   3 -27   -0.00    7.73
  13   3 -28   -0.00    7.47
  13   3 -29    2.05    6.16
  13  -4  -1    8.64    7.64
  13  -4  -1   14.86    8.81
  13   4  -1    8.17    5.92
  13  -4  -2    7.70    6.79
  13  -4  -2    4.09    6.30
  13   4  -2    2.80    5.27
  13  -4  -3    6.26    7.11
  13  -4  -3    2.24    6.89
  13   4  -3    0.00    4.25
  13  -4  -4    4.97    6.69
  13  -4  -4   -0.00    5.55
  13   4  -4    0.00    4.32
 -13   4   5    3.61    6.08
  13  -4  -5    1.97    4.63
  13  -4  -5    0.00    5.08
  13   4  -5   -0.00    4.96
 -13   4   6   14.56    8.67
  13  -4  -6   17.24    9.41
  13  -4  -6    5.58    6.07
  13   4  -6    3.59    3.73
 -13   4   7    2.65    7.13
  13  -4  -7   13.05    8.20
  13  -4  -7    7.36    7.07
  13   4  -7   15.22    7.05
 -13   4   8    4.20    6.66
  13  -4  -8   10.08    7.65
  13  -4  -8    6.83    6.53
  13   4  -8    0.00    5.32
 -13   4   9   -0.00    5.66
  13  -4  -9    0.00    7.15
  13  -4  -9    0.00    5.13
 -13   4  10   -0.00    5.23
  13  -4 -10   -0.00    4.14
  13  -4 -10    1.87    4.92
  13   4 -10    1.28    5.32
 -13  -4  10    0.00    5.39
 -13   4  11    0.00    5.24
  13  -4 -11    8.45    6.15
  13  -4 -11   11.85    8.27
  13   4 -11    6.08    5.80
 -13  -4  11    3.17    5.36
 -13   4  12    5.15    6.48
  13  -4 -12    8.02    6.99
  13  -4 -12    5.02    6.69
  13   4 -12    3.55    5.40
 -13  -4  12   11.01    7.70
 -13   4  13    3.39    6.51
  13  -4 -13    1.90    6.07
  13  -4 -13    8.15    7.51
  13   4 -13    4.92    6.98
 -13  -4  13    7.39    6.46
 -13   4  14    1.86    5.23
  13  -4 -14    1.44    6.75
  13   4 -14   -0.00    4.47
 -13  -4  14    1.71    4.69
 -13   4  15   -0.00    5.50
  13  -4 -15    3.09    7.03
  13   4 -15   -0.00    4.95
 -13  -4  15    0.00    5.72
 -13   4  16    1.43    6.43
  13  -4 -16    6.74    7.33
  13   4 -16   -0.00    5.31
 -13  -4  16   -0.00    5.24
 -13   4  17   12.14    7.30
  13   4 -17    0.61    5.73
 -13  -4  17    0.00    6.06
 -13   4  18    0.00    6.48
  13   4 -18    0.00    6.35
 -13  -4  18    0.00    5.14
 -13   4  19    0.00    6.19
  13   4 -19    1.78    5.22
 -13  -4  19    2.59    5.71
 -13   4  20   -0.00    4.62
  13   4 -20   -0.00    5.70
 -13  -4  20    0.60    4.65
 -13   4  21   -0.00    6.36
  13   4 -21   -0.00    6.01
 -13  -4  21    0.91    4.98
 -13   4  22    2.05    5.95
  13   4 -22    0.00    6.04
 -13  -4  22    4.73    6.02
  13   4 -23    8.85    7.52
 -13  -4  23    5.29    6.35
  13   4 -24   -0.00    5.34
 -13  -4  24   -0.00    5.82
  13   4 -25    1.54    6.20
 -13  -4  25    0.00    6.50
  13   4 -26    3.74    7.90
 -13  -4  26   -0.00    6.29
  13   4 -27    0.52    6.36
  13  -5  -1    0.00    5.77
  13  -5  -1   -0.00    6.12
  13   5  -1    8.90    6.08
  13  -5  -2    0.91    6.06
  13  -5  -2   -0.00    5.49
  13   5  -2    3.61    3.95
  13  -5  -3    9.34    7.99
  13  -5  -3    0.00    4.95
  13   5  -3    2.95    4.65
  13  -5  -4    1.98    5.60
  13  -5  -4   -0.00    5.99
  13   5  -4    5.93    5.51
  13  -5  -5   12.13    7.33
  13  -5  -5    2.71    7.43
  13   5  -5    2.09    4.08
 -13   5   6   -0.00    5.13
  13  -5  -6    1.13    5.82
  13  -5  -6   -0.00    6.49
  13   5  -6    2.72    4.97
 -13   5   7    0.00    6.84
  13  -5  -7   -0.00    5.93
  13  -5  -7   10.98    7.67
  13   5  -7    0.00    5.06
 -13   5   8    3.74    5.56
  13  -5  -8    5.04    6.87
  13  -5  -8    2.33    6.91
  13   5  -8    3.53    5.69
 -13   5   9    9.92    7.64
  13  -5  -9    0.00    6.76
  13  -5  -9   -0.00    5.76
  13   5  -9   11.23    6.09
 -13   5  10   11.30    7.58
  13  -5 -10    8.61    7.36
  13  -5 -10    2.05    5.84
  13   5 -10   11.57    6.80
 -13   5  11    4.66    6.83
  13  -5 -11    3.66    6.27
  13  -5 -11   -0.00    6.16
  13   5 -11    5.99    6.23
 -13   5  12    3.80    6.63
  13  -5 -12    4.10    6.97
  13  -5 -12    0.47    5.82
  13   5 -12   13.40    6.42
 -13   5  13   10.95    8.55
  13  -5 -13    4.55    7.30
  13  -5 -13   -0.00    6.20
  13   5 -13   -0.00    6.35
 -13   5  14    0.00    6.01
  13  -5 -14    2.73    7.08
  13   5 -14    8.44    7.52
 -13   5  15    0.00    7.67
  13   5 -15    3.82    5.65
 -13   5  16    2.88    6.09
  13   5 -16   -0.00    5.22
 -13  -5  16    1.67    4.33
 -13   5  17    0.00    5.34
  13   5 -17    6.31    6.20
 -13  -5  17    4.19    5.83
 -13   5  18    0.95    5.10
  13   5 -18    2.02    5.88
 -13  -5  18    5.15    5.97
 -13   5  19    0.00    6.15
  13   5 -19    4.81    6.93
 -13  -5  19   -0.00    5.22
 -13   5  20    3.51    5.35
  13   5 -20    3.38    5.92
 -13  -5  20    0.00    5.42
 -13   5  21    3.03    7.18
  13   5 -21   -0.00    5.55
 -13  -5  21    0.67    5.76
  13   5 -22   -0.00    5.79
 -13  -5  22   -0.00    5.43
  13   5 -23    4.06    7.11
 -13  -5  23    0.00    6.29
  13   5 -24    5.80    7.11
 -13  -5  24   10.31    7.18
 -13  -5  25   -0.00    6.18
 -13  -5  26    0.00    5.84
  13  -6  -1    4.31    6.25
  13   6  -1    7.56    5.49
  13  -6  -2    0.58    5.94
  13  -6  -2    4.11    7.62
  13   6  -2    0.00    4.63
  13  -6  -3    5.57    6.78
  13  -6  -3   -0.00    5.82
  13   6  -3    4.35    5.36
  13  -6  -4    6.26    6.51
  13  -6  -4   -0.00    6.52
  13   6  -4    0.00    5.07
  13  -6  -5    3.42    5.83
  13  -6  -5    2.96    5.96
  13   6  -5    0.37    4.12
  13  -6  -6    0.00    6.92
  13  -6  -6    3.32    6.77
  13   6  -6    6.90    5.70
  13  -6  -7    2.64    6.11
  13  -6  -7   -0.00    6.63
  13   6  -7    2.78    4.69
 -13   6   8   13.72    8.60
  13  -6  -8    8.47    7.82
  13  -6  -8    5.82    8.11
  13   6  -8    0.00    4.27
 -13   6   9    2.01    5.42
  13  -6  -9   -0.00    6.29
  13  -6  -9    0.30    6.72
  13   6  -9   -0.00    5.34
 -13   6  10   -0.00    5.36
  13  -6 -10   12.67    7.65
  13   6 -10    5.11    6.98
 -13   6  11   -0.00    5.90
  13  -6 -11    0.42    6.77
  13   6 -11   12.03    6.92
 -13   6  12    2.29    6.24
  13  -6 -12   -0.00    6.73
  13   6 -12    2.20    5.22
 -13   6  13   10.50    7.61
  13  -6 -13    8.64    6.48
  13   6 -13    2.07    5.15
 -13   6  14    1.91    5.69
  13  -6 -14    4.89    6.63
  13   6 -14    2.64    4.96
 -13   6  15    0.00    5.86
  13  -6 -15   -0.00    6.61
  13   6 -15   -0.00    6.51
 -13   6  16   -0.00    6.73
  13  -6 -16    3.15    6.00
  13   6 -16   -0.00    6.21
 -13   6  17   -0.00    6.87
  13   6 -17    2.67    5.56
 -13   6  18    0.00    6.24
  13   6 -18    2.80    4.85
 -13   6  19    7.52    7.77
  13   6 -19   -0.00    4.28
  13   6 -20   -0.00    4.61
  13   6 -21    7.27    5.83
 -13  -6  23    1.60    6.47
 -13  -6  24   -0.00    5.62
 -13  -6  25   -0.00    5.73
 -13  -6  26    6.87    7.15
  13  -7  -1    2.28    5.69
  13   7  -1   -0.00    3.60
  13  -7  -2    3.49    6.75
  13   7  -2    1.32    3.63
  13  -7  -3    0.00    5.79
  13   7  -3    1.06    4.89
  13  -7  -4   15.53    8.78
  13   7  -4   20.17    7.36
  13  -7  -5   -0.00    5.96
  13   7  -5    0.78    3.65
  13  -7  -6    8.99    7.34
  13   7  -6   -0.00    4.04
  13  -7  -7    5.54    6.89
  13   7  -7   -0.00    5.07
  13  -7  -8    8.37    7.13
  13   7  -8    3.02    3.57
 -13   7   9    7.57    7.81
  13  -7  -9    3.35    8.08
  13   7  -9    4.45    4.94
 -13   7  10    6.59    6.44
  13  -7 -10    2.91    6.47
  13   7 -10    7.55    5.94
 -13   7  11   -0.00    5.37
  13  -7 -11   -0.00    7.04
  13   7 -11    5.76    5.79
 -13   7  12   -0.00    6.57
  13  -7 -12   -0.00    6.09
  13   7 -12    3.68    5.42
 -13   7  13    2.88    5.19
  13  -7 -13   -0.00    5.55
  13   7 -13   -0.00    6.19
 -13   7  14   18.92    8.92
  13  -7 -14    1.17    5.11
  13   7 -14    1.75    5.79
 -13   7  15    1.85    6.25
  13  -7 -15   -0.00    6.35
  13   7 -15    0.00    7.12
 -13   7  16    1.34    4.89
  13  -7 -16    6.25    6.80
  13   7 -16    1.04    6.28
 -13   7  17    2.91    7.53
  13  -7 -17    0.06    5.58
  13   7 -17   -0.00    5.31
 -13   7  18   -0.00    5.74
  13  -7 -18   -0.00    4.75
  13   7 -18   -0.00    4.77
  13  -8  -1   11.29    8.30
  13   8  -1    1.01    4.31
  13  -8  -2    0.65    5.47
  13   8  -2   18.27    6.74
  13  -8  -3    0.00    6.29
  13   8  -3   -0.00    3.86
  13  -8  -4    0.00    4.89
  13   8  -4    0.00    4.20
  13  -8  -5   -0.00    4.78
  13   8  -5   -0.00    4.31
  13  -8  -6   11.52    8.51
  13   8  -6    9.88    5.57
  13  -8  -7    1.69    5.68
  13   8  -7   -0.00    4.22
  13  -8  -8    2.62    7.04
  13   8  -8   -0.00    5.41
  13  -8  -9   -0.00    6.38
  13   8  -9    2.37    5.08
 -13   8  10   -0.00    6.74
  13  -8 -10    5.35    8.04
  13   8 -10   -0.00    5.25
 -13   8  11    0.14    5.97
  13  -8 -11   -0.00    6.94
  13   8 -11   -0.00    4.31
 -13   8  12   -0.00    5.18
  13  -8 -12   14.54    8.86
  13   8 -12    7.00    6.83
 -13   8  13    1.77    5.72
  13  -8 -13   11.88    8.51
  13   8 -13   -0.00    5.69
 -13   8  14   -0.00    5.24
  13  -8 -14   -0.00    6.22
  13   8 -14    0.00    5.36
 -13   8  15    1.86    5.92
  13  -8 -15    3.46    6.96
  13   8 -15    2.46    4.90
  13  -9  -1    0.03    6.66
  13   9  -1    1.76    3.30
  13  -9  -2   -0.00    7.73
  13   9  -2   -0.00    3.23
  13  -9  -3    6.11    6.69
  13   9  -3   -0.00    3.89
  13  -9  -4    2.11    7.32
  13   9  -4    7.19    5.47
  13  -9  -5   -0.00    6.54
  13   9  -5    2.49    4.32
  13  -9  -6    0.00    5.60
  13   9  -6    1.67    4.67
  13  -9  -7    0.00    6.09
  13   9  -7    0.00    4.65
  13  -9  -8   -0.00    6.67
  13   9  -8    2.55    4.35
  13  -9  -9    0.00    5.72
  13   9  -9    5.73    5.24
  13  -9 -10    1.51    5.62
  13   9 -10    3.14    4.12
  13  -9 -11   -0.00    5.59
  13   9 -11    4.28    5.45
  13  -9 -12    1.72    6.91
  13   9 -12    1.30    5.32
  13 -10  -1    4.61    6.99
  13  10  -1   -0.00    3.83
  13 -10  -2    0.00    7.13
  13  10  -2    0.00    4.49
  13 -10  -3    0.00    4.49
  13  10  -3   -0.00    3.42
  13 -10  -4    0.33    5.02
  13  10  -4    0.87    4.04
  13  10  -5    4.82    4.68
  13  10  -6    5.69    4.56
  13  10  -7    2.78    4.59
  13  11  -1   -0.00    3.82
  13  11  -2   -0.00    3.78
 -12   0   1    5.83    6.14
  12   0  -1    0.18    4.61
  12   0  -1    0.00    5.37
 -12   0   2   22.85    9.58
  12   0  -2   15.91    7.14
  12   0  -2   10.48    6.80
 -12   0   3   -0.00    4.49
  12   0  -3   -0.00    4.86
  12   0  -3    0.00    5.30
 -12   0   4    3.89    5.25
  12   0  -4   -0.00    4.08
  12   0  -4    4.21    5.77
 -12   0   5   -0.00    4.57
  12   0  -5    2.03    4.15
  12   0  -5    1.47    5.23
 -12   0   6   53.78   13.26
  12   0  -6   52.65   12.77
  12   0  -6   50.58   12.59
 -12   0   7    2.64    5.01
  12   0  -7    4.51    5.07
 -12   0   8    0.11    4.87
  12   0  -8    0.00    5.74
 -12   0   9    6.19    6.05
  12   0  -9   -0.00    5.20
 -12   0  10   22.43    8.92
  12   0 -10   29.64   10.13
 -12   0  11   -0.00    5.26
  12   0 -11   -0.00    5.44
 -12   0  12   30.11   10.11
  12   0 -12   23.70    9.29
 -12   0  13   -0.00    5.61
  12   0 -13    0.02    4.39
 -12   0  14   -0.00    4.51
  12   0 -14    2.75    6.00
 -12   0  15   -0.00    5.69
  12   0 -15    2.30    5.93
 -12   0  16   28.52    9.77
  12   0 -16   13.36    8.16
  12   0 -17    1.13    6.21
 -12   0  18   -0.00    5.91
  12   0 -18    0.00    5.75
 -12   0  19    4.83    6.22
  12   0 -19    0.81    4.44
 -12   0  20   11.77    7.81
  12   0 -20    8.95    7.37
 -12   0  21    3.93    5.94
  12   0 -21    6.40    6.94
 -12   0  22    4.91    6.26
  12   0 -22    4.56    7.28
 -12   0  23    4.63    6.86
 -12   0  24   -0.00    5.15
  12   0 -24   -0.00    5.96
 -12   0  25   -0.00    5.14
  12   0 -25   13.45    8.72
 -12   0  26    8.08    5.79
  12   0 -26   -0.00    6.86
 -12   0  27   -0.00    5.85
 -12   0  28    1.71    4.56
  12  -1  -1    1.05    5.33
  12  -1  -1    1.28    5.33
  12   1  -1    2.16    4.58
  12   1  -1   -0.00    4.78
 -12  -1   1    5.32    5.88
 -12   1   2   44.79   11.92
  12  -1  -2   17.68    8.72
  12  -1  -2   36.01   10.23
  12   1  -2   16.91    7.87
  12   1  -2   26.49    9.36
 -12  -1   2   43.75   10.83
 -12   1   3    0.65    5.59
  12  -1  -3    3.20    5.83
  12  -1  -3    3.64    4.89
  12   1  -3   -0.00    4.38
  12   1  -3    2.65    6.02
 -12  -1   3    0.00    3.80
 -12   1   4   22.69    8.89
  12  -1  -4   27.65    9.70
  12  -1  -4   18.16    8.83
  12   1  -4   30.36    9.21
  12   1  -4   40.72   10.91
 -12  -1   4   41.84   10.71
 -12   1   5    2.91    5.44
  12  -1  -5    3.18    6.20
  12  -1  -5    1.19    5.30
  12   1  -5   -0.00    4.10
  12   1  -5    3.80    5.05
 -12  -1   5    1.19    4.31
 -12   1   6   -0.00    4.31
  12  -1  -6    4.68    4.61
  12  -1  -6    2.00    5.62
  12   1  -6    3.30    5.63
 -12  -1   6    2.82    5.75
 -12   1   7   -0.00    4.62
  12  -1  -7    3.93    5.01
  12  -1  -7    1.96    5.66
  12   1  -7    0.00    5.47
 -12  -1   7   -0.00    4.51
 -12   1   8   60.61   13.10
  12  -1  -8   41.07   11.21
  12   1  -8   18.78    8.80
 -12  -1   8    7.32    6.15
 -12   1   9   -0.00    4.93
  12  -1  -9    0.00    5.53
  12   1  -9    5.01    5.21
 -12  -1   9   -0.00    5.07
 -12   1  10    9.40    6.93
  12  -1 -10    8.33    7.67
  12   1 -10    1.12    5.87
 -12  -1  10   10.34    6.68
 -12   1  11   -0.00    4.08
  12  -1 -11    2.18    5.16
  12   1 -11    1.59    5.53
 -12  -1  11    0.00    5.54
 -12   1  12   -0.00    4.82
  12  -1 -12   -0.00    5.87
  12   1 -12    1.47    6.03
 -12  -1  12   -0.00    6.00
 -12   1  13    3.19    5.72
  12  -1 -13    0.00    6.23
  12   1 -13    3.49    5.59
 -12  -1  13   -0.00    4.29
 -12   1  14   50.42   12.47
  12  -1 -14   17.78    9.12
  12   1 -14   23.62    9.16
 -12  -1  14   40.20   11.49
 -12   1  15    1.37    5.26
  12  -1 -15    1.24    6.21
  12   1 -15    1.12    5.28
 -12  -1  15   -0.00    4.25
 -12   1  16    0.52    4.06
  12  -1 -16   -0.00    4.92
  12   1 -16   -0.00    5.71
 -12  -1  16   -0.00    5.20
 -12   1  17    0.00    5.44
  12  -1 -17    2.15    5.20
  12   1 -17   -0.00    5.32
 -12  -1  17   -0.00    5.47
 -12   1  18   24.53    9.92
  12  -1 -18   12.28    7.58
  12   1 -18    7.20    6.83
 -12  -1  18    8.10    6.50
 -12   1  19    5.12    5.20
  12  -1 -19    3.95    6.02
  12   1 -19    1.28    5.92
 -12  -1  19   -0.00    5.21
 -12   1  20    9.01    6.87
  12  -1 -20   14.50    9.09
  12   1 -20    0.53    5.25
 -12  -1  20   12.12    7.63
 -12   1  21   -0.00    5.27
  12  -1 -21   -0.00    4.95
  12   1 -21    2.33    5.95
 -12  -1  21    0.00    5.46
 -12   1  22   -0.00    5.54
  12  -1 -22    0.56    5.39
  12   1 -22    3.50    6.32
 -12  -1  22    1.04    5.66
 -12   1  23   -0.00    4.53
  12  -1 -23   -0.00    4.74
  12   1 -23   -0.00    5.28
 -12  -1  23    2.44    4.84
 -12   1  24    9.71    8.00
  12  -1 -24    6.24    8.65
  12   1 -24   -0.00    5.16
 -12  -1  24    8.01    6.77
 -12   1  25   -0.00    6.04
  12   1 -25    2.35    6.07
 -12  -1  25    4.41    6.50
 -12   1  26    4.44    6.32
  12   1 -26   -0.00    5.94
 -12  -1  26    7.34    6.89
 -12   1  27   -0.00    5.84
  12   1 -27    6.06    6.93
 -12  -1  27   -0.00    7.63
 -12   1  28    4.05    6.50
 -12  -1  28    2.13    6.00
  12  -2  -1    9.82    6.75
  12  -2  -1    2.11    6.36
  12   2  -1    1.90    4.71
  12   2  -1    5.50    5.40
 -12  -2   1    7.72    6.51
  12  -2  -2    6.98    6.13
  12  -2  -2   17.14    8.01
  12   2  -2   15.19    7.40
  12   2  -2   17.12    7.49
 -12  -2   2   18.80    7.65
 -12   2   3    0.77    5.63
  12  -2  -3   -0.00    4.27
  12  -2  -3    1.31    5.04
  12   2  -3   -0.00    5.17
  12   2  -3    8.90    5.64
 -12  -2   3    2.63    4.81
 -12   2   4   10.63    7.75
  12  -2  -4    8.01    7.11
  12  -2  -4    3.61    5.99
  12   2  -4    3.58    4.36
  12   2  -4    5.72    5.72
 -12  -2   4    6.49    5.68
 -12   2   5   -0.00    5.13
  12  -2  -5   -0.00    5.82
  12  -2  -5    7.92    6.45
  12   2  -5    5.23    4.73
  12   2  -5   -0.00    5.36
 -12  -2   5   -0.00    4.53
 -12   2   6   22.49    8.58
  12  -2  -6   32.46    9.70
  12  -2  -6   13.45    7.85
  12   2  -6   17.04    8.09
 -12  -2   6   33.88    9.66
 -12   2   7    0.00    5.20
  12  -2  -7    3.59    4.88
  12  -2  -7    6.77    6.45
  12   2  -7    3.64    5.81
 -12  -2   7    4.36    4.91
 -12   2   8    5.79    5.58
  12  -2  -8    0.00    4.71
  12  -2  -8   -0.00    5.50
  12   2  -8    3.15    5.60
 -12  -2   8    1.95    5.15
 -12   2   9   -0.00    4.63
  12  -2  -9   -0.00    5.04
  12   2  -9    1.77    4.91
 -12  -2   9   -0.00    4.68
 -12   2  10   24.38    9.03
  12  -2 -10   36.77   11.03
  12   2 -10   15.17    7.60
 -12  -2  10   17.40    7.83
 -12   2  11    5.81    6.50
  12  -2 -11    1.87    5.88
  12   2 -11    6.53    6.35
 -12  -2  11    3.02    5.30
 -12   2  12   25.08    9.81
  12  -2 -12   10.71    7.30
  12   2 -12   11.38    7.10
 -12  -2  12   11.52    7.21
 -12   2  13    0.92    5.33
  12  -2 -13   -0.00    5.65
  12   2 -13    2.31    4.99
 -12  -2  13    1.63    4.72
 -12   2  14    0.94    5.77
  12  -2 -14   -0.00    5.13
  12   2 -14   -0.00    6.08
 -12  -2  14    0.72    4.53
 -12   2  15   -0.00    5.12
  12  -2 -15   11.13    7.25
  12   2 -15   -0.00    6.35
 -12  -2  15   -0.00    4.36
 -12   2  16    4.93    5.89
  12  -2 -16   -0.00    5.24
  12   2 -16    6.73    7.19
 -12  -2  16    8.13    6.64
 -12   2  17   -0.00    6.04
  12  -2 -17   -0.00    5.75
  12   2 -17    0.90    5.46
 -12  -2  17    0.44    5.45
 -12   2  18   -0.00    4.89
  12  -2 -18    0.00    4.83
  12   2 -18    1.99    6.05
 -12  -2  18   -0.00    5.57
 -12   2  19    1.28    5.37
  12  -2 -19   -0.00    4.19
  12   2 -19    3.09    6.67
 -12  -2  19    2.92    6.06
 -12   2  20    4.83    7.23
  12  -2 -20   10.44    7.76
  12   2 -20    3.46    6.04
 -12  -2  20    0.86    4.79
 -12   2  21    2.12    5.86
  12  -2 -21    2.29    5.99
  12   2 -21    0.00    5.76
 -12  -2  21    4.90    5.77
 -12   2  22   10.72    8.73
  12  -2 -22   21.75   10.37
  12   2 -22   12.38    8.72
 -12  -2  22   10.12    7.22
 -12   2  23    1.30    6.26
  12   2 -23    4.04    5.70
 -12  -2  23    0.00    5.24
 -12   2  24    2.02    6.07
  12   2 -24   -0.00    6.19
 -12  -2  24    0.88    5.34
 -12   2  25    1.37    5.83
  12   2 -25    0.44    5.42
 -12  -2  25    1.53    4.62
 -12   2  26    2.36    7.31
  12   2 -26    9.62    8.54
 -12  -2  26    7.93    6.77
 -12   2  27    6.02    6.97
  12   2 -27   -0.00    5.23
 -12  -2  27    1.51    4.35
  12   2 -28   -0.00    7.21
 -12  -2  28   -0.00    6.38
  12   2 -29   -0.00    5.50
  12  -3  -1    1.32    5.01
  12  -3  -1    2.33    5.22
  12   3  -1    0.00    4.66
  12  -3  -2   18.64    8.49
  12  -3  -2    8.50    7.20
  12   3  -2   18.15    7.26
  12   3  -2   14.50    6.77
 -12   3   3   23.91    8.43
  12  -3  -3    6.02    6.53
  12  -3  -3    2.22    5.97
  12   3  -3    5.30    4.48
  12   3  -3   14.17    6.23
 -12  -3   3    0.00    4.28
 -12   3   4   13.34    7.62
  12  -3  -4   18.34    8.15
  12  -3  -4   16.18    8.30
  12   3  -4   16.71    6.82
  12   3  -4   20.49    8.46
 -12  -3   4   12.95    6.59
 -12   3   5    5.02    6.10
  12  -3  -5    1.26    6.02
  12  -3  -5    4.71    5.87
  12   3  -5    3.91    5.21
 -12  -3   5   11.81    6.20
 -12   3   6    0.40    4.93
  12  -3  -6   -0.00    5.76
  12  -3  -6    0.00    5.32
  12   3  -6    0.07    4.13
 -12  -3   6    4.06    5.68
 -12   3   7    4.64    5.22
  12  -3  -7    1.53    5.13
  12  -3  -7    0.00    6.16
  12   3  -7   -0.00    4.96
 -12  -3   7   -0.00    5.12
 -12   3   8   17.47    8.53
  12  -3  -8   21.92    8.50
  12  -3  -8   17.67    9.31
  12   3  -8   30.16    9.29
 -12  -3   8    8.17    6.61
 -12   3   9    1.15    5.55
  12  -3  -9    4.59    5.81
  12  -3  -9    2.41    6.04
  12   3  -9    5.59    6.16
 -12  -3   9    6.67    5.54
 -12   3  10   20.46    9.22
  12  -3 -10    4.94    5.20
  12  -3 -10   16.75    8.45
  12   3 -10   13.35    7.42
 -12  -3  10   27.26    9.14
 -12   3  11    0.79    5.04
  12  -3 -11    2.61    6.46
  12   3 -11    0.01    4.79
 -12  -3  11   -0.00    5.12
 -12   3  12    7.31    6.76
  12  -3 -12   12.09    7.96
  12   3 -12    4.67    5.78
 -12  -3  12    7.19    6.57
 -12   3  13    0.00    6.27
  12  -3 -13   -0.00    4.98
  12   3 -13   -0.00    5.54
 -12  -3  13    5.97    6.54
 -12   3  14   19.52    8.59
  12  -3 -14   17.47    9.03
  12   3 -14    5.86    6.26
 -12  -3  14   11.42    6.77
 -12   3  15    7.51    6.84
  12  -3 -15   -0.00    5.39
  12   3 -15    8.39    7.06
 -12  -3  15    7.51    6.14
 -12   3  16    4.97    5.33
  12  -3 -16   -0.00    6.18
  12   3 -16   -0.00    4.95
 -12  -3  16    4.07    6.10
 -12   3  17   -0.00    5.47
  12  -3 -17    2.15    5.61
  12   3 -17    0.20    5.45
 -12  -3  17    0.00    4.55
 -12   3  18    0.00    5.30
  12  -3 -18   -0.00    5.73
  12   3 -18    0.61    5.17
 -12  -3  18    2.15    5.47
 -12   3  19    0.55    5.44
  12  -3 -19    4.01    7.69
  12   3 -19    5.19    6.29
 -12  -3  19    7.11    6.66
 -12   3  20   10.98    7.46
  12  -3 -20    2.66    6.16
  12   3 -20   -0.00    5.96
 -12  -3  20   -0.00    5.31
 -12   3  21   -0.00    5.76
  12   3 -21   -0.00    4.92
 -12  -3  21    3.26    5.53
 -12   3  22    0.00    5.54
  12   3 -22   -0.00    5.97
 -12  -3  22   -0.00    5.68
 -12   3  23    0.00    5.61
  12   3 -23    1.66    5.90
 -12  -3  23    0.00    4.60
 -12   3  24   19.72    9.29
  12   3 -24    7.22    6.99
 -12  -3  24   25.63    9.55
 -12   3  25   -0.00    5.91
  12   3 -25    5.64    6.28
 -12  -3  25   -0.00    5.27
 -12   3  26    3.02    6.38
  12   3 -26    3.43    6.20
 -12  -3  26    0.75    5.34
  12   3 -27   -0.00    6.03
 -12  -3  27    1.23    6.38
  12   3 -28   -0.00    6.19
 -12  -3  28   -0.00    5.53
  12   3 -29   -0.00    7.01
  12   3 -30    2.49    7.33
  12  -4  -1    0.00    4.46
  12  -4  -1   11.16    8.38
  12   4  -1    0.00    4.79
  12  -4  -2    7.74    6.12
  12  -4  -2    0.00    5.98
  12   4  -2    0.07    4.04
  12  -4  -3    1.40    5.65
  12  -4  -3   -0.00    6.08
  12   4  -3    4.47    4.91
 -12   4   4   -0.00    5.53
  12  -4  -4    1.40    5.03
  12  -4  -4    6.23    5.64
  12   4  -4    4.02    4.19
  12   4  -4    0.00    5.01
 -12   4   5    1.59    5.88
  12  -4  -5   17.04    8.26
  12  -4  -5    5.78    6.66
  12   4  -5    7.15    5.26
 -12  -4   5    6.24    5.35
 -12   4   6    8.59    7.08
  12  -4  -6   14.86    8.10
  12  -4  -6   23.59    9.81
  12   4  -6   19.42    7.86
 -12  -4   6   17.35    7.50
 -12   4   7    8.54    7.10
  12  -4  -7   17.89    9.17
  12  -4  -7   10.89    7.16
  12   4  -7    6.04    5.81
 -12  -4   7   10.69    6.71
 -12   4   8    4.63    6.45
  12  -4  -8    2.44    6.35
  12  -4  -8   -0.00    4.91
  12   4  -8    1.67    5.53
 -12  -4   8   -0.00    4.32
 -12   4   9    0.00    5.96
  12  -4  -9   -0.00    5.38
  12  -4  -9    4.19    5.88
  12   4  -9   11.16    6.38
 -12  -4   9    1.25    4.75
 -12   4  10   10.54    7.77
  12  -4 -10   21.25    9.24
  12  -4 -10   12.63    8.30
  12   4 -10    8.92    6.95
 -12  -4  10   11.77    6.53
 -12   4  11    2.29    6.38
  12  -4 -11    0.00    5.37
  12  -4 -11    3.98    6.47
  12   4 -11   10.05    6.86
 -12  -4  11    5.17    6.23
 -12   4  12   20.60    9.71
  12  -4 -12   15.12    8.51
  12   4 -12    8.78    7.53
 -12  -4  12   16.08    7.57
 -12   4  13    3.37    5.71
  12  -4 -13   -0.00    6.12
  12   4 -13   -0.00    5.03
 -12  -4  13   -0.00    4.77
 -12   4  14   -0.00    5.76
  12  -4 -14   -0.00    6.88
  12   4 -14   -0.00    4.87
 -12  -4  14    2.24    5.64
 -12   4  15    3.64    6.08
  12  -4 -15    6.75    6.68
  12   4 -15    0.00    5.35
 -12  -4  15   -0.00    5.09
 -12   4  16   10.34    8.45
  12  -4 -16    4.75    6.43
  12   4 -16    0.63    4.81
 -12  -4  16    4.76    5.48
 -12   4  17    0.00    5.98
  12  -4 -17    5.09    7.29
  12   4 -17    1.48    5.39
 -12  -4  17    1.09    4.96
 -12   4  18   -0.00    5.28
  12   4 -18    3.78    6.19
 -12  -4  18   -0.00    4.87
 -12   4  19    3.80    7.17
  12   4 -19   -0.00    4.73
 -12  -4  19   -0.00    6.16
 -12   4  20   21.74    9.36
  12   4 -20    3.45    6.01
 -12  -4  20    4.78    6.43
 -12   4  21    8.05    7.64
  12   4 -21   -0.00    5.86
 -12  -4  21    0.93    4.42
 -12   4  22   12.67    9.00
  12   4 -22    0.75    5.63
 -12  -4  22    8.33    6.13
 -12   4  23   -0.00    6.33
  12   4 -23   -0.00    5.67
 -12  -4  23    4.64    6.10
 -12   4  24    6.83    7.38
  12   4 -24   -0.00    5.38
 -12  -4  24   -0.00    5.34
 -12   4  25    6.65    7.67
  12   4 -25    4.70    6.69
 -12  -4  25    0.00    5.63
 -12   4  26    7.95    6.38
  12   4 -26    0.00    5.76
 -12  -4  26    5.19    6.58
  12   4 -27    4.66    6.01
 -12  -4  27    4.53    6.37
  12   4 -28    5.99    7.93
 -12  -4  28    1.88    6.93
  12   4 -29   -0.00    5.75
  12   4 -30   -0.00    5.28
  12   4 -31   -0.00    6.45
  12  -5  -1    8.54    6.46
  12  -5  -1   -0.00    4.94
  12   5  -1    0.00    4.24
  12  -5  -2    7.36    6.61
  12  -5  -2    0.00    5.08
  12   5  -2    2.76    4.31
  12  -5  -3   10.14    6.73
  12  -5  -3   12.22    9.13
  12   5  -3    2.78    4.59
  12  -5  -4   12.84    8.59
  12  -5  -4    5.43    6.72
  12   5  -4   10.33    5.91
 -12   5   5    4.70    6.14
  12  -5  -5   -0.00    6.20
  12  -5  -5   -0.00    5.99
  12   5  -5    1.48    5.02
 -12   5   6   -0.00    5.12
  12  -5  -6    7.55    6.67
  12  -5  -6    4.87    6.78
  12   5  -6    1.44    4.18
 -12   5   7   10.54    6.90
  12  -5  -7    0.00    5.66
  12  -5  -7    1.33    6.31
  12   5  -7    1.69    4.44
 -12   5   8   11.99    6.86
  12  -5  -8    8.46    7.13
  12  -5  -8    7.18    7.28
  12   5  -8   13.50    6.89
 -12   5   9    8.81    7.01
  12  -5  -9   22.45    9.37
  12  -5  -9    0.00    6.81
  12   5  -9    4.78    5.61
 -12   5  10   12.34    7.97
  12  -5 -10    7.56    7.66
  12  -5 -10   11.12    8.29
  12   5 -10    5.89    6.23
 -12  -5  10    4.81    5.79
 -12   5  11   -0.00    6.54
  12  -5 -11    0.01    6.19
  12  -5 -11    0.13    5.37
  12   5 -11   -0.00    4.53
 -12  -5  11   -0.00    4.66
 -12   5  12    3.44    6.53
  12  -5 -12    1.01    5.74
  12  -5 -12    4.04    5.70
  12   5 -12    2.56    5.76
 -12  -5  12    1.96    5.12
 -12   5  13    0.00    7.22
  12  -5 -13    5.36    6.39
  12   5 -13   17.61    8.04
 -12  -5  13    9.78    6.93
 -12   5  14   14.83    8.69
  12  -5 -14   14.03    8.31
  12   5 -14    0.59    5.82
 -12  -5  14    9.89    6.93
  12   5 -15    0.00    6.19
 -12  -5  15   -0.00    5.19
 -12   5  16   -0.00    4.99
  12   5 -16    0.04    4.41
 -12  -5  16    0.50    4.12
 -12   5  17    6.71    6.35
  12   5 -17    0.00    5.63
 -12  -5  17    0.00    4.99
 -12   5  18    2.52    6.43
  12   5 -18    0.00    5.20
 -12  -5  18    7.03    5.97
 -12   5  19   -0.00    7.49
  12   5 -19    6.94    6.09
 -12  -5  19    2.56    5.80
 -12   5  20    8.70    7.66
  12   5 -20    0.50    4.58
 -12  -5  20   13.67    8.16
 -12   5  21    0.90    5.51
  12   5 -21    0.50    5.68
 -12  -5  21    4.88    6.28
 -12   5  22   -0.00    5.87
  12   5 -22    0.83    5.57
 -12  -5  22    3.89    6.59
 -12   5  23   -0.00    6.57
  12   5 -23    0.00    5.30
 -12  -5  23    0.00    5.28
 -12   5  24    3.17    7.81
  12   5 -24    2.94    5.74
 -12  -5  24    0.86    6.30
 -12   5  25   -0.00    5.87
  12   5 -25   -0.00    5.25
 -12  -5  25   -0.00    5.37
  12   5 -26    3.81    6.20
 -12  -5  26   -0.00    5.34
  12   5 -27   -0.00    5.71
 -12  -5  27    0.36    5.93
  12   5 -28    5.47    7.48
 -12  -5  28   12.58    8.38
  12   5 -29    1.89    7.16
  12  -6  -1   11.47    7.42
  12   6  -1   14.61    6.08
  12  -6  -2    6.09    7.19
  12  -6  -2    9.60    7.83
  12   6  -2   -0.00    4.61
  12  -6  -3    8.36    6.25
  12  -6  -3    0.65    5.68
  12   6  -3   -0.00    4.95
  12  -6  -4    0.85    4.66
  12  -6  -4   -0.00    5.92
  12   6  -4   -0.00    4.63
  12  -6  -5   12.86    8.47
  12  -6  -5   20.47   10.42
  12   6  -5   11.00    6.14
  12  -6  -6    3.92    7.16
  12  -6  -6    1.37    5.46
  12   6  -6    6.56    5.36
 -12   6   7    5.74    6.05
  12  -6  -7   11.46    6.31
  12  -6  -7   11.39    7.96
  12   6  -7   15.45    7.15
 -12   6   8   -0.00    5.70
  12  -6  -8    8.28    7.41
  12  -6  -8    8.15    7.87
  12   6  -8    0.65    4.27
 -12   6   9   15.78    7.91
  12  -6  -9   -0.00    5.79
  12  -6  -9   -0.00    5.74
  12   6  -9    3.62    5.59
 -12   6  10    5.73    6.47
  12  -6 -10    0.63    6.75
  12  -6 -10    0.00    5.64
  12   6 -10   -0.00    4.67
 -12   6  11   27.32   10.56
  12  -6 -11   22.70    9.84
  12  -6 -11   26.61   10.75
  12   6 -11   21.97    8.19
 -12   6  12   11.23    7.02
  12  -6 -12    4.35    4.92
  12   6 -12    8.77    6.60
 -12   6  13    2.41    5.98
  12  -6 -13   -0.00    6.01
  12   6 -13    3.60    5.59
 -12   6  14   -0.00    5.56
  12  -6 -14   -0.00    6.07
  12   6 -14    1.08    5.53
 -12   6  15    5.21    7.91
  12   6 -15    2.59    5.04
 -12   6  16    8.01    6.53
  12   6 -16    1.93    5.12
 -12  -6  16    0.00    5.52
 -12   6  17   -0.00    7.06
  12   6 -17    8.45    7.32
 -12  -6  17   -0.00    5.76
 -12   6  18    0.48    5.94
  12   6 -18    6.05    6.77
 -12  -6  18    0.60    4.73
 -12   6  19    1.03    6.25
  12   6 -19    3.92    6.75
 -12  -6  19    4.67    5.68
 -12   6  20    1.96    7.33
  12   6 -20   -0.00    5.42
 -12  -6  20    0.17    4.70
 -12   6  21    5.75    7.63
  12   6 -21    1.53    5.18
 -12  -6  21    0.00    5.94
 -12   6  22   -0.00    7.16
  12   6 -22    2.16    6.52
 -12  -6  22    1.67    6.50
 -12   6  23    0.00    7.06
  12   6 -23    2.65    5.86
 -12  -6  23    2.70    6.07
  12   6 -24    1.83    5.53
 -12  -6  24   -0.00    5.19
  12   6 -25   -0.00    5.29
 -12  -6  25    1.36    5.83
  12   6 -26   -0.00    6.54
 -12  -6  26    2.29    6.00
  12   6 -27    1.96    6.26
 -12  -6  27    5.09    6.90
 -12  -6  28   -0.00    6.41
  12  -7  -1    5.74    6.80
  12   7  -1    5.66    4.71
  12  -7  -2    6.56    7.15
  12   7  -2    8.03    5.27
  12  -7  -3   13.55    7.56
  12  -7  -3    8.99    7.86
  12   7  -3   15.22    5.93
  12  -7  -4    4.92    6.87
  12  -7  -4    1.81    5.88
  12   7  -4    1.43    4.50
  12  -7  -5    3.01    5.95
  12  -7  -5    3.48    6.94
  12   7  -5    0.00    4.08
  12  -7  -6    7.43    6.75
  12  -7  -6    0.00    6.48
  12   7  -6   -0.00    5.40
  12  -7  -7    1.11    6.12
  12   7  -7    1.91    5.29
 -12   7   8   -0.00    5.29
  12  -7  -8    7.09    6.97
  12   7  -8    0.00    4.01
 -12   7   9   17.93    9.01
  12  -7  -9    4.37    7.25
  12   7  -9   14.05    6.82
 -12   7  10    0.00    5.27
  12  -7 -10   -0.00    5.93
  12   7 -10    0.37    5.37
 -12   7  11   -0.00    6.56
  12  -7 -11    2.48    5.44
  12   7 -11    0.00    3.79
 -12   7  12    3.61    7.72
  12  -7 -12   -0.00    6.81
  12   7 -12    2.50    5.82
 -12   7  13    5.32    7.36
  12  -7 -13    1.85    6.72
  12   7 -13    5.54    4.77
 -12   7  14    5.73    7.65
  12  -7 -14   10.90    7.99
  12   7 -14    2.79    5.99
 -12   7  15    6.35    6.98
  12  -7 -15    4.73    6.59
  12   7 -15   11.42    6.82
 -12   7  16    2.25    5.04
  12  -7 -16    0.00    6.66
  12   7 -16   -0.00    5.45
 -12   7  17    1.97    6.84
  12   7 -17    0.56    4.98
 -12   7  18   -0.00    7.27
  12   7 -18   -0.00    3.94
 -12   7  19    0.00    6.56
  12   7 -19    4.63    7.29
 -12   7  20    1.53    6.84
  12   7 -20    3.33    6.17
 -12   7  21   -0.00    4.95
  12   7 -21    1.66    4.93
 -12   7  22    4.85    6.14
  12   7 -22   -0.00    5.44
  12   7 -23   -0.00    6.13
 -12  -7  23    7.21    6.14
  12   7 -24   -0.00    5.24
 -12  -7  24    2.07    6.31
 -12  -7  25   -0.00    4.54
 -12  -7  26    2.98    5.99
 -12  -7  27    0.01    5.22
 -12  -7  28    1.81    4.86
  12  -8  -1   14.68    8.45
  12   8  -1   11.80    5.96
  12  -8  -2   -0.00    6.00
  12   8  -2    1.10    3.69
  12  -8  -3   -0.00    6.18
  12   8  -3    5.00    4.61
  12  -8  -4    5.00    6.54
  12   8  -4   -0.00    4.19
  12  -8  -5    3.82    5.55
  12   8  -5    6.91    6.40
  12  -8  -6    1.33    4.40
  12   8  -6   -0.00    4.41
  12  -8  -7    8.78    7.63
  12   8  -7    9.84    6.12
  12  -8  -8   -0.00    6.56
  12   8  -8   -0.00    3.94
 -12   8   9    5.46    7.89
  12  -8  -9    4.26    6.00
  12   8  -9    1.37    4.31
 -12   8  10    0.00    5.69
  12  -8 -10   -0.00    4.99
  12   8 -10    0.00    4.86
 -12   8  11    2.26    6.21
  12  -8 -11    3.70    8.02
  12   8 -11    0.00    5.46
 -12   8  12    0.00    5.81
  12  -8 -12    2.99    5.51
  12   8 -12    0.00    6.11
 -12   8  13   -0.00    4.43
  12  -8 -13    4.05    5.72
  12   8 -13    5.09    5.17
 -12   8  14   -0.00    6.17
  12  -8 -14    0.00    5.47
  12   8 -14    6.14    6.09
 -12   8  15    3.31    7.40
  12  -8 -15   -0.00    6.68
  12   8 -15   11.26    7.26
 -12   8  16   -0.00    5.11
  12  -8 -16   12.11    7.27
  12   8 -16    1.59    5.06
 -12   8  17    4.10    8.17
  12  -8 -17    5.19    6.19
  12   8 -17    6.79    5.28
 -12   8  18   -0.00    6.53
  12  -8 -18   -0.00    5.42
  12   8 -18    1.20    5.39
 -12   8  19    2.84    6.59
  12   8 -19    2.02    5.05
 -12   8  20   14.87    8.35
  12   8 -20    0.00    5.40
  12   8 -21    0.72    4.50
  12  -9  -1    0.00    6.66
  12   9  -1    0.85    3.55
  12  -9  -2   -0.00    6.92
  12   9  -2    2.85    4.09
  12  -9  -3    7.12    8.29
  12   9  -3   14.67    6.36
  12  -9  -4    2.34    5.94
  12   9  -4    2.71    4.89
  12  -9  -5    1.10    3.97
  12   9  -5    0.85    4.14
  12  -9  -6   -0.00    4.07
  12   9  -6   -0.00    4.58
  12  -9  -7    1.45    7.08
  12   9  -7    2.06    4.93
  12  -9  -8    0.00    7.05
  12   9  -8   -0.00    4.97
  12  -9  -9   23.63   10.49
  12   9  -9   16.14    7.06
  12  -9 -10   -0.00    4.77
  12   9 -10   -0.00    4.38
 -12   9  11    2.22    5.46
  12  -9 -11    2.72    6.80
  12   9 -11    3.10    5.05
 -12   9  12    2.53    5.86
  12  -9 -12    0.00    6.35
  12   9 -12    7.17    5.17
 -12   9  13   18.88    9.15
  12  -9 -13    5.47    6.69
  12   9 -13    7.64    6.30
 -12   9  14   -0.00    5.77
  12  -9 -14    6.25    6.58
  12   9 -14   -0.00    6.62
 -12   9  15   -0.00    6.48
  12  -9 -15    2.08    6.35
  12   9 -15    3.81    5.90
 -12   9  16   -0.00    6.77
  12  -9 -16   -0.00    5.89
  12   9 -16   -0.00    4.84
 -12   9  17    4.34    5.41
  12  -9 -17   11.19    7.77
  12   9 -17   -0.00    5.77
 -12   9  18    0.98    6.08
  12  -9 -18    0.00    6.31
  12   9 -18    0.07    3.89
  12 -10  -1    6.78    6.50
  12  10  -1    6.77    5.13
  12 -10  -2   -0.00    7.28
  12  10  -2    1.84    3.94
  12 -10  -3    6.43    7.80
  12  10  -3    0.00    4.48
  12 -10  -4    6.82    7.28
  12  10  -4    1.02    3.26
  12 -10  -5    0.00    4.72
  12  10  -5   11.70    5.47
  12 -10  -6   -0.00    5.04
  12  10  -6    3.34    4.98
  12 -10  -7    7.65    8.25
  12  10  -7    2.70    5.16
  12 -10  -8    3.77    5.95
  12  10  -8    0.00    4.44
  12 -10  -9   -0.00    7.15
  12  10  -9    3.37    4.65
  12 -10 -10    1.52    3.82
  12  10 -10   -0.00    4.75
  12 -10 -11    3.51    5.26
  12  10 -11    5.53    5.23
  12 -10 -12    5.15    6.16
  12  10 -12   -0.00    4.99
 -12  10  13    4.60    7.08
  12 -10 -13    0.00    6.80
  12  10 -13   -0.00    4.63
 -12  10  14    0.39    5.86
  12 -10 -14   -0.00    6.70
  12  10 -14    2.05    5.48
 -12  10  15   10.05    6.93
  12 -10 -15   13.93    8.65
  12  10 -15   -0.00    4.40
  12 -11  -1    2.46    7.03
  12  11  -1   -0.00    3.86
  12 -11  -2   -0.00    5.32
  12  11  -2    0.03    3.98
  12 -11  -3    8.53    7.68
  12  11  -3    1.80    4.32
  12 -11  -4   -0.00    6.01
  12  11  -4    0.67    3.58
  12 -11  -5    1.36    7.60
  12  11  -5    1.92    3.39
  12 -11  -6    0.00    5.23
  12  11  -6   -0.00    3.84
  12 -11  -7   -0.00    6.52
  12  11  -7   -0.00    3.82
  12 -11  -8    0.00    5.66
  12  11  -8    0.00    3.48
  12 -11  -9    0.00    5.95
  12  11  -9    2.93    4.45
  12 -11 -10    5.29    7.45
  12  11 -10    1.19    4.13
  12 -11 -11    1.42    6.84
  12  11 -11    4.11    5.11
  12  12  -1    2.68    3.87
  12  12  -2    0.65    3.84
  12  12  -3    0.00    3.85
  12  12  -4    3.01    3.76
  12  12  -5   11.37    5.63
  12  12  -6   -0.00    3.76
  12  13  -1    0.00    3.81
 -11   0   1   70.19   14.42
  11   0  -1   77.39   14.97
  11   0  -1   63.93   14.20
 -11   0   2    2.45    5.40
  11   0  -2    2.96    5.65
  11   0  -2   -0.00    5.69
 -11   0   3   22.74    8.56
  11   0  -3   16.40    7.77
  11   0  -3   25.65    8.78
 -11   0   4   -0.00    4.87
  11   0  -4    0.00    4.02
  11   0  -4    1.63    6.33
 -11   0   5   57.69   13.70
  11   0  -5   99.28   16.32
  11   0  -5   71.66   14.92
 -11   0   6    4.95    5.23
  11   0  -6   -0.00    5.39
 -11   0   7   -0.00    4.83
  11   0  -7    1.53    4.10
 -11   0   8    4.89    6.05
  11   0  -8   -0.00    5.28
 -11   0   9   29.83    9.90
  11   0  -9   13.82    7.67
 -11   0  10    3.31    5.39
  11   0 -10   -0.00    5.35
 -11   0  11   35.36   10.80
  11   0 -11   62.22   13.43
 -11   0  12   -0.00    5.47
  11   0 -12    4.25    6.15
 -11   0  13    0.24    5.44
  11   0 -13    2.74    5.44
 -11   0  14    3.20    5.39
  11   0 -14   -0.00    4.91
 -11   0  15   28.82    9.64
  11   0 -15   12.75    8.13
 -11   0  16    7.03    5.67
  11   0 -16    4.90    5.68
 -11   0  17    2.10    4.92
  11   0 -17   -0.00    5.79
 -11   0  18    0.82    3.95
  11   0 -18   -0.00    5.72
 -11   0  19    0.00    6.86
  11   0 -19    1.81    6.68
 -11   0  20   -0.00    5.58
  11   0 -20    3.29    6.42
 -11   0  21    6.54    6.75
  11   0 -21    8.70    7.36
 -11   0  22    6.31    6.66
  11   0 -22   -0.00    6.35
 -11   0  23    4.83    6.17
  11   0 -23   -0.00    6.85
 -11   0  24   -0.00    6.18
  11   0 -24   -0.00    6.17
 -11   0  25    7.18    7.08
  11   0 -25    3.16    6.91
 -11   0  26   -0.00    5.62
  11   0 -26    4.41    6.91
 -11   0  27    4.62    6.86
 -11   0  28    0.70    4.57
 -11   0  29    1.82    7.26
 -11   0  30    6.27    7.64
 -11   1   1  116.56   18.16
  11  -1  -1   77.44   15.45
  11  -1  -1   61.77   14.46
  11   1  -1   75.46   14.51
 -11   1   2    0.00    4.54
  11  -1  -2    0.27    4.21
  11  -1  -2    5.23    5.35
  11   1  -2    3.61    5.61
 -11   1   3   42.50   10.74
  11  -1  -3   25.11    9.28
  11  -1  -3   20.86    8.73
  11   1  -3   28.34    8.98
  11   1  -3   34.68    9.81
 -11  -1   3   37.29    9.98
 -11   1   4    2.68    4.60
  11  -1  -4    0.46    3.81
  11  -1  -4    0.00    4.64
  11   1  -4    0.00    3.37
  11   1  -4   -0.00    5.75
 -11  -1   4    4.22    5.08
 -11   1   5   19.13    7.57
  11  -1  -5    5.29    4.77
  11  -1  -5    4.46    5.48
  11   1  -5   11.70    6.86
 -11  -1   5    1.55    4.48
 -11   1   6    7.92    5.55
  11  -1  -6   -0.00    4.35
  11  -1  -6   -0.00    5.47
  11   1  -6    7.66    6.60
 -11  -1   6   -0.00    5.19
 -11   1   7   23.36    9.28
  11  -1  -7   31.12   10.37
  11   1  -7   46.02   11.28
 -11  -1   7   55.55   11.99
 -11   1   8   -0.00    5.09
  11  -1  -8    2.08    5.56
  11   1  -8    2.16    4.62
 -11  -1   8    0.00    5.28
 -11   1   9    7.18    6.72
  11  -1  -9   14.09    7.45
  11   1  -9   14.83    7.26
 -11  -1   9   19.31    7.88
 -11   1  10    3.36    6.20
  11  -1 -10   -0.00    4.42
  11   1 -10    1.00    4.87
 -11  -1  10   -0.00    4.88
 -11   1  11    1.93    4.74
  11  -1 -11    1.05    4.92
  11   1 -11    6.72    6.47
 -11  -1  11    2.75    5.18
 -11   1  12   -0.00    3.79
  11  -1 -12   -0.00    5.14
  11   1 -12    3.51    5.28
 -11  -1  12    7.83    6.37
 -11   1  13   21.22    9.15
  11  -1 -13   22.31    9.14
  11   1 -13   18.36    8.20
 -11  -1  13   25.40    9.61
 -11   1  14    1.38    4.63
  11  -1 -14   -0.00    5.02
  11   1 -14    0.30    5.71
 -11  -1  14    1.54    5.06
 -11   1  15   -0.00    5.89
  11  -1 -15    1.10    5.42
  11   1 -15    0.00    5.13
 -11  -1  15    1.95    4.92
 -11   1  16    7.29    5.93
  11  -1 -16   -0.00    5.84
  11   1 -16    1.23    4.94
 -11  -1  16    4.57    5.12
 -11   1  17    6.29    6.53
  11  -1 -17    7.47    6.81
  11   1 -17    3.03    5.24
 -11  -1  17    8.71    6.98
 -11   1  18    0.00    5.79
  11  -1 -18   -0.00    7.04
  11   1 -18   10.91    7.21
 -11  -1  18    9.45    6.13
 -11   1  19    9.61    7.72
  11  -1 -19    0.11    5.08
  11   1 -19   -0.00    4.76
 -11  -1  19   12.46    7.21
 -11   1  20   -0.00    4.36
  11  -1 -20   -0.00    5.51
  11   1 -20    0.00    5.04
 -11  -1  20    0.46    5.46
 -11   1  21   -0.00    5.74
  11  -1 -21   -0.00    4.73
  11   1 -21    2.84    5.28
 -11  -1  21    2.39    6.35
 -11   1  22    0.00    5.52
  11  -1 -22    0.26    6.42
  11   1 -22   -0.00    4.83
 -11  -1  22   -0.00    5.29
 -11   1  23    8.24    7.43
  11  -1 -23   19.59   10.09
  11   1 -23   35.67   11.75
 -11  -1  23   20.84    8.98
 -11   1  24    1.95    6.36
  11  -1 -24    0.35    5.76
  11   1 -24   13.95    8.47
 -11  -1  24    7.53    7.15
 -11   1  25    6.65    8.41
  11  -1 -25    5.16    7.12
  11   1 -25    5.90    6.66
 -11  -1  25    0.47    5.73
 -11   1  26    0.00    4.74
  11   1 -26   -0.00    5.18
 -11  -1  26    1.31    6.38
 -11   1  27    6.91    6.75
  11   1 -27   -0.00    5.97
 -11  -1  27    5.91    5.84
 -11   1  28   -0.00    6.38
  11   1 -28   -0.00    6.80
 -11  -1  28    0.00    4.49
 -11   1  29   10.01    8.33
 -11  -1  29    5.61    7.21
 -11   1  30    0.23    5.81
 -11  -1  30   -0.00    6.38
  11  -2  -1   24.34    8.59
  11  -2  -1    9.70    6.33
  11   2  -1   18.73    7.62
 -11   2   2    0.29    4.79
  11  -2  -2    6.00    5.51
  11  -2  -2    1.28    4.20
  11   2  -2    0.49    3.98
 -11   2   3   15.00    7.29
  11  -2  -3    0.38    4.95
  11  -2  -3    6.72    6.21
  11   2  -3    5.19    5.31
 -11   2   4   10.40    6.75
  11  -2  -4    2.65    5.66
  11  -2  -4   12.86    7.58
  11   2  -4    8.09    5.92
 -11   2   5   38.04   11.07
  11  -2  -5   38.98   10.77
  11  -2  -5   34.40   10.89
  11   2  -5   59.12   12.18
 -11   2   6    8.20    6.59
  11  -2  -6   10.81    6.14
  11  -2  -6    8.22    6.83
  11   2  -6   11.02    7.56
 -11  -2   6   16.89    7.67
 -11   2   7    2.72    5.51
  11  -2  -7    5.80    5.29
  11  -2  -7    1.52    5.83
  11   2  -7    8.19    6.78
 -11  -2   7    7.91    5.67
 -11   2   8   10.55    7.44
  11  -2  -8   11.05    7.56
  11   2  -8    6.87    6.13
 -11  -2   8   -0.00    5.89
 -11   2   9   30.61   10.28
  11  -2  -9   25.53    9.71
  11   2  -9   25.90    9.16
 -11  -2   9   13.32    7.55
 -11   2  10    6.39    6.26
  11  -2 -10    0.00    5.40
  11   2 -10    0.00    4.90
 -11  -2  10    2.51    5.60
 -11   2  11   31.64    9.68
  11  -2 -11   19.91    9.35
  11   2 -11   12.19    7.17
 -11  -2  11   25.95    9.06
 -11   2  12    2.29    4.75
  11  -2 -12    3.41    6.81
  11   2 -12   -0.00    5.22
 -11  -2  12   -0.00    5.17
 -11   2  13   -0.00    5.30
  11  -2 -13    0.61    6.09
  11   2 -13    0.70    3.84
 -11  -2  13   -0.00    4.39
 -11   2  14    1.69    4.55
  11  -2 -14    3.14    5.97
  11   2 -14   -0.00    5.22
 -11  -2  14    0.22    4.50
 -11   2  15   13.28    7.32
  11  -2 -15   10.90    6.99
  11   2 -15   11.05    6.69
 -11  -2  15   24.27    8.80
 -11   2  16    4.75    7.29
  11  -2 -16   -0.00    4.83
  11   2 -16    5.38    6.46
 -11  -2  16    5.93    6.30
 -11   2  17   20.25    8.39
  11  -2 -17   -0.00    5.82
  11   2 -17   -0.00    4.49
 -11  -2  17   -0.00    4.81
 -11   2  18   -0.00    4.83
  11  -2 -18   -0.00    5.32
  11   2 -18    0.00    4.52
 -11  -2  18    2.04    5.01
 -11   2  19    5.21    7.50
  11  -2 -19    4.82    6.16
  11   2 -19    3.41    6.52
 -11  -2  19    8.71    6.73
 -11   2  20    0.00    5.17
  11  -2 -20   -0.00    5.37
  11   2 -20   -0.00    6.99
 -11  -2  20    3.23    5.62
 -11   2  21   11.04    7.61
  11  -2 -21   11.47    7.13
  11   2 -21    9.91    7.95
 -11  -2  21    3.04    5.93
 -11   2  22    2.04    5.65
  11  -2 -22    4.93    6.72
  11   2 -22    0.17    5.79
 -11  -2  22    3.45    5.58
 -11   2  23   -0.00    7.76
  11  -2 -23   -0.00    5.77
  11   2 -23   -0.00    5.62
 -11  -2  23   -0.00    5.67
 -11   2  24    6.37    6.36
  11   2 -24   -0.00    5.82
 -11  -2  24    0.50    6.18
 -11   2  25   -0.00    5.48
  11   2 -25    0.00    6.20
 -11  -2  25   -0.00    6.38
 -11   2  26    4.00    5.47
  11   2 -26    0.00    4.46
 -11  -2  26   -0.00    6.15
 -11   2  27    4.84    6.26
  11   2 -27   -0.00    5.66
 -11  -2  27    8.28    6.71
 -11   2  28    1.04    5.87
  11   2 -28   -0.00    5.99
 -11  -2  28   -0.00    6.10
 -11   2  29    8.80    6.78
  11   2 -29   -0.00    6.51
 -11  -2  29   -0.00    4.35
 -11   2  30   -0.00    6.24
 -11  -2  30   -0.00    5.29
  11  -3  -1   11.75    7.19
  11  -3  -1    3.29    6.39
  11   3  -1    7.56    5.51
  11   3  -1    6.19    4.80
 -11  -3   1   15.62    6.96
  11  -3  -2   13.34    7.39
  11  -3  -2    8.91    6.72
  11   3  -2   19.27    8.00
  11   3  -2    9.79    6.69
 -11  -3   2   19.46    7.34
 -11   3   3   27.97   10.41
  11  -3  -3   59.64   12.93
  11  -3  -3   29.95   10.87
  11   3  -3   45.73   10.32
 -11   3   4   13.44    7.47
  11  -3  -4    0.00    5.85
  11  -3  -4    1.05    5.07
  11   3  -4    2.84    4.66
 -11   3   5    1.33    5.29
  11  -3  -5    1.23    5.40
  11  -3  -5    6.41    6.63
  11   3  -5    1.20    4.46
 -11   3   6    5.46    5.86
  11  -3  -6    9.73    6.34
  11  -3  -6    9.04    6.66
  11   3  -6    7.85    6.60
 -11   3   7   43.20   11.61
  11  -3  -7   43.04   11.77
  11  -3  -7   29.99   10.21
  11   3  -7   26.16    9.16
 -11  -3   7   46.69   11.00
 -11   3   8   14.18    7.49
  11  -3  -8   -0.00    6.33
  11  -3  -8    8.69    7.23
  11   3  -8    3.61    4.95
 -11  -3   8    0.14    5.01
 -11   3   9    8.76    7.12
  11  -3  -9    7.78    7.01
  11   3  -9    4.24    5.39
 -11  -3   9   11.86    6.56
 -11   3  10    0.00    6.92
  11  -3 -10    1.41    5.15
  11   3 -10   -0.00    4.85
 -11  -3  10   -0.00    4.09
 -11   3  11    9.79    6.84
  11  -3 -11    1.70    4.79
  11   3 -11    0.00    5.05
 -11  -3  11    0.00    5.09
 -11   3  12   10.11    6.86
  11  -3 -12    1.99    6.20
  11   3 -12    8.21    7.13
 -11  -3  12    2.39    5.13
 -11   3  13   26.92    9.54
  11  -3 -13   19.45    9.52
  11   3 -13    9.69    7.21
 -11  -3  13   19.83    7.83
 -11   3  14    0.00    5.53
  11  -3 -14    1.07    6.02
  11   3 -14    1.83    5.17
 -11  -3  14   -0.00    4.17
 -11   3  15    0.61    5.45
  11  -3 -15    0.00    5.71
  11   3 -15    0.00    4.77
 -11  -3  15    3.58    4.78
 -11   3  16    3.06    6.33
  11  -3 -16   -0.00    6.09
  11   3 -16   -0.00    5.20
 -11  -3  16   -0.00    5.54
 -11   3  17    6.18    5.80
  11  -3 -17   -0.00    6.18
  11   3 -17    4.12    7.18
 -11  -3  17    8.44    6.01
 -11   3  18    0.00    5.99
  11  -3 -18   -0.00    6.33
  11   3 -18    0.10    4.77
 -11  -3  18    0.00    4.25
 -11   3  19    4.01    5.47
  11  -3 -19   11.63    7.46
  11   3 -19    4.83    6.43
 -11  -3  19    4.53    6.14
 -11   3  20   -0.00    4.24
  11  -3 -20    5.85    6.09
  11   3 -20    1.95    5.12
 -11  -3  20    4.31    5.22
 -11   3  21    1.36    5.13
  11  -3 -21    6.05    7.42
  11   3 -21    3.51    6.37
 -11  -3  21   -0.00    5.32
 -11   3  22   -0.00    5.70
  11   3 -22    3.37    5.72
 -11  -3  22    5.52    6.07
 -11   3  23   13.56    8.73
  11   3 -23    5.66    7.48
 -11  -3  23   20.55    9.45
 -11   3  24    2.15    5.94
  11   3 -24    3.24    6.35
 -11  -3  24    0.58    5.74
 -11   3  25    9.15    6.52
  11   3 -25   -0.00    5.17
 -11  -3  25    5.42    6.86
 -11   3  26   -0.00    5.22
  11   3 -26   -0.00    5.17
 -11  -3  26   -0.00    6.11
 -11   3  27    5.42    6.70
  11   3 -27    2.77    6.15
 -11  -3  27    7.18    7.64
 -11   3  28    2.20    6.19
  11   3 -28    3.27    6.48
 -11  -3  28    0.23    5.01
 -11   3  29    3.24    5.57
  11   3 -29   -0.00    6.08
 -11  -3  29   -0.00    6.96
  11   3 -30   -0.00    6.81
 -11  -3  30   -0.00    6.41
  11  -4  -1   24.45    9.20
  11  -4  -1   25.21   10.09
  11   4  -1   18.18    7.09
  11   4  -1   38.47    9.15
 -11  -4   1   19.48    7.47
  11  -4  -2   -0.00    5.00
  11  -4  -2    3.46    5.62
  11   4  -2    0.00    4.27
  11   4  -2    4.76    5.18
 -11  -4   2   -0.00    4.66
  11  -4  -3   -0.00    4.42
  11  -4  -3    3.00    5.52
  11   4  -3    1.79    4.52
 -11  -4   3    0.00    4.47
 -11   4   4    3.95    6.23
  11  -4  -4   14.99    7.56
  11  -4  -4   -0.00    5.80
  11   4  -4    0.00    3.98
 -11  -4   4   -0.00    3.81
 -11   4   5   39.65   11.76
  11  -4  -5   38.43   11.82
  11  -4  -5   37.04   11.62
  11   4  -5   30.85    9.74
 -11   4   6   21.80    8.98
  11  -4  -6    7.92    6.36
  11  -4  -6    7.96    7.32
  11   4  -6   11.74    6.38
 -11   4   7    0.00    6.28
  11  -4  -7    1.81    5.35
  11  -4  -7    0.53    6.01
  11   4  -7    0.00    4.71
 -11   4   8    5.33    5.49
  11  -4  -8    2.89    5.30
  11  -4  -8   -0.00    5.44
  11   4  -8    2.39    5.35
 -11   4   9   21.69    9.45
  11  -4  -9   20.48    8.36
  11  -4  -9   20.81    8.92
  11   4  -9   24.80    7.89
 -11  -4   9   22.99    8.38
 -11   4  10    4.05    5.44
  11  -4 -10    0.04    5.86
  11   4 -10   10.32    5.82
 -11  -4  10    4.08    5.25
 -11   4  11   30.57    9.94
  11  -4 -11   12.60    7.80
  11   4 -11    6.85    6.03
 -11  -4  11   13.46    7.61
 -11   4  12   -0.00    6.02
  11  -4 -12   -0.00    4.87
  11   4 -12   -0.00    6.20
 -11  -4  12    2.36    5.35
 -11   4  13    7.58    6.56
  11  -4 -13   -0.00    6.09
  11   4 -13    0.48    5.17
 -11  -4  13    1.32    4.10
 -11   4  14    0.00    6.40
  11  -4 -14   -0.00    5.93
  11   4 -14    0.00    5.92
 -11  -4  14    0.00    5.15
 -11   4  15    2.49    6.32
  11  -4 -15    0.00    5.59
  11   4 -15    9.12    6.88
 -11  -4  15    0.00    5.41
 -11   4  16    1.23    4.76
  11  -4 -16    4.69    5.90
  11   4 -16    8.93    7.07
 -11  -4  16    3.77    5.70
 -11   4  17    1.01    5.90
  11  -4 -17    3.66    6.32
  11   4 -17   -0.00    5.08
 -11  -4  17    5.31    5.84
 -11   4  18   -0.00    6.16
  11  -4 -18    8.87    7.74
  11   4 -18    3.86    5.94
 -11  -4  18   -0.00    4.52
 -11   4  19    1.36    6.92
  11   4 -19    1.21    5.90
 -11  -4  19    0.00    5.81
 -11   4  20   -0.00    5.91
  11   4 -20    1.50    5.59
 -11  -4  20    1.56    4.84
 -11   4  21   16.36    8.98
  11   4 -21   11.51    7.48
 -11  -4  21    8.41    6.78
 -11   4  22    5.54    7.41
  11   4 -22    0.48    5.53
 -11  -4  22    6.21    7.81
 -11   4  23   -0.00    7.96
  11   4 -23    2.20    5.63
 -11  -4  23    2.75    5.97
 -11   4  24    0.00    7.66
  11   4 -24    2.35    5.07
 -11  -4  24   -0.00    5.37
 -11   4  25   16.56    8.89
  11   4 -25    8.50    7.02
 -11  -4  25   12.21    7.93
 -11   4  26   11.08    8.24
  11   4 -26    3.14    6.30
 -11  -4  26   20.00    8.73
 -11   4  27    9.72    7.56
  11   4 -27    1.25    5.38
 -11  -4  27   11.30    8.17
 -11   4  28    1.37    6.65
  11   4 -28    4.96    5.74
 -11  -4  28   -0.00    5.71
  11   4 -29    3.84    6.45
 -11  -4  29    2.34    7.16
  11   4 -30    5.39    6.77
 -11  -4  30    1.23    4.84
  11   4 -31   -0.00    6.01
  11  -5  -1    1.58    6.14
  11  -5  -1    5.87    6.10
  11   5  -1    0.86    4.02
  11  -5  -2   24.84    9.54
  11  -5  -2   19.08   10.44
  11   5  -2   38.37    8.97
  11  -5  -3   25.96    9.75
  11  -5  -3   28.46   10.78
  11  -5  -4    9.62    6.06
  11  -5  -4   -0.00    5.75
  11   5  -4    2.93    4.73
 -11   5   5    2.19    5.33
  11  -5  -5    4.04    6.00
  11  -5  -5   -0.00    5.43
  11   5  -5    1.68    5.03
 -11  -5   5    2.01    3.40
 -11   5   6    8.39    6.85
  11  -5  -6   13.70    8.65
  11  -5  -6   14.22    8.07
  11   5  -6    4.62    6.73
 -11   5   7   26.62    9.94
  11  -5  -7   10.71    8.69
  11  -5  -7   19.00    8.20
  11   5  -7   22.20    7.55
 -11   5   8    6.68    6.68
  11  -5  -8    6.14    6.43
  11  -5  -8    5.80    6.33
  11   5  -8   23.00    7.66
 -11   5   9   21.63    9.22
  11  -5  -9    9.41    7.95
  11  -5  -9    9.81    8.22
  11   5  -9    9.48    6.42
 -11  -5   9   17.87    7.54
 -11   5  10   10.78    6.85
  11  -5 -10    0.98    4.44
  11  -5 -10   -0.00    5.23
  11   5 -10    0.10    6.08
 -11  -5  10    9.25    6.20
 -11   5  11    7.37    7.09
  11  -5 -11    7.18    6.23
  11  -5 -11    1.70    6.73
  11   5 -11    5.87    6.55
 -11  -5  11    0.01    4.41
 -11   5  12   16.29    8.76
  11  -5 -12   10.50    6.60
  11   5 -12    8.82    6.77
 -11  -5  12   19.21    7.76
 -11   5  13   38.74   12.24
  11  -5 -13    7.24    7.03
  11   5 -13   11.95    7.32
 -11  -5  13    9.21    6.14
 -11   5  14    0.00    6.16
  11  -5 -14    6.51    7.01
  11   5 -14    6.25    6.47
 -11  -5  14   -0.00    4.75
 -11   5  15    0.00    5.87
  11  -5 -15   -0.00    5.64
  11   5 -15   -0.00    5.46
 -11  -5  15   -0.00    4.34
 -11   5  16   -0.00    4.75
  11   5 -16    4.12    6.18
 -11  -5  16   -0.00    5.29
 -11   5  17    2.67    5.35
  11   5 -17    0.00    4.57
 -11  -5  17    0.44    4.97
 -11   5  18    5.20    7.01
  11   5 -18    7.08    5.95
 -11  -5  18    7.16    7.01
 -11   5  19   16.15    8.14
  11   5 -19    2.66    6.54
 -11  -5  19    0.00    4.17
 -11   5  20   -0.00    5.91
  11   5 -20    0.00    5.34
 -11  -5  20    4.80    5.75
 -11   5  21    4.31    6.09
  11   5 -21    0.00    5.51
 -11  -5  21    0.00    5.97
 -11   5  22    1.95    5.14
  11   5 -22    3.72    5.82
 -11  -5  22    1.61    5.71
 -11   5  23   12.16    7.32
  11   5 -23    8.45    6.80
 -11  -5  23   19.58    8.90
 -11   5  24   -0.00    6.22
  11   5 -24    0.00    6.01
 -11  -5  24   -0.00    5.45
 -11   5  25    0.58    5.25
  11   5 -25   -0.00    5.25
 -11  -5  25   -0.00    5.79
 -11   5  26   -0.00    6.17
  11   5 -26   -0.00    7.00
 -11  -5  26    3.05    5.28
 -11   5  27   -0.00    6.16
  11   5 -27   -0.00    4.77
 -11  -5  27   -0.00    5.25
 -11   5  28    3.87    5.89
  11   5 -28    0.00    6.59
 -11  -5  28    2.69    6.38
  11   5 -29   -0.00    5.21
 -11  -5  29    3.25    5.02
  11   5 -30    4.88    6.76
 -11  -5  30    1.59    5.77
  11   5 -31   -0.00    6.58
  11   5 -32    4.13    6.43
  11   5 -33    1.81    7.09
  11  -6  -1   13.06    7.46
  11  -6  -1    9.11    7.08
  11   6  -1   15.56    6.19
  11  -6  -2    0.31    5.21
  11  -6  -2    0.38    5.52
  11   6  -2    0.00    4.00
  11  -6  -3    6.65    6.91
  11  -6  -3   -0.00    5.75
  11   6  -3    1.73    4.05
  11  -6  -4   12.73    7.38
  11  -6  -4    7.83    8.45
  11   6  -4   11.92    6.43
  11  -6  -5   -0.00    5.75
  11  -6  -5    7.80    7.57
  11   6  -5    9.41    6.31
 -11   6   6   15.72    8.50
  11  -6  -6   11.55    7.40
  11  -6  -6    6.61    7.17
  11   6  -6    8.50    5.78
 -11   6   7    7.68    6.61
  11  -6  -7    5.40    6.91
  11  -6  -7    8.28    8.01
  11   6  -7    0.00    4.33
 -11   6   8    1.79    3.94
  11  -6  -8   11.25    7.97
  11  -6  -8   -0.00    5.57
  11   6  -8    0.00    6.44
 -11   6   9    4.64    7.03
  11  -6  -9   -0.00    7.61
  11  -6  -9    0.00    5.83
  11   6  -9    3.97    5.91
 -11   6  10    5.09    6.64
  11  -6 -10   13.81    7.03
  11  -6 -10    4.49    6.36
  11   6 -10   10.07    7.09
 -11  -6  10    5.05    4.63
 -11   6  11    7.73    7.31
  11  -6 -11    1.03    7.39
  11  -6 -11    0.00    5.20
  11   6 -11    2.19    5.80
 -11  -6  11    8.24    5.92
 -11   6  12   -0.00    6.72
  11  -6 -12    0.00    5.89
  11  -6 -12   -0.00    4.93
  11   6 -12    2.81    5.47
 -11  -6  12   -0.00    4.75
 -11   6  13    0.00    6.00
  11  -6 -13    2.88    5.09
  11   6 -13    2.59    5.70
 -11  -6  13    0.00    4.58
 -11   6  14   12.55    7.69
  11   6 -14    2.71    6.04
 -11  -6  14    5.69    5.74
 -11   6  15   17.30    8.38
  11   6 -15    5.15    5.59
 -11  -6  15    7.59    5.81
 -11   6  16    7.50    7.30
  11   6 -16    7.08    5.16
 -11  -6  16    7.35    5.97
 -11   6  17    6.91    6.23
  11   6 -17    5.84    6.33
 -11  -6  17   -0.00    5.24
 -11   6  18    3.52    7.16
  11   6 -18    0.54    4.89
 -11  -6  18   -0.00    4.61
 -11   6  19    5.88    6.99
  11   6 -19    6.79    6.34
 -11  -6  19    1.69    5.05
 -11   6  20    1.05    5.89
  11   6 -20    2.01    5.30
 -11  -6  20    3.57    6.19
 -11   6  21   -0.00    6.37
  11   6 -21   -0.00    5.13
 -11  -6  21    4.00    5.68
 -11   6  22   -0.00    5.99
  11   6 -22    0.65    5.85
 -11  -6  22    0.74    5.89
 -11   6  23    0.00    7.04
  11   6 -23   -0.00    6.71
 -11  -6  23   -0.00    5.01
 -11   6  24   10.06    8.01
  11   6 -24    8.20    6.46
 -11  -6  24    4.25    6.06
 -11   6  25    1.79    5.04
  11   6 -25    7.22    7.40
 -11  -6  25    0.00    6.75
 -11   6  26   16.39    8.87
  11   6 -26   -0.00    5.30
 -11  -6  26    0.49    5.30
 -11   6  27   -0.00    6.95
  11   6 -27    4.28    6.71
 -11  -6  27    1.04    5.21
  11   6 -28    6.10    6.79
 -11  -6  28    7.83    8.10
  11   6 -29    0.00    6.71
 -11  -6  29    4.69    5.71
  11   6 -30   -0.00    6.54
 -11  -6  30    7.38    7.60
  11   6 -31   -0.00    7.57
  11  -7  -1    4.29    6.95
  11   7  -1    2.20    3.77
  11  -7  -2    8.64    7.03
  11   7  -2   10.38    5.44
  11  -7  -3   -0.00    5.62
  11  -7  -3   -0.00    6.82
  11   7  -3   -0.00    3.69
  11  -7  -4    2.34    6.88
  11  -7  -4    0.50    5.01
  11   7  -4   12.56    6.09
  11  -7  -5   -0.00    6.57
  11  -7  -5    1.82    5.07
  11   7  -5   -0.00    5.19
  11  -7  -6    7.73    7.31
  11  -7  -6    9.71    8.08
  11   7  -6    0.00    4.92
 -11   7   7    1.40    4.79
  11  -7  -7    3.09    6.84
  11  -7  -7    1.46    6.06
  11   7  -7    3.44    4.56
 -11   7   8    7.16    6.73
  11  -7  -8   23.67    9.65
  11  -7  -8   19.74   10.34
  11   7  -8   38.39    9.47
 -11   7   9    7.72    7.31
  11  -7  -9    9.78    7.78
  11   7  -9    6.93    6.12
 -11   7  10   -0.00    4.85
  11  -7 -10    0.31    5.48
  11   7 -10   -0.00    6.49
 -11   7  11    0.00    4.75
  11  -7 -11   -0.00    4.56
  11   7 -11   -0.00    4.27
 -11   7  12    3.45    5.98
  11  -7 -12    6.94    6.65
  11   7 -12   27.14    8.71
 -11   7  13    2.38    6.53
  11  -7 -13    0.80    5.48
  11   7 -13    1.70    5.56
 -11   7  14    0.00    6.28
  11  -7 -14    3.65    6.80
  11   7 -14    5.70    5.26
 -11   7  15    0.00    5.27
  11   7 -15   -0.00    4.17
 -11   7  16    4.56    6.25
  11   7 -16    4.05    5.14
 -11  -7  16    0.32    4.45
 -11   7  17    3.29    5.33
  11   7 -17   -0.00    5.09
 -11  -7  17    1.89    5.01
 -11   7  18   11.01    8.92
  11   7 -18    3.68    6.26
 -11  -7  18    8.24    5.82
 -11   7  19    0.00    5.99
  11   7 -19    6.97    5.62
 -11  -7  19    0.56    4.06
 -11   7  20    0.00    5.34
  11   7 -20   -0.00    5.52
 -11  -7  20    0.00    5.07
 -11   7  21   -0.00    5.92
  11   7 -21   -0.00    5.67
 -11  -7  21  -10.79    7.63
 -11   7  22    6.38    7.20
  11   7 -22   -0.00    4.93
 -11  -7  22    0.58    5.76
 -11   7  23   12.19    7.36
  11   7 -23   -0.00    5.92
 -11  -7  23    0.96    5.21
 -11   7  24    2.00    6.25
  11   7 -24    2.36    6.32
 -11  -7  24   -0.00    5.45
 -11   7  25   15.47    7.81
  11   7 -25    3.14    6.68
 -11  -7  25    2.62    6.23
 -11   7  26    0.87    5.76
  11   7 -26    5.01    6.43
 -11  -7  26   -0.00    6.18
  11   7 -27    3.54    6.93
 -11  -7  27    1.82    6.14
  11   7 -28    3.54    6.94
 -11  -7  28   -0.00    5.94
  11   7 -29   -0.00    4.86
 -11  -7  29    2.81    7.58
 -11  -7  30    4.58    8.13
  11  -8  -1    3.77    6.17
  11   8  -1    1.82    4.52
  11  -8  -2    1.35    5.76
  11   8  -2    3.24    4.88
  11  -8  -3   -0.00    4.82
  11   8  -3    0.45    4.08
  11  -8  -4    9.06    7.59
  11   8  -4   21.52    7.24
  11  -8  -5    0.00    6.45
  11   8  -5    3.40    5.00
  11  -8  -6   21.89    9.25
  11   8  -6   16.25    6.44
  11  -8  -7    0.54    5.74
  11   8  -7    5.37    5.48
 -11   8   8    2.48    4.74
  11  -8  -8    6.66    7.53
  11   8  -8   11.00    6.11
 -11   8   9    2.93    5.75
  11  -8  -9    9.07    6.88
  11   8  -9    5.11    5.01
 -11   8  10   12.62    6.92
  11  -8 -10    3.57    6.28
  11   8 -10    6.22    5.46
 -11   8  11    0.00    6.25
  11  -8 -11    0.00    4.83
  11   8 -11    0.00    4.68
 -11   8  12    2.91    6.21
  11  -8 -12   -0.00    5.35
  11   8 -12    5.48    4.63
 -11   8  13   -0.00    6.75
  11  -8 -13   -0.00    6.39
  11   8 -13    0.00    3.88
 -11   8  14    0.35    5.72
  11  -8 -14    0.28    3.97
  11   8 -14    0.00    5.04
 -11   8  15   13.59    8.60
  11  -8 -15   -0.00    5.50
  11   8 -15    6.20    5.52
 -11   8  16    1.05    5.40
  11  -8 -16    4.82    7.89
  11   8 -16    9.93    6.41
 -11   8  17    3.36    7.01
  11  -8 -17   -0.00    5.68
  11   8 -17    1.25    4.43
 -11   8  18   -0.00    6.42
  11   8 -18    4.24    5.94
 -11   8  19   -0.00    5.87
  11   8 -19    0.00    5.55
 -11   8  20    0.00    5.44
  11   8 -20   -0.00    5.06
 -11   8  21   -0.00    6.21
  11   8 -21   -0.00    5.70
 -11   8  22   13.03    8.07
  11   8 -22    7.29    6.69
 -11   8  23    2.46    4.32
  11   8 -23    0.00    5.22
 -11  -8  23   -0.00    6.03
 -11   8  24   -0.00    4.98
  11   8 -24   -0.00    5.21
 -11  -8  24    4.21    7.06
  11   8 -25    0.00    5.48
 -11  -8  25    3.17    6.74
  11   8 -26    0.00    5.90
 -11  -8  26    6.21    7.00
 -11  -8  27    3.34    6.60
 -11  -8  28   -0.00    6.62
 -11  -8  29    7.17    6.72
  11  -9  -1    3.58    4.99
  11   9  -1    1.83    4.04
  11  -9  -2   16.04    9.80
  11   9  -2   34.45    8.24
  11  -9  -3    1.96    4.59
  11   9  -3    2.19    4.34
  11  -9  -4    9.95    7.77
  11   9  -4    6.01    5.54
  11  -9  -5    0.20    4.94
  11   9  -5    0.89    4.07
  11  -9  -6    3.94    6.01
  11   9  -6    2.25    4.17
  11  -9  -7    5.02    6.14
  11   9  -7    2.71    3.51
  11  -9  -8    5.02    7.52
  11   9  -8   16.29    7.27
  11  -9  -9   -0.00    7.46
  11   9  -9   -0.00    4.07
 -11   9  10    1.71    5.56
  11  -9 -10   -0.00    5.38
  11   9 -10    2.96    4.85
 -11   9  11    0.00    5.43
  11  -9 -11    0.00    5.73
  11   9 -11   -0.00    4.08
 -11   9  12    9.31    8.05
  11  -9 -12    0.00    4.80
  11   9 -12   10.20    6.65
 -11   9  13    0.00    5.49
  11  -9 -13    0.75    6.60
  11   9 -13    1.55    4.50
 -11   9  14    0.00    4.95
  11  -9 -14   -0.00    7.21
  11   9 -14   -0.00    4.77
 -11   9  15    2.22    5.58
  11  -9 -15   -0.00    4.45
  11   9 -15    0.33    5.15
 -11   9  16    2.01    5.24
  11  -9 -16    0.17    5.94
  11   9 -16   -0.00    5.03
 -11   9  17    1.37    5.48
  11  -9 -17    0.00    6.05
  11   9 -17   -0.00    5.35
 -11   9  18   16.48    9.62
  11  -9 -18    1.34    6.08
  11   9 -18   23.80    8.46
 -11   9  19   -0.00    6.65
  11  -9 -19   -0.00    5.67
  11   9 -19   -0.00    5.13
 -11   9  20   -0.00    4.94
  11   9 -20    2.92    5.18
 -11   9  21    0.00    7.02
  11   9 -21    3.19    5.98
 -11   9  22    6.11    7.14
  11   9 -22   -0.00    5.64
 -11   9  23    3.22    6.84
  11   9 -23   -0.00    5.21
  11 -10  -1    5.09    7.25
  11  10  -1    1.30    3.94
  11 -10  -2    1.10    7.33
  11  10  -2    2.59    4.07
  11 -10  -3   -0.00    6.31
  11  10  -3    2.05    3.94
  11 -10  -4   10.46    9.18
  11  10  -4    1.75    3.75
  11 -10  -5    3.98    6.41
  11  10  -5    3.28    3.79
  11 -10  -6    4.16    7.27
  11  10  -6    8.41    5.53
  11 -10  -7   -0.00    6.20
  11  10  -7   -0.00    4.07
  11 -10  -8    2.05    5.50
  11  10  -8    5.02    4.65
  11 -10  -9    5.79    7.45
  11  10  -9    0.18    4.38
  11 -10 -10   -0.00    5.71
  11  10 -10   15.37    6.82
  11 -10 -11   -0.00    6.67
  11  10 -11    2.31    5.15
 -11  10  12   -0.00    4.39
  11 -10 -12   -0.00    6.13
  11  10 -12    2.07    4.61
 -11  10  13    1.88    6.68
  11 -10 -13   -0.00    6.57
  11  10 -13   -0.00    4.24
 -11  10  14   10.52    7.83
  11 -10 -14    3.69    6.50
  11  10 -14    0.55    4.56
 -11  10  15    3.12    6.90
  11 -10 -15    0.90    5.77
  11  10 -15    2.90    4.34
 -11  10  16    6.79    7.52
  11 -10 -16   10.72    7.59
  11  10 -16    7.28    5.39
 -11  10  17   -0.00    5.78
  11 -10 -17    1.48    6.11
  11  10 -17    0.56    4.46
 -11  10  18   11.84    8.35
  11 -10 -18    1.57    5.52
  11  10 -18    0.38    4.97
 -11  10  19   -0.00    6.20
  11 -10 -19   -0.00    5.87
  11  10 -19    0.00    5.22
 -11  10  20    7.71    6.86
  11 -10 -20   -0.00    5.92
  11  10 -20    7.21    5.96
  11 -10 -21    2.55    6.84
  11 -11  -1   -0.00    5.49
  11  11  -1    2.43    3.33
  11 -11  -2    0.00    6.04
  11  11  -2    9.71    4.93
  11 -11  -3    0.00    7.15
  11  11  -3   -0.00    3.01
  11 -11  -4    0.00    8.68
  11  11  -4    2.08    3.94
  11 -11  -5    5.78    5.80
  11  11  -5   -0.00    3.75
  11 -11  -6   -0.00    6.68
  11  11  -6    3.07    3.41
  11 -11  -7   -0.00    3.98
  11  11  -7    1.24    3.09
  11 -11  -8    7.14    7.54
  11  11  -8    3.53    4.02
  11 -11  -9    9.12    7.29
  11  11  -9    4.01    4.70
  11 -11 -10   -0.00    6.78
  11  11 -10    5.11    4.83
  11 -11 -11    7.01    7.61
  11  11 -11   -0.00    3.80
  11 -11 -12    8.56    7.64
  11  11 -12    7.15    5.42
  11 -11 -13    1.28    5.72
  11  11 -13    0.00    4.30
 -11  11  14   12.89    9.28
  11 -11 -14    1.97    5.41
  11  11 -14    0.00    4.53
 -11  11  15    0.00    5.28
  11 -11 -15    2.84    6.42
  11  11 -15   -0.00    4.52
 -11  11  16    0.00    6.18
  11 -11 -16   -0.00    6.62
  11  11 -16   -0.00    4.42
 -11  11  17   -0.00    7.24
  11 -11 -17    0.71    5.15
 -11  11  18    8.24    7.30
  11 -11 -18    0.14    6.57
  11 -12  -1   -0.00    4.74
  11  12  -1    4.86    4.21
  11 -12  -2    0.00    7.79
  11  12  -2   -0.00    3.91
  11 -12  -3   -0.00    6.70
  11  12  -3   -0.00    3.24
  11 -12  -4    6.69    6.55
  11  12  -4    3.55    4.13
  11 -12  -5   -0.00    6.54
  11  12  -5    1.58    3.41
  11 -12  -6    2.40    6.91
  11  12  -6    2.21    3.53
  11 -12  -7    4.76    6.85
  11  12  -7    5.49    3.77
  11 -12  -8   -0.00    4.81
  11  12  -8    0.11    3.19
  11 -12  -9    0.95    6.63
  11  12  -9   -0.00    4.30
  11 -12 -10    6.87    8.48
  11  12 -10    5.88    5.36
  11 -12 -11   -0.00    5.79
  11  12 -11    4.79    4.68
  11 -12 -12    1.48    4.77
  11  12 -12   -0.00    4.37
  11 -12 -13   -0.00    7.15
  11 -12 -14    0.00    6.76
  11 -12 -15    3.69    6.24
  11 -13  -1    0.46    5.33
  11  13  -1   -0.00    3.76
  11 -13  -2    0.71    5.52
  11  13  -2    0.31    3.74
  11 -13  -3   -0.00    6.75
  11  13  -3    2.30    3.43
  11 -13  -4   11.14    8.00
  11  13  -4    9.01    4.39
  11 -13  -5    0.00    6.06
  11  13  -5    4.75    3.84
  11 -13  -6   -0.00    5.66
  11  13  -6    0.50    2.72
  11 -13  -7    0.68    5.82
  11  13  -7    0.83    2.90
  11 -13  -8    7.49    7.74
  11  13  -8   10.21    5.05
  11  14  -1    0.00    3.77
  11  14  -2    1.67    3.00
  11  14  -3    1.32    3.24
  10   0  -1    4.20    5.18
  10   0  -2   14.16    6.96
  10   0  -3   -0.00    5.21
  10   0  -4   83.14   15.38
  10   0  -5   -0.00    5.00
  10   0  -6    9.50    5.80
 -10   0   7    1.01    4.72
  10   0  -7    0.00    4.90
 -10   0   8   34.35    9.67
  10   0  -8    9.93    6.62
 -10   0   9    5.91    6.41
  10   0  -9    7.47    5.55
 -10   0  10   73.19   14.75
  10   0 -10   81.56   15.58
 -10   0  11   -0.00    5.30
  10   0 -11   -0.00    5.08
 -10   0  12   -0.00    4.85
  10   0 -12   -0.00    4.21
 -10   0  13   -0.00    4.26
  10   0 -13    0.00    5.61
 -10   0  14   18.92    8.02
  10   0 -14   29.69   10.32
 -10   0  15    3.41    5.13
  10   0 -15   11.40    7.19
 -10   0  16   44.86   11.74
  10   0 -16   37.41   11.17
 -10   0  17    9.12    6.84
  10   0 -17    0.72    5.18
 -10   0  18   16.67    7.97
  10   0 -18   12.41    8.31
 -10   0  19    0.54    5.10
  10   0 -19    1.02    4.99
 -10   0  20   17.73    9.11
  10   0 -20   39.11   12.22
 -10   0  21    1.84    5.11
  10   0 -21    2.23    5.86
 -10   0  22    0.20    5.24
  10   0 -22   -0.00    5.56
 -10   0  23   14.78    7.86
  10   0 -23   -0.00    5.90
 -10   0  24   10.70    7.65
  10   0 -24    1.24    4.68
 -10   0  25    1.09    6.16
  10   0 -25    2.23    5.48
 -10   0  26   19.20    8.72
  10   0 -26    9.27    7.78
 -10   0  27    0.92    6.26
  10   0 -27    2.64    6.82
 -10   0  28    2.13    7.74
 -10   0  29    0.52    6.16
 -10   0  30    3.28    6.39
 -10   0  31    2.52    6.88
 -10   0  32    3.23    7.86
  10  -1  -1    2.68    5.69
  10   1  -1    1.52    4.37
  10   1  -1   -0.00    3.87
 -10  -1   1    2.17    4.79
  10  -1  -2  110.96   18.61
  10   1  -2  107.60   17.30
  10   1  -2  119.57   17.78
 -10  -1   2  102.98   17.33
  10  -1  -3    5.15    5.54
  10   1  -3    2.19    4.68
 -10  -1   3    9.35    5.81
 -10   1   4    2.54    4.59
  10  -1  -4    2.19    4.48
  10  -1  -4    0.82    4.07
  10   1  -4    0.00    4.58
 -10   1   5   11.57    6.42
  10  -1  -5    4.00    4.49
  10  -1  -5   16.73    7.31
  10   1  -5    5.46    5.31
 -10   1   6   48.86   11.08
  10  -1  -6   53.54   11.87
  10   1  -6    3.54    5.81
 -10   1   7    7.23    6.01
  10  -1  -7    0.00    5.67
  10   1  -7    1.93    4.94
 -10   1   8   58.69   12.98
  10  -1  -8   45.00   11.66
  10   1  -8   49.07   11.59
 -10   1   9   -0.00    5.11
  10  -1  -9   -0.00    5.09
  10   1  -9    2.97    5.09
 -10  -1   9   -0.00    5.35
 -10   1  10   -0.00    5.04
  10  -1 -10    3.75    6.05
  10   1 -10    0.84    3.96
 -10  -1  10    3.58    5.10
 -10   1  11   14.77    7.68
  10  -1 -11    7.84    6.65
  10   1 -11   -0.00    5.77
 -10  -1  11   11.41    7.19
 -10   1  12   92.09   16.16
  10  -1 -12   66.48   14.74
  10   1 -12   55.65   13.45
 -10  -1  12   59.75   13.28
 -10   1  13    0.34    3.99
  10  -1 -13   -0.00    5.56
  10   1 -13   -0.00    4.07
 -10  -1  13    0.00    4.47
 -10   1  14    0.00    4.85
  10  -1 -14    6.49    6.11
  10   1 -14    7.87    6.56
 -10  -1  14    8.79    6.47
 -10   1  15    1.39    4.17
  10  -1 -15   -0.00    4.95
  10   1 -15    0.81    5.50
 -10  -1  15    3.11    4.94
 -10   1  16   14.60    7.60
  10  -1 -16    5.07    6.15
  10   1 -16    9.28    7.14
 -10  -1  16    8.14    6.59
 -10   1  17    4.07    6.03
  10  -1 -17   -0.00    5.85
  10   1 -17   -0.00    5.69
 -10  -1  17    1.42    4.75
 -10   1  18   30.86    9.81
  10  -1 -18   22.62    9.14
  10   1 -18   11.84    7.74
 -10  -1  18   11.33    7.47
 -10   1  19    5.40    5.75
  10  -1 -19    0.07    5.91
  10   1 -19   -0.00    5.55
 -10  -1  19    5.08    5.64
 -10   1  20   -0.00    5.37
  10  -1 -20    2.47    5.63
  10   1 -20   -0.00    5.59
 -10  -1  20   -0.00    5.46
 -10   1  21    3.13    5.75
  10  -1 -21    0.00    4.86
  10   1 -21    0.00    6.22
 -10  -1  21   -0.00    4.94
 -10   1  22   54.36   13.46
  10  -1 -22   29.49   11.63
  10   1 -22   50.49   13.89
 -10  -1  22   41.01   11.70
 -10   1  23   -0.00    6.11
  10  -1 -23    6.38    6.99
  10   1 -23    0.65    5.54
 -10  -1  23   -0.00    5.65
 -10   1  24    3.35    6.36
  10  -1 -24    0.00    5.19
  10   1 -24    0.38    5.84
 -10  -1  24   -0.00    4.98
 -10   1  25    8.92    6.05
  10  -1 -25   -0.00    4.40
  10   1 -25   -0.00    4.54
 -10  -1  25    3.03    6.55
  10   1 -26    2.59    6.59
 -10  -1  26    2.13    6.00
 -10   1  27   -0.00    5.92
  10   1 -27    9.74    8.00
 -10  -1  27    5.57    6.88
 -10   1  28    5.15    7.84
  10   1 -28    0.00    4.74
 -10  -1  28    8.20    7.84
 -10   1  29    0.00    5.53
 -10  -1  29   -0.00    6.68
 -10   1  30    6.46    7.17
 -10  -1  30    5.34    7.32
 -10   1  31    8.26    8.65
 -10  -1  31   -0.00    4.67
 -10   1  32   -0.00    5.68
 -10  -1  32    4.18    7.29
 -10   2   1    0.00    6.15
  10  -2  -1    0.46    4.84
  10  -2  -1    1.44    5.10
  10   2  -1    2.83    4.53
  10   2  -1    9.33    4.89
 -10  -2   1   -0.00    4.23
 -10   2   2   -0.00    5.07
  10  -2  -2    0.00    4.75
  10  -2  -2    3.22    5.12
  10   2  -2    5.15    5.30
  10   2  -2   11.32    6.40
 -10  -2   2    3.77    4.94
 -10   2   3   -0.00    4.83
  10  -2  -3   -0.00    5.25
  10  -2  -3    0.75    3.82
  10   2  -3    0.90    5.16
 -10  -2   3   -0.00    4.22
 -10   2   4   95.14   17.05
  10  -2  -4   83.18   16.19
  10  -2  -4  106.38   18.21
  10   2  -4  120.52   17.54
 -10  -2   4  106.33   16.80
 -10   2   5   21.49    8.29
  10  -2  -5   23.65    8.30
  10  -2  -5   14.69    8.07
  10   2  -5   29.05    8.33
 -10  -2   5   26.05    8.67
 -10   2   6   31.56    9.84
  10  -2  -6   38.30    9.77
  10  -2  -6   18.16    8.58
  10   2  -6   14.86    7.96
 -10   2   7    5.37    5.17
  10  -2  -7   -0.00    4.92
  10   2  -7    7.85    6.22
 -10   2   8   24.11    8.53
  10  -2  -8    1.10    5.54
  10   2  -8    8.71    5.95
 -10   2   9    0.21    5.45
  10  -2  -9   -0.00    4.96
  10   2  -9   -0.00    5.84
 -10   2  10   64.67   13.61
  10  -2 -10   31.42   11.61
  10   2 -10   74.05   13.67
 -10  -2  10   50.63   11.65
 -10   2  11    4.76    7.10
  10  -2 -11    4.05    6.33
  10   2 -11    2.49    4.64
 -10  -2  11   12.23    7.40
 -10   2  12    1.44    5.66
  10  -2 -12   -0.00    4.50
  10   2 -12    2.12    5.75
 -10  -2  12    0.27    3.27
 -10   2  13    0.00    4.72
  10  -2 -13    0.55    4.73
  10   2 -13    2.82    5.75
 -10  -2  13   -0.00    4.42
 -10   2  14   32.23   10.16
  10  -2 -14    9.97    6.55
  10   2 -14   17.70    7.91
 -10  -2  14    6.06    5.59
 -10   2  15    9.60    7.76
  10  -2 -15    7.10    6.35
  10   2 -15    4.71    5.79
 -10  -2  15   12.27    7.15
 -10   2  16   14.00    7.72
  10  -2 -16    7.85    6.92
  10   2 -16    7.05    6.04
 -10  -2  16    5.27    5.98
 -10   2  17   -0.00    4.89
  10  -2 -17    6.59    6.87
  10   2 -17    6.15    6.62
 -10  -2  17    9.95    6.92
 -10   2  18    6.81    5.66
  10  -2 -18   -0.00    4.96
  10   2 -18    0.63    4.65
 -10  -2  18    0.00    3.99
 -10   2  19    0.00    6.00
  10  -2 -19    3.52    6.57
  10   2 -19    0.00    5.49
 -10  -2  19    3.02    5.76
 -10   2  20   18.73    9.31
  10  -2 -20   22.89   10.26
  10   2 -20   19.82    8.97
 -10  -2  20   19.35    8.71
 -10   2  21   -0.00    3.76
  10  -2 -21    0.03    5.03
  10   2 -21    4.03    6.60
 -10  -2  21    7.57    6.80
 -10   2  22   10.00    7.35
  10  -2 -22    5.86    7.42
  10   2 -22    1.10    4.88
 -10  -2  22    1.30    5.92
 -10   2  23   -0.00    5.54
  10  -2 -23    0.00    6.49
  10   2 -23    5.96    6.56
 -10  -2  23    1.94    4.28
 -10   2  24   14.28    8.31
  10   2 -24    1.59    4.75
 -10  -2  24    8.22    7.32
 -10   2  25    1.64    6.09
  10   2 -25    6.46    6.93
 -10  -2  25   -0.00    4.78
 -10   2  26    5.96    6.80
  10   2 -26    7.17    7.24
 -10  -2  26    7.76    6.93
 -10   2  27   -0.00    6.77
  10   2 -27    4.63    7.03
 -10  -2  27    0.96    5.59
 -10   2  28    2.68    6.47
  10   2 -28    0.88    5.73
 -10  -2  28   -0.00    6.62
 -10   2  29    0.00    5.35
  10   2 -29   -0.00    4.67
 -10  -2  29   -0.00    6.59
 -10   2  30    4.13    6.23
 -10  -2  30    8.12    7.98
 -10   2  31    2.78    6.80
 -10  -2  31    0.00    6.14
 -10   2  32    2.19    5.82
 -10  -2  32   -0.00    6.27
  10  -3  -1    8.01    6.01
  10  -3  -1   11.68    7.18
  10   3  -1    9.78    5.98
  10   3  -1    1.28    4.35
 -10  -3   1   10.43    5.57
 -10   3   2   69.79   14.77
  10  -3  -2   68.22   14.59
  10  -3  -2   51.40   12.77
  10   3  -2   48.86   11.11
  10   3  -2   68.83   12.16
 -10  -3   2   62.08   12.11
 -10   3   3   30.21    9.96
  10  -3  -3   15.80    8.03
  10  -3  -3   26.12    9.42
  10   3  -3   31.45    8.82
 -10  -3   3   29.05    8.11
 -10   3   4   10.34    6.64
  10  -3  -4    1.01    5.13
  10  -3  -4   -0.00    5.40
  10   3  -4    3.39    5.48
 -10  -3   4   -0.00    4.53
 -10   3   5    3.21    4.95
  10  -3  -5    0.63    5.63
  10  -3  -5    2.34    5.57
  10   3  -5    8.21    5.96
 -10  -3   5   17.76    6.89
 -10   3   6   14.64    7.62
  10  -3  -6   15.90    7.96
  10  -3  -6    7.61    6.66
  10   3  -6   20.86    8.10
 -10  -3   6   16.55    6.70
 -10   3   7    2.26    6.11
  10  -3  -7    2.26    5.34
  10  -3  -7   22.93    8.80
  10   3  -7   11.40    6.42
 -10   3   8   53.58   12.69
  10  -3  -8   53.25   13.26
  10   3  -8   38.90   10.82
 -10   3   9    8.89    6.71
  10  -3  -9    0.12    5.23
  10   3  -9    2.02    5.57
 -10   3  10   -0.00    3.93
  10  -3 -10    1.37    3.77
  10   3 -10   -0.00    5.25
 -10   3  11    8.46    6.99
  10  -3 -11    5.41    6.01
  10   3 -11    7.42    6.11
 -10  -3  11    9.37    5.91
 -10   3  12   21.93    9.55
  10  -3 -12   19.93    9.17
  10   3 -12   21.45    8.87
 -10  -3  12   38.96    9.84
 -10   3  13    5.26    5.61
  10  -3 -13    2.20    5.84
  10   3 -13    0.00    5.23
 -10  -3  13   -0.00    3.50
 -10   3  14    1.67    5.70
  10  -3 -14   -0.00    5.51
  10   3 -14    2.10    6.06
 -10  -3  14    7.15    6.32
 -10   3  15    1.88    5.01
  10  -3 -15   -0.00    5.38
  10   3 -15    3.71    5.70
 -10  -3  15   -0.00    5.72
 -10   3  16   49.30   11.94
  10  -3 -16    0.84    5.30
  10   3 -16   15.88    8.03
 -10  -3  16   11.28    6.80
 -10   3  17    8.17    7.38
  10  -3 -17   12.66    8.18
  10   3 -17   12.88    6.76
 -10  -3  17    8.62    6.80
 -10   3  18    7.59    6.58
  10  -3 -18    9.01    7.71
  10   3 -18    7.42    7.03
 -10  -3  18   15.35    7.91
 -10   3  19    2.18    6.22
  10  -3 -19    6.76    6.68
  10   3 -19    3.89    6.81
 -10  -3  19   -0.00    4.42
 -10   3  20   -0.00    5.84
  10  -3 -20    1.41    5.79
  10   3 -20    0.00    4.91
 -10  -3  20   -0.00    5.24
 -10   3  21    6.73    6.54
  10  -3 -21    6.61    7.02
  10   3 -21    1.49    5.64
 -10  -3  21    7.70    6.72
 -10   3  22   41.60   11.47
  10   3 -22   15.13    8.34
 -10  -3  22   14.48    8.32
 -10   3  23    0.00    5.98
  10   3 -23    7.42    7.38
 -10  -3  23    4.24    5.37
 -10   3  24    3.63    5.83
  10   3 -24    0.07    5.44
 -10  -3  24    2.57    5.94
 -10   3  25   -0.00    5.59
  10   3 -25   -0.00    5.85
 -10  -3  25    2.23    4.88
 -10   3  26    0.00    7.60
  10   3 -26    0.62    5.68
 -10  -3  26   11.45    8.48
 -10   3  27    0.00    4.57
  10   3 -27    8.87    7.55
 -10  -3  27    1.32    6.52
 -10   3  28   20.64    9.85
  10   3 -28   -0.00    5.26
 -10  -3  28    3.30    5.62
 -10   3  29    4.64    6.73
  10   3 -29    0.00    6.15
 -10  -3  29    7.97    6.45
 -10   3  30   -0.00    6.51
  10   3 -30    3.02    6.45
 -10  -3  30   -0.00    5.30
 -10   3  31    2.72    5.72
  10   3 -31    0.00    5.72
 -10  -3  31   -0.00    6.35
 -10  -3  32   -0.00    6.43
  10  -4  -1    3.13    5.47
  10  -4  -1   -0.00    4.88
  10   4  -1   -0.00    4.40
  10   4  -1    1.69    4.07
 -10  -4   1    6.36    4.48
  10  -4  -2   -0.00    4.44
  10  -4  -2    1.82    6.04
  10   4  -2    5.26    5.00
 -10  -4   2   -0.00    3.89
 -10   4   3    9.67    6.62
  10  -4  -3    9.86    7.11
  10  -4  -3    6.84    6.38
  10   4  -3    7.72    5.28
 -10  -4   3    9.76    5.58
 -10   4   4   36.51   11.59
  10  -4  -4   84.76   15.70
  10  -4  -4   36.93   12.04
  10   4  -4   71.28   12.70
 -10  -4   4   67.79   12.35
 -10   4   5   34.24   10.91
  10  -4  -5   26.24    9.81
  10   4  -5   32.85    8.75
 -10  -4   5   26.71    8.63
 -10   4   6   23.53    8.95
  10  -4  -6   24.46    9.07
  10   4  -6   29.88    9.00
 -10  -4   6   32.03    8.91
 -10   4   7    0.39    5.16
 -10   4   7   -0.00    4.75
  10  -4  -7   -0.00    5.54
  10   4  -7   -0.00    4.15
 -10  -4   7    0.00    3.84
 -10   4   8   54.65   12.93
  10  -4  -8   46.87   12.01
  10   4  -8   41.58   10.35
 -10  -4   8   50.12   11.13
 -10   4   9    8.75    6.64
  10   4  -9    0.00    5.42
 -10   4  10   10.57    7.85
  10   4 -10   23.64    8.35
 -10   4  11    2.52    5.30
  10   4 -11    5.19    5.44
 -10   4  12    0.00    5.33
  10   4 -12   -0.00    5.21
 -10  -4  12    2.64    4.41
 -10   4  13    1.34    5.70
  10   4 -13    0.95    5.55
 -10  -4  13    5.29    4.83
 -10   4  14   12.53    7.56
  10   4 -14   12.21    6.45
 -10  -4  14   14.16    7.35
 -10   4  15   16.17    8.11
  10  -4 -15    0.00    6.95
  10   4 -15   17.51    8.06
 -10  -4  15    4.98    5.30
 -10   4  16    0.00    5.69
  10  -4 -16    9.37    7.21
  10   4 -16   10.53    6.64
 -10  -4  16    1.19    4.86
 -10   4  17   -0.00    5.40
  10  -4 -17   -0.00    5.55
  10   4 -17    0.00    4.55
 -10  -4  17    0.07    4.57
 -10   4  18    5.85    6.35
  10  -4 -18    2.55    5.80
  10   4 -18   -0.00    4.79
 -10  -4  18    6.42    7.14
 -10   4  19    2.31    5.91
  10  -4 -19   10.58    8.15
  10   4 -19    3.61    5.18
 -10  -4  19    1.03    4.64
 -10   4  20   21.53    8.69
  10   4 -20   12.61    7.61
 -10  -4  20   17.04    8.51
 -10   4  21   21.10    8.70
  10   4 -21    6.29    6.85
 -10  -4  21    7.59    6.31
 -10   4  22   -0.00    5.32
  10   4 -22    0.26    5.26
 -10  -4  22   -0.00    5.25
 -10   4  23   -0.00    6.89
  10   4 -23   15.09    8.19
 -10  -4  23    4.95    5.59
 -10   4  24    9.13    7.51
  10   4 -24   10.55    7.88
 -10  -4  24   18.78    8.87
 -10   4  25   15.53    7.96
  10   4 -25    5.24    6.21
 -10  -4  25    3.34    6.33
 -10   4  26    0.00    7.21
  10   4 -26    0.55    5.15
 -10  -4  26   -0.00    6.06
 -10   4  27    0.00    4.71
  10   4 -27    4.53    6.95
 -10  -4  27    3.98    6.29
 -10   4  28    0.12    6.01
  10   4 -28    2.24    6.00
 -10  -4  28    0.00    6.95
 -10   4  29    0.00    5.44
  10   4 -29    1.97    6.73
 -10  -4  29   -0.00    5.91
 -10   4  30    0.00    6.27
  10   4 -30   -0.00    5.17
 -10  -4  30    1.68    6.64
 -10   4  31    0.37    6.15
  10   4 -31   11.69    8.90
 -10  -4  31    3.96    6.24
  10   4 -32    0.00    4.93
 -10  -4  32    2.49    6.11
  10  -5  -1   29.82   10.41
  10  -5  -1   10.41    7.57
  10   5  -1   36.29    8.32
  10   5  -1   35.67    8.42
 -10  -5   1   33.86    8.52
  10  -5  -2  174.18   23.47
  10  -5  -2   85.09   18.24
  10   5  -2  102.19   15.93
 -10  -5   2  111.54   16.46
  10  -5  -3    0.98    5.09
  10   5  -3    7.15    5.38
 -10  -5   3   10.67    5.71
 -10   5   4    1.53    5.03
 -10   5   4   -0.00    4.87
  10  -5  -4   -0.00    4.96
  10   5  -4    1.26    3.45
 -10  -5   4    6.26    4.94
 -10   5   5   -0.00    4.93
 -10   5   5    0.05    4.79
  10  -5  -5   -0.00    6.11
  10   5  -5    0.00    4.69
 -10  -5   5    0.00    4.39
 -10   5   6   33.77   10.46
 -10   5   6   26.77    9.91
  10  -5  -6   29.96   10.29
  10   5  -6   18.44    8.07
 -10  -5   6   19.68    7.24
 -10   5   7   30.62   10.26
 -10   5   7   35.81   11.42
  10  -5  -7    5.30    7.91
  10   5  -7   28.89    8.85
 -10  -5   7   16.65    6.68
 -10   5   8   15.72    7.97
 -10   5   8   30.69    9.35
  10  -5  -8    8.79    8.22
  10   5  -8   18.78    6.90
 -10  -5   8   13.53    6.35
 -10   5   9   -0.00    5.72
  10  -5  -9    8.65    6.19
  10   5  -9   -0.00    4.26
 -10   5  10   -0.00    5.17
  10  -5 -10   -0.00    6.64
  10   5 -10    4.51    4.83
 -10   5  11   13.39    8.04
  10   5 -11    7.32    5.56
 -10   5  12   25.22   10.22
  10   5 -12   25.46    8.42
 -10  -5  12   23.06    8.30
 -10   5  13   11.86    7.47
  10   5 -13   14.62    6.86
 -10  -5  13    7.58    5.93
 -10   5  14   -0.00    5.04
  10   5 -14    0.43    4.34
 -10  -5  14    0.00    4.43
 -10   5  15    4.50    7.23
  10   5 -15    4.81    5.16
 -10  -5  15    0.00    4.80
 -10   5  16    5.88    7.26
  10   5 -16    0.00    4.70
 -10  -5  16    3.17    5.64
 -10   5  17   24.06    9.37
  10   5 -17   12.45    7.31
 -10  -5  17   26.54    8.73
 -10   5  18    7.52    7.94
  10   5 -18    5.32    6.65
 -10  -5  18   21.19    8.15
 -10   5  19   -0.00    5.95
  10   5 -19    3.58    4.99
 -10  -5  19    0.60    4.73
 -10   5  20    0.93    5.90
  10   5 -20    1.70    5.49
 -10  -5  20   -0.00    4.16
 -10   5  21   -0.00    7.12
  10   5 -21    1.39    5.41
 -10  -5  21    6.45    6.51
 -10   5  22    9.88    8.11
  10   5 -22   15.00    8.40
 -10  -5  22    7.07    6.47
 -10   5  23    0.58    6.26
  10   5 -23    3.49    7.01
 -10  -5  23    4.26    6.55
 -10   5  24    1.84    5.49
  10   5 -24   -0.00    6.52
 -10  -5  24    0.00    6.10
 -10   5  25   -0.00    6.44
  10   5 -25   -0.00    5.99
 -10  -5  25    1.01    5.40
 -10   5  26   -0.00    4.69
  10   5 -26    2.76    6.39
 -10  -5  26    4.13    6.53
 -10   5  27    4.89    7.61
  10   5 -27    9.06    7.65
 -10  -5  27   -0.00    5.13
 -10   5  28    5.31    6.90
  10   5 -28    0.00    5.85
 -10  -5  28    0.00    7.46
 -10   5  29    0.00    6.28
  10   5 -29    1.03    6.21
 -10  -5  29   -0.00    5.66
 -10   5  30    0.96    6.49
  10   5 -30   -0.00    6.72
 -10  -5  30    0.00    7.01
  10   5 -31   -0.00    7.15
 -10  -5  31    0.66    6.73
  10   5 -32    0.00    6.57
 -10  -5  32   -0.00    6.07
  10   5 -33   -0.00    6.39
  10  -6  -1    6.62    6.60
  10   6  -1    0.60    3.73
 -10   6   2    1.83    5.92
  10  -6  -2    0.57    4.88
  10   6  -2    4.57    4.84
 -10   6   3    7.23    6.69
  10  -6  -3   16.60    7.64
  10   6  -3   10.21    5.68
 -10   6   4    0.00    6.27
  10  -6  -4    4.70    6.41
  10   6  -4    6.12    5.93
 -10   6   5   28.37    9.94
 -10   6   5   36.72   11.79
  10  -6  -5    8.94    7.51
  10   6  -5   13.75    6.26
 -10  -6   5   19.02    6.81
 -10   6   6   25.68    9.66
 -10   6   6   11.15    8.77
  10  -6  -6   27.42    9.58
  10   6  -6   14.70    6.40
 -10  -6   6   19.50    6.95
 -10   6   7    5.82    5.16
 -10   6   7    7.56    6.77
  10  -6  -7   -0.00    5.33
  10   6  -7    0.00    4.90
 -10  -6   7    6.52    5.36
 -10   6   8   -0.00    6.11
 -10   6   8    1.44    3.67
  10  -6  -8    2.50    6.18
  10   6  -8    0.94    4.29
 -10  -6   8    6.94    4.84
 -10   6   9   20.97    9.27
 -10   6   9   50.17   12.25
  10  -6  -9   25.98    9.52
  10   6  -9   13.88    6.38
 -10  -6   9   36.99    9.24
 -10   6  10   33.91   11.37
  10  -6 -10   26.19    9.27
  10   6 -10    0.00    5.10
 -10   6  11   12.86    6.75
  10  -6 -11    2.37    4.89
  10   6 -11   -0.00    5.54
 -10   6  12    2.20    6.11
  10   6 -12   -0.00    3.94
 -10  -6  12    1.77    4.92
 -10   6  13   12.36    8.15
  10   6 -13    7.57    6.21
 -10  -6  13    1.20    4.51
 -10   6  14    8.54    7.17
  10   6 -14    5.22    5.92
 -10  -6  14    1.74    4.46
 -10   6  15   12.30    7.02
  10   6 -15    8.31    5.82
 -10  -6  15   11.26    6.92
 -10   6  16    5.40    6.02
  10   6 -16    4.99    5.88
 -10  -6  16    0.00    4.65
 -10   6  17   -0.00    6.32
  10   6 -17   -0.00    5.27
 -10  -6  17   -0.00    4.29
 -10   6  18    3.36    5.57
  10   6 -18    0.00    5.03
 -10  -6  18    3.77    5.80
 -10   6  19    8.00    7.77
  10   6 -19    1.75    4.78
 -10  -6  19    6.47    5.89
 -10   6  20   12.80    7.87
  10   6 -20    0.00    5.63
 -10  -6  20   -0.00    4.18
 -10   6  21    0.00    5.87
  10   6 -21    0.00    5.08
 -10  -6  21    0.00    5.72
 -10   6  22    0.09    5.14
  10   6 -22    0.00    4.82
 -10  -6  22    5.62    4.89
 -10   6  23    1.61    6.53
  10   6 -23    1.61    5.19
 -10  -6  23   10.91    7.21
 -10   6  24    7.87    6.85
  10   6 -24    0.38    6.85
 -10  -6  24    1.10    5.49
 -10   6  25    9.58    7.71
  10   6 -25    0.56    4.32
 -10  -6  25    3.86    5.66
 -10   6  26    0.29    5.79
  10   6 -26    3.63    6.50
 -10  -6  26    0.00    5.42
 -10   6  27    3.09    5.48
  10   6 -27    0.92    6.33
 -10  -6  27   -0.00    6.23
 -10   6  28   -0.00    5.90
  10   6 -28    1.35    5.34
 -10  -6  28    9.14    7.61
 -10   6  29   -0.00    6.77
  10   6 -29   -0.00    5.70
 -10  -6  29    0.00    6.01
  10   6 -30   10.65    7.25
 -10  -6  30    0.46    6.44
  10   6 -31   -0.00    6.00
 -10  -6  31   -0.00    6.65
  10   6 -32    2.20    5.83
  10   6 -33   -0.00    5.73
  10   6 -34   -0.00    6.70
 -10   7   1   21.16    9.83
  10  -7  -1   22.94   10.13
  10   7  -1   55.48    9.78
 -10   7   2    3.11    6.60
  10  -7  -2    0.00    6.21
  10   7  -2   -0.00    4.28
 -10   7   3    4.40    5.79
  10  -7  -3    4.94    5.81
  10   7  -3   12.10    5.62
 -10   7   4    0.00    4.51
  10  -7  -4    3.09    5.66
  10   7  -4   -0.00    5.20
 -10   7   5   28.41   11.15
  10  -7  -5   19.11    9.66
  10   7  -5   18.12    7.09
 -10   7   6    0.00    6.45
 -10   7   6   15.88    8.33
  10  -7  -6    0.09    6.09
  10   7  -6    2.26    5.11
 -10   7   7   12.76    7.27
  10  -7  -7   16.61    9.45
  10   7  -7   20.10    7.05
 -10   7   8    7.53    5.71
  10  -7  -8    8.15    6.73
  10   7  -8    8.02    5.23
 -10   7   9    3.32    4.50
  10  -7  -9   -0.00    5.02
  10   7  -9    0.60    3.72
 -10   7  10    1.12    5.24
  10  -7 -10   -0.00    6.34
  10   7 -10    1.91    4.79
 -10   7  11   15.15    9.31
  10  -7 -11    2.69    5.69
  10   7 -11    9.32    6.46
 -10   7  12    5.70    7.28
  10  -7 -12    1.01    4.26
  10   7 -12    2.77    5.08
 -10   7  13   37.88   11.08
  10  -7 -13   15.77    8.93
  10   7 -13    9.44    6.59
 -10  -7  13    8.62    6.00
 -10   7  14    0.78    4.85
  10   7 -14    7.19    6.64
 -10  -7  14   -0.00    4.45
 -10   7  15   -0.00    7.04
  10   7 -15   -0.00    4.83
 -10  -7  15   -0.00    4.56
 -10   7  16    4.68    5.91
  10   7 -16    2.91    5.73
 -10  -7  16    6.03    5.81
 -10   7  17   33.29   11.24
  10   7 -17   22.05    7.69
 -10  -7  17   12.89    7.89
 -10   7  18    2.67    5.18
  10   7 -18    0.57    4.26
 -10  -7  18   -0.00    4.68
 -10   7  19   -0.00    6.02
  10   7 -19   -0.00    5.55
 -10  -7  19    5.90    6.56
 -10   7  20    4.42    7.17
  10   7 -20    2.08    5.31
 -10  -7  20    5.88    6.27
 -10   7  21    0.00    7.50
  10   7 -21    4.44    6.18
 -10  -7  21   13.06    7.35
 -10   7  22    0.00    5.91
  10   7 -22   -0.00    5.36
 -10  -7  22   -0.00    6.12
 -10   7  23    2.79    6.35
  10   7 -23    0.00    5.18
 -10  -7  23   13.89    7.93
 -10   7  24    0.00    6.42
  10   7 -24   -0.00    5.11
 -10  -7  24    4.04    5.69
 -10   7  25   -0.00    5.39
  10   7 -25    0.00    6.48
 -10  -7  25    3.33    6.99
 -10   7  26    4.41    6.56
  10   7 -26   -0.00    6.03
 -10  -7  26   -0.00    6.48
 -10   7  27    0.00    6.46
  10   7 -27    1.65    6.01
 -10  -7  27   16.03    8.55
 -10   7  28   -0.00    5.73
  10   7 -28   -0.00    6.24
 -10  -7  28   -0.00    7.00
 -10   7  29   -0.00    5.88
  10   7 -29    9.60    8.08
 -10  -7  29    4.88    6.91
  10   7 -30   -0.00    6.56
 -10  -7  30    4.35    6.68
  10   7 -31   -0.00    6.76
 -10  -7  31   -0.00    5.61
  10   7 -32    0.94    6.30
  10  -8  -1    5.08    6.11
  10   8  -1   -0.00    3.50
  10  -8  -2    3.30    5.64
  10   8  -2    1.82    3.68
  10  -8  -3   11.11    8.52
  10   8  -3   15.46    6.06
  10  -8  -4   10.31    7.43
  10   8  -4    9.07    5.63
  10  -8  -5   23.96    9.56
  10   8  -5   16.98    6.38
 -10   8   6    3.15    5.92
  10  -8  -6    4.89    6.64
  10   8  -6    0.00    3.79
 -10   8   7   -0.00    5.33
  10  -8  -7    1.96    5.53
  10   8  -7    1.58    3.81
 -10   8   8    3.92    6.64
 -10   8   8   -0.00    4.93
  10  -8  -8    0.00    6.17
  10   8  -8    2.80    5.31
 -10   8   9    2.32    5.00
 -10   8   9    2.95    6.09
  10  -8  -9    1.15    5.55
  10   8  -9    4.09    4.89
 -10   8  10    8.44    7.43
 -10   8  10    3.39    6.65
  10  -8 -10    4.71    6.36
  10   8 -10    3.50    4.03
 -10   8  11   14.27    8.11
  10  -8 -11   16.47    8.92
  10   8 -11    5.55    5.67
 -10   8  12    0.00    5.93
  10  -8 -12   -0.00    5.83
  10   8 -12   -0.00    4.36
 -10   8  13   15.46    8.61
  10  -8 -13    4.22    6.95
  10   8 -13   -0.00    4.86
 -10   8  14    3.12    6.39
  10  -8 -14   -0.00    5.12
  10   8 -14   -0.00    4.79
 -10   8  15   12.25    8.61
  10  -8 -15   16.24    7.77
  10   8 -15    3.81    5.35
 -10   8  16    3.77    5.87
  10   8 -16   -0.00    4.06
 -10   8  17   -0.00    6.02
  10   8 -17    3.79    5.00
 -10  -8  17    0.65    5.28
 -10   8  18    1.79    5.92
  10   8 -18   -0.00    5.58
 -10  -8  18    0.46    4.64
 -10   8  19   19.46    9.07
  10   8 -19   -0.00    4.97
 -10  -8  19    7.62    6.89
 -10   8  20    1.90    6.06
  10   8 -20   -0.00    5.54
 -10  -8  20   -0.00    6.58
 -10   8  21    3.13    6.56
  10   8 -21    9.00    6.84
 -10  -8  21    1.52    5.53
 -10   8  22   -0.00    4.63
  10   8 -22    5.04    6.28
 -10  -8  22    0.88    6.59
 -10   8  23    3.41    6.03
  10   8 -23   -0.00    4.22
 -10  -8  23   -0.00    6.77
 -10   8  24   -0.00    5.92
  10   8 -24    1.55    5.84
 -10  -8  24    1.93    6.58
 -10   8  25    5.15    6.96
  10   8 -25   -0.00    5.55
 -10  -8  25    1.84    6.56
 -10   8  26    2.02    6.06
  10   8 -26    0.00    6.16
 -10  -8  26    6.53    7.63
 -10   8  27    3.75    5.18
  10   8 -27    2.65    5.22
 -10  -8  27   -0.00    6.81
  10   8 -28   10.67    7.88
 -10  -8  28   12.52    8.53
  10   8 -29    9.47    7.81
 -10  -8  29   -0.00    6.29
  10   8 -30    0.00    5.58
 -10  -8  30   -0.00    6.18
 -10   9   1   24.52   10.71
  10  -9  -1   15.51   10.42
  10   9  -1   38.96    7.85
 -10   9   2    3.70    5.88
  10  -9  -2    4.83    6.45
  10   9  -2    5.89    4.54
 -10   9   3    9.84    8.16
  10  -9  -3   17.61    8.64
  10   9  -3   24.39    6.97
 -10   9   4    4.24    6.18
  10  -9  -4   -0.00    6.11
  10   9  -4   -0.00    3.60
 -10   9   5    2.18    6.28
  10  -9  -5   -0.00    6.40
  10   9  -5    3.72    4.35
 -10   9   6    0.59    5.77
  10  -9  -6   -0.00    4.22
  10   9  -6   -0.00    4.40
 -10   9   7    4.69    6.12
  10  -9  -7    9.25    7.31
  10   9  -7   20.22    6.81
 -10   9   8   -0.00    6.19
  10  -9  -8    2.86    5.49
  10   9  -8    1.97    4.35
 -10   9   9   -0.00    6.62
 -10   9   9    3.23    7.57
  10  -9  -9    3.51    6.00
  10   9  -9    1.16    3.73
 -10   9  10    1.20    5.22
 -10   9  10    0.17    5.01
  10  -9 -10   -0.00    5.28
  10   9 -10    4.04    4.63
 -10   9  11   12.48    7.98
 -10   9  11   16.75    9.17
  10  -9 -11    0.64    6.55
  10   9 -11   21.05    7.72
 -10   9  12    0.00    4.73
 -10   9  12    1.69    6.69
  10  -9 -12    0.69    6.26
  10   9 -12    3.39    4.60
 -10   9  13   11.10    7.55
  10  -9 -13   -0.00    5.86
  10   9 -13    5.91    5.38
 -10   9  14   -0.00    6.50
  10  -9 -14    4.17    6.49
  10   9 -14   -0.00    5.26
 -10   9  15   -0.00    4.43
  10  -9 -15   -0.00    5.09
  10   9 -15   -0.00    3.80
 -10   9  16    8.70    6.68
  10  -9 -16    3.17    7.39
  10   9 -16    9.14    6.40
 -10   9  17   13.25    8.35
  10  -9 -17    6.92    6.69
  10   9 -17   34.79   10.35
 -10   9  18   -0.00    5.42
  10   9 -18    2.77    4.89
 -10   9  19    0.00    6.53
  10   9 -19   -0.00    5.49
 -10   9  20    2.17    6.95
  10   9 -20    3.05    5.80
 -10   9  21    3.83    5.93
  10   9 -21    4.11    5.79
 -10   9  22    5.04    5.79
  10   9 -22    4.34    5.16
 -10   9  23    4.23    6.59
  10   9 -23    3.50    6.72
 -10   9  24    1.91    6.07
  10   9 -24   -0.00    6.06
 -10  -9  24   -0.00    7.23
 -10   9  25    0.77    6.37
  10   9 -25   -0.00    6.45
 -10  -9  25    4.34    6.24
 -10   9  26   -0.00    6.43
  10   9 -26   -0.00    5.97
 -10  -9  26    3.00    5.94
  10   9 -27    7.18    7.06
 -10  -9  27   -0.00    5.70
 -10  -9  28    5.34    7.56
 -10  -9  29    3.86    7.64
 -10  -9  30   -0.00    5.93
 -10  10   1    0.68    6.69
  10 -10  -1   10.68    8.07
  10  10  -1    1.22    2.80
 -10  10   2   -0.00    5.71
  10 -10  -2    1.16    6.71
  10  10  -2    5.37    3.76
 -10  10   3    9.06    8.73
  10 -10  -3    4.23    5.63
  10  10  -3   11.53    4.88
 -10  10   4    0.00    5.49
  10 -10  -4    1.76    6.31
  10  10  -4   -0.00    3.27
 -10  10   5   29.68   10.87
  10 -10  -5   16.39    8.03
  10  10  -5    9.91    5.05
 -10  10   6    7.93    7.24
  10 -10  -6   -0.00    6.26
  10  10  -6    1.68    4.54
 -10  10   7   -0.00    5.40
  10 -10  -7    1.33    4.99
  10  10  -7    1.58    3.88
 -10  10   8    0.00    5.46
  10 -10  -8   -0.00    5.27
  10  10  -8    0.85    3.65
 -10  10   9   21.54    9.39
  10 -10  -9   12.17    8.61
  10  10  -9   13.89    6.18
 -10  10  10    4.97    6.13
  10 -10 -10   -0.00    7.19
  10  10 -10    3.21    4.16
 -10  10  11    7.02    8.14
 -10  10  11   -0.00    6.30
  10 -10 -11    2.98    7.16
  10  10 -11   -0.00    4.06
 -10  10  12   -0.00    5.76
 -10  10  12    3.29    5.94
  10 -10 -12    0.00    6.66
  10  10 -12    0.19    3.64
 -10  10  13   11.76    7.38
 -10  10  13    5.28    7.10
  10 -10 -13   13.69    8.24
  10  10 -13    6.43    5.78
 -10  10  14    0.34    4.84
  10 -10 -14    1.08    6.54
  10  10 -14   -0.00    5.01
 -10  10  15    9.44    7.26
  10 -10 -15    4.17    6.53
  10  10 -15    4.95    6.14
 -10  10  16    3.40    5.96
  10 -10 -16    0.48    6.04
  10  10 -16   -0.00    5.09
 -10  10  17    3.64    6.35
  10 -10 -17   -0.00    4.30
  10  10 -17   -0.00    4.63
 -10  10  18    3.72    5.15
  10 -10 -18   -0.00    5.78
  10  10 -18   -0.00    4.56
 -10  10  19    1.77    5.82
  10 -10 -19    3.35    6.85
  10  10 -19    0.36    4.30
 -10  10  20    2.93    4.92
  10 -10 -20    0.11    4.75
  10  10 -20    2.55    4.40
 -10  10  21   -0.00    5.03
  10  10 -21    0.00    5.16
 -10  10  22   -0.00    4.91
  10  10 -22    1.08    5.44
 -10  10  23   -0.00    3.74
  10  10 -23    7.13    5.95
 -10  10  24   -0.00    7.04
  10  10 -24   -0.00    5.66
 -10  10  25    6.75    8.27
 -10  11   1    0.00    6.84
  10 -11  -1    0.00    6.89
  10  11  -1    0.00    2.98
 -10  11   2   -0.00    5.98
  10 -11  -2   -0.00    7.56
  10  11  -2    2.20    2.95
 -10  11   3    3.68    6.54
  10 -11  -3    3.63    6.44
  10  11  -3   11.22    4.81
 -10  11   4    3.38    6.57
  10 -11  -4    3.32    6.85
  10  11  -4    0.08    3.05
 -10  11   5   -0.00    4.82
  10 -11  -5    0.00    7.80
  10  11  -5    1.81    3.22
 -10  11   6    8.11    7.32
  10 -11  -6    1.04    6.38
  10  11  -6    2.16    2.79
 -10  11   7    4.53    6.90
  10 -11  -7   10.07    8.79
  10  11  -7   11.54    5.08
 -10  11   8    0.00    5.47
  10 -11  -8    2.45    7.12
  10  11  -8    0.00    3.21
 -10  11   9   -0.00    6.71
  10 -11  -9   -0.00    6.07
  10  11  -9    0.07    4.21
 -10  11  10    0.00    6.65
  10 -11 -10    0.84    5.90
  10  11 -10    1.56    4.74
 -10  11  11   11.70    7.51
  10 -11 -11   10.90    7.82
  10  11 -11    6.38    6.31
 -10  11  12   -0.00    5.53
  10 -11 -12    0.00    6.39
  10  11 -12    1.23    4.95
 -10  11  13    3.66    7.23
 -10  11  13    5.71    7.32
  10 -11 -13   -0.00    4.58
  10  11 -13    2.84    4.87
 -10  11  14    5.88    6.96
 -10  11  14    0.74    5.29
  10 -11 -14   -0.00    5.13
  10  11 -14    1.31    4.77
 -10  11  15    4.18    7.20
  10 -11 -15   -0.00    5.56
  10  11 -15    0.92    4.97
 -10  11  16    0.34    4.66
  10 -11 -16   -0.00    6.40
  10  11 -16    1.58    4.28
 -10  11  17    2.77    6.84
  10 -11 -17    6.35    7.27
  10  11 -17    8.63    5.46
 -10  11  18   -0.00    6.74
  10 -11 -18   -0.00    6.14
  10  11 -18    0.00    4.83
 -10  11  19    5.95    5.98
  10 -11 -19   -0.00    6.69
  10  11 -19    3.93    5.49
 -10  11  20   -0.00    6.45
  10 -11 -20   -0.00    5.51
  10  11 -20    0.07    4.45
 -10  11  21    2.00    6.20
  10 -11 -21    3.90    6.38
 -10  11  22    0.85    5.82
  10 -11 -22    2.10    5.97
 -10  11  23    5.82    7.71
  10 -11 -23    5.51    5.91
 -10  12   1    3.25    6.79
  10 -12  -1   -0.00    5.83
  10  12  -1    1.72    2.71
 -10  12   2    0.19    4.90
  10 -12  -2   -0.00    6.08
  10  12  -2    3.17    2.90
 -10  12   3    1.88    5.57
  10 -12  -3    1.24    6.78
  10  12  -3    2.89    3.33
 -10  12   4   -0.00    5.24
  10 -12  -4   -0.00    6.09
  10  12  -4   -0.00    2.72
 -10  12   5    1.66    4.87
  10 -12  -5    6.65    7.14
  10  12  -5    3.36    3.31
 -10  12   6    0.29    5.77
  10 -12  -6    1.10    6.26
  10  12  -6   -0.00    3.65
 -10  12   7   -0.00    6.76
  10 -12  -7   -0.00    5.61
  10  12  -7   -0.00    3.72
 -10  12   8    4.65    6.03
  10 -12  -8    5.80    6.94
  10  12  -8    3.03    4.13
 -10  12   9    2.62    6.73
  10 -12  -9    4.82    5.95
  10  12  -9   12.83    5.82
 -10  12  10    3.86    6.09
  10 -12 -10   -0.00    6.45
  10  12 -10    2.70    4.11
 -10  12  11    2.74    6.08
  10 -12 -11   -0.00    4.66
  10  12 -11    0.00    4.03
 -10  12  12    1.17    6.63
  10 -12 -12   -0.00    5.37
  10  12 -12    0.00    4.44
 -10  12  13    0.44    5.67
  10 -12 -13    2.35    5.81
  10  12 -13   -0.00    5.32
 -10  12  14    9.78    7.62
  10 -12 -14    1.15    5.43
  10  12 -14    0.00    4.30
 -10  12  15    1.76    6.46
 -10  12  15    0.00    7.28
  10 -12 -15   -0.00    6.37
  10  12 -15    3.78    4.62
 -10  12  16   -0.00    6.15
 -10  12  16    3.74    5.50
  10 -12 -16    0.77    5.67
  10  12 -16   -0.00    4.06
 -10  12  17   -0.00    5.25
  10 -12 -17    0.50    5.22
  10  12 -17    0.00    4.76
 -10  12  18   -0.00    6.89
  10 -12 -18   -0.00    6.00
 -10  12  19   15.64    9.27
  10 -12 -19    7.25    7.68
 -10  12  20   -0.00    5.33
  10 -12 -20    1.46    6.41
  10 -12 -21   -0.00    4.70
 -10  13   1    0.00    7.42
  10 -13  -1    0.00    4.87
  10  13  -1    0.22    2.43
 -10  13   2   -0.00    6.50
  10 -13  -2    3.77    6.36
  10  13  -2   -0.00    2.31
 -10  13   3    0.00    6.42
  10 -13  -3   14.95    8.76
  10  13  -3    2.34    2.99
 -10  13   4    5.11    6.87
  10 -13  -4    1.14    6.32
  10  13  -4    3.61    3.96
 -10  13   5    0.18    6.69
  10 -13  -5    1.02    6.96
  10  13  -5    3.77    4.25
 -10  13   6    5.06    6.81
  10 -13  -6   -0.00    4.66
  10  13  -6    1.96    3.74
 -10  13   7   -0.00    4.87
  10 -13  -7    7.71    6.85
  10  13  -7    3.21    3.79
 -10  13   8    1.30    5.64
  10 -13  -8    7.78    6.49
  10  13  -8   -0.00    4.11
 -10  13   9   -0.00    5.47
  10 -13  -9    2.49    5.39
  10  13  -9   -0.00    4.00
 -10  13  10    2.00    6.56
  10 -13 -10    0.24    4.84
  10  13 -10   -0.00    4.13
 -10  13  11    3.10    7.60
  10 -13 -11    2.53    6.20
  10  13 -11    0.00    4.83
 -10  13  12   -0.00    5.74
  10 -13 -12    4.47    7.88
  10  13 -12    1.40    4.48
 -10  13  13    0.00    6.05
  10 -13 -13    4.66    6.76
  10  13 -13    0.00    4.45
 -10  13  14    0.00    5.15
  10 -13 -14    8.25    7.13
 -10  13  15    0.00    6.40
  10 -13 -15    5.48    6.70
 -10  13  16   -0.00    6.33
  10 -13 -16   -0.00    4.73
 -10  13  17    0.00    6.37
 -10  13  17    7.07    6.85
  10 -13 -17    8.01    6.61
 -10  13  18    3.42    6.31
  10 -13 -18    4.27    6.81
 -10  14   1    2.62    7.16
  10 -14  -1   -0.00    7.18
  10  14  -1    0.00    2.49
 -10  14   2    5.48    7.46
  10 -14  -2    0.09    5.35
  10  14  -2    0.40    3.38
 -10  14   3    0.00    6.28
  10 -14  -3    2.39    6.50
  10  14  -3    1.94    3.06
 -10  14   4   -0.00    6.04
  10 -14  -4    2.94    6.43
  10  14  -4    0.60    3.34
 -10  14   5    2.45    6.17
  10 -14  -5    7.83    8.04
  10  14  -5    8.63    4.71
 -10  14   6   -0.00    6.45
  10 -14  -6    0.00    6.86
  10  14  -6    1.10    3.48
 -10  14   7   -0.00    6.17
  10 -14  -7   -0.00    5.91
  10  14  -7   -0.00    3.95
 -10  14   8   -0.00    5.53
  10 -14  -8   15.99    7.65
  10  14  -8    0.00    3.70
 -10  14   9    0.00    6.69
  10 -14  -9    5.12    6.10
 -10  14  10   -0.00    5.10
  10 -14 -10   -0.00    4.50
 -10  14  11    0.73    7.29
  10 -14 -11    0.00    5.80
 -10  14  12    6.85    7.54
  10 -14 -12   -0.00    4.87
 -10  14  13   -0.00    6.07
  10 -14 -13    3.25    7.06
 -10  14  14   -0.00    5.59
 -10  14  15    3.62    5.82
 -10  14  16    0.13    6.04
 -10  14  17    1.21    4.12
 -10  15   1    0.00    7.12
  10  15  -1    0.00    3.24
 -10  15   2    0.00    6.40
  10  15  -2    1.15    3.07
 -10  15   3    0.00    7.29
  10  15  -3   -0.00    3.31
 -10  15   4    5.81    7.40
  10  15  -4   -0.00    3.43
 -10  15   5   -0.00    5.67
 -10  15   6    0.00    7.93
 -10  15   7    0.00    6.50
 -10  15   8    2.71    7.41
 -10  15   9   -0.00    5.70
 -10  15  10   -0.00    5.78
 -10  15  11   -0.00    5.04
 -10  16   1    6.24    7.75
 -10  16   2    6.94    8.12
 -10  16   3   -0.00    7.01
  -9   0   1    8.78    5.50
  -9   0   1   14.60    7.12
   9   0  -1    0.46    4.67
  -9   0   2    0.00    4.03
  -9   0   2   -0.00    3.71
   9   0  -2    2.07    4.73
  -9   0   3  127.42   18.88
  -9   0   3  128.71   19.10
   9   0  -3  120.55   18.34
  -9   0   4    3.05    3.93
  -9   0   4   -0.00    4.22
  -9   0   5   37.26    9.80
  -9   0   6    1.59    4.45
  -9   0  11    4.39    4.71
  -9   0  12    6.59    5.71
  -9   0  13  117.81   18.47
   9   0 -13  102.04   18.07
  -9   0  14   -0.00    5.24
   9   0 -14    0.00    5.03
  -9   0  15   25.34    9.11
   9   0 -15    8.67    6.17
  -9   0  16    0.50    4.54
   9   0 -16   -0.00    4.68
  -9   0  17   13.48    7.80
   9   0 -17   22.03    8.74
  -9   0  18    0.00    5.37
   9   0 -18    2.13    5.94
  -9   0  19   62.50   13.82
   9   0 -19   48.32   13.33
  -9   0  20    0.88    4.87
   9   0 -20    0.10    6.23
  -9   0  21   16.57    8.65
   9   0 -21   12.57    7.85
  -9   0  22    0.00    5.94
   9   0 -22    5.74    6.68
  -9   0  23   37.83   11.35
   9   0 -23   27.20   11.48
  -9   0  24    3.70    6.43
   9   0 -24    3.85    5.41
  -9   0  25   12.67    8.22
   9   0 -25   10.77    7.04
  -9   0  26    5.41    6.87
   9   0 -26    2.11    6.28
  -9   0  27   -0.00    5.41
   9   0 -27   -0.00    5.09
  -9   0  28   -0.00    8.17
  -9   0  29    9.91    8.50
  -9   0  30    4.61    6.94
  -9   0  31    0.47    8.73
  -9   0  32    9.29    7.91
  -9   0  33   -0.00    7.12
  -9   0  34   -0.00    8.16
  -9   1   1  304.52   34.84
  -9   1   1  270.82   34.21
   9  -1  -1  285.53   34.14
   9   1  -1  315.26   33.92
  -9  -1   1  289.09   33.66
  -9   1   2   -0.00    4.86
  -9   1   2   -0.00    4.56
   9  -1  -2    6.99    5.10
   9   1  -2    5.75    4.62
  -9  -1   2    3.07    4.93
  -9  -1   2    3.21    3.96
  -9   1   3    0.00    4.43
  -9   1   3    6.33    5.30
   9  -1  -3    6.28    5.21
  -9  -1   3    0.00    4.61
  -9  -1   3    3.86    4.22
  -9   1   4   18.53    8.07
  -9   1   4   35.94    9.49
  -9  -1   4   40.48    9.54
  -9  -1   4   45.11    9.66
  -9  -1   5   70.68   13.36
  -9  -1   6   -0.00    3.84
  -9  -1   7   33.97    9.31
  -9  -1   8    1.83    4.00
   9   1  -9   14.79    6.20
  -9   1  10   -0.00    4.62
   9   1 -10    0.00    4.88
  -9   1  11   85.59   15.26
   9   1 -11   68.28   13.88
  -9   1  12    0.00    5.34
   9   1 -12    5.79    5.17
  -9  -1  12    5.07    5.40
  -9   1  13    0.70    5.50
   9   1 -13    0.43    5.35
  -9  -1  13    3.46    5.14
  -9   1  14    0.94    4.79
   9   1 -14    4.58    5.30
  -9  -1  14   -0.00    4.62
  -9   1  15   65.41   13.56
  -9  -1  15   54.73   12.27
  -9   1  16    6.45    6.76
   9   1 -16    0.00    5.53
  -9  -1  16   10.12    6.70
  -9   1  17   42.23   10.71
   9  -1 -17   17.15    8.37
   9   1 -17   29.57   10.47
  -9  -1  17   33.05   10.06
  -9   1  18    1.80    5.05
   9  -1 -18    0.00    5.12
   9   1 -18   -0.00    5.90
  -9  -1  18    1.56    5.23
  -9   1  19    0.25    5.56
   9  -1 -19    1.81    6.28
   9   1 -19    3.42    5.63
  -9  -1  19    4.71    6.35
  -9   1  20    0.84    4.84
   9  -1 -20    2.85    5.85
   9   1 -20    0.00    5.67
  -9  -1  20   -0.00    4.61
  -9   1  21   35.84   11.01
   9  -1 -21   44.58   12.52
   9   1 -21   23.68    9.90
  -9  -1  21   44.20   11.63
  -9   1  22    9.31    6.12
   9  -1 -22    0.84    6.39
   9   1 -22   -0.00    6.81
  -9  -1  22   -0.00    5.95
  -9   1  23    0.00    6.66
   9  -1 -23    0.95    5.67
   9   1 -23    0.00    5.74
  -9  -1  23    4.07    5.64
  -9   1  24   -0.00    6.22
   9  -1 -24   -0.00    5.80
   9   1 -24   -0.00    6.50
  -9  -1  24    0.65    4.41
  -9   1  25    1.40    6.11
   9  -1 -25    1.23    5.62
   9   1 -25    0.00    4.19
  -9  -1  25    0.00    6.08
  -9   1  26    0.00    5.63
   9   1 -26   -0.00    4.90
  -9  -1  26    7.49    5.76
  -9   1  27   12.13    8.51
   9   1 -27    0.97    6.00
  -9  -1  27    0.00    6.12
  -9   1  28   -0.00    6.17
   9   1 -28    0.00    6.29
  -9  -1  28    9.12    7.40
  -9   1  29   -0.00    6.36
  -9  -1  29    3.01    5.90
  -9   1  30    0.00    5.00
  -9  -1  30    2.95    7.43
  -9   1  31    6.84    7.78
  -9  -1  31    0.33    6.78
  -9   1  32    2.49    6.21
  -9  -1  32    0.00    7.77
  -9   1  33    5.23    6.42
  -9  -1  33    8.58    7.63
  -9   1  34    0.00    5.96
  -9  -1  34    0.00    6.44
  -9   2   1   27.93    8.65
   9   2  -1   30.41    7.91
   9   2  -1   40.85    8.24
   9   2  -1   12.54    6.90
  -9  -2   1   25.40    7.78
  -9   2   2   -0.00    4.31
   9   2  -2    3.97    4.18
  -9  -2   2    3.22    4.46
  -9   2   3  114.23   17.52
   9   2  -3   96.16   14.79
  -9  -2   3   65.55   13.22
  -9   2   4    5.52    5.28
   9   2  -4    2.89    5.00
  -9  -2   4    0.00    3.72
  -9   2   5   15.03    7.85
   9   2  -5   11.94    6.53
  -9  -2   5   14.19    6.55
   9   2  -6    8.62    5.53
  -9  -2   6   -0.00    4.17
   9   2  -7   49.98   10.94
  -9  -2   7   46.38   10.56
  -9   2   8   34.67    9.10
   9   2  -8   18.33    7.78
  -9  -2   8   17.21    6.86
  -9   2   9   19.70    8.62
   9   2  -9   30.10    9.12
  -9  -2   9   25.71    8.34
  -9   2  10   -0.00    4.65
   9   2 -10    3.97    4.69
  -9   2  11    3.44    5.38
   9   2 -11   -0.00    5.25
  -9   2  12   12.49    6.61
   9   2 -12   10.17    7.05
  -9   2  13   28.99    9.45
   9   2 -13   28.21    8.45
  -9  -2  13   11.84    6.81
  -9   2  14   21.55    9.13
   9   2 -14   21.42    8.16
  -9  -2  14   13.72    7.26
  -9   2  15   11.97    6.68
   9   2 -15    8.04    6.53
  -9  -2  15    4.84    6.38
  -9   2  16    0.19    4.59
   9   2 -16    2.04    5.50
  -9  -2  16   -0.00    5.15
  -9   2  17   26.97    9.38
   9   2 -17   10.57    7.72
  -9  -2  17   38.70   10.68
  -9   2  18    8.21    6.82
   9   2 -18   -0.00    5.45
  -9  -2  18   -0.00    4.95
  -9   2  19   93.02   16.37
   9   2 -19   58.21   14.18
  -9  -2  19   75.99   15.51
  -9   2  20   -0.00    4.77
   9   2 -20    2.93    5.69
  -9  -2  20    3.62    5.14
  -9   2  21    0.00    6.20
   9  -2 -21    2.93    5.30
   9   2 -21    6.26    6.36
  -9  -2  21    3.00    5.48
  -9   2  22    1.73    5.73
   9  -2 -22   13.07    8.49
   9   2 -22    0.93    5.47
  -9  -2  22    6.90    6.72
  -9   2  23   23.86    9.82
   9  -2 -23   31.39   11.38
   9   2 -23   25.73   10.62
  -9  -2  23   55.06   13.02
  -9   2  24   -0.00    5.83
   9  -2 -24    3.36    6.62
   9   2 -24   -0.00    4.69
  -9  -2  24    4.99    6.07
  -9   2  25    4.75    7.63
   9   2 -25    2.17    5.31
  -9  -2  25    4.38    6.51
  -9   2  26    5.43    5.97
   9   2 -26    0.00    5.49
  -9  -2  26    0.70    5.53
  -9   2  27    0.00    6.65
   9   2 -27    2.62    6.20
  -9  -2  27    0.00    5.29
  -9   2  28   -0.00    5.14
   9   2 -28    2.41    5.70
  -9  -2  28    4.29    6.50
  -9   2  29    0.00    7.50
   9   2 -29    4.75    6.61
  -9  -2  29    0.00    6.38
  -9   2  30    2.16    7.48
   9   2 -30    4.35    7.60
  -9  -2  30    1.27    5.40
  -9   2  31    0.00    6.55
  -9  -2  31   -0.00    6.01
  -9   2  32    1.81    6.91
  -9  -2  32    3.03    6.68
  -9   2  33   -0.00    7.70
  -9  -2  33    5.38    6.60
  -9   2  34   11.04    7.71
  -9  -2  34    7.82    7.37
  -9   3   1  157.75   22.59
   9   3  -1  158.92   19.64
   9   3  -1  161.09   19.17
  -9  -3   1  109.32   17.89
  -9   3   2   34.39    9.93
   9   3  -2   27.52    7.57
   9   3  -2   20.79    7.32
  -9  -3   2   22.13    7.11
  -9   3   3    5.95    5.14
   9   3  -3    0.00    4.41
   9   3  -3   -0.00    4.15
  -9  -3   3    1.85    3.85
  -9   3   4    3.29    5.55
   9  -3  -4   -0.00    5.23
   9  -3  -4    4.01    5.25
   9   3  -4    3.09    3.95
  -9  -3   4    5.31    4.91
  -9   3   5   51.39   11.67
  -9   3   5   52.11   12.01
   9  -3  -5   26.51    8.54
   9  -3  -5   37.54   10.41
   9   3  -5   46.48   10.08
  -9  -3   5   27.19    8.37
  -9   3   6   27.71    9.41
   9  -3  -6   15.91    7.65
   9  -3  -6   48.58   12.00
   9   3  -6   25.78    8.31
  -9  -3   6   32.02    8.86
  -9   3   7   21.41    8.06
   9  -3  -7   21.58    8.27
   9   3  -7   22.55    8.56
  -9  -3   7   21.88    7.25
  -9   3   8   -0.00    5.05
   9  -3  -8    1.27    5.07
   9   3  -8   -0.00    4.64
  -9  -3   8    0.00    4.52
  -9   3   9   13.32    7.12
   9  -3  -9    7.23    6.33
   9   3  -9   14.10    7.42
  -9  -3   9   14.48    6.77
  -9   3  10    6.76    5.64
   9  -3 -10    1.18    5.26
   9   3 -10    7.69    5.97
  -9  -3  10    6.82    5.45
  -9   3  11   97.69   17.85
   9  -3 -11  102.65   18.20
   9   3 -11  108.97   17.51
  -9   3  12   27.80    8.89
   9  -3 -12    9.06    6.91
   9   3 -12    6.83    5.95
  -9   3  13    8.40    7.04
   9   3 -13    4.99    5.60
  -9   3  14    4.50    5.35
   9   3 -14   -0.00    4.77
  -9  -3  14    6.71    5.59
  -9   3  15   36.93   11.30
   9   3 -15   41.76   11.47
  -9  -3  15   19.96    8.08
  -9   3  16    6.87    6.81
   9   3 -16    7.34    5.78
  -9  -3  16   11.34    6.88
  -9   3  17   28.06    9.30
   9   3 -17   10.28    7.13
  -9  -3  17   20.80    7.62
  -9   3  18    3.66    5.81
   9   3 -18    3.10    5.23
  -9  -3  18   -0.00    4.57
  -9   3  19   -0.00    4.90
   9   3 -19    1.01    4.60
  -9  -3  19    4.71    4.91
  -9   3  20    7.99    6.55
   9   3 -20    0.00    4.68
  -9  -3  20    1.94    6.03
  -9   3  21   53.58   12.97
   9   3 -21   18.73    9.06
  -9  -3  21   37.17   11.39
  -9   3  22    1.16    6.20
   9   3 -22    0.40    4.79
  -9  -3  22    1.74    5.38
  -9   3  23   10.55    8.86
   9   3 -23    5.86    7.65
  -9  -3  23   24.13    9.82
  -9   3  24    4.89    6.32
   9   3 -24   -0.00    6.47
  -9  -3  24    1.80    6.28
  -9   3  25    8.85    8.30
   9   3 -25   20.12    9.01
  -9  -3  25   14.61    8.19
  -9   3  26    1.37    5.25
   9   3 -26    3.91    6.15
  -9  -3  26    1.47    6.14
  -9   3  27    2.29    4.96
   9   3 -27   10.06    7.86
  -9  -3  27    8.55    6.87
  -9   3  28    0.00    6.09
   9   3 -28    4.25    6.77
  -9  -3  28    0.00    6.01
  -9   3  29    4.13    5.93
   9   3 -29    0.70    5.05
  -9  -3  29    6.07    7.42
  -9   3  30    7.26    6.88
   9   3 -30   -0.00    6.98
  -9  -3  30   -0.00    7.66
  -9   3  31    2.00    5.94
   9   3 -31    3.86    6.90
  -9  -3  31    9.80    7.41
  -9   3  32   -0.00    6.20
  -9  -3  32   -0.00    9.15
  -9   3  33    0.00    5.59
  -9  -3  33   -0.00    5.67
  -9  -3  34    1.05    6.12
  -9   4   1    0.00    4.61
   9  -4  -1    1.22    5.28
   9   4  -1    1.88    3.43
   9   4  -1   -0.00    3.05
  -9  -4   1    5.15    4.17
  -9   4   2   28.29    9.58
  -9   4   2   41.81   11.38
   9  -4  -2   26.99    8.78
   9  -4  -2   39.17   10.78
   9   4  -2   27.24    7.39
   9   4  -2   33.21    7.99
  -9  -4   2   38.11    8.77
  -9   4   3   40.82   10.80
  -9   4   3   44.82   11.87
   9  -4  -3   40.27   10.78
   9  -4  -3   47.67   12.01
   9   4  -3   48.04    9.56
   9   4  -3   36.45    8.85
  -9  -4   3   40.20    9.19
  -9   4   4   40.13   10.79
  -9   4   4   52.61   12.48
   9  -4  -4   45.77   11.53
   9  -4  -4   26.14    9.22
   9   4  -4   48.62   10.06
   9   4  -4   41.33    9.91
  -9  -4   4   39.79    9.15
  -9   4   5   74.36   14.61
  -9   4   5   84.50   15.15
   9  -4  -5   46.13   12.52
   9  -4  -5   70.57   14.41
   9   4  -5   70.53   11.66
   9   4  -5   59.77   11.45
  -9  -4   5   37.42   10.00
  -9   4   6   -0.00    3.99
  -9   4   6   -0.00    5.43
   9  -4  -6    1.93    5.52
   9  -4  -6    0.55    4.99
   9   4  -6   -0.00    5.47
  -9  -4   6    0.00    3.79
  -9   4   7   78.86   15.11
   9  -4  -7   35.61   10.61
   9  -4  -7   53.66   12.50
   9   4  -7   53.77   11.39
  -9  -4   7   47.40   10.59
  -9   4   8   81.39   15.20
   9  -4  -8   79.88   15.58
   9   4  -8   58.89   12.31
  -9  -4   8   54.46   11.37
  -9   4   9   58.27   13.04
   9  -4  -9   54.55   13.22
   9   4  -9   59.82   11.94
  -9  -4   9   42.18   10.39
  -9   4  10    1.51    5.38
   9  -4 -10    2.33    5.40
   9   4 -10   -0.00    3.94
  -9  -4  10   -0.00    4.66
  -9   4  11    6.24    6.90
   9  -4 -11    2.65    5.71
   9   4 -11    0.97    4.39
  -9   4  12   -0.00    5.75
   9  -4 -12    0.00    5.63
   9   4 -12   -0.00    4.38
  -9   4  13   48.06   11.44
   9  -4 -13   39.78   12.19
   9   4 -13   30.71    9.20
  -9   4  14    7.73    7.60
   9  -4 -14    9.31    6.76
   9   4 -14    9.15    6.37
  -9  -4  14   15.18    6.86
  -9   4  15   27.10    9.02
   9  -4 -15   21.50    8.46
   9   4 -15    7.32    5.92
  -9  -4  15   19.87    8.23
  -9   4  16    0.00    6.31
   9  -4 -16    3.65    5.71
   9   4 -16   -0.00    4.62
  -9  -4  16    2.63    5.24
  -9   4  17   24.48    8.54
   9  -4 -17   24.87    9.42
   9   4 -17    3.47    6.17
  -9  -4  17   18.07    8.20
  -9   4  18   23.37    9.36
   9  -4 -18   58.27   14.03
   9   4 -18   26.19    9.83
  -9  -4  18   49.74   11.97
  -9   4  19   46.83   12.30
   9   4 -19   29.27   10.75
  -9  -4  19   40.96   11.55
  -9   4  20   -0.00    4.95
   9   4 -20   -0.00    5.65
  -9  -4  20    0.00    5.84
  -9   4  21   -0.00    5.13
   9   4 -21    0.00    4.99
  -9  -4  21    5.07    5.57
  -9   4  22    2.04    5.28
   9   4 -22    0.00    5.92
  -9  -4  22    5.66    6.94
  -9   4  23   41.99   11.72
   9   4 -23   18.49    8.88
  -9  -4  23   26.01    9.42
  -9   4  24   14.83    8.03
   9   4 -24    5.91    7.64
  -9  -4  24   13.33    8.11
  -9   4  25    0.00    6.12
   9   4 -25    1.87    5.57
  -9  -4  25    4.52    5.75
  -9   4  26   -0.00    5.67
   9   4 -26   -0.00    4.76
  -9  -4  26    1.64    6.44
  -9   4  27    4.14    6.70
   9   4 -27   -0.00    5.51
  -9  -4  27   -0.00    7.29
  -9   4  28   15.30    8.33
   9   4 -28   10.98    8.28
  -9  -4  28    0.00    5.33
  -9   4  29    1.49    5.69
   9   4 -29   10.82    9.25
  -9  -4  29    7.28    8.49
  -9   4  30   14.72    6.86
   9   4 -30   -0.00    5.67
  -9  -4  30    5.16    6.97
  -9   4  31    2.65    6.58
   9   4 -31    1.05    5.82
  -9  -4  31    0.00    5.87
  -9   4  32    5.41    6.71
   9   4 -32    2.12    4.80
  -9  -4  32   -0.00    6.30
  -9   4  33    1.27    6.36
  -9  -4  33   -0.00    6.43
  -9   5   1  100.76   18.24
   9  -5  -1   85.37   16.74
   9  -5  -1   93.24   17.50
   9   5  -1  119.03   15.16
   9   5  -1   91.79   14.10
  -9  -5   1   97.75   14.46
  -9   5   2   49.88   13.07
   9  -5  -2   38.54   11.04
   9  -5  -2   45.28   11.78
   9   5  -2   43.53    9.07
   9   5  -2   39.42    8.99
  -9  -5   2   57.28   10.13
  -9   5   3    9.84    7.03
  -9   5   3   33.63   10.43
   9  -5  -3   15.28    7.74
   9  -5  -3    7.55    5.94
   9   5  -3    5.72    4.52
   9   5  -3    6.01    5.17
  -9  -5   3    5.70    4.67
  -9   5   4   37.66   10.99
  -9   5   4   44.89   12.28
   9  -5  -4   53.39   12.64
   9  -5  -4   32.99   11.17
   9   5  -4   49.15    9.86
   9   5  -4   44.28    9.93
  -9  -5   4   56.82   10.59
  -9   5   5   17.63    8.20
  -9   5   5   31.23   10.12
   9  -5  -5   27.74    9.89
   9  -5  -5    5.47    6.29
   9   5  -5   26.09    7.58
   9   5  -5   25.31    7.67
  -9  -5   5   33.20    7.87
  -9   5   6   32.84   10.47
  -9   5   6   42.58   11.31
   9  -5  -6   22.19    8.96
   9  -5  -6   59.22   12.96
   9   5  -6   23.41    7.63
   9   5  -6   27.16    7.98
  -9  -5   6   39.28    8.80
  -9   5   7   77.71   14.62
   9  -5  -7   73.54   14.22
   9  -5  -7   63.75   14.27
   9   5  -7   50.20   11.53
  -9  -5   7   45.74   10.30
  -9   5   8    5.01    6.42
   9  -5  -8    1.42    5.68
   9  -5  -8    2.19    5.78
   9   5  -8    0.00    3.93
  -9  -5   8    5.49    4.76
  -9   5   9   -0.00    5.79
   9  -5  -9    2.81    4.65
   9   5  -9   -0.00    3.88
  -9  -5   9    0.93    3.45
  -9   5  10    0.00    6.37
   9  -5 -10   12.40    7.51
   9   5 -10    3.26    3.87
  -9  -5  10    4.35    5.01
  -9   5  11   49.20   12.62
   9  -5 -11   44.10   12.60
   9   5 -11   48.05   10.50
  -9  -5  11   41.22   10.30
  -9   5  12   15.37    7.70
   9  -5 -12   38.57   11.50
   9   5 -12   10.34    6.63
  -9   5  13    3.69    5.24
   9  -5 -13    1.37    6.10
   9   5 -13    2.93    5.13
  -9   5  14   12.09    7.57
   9  -5 -14    4.86    6.89
   9   5 -14   11.40    7.42
  -9  -5  14   22.66    8.37
  -9   5  15   11.33    5.87
   9  -5 -15    6.91    7.16
   9   5 -15    6.58    5.86
  -9  -5  15   13.73    6.77
  -9   5  16   28.33   10.31
   9  -5 -16   22.66    9.11
   9   5 -16    7.95    6.81
  -9  -5  16   17.51    7.67
  -9   5  17   32.82   10.00
   9  -5 -17   22.65   10.29
   9   5 -17   13.35    6.78
  -9  -5  17   24.71    8.61
  -9   5  18    6.35    6.57
   9   5 -18    5.69    6.09
  -9  -5  18    3.38    5.50
  -9   5  19    1.59    4.63
   9   5 -19    2.62    5.52
  -9  -5  19    2.11    6.03
  -9   5  20    5.33    6.38
   9   5 -20    3.59    5.08
  -9  -5  20   -0.00    5.99
  -9   5  21   15.54    8.64
   9   5 -21    5.68    6.90
  -9  -5  21    5.77    6.93
  -9   5  22   11.48    8.07
   9   5 -22   13.13    7.78
  -9  -5  22    7.89    7.36
  -9   5  23    7.99    7.77
   9   5 -23   11.46    7.68
  -9  -5  23   13.59    8.68
  -9   5  24    3.00    7.05
   9   5 -24   -0.00    5.68
  -9  -5  24    1.32    5.45
  -9   5  25    0.00    5.84
   9   5 -25    4.33    6.26
  -9  -5  25    0.00    5.94
  -9   5  26   29.48   10.14
   9   5 -26   10.81    7.82
  -9  -5  26    4.50    7.22
  -9   5  27   13.55    7.86
   9   5 -27    0.00    4.97
  -9  -5  27    6.02    7.55
  -9   5  28    5.44    6.53
   9   5 -28   -0.00    4.94
  -9  -5  28   -0.00    6.75
  -9   5  29    0.35    5.92
   9   5 -29    2.01    5.58
  -9  -5  29    0.00    6.61
  -9   5  30    1.14    5.16
   9   5 -30    0.06    5.25
  -9  -5  30   10.94    8.15
  -9   5  31    0.00    6.45
   9   5 -31    1.04    7.29
  -9  -5  31    3.63    6.95
  -9   5  32    1.88    4.79
   9   5 -32    3.92    4.84
  -9  -5  32    8.87    6.90
   9   5 -33    5.98    7.41
  -9  -5  33    4.81    8.03
  -9   6   1    5.62    6.47
   9  -6  -1    4.40    5.34
   9  -6  -1    0.19    4.96
   9   6  -1    0.54    3.63
  -9  -6   1   -0.00    3.17
  -9   6   2   69.17   15.43
   9  -6  -2   91.29   16.44
   9  -6  -2   99.55   17.16
   9   6  -2   45.03   10.59
  -9  -6   2   87.73   12.59
  -9   6   3   26.86    9.78
   9  -6  -3   13.29    9.09
   9  -6  -3   16.84    8.05
   9   6  -3   23.65    6.64
  -9  -6   3   23.39    6.82
  -9   6   4   13.24    7.55
  -9   6   4   17.88    9.01
   9  -6  -4   19.29    8.44
   9  -6  -4   29.22   10.65
   9   6  -4   26.56    7.57
  -9  -6   4   21.13    6.77
  -9   6   5   24.69    8.90
  -9   6   5   14.93    7.51
   9  -6  -5    8.90    6.68
   9  -6  -5   13.47    7.84
   9   6  -5   22.09    6.81
  -9  -6   5   16.46    5.97
  -9   6   6    2.22    5.17
  -9   6   6   11.29    7.47
   9  -6  -6    4.88    6.28
   9  -6  -6   10.01    7.12
   9   6  -6    3.05    3.80
  -9  -6   6    9.65    5.44
  -9   6   7   33.09    9.87
  -9   6   7   21.46    8.87
   9  -6  -7   14.62    7.84
   9  -6  -7   23.35    9.43
   9   6  -7   20.24    6.83
  -9  -6   7   16.78    6.55
  -9   6   8   50.49   12.52
   9  -6  -8   54.23   12.70
   9  -6  -8   64.64   15.02
   9   6  -8   38.02    9.99
  -9  -6   8   50.35   10.59
  -9   6   9    9.78    7.54
   9  -6  -9    8.97    7.85
   9  -6  -9   16.70    8.75
   9   6  -9   11.81    6.27
  -9  -6   9   13.31    5.72
  -9   6  10    0.00    5.06
   9  -6 -10    6.29    4.60
   9  -6 -10    0.00    5.87
   9   6 -10   -0.00    3.89
  -9  -6  10   -0.00    4.06
  -9   6  11    1.73    5.08
   9  -6 -11    2.84    6.35
   9   6 -11    0.00    3.83
  -9  -6  11   -0.00    4.51
  -9   6  12   46.89   11.99
   9  -6 -12   19.13    9.66
   9   6 -12   26.44    8.23
  -9   6  13   14.66    7.89
   9  -6 -13   20.79    9.35
   9   6 -13    8.57    5.46
  -9   6  14   28.08   10.07
   9  -6 -14   21.76    9.67
   9   6 -14   34.91    9.29
  -9  -6  14   19.53    7.60
  -9   6  15    4.35    6.00
   9   6 -15    9.29    5.97
  -9  -6  15    4.14    5.68
  -9   6  16    3.82    6.15
   9   6 -16    0.00    4.19
  -9  -6  16   -0.00    4.41
  -9   6  17    0.97    6.21
   9   6 -17   10.50    5.79
  -9  -6  17    1.01    4.94
  -9   6  18   16.63    7.95
   9   6 -18   15.24    7.53
  -9  -6  18   35.35   10.21
  -9   6  19    2.64    5.85
   9   6 -19    9.48    7.57
  -9  -6  19    4.91    6.52
  -9   6  20    5.50    6.53
   9   6 -20    4.53    5.38
  -9  -6  20    4.23    5.83
  -9   6  21    0.04    5.72
   9   6 -21    2.24    5.25
  -9  -6  21    0.00    6.42
  -9   6  22   -0.00    5.04
   9   6 -22    1.24    5.44
  -9  -6  22   -0.00    5.75
  -9   6  23    8.84    6.71
   9   6 -23    7.84    7.16
  -9  -6  23    5.94    6.93
  -9   6  24    7.15    5.76
   9   6 -24    1.27    5.30
  -9  -6  24    0.00    5.99
  -9   6  25    5.12    6.17
   9   6 -25    6.47    7.11
  -9  -6  25    3.75    7.30
  -9   6  26   -0.00    5.99
   9   6 -26    2.77    5.71
  -9  -6  26   -0.00    7.43
  -9   6  27   -0.00    5.38
   9   6 -27   -0.00    5.33
  -9  -6  27    0.00    6.69
  -9   6  28    2.08    6.16
   9   6 -28    2.27    6.60
  -9  -6  28    3.62    5.81
  -9   6  29    4.68    6.83
   9   6 -29    4.77    6.14
  -9  -6  29    1.78    6.41
  -9   6  30    7.70    7.86
   9   6 -30    6.66    7.24
  -9  -6  30    4.26    8.09
  -9   6  31   -0.00    4.37
   9   6 -31    2.13    6.40
  -9  -6  31   -0.00    6.33
  -9   6  32    1.97    5.58
   9   6 -32    9.87    8.09
  -9  -6  32   -0.00    7.64
   9   6 -33    3.41    7.76
  -9  -6  33   -0.00    7.66
   9   6 -34   -0.00    6.26
  -9   7   1   19.64    9.14
   9  -7  -1   14.54    7.78
   9   7  -1    5.40    3.74
  -9   7   2   15.27    8.00
   9  -7  -2    4.07    6.70
   9   7  -2    7.59    4.52
  -9   7   3    4.47    6.84
   9  -7  -3    0.80    4.76
   9  -7  -3   -0.00    4.94
   9   7  -3    1.88    3.38
  -9   7   4   17.06    8.57
   9  -7  -4    9.02    6.12
   9  -7  -4   13.65    7.76
   9   7  -4   13.09    5.47
  -9   7   5    3.77    5.41
   9  -7  -5    7.19    6.24
   9  -7  -5   -0.00    4.50
   9   7  -5    0.85    3.66
  -9   7   6   35.35   11.12
  -9   7   6   39.58   12.05
   9  -7  -6   31.58   11.17
   9   7  -6   48.13    9.66
  -9  -7   6   43.13    9.06
  -9   7   7    1.56    5.74
  -9   7   7    5.55    6.72
   9  -7  -7    7.04    6.07
   9  -7  -7    1.23    6.86
   9   7  -7    1.95    3.78
  -9  -7   7    9.02    5.17
  -9   7   8    3.18    6.43
   9  -7  -8    4.87    6.31
   9  -7  -8    3.34    5.63
   9   7  -8   -0.00    3.48
  -9  -7   8   -0.00    3.94
  -9   7   9    7.49    7.71
   9  -7  -9   11.08    7.90
   9  -7  -9   19.53    8.70
   9   7  -9   13.75    6.28
  -9  -7   9    8.37    4.98
  -9   7  10   11.71    7.76
   9  -7 -10    7.44    6.23
   9  -7 -10   14.18    8.10
   9   7 -10   17.15    6.17
  -9  -7  10   10.13    6.02
  -9   7  11   10.27    6.37
   9  -7 -11   10.97    6.69
   9  -7 -11   11.57    7.47
   9   7 -11    8.46    5.99
  -9  -7  11    8.81    5.83
  -9   7  12   31.31   10.03
   9  -7 -12   22.24    9.68
   9   7 -12   36.42    9.45
  -9   7  13    1.72    4.45
   9   7 -13    2.63    4.55
  -9   7  14    4.46    6.38
   9   7 -14    0.85    3.83
  -9  -7  14    2.23    4.71
  -9   7  15   -0.00    4.76
   9   7 -15    6.78    5.21
  -9  -7  15   -0.00    4.97
  -9   7  16   40.15   11.40
   9   7 -16   33.41    9.40
  -9  -7  16   30.29    9.82
  -9   7  17   -0.00    6.36
   9   7 -17    4.88    5.53
  -9  -7  17   -0.00    4.93
  -9   7  18   -0.00    5.64
   9   7 -18   11.38    6.43
  -9  -7  18    5.82    5.89
  -9   7  19   12.00    7.75
   9   7 -19    0.11    5.69
  -9  -7  19   -0.00    4.97
  -9   7  20   13.02    7.71
   9   7 -20    9.76    6.22
  -9  -7  20    9.17    7.24
  -9   7  21    0.00    6.11
   9   7 -21   -0.00    5.52
  -9  -7  21    0.00    6.71
  -9   7  22   -0.00    6.45
   9   7 -22    8.43    6.48
  -9  -7  22   15.80    8.83
  -9   7  23    2.54    6.01
   9   7 -23    0.00    5.06
  -9  -7  23   -0.00    6.44
  -9   7  24    4.92    5.91
   9   7 -24    6.19    5.93
  -9  -7  24   -0.00    5.18
  -9   7  25    0.00    4.76
   9   7 -25   -0.00    5.24
  -9  -7  25    6.72    6.20
  -9   7  26   18.63    9.09
   9   7 -26    1.20    5.78
  -9  -7  26   12.59    7.93
  -9   7  27    3.74    5.96
   9   7 -27   -0.00    5.62
  -9  -7  27   -0.00    5.65
  -9   7  28   -0.00    5.95
   9   7 -28   10.76    7.02
  -9  -7  28    0.00    7.34
  -9   7  29    3.39    6.79
   9   7 -29   -0.00    5.29
  -9  -7  29    2.83    5.95
  -9   7  30    3.07    6.19
   9   7 -30   -0.00    6.63
  -9  -7  30    4.73    8.23
  -9   7  31    5.34    5.27
   9   7 -31    3.82    6.37
  -9  -7  31   -0.00    5.90
   9   7 -32   -0.00    7.54
  -9  -7  32   17.95    9.58
   9   7 -33    2.01    6.77
   9   7 -34   -0.00    6.06
   9  -8  -1    3.27    5.96
   9   8  -1   10.88    4.57
   9  -8  -2   17.95    9.73
   9   8  -2   15.67    5.36
   9  -8  -3    3.69    6.09
   9   8  -3   -0.00    3.43
   9  -8  -4   12.21    8.10
   9   8  -4   21.37    6.68
   9  -8  -5    2.29    6.40
   9  -8  -5    1.04    5.48
   9   8  -5    0.00    4.25
   9  -8  -6    2.15    5.87
   9  -8  -6    1.80    5.82
   9   8  -6    0.00    3.64
  -9   8   7    0.00    6.25
   9  -8  -7    1.90    5.83
   9   8  -7    2.19    4.28
  -9   8   8   55.96   13.46
  -9   8   8   58.26   13.60
   9  -8  -8   34.90   10.70
   9   8  -8   39.90    9.30
  -9   8   9    6.88    7.10
  -9   8   9    1.35    6.08
   9  -8  -9    3.67    5.63
   9   8  -9    4.37    4.08
  -9   8  10    7.41    7.24
   9  -8 -10    5.77    6.26
   9   8 -10    6.53    4.60
  -9   8  11    0.00    4.95
   9  -8 -11    4.36    6.56
   9   8 -11   -0.00    4.47
  -9  -8  11   -0.00    4.60
  -9   8  12   10.39    8.55
   9  -8 -12    6.93    7.56
   9   8 -12   11.89    6.45
  -9   8  13    0.05    5.35
   9  -8 -13    0.00    5.97
   9   8 -13   -0.00    4.65
  -9   8  14   32.20   10.94
   9  -8 -14   23.56    8.96
   9   8 -14   15.40    7.85
  -9  -8  14   15.45    7.03
  -9   8  15   -0.00    5.36
   9   8 -15    0.00    5.30
  -9  -8  15   -0.00    5.17
  -9   8  16   -0.00    6.69
   9   8 -16    6.51    5.00
  -9  -8  16    5.83    6.08
  -9   8  17    2.25    5.27
   9   8 -17   -0.00    4.60
  -9  -8  17    9.93    6.83
  -9   8  18   27.33   10.25
   9   8 -18    2.35    5.40
  -9  -8  18    7.45    6.59
  -9   8  19    5.23    6.72
   9   8 -19   -0.00    5.57
  -9  -8  19    6.30    6.00
  -9   8  20   17.43    8.76
   9   8 -20   -0.00    5.51
  -9  -8  20    1.45    5.41
  -9   8  21    2.27    6.76
   9   8 -21   -0.00    5.64
  -9  -8  21    7.91    6.10
  -9   8  22    0.28    4.74
   9   8 -22    4.14    5.42
  -9  -8  22    1.45    5.74
  -9   8  23   -0.00    4.80
   9   8 -23    3.45    5.65
  -9  -8  23   -0.00    4.76
  -9   8  24    4.00    6.43
   9   8 -24    0.00    5.57
  -9  -8  24    1.27    6.10
  -9   8  25   -0.00    3.87
   9   8 -25    7.77    6.90
  -9  -8  25    9.95    8.62
  -9   8  26    3.45    5.31
   9   8 -26   -0.00    4.41
  -9  -8  26   -0.00    6.48
  -9   8  27   -0.00    5.94
   9   8 -27    0.00    5.63
  -9  -8  27   -0.00    6.91
  -9   8  28    7.65    6.62
   9   8 -28   -0.00    5.91
  -9  -8  28    0.08    5.43
  -9   8  29   -0.00    5.95
   9   8 -29    5.70    6.45
  -9  -8  29    7.73    7.58
  -9   8  30    0.72    6.39
   9   8 -30    4.46    6.53
  -9  -8  30    0.00    7.07
   9   8 -31   -0.00    6.69
  -9  -8  31    1.60    6.88
   9   8 -32    0.84    7.45
  -9  -8  32    3.69    6.20
   9   8 -33   -0.00    7.34
  -9   9   1    0.00    6.56
   9  -9  -1    6.54    6.43
   9   9  -1    2.62    3.11
  -9   9   2   17.05    9.51
   9  -9  -2   10.42    8.72
   9   9  -2   13.15    4.90
  -9   9   3    2.99    6.39
   9  -9  -3   -0.00    6.97
   9   9  -3    1.20    3.28
  -9   9   4    0.85    6.48
   9  -9  -4    3.62    6.23
   9   9  -4    8.10    4.28
  -9   9   5   -0.00    5.11
   9  -9  -5    2.32    5.49
   9   9  -5    5.07    4.62
  -9   9   6   13.43    9.44
   9  -9  -6   51.80   12.45
   9   9  -6   24.66    7.29
  -9   9   7    0.71    4.48
   9  -9  -7   -0.00    4.98
   9   9  -7    1.82    3.92
  -9   9   8    0.00    6.39
   9  -9  -8    2.34    6.55
   9   9  -8   -0.00    3.46
  -9   9   9    0.70    4.77
  -9   9   9    0.06    4.84
   9  -9  -9    0.17    5.13
   9   9  -9    0.73    3.99
  -9   9  10    4.03    6.03
  -9   9  10    6.81    6.91
   9  -9 -10    3.05    5.28
   9   9 -10    4.90    4.82
  -9   9  11    0.29    4.72
   9  -9 -11   -0.00    5.96
   9   9 -11    1.12    3.90
  -9   9  12   14.01    8.04
   9  -9 -12   11.88    8.30
   9   9 -12   17.92    7.20
  -9   9  13    0.00    6.26
   9  -9 -13   -0.00    5.19
   9   9 -13   -0.00    4.57
  -9   9  14    1.74    5.55
   9  -9 -14    3.00    4.75
   9   9 -14    0.00    5.27
  -9   9  15   11.51    7.41
   9  -9 -15   -0.00    5.99
   9   9 -15    0.00    4.82
  -9   9  16   30.85   11.80
   9  -9 -16    9.56    7.77
   9   9 -16   12.13    6.83
  -9   9  17    3.73    5.70
   9   9 -17   -0.00    5.38
  -9  -9  17   -0.00    4.59
  -9   9  18    5.06    5.60
   9   9 -18    1.73    4.39
  -9  -9  18   -0.00    5.22
  -9   9  19    1.76    5.30
   9   9 -19    4.86    4.78
  -9  -9  19    7.35    7.13
  -9   9  20   -0.00    5.81
   9   9 -20    4.94    5.83
  -9  -9  20   13.65    8.52
  -9   9  21   -0.00    5.59
   9   9 -21    5.81    5.95
  -9  -9  21   -0.00    5.91
  -9   9  22   12.79    8.96
   9   9 -22   10.24    6.90
  -9  -9  22   11.72    8.12
  -9   9  23    0.00    5.60
   9   9 -23   -0.00    5.84
  -9  -9  23    0.00    5.63
  -9   9  24    0.87    5.53
   9   9 -24    1.73    5.40
  -9  -9  24   -0.00    5.02
  -9   9  25   -0.00    5.19
   9   9 -25    0.00    6.13
  -9  -9  25   -0.00    6.70
  -9   9  26    3.58    5.91
   9   9 -26   -0.00    5.64
  -9  -9  26    2.39    6.41
  -9   9  27    7.83    6.72
   9   9 -27    5.33    7.07
  -9  -9  27    2.56    6.85
  -9   9  28   -0.00    5.66
   9   9 -28    7.43    7.44
  -9  -9  28    1.82    7.03
  -9   9  29   -0.00    5.59
   9   9 -29    7.33    6.83
  -9  -9  29    4.28    7.05
   9   9 -30    5.78    6.92
  -9  -9  30    1.74    6.99
  -9  -9  31    2.66    6.11
  -9  10   1   -0.00    5.84
   9 -10  -1    4.03    7.39
   9  10  -1    0.18    2.75
  -9  10   2    8.64    8.00
   9 -10  -2   17.12    8.80
   9  10  -2    9.87    3.95
  -9  10   3   -0.00    5.54
   9 -10  -3    0.53    6.33
   9  10  -3    2.69    2.78
  -9  10   4    9.59    7.74
   9 -10  -4   25.85   10.66
   9  10  -4   24.31    6.36
  -9  10   5    2.01    6.09
   9 -10  -5   -0.00    4.42
   9  10  -5    5.35    4.19
  -9  10   6   -0.00    4.56
   9 -10  -6    0.84    5.26
   9  10  -6    0.92    3.80
  -9  10   7    2.88    5.46
   9 -10  -7    0.00    5.95
   9  10  -7   -0.00    3.30
  -9  10   8   24.71   10.28
   9 -10  -8   19.26    8.52
   9  10  -8   13.55    6.47
  -9  10   9    0.00    5.24
   9 -10  -9    5.17    6.52
   9  10  -9    8.83    5.19
  -9  10  10    0.00    5.29
  -9  10  10    1.81    5.89
   9 -10 -10    3.10    5.94
   9  10 -10    3.57    4.31
  -9  10  11    1.79    4.40
  -9  10  11    1.78    5.38
   9 -10 -11    4.91    5.58
   9  10 -11    0.00    4.17
  -9  10  12    4.71    6.08
  -9  10  12    3.28    6.06
   9 -10 -12   -0.00    5.54
   9  10 -12    5.79    4.75
  -9  10  13   -0.00    5.43
   9 -10 -13   -0.00    6.11
   9  10 -13    0.00    4.09
  -9  10  14   17.76    9.43
   9 -10 -14    5.76    6.38
   9  10 -14   19.64    7.88
  -9  10  15    1.10    6.09
   9 -10 -15    0.49    5.12
   9  10 -15   -0.00    4.78
  -9  10  16    4.61    6.60
   9 -10 -16   -0.00    5.61
   9  10 -16    0.89    4.70
  -9  10  17    0.00    5.44
   9 -10 -17    0.00    5.98
   9  10 -17    1.92    5.01
  -9  10  18    8.85    7.46
   9 -10 -18    9.28    7.75
   9  10 -18    3.33    5.80
  -9  10  19    1.75    5.95
   9  10 -19    0.00    5.32
  -9  10  20    1.61    5.67
   9  10 -20    6.67    7.08
  -9  10  21    0.00    6.30
   9  10 -21    6.65    5.78
  -9  10  22    7.45    7.46
   9  10 -22   16.97    8.03
  -9  10  23    3.81    5.36
   9  10 -23    0.00    4.81
  -9  10  24    7.45    6.67
   9  10 -24    2.61    5.96
  -9 -10  24    3.63    7.06
  -9  10  25   -0.00    5.25
   9  10 -25    6.42    6.06
  -9 -10  25    3.27    7.06
  -9  10  26    2.01    5.49
   9  10 -26    1.51    4.52
  -9 -10  26    0.00    7.09
  -9  10  27   13.00    8.69
   9  10 -27    5.94    6.10
  -9 -10  27   -0.00    7.22
  -9  10  28    0.00    6.56
  -9 -10  28   11.03    8.72
  -9 -10  29    0.00    6.15
  -9 -10  30   -0.00    7.72
  -9  11   1   -0.00    4.70
   9 -11  -1    0.76    5.07
   9  11  -1    0.80    2.29
  -9  11   2    5.40    6.56
   9 -11  -2   16.63    8.09
   9  11  -2   12.04    4.79
  -9  11   3    5.58    6.53
   9 -11  -3    0.64    5.89
   9  11  -3    3.49    4.01
  -9  11   4   15.16    8.78
   9 -11  -4   26.53   10.63
   9  11  -4    7.04    4.32
  -9  11   5   -0.00    4.94
   9 -11  -5    2.79    6.47
   9  11  -5    4.95    4.16
  -9  11   6    5.50    6.57
   9 -11  -6    0.51    5.21
   9  11  -6   10.35    4.75
  -9  11   7    0.00    4.71
   9 -11  -7    3.10    5.69
   9  11  -7    3.36    4.48
  -9  11   8   -0.00    5.58
   9 -11  -8    5.87    6.01
   9  11  -8    0.33    3.29
  -9  11   9    0.47    6.00
   9 -11  -9   -0.00    5.55
   9  11  -9    4.73    3.96
  -9  11  10    2.80    5.84
   9 -11 -10    6.86    6.92
   9  11 -10    7.42    5.04
  -9  11  11   -0.00    6.20
   9 -11 -11   -0.00    5.96
   9  11 -11    0.76    4.13
  -9  11  12   11.43    8.52
  -9  11  12    0.90    5.62
   9 -11 -12    4.13    6.35
   9  11 -12   11.12    5.95
  -9  11  13    0.50    4.72
  -9  11  13   -0.00    5.82
   9 -11 -13    4.09    6.26
   9  11 -13    8.93    5.77
  -9  11  14    6.81    6.51
   9 -11 -14   -0.00    5.91
   9  11 -14    2.81    4.67
  -9  11  15    3.81    6.33
   9 -11 -15   -0.00    4.60
   9  11 -15    4.02    4.74
  -9  11  16   18.38    9.49
   9 -11 -16   15.94    8.03
   9  11 -16   13.46    7.49
  -9  11  17   -0.00    4.65
   9 -11 -17   -0.00    5.96
   9  11 -17   -0.00    4.97
  -9  11  18    2.07    5.49
   9 -11 -18    4.66    5.73
   9  11 -18    4.33    5.36
  -9  11  19   -0.00    6.24
   9 -11 -19    0.00    6.32
   9  11 -19   -0.00    4.63
  -9  11  20    8.69    7.51
   9 -11 -20    3.22    6.00
   9  11 -20   -0.00    5.64
  -9  11  21    0.78    5.47
   9 -11 -21   -0.00    6.17
   9  11 -21    0.00    4.57
  -9  11  22    4.54    6.65
   9  11 -22    4.22    5.26
  -9  11  23   -0.00    5.75
   9  11 -23   -0.00    5.26
  -9  11  24    0.69    4.95
   9  11 -24    5.68    6.46
  -9  11  25    0.00    6.13
  -9  11  26   14.22    9.47
  -9  12   1    0.60    5.20
   9 -12  -1   -0.00    6.04
   9  12  -1    4.18    3.62
  -9  12   2    0.00    5.99
   9 -12  -2   10.21    5.76
   9  12  -2   -0.00    2.62
  -9  12   3    2.09    4.94
   9 -12  -3   -0.00    6.10
   9  12  -3   -0.00    3.12
  -9  12   4    2.47    7.53
   9 -12  -4   10.32    8.00
   9  12  -4    5.52    4.25
  -9  12   5    6.97    8.22
   9 -12  -5    0.85    5.35
   9  12  -5   -0.00    3.65
  -9  12   6    0.45    5.97
   9 -12  -6   -0.00    5.61
   9  12  -6    0.39    2.81
  -9  12   7   -0.00    4.26
   9 -12  -7   -0.00    5.58
   9  12  -7    1.54    3.97
  -9  12   8   13.44    8.98
   9 -12  -8   14.99    8.66
   9  12  -8    9.51    5.04
  -9  12   9    2.82    6.15
   9 -12  -9    4.67    5.58
   9  12  -9    0.22    3.38
  -9  12  10    4.00    6.14
   9 -12 -10    0.62    4.82
   9  12 -10    0.92    3.53
  -9  12  11   -0.00    5.19
   9 -12 -11    0.34    6.24
   9  12 -11    0.00    3.92
  -9  12  12   14.88    8.88
   9 -12 -12    7.88    5.96
   9  12 -12   -0.00    4.68
  -9  12  13   -0.00    5.33
   9 -12 -13   -0.00    6.35
   9  12 -13    0.00    4.17
  -9  12  14   -0.00    6.84
  -9  12  14    3.35    5.55
   9 -12 -14   -0.00    6.31
   9  12 -14    7.06    5.50
  -9  12  15   -0.00    5.82
  -9  12  15    3.65    5.56
   9 -12 -15   -0.00    4.90
   9  12 -15    9.67    6.09
  -9  12  16    4.44    5.19
   9 -12 -16    0.00    5.10
   9  12 -16    0.34    4.25
  -9  12  17    0.12    4.84
   9 -12 -17    0.00    5.05
   9  12 -17   -0.00    5.53
  -9  12  18   13.39    7.82
   9 -12 -18    0.00    6.09
   9  12 -18   -0.00    4.59
  -9  12  19    4.36    5.64
   9 -12 -19    0.00    6.64
   9  12 -19   -0.00    4.89
  -9  12  20    6.46    6.99
   9 -12 -20    5.24    6.95
   9  12 -20    2.78    5.30
  -9  12  21    0.69    5.39
   9 -12 -21    1.04    5.99
   9  12 -21   -0.00    5.70
  -9  12  22    5.61    6.64
   9 -12 -22   -0.00    5.66
  -9  12  23   -0.00    6.10
   9 -12 -23    2.61    5.82
  -9  12  24    2.24    6.23
   9 -12 -24    1.85    5.94
  -9  12  25   -0.00    5.39
  -9  13   1    0.83    6.40
   9 -13  -1    6.60    7.17
   9  13  -1   -0.00    2.85
  -9  13   2    1.49    6.49
   9 -13  -2   -0.00    6.53
   9  13  -2    0.99    3.34
  -9  13   3   -0.00    6.69
   9 -13  -3    0.18    4.14
   9  13  -3    0.33    2.95
  -9  13   4   -0.00    6.24
   9 -13  -4    4.13    5.65
   9  13  -4    2.16    3.36
  -9  13   5   -0.00    6.30
   9 -13  -5    6.46    6.41
   9  13  -5    5.52    4.02
  -9  13   6    2.22    6.90
   9 -13  -6    8.25    6.85
   9  13  -6    3.58    3.63
  -9  13   7   -0.00    5.77
   9 -13  -7    2.18    5.68
   9  13  -7    0.00    3.23
  -9  13   8   -7.97    8.24
   9 -13  -8   -0.00    5.78
   9  13  -8    0.00    2.97
  -9  13   9    3.61    6.16
   9 -13  -9    0.61    4.70
   9  13  -9    3.32    3.91
  -9  13  10    4.42    6.51
   9 -13 -10    5.59    7.15
   9  13 -10    0.00    4.00
  -9  13  11    4.41    5.75
   9 -13 -11   -0.00    5.20
   9  13 -11    0.00    3.99
  -9  13  12    1.24    6.35
   9 -13 -12    2.49    6.53
   9  13 -12    9.34    5.64
  -9  13  13    2.77    6.41
   9 -13 -13   -0.00    5.81
   9  13 -13    3.80    4.98
  -9  13  14   -0.00    4.89
   9 -13 -14    3.02    5.96
   9  13 -14   -0.00    4.65
  -9  13  15   -0.00    5.88
   9 -13 -15   -0.00    4.79
   9  13 -15    0.03    3.94
  -9  13  16   -0.00    4.67
  -9  13  16   -0.00    6.19
   9 -13 -16   -0.00    5.67
   9  13 -16    3.92    4.99
  -9  13  17    1.51    5.46
   9 -13 -17    4.85    6.59
   9  13 -17   -0.00    4.56
  -9  13  18    6.33    7.02
   9 -13 -18    6.25    7.33
  -9  13  19    0.83    5.91
   9 -13 -19   -0.00    5.10
  -9  13  20   -0.00    5.92
   9 -13 -20    0.00    5.80
  -9  13  21   -0.00    6.45
   9 -13 -21    1.85    6.89
  -9  13  22   -0.00    7.00
   9 -13 -22   -0.00    4.96
   9 -13 -23    0.10    4.08
  -9  14   1    5.29    7.51
   9 -14  -1   -0.00    5.22
   9  14  -1    0.00    2.75
  -9  14   2    1.74    7.34
   9 -14  -2   10.28    7.12
   9  14  -2    7.19    3.85
  -9  14   3    0.23    6.51
   9 -14  -3    0.00    6.27
   9  14  -3    3.40    3.20
  -9  14   4   10.21    7.96
   9 -14  -4    0.00    6.41
   9  14  -4    3.23    3.49
  -9  14   5    2.69    5.41
   9 -14  -5   -0.00    5.27
   9  14  -5    0.13    2.61
  -9  14   6   -0.00    6.68
   9 -14  -6    0.64    5.66
   9  14  -6    3.02    3.90
  -9  14   7    9.21    8.32
   9 -14  -7    4.48    5.94
   9  14  -7    3.49    3.60
  -9  14   8   -0.00    5.59
   9 -14  -8    0.39    5.93
   9  14  -8    6.16    4.38
  -9  14   9   -0.00    6.41
   9 -14  -9   -0.00    6.51
   9  14  -9    0.00    3.65
  -9  14  10    0.00    5.57
   9 -14 -10   -0.00    6.96
   9  14 -10    0.00    4.47
  -9  14  11    5.06    7.30
   9 -14 -11    1.06    5.95
   9  14 -11   -0.00    4.13
  -9  14  12    0.07    4.89
   9 -14 -12    2.84    5.29
   9  14 -12    0.39    4.32
  -9  14  13   -0.00    5.71
   9 -14 -13    1.07    4.36
   9  14 -13    0.13    4.75
  -9  14  14    1.62    6.23
   9 -14 -14   -0.00    5.34
  -9  14  15   -0.00    7.32
   9 -14 -15   -0.00    5.89
  -9  14  16    0.66    5.70
   9 -14 -16    9.13    7.90
  -9  14  17   -0.00    6.09
   9 -14 -17    1.91    5.64
  -9  14  18   -0.00    4.87
   9 -14 -18    0.94    5.26
  -9  14  19    0.00    6.17
   9 -14 -19   -0.00    6.19
   9 -14 -20   -0.00    5.59
  -9  15   1    0.19    6.22
   9 -15  -1   -0.00    6.76
   9  15  -1    4.05    3.40
  -9  15   2    4.59    6.89
   9 -15  -2    0.00    5.83
   9  15  -2   -0.00    2.69
  -9  15   3    0.37    6.35
   9 -15  -3    2.10    5.60
   9  15  -3    0.00    2.95
  -9  15   4   -0.00    5.24
   9 -15  -4   -0.00    6.65
   9  15  -4   -0.00    3.09
  -9  15   5    7.38    7.38
   9 -15  -5   -0.00    5.70
   9  15  -5   -0.00    3.62
  -9  15   6   -0.00    4.29
   9 -15  -6   -0.00    7.18
   9  15  -6   -0.00    2.90
  -9  15   7   -0.00    4.72
   9 -15  -7   -0.00    6.42
   9  15  -7    1.77    3.02
  -9  15   8   -0.00    6.57
   9 -15  -8   -0.00    5.84
   9  15  -8    1.74    3.21
  -9  15   9    0.14    6.46
   9 -15  -9   -0.00    6.28
  -9  15  10    0.00    6.51
   9 -15 -10   -0.00    5.56
  -9  15  11    0.00    6.44
   9 -15 -11   -0.00    5.50
  -9  15  12   -0.00    5.37
   9 -15 -12    1.87    5.83
  -9  15  13   -0.00    6.47
   9 -15 -13    3.60    6.45
   9 -15 -14   -0.00    6.56
   9 -15 -15    0.13    5.88
   9 -15 -16   -0.00    6.38
  -9  16   1    0.76    5.05
   9  16  -1   -0.00    2.61
  -9  16   2   -0.00    5.40
   9  16  -2    2.51    3.41
  -9  16   3    0.00    6.26
   9  16  -3    0.00    2.82
  -9  16   4    0.05    5.16
   9 -16  -4   -0.00    5.89
  -9  16   5   -0.00    6.34
   9 -16  -5    1.98    6.14
  -9  16   6   -0.00    6.17
   9 -16  -6    0.70    6.19
   9 -16  -7    2.46    6.10
   9 -16  -8   -0.00    5.31
  -8   0   1   -0.00    3.58
  -8   0   1    0.13    3.10
   8   0  -1    1.36    3.66
   8   0  -1    2.81    3.31
   8   0  -1   -0.00    4.37
  -8   0   2  388.95   42.77
  -8   0   2  415.58   43.36
   8   0  -2  417.51   43.29
   8   0  -2  449.66   42.23
   8   0  -2  359.85   42.09
  -8   0   3    0.63    4.35
  -8   0   3    1.09    3.16
   8   0  -3   -0.00    3.74
  -8   0   4   73.37   12.49
   8   0  -4   57.01   11.49
  -8   0   5   -0.00    3.34
   8   0  -5   -0.00    4.34
  -8   0   6  104.30   14.95
   8   0  -6   53.61   11.90
  -8   0   7    0.00    3.39
   8   0  -7    1.75    3.98
  -8   0   8  164.54   22.19
   8   0  -8  162.56   22.33
  -8   0   9    2.10    4.44
   8   0  -9    2.19    4.17
  -8   0  10   -0.00    4.41
   8   0 -10    1.85    4.02
   8   0 -11    1.76    4.22
   8   0 -12  108.12   17.85
   8   0 -13   -0.00    5.24
   8   0 -14   39.43   10.77
  -8   0  15    7.29    6.16
  -8   0  16    3.07    5.80
  -8   0  17    1.47    4.20
  -8   0  18   57.15   13.45
  -8   0  19    3.71    5.60
  -8   0  20   12.03    6.91
  -8   0  21   -0.00    4.93
  -8   0  22   31.90   10.76
   8   0 -22   32.84   11.02
  -8   0  23   -0.00    6.21
   8   0 -23   -0.00    4.61
  -8   0  24    8.86    7.36
   8   0 -24    7.48    6.82
  -8   0  25    0.00    6.33
   8   0 -25    0.00    5.65
  -8   0  26    0.00    7.62
   8   0 -26    0.00    4.40
  -8   0  27    0.76    5.34
   8   0 -27    1.41    5.72
  -8   0  28   42.94   12.28
  -8   0  29   -0.00    6.11
  -8   0  30    3.83    5.30
  -8   0  31   -0.00    5.41
  -8   0  32    0.00    7.55
  -8   0  33   -0.00    8.31
  -8   0  34   13.05    9.17
  -8   0  35    6.30    6.53
  -8   1   1   35.91    9.72
  -8   1   1   56.09   11.18
   8  -1  -1   41.01    9.83
   8  -1  -1   53.05   10.82
   8   1  -1   42.28    9.33
   8   1  -1   52.65    9.33
   8   1  -1   43.30    9.64
  -8  -1   1   51.14    9.92
  -8   1   2    0.63    3.59
  -8   1   2   -0.00    3.87
   8  -1  -2   -0.00    3.99
   8  -1  -2    3.40    4.06
   8   1  -2    3.71    3.86
   8   1  -2    0.00    3.82
  -8  -1   2    2.76    4.17
  -8  -1   2    0.00    3.60
  -8   1   3    1.10    4.14
  -8   1   3    1.21    4.56
   8  -1  -3    0.00    3.84
   8  -1  -3    3.48    3.99
   8   1  -3    3.41    4.04
   8   1  -3    5.27    4.18
  -8  -1   3    3.14    3.44
  -8  -1   3    3.64    3.40
  -8   1   4   28.42    8.19
   8  -1  -4   39.48    9.70
   8   1  -4   39.65    8.37
   8   1  -4   22.73    7.22
  -8  -1   4   36.85    8.62
  -8   1   5   10.26    6.15
   8  -1  -5    6.03    5.20
   8   1  -5    3.34    3.83
   8   1  -5    2.31    4.73
  -8  -1   5    2.96    3.83
  -8   1   6   54.62   11.76
   8  -1  -6   75.84   13.48
   8   1  -6   64.31   12.15
  -8  -1   6   65.55   12.06
  -8   1   7    5.30    4.66
   8  -1  -7    3.75    4.95
   8   1  -7   -0.00    5.26
  -8  -1   7    7.85    4.53
  -8   1   8    1.99    4.03
   8  -1  -8    2.11    4.37
   8   1  -8    6.77    4.90
  -8  -1   8    4.79    4.19
  -8   1   9   17.27    6.94
   8  -1  -9    7.71    6.30
   8   1  -9    4.91    4.87
  -8  -1   9    8.77    5.74
   8  -1 -10  103.53   17.60
   8   1 -10   95.78   16.84
  -8  -1  10  150.64   18.93
   8  -1 -11    0.00    5.20
  -8  -1  11    0.00    3.70
   8  -1 -12    1.34    4.98
   8  -1 -13   -0.00    4.40
  -8   1  14   55.49   12.65
   8  -1 -14   77.38   14.62
  -8   1  15   43.05   10.49
   8  -1 -15   28.34    9.49
  -8  -1  15   28.70    9.52
  -8   1  16   46.03   11.03
   8  -1 -16   43.68   11.97
  -8  -1  16   41.40   11.19
  -8   1  17   -0.00    5.34
   8  -1 -17    0.00    5.94
  -8  -1  17    2.12    4.97
  -8   1  18    1.28    5.76
  -8  -1  18   -0.00    5.95
  -8   1  19   -0.00    4.33
   8   1 -19    4.25    5.49
  -8  -1  19    8.49    6.61
  -8   1  20   15.57    8.28
   8   1 -20    7.27    6.21
  -8  -1  20   14.87    8.54
  -8   1  21   -0.00    4.38
   8   1 -21   -0.00    4.32
  -8  -1  21    0.00    5.20
  -8   1  22   42.80   11.42
   8   1 -22   28.03   10.54
  -8  -1  22   42.73   11.74
  -8   1  23   -0.00    6.80
   8   1 -23    0.00    4.59
  -8  -1  23    1.30    5.15
  -8   1  24    6.06    6.33
   8   1 -24   -0.00    5.52
  -8  -1  24    0.95    5.20
  -8   1  25   -0.00    6.94
   8   1 -25    3.31    5.54
  -8  -1  25    0.00    6.35
  -8   1  26    3.30    5.73
   8  -1 -26    9.35    7.21
   8   1 -26    5.77    6.56
  -8  -1  26    8.75    8.12
  -8   1  27   -0.00    5.55
   8   1 -27   -0.00    5.22
  -8  -1  27    0.00    7.18
  -8   1  28    0.00    5.89
   8   1 -28   -0.00    5.15
  -8  -1  28    0.00    6.28
  -8   1  29    0.00    6.32
   8   1 -29   -0.00    4.72
  -8  -1  29    4.01    6.16
  -8   1  30   21.74   10.73
  -8  -1  30   23.65    9.80
  -8   1  31   -0.00    5.60
  -8  -1  31    5.53    7.45
  -8   1  32   14.46    7.85
  -8  -1  32   -0.00    7.65
  -8   1  33    0.39    4.62
  -8  -1  33    2.62    6.90
  -8   1  34    5.31    6.95
  -8  -1  34    3.32    7.72
  -8   1  35    6.28    6.88
  -8  -1  35    1.70    5.68
  -8   2   1   -0.00    5.01
  -8   2   1   -0.00    4.35
   8  -2  -1   -0.00    3.30
   8  -2  -1    4.41    5.17
   8   2  -1    1.00    2.96
   8   2  -1   -0.00    3.65
  -8  -2   1    0.43    2.91
  -8  -2   1    0.93    3.54
  -8   2   2   41.83   10.08
  -8   2   2   42.75   10.37
   8  -2  -2   53.46   11.23
   8  -2  -2   46.05   10.53
   8   2  -2   66.48   10.26
   8   2  -2   62.06   10.69
  -8  -2   2   15.89    7.11
  -8  -2   2   84.44   11.75
  -8   2   3   15.93    6.19
  -8   2   3   11.44    6.43
   8  -2  -3    9.24    5.88
   8  -2  -3    9.27    5.46
   8   2  -3    6.96    4.29
   8   2  -3    8.72    4.58
  -8  -2   3   14.59    5.47
  -8   2   4   25.89    8.42
  -8   2   4   43.27    9.67
   8  -2  -4   25.67    8.28
   8  -2  -4   32.71    8.81
   8   2  -4   25.26    7.17
   8   2  -4   29.32    8.35
  -8  -2   4   32.43    7.84
  -8   2   5    7.93    5.77
   8  -2  -5    5.35    5.10
   8   2  -5    7.29    4.83
   8   2  -5    5.50    4.80
  -8  -2   5    4.44    4.70
  -8   2   6   75.89   13.60
   8  -2  -6   63.49   12.94
   8   2  -6   73.58   12.04
   8   2  -6   60.17   11.74
  -8  -2   6   67.73   11.95
  -8   2   7    8.34    6.07
   8  -2  -7   20.65    7.67
  -8  -2   7   26.27    7.14
   8  -2  -8   64.08   13.11
  -8  -2   8   71.43   12.59
   8  -2  -9    0.00    4.54
  -8  -2   9   11.53    5.31
   8  -2 -10   -0.00    4.34
  -8  -2  10    1.05    4.22
   8  -2 -11    1.56    5.02
  -8  -2  11   -0.00    4.80
   8  -2 -12   55.31   12.10
  -8  -2  12   52.24   11.39
  -8   2  13   34.85    9.93
   8  -2 -13   33.88   10.38
  -8   2  14   21.01    8.33
   8  -2 -14   23.31    8.48
  -8   2  15    5.52    5.83
   8  -2 -15   10.20    6.95
  -8   2  16   32.02    9.81
   8  -2 -16   35.19   10.56
   8   2 -16   18.28    8.34
  -8  -2  16   17.82    7.93
  -8   2  17   11.22    6.35
   8  -2 -17   24.20    9.43
   8   2 -17   17.48    7.47
  -8  -2  17   11.87    7.18
  -8   2  18  142.25   19.48
   8  -2 -18   90.91   17.85
   8   2 -18   51.20   14.02
  -8  -2  18  137.49   19.51
  -8   2  19    3.41    4.93
   8  -2 -19    3.22    6.31
   8   2 -19    0.29    4.73
  -8  -2  19    0.00    5.76
  -8   2  20    3.38    6.29
   8  -2 -20    5.42    6.63
   8   2 -20   -0.00    5.47
  -8  -2  20   -0.00    5.74
  -8   2  21    0.00    5.82
   8  -2 -21   -0.00    5.24
   8   2 -21    0.00    5.72
  -8  -2  21   -0.00    5.77
  -8   2  22   20.03    8.50
   8   2 -22   11.64    7.61
  -8  -2  22   33.31   10.23
  -8   2  23   -0.00    6.17
   8   2 -23    2.50    5.49
  -8  -2  23    3.41    5.50
  -8   2  24    4.66    6.25
   8   2 -24    0.37    5.68
  -8  -2  24    3.82    5.63
  -8   2  25   -0.00    6.46
   8   2 -25    0.00    5.41
  -8  -2  25    6.53    6.84
  -8   2  26    1.89    6.58
   8   2 -26    4.04    6.21
  -8  -2  26    0.00    6.23
  -8   2  27   -0.00    6.69
   8   2 -27    5.30    6.33
  -8  -2  27    0.00    5.41
  -8   2  28    6.44    5.69
   8   2 -28    5.21    7.50
  -8  -2  28   16.95    8.60
  -8   2  29   -0.00    5.67
   8   2 -29   -0.00    6.22
  -8  -2  29    1.96    4.91
  -8   2  30    3.08    6.10
   8   2 -30   15.66    8.96
  -8  -2  30   -0.00    6.75
  -8   2  31    1.70    5.92
  -8  -2  31    5.02    6.70
  -8   2  32    0.49    5.31
  -8  -2  32    2.38    6.38
  -8   2  33   -0.00    6.78
  -8  -2  33   12.11    9.48
  -8   2  34   -0.00    6.97
  -8  -2  34   10.31    8.22
  -8   2  35    4.49    6.60
  -8  -2  35    0.24    5.63
  -8   3   1   90.31   14.62
  -8   3   1   45.19   11.54
   8  -3  -1   77.74   13.67
   8  -3  -1   65.35   12.87
   8   3  -1   71.82   10.87
  -8  -3   1   65.24   11.10
  -8  -3   1   46.64    9.20
  -8   3   2    6.29    5.80
  -8   3   2   -0.00    4.36
   8  -3  -2   -0.00    4.55
   8  -3  -2    2.23    4.37
   8   3  -2    1.84    3.53
  -8  -3   2    1.00    3.20
  -8  -3   2   -0.00    2.76
  -8   3   3   29.70    8.99
  -8   3   3   20.14    8.24
   8  -3  -3   41.54   10.21
   8  -3  -3   39.88   10.05
   8   3  -3   31.11    7.78
  -8  -3   3   34.28    8.20
  -8  -3   3   40.96    8.04
  -8   3   4  113.47   17.88
  -8   3   4  100.03   16.71
   8  -3  -4  108.66   17.00
   8  -3  -4   88.55   16.26
   8   3  -4  106.16   14.85
  -8  -3   4  103.40   15.24
   8  -3  -5   12.35    6.63
   8   3  -5    9.20    4.70
  -8  -3   5    6.61    4.28
   8  -3  -6   51.92   11.48
   8   3  -6   34.39    8.18
  -8  -3   6   32.08    8.30
   8  -3  -7   13.79    7.09
   8   3  -7   13.63    5.66
  -8  -3   7    7.15    5.28
   8  -3  -8    4.70    5.20
  -8  -3   8    3.06    4.29
   8  -3  -9    6.09    5.33
  -8  -3   9    0.00    3.43
   8  -3 -10   74.20   14.82
  -8  -3  10   80.73   13.61
  -8   3  11   65.77   13.76
   8  -3 -11   70.53   14.28
  -8  -3  11   58.37   12.42
  -8   3  12    0.00    5.05
   8  -3 -12    2.72    5.35
   8   3 -12    1.92    4.37
  -8  -3  12    2.52    5.12
  -8   3  13    4.17    5.84
   8  -3 -13    8.79    6.70
   8   3 -13    7.32    5.51
  -8   3  14   18.67    8.22
   8  -3 -14   22.31    7.86
   8   3 -14    9.43    6.35
  -8   3  15   21.70    8.45
   8  -3 -15   21.54    9.97
   8   3 -15   26.53    9.11
  -8   3  16   92.99   15.92
   8  -3 -16   29.35   10.77
   8   3 -16   56.14   12.85
  -8  -3  16   52.27   12.07
  -8   3  17    2.07    5.25
   8  -3 -17    0.00    5.55
   8   3 -17   -0.00    5.03
  -8  -3  17   -0.00    4.91
  -8   3  18   -0.00    6.30
   8  -3 -18    0.92    6.27
   8   3 -18    2.65    5.49
  -8  -3  18   13.09    7.42
  -8   3  19   22.86    8.51
   8  -3 -19   13.42    7.79
   8   3 -19    0.00    5.22
  -8  -3  19   14.40    7.61
  -8   3  20   69.82   14.17
   8  -3 -20   68.20   14.92
   8   3 -20   35.99   11.54
  -8  -3  20   56.87   13.55
  -8   3  21    0.00    4.50
   8  -3 -21   11.71    7.68
   8   3 -21    3.30    5.75
  -8  -3  21    6.23    6.85
  -8   3  22    0.00    4.46
   8  -3 -22   10.21    7.29
   8   3 -22    1.68    6.16
  -8  -3  22    5.26    6.63
  -8   3  23    0.00    5.73
   8   3 -23    3.89    6.16
  -8  -3  23    7.04    6.42
  -8   3  24    4.69    5.70
   8   3 -24   12.07    8.17
  -8  -3  24   26.17    9.58
  -8   3  25    0.00    7.11
   8   3 -25    8.41    7.66
  -8  -3  25   -0.00    5.30
  -8   3  26    7.38    5.67
   8   3 -26    0.00    5.65
  -8  -3  26    1.06    6.39
  -8   3  27    2.14    5.26
   8   3 -27    0.00    6.21
  -8  -3  27    0.00    6.21
  -8   3  28    0.00    5.30
   8   3 -28    0.00    6.66
  -8  -3  28   -0.00    6.40
  -8   3  29    0.67    4.56
   8   3 -29    0.32    5.88
  -8  -3  29    4.10    6.53
  -8   3  30    7.62    7.58
   8   3 -30    9.79    8.15
  -8  -3  30    2.40    6.01
  -8   3  31    2.13    7.03
   8   3 -31    6.39    6.05
  -8  -3  31   -0.00    6.44
  -8   3  32    7.80    7.06
  -8  -3  32    2.18    6.47
  -8   3  33    4.76    6.79
  -8  -3  33   -0.00    7.83
  -8   3  34    2.25    5.04
  -8  -3  34    0.00    6.13
  -8   3  35    8.12    7.68
  -8  -3  35    0.00    5.70
  -8   4   1   52.20   12.28
   8  -4  -1   58.71   12.73
   8   4  -1   49.99    9.21
  -8  -4   1   54.18    9.94
  -8  -4   1   66.99    9.57
  -8   4   2   13.57    7.37
   8  -4  -2   28.46    9.11
   8   4  -2   30.64    7.05
  -8  -4   2   29.19    6.92
  -8  -4   2   23.14    5.99
  -8   4   3   15.47    7.16
   8  -4  -3    7.52    6.36
   8   4  -3   23.95    6.45
  -8  -4   3   11.38    5.10
  -8  -4   3   24.05    5.64
  -8   4   4   83.78   15.59
   8  -4  -4   80.79   15.46
   8   4  -4  101.04   14.10
  -8  -4   4   90.61   13.66
  -8   4   5    8.59    6.05
   8  -4  -5    7.18    5.88
   8   4  -5    1.53    3.72
  -8  -4   5   16.78    5.89
   8  -4  -6   46.29   11.08
   8   4  -6   42.09    8.86
  -8  -4   6   23.12    7.32
   8  -4  -7   68.44   13.68
   8   4  -7   61.75   11.38
  -8  -4   7   63.89   11.72
   8  -4  -8   31.97    9.27
   8   4  -8   28.62    8.23
  -8  -4   8   31.57    8.09
  -8   4   9    1.34    4.92
   8  -4  -9   14.39    6.92
   8   4  -9    0.00    3.65
  -8  -4   9    5.94    4.80
  -8   4  10    6.14    5.81
   8  -4 -10    1.66    4.44
   8   4 -10    0.46    2.96
  -8  -4  10    0.00    4.27
  -8   4  11    8.90    5.67
   8  -4 -11   10.82    7.26
   8   4 -11    9.29    5.39
  -8  -4  11    0.65    5.21
  -8   4  12   62.63   13.38
   8  -4 -12   62.53   14.02
   8   4 -12   69.51   13.04
  -8  -4  12   62.92   12.88
  -8   4  13   14.28    6.79
   8  -4 -13    6.03    5.94
   8   4 -13    8.81    5.42
  -8   4  14   36.35   10.50
   8  -4 -14   18.97    8.89
   8   4 -14   21.12    8.16
  -8   4  15    8.44    5.88
   8  -4 -15    1.93    4.72
   8   4 -15   -0.00    4.92
  -8   4  16   13.79    7.80
   8  -4 -16    7.92    7.14
   8   4 -16   14.07    6.88
  -8  -4  16   16.87    7.69
  -8   4  17   22.38    8.69
   8  -4 -17    0.00    5.84
   8   4 -17    1.39    6.17
  -8  -4  17    4.51    5.81
  -8   4  18   35.63   11.71
   8  -4 -18   58.27   14.03
   8   4 -18   72.75   13.78
  -8  -4  18   43.22   11.59
  -8   4  19   13.78    7.48
   8  -4 -19   -0.00    5.34
   8   4 -19    1.57    5.65
  -8  -4  19    6.01    6.79
  -8   4  20   12.45    7.16
   8  -4 -20   18.79    8.99
   8   4 -20   17.79    8.55
  -8  -4  20    0.00    5.94
  -8   4  21   -0.00    5.19
   8   4 -21    0.00    4.45
  -8  -4  21    5.91    6.25
  -8   4  22    3.46    6.78
   8   4 -22    9.18    7.17
  -8  -4  22    0.00    5.96
  -8   4  23   16.55    8.38
   8   4 -23    1.97    5.85
  -8  -4  23    3.44    6.39
  -8   4  24   14.12    7.24
   8   4 -24    0.00    6.51
  -8  -4  24    6.91    7.51
  -8   4  25    2.11    4.36
   8   4 -25    2.54    6.53
  -8  -4  25    0.65    5.13
  -8   4  26   -0.00    4.42
   8   4 -26    4.72    7.38
  -8  -4  26   -0.00    4.97
  -8   4  27    3.46    6.27
   8   4 -27    8.23    7.28
  -8  -4  27    0.41    7.00
  -8   4  28    4.16    6.15
   8   4 -28    2.35    6.85
  -8  -4  28   12.47    8.62
  -8   4  29   13.25    8.14
   8   4 -29    4.02    7.57
  -8  -4  29    0.00    5.51
  -8   4  30    0.00    3.81
   8   4 -30   -0.00    5.89
  -8  -4  30    4.05    6.65
  -8   4  31    6.40    6.07
   8   4 -31   -0.00    5.41
  -8  -4  31   -0.00    5.44
  -8   4  32    3.50    6.98
   8   4 -32    7.50    8.18
  -8  -4  32   18.17   10.39
  -8   4  33   -0.00    5.73
  -8  -4  33   -0.00    5.83
  -8   4  34   -0.00    7.52
  -8  -4  34   23.16   10.67
  -8   4  35   -0.00    6.42
  -8  -4  35    6.98    8.72
  -8   5   1   21.51    8.92
   8  -5  -1   23.15    8.78
   8   5  -1   23.51    6.28
  -8  -5   1   36.03    7.29
  -8  -5   1   25.59    5.42
  -8   5   2   15.27    7.60
   8  -5  -2   24.37    8.42
   8   5  -2   24.60    6.31
  -8  -5   2   16.01    5.69
  -8  -5   2   17.40    4.72
  -8   5   3   63.93   13.25
   8  -5  -3   57.66   12.78
   8   5  -3   45.88    9.56
  -8  -5   3   55.85    9.90
  -8  -5   3   56.90    8.84
  -8   5   4    6.13    5.42
  -8   5   4   15.82    7.91
   8  -5  -4   21.45    7.29
   8  -5  -4   13.26    6.94
   8   5  -4   16.14    5.83
  -8  -5   4   14.48    5.51
  -8   5   5   30.75   10.03
  -8   5   5   30.75    9.47
   8  -5  -5   38.06   10.57
   8  -5  -5   37.12   10.58
   8   5  -5   41.12    8.85
   8   5  -5   37.00    8.06
  -8  -5   5   31.89    7.61
  -8   5   6   93.07   15.78
   8  -5  -6   50.44   13.13
   8  -5  -6   94.27   16.23
   8   5  -6   68.99   11.96
   8   5  -6   70.32   11.88
  -8  -5   6   71.89   11.87
  -8   5   7   -0.00    5.61
   8  -5  -7    0.00    5.46
   8  -5  -7    1.07    5.01
   8   5  -7   -0.00    3.71
   8   5  -7   -0.00    4.01
  -8  -5   7    5.44    4.42
  -8   5   8    0.00    5.52
   8  -5  -8    4.43    4.49
   8   5  -8    2.86    5.08
   8   5  -8    6.48    4.42
  -8  -5   8    8.86    5.07
  -8   5   9    8.81    5.41
   8  -5  -9    4.96    6.28
   8   5  -9   16.86    6.35
  -8  -5   9   14.09    5.98
  -8   5  10  167.95   23.63
   8  -5 -10  164.62   24.28
   8   5 -10  149.88   20.92
  -8  -5  10  149.77   20.90
  -8   5  11   27.19    8.69
   8  -5 -11   37.10   10.94
   8   5 -11   20.85    7.55
  -8  -5  11   27.15    8.31
  -8   5  12    0.58    5.14
   8  -5 -12    0.26    4.16
   8   5 -12    0.00    4.21
  -8  -5  12    2.00    3.93
  -8   5  13   -0.00    5.05
   8  -5 -13    0.00    5.61
   8   5 -13   -0.00    5.01
  -8  -5  13    4.79    5.18
  -8   5  14    4.77    4.82
   8  -5 -14   16.55    8.60
   8   5 -14   11.61    6.37
  -8   5  15   29.50   10.02
   8  -5 -15   22.57    9.87
   8   5 -15   12.20    6.18
  -8   5  16   46.19   11.78
   8  -5 -16   68.79   14.42
   8   5 -16   42.69   10.61
  -8  -5  16   25.55    9.50
  -8   5  17   14.42    7.82
   8  -5 -17    6.52    6.84
   8   5 -17    4.06    4.76
  -8  -5  17   -0.00    5.84
  -8   5  18   -0.00    6.37
   8  -5 -18    7.76    7.11
   8   5 -18    5.71    5.30
  -8  -5  18    3.81    5.54
  -8   5  19   21.56    9.47
   8   5 -19   15.04    7.55
  -8  -5  19    5.52    7.40
  -8   5  20    5.15    6.86
   8   5 -20   28.66    9.91
  -8  -5  20   12.83    8.30
  -8   5  21   21.86    9.31
   8   5 -21   17.25    8.11
  -8  -5  21   25.50    9.87
  -8   5  22   19.51    8.99
   8   5 -22    4.04    6.59
  -8  -5  22   14.23    8.49
  -8   5  23    4.71    5.60
   8   5 -23    1.15    5.45
  -8  -5  23   -0.00    5.50
  -8   5  24    8.24    6.61
   8   5 -24   -0.00    4.73
  -8  -5  24    0.23    7.23
  -8   5  25   12.69    7.63
   8   5 -25    4.92    6.16
  -8  -5  25    3.01    6.46
  -8   5  26    7.90    7.29
   8   5 -26    0.00    5.69
  -8  -5  26    5.37    5.67
  -8   5  27    1.65    5.07
   8   5 -27   -0.00    6.15
  -8  -5  27    0.00    6.95
  -8   5  28    0.94    4.88
   8   5 -28    0.23    5.16
  -8  -5  28    0.32    5.10
  -8   5  29    4.57    6.52
   8   5 -29    1.64    5.17
  -8  -5  29    2.23    7.15
  -8   5  30   10.16    8.21
   8   5 -30    3.32    6.98
  -8  -5  30    4.48    8.36
  -8   5  31   -0.00    6.96
   8   5 -31    7.99    8.13
  -8  -5  31    3.12    7.85
  -8   5  32    0.00    6.07
   8   5 -32    5.33    6.42
  -8  -5  32    1.65    5.77
  -8   5  33   -0.00    5.49
   8   5 -33    3.66    7.62
  -8  -5  33    9.80    8.33
  -8   5  34    1.80    5.93
  -8  -5  34    3.66    7.29
  -8   6   1   72.45   15.30
   8  -6  -1   54.14   13.39
   8   6  -1   79.66   11.51
   8   6  -1   66.51   10.89
  -8  -6   1   79.34   11.55
  -8  -6   1   77.22    8.79
  -8   6   2   82.73   15.38
   8  -6  -2   58.89   13.00
   8  -6  -2   38.25   11.96
   8   6  -2   76.02   11.02
   8   6  -2   58.57    9.86
  -8  -6   2   55.26    9.74
  -8  -6   2   50.73    7.69
  -8   6   3   50.55   13.58
   8  -6  -3   62.58   13.28
   8  -6  -3   79.47   15.60
   8   6  -3   88.20   12.20
   8   6  -3   57.75   10.64
  -8  -6   3   78.10   11.48
  -8   6   4   18.21    8.27
  -8   6   4   25.25    8.67
   8  -6  -4   24.72    9.43
   8  -6  -4   15.22    8.30
   8   6  -4   24.87    7.00
   8   6  -4   24.53    7.09
  -8  -6   4   36.67    7.45
  -8   6   5    8.11    6.51
  -8   6   5   14.68    7.12
   8  -6  -5   14.03    6.87
   8  -6  -5   12.76    7.36
   8   6  -5    7.24    4.36
   8   6  -5   11.27    5.21
  -8  -6   5    5.18    4.15
  -8   6   6   24.66    9.56
  -8   6   6   13.30    7.19
   8  -6  -6   25.02    8.44
   8  -6  -6   24.94    9.84
   8   6  -6   20.73    6.70
   8   6  -6   22.95    7.17
  -8  -6   6   47.11    8.62
  -8   6   7   30.99    9.83
   8  -6  -7   19.00    8.90
   8  -6  -7   37.38   10.96
   8   6  -7   21.50    7.11
   8   6  -7   29.55    7.51
  -8  -6   7   17.13    6.46
  -8   6   8   14.76    7.58
   8  -6  -8   17.28    7.30
   8  -6  -8   27.30    9.96
   8   6  -8   23.80    7.25
   8   6  -8   16.75    6.21
  -8  -6   8   15.90    6.45
  -8   6   9    3.89    6.00
   8  -6  -9    2.57    5.43
   8  -6  -9   -0.00    4.78
   8   6  -9    5.44    4.82
  -8  -6   9    2.58    4.65
  -8   6  10    1.59    7.30
   8  -6 -10    0.00    5.85
   8   6 -10    5.41    4.86
  -8  -6  10    2.90    4.99
  -8   6  11    9.72    7.17
   8  -6 -11   17.15    8.30
   8   6 -11   20.85    6.86
  -8  -6  11    5.41    5.37
  -8   6  12   -0.00    5.50
   8  -6 -12   17.82    8.46
   8   6 -12   11.91    6.02
  -8  -6  12   15.83    7.01
  -8   6  13   12.54    8.12
   8  -6 -13   13.23    8.15
   8   6 -13    7.82    5.52
  -8   6  14    7.43    6.80
   8  -6 -14    9.36    7.97
   8   6 -14   19.98    8.17
  -8   6  15   16.85    8.06
   8  -6 -15    9.82    7.22
   8   6 -15   11.66    6.11
  -8   6  16    2.50    5.39
   8   6 -16    1.48    4.99
  -8  -6  16    3.18    5.59
  -8   6  17   32.38   10.38
   8   6 -17   34.61    9.96
  -8  -6  17   28.52    9.56
  -8   6  18    7.81    6.99
   8   6 -18    9.51    5.97
  -8  -6  18   14.84    8.48
  -8   6  19   11.91    6.87
   8   6 -19   -0.00    5.23
  -8  -6  19    0.94    5.99
  -8   6  20    6.08    6.40
   8   6 -20    4.45    5.17
  -8  -6  20    1.93    5.90
  -8   6  21    0.00    5.56
   8   6 -21    3.48    4.56
  -8  -6  21   -0.00    5.42
  -8   6  22    4.56    6.00
   8   6 -22    2.18    5.93
  -8  -6  22    5.68    6.92
  -8   6  23    8.19    7.00
   8   6 -23    3.12    5.95
  -8  -6  23    6.34    7.48
  -8   6  24    0.94    5.17
   8   6 -24   -0.00    5.75
  -8  -6  24    4.84    6.38
  -8   6  25   -0.00    6.05
   8   6 -25    1.80    6.31
  -8  -6  25    2.49    5.89
  -8   6  26    1.38    4.85
   8   6 -26   -0.00    6.56
  -8  -6  26   -0.00    6.12
  -8   6  27    0.00    6.69
   8   6 -27    2.52    6.35
  -8  -6  27   -0.00    6.25
  -8   6  28    0.00    4.40
   8   6 -28    3.83    7.03
  -8  -6  28    1.86    6.30
  -8   6  29    2.57    5.16
   8   6 -29    7.06    7.26
  -8  -6  29    4.59    7.47
  -8   6  30    3.69    5.22
   8   6 -30   -0.00    5.98
  -8  -6  30    0.74    5.53
  -8   6  31   -0.00    4.60
   8   6 -31    3.44    6.94
  -8  -6  31    3.50    7.19
  -8   6  32    2.26    4.64
   8   6 -32    1.39    6.79
  -8  -6  32    3.80    7.06
  -8   6  33    2.73    7.25
   8   6 -33    1.82    5.77
  -8  -6  33    3.04    7.28
  -8   6  34    1.54    4.81
  -8  -6  34    6.82    8.09
  -8   7   1   35.09   11.00
   8  -7  -1   46.73   11.54
   8   7  -1   43.28    8.03
  -8  -7   1   42.83    8.05
  -8   7   2    4.22    5.10
   8  -7  -2   -0.00    5.04
   8   7  -2    0.00    3.10
  -8  -7   2    1.08    2.89
  -8  -7   2    0.81    1.50
  -8   7   3   28.45   10.46
   8  -7  -3   22.63    8.29
   8  -7  -3   24.75    9.02
   8   7  -3   20.06    6.14
  -8  -7   3   22.04    5.95
  -8   7   4    2.41    5.81
   8  -7  -4    2.34    5.68
   8  -7  -4    0.00    4.55
   8   7  -4    3.83    3.79
  -8  -7   4    2.33    3.44
  -8   7   5   42.67   11.55
  -8   7   5   54.39   13.02
   8  -7  -5   30.39   10.50
   8  -7  -5   50.02   12.94
   8   7  -5   60.09   10.01
  -8  -7   5   58.07    9.84
  -8   7   6    7.24    6.23
  -8   7   6   15.70    7.57
   8  -7  -6    8.79    6.99
   8  -7  -6   10.71    7.68
   8   7  -6    6.18    4.62
  -8  -7   6   10.57    5.24
  -8   7   7   -0.00    3.25
  -8   7   7    0.00    5.49
   8  -7  -7    2.72    5.23
   8  -7  -7    1.20    5.43
   8   7  -7   -0.00    3.77
   8   7  -7    3.07    4.70
  -8  -7   7    1.45    3.78
  -8   7   8    0.09    5.18
   8  -7  -8    2.07    4.71
   8  -7  -8   -0.00    5.82
   8   7  -8   -0.00    3.91
   8   7  -8   -0.00    3.78
  -8  -7   8    0.00    4.00
  -8   7   9   32.83   10.07
   8  -7  -9    8.70    6.93
   8  -7  -9   25.84    9.02
   8   7  -9   25.54    8.17
  -8  -7   9   38.24    8.79
  -8   7  10   13.60    7.87
   8  -7 -10    5.89    5.05
   8  -7 -10   17.45    8.64
   8   7 -10    5.25    5.39
  -8  -7  10    6.77    5.21
  -8   7  11   13.06    8.04
   8  -7 -11   28.49    9.76
   8  -7 -11   41.38   11.72
   8   7 -11   34.02    8.92
  -8  -7  11   35.15    9.49
  -8   7  12   -0.00    4.46
   8  -7 -12    2.98    5.09
   8   7 -12    0.00    4.07
  -8  -7  12    1.97    4.63
  -8   7  13   10.25    6.82
   8   7 -13   11.08    6.19
  -8   7  14   11.71    7.70
   8   7 -14    7.71    6.19
  -8   7  15   35.38   11.18
   8   7 -15   33.59   10.08
  -8   7  16    5.65    5.99
   8   7 -16    0.00    4.86
  -8  -7  16    5.91    5.76
  -8   7  17    1.36    5.98
   8   7 -17    0.00    4.79
  -8  -7  17    1.32    5.56
  -8   7  18    0.00    5.23
   8   7 -18    0.31    4.32
  -8  -7  18    1.79    4.90
  -8   7  19    5.16    6.49
   8   7 -19    6.67    5.77
  -8  -7  19    0.71    4.34
  -8   7  20    0.00    4.44
   8   7 -20    4.80    5.98
  -8  -7  20   -0.00    5.87
  -8   7  21    6.87    7.14
   8   7 -21   15.23    7.32
  -8  -7  21   14.30    8.34
  -8   7  22   -0.00    6.52
   8   7 -22   -0.00    5.15
  -8  -7  22    1.63    5.01
  -8   7  23    4.28    6.01
   8   7 -23    0.00    4.66
  -8  -7  23    5.47    7.32
  -8   7  24    0.00    4.32
  -8  -7  24    0.67    5.54
  -8   7  25   11.61    7.75
   8   7 -25    6.13    7.33
  -8  -7  25   13.16    8.92
  -8   7  26    6.70    6.10
   8   7 -26   -0.00    5.44
  -8  -7  26    2.91    5.88
  -8   7  27    1.56    4.58
   8   7 -27    2.02    6.10
  -8  -7  27   13.64    8.82
  -8   7  28   -0.00    4.82
   8   7 -28   -0.00    5.81
  -8  -7  28   -0.00    5.74
  -8   7  29    2.64    6.09
   8   7 -29    1.72    5.33
  -8  -7  29    0.10    5.92
  -8   7  30    1.48    4.22
   8   7 -30    3.84    6.56
  -8  -7  30   -0.00    6.56
  -8   7  31    7.78    6.99
   8   7 -31   -0.00    4.97
  -8  -7  31    5.66    7.58
  -8   7  32    0.00    5.50
   8   7 -32   -0.00    7.17
  -8  -7  32    1.08    6.83
  -8   7  33   -0.00    4.13
   8   7 -33    2.81    5.77
  -8  -7  33    1.55    6.25
   8   7 -34    2.44    6.72
  -8   8   1   54.17   12.73
   8  -8  -1   50.86   12.20
   8   8  -1   14.18    4.65
  -8   8   2    2.93    5.12
   8  -8  -2    0.95    4.16
   8   8  -2   -0.00    2.79
   8  -8  -3   13.49    7.38
   8   8  -3   33.77    6.96
   8  -8  -4    7.31    6.79
   8   8  -4   15.52    5.49
   8  -8  -5    6.61    6.37
   8  -8  -5    0.00    5.00
   8   8  -5    2.72    3.38
   8  -8  -6    3.32    4.10
   8  -8  -6   -0.00    4.77
   8   8  -6    2.09    3.70
  -8  -8   6   -0.00    3.06
  -8   8   7   80.63   15.34
   8  -8  -7   57.83   13.30
   8  -8  -7   56.74   13.77
   8   8  -7   79.60   12.08
  -8  -8   7   40.28    9.77
  -8   8   8    1.33    4.95
   8  -8  -8   -0.00    5.32
   8  -8  -8    1.12    5.43
   8   8  -8    0.74    4.08
  -8  -8   8    4.96    5.07
  -8   8   9    4.56    5.81
   8  -8  -9    4.01    6.22
   8   8  -9    3.62    3.79
  -8  -8   9    9.49    5.81
  -8   8  10   12.16    7.44
   8  -8 -10   11.90    7.23
   8   8 -10    6.60    4.75
  -8  -8  10    8.02    5.21
  -8   8  11   -0.00    5.91
   8  -8 -11   -0.00    4.01
   8   8 -11    3.12    4.22
  -8  -8  11    0.00    3.91
  -8   8  12    0.00    7.04
   8  -8 -12    4.81    6.31
   8   8 -12    0.00    4.15
  -8  -8  12    5.83    5.33
  -8   8  13   37.86   11.19
   8  -8 -13   39.47   10.79
   8   8 -13   18.18    7.66
  -8   8  14    1.13    5.78
   8   8 -14   -0.00    4.61
  -8   8  15    4.44    5.28
   8   8 -15   12.86    6.76
  -8  -8  15    0.36    4.81
  -8   8  16    0.32    5.73
   8   8 -16    1.20    3.95
  -8  -8  16    0.00    5.47
  -8   8  17    9.35    6.85
   8   8 -17   24.12    8.54
  -8  -8  17   21.23    9.22
  -8   8  18    9.18    6.70
   8   8 -18   -0.00    4.61
  -8  -8  18    1.42    5.69
  -8   8  19    7.79    6.17
   8   8 -19   -0.00    5.06
  -8  -8  19   -0.00    6.01
  -8   8  20   -0.00    4.37
   8   8 -20   -0.00    4.00
  -8  -8  20   -0.00    5.36
  -8   8  21   -0.00    4.59
   8   8 -21   -0.00    4.97
  -8  -8  21    0.27    4.99
  -8   8  22    3.75    5.80
   8   8 -22    4.10    5.24
  -8  -8  22    1.05    5.31
  -8   8  23   22.61    8.98
   8   8 -23   13.26    7.03
  -8  -8  23    7.74    7.88
  -8   8  24    5.23    6.41
   8   8 -24    9.15    6.14
  -8  -8  24    3.03    7.04
  -8   8  25    1.23    5.83
   8   8 -25    4.20    5.87
  -8  -8  25   -0.00    6.53
  -8   8  26   -0.00    5.10
   8   8 -26    4.54    6.53
  -8  -8  26    1.19    6.19
  -8   8  27    7.45    5.93
   8   8 -27    0.46    6.07
  -8  -8  27    9.86    9.03
  -8   8  28    0.00    5.26
   8   8 -28   -0.00    5.44
  -8  -8  28    0.33    5.02
  -8   8  29   -0.00    4.99
   8   8 -29    5.13    6.39
  -8  -8  29    6.41    7.07
  -8   8  30    1.41    5.79
   8   8 -30    1.91    5.79
  -8  -8  30    5.82    7.21
  -8   8  31    0.00    5.57
   8   8 -31   -0.00    5.98
  -8  -8  31   -0.00    6.32
  -8   8  32   -0.00    5.41
   8   8 -32    1.74    7.04
  -8  -8  32    5.84    7.60
  -8   8  33   -0.00    5.21
   8   8 -33    1.22    5.34
  -8  -8  33    8.01    7.21
   8   8 -34    4.73    6.79
   8   8 -35    5.03    7.34
   8  -9  -1   44.83   13.30
   8   9  -1   79.55   10.63
   8  -9  -2    2.47    5.44
   8   9  -2    6.09    3.80
  -8   9   3   11.64    8.24
   8  -9  -3   26.97    9.86
   8   9  -3   19.61    5.96
  -8   9   4    4.15    6.87
   8  -9  -4    0.00    6.04
   8   9  -4    3.12    3.51
  -8   9   5   34.17   11.36
   8  -9  -5   32.27   10.48
   8   9  -5   30.33    7.32
  -8   9   6   -0.00    4.73
   8  -9  -6   -0.00    6.09
   8   9  -6    2.91    3.71
  -8   9   7   -0.00    5.89
   8  -9  -7    1.79    5.03
   8   9  -7    3.28    4.20
  -8   9   8    2.13    5.04
  -8   9   8    1.50    5.31
   8  -9  -8    0.00    5.29
   8   9  -8   -0.00    4.03
  -8   9   9    4.88    5.67
  -8   9   9    4.75    6.25
   8  -9  -9    1.10    5.95
   8   9  -9    2.79    4.47
  -8   9  10    6.77    5.99
   8  -9 -10    0.96    6.09
   8   9 -10    4.68    4.62
  -8   9  11   53.81   13.25
   8  -9 -11   51.16   12.70
   8   9 -11   43.83   10.41
  -8   9  12    4.43    5.66
   8  -9 -12   -0.00    4.44
   8   9 -12   -5.44    5.49
  -8  -9  12    0.00    3.68
  -8   9  13   -0.00    5.01
   8  -9 -13    2.94    5.59
   8   9 -13    0.00    3.79
  -8   9  14    5.33    5.18
   8  -9 -14   -0.00    6.38
   8   9 -14    0.00    5.78
  -8   9  15   31.94   10.86
   8  -9 -15   26.35    9.92
   8   9 -15   33.50    9.03
  -8  -9  15   20.79    8.75
  -8   9  16   -0.00    4.49
   8   9 -16    0.00    4.64
  -8  -9  16    2.43    5.31
  -8   9  17    2.89    7.05
   8   9 -17    1.47    4.86
  -8  -9  17    1.11    5.38
  -8   9  18   -0.00    4.82
   8   9 -18    7.49    5.98
  -8  -9  18    6.19    6.67
  -8   9  19   15.53    7.71
   8   9 -19   12.65    6.70
  -8  -9  19    1.78    5.58
  -8   9  20    8.39    6.60
   8   9 -20   -0.00    5.35
  -8  -9  20    3.23    5.44
  -8   9  21   10.75    8.15
   8   9 -21   27.14    9.18
  -8  -9  21   16.18    8.50
  -8   9  22    0.53    5.59
   8   9 -22    3.39    5.30
  -8  -9  22    0.00    5.85
  -8   9  23    0.72    5.20
   8   9 -23    0.00    4.64
  -8  -9  23    4.93    6.28
  -8   9  24    6.27    6.37
   8   9 -24   -0.00    4.88
  -8  -9  24    4.24    6.82
  -8   9  25   21.13    8.71
   8   9 -25    6.34    5.89
  -8  -9  25    0.00    5.82
  -8   9  26    4.05    5.20
   8   9 -26   -0.00    5.49
  -8  -9  26   -0.00    6.18
  -8   9  27    2.04    5.53
   8   9 -27    0.00    5.02
  -8  -9  27    1.09    5.97
  -8   9  28    0.00    5.54
   8   9 -28   -0.00    5.63
  -8  -9  28   -0.00    7.02
  -8   9  29    2.52    5.67
   8   9 -29   -0.00    6.48
  -8  -9  29    4.12    7.21
  -8   9  30    1.22    5.91
   8   9 -30   -0.00    6.37
  -8  -9  30   -0.00    6.20
  -8   9  31   -0.00    5.97
   8   9 -31    4.11    6.12
  -8  -9  31    0.84    6.01
  -8   9  32   -0.00    5.54
   8   9 -32   -0.00    5.74
  -8  -9  32   -0.00    6.84
   8   9 -33   -0.00    5.59
  -8  10   1   11.23    7.72
   8 -10  -1    7.07    6.31
   8  10  -1   29.12    5.86
  -8  10   2   -0.00    5.01
   8 -10  -2   -0.00    5.18
   8  10  -2    0.59    3.14
  -8  10   3   16.61    8.66
   8 -10  -3   25.77   10.45
   8  10  -3   32.97    7.07
  -8  10   4   17.88    8.64
   8 -10  -4   17.28    7.78
   8  10  -4    7.49    4.26
  -8  10   5    5.47    6.71
   8 -10  -5    5.39    6.68
   8  10  -5    2.50    3.28
  -8  10   6    0.51    5.74
   8 -10  -6    3.61    6.46
   8  10  -6   -0.00    4.08
  -8  10   7   48.81   12.82
   8 -10  -7   28.76    9.83
   8  10  -7   39.76    8.63
  -8  10   8   11.26    7.91
   8 -10  -8   -0.00    6.21
   8  10  -8    0.75    3.13
  -8  10   9   -0.00    5.29
   8 -10  -9    7.39    5.48
   8  10  -9    0.00    3.68
  -8  10  10   -0.00    5.76
  -8  10  10    0.42    4.86
   8 -10 -10    0.00    4.25
   8  10 -10   -0.00    4.19
  -8  10  11    7.43    7.53
   8 -10 -11    4.15    5.49
   8  10 -11    0.53    3.96
  -8  10  12    0.00    5.04
   8 -10 -12   -0.00    5.81
   8  10 -12    2.66    4.30
  -8  10  13   30.04   10.82
   8 -10 -13   31.89   10.74
   8  10 -13   22.67    8.11
  -8  10  14   -0.00    5.99
   8 -10 -14    0.80    5.96
   8  10 -14    2.63    4.77
  -8  10  15    8.47    6.89
   8 -10 -15    3.65    6.66
   8  10 -15    7.28    5.12
  -8  10  16   -0.00    5.49
   8 -10 -16    0.51    5.32
   8  10 -16    0.24    4.12
  -8  10  17   23.21    8.86
   8 -10 -17   11.99    7.61
   8  10 -17   29.88    9.15
  -8  10  18    1.51    5.53
   8  10 -18    0.00    4.58
  -8 -10  18   -0.00    5.73
  -8  10  19   33.57   10.53
   8  10 -19    3.66    5.62
  -8 -10  19    3.96    5.28
  -8  10  20   20.10    8.83
   8  10 -20    0.00    5.04
  -8 -10  20    2.79    5.64
  -8  10  21   15.61    8.06
   8  10 -21    4.28    5.33
  -8 -10  21    3.99    6.79
  -8  10  22   10.48    7.27
   8  10 -22    4.48    6.13
  -8 -10  22   -0.00    5.56
  -8  10  23    7.27    7.17
   8  10 -23   12.73    7.55
  -8 -10  23   16.37    8.68
  -8  10  24   -0.00    5.75
   8  10 -24    6.54    6.22
  -8 -10  24    0.00    6.44
  -8  10  25    5.04    6.75
   8  10 -25   -0.00    4.93
  -8 -10  25   -0.00    5.40
  -8  10  26   -0.00    5.44
   8  10 -26    0.79    5.14
  -8 -10  26    2.89    6.00
  -8  10  27   -0.00    4.91
   8  10 -27    0.00    4.86
  -8 -10  27   -0.00    6.20
  -8  10  28    2.62    5.67
   8  10 -28   -0.00    5.99
  -8 -10  28    0.00    7.11
  -8  10  29    4.55    6.60
   8  10 -29    1.35    6.51
  -8 -10  29   11.82    8.29
  -8  10  30   -0.00    5.38
   8  10 -30    1.65    5.35
  -8 -10  30   -0.00    7.15
  -8  10  31   -0.00    5.74
  -8 -10  31   10.25    8.37
  -8  11   1   21.10    9.80
   8 -11  -1   20.56    9.57
   8  11  -1   22.62    5.62
  -8  11   2    0.00    5.71
   8 -11  -2   -0.00    3.95
   8  11  -2    2.87    3.27
  -8  11   3   14.16    8.27
   8 -11  -3    3.82    6.54
   8  11  -3    6.58    3.68
  -8  11   4   -0.00    5.11
   8 -11  -4   -0.00    5.29
   8  11  -4    0.00    3.11
  -8  11   5   13.33    8.74
   8 -11  -5    0.25    5.30
   8  11  -5   13.99    5.51
  -8  11   6    7.05    6.94
   8 -11  -6    4.11    6.37
   8  11  -6   -0.00    2.95
  -8  11   7    2.49    5.75
   8 -11  -7    4.38    6.22
   8  11  -7   -0.00    2.76
  -8  11   8    0.34    5.50
   8 -11  -8    0.29    4.35
   8  11  -8    6.55    4.89
  -8  11   9    8.54    7.59
   8 -11  -9   13.02    7.28
   8  11  -9   10.76    5.24
  -8  11  10    0.49    5.45
   8 -11 -10    0.00    4.51
   8  11 -10    0.00    3.87
  -8  11  11   10.63    6.49
   8 -11 -11   11.12    7.78
   8  11 -11    8.89    5.73
  -8  11  12   -0.00    5.95
  -8  11  12   -0.00    5.09
   8 -11 -12    0.22    4.43
   8  11 -12    2.89    3.93
  -8  11  13   -0.00    5.38
   8 -11 -13    1.76    5.70
   8  11 -13    2.55    4.51
  -8  11  14   -0.00    5.91
   8 -11 -14   -0.00    4.82
   8  11 -14   -0.00    4.04
  -8  11  15   13.94    7.93
   8 -11 -15   30.78   10.74
   8  11 -15   20.12    8.02
  -8  11  16   -0.00    5.57
   8 -11 -16    3.86    5.57
   8  11 -16    4.83    5.28
  -8  11  17    7.74    7.07
   8 -11 -17    8.26    6.66
   8  11 -17    1.49    4.91
  -8  11  18   -0.00    5.46
   8 -11 -18   -0.00    5.04
   8  11 -18   -0.00    5.59
  -8  11  19    4.33    5.87
   8 -11 -19    7.86    6.93
   8  11 -19    9.80    5.69
  -8  11  20    4.66    6.16
   8 -11 -20    0.39    4.19
   8  11 -20    4.18    5.19
  -8  11  21   10.13    7.10
   8  11 -21    7.61    7.35
  -8  11  22    0.74    5.53
   8  11 -22    3.04    5.21
  -8  11  23    5.36    6.34
   8  11 -23    4.82    6.16
  -8  11  24   -0.00    5.74
   8  11 -24    5.94    6.03
  -8  11  25   11.25    7.68
   8  11 -25   -0.00    5.62
  -8 -11  25    2.59    7.67
  -8  11  26   -0.00    6.24
   8  11 -26    5.99    5.34
  -8 -11  26    2.34    6.03
  -8  11  27    1.22    6.27
   8  11 -27   -0.00    5.77
  -8 -11  27   -0.00    7.58
  -8  11  28    5.89    6.27
  -8 -11  28    3.80    7.66
  -8  11  29   -0.00    5.50
  -8 -11  29    6.00    7.30
  -8 -11  30    4.29    7.13
  -8 -11  31   -0.00    5.53
  -8  12   1   -0.00    5.50
   8 -12  -1    0.00    6.01
   8  12  -1    0.00    2.39
  -8  12   2    1.55    6.10
   8 -12  -2   -0.00    5.43
   8  12  -2   -0.00    2.28
  -8  12   3   13.22    8.02
   8 -12  -3    5.21    7.08
   8  12  -3   35.75    6.79
  -8  12   4    0.00    4.73
   8 -12  -4   -0.00    5.12
   8  12  -4   -0.00    2.64
  -8  12   5    0.00    5.37
   8 -12  -5   -0.00    3.92
   8  12  -5    3.86    3.21
  -8  12   6    5.26    5.52
   8 -12  -6   -0.00    5.60
   8  12  -6    0.00    2.88
  -8  12   7    4.19    6.36
   8 -12  -7   19.62    8.75
   8  12  -7   10.49    5.03
  -8  12   8    0.72    5.70
   8 -12  -8   -0.00    5.21
   8  12  -8    3.14    4.16
  -8  12   9   -0.00    5.85
   8 -12  -9    4.21    6.31
   8  12  -9    4.87    4.86
  -8  12  10    0.64    4.85
   8 -12 -10    2.43    5.60
   8  12 -10    2.35    4.08
  -8  12  11    0.00    5.39
   8 -12 -11    1.52    5.83
   8  12 -11    4.76    4.83
  -8  12  12   -0.00    5.29
   8 -12 -12   -0.00    4.90
   8  12 -12    1.99    3.82
  -8  12  13   11.93    7.96
   8 -12 -13    6.25    6.09
   8  12 -13   15.75    6.44
  -8  12  14    0.17    4.68
   8 -12 -14   -0.00    5.41
   8  12 -14   -0.00    5.13
  -8  12  15   -0.00    5.54
   8 -12 -15   -0.00    5.14
   8  12 -15    0.81    3.51
  -8  12  16    0.00    5.49
   8 -12 -16    3.47    5.70
   8  12 -16    3.06    5.17
  -8  12  17   -0.00    5.16
   8 -12 -17    1.43    5.13
   8  12 -17    3.12    4.25
  -8  12  18    5.77    7.13
   8 -12 -18   -0.00    5.62
   8  12 -18    2.96    4.91
  -8  12  19   11.09    8.63
   8 -12 -19    4.47    6.37
   8  12 -19   10.53    7.22
  -8  12  20    2.84    6.48
   8 -12 -20   -0.00    6.34
   8  12 -20    1.32    4.30
  -8  12  21    0.00    4.06
   8 -12 -21    0.40    4.44
   8  12 -21    1.64    4.98
  -8  12  22    1.80    4.96
   8 -12 -22    3.06    5.06
   8  12 -22   -0.00    5.62
  -8  12  23   -0.00    5.63
   8 -12 -23    3.21    5.92
   8  12 -23    0.00    5.08
  -8  12  24   -0.00    6.35
   8  12 -24   -0.00    5.05
  -8  12  25   11.73    7.35
  -8  12  26    2.02    5.47
  -8  12  27   -0.00    5.19
  -8  12  28    1.71    5.23
  -8  13   1    7.14    7.57
   8 -13  -1   -0.00    5.81
   8  13  -1    3.54    2.88
  -8  13   2   -0.00    6.87
   8 -13  -2    5.07    6.11
   8  13  -2    0.44    2.38
  -8  13   3    0.00    6.06
   8 -13  -3    0.00    5.19
   8  13  -3   -0.00    2.67
  -8  13   4   10.06    8.50
   8 -13  -4   10.40    8.04
   8  13  -4   12.28    4.39
  -8  13   5   46.71   12.49
   8 -13  -5   18.53    8.22
   8  13  -5    8.50    4.49
  -8  13   6    3.35    5.60
   8 -13  -6    1.43    5.41
   8  13  -6   -0.00    3.91
  -8  13   7    0.74    5.31
   8 -13  -7    7.91    7.01
   8  13  -7   -0.00    2.97
  -8  13   8   -0.00    5.67
   8 -13  -8    0.25    4.93
   8  13  -8   -0.00    3.66
  -8  13   9    9.96    7.16
   8 -13  -9    5.08    6.27
   8  13  -9   12.26    5.24
  -8  13  10    3.14    7.11
   8 -13 -10    1.30    5.58
   8  13 -10   -0.00    4.15
  -8  13  11    3.84    5.98
   8 -13 -11   13.42    7.75
   8  13 -11    5.47    5.05
  -8  13  12    3.87    6.13
   8 -13 -12    3.72    4.86
   8  13 -12    2.64    4.50
  -8  13  13   -0.00    5.28
   8 -13 -13   -0.00    5.54
   8  13 -13    0.00    3.87
  -8  13  14   -0.00    5.21
   8 -13 -14    0.95    4.98
   8  13 -14    3.10    4.92
  -8  13  15    5.37    5.93
   8 -13 -15    0.70    6.31
   8  13 -15   11.21    6.47
  -8  13  16   -0.00    5.44
   8 -13 -16    3.41    6.14
   8  13 -16    4.10    5.22
  -8  13  17   -0.00    5.86
   8 -13 -17   -0.00    5.23
   8  13 -17    6.49    5.88
  -8  13  18   -0.00    5.51
   8 -13 -18    2.37    4.63
   8  13 -18    1.30    4.25
  -8  13  19    4.46    6.38
   8 -13 -19   -0.00    5.83
   8  13 -19   -0.00    4.79
  -8  13  20    2.32    4.73
   8 -13 -20   -0.00    6.51
   8  13 -20   -0.00    5.23
  -8  13  21    8.47    7.50
   8 -13 -21    3.28    7.37
  -8  13  22   -0.00    5.92
   8 -13 -22    5.87    8.44
  -8  13  23    1.82    6.12
   8 -13 -23    2.26    5.47
  -8  13  24   -0.00    5.20
   8 -13 -24    3.19    6.20
  -8  13  25    4.91    6.67
   8 -13 -25   -0.00    5.94
  -8  13  26   -0.00    5.98
   8 -13 -26   -0.00    6.81
   8 -13 -27   -0.00    5.52
  -8  14   1   -0.00    5.55
   8 -14  -1    3.07    5.72
   8  14  -1    4.55    3.66
  -8  14   2   10.19    6.83
   8 -14  -2   16.63    9.11
   8  14  -2    5.87    3.93
  -8  14   3    0.00    6.14
   8 -14  -3    5.17    7.32
   8  14  -3    0.00    3.29
  -8  14   4    2.16    5.75
   8 -14  -4   -0.00    4.97
   8  14  -4   -0.00    3.58
  -8  14   5    3.14    6.61
   8 -14  -5   -0.00    6.08
   8  14  -5    0.74    3.42
  -8  14   6   -0.00    6.12
   8 -14  -6    3.44    5.69
   8  14  -6    0.86    3.12
  -8  14   7    0.00    4.78
   8 -14  -7    2.13    6.26
   8  14  -7    0.00    3.56
  -8  14   8   10.25    8.13
   8 -14  -8   -0.00    4.70
   8  14  -8    2.76    4.75
  -8  14   9    5.05    6.45
   8 -14  -9    1.35    4.90
   8  14  -9    0.00    3.91
  -8  14  10   -0.00    5.10
   8 -14 -10    1.99    5.90
   8  14 -10    0.79    4.20
  -8  14  11   -0.00    5.49
   8 -14 -11    0.29    5.89
   8  14 -11   -0.00    4.81
  -8  14  12    1.43    5.38
   8 -14 -12    8.53    6.80
   8  14 -12   -0.00    4.55
  -8  14  13   12.40    7.56
   8 -14 -13    6.23    6.71
   8  14 -13    3.72    4.19
  -8  14  14   -0.00    5.03
   8 -14 -14    2.30    6.03
   8  14 -14   -0.00    4.70
  -8  14  15    4.32    6.48
   8 -14 -15    2.81    5.43
   8  14 -15    0.72    4.38
  -8  14  16   -0.00    5.44
   8 -14 -16   -0.00    5.67
   8  14 -16   -0.00    4.91
  -8  14  17    0.83    5.05
   8 -14 -17   -0.00    5.62
   8 -14 -18    0.42    5.05
  -8  14  19   -0.00    6.47
   8 -14 -19   -0.00    5.96
  -8  14  20    5.84    7.34
   8 -14 -20   -0.00    5.85
  -8  14  21   -0.00    5.88
   8 -14 -21    3.56    6.31
  -8  14  22    4.87    5.95
   8 -14 -22   -0.00    5.71
  -8  14  23   -0.00    5.08
   8 -14 -23    0.00    6.09
  -8  14  24    0.00    5.71
  -8  15   1   -0.00    6.51
   8 -15  -1    3.13    5.29
   8  15  -1    3.10    3.05
  -8  15   2    1.76    6.25
   8 -15  -2    8.01    7.61
   8  15  -2   -0.00    2.73
  -8  15   3    0.00    6.65
   8 -15  -3    2.78    6.36
   8  15  -3   -0.00    3.47
  -8  15   4   -0.00    5.45
   8 -15  -4   -0.00    6.07
   8  15  -4   -0.00    3.31
  -8  15   5   -0.00    7.36
   8 -15  -5    2.36    5.66
   8  15  -5    3.40    4.05
  -8  15   6    2.30    5.68
   8 -15  -6    6.04    7.47
   8  15  -6    0.72    3.49
  -8  15   7   -0.00    5.57
   8 -15  -7   -0.00    7.25
   8  15  -7   -0.00    3.63
  -8  15   8   -0.00    6.32
   8 -15  -8    2.81    6.39
   8  15  -8   -0.00    3.44
  -8  15   9    5.84    7.41
   8 -15  -9    5.07    6.13
   8  15  -9   -0.00    3.99
  -8  15  10    0.00    5.28
   8 -15 -10    1.17    6.48
   8  15 -10   -0.00    3.87
  -8  15  11    9.57    7.06
   8 -15 -11   -0.00    5.58
   8  15 -11   -0.00    4.39
  -8  15  12    0.00    5.51
   8 -15 -12    2.59    6.06
  -8  15  13    1.71    6.42
   8 -15 -13   -0.00    5.05
  -8  15  14    3.56    6.91
   8 -15 -14    1.86    5.41
  -8  15  15   -0.00    6.09
   8 -15 -15   -0.00    5.70
   8 -15 -16   -0.00    5.26
   8 -15 -17    1.45    5.47
   8 -15 -18    2.55    6.15
   8 -15 -19    4.94    6.87
  -8  16   1    7.37    8.11
   8 -16  -1    4.02    6.15
   8  16  -1    2.28    3.37
  -8  16   2   -0.00    5.33
   8 -16  -2    0.00    4.39
   8  16  -2    0.00    3.37
  -8  16   3    0.60    6.42
   8 -16  -3    5.63    6.61
   8  16  -3   -0.00    2.70
  -8  16   4    0.73    5.96
   8 -16  -4    3.26    6.25
   8  16  -4    0.00    2.73
  -8  16   5   -0.00    5.71
   8 -16  -5    1.85    6.98
   8  16  -5    1.45    3.15
  -8  16   6    0.00    5.75
   8 -16  -6    1.55    6.23
   8  16  -6    1.59    3.90
  -8  16   7    0.00    5.46
   8 -16  -7    0.00    6.14
  -8  16   8   -0.00    5.87
   8 -16  -8    1.25    5.61
  -8  16   9    3.77    6.32
   8 -16  -9    8.94    7.17
   8 -16 -10    0.39    5.26
   8 -16 -11    2.88    6.42
   8 -16 -12    6.62    6.45
   8 -16 -13   -0.00    5.94
   8 -16 -14   -0.00    5.65
   8 -17  -1   -0.00    7.35
   8 -17  -2   -0.00    5.49
   8 -17  -3    0.62    5.93
   8 -17  -4    4.48    6.86
   8 -17  -5    3.96    5.41
   8 -17  -6    2.49    6.19
   8 -17  -7    4.53    7.43
   8 -17  -8   -0.00    6.58
   8 -17  -9    0.00    4.30
  -7   0   1  685.79   68.54
  -7   0   1  736.05   69.18
  -7   0   1  723.50   67.52
   7   0  -1  705.83   68.91
   7   0  -1  728.07   68.86
  -7   0   2   -0.00    3.22
  -7   0   2   -0.00    3.27
  -7   0   2   -0.00    3.24
   7   0  -2    0.87    2.79
   7   0  -2   -0.00    4.23
  -7   0   3    0.00    3.90
  -7   0   3   11.06    4.90
   7   0  -3    5.50    4.30
   7   0  -3   12.24    5.52
  -7   0   4   -0.00    3.52
   7   0  -4   -0.00    3.12
   7   0  -4    3.61    3.45
  -7   0   5   30.16    8.06
   7   0  -5   30.75    7.51
   7   0  -5   55.16    9.97
  -7   0   6   -0.00    4.15
   7   0  -6   -0.00    3.82
   7   0  -6    0.32    4.24
  -7   0   7  274.77   29.51
   7   0  -7  241.33   28.09
   7   0  -7  232.93   28.71
  -7   0   8   -0.00    3.98
   7   0  -8    2.14    4.11
  -7   0   9   12.55    6.32
   7   0  -9    2.01    4.47
  -7   0  10   -0.00    3.73
   7   0 -10    0.62    4.16
  -7   0  11  228.28   28.46
   7   0 -11  265.40   30.37
  -7   0  12   -0.00    4.20
   7   0 -12    6.03    5.46
  -7   0  13  112.82   17.16
   7   0 -13  105.24   17.58
   7   0 -14    9.02    5.79
   7   0 -15    0.00    4.39
   7   0 -16    2.40    5.00
  -7   0  17  304.73   37.48
   7   0 -17  335.37   38.74
  -7   0  18    3.91    4.83
   7   0 -18    0.52    4.96
  -7   0  19    1.06    6.26
   7   0 -19   21.48    8.96
  -7   0  20   -0.00    5.62
   7   0 -20    4.54    6.73
  -7   0  21    0.00    5.51
   7   0 -21    4.49    6.42
  -7   0  22    0.00    3.77
   7   0 -22    0.00    5.79
  -7   0  23   38.47   11.02
  -7   0  24   -0.00    6.41
  -7   0  25    0.00    5.02
  -7   0  26   -0.00    6.55
  -7   0  27   28.98   11.20
  -7   0  28    1.45    4.81
  -7   0  29    9.98    8.22
  -7   0  30    1.47    6.72
  -7   0  31    8.22    7.52
  -7   0  32   -0.00    5.24
  -7   0  33   34.08   11.83
  -7   0  34   -0.00    6.27
  -7   0  35    0.00    4.27
  -7   0  36    1.67    6.24
  -7   0  37    1.86    6.71
  -7   1   1    0.00    4.44
  -7   1   1   -0.00    3.97
  -7   1   1    4.76    3.61
   7  -1  -1    3.99    4.44
   7  -1  -1    3.08    3.83
   7  -1  -1    0.00    3.77
   7   1  -1    0.00    2.82
   7   1  -1    1.99    3.32
  -7  -1   1    2.90    3.85
  -7   1   2   30.22    8.20
  -7   1   2   18.25    6.74
  -7   1   2   29.51    7.26
   7  -1  -2   30.97    7.79
   7  -1  -2   40.62    8.04
   7  -1  -2   15.12    7.05
   7   1  -2   24.29    6.40
   7   1  -2   36.67    8.28
  -7  -1   2   44.06    8.39
  -7  -1   2   19.14    6.20
  -7   1   3  225.51   27.22
  -7   1   3  278.36   28.13
  -7   1   3  246.18   26.67
   7  -1  -3  212.53   25.70
   7  -1  -3  213.55   26.90
   7   1  -3  221.55   25.35
   7   1  -3  241.22   26.75
  -7  -1   3  222.72   26.34
  -7   1   4   -0.00    3.97
  -7   1   4    0.00    3.38
   7  -1  -4   -0.00    3.34
   7  -1  -4   -0.00    3.50
   7   1  -4   -0.00    3.37
   7   1  -4   -0.00    3.70
  -7  -1   4    3.61    4.00
  -7   1   5   67.53   12.09
  -7   1   5   66.84   11.56
   7  -1  -5   70.62   11.60
   7  -1  -5   79.69   13.03
   7   1  -5   57.61   10.44
   7   1  -5   57.42   11.13
  -7  -1   5   70.53   11.79
  -7   1   6    1.11    3.66
  -7   1   6    3.16    3.73
   7  -1  -6    0.31    3.09
   7  -1  -6    0.34    3.97
   7   1  -6    4.21    4.28
   7   1  -6    0.00    3.58
  -7  -1   6    2.16    3.04
  -7   1   7   37.65    9.02
  -7   1   7   37.02    8.46
   7  -1  -7   29.98    8.07
   7   1  -7   30.99    7.45
   7   1  -7   38.47    9.19
  -7  -1   7   17.93    6.56
  -7   1   8   16.69    6.38
   7  -1  -8   15.10    6.75
   7   1  -8   14.13    5.78
   7   1  -8   17.69    6.52
  -7  -1   8    9.80    5.21
  -7   1   9  285.79   31.23
   7  -1  -9  291.07   31.88
   7   1  -9  266.42   30.79
  -7  -1   9  225.64   29.11
  -7   1  10   29.91    8.15
   7  -1 -10   13.99    6.32
   7   1 -10   17.58    6.59
  -7  -1  10    6.03    4.90
  -7   1  11   54.83   11.43
   7  -1 -11   66.07   13.14
   7   1 -11   52.51   11.55
  -7  -1  11   80.02   12.84
  -7   1  12   -0.00    3.48
   7  -1 -12    3.05    5.04
   7   1 -12    0.00    4.34
  -7  -1  12    1.74    4.40
  -7   1  13  141.02   20.48
   7  -1 -13  130.22   20.75
   7   1 -13  166.61   22.07
  -7  -1  13  164.58   21.50
   7  -1 -14    3.37    4.62
   7   1 -14    1.01    4.74
  -7  -1  14    0.00    5.08
   7  -1 -15   92.03   16.68
   7   1 -15   97.11   16.55
   7  -1 -16    8.01    6.00
   7   1 -16   12.76    6.38
  -7   1  17   19.48    7.13
   7  -1 -17   10.15    6.29
   7   1 -17   19.63    7.48
  -7  -1  17    7.86    7.52
  -7   1  18    3.83    5.40
   7  -1 -18   -0.00    5.12
   7   1 -18   -0.00    5.79
  -7  -1  18    0.00    5.29
  -7   1  19  118.31   19.65
   7  -1 -19  104.40   19.23
  -7  -1  19  131.71   20.04
  -7   1  20    8.15    6.92
   7  -1 -20    4.81    7.26
  -7  -1  20    3.25    6.32
  -7   1  21   34.00   11.04
   7  -1 -21   42.89   12.07
  -7  -1  21   65.33   12.83
  -7   1  22    2.13    5.40
   7  -1 -22   -0.00    5.76
  -7  -1  22   -0.00    6.16
  -7   1  23    4.18    6.14
   7  -1 -23   40.34   11.46
  -7  -1  23   34.82    9.98
  -7   1  24    6.02    7.17
   7  -1 -24    2.04    6.29
  -7  -1  24   17.23    8.46
  -7   1  25   21.74    9.54
   7  -1 -25   42.15   12.67
   7   1 -25   40.91   11.52
  -7  -1  25   21.98    9.21
  -7   1  26    2.91    5.91
   7   1 -26   -0.00    5.60
  -7  -1  26   -0.00    7.95
  -7   1  27    2.31    5.74
   7   1 -27    2.74    6.07
  -7  -1  27    0.32    5.15
  -7   1  28   -0.00    4.04
   7   1 -28    0.97    6.61
  -7  -1  28    1.19    7.34
  -7   1  29   29.39   10.51
   7   1 -29   12.33    9.14
  -7  -1  29   18.56    9.61
  -7   1  30   -0.00    6.20
  -7  -1  30   -0.00    6.57
  -7   1  31   10.84    9.31
  -7  -1  31   14.24    8.81
  -7   1  32   -0.00    7.22
  -7  -1  32   -0.00    6.43
  -7   1  33   -0.00    5.79
  -7  -1  33    8.33    8.18
  -7   1  34    0.75    6.61
  -7  -1  34   -0.00    6.43
  -7   1  35    0.00    6.21
  -7  -1  35   -0.00    7.67
  -7   1  36   -0.00    4.92
  -7  -1  36   -0.00    7.90
  -7   1  37   -0.00    7.36
  -7  -1  37   -0.00    6.98
  -7   2   1   34.44    8.68
  -7   2   1   27.56    7.79
  -7   2   1   37.47    8.34
   7  -2  -1   34.72    8.60
   7  -2  -1   24.94    7.39
   7  -2  -1   40.11    9.18
   7   2  -1   29.30    6.73
   7   2  -1   41.49    8.14
  -7  -2   1   31.88    7.21
  -7  -2   1   29.98    7.02
  -7   2   2   52.51   10.06
  -7   2   2   34.75    8.82
  -7   2   2   46.61    9.27
   7  -2  -2   30.17    8.27
   7  -2  -2   38.28    8.49
   7  -2  -2   51.20   10.19
   7   2  -2   34.19    7.18
   7   2  -2   40.29    8.32
  -7  -2   2   21.19    6.76
  -7  -2   2   33.96    7.42
  -7   2   3    4.22    4.10
  -7   2   3    9.96    5.38
  -7   2   3    5.77    4.37
   7  -2  -3    3.07    4.26
   7  -2  -3    4.78    3.77
   7  -2  -3   -0.00    4.03
   7   2  -3    6.71    4.30
   7   2  -3    6.04    3.70
  -7  -2   3    0.00    3.27
  -7   2   4    4.04    4.77
  -7   2   4    3.33    4.12
   7  -2  -4    7.44    4.90
   7   2  -4   12.57    5.18
   7   2  -4    5.20    4.26
  -7  -2   4    0.34    3.04
  -7   2   5  250.26   28.92
  -7   2   5  221.56   27.33
   7  -2  -5  227.21   28.42
   7   2  -5  248.40   26.97
   7   2  -5  237.74   27.56
  -7  -2   5  250.62   27.24
  -7   2   6   21.15    7.04
  -7   2   6   14.75    5.89
   7  -2  -6    0.00    4.52
   7   2  -6   10.59    5.11
   7   2  -6    9.88    5.58
  -7  -2   6    5.62    4.77
  -7   2   7  250.35   28.22
  -7   2   7  229.37   26.73
   7  -2  -7  239.32   28.06
   7   2  -7  221.75   25.75
   7   2  -7  247.86   27.33
  -7  -2   7  178.23   24.67
  -7   2   8    2.60    4.04
  -7   2   8    0.00    4.59
   7  -2  -8    3.21    4.69
   7   2  -8    7.25    4.45
   7   2  -8    9.44    5.76
  -7  -2   8    8.33    4.81
  -7   2   9   45.16   10.15
  -7   2   9   40.60    9.82
   7  -2  -9   38.56    9.98
   7   2  -9   69.54   11.38
   7   2  -9   71.01   12.05
  -7  -2   9   39.29    9.55
  -7   2  10    6.39    5.37
   7  -2 -10   16.09    6.81
   7   2 -10    2.90    4.06
  -7  -2  10    6.39    4.62
  -7   2  11  128.34   18.24
   7  -2 -11   99.16   17.28
   7   2 -11  136.76   18.72
  -7  -2  11  106.90   16.84
  -7   2  12   25.89    8.51
   7  -2 -12   34.83    9.70
   7   2 -12   33.11    9.29
  -7  -2  12   35.43    9.18
   7  -2 -13   66.36   13.19
   7   2 -13   54.05   11.56
  -7  -2  13   63.38   12.13
   7  -2 -14    8.10    5.96
   7   2 -14    2.55    4.71
  -7  -2  14    1.89    4.66
   7  -2 -15   27.76    9.27
   7   2 -15   24.60    8.70
  -7   2  16   40.06   11.39
   7  -2 -16   73.25   14.10
  -7   2  17   80.01   14.10
   7  -2 -17   49.83   12.80
  -7   2  18   15.04    6.74
   7  -2 -18   26.74    9.48
  -7  -2  18   33.07    9.64
  -7   2  19    0.00    6.09
   7  -2 -19   14.05    7.01
  -7  -2  19   -0.00    5.46
  -7   2  20    1.32    5.39
   7  -2 -20    5.93    6.36
  -7  -2  20   -0.00    6.51
  -7   2  21   25.31   10.24
   7  -2 -21   67.27   14.47
  -7  -2  21   62.19   13.27
  -7   2  22   12.18    6.91
   7  -2 -22    0.00    5.86
   7   2 -22    0.15    6.16
  -7  -2  22    1.89    6.24
  -7   2  23   24.64    9.83
   7  -2 -23   36.55   11.06
   7   2 -23   36.98   10.95
  -7  -2  23   16.61    8.26
  -7   2  24    0.70    4.22
   7  -2 -24   -0.00    5.21
   7   2 -24   -0.00    5.60
  -7  -2  24    0.51    5.83
  -7   2  25    8.16    5.75
   7   2 -25   -0.00    5.61
  -7  -2  25   17.12    9.03
  -7   2  26    1.48    5.71
   7   2 -26   -0.00    4.87
  -7  -2  26    2.53    6.05
  -7   2  27    7.59    7.46
   7   2 -27   -0.00    6.13
  -7  -2  27    7.32    7.10
  -7   2  28    2.91    7.30
   7   2 -28    5.55    6.08
  -7  -2  28    2.68    5.30
  -7   2  29    8.59    7.31
   7   2 -29    0.52    5.17
  -7  -2  29    2.26    6.19
  -7   2  30   -0.00    5.49
   7   2 -30   -0.00    5.81
  -7  -2  30    1.42    6.89
  -7   2  31    6.73    7.09
  -7  -2  31    8.60    8.65
  -7   2  32    0.75    4.88
  -7  -2  32   -0.00    6.17
  -7   2  33    4.41    7.57
  -7  -2  33   13.74    9.02
  -7   2  34   11.96    7.64
  -7  -2  34    8.24    7.75
  -7   2  35    1.36    6.27
  -7  -2  35    2.26    6.86
  -7   2  36    0.00    6.10
  -7  -2  36    2.47    7.57
  -7   2  37   11.64    8.26
  -7   3   1   -0.00    4.53
  -7   3   1    3.02    4.04
  -7   3   1    1.91    3.66
   7  -3  -1    0.39    3.57
   7  -3  -1    2.21    4.80
   7   3  -1   -0.00    2.38
   7   3  -1    1.13    3.74
  -7  -3   1    1.07    2.83
  -7  -3   1   -0.00    2.80
  -7   3   2  123.60   18.32
  -7   3   2  126.66   18.56
  -7   3   2  122.51   17.22
   7  -3  -2  113.27   17.68
   7  -3  -2  127.50   18.46
   7   3  -2  160.87   16.86
   7   3  -2  125.29   16.29
  -7  -3   2  104.45   15.31
  -7  -3   2  115.49   15.05
  -7   3   3   44.15   10.66
  -7   3   3   52.04   10.69
  -7   3   3   35.60    9.06
   7  -3  -3   42.71   10.08
   7  -3  -3   63.51   11.87
   7   3  -3   41.06    8.36
   7   3  -3   55.88    9.54
  -7  -3   3   53.68    9.33
  -7   3   4   18.17    6.26
  -7   3   4    5.39    4.80
   7  -3  -4   11.30    5.30
   7  -3  -4   14.61    5.92
   7   3  -4    7.60    3.79
   7   3  -4    3.32    3.60
  -7  -3   4    7.97    4.38
  -7   3   5   91.97   14.60
  -7   3   5   77.81   12.98
   7  -3  -5   87.75   14.62
   7   3  -5   77.75   12.08
   7   3  -5   79.54   12.45
  -7  -3   5   57.39   10.93
  -7   3   6   10.43    6.09
  -7   3   6    3.84    4.67
   7  -3  -6   15.40    7.18
   7   3  -6   17.87    5.70
   7   3  -6   27.93    6.87
  -7  -3   6   13.79    5.12
  -7   3   7    5.31    4.69
  -7   3   7    4.25    4.70
   7  -3  -7    4.45    5.63
   7   3  -7    6.84    4.66
   7   3  -7    2.22    3.98
  -7  -3   7    4.87    4.01
  -7   3   8   -0.00    3.03
  -7   3   8    3.66    4.28
   7  -3  -8   -0.00    4.54
   7   3  -8    2.73    3.72
   7   3  -8   -0.00    3.66
  -7  -3   8    2.59    4.26
  -7   3   9  189.07   25.23
  -7   3   9  214.84   25.71
   7  -3  -9  207.15   26.33
   7   3  -9  185.20   23.76
   7   3  -9  200.95   24.51
  -7  -3   9  196.41   24.19
  -7   3  10   66.45   12.60
  -7   3  10   50.19   11.12
   7  -3 -10   52.03   11.67
   7   3 -10   53.14   10.84
   7   3 -10   50.51   10.68
  -7  -3  10   57.79   11.36
  -7   3  11    4.42    4.57
   7  -3 -11   -0.00    4.54
   7   3 -11    6.92    5.25
  -7  -3  11    9.94    5.16
  -7   3  12    3.77    4.63
   7  -3 -12   -0.00    4.27
   7   3 -12    0.39    3.61
  -7  -3  12    0.00    4.12
   7  -3 -13   73.08   14.41
  -7  -3  13   63.51   13.07
   7  -3 -14   92.56   16.27
  -7  -3  14   67.86   13.87
  -7   3  15  142.37   21.26
   7  -3 -15  159.09   23.01
  -7   3  16   15.59    7.97
   7  -3 -16   22.21    8.82
  -7   3  17    1.24    3.95
   7  -3 -17   -0.00    5.16
  -7   3  18   30.63    9.83
   7  -3 -18   22.69    8.83
  -7  -3  18   18.52    8.85
  -7   3  19  220.44   28.46
   7  -3 -19  223.69   30.08
   7   3 -19  187.33   27.36
  -7  -3  19  224.14   29.08
  -7   3  20   -0.00    5.18
   7  -3 -20   -0.00    6.15
   7   3 -20   -0.00    6.07
  -7  -3  20    7.17    6.48
  -7   3  21    2.55    5.30
   7  -3 -21    0.00    5.70
   7   3 -21    5.12    5.90
  -7  -3  21    2.92    5.70
  -7   3  22    2.80    5.93
   7  -3 -22    1.66    5.20
   7   3 -22    0.94    5.77
  -7  -3  22    0.00    5.47
  -7   3  23    9.30    6.59
   7  -3 -23   10.21    7.57
   7   3 -23    4.75    6.77
  -7  -3  23   13.78    8.44
  -7   3  24   -0.00    6.61
   7   3 -24    5.55    7.09
  -7  -3  24    9.39    7.32
  -7   3  25    2.37    6.74
   7   3 -25    0.00    6.25
  -7  -3  25   27.46    9.57
  -7   3  26   -0.00    5.66
   7   3 -26    3.56    6.33
  -7  -3  26    2.70    5.81
  -7   3  27    0.00    5.14
   7   3 -27    0.55    5.31
  -7  -3  27   -0.00    5.21
  -7   3  28    3.27    5.72
   7   3 -28    5.78    5.60
  -7  -3  28   -0.00    6.26
  -7   3  29    1.43    6.77
   7   3 -29    2.10    5.81
  -7  -3  29    0.00    7.93
  -7   3  30    0.00    6.88
   7   3 -30    1.83    5.07
  -7  -3  30    4.15    6.52
  -7   3  31    0.00    7.65
   7   3 -31    6.99    6.61
  -7  -3  31   12.48    8.61
  -7   3  32   -0.00    6.25
  -7  -3  32    0.62    6.76
  -7   3  33    3.81    6.66
  -7  -3  33   -0.00    7.37
  -7   3  34   -0.00    6.29
  -7  -3  34    7.10    8.70
  -7   3  35   11.68    8.63
  -7  -3  35    5.80    8.03
  -7   3  36    2.98    6.56
  -7  -3  36    5.12    7.04
  -7   3  37   -0.00    7.09
  -7   4   1   71.80   13.36
  -7   4   1   55.06   11.25
   7  -4  -1   48.39   10.75
   7  -4  -1   70.44   12.88
   7   4  -1   60.71    9.55
   7   4  -1   63.65   10.07
  -7  -4   1   36.40    8.18
  -7  -4   1   75.05    9.40
  -7   4   2  103.28   16.31
  -7   4   2   85.07   15.32
  -7   4   2   96.52   14.70
   7  -4  -2   82.55   14.39
   7  -4  -2   71.02   14.07
   7   4  -2   78.67   11.84
   7   4  -2   76.79   11.96
  -7  -4   2   97.98   12.77
  -7  -4   2   94.45   11.73
  -7   4   3    7.93    5.28
  -7   4   3   13.39    6.57
  -7   4   3   16.26    6.32
   7  -4  -3    7.11    5.02
   7  -4  -3    5.11    4.42
   7   4  -3    0.48    3.40
   7   4  -3   12.64    4.85
  -7  -4   3   14.35    4.77
  -7   4   4   30.82    9.16
  -7   4   4   17.52    6.78
  -7   4   4   24.95    7.63
   7  -4  -4   21.08    8.17
   7  -4  -4   19.97    7.56
   7   4  -4   27.29    6.50
   7   4  -4   29.77    6.92
  -7  -4   4   24.34    6.20
  -7   4   5   52.86   12.22
  -7   4   5   74.08   13.04
   7  -4  -5   90.01   14.63
   7   4  -5   88.18   12.31
   7   4  -5   68.53   11.62
  -7  -4   5   71.20   11.41
  -7   4   6   44.65   10.90
  -7   4   6   68.05   12.21
   7  -4  -6   35.12   10.41
   7   4  -6   62.69   10.53
   7   4  -6   68.79   10.87
  -7  -4   6   61.88   10.43
  -7   4   7   31.60    9.25
  -7   4   7   44.08   10.10
   7  -4  -7   49.11   11.13
   7   4  -7   30.07    7.91
   7   4  -7   38.24    8.52
  -7  -4   7   46.66    9.29
  -7   4   8   41.30   10.15
  -7   4   8   34.76    8.99
   7  -4  -8   28.91    9.46
   7   4  -8   53.54    9.84
   7   4  -8   32.08    8.22
  -7  -4   8   41.87    9.24
  -7   4   9   33.38    9.10
   7  -4  -9   18.84    7.68
   7   4  -9   31.26    7.90
  -7  -4   9   39.14    8.58
  -7   4  10   -0.00    3.72
   7  -4 -10    0.68    4.23
   7   4 -10    0.90    4.07
  -7  -4  10    2.59    4.38
  -7   4  11  117.85   17.29
   7  -4 -11   80.22   15.40
  -7  -4  11   93.96   15.19
  -7   4  12   90.17   16.12
   7  -4 -12  122.29   18.85
  -7  -4  12  117.98   17.33
  -7   4  13   94.51   16.43
   7  -4 -13   86.38   16.54
  -7  -4  13  112.86   16.83
  -7   4  14   18.03    8.00
  -7   4  14   20.84    8.06
   7  -4 -14    0.83    5.07
  -7  -4  14   14.57    7.00
  -7   4  15   34.82    9.91
   7  -4 -15   15.09    8.03
   7   4 -15   32.94    9.19
  -7   4  16   26.85    8.83
   7  -4 -16   21.80    8.52
   7   4 -16   17.35    7.71
  -7   4  17  139.80   19.79
   7  -4 -17  102.97   19.08
   7   4 -17  107.77   18.17
  -7   4  18   18.73    8.20
   7  -4 -18   14.69    8.02
   7   4 -18    2.15    6.12
  -7  -4  18   32.73   10.09
  -7   4  19   29.87    9.07
   7  -4 -19   11.90    7.50
   7   4 -19    3.96    6.31
  -7  -4  19    6.55    7.30
  -7   4  20    2.44    6.41
   7  -4 -20   49.86   12.81
   7   4 -20    5.37    6.18
  -7  -4  20   23.09    8.41
  -7   4  21   27.82    9.77
   7  -4 -21   52.25   13.29
   7   4 -21   28.52    9.50
  -7  -4  21   29.96   10.38
  -7   4  22   20.85    8.22
   7   4 -22   15.85    7.76
  -7  -4  22   14.00    8.55
  -7   4  23    9.19    7.47
   7   4 -23   -0.00    5.53
  -7  -4  23    7.00    6.52
  -7   4  24   -0.00    6.22
   7   4 -24    9.12    6.86
  -7  -4  24    2.28    6.10
  -7   4  25    5.46    6.34
   7   4 -25    8.37    6.59
  -7  -4  25    2.14    6.50
  -7   4  26   13.64    8.39
   7   4 -26   11.13    7.60
  -7  -4  26    4.28    6.82
  -7   4  27   17.66    8.58
   7   4 -27    7.79    6.77
  -7  -4  27    7.46    6.99
  -7   4  28    7.59    5.83
   7   4 -28    0.00    5.81
  -7  -4  28   11.92    8.73
  -7   4  29    1.99    6.47
   7   4 -29    3.35    6.61
  -7  -4  29   -0.00    6.19
  -7   4  30   -0.00    6.27
   7   4 -30    4.97    6.63
  -7  -4  30   -0.00    4.93
  -7   4  31    3.75    6.60
   7   4 -31    4.60    6.61
  -7  -4  31   -0.00    5.92
  -7   4  32    9.72    8.83
   7   4 -32   -0.00    5.98
  -7  -4  32   11.00    7.12
  -7   4  33    4.36    6.80
  -7  -4  33    1.16    6.23
  -7   4  34    0.00    6.48
  -7  -4  34    3.41    6.64
  -7   4  35   -0.00    5.81
  -7  -4  35    0.00    6.81
  -7   4  36    1.39    6.67
  -7  -4  36    1.94    5.67
  -7   5   1    0.27    4.77
  -7   5   1    2.25    4.42
   7  -5  -1    3.72    4.09
   7  -5  -1   -0.00    3.88
   7   5  -1    1.53    3.06
   7   5  -1    4.58    3.18
  -7  -5   1    0.00    2.47
  -7  -5   1    2.38    2.26
  -7   5   2   -0.00    4.58
  -7   5   2    2.43    3.91
   7  -5  -2   -0.00    3.77
   7  -5  -2   -0.00    4.75
   7   5  -2    3.94    3.68
   7   5  -2    2.98    3.76
  -7  -5   2    3.41    3.11
  -7  -5   2    5.26    2.70
  -7   5   3   44.34   10.15
  -7   5   3   39.91   10.25
  -7   5   3   22.40    8.01
   7  -5  -3   20.15    8.28
   7  -5  -3   14.66    6.49
   7   5  -3   24.55    6.43
   7   5  -3   34.74    7.05
  -7  -5   3   40.18    7.21
  -7   5   4   93.46   15.60
  -7   5   4   89.19   15.15
  -7   5   4  106.75   15.90
   7  -5  -4   92.01   15.37
   7  -5  -4   89.90   15.82
   7   5  -4   89.00   12.65
   7   5  -4   70.84   11.69
  -7  -5   4   71.43   11.76
  -7   5   5   30.92    8.22
  -7   5   5   43.70    9.63
   7  -5  -5   42.69   10.41
   7   5  -5   29.39    6.93
   7   5  -5   11.44    4.87
  -7  -5   5   25.94    6.17
  -7   5   6    1.87    4.14
   7  -5  -6    0.00    4.94
   7   5  -6    0.90    3.41
  -7  -5   6    6.41    4.34
  -7   5   7   10.24    5.34
   7  -5  -7   10.65    6.20
   7   5  -7    2.84    3.74
  -7  -5   7   19.24    6.21
  -7   5   8   68.28   12.71
   7  -5  -8   38.88   11.10
   7   5  -8   53.66   10.50
  -7  -5   8   75.83   11.85
  -7   5   9  146.55   19.51
   7  -5  -9  114.38   18.64
   7   5  -9   87.03   15.21
  -7  -5   9  125.61   16.91
  -7   5  10   32.06    9.11
   7  -5 -10   30.77    9.70
   7   5 -10   40.50    9.39
  -7  -5  10   35.15    8.63
  -7   5  11   84.41   15.48
   7  -5 -11   72.45   15.57
  -7  -5  11  114.85   16.33
  -7   5  12   -0.00    4.66
  -7   5  12   -0.00    4.62
   7  -5 -12    4.24    5.47
   7   5 -12    0.00    4.67
  -7  -5  12   -0.00    4.01
  -7   5  13   43.95   10.79
  -7   5  13   40.60   10.21
   7  -5 -13   26.72    9.34
   7   5 -13   28.95    9.06
  -7  -5  13   23.76    8.32
  -7   5  14   43.80   11.12
  -7   5  14   32.26    9.69
   7  -5 -14   29.31    9.65
   7   5 -14   18.76    7.54
  -7  -5  14   35.16    9.75
  -7   5  15  110.29   18.69
  -7   5  15  143.60   20.86
   7  -5 -15  106.13   19.59
   7   5 -15  140.51   19.80
  -7   5  16    0.00    5.25
  -7   5  16    4.74    5.23
   7  -5 -16   -0.00    4.13
   7   5 -16    0.00    4.00
  -7   5  17    7.18    6.00
   7  -5 -17    3.32    5.36
   7   5 -17    8.69    6.89
  -7  -5  17    0.00    6.23
  -7   5  18    8.81    6.95
   7  -5 -18    0.00    5.74
   7   5 -18    1.82    4.73
  -7  -5  18    2.69    6.00
  -7   5  19   27.88    9.82
   7  -5 -19   29.94   10.20
   7   5 -19   26.44    8.97
  -7  -5  19   16.01    8.65
  -7   5  20   23.98    9.10
   7   5 -20   12.48    7.33
  -7  -5  20    4.21    6.64
  -7   5  21    7.13    6.02
   7   5 -21    3.32    6.19
  -7  -5  21   10.95    7.62
  -7   5  22   -0.00    6.09
   7   5 -22    3.30    5.77
  -7  -5  22    2.63    6.08
  -7   5  23    0.91    5.93
   7   5 -23    0.00    5.09
  -7  -5  23   -0.00    5.22
  -7   5  24   14.41    8.39
   7   5 -24    2.75    6.14
  -7  -5  24   10.13    7.58
  -7   5  25   10.63    6.69
   7   5 -25    1.90    6.16
  -7  -5  25   19.33    9.86
  -7   5  26    0.00    5.95
   7   5 -26   -0.00    4.97
  -7  -5  26    5.86    7.17
  -7   5  27    0.50    5.24
   7   5 -27   -0.00    4.59
  -7  -5  27    5.10    7.61
  -7   5  28    0.00    6.34
   7   5 -28    0.37    4.00
  -7  -5  28    0.00    5.35
  -7   5  29    6.35    6.06
   7   5 -29    5.11    7.18
  -7  -5  29    2.84    7.46
  -7   5  30    1.27    5.07
   7   5 -30    0.00    6.44
  -7  -5  30    0.00    6.92
  -7   5  31    6.66    7.46
   7   5 -31   -0.00    4.82
  -7  -5  31    0.00    7.47
  -7   5  32    0.05    4.68
   7   5 -32    0.81    6.06
  -7  -5  32   -0.00    6.67
  -7   5  33   -0.00    4.89
  -7  -5  33   -0.00    7.18
  -7   5  34    6.10    6.97
  -7  -5  34    5.50    8.17
  -7   5  35    2.58    5.80
  -7  -5  35    0.00    5.84
  -7   5  36    5.01    6.50
  -7   6   1   44.66   11.92
  -7   6   1   81.83   13.72
   7   6  -1   84.03   10.46
   7   6  -1   62.77    9.56
  -7  -6   1   61.78    9.38
  -7  -6   1   55.08    6.79
  -7   6   2   56.86   12.69
  -7   6   2   81.98   13.77
   7  -6  -2   66.62   13.30
   7   6  -2   48.15    8.75
  -7  -6   2   52.24    8.55
  -7  -6   2   52.74    7.17
  -7   6   3   33.41    9.27
  -7   6   3   37.63    9.44
   7  -6  -3   25.74    8.70
   7   6  -3   30.60    7.02
  -7  -6   3   27.73    6.56
  -7  -6   3   31.55    5.23
  -7   6   4   20.71    7.47
  -7   6   4    9.01    6.23
   7  -6  -4   13.53    7.26
   7   6  -4    6.20    4.09
  -7  -6   4    6.66    3.69
  -7   6   5    1.91    4.53
  -7   6   5    0.00    4.17
   7  -6  -5    8.74    6.89
   7   6  -5   -0.00    3.26
  -7  -6   5    3.62    4.04
  -7   6   6   60.88   12.97
   7  -6  -6   68.76   14.31
   7   6  -6   61.81   11.17
  -7  -6   6   98.40   13.04
  -7   6   7  115.87   18.61
   7  -6  -7  110.32   19.04
   7   6  -7  125.25   16.84
  -7  -6   7  121.19   16.53
  -7   6   8   41.65   10.52
   7  -6  -8   55.61   12.24
   7   6  -8   41.37    9.24
  -7  -6   8   30.34    8.42
  -7   6   9    0.00    4.69
  -7   6   9    5.85    6.04
   7  -6  -9    0.00    4.67
   7   6  -9    0.00    3.72
   7   6  -9   -0.00    4.88
  -7  -6   9   -0.00    3.84
  -7   6  10   60.62   13.53
  -7   6  10   80.44   14.14
   7  -6 -10   71.06   14.42
   7   6 -10   67.56   11.88
   7   6 -10   58.14   11.16
  -7  -6  10   38.88   10.45
  -7   6  11  101.52   17.20
  -7   6  11  103.67   17.42
   7  -6 -11   91.49   17.34
   7   6 -11   82.99   14.70
  -7  -6  11  112.32   16.43
  -7   6  12   19.74    8.18
  -7   6  12   18.42    7.90
   7  -6 -12   13.64    7.56
   7   6 -12    7.37    5.40
  -7  -6  12   16.39    6.67
  -7   6  13    7.91    6.20
  -7   6  13   10.38    7.21
   7  -6 -13    3.12    6.23
   7   6 -13   15.05    6.01
  -7  -6  13   11.35    6.42
  -7   6  14    8.75    5.87
  -7   6  14   16.10    8.18
   7  -6 -14   14.26    8.59
   7   6 -14    1.82    5.07
  -7  -6  14    5.50    6.10
  -7   6  15    6.53    6.07
  -7   6  15    9.20    6.39
   7  -6 -15    0.00    5.72
   7   6 -15    1.86    4.93
  -7   6  16   41.14   11.47
  -7   6  16   28.70   10.03
   7  -6 -16   33.97   11.41
   7   6 -16   74.37   12.89
  -7   6  17   63.90   13.35
   7   6 -17   35.25    9.93
  -7  -6  17   33.48   10.83
  -7   6  18   68.27   14.21
   7   6 -18   48.97   11.76
  -7  -6  18   68.19   14.34
  -7   6  19   18.20    7.75
   7   6 -19    5.09    5.61
  -7  -6  19    3.03    5.61
  -7   6  20    1.82    4.23
   7   6 -20   -0.00    4.29
  -7  -6  20    0.98    5.99
  -7   6  21    5.30    6.11
   7   6 -21   -0.00    4.53
  -7  -6  21    0.00    6.77
  -7   6  22   13.09    7.81
   7   6 -22   29.91    9.52
  -7  -6  22   25.69    9.20
  -7   6  23   10.15    7.33
   7   6 -23   15.74    7.80
  -7  -6  23    3.63    5.73
  -7   6  24    6.46    6.20
   7   6 -24    4.51    5.04
  -7  -6  24    2.55    6.94
  -7   6  25   -0.00    4.21
   7   6 -25   -0.00    5.61
  -7  -6  25   -0.00    6.52
  -7   6  26    7.71    6.25
   7   6 -26   16.41    8.90
  -7  -6  26    9.64    7.72
  -7   6  27   10.39    7.06
   7   6 -27    5.28    6.56
  -7  -6  27    8.36    8.98
  -7   6  28    4.48    6.06
   7   6 -28    4.42    6.33
  -7  -6  28    4.74    7.71
  -7   6  29    0.14    4.69
   7   6 -29    3.69    5.91
  -7  -6  29    0.27    5.88
  -7   6  30    4.21    6.11
   7   6 -30    4.96    5.86
  -7  -6  30    0.00    5.84
  -7   6  31    0.00    6.45
  -7  -6  31    0.79    6.34
  -7   6  32   17.80    8.39
   7   6 -32   -0.00    6.33
  -7  -6  32   -0.00    6.99
  -7   6  33    5.45    5.85
   7   6 -33   -0.00    5.58
  -7  -6  33   -0.00    6.47
  -7   6  34    0.00    4.34
  -7  -6  34   -0.00    6.77
  -7   6  35    0.59    6.65
  -7  -6  35    0.00    7.13
  -7   6  36    3.17    5.93
  -7   7   1    5.07    5.60
  -7   7   1    3.49    5.27
   7  -7  -1    2.03    5.57
   7   7  -1   -0.00    2.63
  -7  -7   1    0.43    2.50
  -7   7   2   18.27    7.64
  -7   7   2   28.36    8.60
   7  -7  -2   16.42    7.22
   7   7  -2   24.63    5.76
  -7  -7   2   25.98    5.41
  -7  -7   2   16.52    2.51
  -7   7   3    2.18    4.35
  -7   7   3    8.82    6.40
   7  -7  -3    0.01    3.47
   7   7  -3   13.54    4.67
  -7  -7   3   15.11    4.80
  -7  -7   3    4.75    2.40
  -7   7   4  188.59   26.69
  -7   7   4  200.92   26.57
   7  -7  -4  208.75   27.21
   7  -7  -4  157.68   25.48
   7   7  -4  198.27   22.60
  -7  -7   4  217.69   22.76
  -7   7   5   67.75   14.20
  -7   7   5   74.13   15.19
  -7   7   5   61.81   13.19
   7  -7  -5   62.63   13.81
   7  -7  -5   42.54   12.18
   7   7  -5   76.41   11.39
   7   7  -5   75.67   11.15
  -7  -7   5   70.19   11.03
  -7   7   6   10.56    6.96
  -7   7   6    0.93    4.88
  -7   7   6    6.95    5.87
   7  -7  -6    0.00    5.13
   7  -7  -6    4.56    6.24
   7   7  -6    5.46    4.51
   7   7  -6    6.13    4.41
  -7  -7   6    5.57    4.44
  -7   7   7   80.26   14.59
  -7   7   7   60.45   12.82
   7  -7  -7   51.51   12.04
   7  -7  -7   50.90   12.75
   7   7  -7   68.34   11.24
   7   7  -7   48.26    9.77
  -7  -7   7   56.81   10.94
  -7   7   8   35.70   10.21
  -7   7   8   11.51    6.64
   7  -7  -8    7.49    5.16
   7  -7  -8   12.41    7.46
   7   7  -8   18.33    6.26
   7   7  -8   20.50    6.11
  -7  -7   8   16.64    6.44
  -7   7   9   25.97    9.32
  -7   7   9   32.58    9.61
   7  -7  -9   15.06    7.70
   7  -7  -9   20.37    8.03
   7   7  -9   19.33    6.89
   7   7  -9   25.79    7.08
  -7  -7   9   31.30    8.12
  -7   7  10   68.53   14.25
  -7   7  10   54.76   12.74
   7  -7 -10   34.63   11.20
   7  -7 -10   85.74   15.72
   7   7 -10   79.48   12.81
   7   7 -10   65.48   11.67
  -7  -7  10   75.85   12.86
  -7   7  11   34.39   10.00
  -7   7  11    8.36    6.87
   7  -7 -11   18.43    8.49
   7   7 -11   12.11    5.62
  -7  -7  11    4.55    5.80
  -7   7  12    0.00    6.21
  -7   7  12    1.82    4.84
   7  -7 -12    5.12    5.84
   7   7 -12    0.00    4.59
  -7  -7  12    0.00    5.06
  -7   7  13   22.37    8.45
   7  -7 -13   35.68   10.58
   7   7 -13   32.10    8.60
  -7  -7  13   15.91    7.62
  -7   7  14  141.16   20.30
   7   7 -14   93.74   16.08
  -7  -7  14   95.03   17.10
  -7   7  15    0.74    4.37
   7   7 -15    4.82    5.22
  -7   7  16    3.37    5.34
   7   7 -16    0.70    4.84
  -7   7  17    5.62    6.51
   7   7 -17   -0.00    4.34
  -7  -7  17    0.26    4.89
  -7   7  18    9.88    6.82
   7   7 -18    4.27    5.61
  -7  -7  18    1.12    5.76
  -7   7  19   -0.00    5.03
   7   7 -19    4.50    5.78
  -7  -7  19   -0.00    5.23
  -7   7  20   32.93   10.32
   7   7 -20   20.75    8.12
  -7  -7  20   16.71    8.66
  -7   7  21   -0.00    5.33
   7   7 -21    4.08    5.81
  -7  -7  21    0.00    4.45
  -7   7  22   -0.00    4.56
   7   7 -22    2.18    5.53
  -7  -7  22    0.00    5.98
  -7   7  23    6.77    5.90
   7   7 -23   -0.00    5.00
  -7  -7  23    3.90    6.15
  -7   7  24   16.48    7.72
   7   7 -24   11.89    7.64
  -7  -7  24   12.85    8.48
  -7   7  25    4.84    5.74
   7   7 -25    0.00    5.08
  -7  -7  25    4.54    6.50
  -7   7  26    0.00    4.95
   7   7 -26    0.00    5.27
  -7  -7  26    2.74    6.08
  -7   7  27    3.42    5.28
   7   7 -27    6.74    5.79
  -7  -7  27   -0.00    6.85
  -7   7  28   -0.00    4.40
   7   7 -28    2.84    5.39
  -7  -7  28   -0.00    6.90
  -7   7  29   12.77    7.25
   7   7 -29    6.73    6.77
  -7  -7  29    7.84    7.01
  -7   7  30    8.90    6.69
   7   7 -30    2.61    5.12
  -7  -7  30    7.85    8.51
  -7   7  31    2.05    5.96
   7   7 -31    1.95    5.39
  -7  -7  31    1.96    8.32
  -7   7  32   -0.00    5.85
   7   7 -32    6.34    7.20
  -7  -7  32   -0.00    6.59
  -7   7  33    0.00    6.26
   7   7 -33    0.00    6.04
  -7  -7  33   -0.00    7.10
  -7   7  34    6.38    6.71
   7   7 -34    1.86    6.76
  -7  -7  34    0.00    6.40
  -7   7  35    0.57    4.70
  -7   8   1   22.53    9.03
  -7   8   1   31.24    9.75
   7  -8  -1   23.74    8.90
   7   8  -1   26.70    5.74
  -7   8   2   80.61   15.63
  -7   8   2   92.08   15.61
   7  -8  -2   44.94   12.04
   7   8  -2   57.39    9.38
  -7  -8   2   70.62   10.00
  -7   8   3   15.01    7.09
  -7   8   3    6.74    5.67
   7  -8  -3    8.65    6.70
   7   8  -3    3.03    3.65
  -7  -8   3    2.91    3.50
  -7   8   4   21.37    8.89
  -7   8   4    9.39    6.61
   7  -8  -4   11.17    7.24
   7   8  -4   29.23    6.47
  -7  -8   4   18.69    5.73
  -7   8   5   13.44    6.96
   7  -8  -5    0.00    4.92
   7   8  -5    7.50    4.23
  -7  -8   5   10.53    4.65
  -7   8   6   23.77    9.04
  -7   8   6   12.27    7.17
   7  -8  -6   23.95    9.23
   7  -8  -6   21.06    8.75
   7   8  -6   27.50    7.06
  -7  -8   6   31.18    7.26
  -7   8   7    4.89    4.50
  -7   8   7    2.42    5.12
   7  -8  -7    0.50    4.89
   7  -8  -7    5.50    5.41
   7   8  -7    1.21    3.90
   7   8  -7    4.68    3.82
  -7  -8   7    2.57    4.58
  -7   8   8   50.42   12.37
  -7   8   8   83.18   14.94
   7  -8  -8   36.84   10.73
   7  -8  -8   32.03   10.90
   7   8  -8   48.64    9.57
   7   8  -8   47.89    9.55
  -7  -8   8   58.67   10.81
  -7   8   9    0.94    5.73
   7  -8  -9    0.06    4.79
   7  -8  -9    4.57    5.51
   7   8  -9   -0.00    4.01
   7   8  -9    4.68    4.66
  -7  -8   9    4.45    4.71
  -7   8  10   19.79    8.01
   7  -8 -10   14.89    7.22
   7   8 -10    5.22    4.13
  -7  -8  10   16.76    7.18
  -7   8  11    3.39    6.05
   7  -8 -11    1.68    5.48
   7   8 -11   -0.00    4.32
  -7  -8  11    8.07    5.39
  -7   8  12  100.26   18.16
   7  -8 -12   90.66   17.09
   7   8 -12   98.72   15.91
  -7  -8  12  123.01   18.06
  -7   8  13   -0.00    5.10
   7   8 -13    2.28    3.72
  -7  -8  13    1.04    4.53
  -7   8  14    3.49    6.13
   7   8 -14    7.69    4.97
  -7   8  15   -0.00    4.13
   7   8 -15    7.10    5.32
  -7   8  16   19.13    9.11
   7   8 -16   49.85   10.93
  -7  -8  16   33.67   10.66
  -7   8  17   -0.00    5.70
   7   8 -17    3.61    4.27
  -7  -8  17    2.09    5.61
  -7   8  18   -0.00    5.21
   7   8 -18    2.89    6.14
  -7  -8  18   10.48    7.43
   7   8 -19    3.01    4.95
  -7  -8  19    0.00    5.97
  -7   8  20    5.00    6.13
   7   8 -20    4.90    5.75
  -7  -8  20   13.84    7.33
  -7   8  21    3.24    4.97
   7   8 -21    0.00    4.81
  -7  -8  21   -0.00    6.37
  -7   8  22    2.61    5.10
   7   8 -22    7.02    6.99
  -7  -8  22    0.00    6.17
  -7   8  23    4.93    5.58
   7   8 -23   18.08    8.12
  -7  -8  23    1.96    5.73
  -7   8  24    5.39    6.37
   7   8 -24    2.06    5.13
  -7  -8  24   16.47    8.92
  -7   8  25   -0.00    5.37
   7   8 -25    0.00    4.55
  -7  -8  25    6.41    6.63
  -7   8  26    5.97    6.56
   7   8 -26    8.09    6.87
  -7  -8  26    7.34    7.01
  -7   8  27    0.30    4.80
   7   8 -27    0.00    5.36
  -7  -8  27    1.39    6.38
  -7   8  28   11.31    7.55
   7   8 -28    7.50    7.19
  -7  -8  28    5.24    7.45
  -7   8  29   -0.00    4.77
   7   8 -29   -0.00    4.63
  -7  -8  29    2.21    5.86
  -7   8  30    2.09    5.73
   7   8 -30    1.53    5.77
  -7  -8  30   -0.00    7.17
  -7   8  31   -0.00    4.77
   7   8 -31   -0.00    4.99
  -7  -8  31    0.00    7.71
  -7   8  32   -0.00    5.45
   7   8 -32   -0.00    6.25
  -7  -8  32   14.77    9.19
  -7   8  33    0.00    5.59
   7   8 -33   -0.00    5.44
  -7  -8  33   13.31    9.21
  -7   8  34    0.00    5.69
   7   8 -34   -0.00    5.49
  -7  -8  34    2.95    8.03
  -7   8  35    6.34    6.74
   7   8 -35    0.98    5.71
  -7   9   1    0.93    5.54
   7  -9  -1    0.57    5.77
   7   9  -1   -0.00    2.42
   7  -9  -2   13.39    7.44
   7   9  -2   24.43    5.48
   7  -9  -3    5.81    5.88
   7   9  -3    0.00    2.53
   7  -9  -4   24.63    8.54
   7   9  -4   27.41    6.55
  -7   9   5    3.19    5.37
   7  -9  -5    0.00    4.94
   7   9  -5    1.08    2.90
  -7   9   6   16.50    8.38
   7  -9  -6   20.81    8.38
   7   9  -6   19.26    5.94
  -7   9   7    8.24    7.08
   7  -9  -7   16.00    8.09
   7   9  -7   17.64    5.57
  -7  -9   7    8.53    5.45
  -7   9   8   31.72    9.73
  -7   9   8   16.07    7.65
   7  -9  -8    4.65    6.28
   7   9  -8   30.37    7.57
  -7  -9   8   27.08    7.91
  -7   9   9    0.00    4.72
   7  -9  -9    0.05    4.22
   7   9  -9    0.00    3.91
  -7  -9   9   -0.00    5.03
  -7   9  10   63.37   14.42
   7  -9 -10   59.80   14.17
   7   9 -10   74.49   12.80
  -7  -9  10   90.47   14.45
  -7   9  11    2.81    6.04
   7  -9 -11   -0.00    5.93
   7   9 -11    0.52    3.44
  -7  -9  11   -0.00    4.28
  -7   9  12    7.47    6.30
   7  -9 -12    6.01    5.73
   7   9 -12    4.63    4.80
  -7  -9  12    4.80    5.60
  -7   9  13    0.00    4.83
   7  -9 -13    2.39    5.64
   7   9 -13    2.60    4.12
  -7  -9  13    3.68    5.55
  -7   9  14   49.73   12.63
   7  -9 -14   47.28   12.26
   7   9 -14   51.95   11.22
  -7   9  15    2.09    5.31
   7   9 -15    0.32    3.53
  -7   9  16    3.13    5.37
   7   9 -16    3.11    4.75
  -7  -9  16   13.66    7.01
  -7   9  17    0.43    4.77
   7   9 -17   -0.00    4.05
  -7  -9  17   -0.00    5.45
  -7   9  18   26.36   10.04
   7   9 -18   25.42    8.74
  -7  -9  18   34.41   10.79
  -7   9  19    1.90    5.47
   7   9 -19    5.95    5.22
  -7  -9  19   -0.00    6.62
  -7   9  20   12.75    7.93
   7   9 -20   13.84    7.10
  -7  -9  20   10.51    7.25
  -7   9  21    0.97    4.16
   7   9 -21    0.53    4.35
  -7  -9  21    0.00    6.07
  -7   9  22    0.00    5.34
   7   9 -22    0.00    5.36
  -7  -9  22    0.00    6.30
  -7   9  23    3.10    5.49
   7   9 -23    0.75    4.93
  -7  -9  23    7.30    6.36
  -7   9  24   16.97    8.32
   7   9 -24    3.03    5.08
  -7  -9  24    4.97    7.65
  -7   9  25    1.47    4.27
   7   9 -25    0.00    4.86
  -7  -9  25   -0.00    5.30
  -7   9  26    0.91    5.92
   7   9 -26    5.77    6.07
  -7  -9  26   11.31    8.40
  -7   9  27    4.87    5.73
   7   9 -27    3.18    6.06
  -7  -9  27   -0.00    6.58
  -7   9  28   -0.00    6.03
   7   9 -28   -0.00    5.82
  -7  -9  28    1.55    6.83
  -7   9  29    1.95    5.38
   7   9 -29   -0.00    5.00
  -7  -9  29    3.71    6.47
  -7   9  30    0.00    5.35
   7   9 -30    2.65    6.89
  -7  -9  30    8.24    8.50
  -7   9  31    0.00    5.88
   7   9 -31   -0.00    5.68
  -7  -9  31    0.13    5.45
  -7   9  32    0.00    5.34
   7   9 -32   12.35    8.12
  -7  -9  32    2.35    8.64
  -7   9  33    3.80    5.18
   7   9 -33   -0.00    5.00
  -7  -9  33   -0.00    8.27
  -7   9  34    0.00    5.57
   7   9 -34    9.13    8.47
   7   9 -35   -0.00    5.56
  -7  10   1    6.95    7.28
   7 -10  -1   17.93    8.47
   7  10  -1    1.65    2.64
  -7  10   2   22.95    9.66
   7 -10  -2   27.48    9.43
   7  10  -2   29.78    6.09
  -7  10   3   -0.00    5.44
   7 -10  -3   -0.00    5.78
   7  10  -3   -0.00    2.03
  -7  10   4   -0.00    5.15
   7 -10  -4    1.38    4.69
   7  10  -4    1.20    2.73
  -7  10   5    3.72    5.50
   7 -10  -5    0.00    4.88
   7  10  -5   -0.00    3.49
  -7  10   6   50.79   14.10
   7 -10  -6   79.69   15.88
   7  10  -6   93.64   12.93
  -7  10   7   -0.00    5.32
   7 -10  -7    1.24    5.33
   7  10  -7    0.00    3.94
  -7  10   8    2.71    5.16
   7 -10  -8    0.68    5.00
   7  10  -8   -0.00    4.19
  -7  10   9   -0.00    5.37
  -7  10   9   -0.00    4.49
   7 -10  -9    5.77    5.73
   7  10  -9   -0.00    3.39
  -7  10  10    3.58    5.77
   7 -10 -10    2.15    5.38
   7  10 -10    4.54    4.36
  -7  10  11    1.75    5.51
   7 -10 -11    1.22    5.94
   7  10 -11    0.00    3.18
  -7  10  12   29.30    9.52
   7 -10 -12   22.36    9.74
   7  10 -12   22.64    7.75
  -7 -10  12   45.13   10.64
  -7  10  13    2.27    5.79
   7 -10 -13    3.68    6.13
   7  10 -13    0.37    4.02
  -7  10  14    0.00    4.27
   7 -10 -14   12.42    7.49
   7  10 -14   -0.00    5.23
  -7  10  15    4.18    5.44
   7 -10 -15    1.17    4.63
   7  10 -15    0.23    4.30
  -7 -10  15    1.18    5.19
  -7  10  16   27.11    9.10
   7 -10 -16   21.15    8.74
   7  10 -16   36.02    9.65
  -7 -10  16   22.54    9.22
  -7  10  17    8.66    6.70
   7  10 -17    1.05    3.99
  -7 -10  17    0.20    4.83
  -7  10  18    6.02    5.96
   7  10 -18   14.49    6.77
  -7 -10  18   21.91    8.74
  -7  10  19    2.65    6.00
   7  10 -19    1.35    5.16
  -7 -10  19    6.70    6.51
  -7  10  20    1.45    5.55
   7  10 -20    3.43    5.21
  -7 -10  20    5.84    6.98
  -7  10  21    0.00    4.87
   7  10 -21    0.00    5.65
  -7 -10  21    0.10    5.32
  -7  10  22   28.47   10.09
   7  10 -22    8.65    6.59
  -7 -10  22   26.45   10.69
  -7  10  23    3.60    5.72
   7  10 -23    0.00    4.42
  -7 -10  23   -0.00    6.55
  -7  10  24    0.23    5.61
   7  10 -24    0.00    4.71
  -7 -10  24   -0.00    6.31
  -7  10  25    0.00    5.27
   7  10 -25   -0.00    5.81
  -7 -10  25   -0.00    6.67
  -7  10  26   15.93    8.48
   7  10 -26    4.36    6.60
  -7 -10  26    7.76    8.75
  -7  10  27    0.00    5.81
   7  10 -27   -0.00    5.89
  -7 -10  27   -0.00    6.93
  -7  10  28    8.23    6.68
   7  10 -28    7.49    7.00
  -7 -10  28   16.34    9.38
  -7  10  29   -0.00    5.05
   7  10 -29    3.91    5.62
  -7 -10  29   -0.00    6.59
  -7  10  30   -0.00    5.20
   7  10 -30   -0.00    5.92
  -7 -10  30    1.54    6.70
  -7  10  31    1.39    4.97
   7  10 -31    2.64    6.20
  -7 -10  31    4.18    8.02
  -7  10  32    4.58    6.09
   7  10 -32   -0.00    6.83
  -7 -10  32    0.00    8.06
  -7  10  33   -0.00    5.37
   7  10 -33    3.25    6.00
  -7  11   1   -0.00    4.84
   7 -11  -1   -0.00    5.34
   7  11  -1    2.64    3.09
  -7  11   2    0.56    4.30
   7 -11  -2    4.19    5.54
   7  11  -2    6.09    3.61
  -7  11   3    3.08    6.04
   7 -11  -3   10.49    6.95
   7  11  -3    7.65    3.74
  -7  11   4   12.93    7.01
   7 -11  -4    5.38    5.93
   7  11  -4   10.98    4.40
  -7  11   5    7.98    7.27
   7 -11  -5    8.96    6.68
   7  11  -5    5.24    3.91
  -7  11   6   -0.00    5.02
   7 -11  -6    0.76    5.11
   7  11  -6   10.45    4.88
  -7  11   7    1.57    5.26
   7 -11  -7    0.00    5.28
   7  11  -7    7.94    4.74
  -7  11   8    0.08    5.03
   7 -11  -8    9.61    6.78
   7  11  -8    9.20    4.72
  -7  11   9    0.82    5.98
   7 -11  -9    6.06    5.80
   7  11  -9   -0.00    3.49
  -7  11  10   12.30    7.41
   7 -11 -10    8.02    6.27
   7  11 -10   33.79    8.06
  -7  11  11    0.66    5.00
  -7  11  11    2.45    5.54
   7 -11 -11    1.36    4.32
   7  11 -11    1.60    3.57
  -7  11  12    3.11    6.04
   7 -11 -12   -0.00    5.16
   7  11 -12    0.00    4.15
  -7  11  13    8.12    6.36
   7 -11 -13    3.00    5.95
   7  11 -13    0.17    4.05
  -7  11  14    8.44    6.95
   7 -11 -14   12.29    7.50
   7  11 -14    9.93    6.17
  -7  11  15   -0.00    6.14
   7 -11 -15    0.82    4.64
   7  11 -15   -0.00    4.47
  -7  11  16    7.04    6.96
   7 -11 -16    8.53    6.64
   7  11 -16    6.86    4.99
  -7  11  17   -0.00    5.75
   7 -11 -17   -0.00    5.02
   7  11 -17   -0.00    4.10
  -7  11  18   13.07    7.49
   7 -11 -18    0.00    4.57
   7  11 -18    3.35    5.38
  -7  11  19   -0.00    4.96
   7 -11 -19   -0.00    5.26
   7  11 -19    0.74    4.21
  -7 -11  19    0.00    5.85
  -7  11  20   21.17    8.62
   7  11 -20    6.36    6.53
  -7 -11  20    4.48    6.35
  -7  11  21   -0.00    5.91
   7  11 -21   -0.00    3.49
  -7 -11  21   -0.00    6.89
  -7  11  22    6.79    6.18
   7  11 -22    3.22    5.27
  -7 -11  22    2.40    5.92
  -7  11  23    3.32    6.58
   7  11 -23   -0.00    5.31
  -7 -11  23    0.68    6.01
  -7  11  24   16.52    9.68
   7  11 -24    8.71    7.27
  -7 -11  24    6.71    7.21
  -7  11  25   -0.00    6.81
   7  11 -25    2.24    5.88
  -7 -11  25   -0.00    7.80
  -7  11  26    0.29    6.03
   7  11 -26   -0.00    5.73
  -7 -11  26   10.57    8.10
  -7  11  27    0.75    5.30
   7  11 -27    1.99    4.98
  -7 -11  27   -0.00    7.40
  -7  11  28   -0.00    5.59
   7  11 -28   -0.00    4.13
  -7 -11  28    2.34    8.11
  -7  11  29    0.89    5.03
   7  11 -29    6.99    6.76
  -7 -11  29   -0.00    7.04
  -7  11  30   -0.00    5.77
   7  11 -30    9.55    7.74
  -7 -11  30   11.95    8.43
  -7  11  31    0.13    4.78
  -7 -11  31   -0.00    7.14
  -7  11  32    1.10    4.77
  -7  12   1    2.95    6.20
   7 -12  -1    0.77    4.87
   7  12  -1    0.54    2.51
  -7  12   2    8.68    7.61
   7 -12  -2   23.69    9.17
   7  12  -2    0.36    3.04
  -7  12   3    1.44    5.71
   7 -12  -3   -0.00    5.24
   7  12  -3    0.00    2.79
  -7  12   4   -0.00    6.95
   7 -12  -4   -0.00    4.40
   7  12  -4    0.60    3.01
  -7  12   5    5.96    7.06
   7 -12  -5    3.42    6.06
   7  12  -5    3.33    3.53
  -7  12   6   26.93   10.36
   7 -12  -6   15.36    7.71
   7  12  -6   25.56    6.84
  -7  12   7   -0.00    6.44
   7 -12  -7    0.00    4.65
   7  12  -7    1.73    3.49
  -7  12   8    4.11    6.39
   7 -12  -8    2.63    5.42
   7  12  -8    6.26    4.74
  -7  12   9   -0.00    5.28
   7 -12  -9   -0.00    4.84
   7  12  -9   -0.00    3.84
  -7  12  10    0.72    5.78
   7 -12 -10    7.65    6.25
   7  12 -10    0.00    3.98
  -7  12  11    0.00    5.71
   7 -12 -11   -0.00    4.87
   7  12 -11   -0.00    4.14
  -7  12  12   21.85    8.65
   7 -12 -12    6.69    6.43
   7  12 -12   20.15    7.16
  -7  12  13    0.97    4.77
   7 -12 -13    2.46    5.73
   7  12 -13   -0.00    5.19
  -7  12  14    1.25    5.79
   7 -12 -14   -0.00    5.39
   7  12 -14    0.92    4.04
  -7  12  15   -0.00    5.22
   7 -12 -15    4.85    5.71
   7  12 -15    0.55    4.01
  -7  12  16   10.41    7.64
   7 -12 -16   12.88    8.23
   7  12 -16    9.74    6.27
  -7  12  17   -0.00    5.40
   7 -12 -17    1.33    5.34
   7  12 -17   -0.00    5.85
  -7  12  18    1.11    5.65
   7 -12 -18    5.31    6.84
   7  12 -18    3.66    5.73
  -7  12  19    4.06    7.05
   7 -12 -19    5.63    6.14
   7  12 -19   -0.00    4.25
  -7  12  20    0.00    5.52
   7 -12 -20    7.70    6.01
   7  12 -20   -0.00    5.37
  -7  12  21    0.36    4.72
   7 -12 -21   -0.00    4.34
   7  12 -21    2.77    4.87
  -7  12  22   12.57    8.31
   7 -12 -22    3.42    6.08
   7  12 -22    3.93    5.98
  -7  12  23    0.00    4.57
   7  12 -23    4.07    5.62
  -7  12  24    3.53    5.79
   7  12 -24    2.37    4.62
  -7  12  25    2.01    5.27
   7  12 -25   -0.00    6.01
  -7  12  26   -0.00    6.12
   7  12 -26   -0.00    4.08
  -7  12  27   -0.00    5.12
   7  12 -27   -0.00    4.67
  -7 -12  27   -0.00    7.91
  -7  12  28    3.12    7.38
  -7 -12  28    2.95    7.03
  -7  12  29   -0.00    6.32
  -7 -12  29   -0.00    6.08
  -7  12  30    0.00    6.09
  -7 -12  30   -0.00    6.92
  -7  13   1    0.00    5.65
   7 -13  -1    2.64    6.30
   7  13  -1   -0.00    2.02
  -7  13   2    0.00    5.33
   7 -13  -2    5.65    6.37
   7  13  -2    4.02    3.15
  -7  13   3    6.72    7.34
   7 -13  -3    6.95    6.49
   7  13  -3    4.29    3.29
  -7  13   4   15.68    8.66
   7 -13  -4   12.78    7.56
   7  13  -4   35.61    7.47
  -7  13   5    9.55    8.07
   7 -13  -5   11.83    7.59
   7  13  -5    3.44    3.94
  -7  13   6   -0.00    5.81
   7 -13  -6   -0.00    5.07
   7  13  -6   -0.00    3.20
  -7  13   7    6.98    6.46
   7 -13  -7   -0.00    4.19
   7  13  -7    1.14    3.34
  -7  13   8    0.37    5.29
   7 -13  -8    5.55    6.65
   7  13  -8    6.44    4.41
  -7  13   9    4.77    6.31
   7 -13  -9    0.03    5.59
   7  13  -9   -0.00    3.79
  -7  13  10   -0.00    6.44
   7 -13 -10   13.83    8.06
   7  13 -10    2.31    4.63
  -7  13  11   10.44    7.50
   7 -13 -11    0.00    4.40
   7  13 -11   -0.00    3.70
  -7  13  12    1.33    4.97
   7 -13 -12   -0.00    4.44
   7  13 -12   -0.00    3.49
  -7  13  13    0.50    5.43
   7 -13 -13    4.21    5.86
   7  13 -13    0.00    3.44
  -7  13  14    3.71    6.31
   7 -13 -14    2.35    5.98
   7  13 -14   20.06    7.48
   7 -13 -15   -0.00    4.95
   7  13 -15    3.87    3.63
  -7  13  16   -0.00    5.52
   7 -13 -16   -0.00    4.13
   7  13 -16   -0.00    5.57
  -7  13  17   -0.00    5.20
   7 -13 -17    3.39    5.02
   7  13 -17   -0.00    4.71
  -7  13  18   -0.00    4.84
   7 -13 -18   -0.00    6.83
   7  13 -18    0.20    5.25
  -7  13  19   -0.00    6.83
   7 -13 -19   -0.00    4.85
   7  13 -19    0.33    3.66
  -7  13  20    3.84    6.62
   7 -13 -20    3.35    5.68
   7  13 -20    6.44    6.16
  -7  13  21    5.71    7.32
   7 -13 -21   -0.00    5.54
   7  13 -21    8.95    6.17
  -7  13  22   -0.00    5.91
   7 -13 -22   -0.00    4.97
   7  13 -22    0.00    4.75
  -7  13  23    0.90    5.19
   7 -13 -23    2.46    5.24
   7  13 -23   -0.00    4.66
  -7  13  24    6.68    6.78
   7 -13 -24   -0.00    6.26
  -7  13  25   -0.00    6.14
   7 -13 -25    0.00    4.88
  -7  13  26    1.98    5.76
  -7  14   1    5.64    6.72
   7 -14  -1    3.14    5.25
   7  14  -1    2.32    2.74
  -7  14   2    0.00    5.39
   7 -14  -2    4.09    6.66
   7  14  -2    3.15    3.11
  -7  14   3   -0.00    7.40
   7 -14  -3    2.02    5.53
   7  14  -3    2.46    3.05
  -7  14   4   -0.00    4.55
   7 -14  -4    8.41    6.48
   7  14  -4   -0.00    2.67
  -7  14   5    0.00    6.05
   7 -14  -5   -0.00    6.08
   7  14  -5    3.63    3.33
  -7  14   6   -0.00    6.30
   7 -14  -6    2.58    5.81
   7  14  -6   11.35    4.82
  -7  14   7    3.33    7.38
   7 -14  -7   10.23    7.85
   7  14  -7   13.87    5.22
  -7  14   8    6.67    7.01
   7 -14  -8    6.93    6.39
   7  14  -8    2.11    4.09
  -7  14   9   -0.00    4.84
   7 -14  -9   -0.00    5.44
   7  14  -9   -0.00    4.33
  -7  14  10    2.52    5.40
   7 -14 -10    5.93    6.92
   7  14 -10    8.93    4.92
  -7  14  11    6.37    7.37
   7 -14 -11    6.50    5.66
   7  14 -11   -0.00    4.62
  -7  14  12    0.34    4.94
   7 -14 -12    3.95    5.90
   7  14 -12   10.96    5.90
  -7  14  13    4.18    6.17
   7 -14 -13    1.84    5.56
   7  14 -13    0.51    3.55
  -7  14  14   -0.00    6.25
   7 -14 -14   -0.00    5.83
   7  14 -14    1.91    4.89
  -7  14  15    5.00    5.91
   7 -14 -15    5.97    6.53
   7  14 -15   -0.00    4.67
  -7  14  16    0.00    5.55
   7 -14 -16    8.14    6.62
   7  14 -16   -0.00    3.84
   7 -14 -17   -0.00    5.23
   7  14 -17    6.07    5.48
  -7  14  18    0.00    4.79
   7 -14 -18    0.45    5.43
   7  14 -18    4.06    5.43
  -7  14  19    0.00    6.26
   7 -14 -19    0.76    5.63
   7  14 -19   -0.00    4.09
  -7  14  20    3.78    5.81
   7 -14 -20   -0.00    6.03
  -7  14  21   -0.00    6.11
   7 -14 -21    4.32    7.25
  -7  14  22   -0.00    6.27
  -7  15   1    2.67    6.08
   7 -15  -1    0.00    4.45
   7  15  -1    1.10    2.58
  -7  15   2    4.82    6.70
   7 -15  -2   -0.00    6.75
   7  15  -2    0.07    2.61
  -7  15   3    7.53    6.87
   7 -15  -3    0.45    5.61
   7  15  -3    5.32    3.64
  -7  15   4    0.00    6.09
   7 -15  -4   -0.00    5.25
   7  15  -4    2.31    3.49
  -7  15   5   -0.00    5.41
   7 -15  -5    4.32    6.24
   7  15  -5   -0.00    2.99
  -7  15   6    0.80    4.81
   7 -15  -6   -0.00    5.50
   7  15  -6   -0.00    3.00
  -7  15   7    1.04    5.44
   7 -15  -7    2.17    4.66
   7  15  -7    0.57    2.46
  -7  15   8    6.00    6.00
   7 -15  -8    8.08    7.27
   7  15  -8    4.75    4.25
  -7  15   9   -0.00    5.00
   7 -15  -9   -0.00    5.84
   7  15  -9    1.75    3.95
  -7  15  10   -0.00    5.68
   7 -15 -10    1.84    4.98
   7  15 -10    0.00    3.67
  -7  15  11   -0.00    5.83
   7 -15 -11    1.65    5.47
   7  15 -11    3.24    4.57
  -7  15  12    2.90    4.92
   7 -15 -12    5.30    5.96
   7  15 -12    0.00    4.10
  -7  15  13    8.42    6.26
   7 -15 -13    0.66    5.09
   7  15 -13    0.00    4.48
  -7  15  14    2.66    5.72
   7 -15 -14    4.89    6.22
   7  15 -14    0.00    4.09
  -7  15  15    4.22    6.08
   7 -15 -15   -0.00    5.28
   7  15 -15    9.62    5.39
  -7  15  16    3.39    5.46
   7 -15 -16    4.96    5.73
  -7  15  17   -0.00    5.42
  -7  16   1    0.00    5.13
   7 -16  -1    7.43    7.55
   7  16  -1    1.16    2.23
  -7  16   2    4.10    5.78
   7 -16  -2    0.00    5.41
   7  16  -2    1.58    2.95
  -7  16   3   -0.00    6.27
   7 -16  -3    5.74    6.36
   7  16  -3    2.00    3.09
  -7  16   4    6.92    7.22
   7 -16  -4    0.00    5.37
   7  16  -4   -0.00    2.76
  -7  16   5   -0.00    5.76
   7 -16  -5   -0.00    5.12
   7  16  -5    0.00    2.76
  -7  16   6    2.08    6.25
   7 -16  -6    3.60    6.82
   7  16  -6   -0.00    3.73
  -7  16   7    7.50    7.39
   7 -16  -7    4.32    6.31
   7  16  -7    0.67    2.60
  -7  16   8    0.41    5.73
   7 -16  -8   -0.00    5.10
   7  16  -8    3.28    3.81
  -7  16   9   -0.00    5.80
   7 -16  -9   -0.00    5.49
   7  16  -9    0.00    3.09
  -7  16  10   -0.00    5.34
   7 -16 -10   -0.00    6.59
  -7  16  11   -0.00    6.70
   7 -16 -11   -0.00    5.08
  -7  17   1    0.00    5.91
   7 -17  -1   -0.00    5.28
   7  17  -1   -0.00    2.30
   7 -17  -2    4.20    5.96
   7  17  -2   -0.00    2.40
   7 -17  -3   -0.00    5.98
   7  17  -3    0.00    2.44
   7 -17  -4   -0.00    5.36
   7 -17  -5   -0.00    7.41
   7 -17  -6    0.59    6.02
  -6   0   1    0.00    3.41
  -6   0   1    0.00    3.23
  -6   0   1   -0.00    3.39
   6   0  -1    2.16    3.51
   6   0  -1    0.22    3.96
  -6   0   2  314.95   33.26
  -6   0   2  320.69   32.48
   6   0  -2  289.72   31.92
   6   0  -2  334.63   33.50
  -6   0   3    0.41    3.43
  -6   0   3    6.24    4.06
   6   0  -3   -0.00    3.24
   6   0  -3    1.96    4.35
  -6   0   4   16.21    6.18
  -6   0   4   23.44    6.40
   6   0  -4   24.85    6.45
   6   0  -4   19.21    6.86
  -6   0   5    9.12    4.62
  -6   0   5   -0.00    3.82
   6   0  -5    2.93    4.16
   6   0  -5    4.45    4.50
  -6   0   6 1142.83  106.94
  -6   0   6 1154.09  106.23
   6   0  -6 1193.78  106.73
   6   0  -6 1187.31  107.63
  -6   0   7    0.74    3.31
  -6   0   7    0.43    3.23
   6   0  -7    0.56    3.97
   6   0  -7   -0.00    4.72
  -6   0   8   30.56    7.36
  -6   0   8   25.59    6.75
   6   0  -8   15.57    6.12
   6   0  -8   27.83    7.77
  -6   0   9   -0.00    4.25
  -6   0   9   -0.00    3.48
   6   0  -9   -0.00    3.51
   6   0  -9   -0.00    4.26
  -6   0  10  177.35   23.22
  -6   0  10  219.94   23.83
   6   0 -10  189.62   23.49
   6   0 -10  192.94   24.29
  -6   0  11    1.11    3.38
  -6   0  11    2.17    3.97
   6   0 -11   -0.00    4.04
   6   0 -11    2.07    4.21
  -6   0  12  248.50   28.53
  -6   0  12  235.18   27.39
   6   0 -12  241.11   29.05
  -6   0  13    2.78    3.92
  -6   0  13    0.62    3.51
   6   0 -13   -0.00    3.68
  -6   0  14   68.68   12.85
  -6   0  14   59.68   11.41
   6   0 -14   76.83   13.79
  -6   0  15   -0.00    4.44
   6   0 -15    0.00    3.12
  -6   0  16  185.21   25.74
   6   0 -16  232.01   27.93
   6   0 -17   -0.00    4.27
   6   0 -18  119.40   19.38
  -6   0  19    3.02    4.98
   6   0 -19   -0.00    5.25
  -6   0  20   -0.00    4.97
   6   0 -20   -0.00    4.15
  -6   0  21    2.03    5.54
   6   0 -21    0.00    5.34
  -6   0  22   94.88   16.85
   6   0 -22   70.82   15.51
  -6   0  23   -0.00    4.97
   6   0 -23   -0.00    5.31
  -6   0  24   -0.00    5.90
   6   0 -24   -0.00    4.58
  -6   0  25    0.74    6.21
   6   0 -25   -0.00    5.18
  -6   0  26   37.34   11.49
   6   0 -26   38.55   11.90
  -6   0  27   -0.00    7.44
   6   0 -27   -0.00    4.70
  -6   0  28   24.22   10.23
  -6   0  29    1.54    4.86
  -6   0  30    9.09    7.68
  -6   0  31    5.66    7.28
  -6   0  32   31.13   11.57
  -6   0  33    5.63    6.79
  -6   0  34    6.11    7.37
  -6   0  35   -0.00    8.10
  -6   0  36   14.31    8.35
  -6   0  37   -0.00    6.72
  -6   0  38   -0.00    6.71
  -6   1   1    0.00    3.84
  -6   1   1    4.69    3.77
  -6   1   1    3.10    4.22
   6  -1  -1    0.00    3.19
   6  -1  -1    4.30    3.89
   6  -1  -1    1.76    4.42
   6   1  -1    7.06    3.88
   6   1  -1    0.00    3.57
  -6  -1   1    0.00    3.40
  -6  -1   1    0.00    2.48
  -6   1   2  570.52   52.16
  -6   1   2  529.25   51.58
  -6   1   2  537.18   50.72
   6  -1  -2  494.61   50.07
   6  -1  -2  525.40   51.56
   6   1  -2  508.63   49.50
   6   1  -2  536.08   50.58
  -6  -1   2  501.61   50.21
  -6  -1   2  491.33   49.14
  -6   1   3   31.01    7.85
  -6   1   3   21.93    6.60
   6  -1  -3   18.41    5.81
   6  -1  -3   20.09    6.73
   6   1  -3   25.01    6.05
   6   1  -3   18.58    6.02
  -6  -1   3   21.22    6.17
  -6  -1   3   27.02    6.51
  -6   1   4  769.24   69.86
  -6   1   4  807.78   69.46
   6  -1  -4  719.97   68.28
   6  -1  -4  663.70   68.90
   6   1  -4  735.66   67.98
   6   1  -4  715.71   68.58
  -6  -1   4  727.74   68.44
  -6  -1   4  691.01   67.25
  -6   1   5   87.61   13.84
  -6   1   5   92.18   13.73
   6  -1  -5   91.51   13.45
   6  -1  -5  105.67   15.23
   6   1  -5   93.41   13.37
   6   1  -5   99.51   14.08
  -6  -1   5   80.60   13.02
  -6  -1   5  107.45   13.41
  -6   1   6   75.14   12.99
  -6   1   6   98.50   13.84
   6  -1  -6   77.71   12.52
   6  -1  -6   95.60   14.34
   6   1  -6   78.15   12.55
   6   1  -6  103.37   14.07
  -6  -1   6   95.95   13.42
  -6  -1   6   76.10   11.92
  -6   1   7  176.41   23.72
  -6   1   7  188.45   23.56
   6  -1  -7  217.26   24.16
   6  -1  -7  217.52   25.17
   6   1  -7  210.27   23.75
   6   1  -7  222.79   24.84
  -6  -1   7  198.29   23.71
  -6  -1   7  206.94   23.08
  -6   1   8  561.07   61.74
  -6   1   8  676.05   62.51
   6  -1  -8  638.45   62.10
   6  -1  -8  618.63   62.89
   6   1  -8  616.41   61.67
   6   1  -8  677.00   63.18
  -6  -1   8  657.67   62.28
  -6  -1   8  706.72   61.75
  -6   1   9   20.11    6.05
  -6   1   9   14.74    5.67
   6  -1  -9    9.36    5.06
   6  -1  -9    9.77    6.11
   6   1  -9   11.18    5.59
   6   1  -9    8.88    5.24
  -6  -1   9   17.07    5.85
  -6  -1   9   14.72    5.40
  -6   1  10   68.31   12.80
  -6   1  10   67.20   12.13
   6  -1 -10   73.37   12.98
   6  -1 -10   89.71   14.60
   6   1 -10  101.40   14.33
   6   1 -10   94.10   14.49
  -6  -1  10   95.68   14.27
  -6  -1  10   89.53   12.87
  -6   1  11   15.90    6.39
  -6   1  11    7.73    5.32
   6  -1 -11    3.89    4.74
   6   1 -11   18.27    6.17
   6   1 -11   12.14    5.78
  -6  -1  11    9.93    5.33
  -6  -1  11   12.15    5.22
  -6   1  12  254.42   30.29
  -6   1  12  276.97   30.29
   6  -1 -12  275.38   31.63
   6   1 -12  278.54   31.25
  -6  -1  12  243.45   30.11
  -6   1  13   32.93    9.26
  -6   1  13   44.39    9.37
   6  -1 -13   26.16    8.37
   6   1 -13   45.56   10.06
  -6  -1  13   37.14    9.37
  -6   1  14  116.87   18.89
  -6   1  14  170.90   20.49
   6  -1 -14  129.70   20.14
   6   1 -14  150.12   20.60
  -6  -1  14  150.48   20.84
  -6   1  15    3.30    5.77
  -6   1  15    4.94    4.54
   6  -1 -15    2.98    4.91
   6   1 -15    1.62    4.98
  -6  -1  15   13.82    6.06
  -6   1  16    3.32    4.77
   6  -1 -16    4.92    5.45
   6   1 -16    1.59    4.48
  -6  -1  16    4.55    5.42
   6  -1 -17   -0.00    4.49
   6   1 -17    0.00    4.93
   6  -1 -18  198.70   27.05
   6   1 -18  192.23   26.01
  -6   1  19   20.54    8.42
   6  -1 -19   29.67    9.31
   6   1 -19   20.48    8.03
  -6  -1  19   26.30    9.96
  -6   1  20    9.88    5.86
   6  -1 -20    0.00    4.70
   6   1 -20    4.46    5.88
  -6  -1  20    2.43    6.30
  -6   1  21    1.95    5.02
   6  -1 -21    6.41    5.90
   6   1 -21   -0.00    4.92
  -6  -1  21   11.72    7.69
  -6   1  22    3.56    6.31
   6  -1 -22    1.98    4.92
   6   1 -22   13.82    7.28
  -6  -1  22    2.83    5.66
  -6   1  23    9.46    6.75
   6  -1 -23    1.31    6.03
   6   1 -23    8.58    6.90
  -6  -1  23    0.98    5.39
  -6   1  24   48.12   11.68
   6  -1 -24   24.10    9.38
   6   1 -24    5.28    7.00
  -6  -1  24   23.00    9.39
  -6   1  25    9.05    7.21
   6  -1 -25    0.00    5.72
  -6  -1  25    7.66    7.92
  -6   1  26   10.57    6.83
   6  -1 -26   -0.00    5.02
  -6  -1  26   -0.00    6.05
  -6  -1  27   -5.82    7.00
  -6   1  28   35.25   11.63
  -6  -1  28   51.86   13.08
  -6   1  29    2.00    5.38
  -6  -1  29    2.20    5.42
  -6   1  30    9.81    7.99
  -6  -1  30   21.07    9.29
  -6   1  31    6.21    6.96
  -6  -1  31   -0.00    5.76
  -6   1  32   -0.00    5.52
  -6  -1  32   -0.00    5.92
  -6   1  33    3.80    7.46
  -6  -1  33    0.00    7.79
  -6   1  34   13.75    9.54
  -6  -1  34    9.13    8.27
  -6   1  35    0.68    5.07
  -6  -1  35   13.62    9.13
  -6   1  36    1.40    6.60
  -6  -1  36    2.43    6.00
  -6   1  37    5.95    8.09
  -6  -1  37    3.99    7.21
  -6   1  38   11.49    8.80
  -6  -1  38   -0.00    7.16
  -6   2   1    1.06    4.40
  -6   2   1    6.76    4.76
  -6   2   1    3.04    4.42
   6  -2  -1    4.87    5.12
   6  -2  -1    6.43    4.44
   6  -2  -1   15.41    6.22
   6   2  -1    2.36    3.75
   6   2  -1    0.00    3.51
  -6  -2   1    6.16    3.72
  -6  -2   1    3.84    3.16
  -6  -2   1    4.56    3.05
  -6   2   2    8.09    5.53
  -6   2   2    0.00    3.59
  -6   2   2    7.01    4.65
   6  -2  -2   13.23    5.51
   6  -2  -2    7.67    5.17
   6  -2  -2   10.11    5.78
   6   2  -2    8.24    4.51
   6   2  -2    9.93    4.71
  -6  -2   2    4.27    3.83
  -6  -2   2   13.87    4.40
  -6   2   3    0.00    4.69
  -6   2   3    0.00    3.62
   6  -2  -3    1.26    3.67
   6  -2  -3    0.00    4.12
   6   2  -3    2.43    3.95
   6   2  -3    0.00    3.72
  -6  -2   3    0.00    3.33
  -6  -2   3    3.65    3.47
  -6   2   4   86.63   12.84
  -6   2   4   87.87   12.31
   6  -2  -4   55.75   10.12
   6  -2  -4   58.11   11.18
   6   2  -4   84.57   11.18
   6   2  -4   69.77   10.76
  -6  -2   4   35.50    8.53
  -6  -2   4   66.78    9.71
  -6   2   5    5.56    4.74
  -6   2   5   12.48    5.64
   6  -2  -5    8.71    4.98
   6  -2  -5   20.20    6.73
   6   2  -5   16.45    5.79
   6   2  -5   22.71    6.41
  -6  -2   5   15.27    5.64
  -6  -2   5    9.04    4.14
  -6   2   6  265.40   32.03
  -6   2   6  314.92   32.58
   6  -2  -6  277.29   31.24
   6  -2  -6  293.57   32.98
   6   2  -6  312.18   31.47
   6   2  -6  274.75   31.16
  -6  -2   6  292.47   31.11
  -6  -2   6  314.69   30.53
  -6   2   7   46.28   10.00
  -6   2   7   44.48    9.67
   6  -2  -7   48.31    9.45
   6  -2  -7   57.77   10.61
   6   2  -7   59.47   10.06
   6   2  -7   46.11    9.25
  -6  -2   7   38.58    8.65
  -6  -2   7   40.50    7.87
  -6   2   8    9.25    5.67
  -6   2   8    4.92    4.83
   6  -2  -8    4.18    4.32
   6  -2  -8    4.52    4.40
   6   2  -8   10.01    5.29
   6   2  -8    8.01    4.70
  -6  -2   8    3.21    3.95
  -6  -2   8   -0.00    2.76
  -6   2   9    4.24    4.34
  -6   2   9    1.60    4.34
   6  -2  -9    0.00    4.21
   6  -2  -9   -0.00    3.84
   6   2  -9   -0.00    3.34
   6   2  -9    0.00    3.97
  -6  -2   9   -0.00    3.20
  -6  -2   9    1.29    3.26
  -6   2  10  350.98   31.97
  -6   2  10  254.19   29.32
   6  -2 -10  248.19   29.99
   6   2 -10  233.60   28.41
   6   2 -10  260.51   29.36
  -6  -2  10  217.58   28.12
  -6   2  11  212.21   25.19
  -6   2  11  205.79   24.64
   6  -2 -11  150.01   23.76
   6   2 -11  249.11   25.78
   6   2 -11  177.20   23.90
  -6  -2  11  228.84   25.44
  -6   2  12   79.33   14.36
  -6   2  12   96.96   14.90
   6  -2 -12   85.00   15.13
   6   2 -12  103.86   15.28
  -6  -2  12   95.91   15.06
  -6   2  13    4.60    4.75
  -6   2  13    0.85    3.42
   6  -2 -13    8.97    6.13
   6   2 -13   13.86    6.37
  -6  -2  13    2.81    4.32
  -6   2  14   97.94   15.80
  -6   2  14   99.66   15.09
   6  -2 -14   90.50   15.89
   6   2 -14  110.45   16.08
  -6  -2  14   66.57   14.00
  -6   2  15   27.66    9.36
  -6   2  15   36.57    8.91
   6  -2 -15   25.83    8.60
   6   2 -15   44.34    9.87
  -6  -2  15   26.90    8.72
  -6   2  16   62.14   11.89
   6  -2 -16   33.19   10.46
   6   2 -16   63.46   12.27
  -6  -2  16   56.24   11.87
  -6   2  17   30.20    8.17
   6  -2 -17   13.87    7.37
   6   2 -17   21.67    8.39
  -6   2  18    9.29    5.39
   6  -2 -18    9.39    6.51
   6   2 -18   15.90    7.34
  -6   2  19    5.43    6.43
   6  -2 -19    4.05    5.34
   6   2 -19   21.33    8.01
  -6  -2  19   15.67    7.70
  -6   2  20  113.68   19.90
   6  -2 -20  139.35   21.70
   6   2 -20  119.57   19.64
  -6  -2  20  140.35   21.20
  -6   2  21    3.54    6.51
   6  -2 -21    1.91    5.23
   6   2 -21    0.90    5.69
  -6  -2  21   -0.00    5.86
  -6   2  22    3.29    6.38
   6  -2 -22    8.62    6.05
  -6  -2  22   23.47    9.05
  -6   2  23    0.97    5.53
   6  -2 -23    0.00    5.61
  -6  -2  23    2.87    6.51
  -6   2  24    0.00    6.47
   6  -2 -24    7.51    7.48
  -6  -2  24   10.43    7.05
  -6   2  25    0.00    4.71
   6  -2 -25   13.02    8.00
  -6  -2  25    4.75    6.81
  -6   2  26   28.77   10.54
  -6  -2  26   32.79   11.89
  -6   2  27    2.89    6.84
   6   2 -27    7.82    7.02
  -6  -2  27    0.00    6.01
  -6   2  28    7.04    7.50
   6   2 -28    7.73    7.08
  -6  -2  28    1.32    6.97
  -6   2  29    5.21    6.37
   6   2 -29    7.98    7.33
  -6  -2  29   -0.00    6.19
  -6   2  30   24.42    9.97
   6   2 -30    3.58    7.34
  -6  -2  30    2.10    8.53
  -6   2  31    1.76    4.42
  -6  -2  31    7.28    6.52
  -6   2  32   18.83    9.16
  -6  -2  32   21.25   10.40
  -6   2  33   -0.00    5.97
  -6  -2  33    7.53    7.80
  -6   2  34    0.95    4.92
  -6  -2  34    3.93    6.19
  -6   2  35   -0.00    4.72
  -6  -2  35    6.18    8.19
  -6   2  36    0.00    6.07
  -6  -2  36    8.52    8.33
  -6   2  37    8.51    7.66
  -6  -2  37   -0.00    5.22
  -6   2  38   -0.00    5.36
  -6   3   1    2.35    4.40
  -6   3   1    3.67    4.33
  -6   3   1    4.76    4.28
   6  -3  -1    2.49    4.29
   6  -3  -1    3.28    3.61
   6  -3  -1    5.99    4.98
   6   3  -1    0.00    2.71
   6   3  -1    2.86    3.59
  -6  -3   1    4.88    3.42
  -6  -3   1    5.49    3.19
  -6  -3   1    5.74    2.89
  -6   3   2   92.26   16.29
  -6   3   2  101.58   16.42
  -6   3   2  139.54   17.40
   6  -3  -2  110.24   16.85
   6  -3  -2  139.84   17.39
   6  -3  -2  112.08   17.11
   6   3  -2  121.01   14.93
   6   3  -2  125.53   15.19
  -6  -3   2  128.74   15.23
  -6  -3   2  135.93   14.25
  -6   3   3   98.94   16.24
  -6   3   3  124.18   17.11
  -6   3   3  105.78   15.95
   6  -3  -3  145.67   18.19
   6  -3  -3  102.55   15.66
   6  -3  -3  110.11   16.69
   6   3  -3  141.10   15.53
   6   3  -3  117.00   15.16
  -6  -3   3  125.16   14.95
  -6  -3   3  116.67   13.80
  -6   3   4   63.22   10.84
  -6   3   4   48.91    9.43
   6  -3  -4   27.09    6.92
   6  -3  -4   48.99    9.91
   6   3  -4   30.15    7.02
   6   3  -4   23.10    6.28
  -6  -3   4   33.74    7.06
  -6  -3   4   24.88    5.67
  -6   3   5    3.64    4.39
  -6   3   5   13.24    5.73
   6  -3  -5    7.31    4.79
   6  -3  -5    2.57    4.50
   6   3  -5    6.30    3.96
   6   3  -5    7.98    4.74
  -6  -3   5    0.00    3.51
  -6  -3   5    5.25    3.42
  -6   3   6   17.28    6.66
  -6   3   6   14.76    6.38
   6  -3  -6   10.75    4.78
   6  -3  -6   15.13    6.49
   6   3  -6   15.06    5.33
   6   3  -6    8.35    5.53
  -6  -3   6    6.53    4.15
  -6  -3   6   15.12    4.32
  -6   3   7   19.71    6.53
  -6   3   7   36.97    8.32
   6  -3  -7   14.98    5.80
   6  -3  -7   23.19    7.42
   6   3  -7   11.76    5.45
   6   3  -7   22.57    6.62
  -6  -3   7   15.47    5.89
  -6  -3   7   31.74    6.14
  -6   3   8  328.34   38.57
  -6   3   8  567.36   42.76
   6  -3  -8  299.70   38.34
   6   3  -8  356.14   37.67
  -6  -3   8  349.61   37.66
  -6   3   9   57.77   11.49
   6  -3  -9   52.97   11.43
   6   3  -9   74.01   11.77
   6   3  -9   57.24   10.66
  -6  -3   9   64.66   11.21
  -6   3  10   21.00    7.36
  -6   3  10   16.21    6.72
   6  -3 -10   31.71    8.24
   6   3 -10   34.39    7.84
   6   3 -10   21.72    6.62
  -6  -3  10   19.99    6.69
  -6   3  11   11.71    5.83
  -6   3  11    5.66    4.13
   6  -3 -11    8.29    5.31
   6   3 -11    5.04    4.79
   6   3 -11   12.43    5.57
  -6  -3  11    6.90    5.30
  -6   3  12   81.93   14.20
  -6   3  12   75.16   13.46
   6  -3 -12   89.50   14.83
   6   3 -12   74.98   13.08
   6   3 -12   55.28   11.47
  -6  -3  12   78.64   13.41
  -6   3  13   98.28   15.89
  -6   3  13   84.31   14.76
   6  -3 -13   96.63   16.23
   6   3 -13  103.41   15.77
  -6  -3  13  118.23   16.89
  -6   3  14  164.90   20.95
  -6   3  14  140.87   19.71
   6  -3 -14  117.70   19.62
   6   3 -14  135.44   19.51
  -6  -3  14  135.90   19.67
  -6   3  15   15.43    6.33
   6  -3 -15   15.32    7.02
   6   3 -15   20.39    7.12
  -6  -3  15    0.00    5.48
  -6   3  16   16.07    6.56
   6  -3 -16   10.01    6.43
   6   3 -16    5.94    5.78
  -6  -3  16   17.82    7.37
  -6   3  17   58.94   11.92
   6  -3 -17   51.98   12.30
   6   3 -17   45.44   10.88
  -6   3  18   86.99   16.55
  -6   3  18  120.38   17.90
   6  -3 -18  121.42   19.48
  -6   3  19   23.29    8.31
  -6   3  19   19.15    7.98
   6  -3 -19   27.55   10.10
  -6  -3  19   30.08    9.78
  -6   3  20    0.00    4.81
  -6   3  20    6.82    5.62
   6  -3 -20    0.00    5.45
  -6  -3  20    0.00    6.24
  -6   3  21    0.00    5.74
   6  -3 -21   -0.00    5.90
  -6  -3  21   -0.00    5.25
  -6   3  22   38.27   11.71
   6  -3 -22   37.18   11.43
  -6  -3  22   44.26   12.53
  -6   3  23   12.37    7.46
   6  -3 -23   12.71    7.57
  -6  -3  23    9.99    7.89
  -6   3  24   24.20    9.27
   6   3 -24   35.29   11.42
  -6  -3  24   69.78   14.55
  -6   3  25    0.49    5.42
   6   3 -25    0.00    5.49
  -6  -3  25    5.44    7.90
  -6   3  26   -0.00    3.21
   6   3 -26    4.67    5.88
  -6  -3  26    0.00    6.00
  -6   3  27    0.00    6.09
   6   3 -27   -0.00    5.85
  -6  -3  27    1.61    7.13
  -6   3  28   26.49   10.83
   6   3 -28   19.22    8.96
  -6  -3  28   23.64    9.99
  -6   3  29    2.88    7.02
   6   3 -29   24.52   10.25
  -6  -3  29   11.69    8.47
  -6   3  30   21.84    9.51
   6   3 -30    2.97    7.81
  -6  -3  30   18.67    9.58
  -6   3  31    8.01    7.63
   6   3 -31   -0.00    5.45
  -6  -3  31    2.07    7.28
  -6   3  32    1.18    6.22
  -6  -3  32    6.32    7.06
  -6   3  33    5.26    6.49
  -6  -3  33    5.30    6.57
  -6   3  34    5.37    6.22
  -6  -3  34   23.37   11.04
  -6   3  35    3.45    6.97
  -6  -3  35    1.27    5.71
  -6   3  36   -0.00    6.48
  -6  -3  36   -0.00    5.85
  -6   3  37   -0.00    5.57
  -6  -3  37    5.29    7.52
  -6   3  38   -0.00    6.49
  -6   4   1  151.14   20.94
  -6   4   1  130.08   19.41
   6  -4  -1  145.74   20.54
   6  -4  -1  144.30   19.53
   6  -4  -1  147.02   20.62
   6   4  -1  157.68   17.49
   6   4  -1  154.72   17.72
  -6  -4   1  153.67   17.38
  -6  -4   1  169.98   16.16
  -6   4   2   11.20    6.96
  -6   4   2   12.46    6.23
  -6   4   2    7.96    5.31
   6  -4  -2   13.60    5.61
   6  -4  -2   16.35    5.95
   6  -4  -2   16.95    6.54
   6   4  -2   11.04    4.43
   6   4  -2   10.30    4.24
  -6  -4   2   14.27    4.44
  -6  -4   2   18.15    3.92
  -6   4   3    1.22    4.68
  -6   4   3    0.00    4.14
  -6   4   3    6.23    4.44
   6  -4  -3    3.88    4.44
   6  -4  -3    0.00    4.13
   6  -4  -3    2.16    4.82
   6   4  -3    1.69    3.00
   6   4  -3    8.48    3.87
  -6  -4   3    4.89    3.43
  -6  -4   3    8.07    3.04
  -6   4   4    8.16    6.08
  -6   4   4   12.94    6.03
   6  -4  -4   11.38    6.11
   6  -4  -4   18.85    6.72
   6   4  -4   12.03    4.67
   6   4  -4   11.03    4.47
  -6  -4   4   20.40    5.18
  -6  -4   4    4.51    3.11
  -6   4   5  226.10   26.10
  -6   4   5  219.65   24.95
   6  -4  -5  235.60   26.10
   6  -4  -5  170.90   24.27
   6   4  -5  220.02   23.07
   6   4  -5  182.81   21.93
  -6  -4   5  181.03   21.95
  -6  -4   5  187.13   20.76
  -6   4   6  205.93   26.23
  -6   4   6  174.50   24.74
   6  -4  -6  184.41   25.77
   6   4  -6  267.05   25.50
   6   4  -6  186.89   23.54
  -6  -4   6  288.96   25.93
  -6   4   7   33.57    9.16
  -6   4   7   60.08   11.16
   6  -4  -7   65.01   12.32
   6   4  -7   58.02   10.40
   6   4  -7   63.80   10.14
  -6  -4   7   48.21    9.58
  -6   4   8   -0.00    4.70
  -6   4   8    2.90    4.18
   6  -4  -8    5.26    5.17
   6   4  -8    7.16    4.75
   6   4  -8    8.07    4.64
  -6  -4   8    4.16    4.01
  -6   4   9   50.58   10.90
  -6   4   9   38.64    9.81
   6  -4  -9   54.54   11.42
   6   4  -9   56.88   10.44
   6   4  -9   45.51    9.31
  -6  -4   9   45.33    9.38
  -6   4  10   23.19    7.86
  -6   4  10   36.36    8.96
   6  -4 -10   29.21    8.75
   6   4 -10   28.89    7.82
   6   4 -10   33.14    7.92
  -6  -4  10   20.09    6.75
  -6   4  11  112.43   17.26
  -6   4  11  126.55   17.81
   6  -4 -11  115.10   17.94
   6   4 -11  108.41   16.40
   6   4 -11  107.21   16.10
  -6  -4  11  118.35   16.94
  -6   4  12  102.18   15.50
  -6   4  12  109.11   16.13
   6  -4 -12   75.57   14.14
   6   4 -12   61.61   12.33
  -6  -4  12   87.45   14.65
  -6   4  13   19.71    7.49
  -6   4  13   30.08    8.66
   6  -4 -13   30.11    8.50
   6   4 -13   39.67    9.16
  -6  -4  13   32.04    8.85
  -6   4  14   -0.00    4.95
   6  -4 -14    0.00    4.51
   6   4 -14    2.76    4.37
  -6  -4  14    1.46    4.83
  -6   4  15   71.77   14.30
   6  -4 -15  109.52   17.41
  -6  -4  15   89.00   15.34
  -6   4  16  134.31   20.68
   6  -4 -16  158.86   22.87
  -6  -4  16  163.74   22.25
  -6   4  17    5.41    5.10
  -6   4  17    6.66    5.80
   6  -4 -17    3.16    6.76
  -6   4  18   45.46   11.46
  -6   4  18   56.18   11.95
   6  -4 -18   44.65   11.81
  -6   4  19   75.66   14.86
  -6   4  19   93.66   15.78
   6  -4 -19   71.61   15.52
  -6  -4  19   91.43   16.41
  -6   4  20   94.14   17.36
  -6   4  20   88.99   16.78
   6  -4 -20  135.94   20.63
   6   4 -20   92.70   17.17
  -6  -4  20  113.37   18.58
  -6   4  21    4.13    5.58
  -6   4  21   13.58    7.00
   6  -4 -21    4.09    6.17
   6   4 -21    0.90    4.22
  -6  -4  21    7.25    6.71
  -6   4  22    6.76    6.52
   6   4 -22    4.26    6.41
  -6  -4  22    7.52    6.76
  -6   4  23    2.67    5.19
   6   4 -23   -0.00    4.36
  -6  -4  23    0.00    6.45
  -6   4  24    4.25    4.86
   6   4 -24    0.00    4.88
  -6  -4  24    5.90    7.00
  -6   4  25    0.48    6.67
   6   4 -25    6.29    6.42
  -6  -4  25    1.27    6.38
  -6   4  26    3.85    6.16
   6   4 -26   11.86    8.16
  -6  -4  26   11.82    7.35
  -6   4  27   12.51    8.23
   6   4 -27    3.96    6.28
  -6  -4  27   13.33    8.65
  -6   4  28    5.87    6.55
   6   4 -28   14.46    7.77
  -6  -4  28    0.00    6.44
  -6   4  29    1.28    5.89
   6   4 -29   -0.00    6.16
  -6  -4  29   -0.00    7.12
  -6   4  30   12.28    8.01
   6   4 -30    5.48    7.18
  -6  -4  30    0.88    8.14
  -6   4  31   -0.00    5.38
   6   4 -31    2.66    6.74
  -6  -4  31    0.00    5.92
  -6   4  32    4.32    6.97
  -6  -4  32   10.07    8.38
  -6   4  33    1.52    6.02
  -6  -4  33    1.57    6.42
  -6   4  34    0.00    5.94
  -6  -4  34    0.21    7.26
  -6   4  35    2.89    6.62
  -6  -4  35    2.46    7.66
  -6   4  36   -0.00    6.32
  -6  -4  36   19.01   10.69
  -6   4  37    5.77    7.74
  -6  -4  37    4.11    7.26
  -6   4  38    7.29    7.28
  -6   5   1   16.59    7.14
  -6   5   1   14.97    6.59
   6  -5  -1   14.70    6.56
   6  -5  -1   13.49    5.74
   6   5  -1   11.74    4.32
   6   5  -1   14.28    4.21
  -6  -5   1   13.90    4.04
  -6  -5   1   17.51    3.38
  -6  -5   1   19.65    3.42
  -6   5   2   86.11   14.73
  -6   5   2   97.94   14.47
   6  -5  -2   52.63   12.51
   6  -5  -2   94.13   15.04
   6   5  -2   91.35   11.59
   6   5  -2   78.57   10.81
  -6  -5   2   89.80   11.11
  -6  -5   2   70.40    9.21
  -6  -5   2   79.34    9.24
  -6   5   3  111.57   17.09
  -6   5   3   94.13   16.48
  -6   5   3  116.03   16.62
   6  -5  -3  115.77   17.38
   6  -5  -3  105.41   17.17
   6   5  -3  116.45   14.36
   6   5  -3  117.03   14.22
  -6  -5   3  101.02   13.62
  -6  -5   3  118.78   12.55
  -6   5   4  107.45   16.15
  -6   5   4   79.25   14.33
  -6   5   4   97.12   15.35
   6  -5  -4  118.04   16.73
   6  -5  -4   86.87   14.99
   6   5  -4  106.10   13.54
   6   5  -4   80.66   12.17
  -6  -5   4  100.92   12.98
  -6   5   5    1.03    4.32
  -6   5   5    3.32    4.35
   6  -5  -5    3.79    5.14
   6  -5  -5    7.76    5.64
   6   5  -5    3.32    3.74
   6   5  -5    1.32    2.93
  -6  -5   5    1.94    3.21
  -6   5   6    1.25    3.94
  -6   5   6   -0.00    4.39
   6  -5  -6    1.24    4.33
   6  -5  -6    4.76    4.30
   6   5  -6    0.00    3.77
   6   5  -6    1.30    3.05
  -6  -5   6    2.05    3.36
  -6   5   7   48.46   10.89
  -6   5   7   37.76    9.71
   6  -5  -7   61.68   11.85
   6   5  -7   51.46    9.79
   6   5  -7   57.56    9.74
  -6  -5   7   57.45    9.95
  -6   5   8   35.48   10.02
  -6   5   8   52.63   11.16
   6  -5  -8   36.65   10.29
   6   5  -8   62.77   10.61
   6   5  -8   57.11    9.89
  -6  -5   8   65.99   10.63
  -6   5   9   68.88   13.39
  -6   5   9   72.75   13.60
   6  -5  -9   91.23   15.15
   6   5  -9   67.81   11.94
   6   5  -9   59.38   11.20
  -6  -5   9   91.73   13.26
  -6   5  10   49.28   10.33
  -6   5  10   33.24    8.93
   6  -5 -10   29.57    8.90
   6   5 -10   24.23    7.72
   6   5 -10   34.04    8.20
  -6  -5  10   54.66    9.91
  -6   5  11    0.91    4.99
  -6   5  11    5.57    5.21
   6  -5 -11   12.33    6.31
   6   5 -11    5.57    4.46
   6   5 -11    2.87    3.85
  -6  -5  11    2.90    5.03
  -6   5  12    6.34    5.51
   6  -5 -12    7.56    6.14
  -6  -5  12   -0.00    5.56
  -6   5  13  163.59   24.70
   6  -5 -13  184.97   26.04
  -6  -5  13  259.75   27.47
  -6   5  14  225.94   29.52
   6  -5 -14  229.87   30.37
  -6  -5  14  260.40   30.08
  -6   5  15    2.01    5.11
   6  -5 -15   -0.00    5.00
  -6  -5  15   -0.00    4.85
  -6   5  16    2.61    4.37
  -6   5  16    5.68    6.47
   6  -5 -16   10.37    6.61
  -6   5  17   -0.00    4.00
  -6   5  17   -0.00    4.82
   6  -5 -17   -0.00    4.83
   6   5 -17    3.16    5.23
  -6   5  18  101.82   16.93
  -6   5  18   89.54   16.51
   6  -5 -18  117.88   19.02
   6   5 -18   81.25   15.67
  -6   5  19   36.85    9.97
  -6   5  19    0.00    4.85
   6  -5 -19   21.61    9.05
   6   5 -19    7.90    6.36
  -6  -5  19    7.44    7.00
  -6   5  20   13.07    7.13
   6   5 -20    6.91    6.73
  -6  -5  20   16.77    8.54
  -6   5  21   -0.00    5.10
   6   5 -21    0.13    5.33
  -6  -5  21   -0.00    4.84
  -6   5  22    0.00    4.82
   6   5 -22   -0.00    5.76
  -6  -5  22    5.09    6.29
  -6   5  23   21.91    9.08
   6   5 -23   31.89   10.20
  -6  -5  23   36.11   11.02
  -6   5  24   19.68    7.98
   6   5 -24    3.63    5.78
  -6  -5  24    5.47    6.43
  -6   5  25    0.00    5.84
   6   5 -25    1.28    5.73
  -6  -5  25    6.16    7.27
  -6   5  26    3.24    5.96
   6   5 -26   -0.00    4.53
  -6  -5  26   -0.00    7.17
  -6   5  27    0.69    6.24
   6   5 -27    2.38    5.00
  -6  -5  27    0.00    7.02
  -6   5  28    9.38    7.04
   6   5 -28    0.00    5.25
  -6  -5  28   16.48    8.06
  -6   5  29    5.58    6.25
   6   5 -29   15.09    9.02
  -6  -5  29    3.58    8.48
  -6   5  30    9.90    6.33
   6   5 -30    1.87    6.02
  -6  -5  30   19.09   10.20
  -6   5  31    2.93    5.97
   6   5 -31   -0.00    5.58
  -6  -5  31    2.30    7.26
  -6   5  32   -0.00    5.99
   6   5 -32    2.51    6.47
  -6  -5  32   -0.00    7.61
  -6   5  33   14.72    8.73
  -6  -5  33    8.13    7.81
  -6   5  34    9.16    7.28
  -6  -5  34    4.72    7.92
  -6   5  35   -0.00    6.81
  -6  -5  35    5.17    6.68
  -6   5  36    0.74    6.06
  -6  -5  36    8.73    7.63
  -6   5  37   -0.00    5.29
  -6   5  38    1.32    5.91
  -6   6   1  107.16   17.86
  -6   6   1  151.78   18.92
   6  -6  -1  128.19   18.46
   6   6  -1  111.99   13.72
   6   6  -1  101.68   13.14
  -6  -6   1  116.46   13.36
  -6  -6   1  107.84   10.54
  -6  -6   1  119.13   10.59
  -6   6   2   22.39    8.14
  -6   6   2   30.04    8.32
   6  -6  -2   38.78    9.60
   6  -6  -2   28.35    8.66
   6   6  -2   35.28    6.46
   6   6  -2   24.71    5.79
  -6  -6   2   25.65    5.56
  -6  -6   2   25.36    4.22
  -6  -6   2   38.12    4.61
  -6   6   3    4.13    4.67
  -6   6   3    1.72    4.67
   6  -6  -3    3.14    4.86
   6  -6  -3   12.53    5.91
   6   6  -3    6.11    3.53
   6   6  -3    6.99    3.84
  -6  -6   3    4.69    3.12
  -6   6   4   21.96    8.00
  -6   6   4    6.75    4.99
  -6   6   4    9.02    5.65
   6  -6  -4   19.60    6.95
   6  -6  -4   18.37    7.47
   6   6  -4   22.04    5.57
   6   6  -4   12.57    4.47
  -6  -6   4   13.45    4.85
  -6   6   5   82.36   15.74
  -6   6   5  109.05   16.80
   6  -6  -5   97.48   16.70
   6  -6  -5  117.50   17.77
   6   6  -5  107.86   14.30
   6   6  -5  116.67   14.38
  -6  -6   5  106.12   14.24
  -6   6   6   81.62   14.52
   6  -6  -6   65.47   13.32
   6  -6  -6   96.32   15.72
   6   6  -6   88.25   12.37
   6   6  -6   75.07   11.52
  -6  -6   6   78.40   12.20
  -6   6   7   46.17   11.88
  -6   6   7   51.75   11.56
   6  -6  -7   64.19   12.15
   6  -6  -7   47.13   11.73
   6   6  -7   78.62   11.28
   6   6  -7   48.59    9.59
  -6  -6   7   67.20   10.87
  -6   6   8    0.00    5.34
  -6   6   8    7.41    5.68
   6  -6  -8    6.43    4.81
   6  -6  -8   11.66    6.69
   6   6  -8    9.20    4.89
  -6  -6   8   10.15    5.01
  -6   6   9   45.72   12.19
   6  -6  -9   85.31   15.12
   6   6  -9   93.07   13.30
  -6  -6   9   82.45   13.12
  -6   6  10   50.01   11.77
   6  -6 -10   50.00   11.78
   6   6 -10   73.02   11.94
  -6  -6  10   87.91   13.29
  -6   6  11   51.23   11.73
   6  -6 -11   54.91   12.31
   6   6 -11  101.59   13.96
  -6  -6  11   58.30   11.79
  -6   6  12   55.12   12.47
   6  -6 -12   47.06   12.32
  -6  -6  12   81.80   13.26
  -6   6  13    3.88    4.89
   6  -6 -13    0.00    4.29
   6   6 -13    1.36    3.68
  -6  -6  13   -0.00    5.41
  -6   6  14    4.01    5.07
  -6   6  14    0.54    5.13
   6  -6 -14   -0.00    5.22
   6   6 -14    0.26    3.70
  -6  -6  14    3.53    5.52
  -6   6  15   54.09   12.62
  -6   6  15   70.70   13.84
   6  -6 -15   56.18   13.30
   6   6 -15   58.04   11.96
  -6  -6  15   77.68   14.24
  -6   6  16   -0.00    5.02
  -6   6  16    5.83    6.75
   6  -6 -16    4.53    5.99
   6   6 -16    4.08    4.88
  -6   6  17    7.44    6.76
   6  -6 -17   17.71    8.39
   6   6 -17    8.00    6.00
  -6   6  18   32.79    9.87
   6   6 -18   44.91   10.81
  -6  -6  18   31.64   10.18
  -6   6  19   12.24    6.47
   6   6 -19   12.17    6.46
  -6  -6  19   34.68   10.29
  -6   6  20   -0.00    4.95
   6   6 -20    1.22    5.40
  -6  -6  20    5.43    6.20
  -6   6  21   16.96    7.46
   6   6 -21    7.53    6.06
  -6  -6  21   15.80    8.61
  -6   6  22    6.70    5.56
   6   6 -22    5.15    6.04
  -6  -6  22    1.38    6.26
  -6   6  23   27.57    8.87
   6   6 -23   14.47    7.70
  -6  -6  23    0.00    7.32
  -6   6  24    2.44    4.87
   6   6 -24   -0.00    6.16
  -6  -6  24   -0.00    6.03
  -6   6  25   23.33    8.65
   6   6 -25    5.14    6.06
  -6  -6  25   13.06    7.87
  -6   6  26    0.00    5.95
   6   6 -26    7.70    7.66
  -6  -6  26   26.27   10.31
  -6   6  27   13.89    8.06
   6   6 -27    6.63    6.53
  -6  -6  27    9.95    8.38
  -6   6  28   -0.00    4.75
   6   6 -28    0.00    4.61
  -6  -6  28    0.52    5.47
  -6   6  29    0.93    5.67
   6   6 -29    5.97    6.48
  -6  -6  29    2.35    6.86
  -6   6  30    2.70    4.85
   6   6 -30    0.00    5.72
  -6  -6  30    2.03    7.27
  -6   6  31    8.56    6.90
   6   6 -31    0.87    5.42
  -6  -6  31   12.77    8.97
  -6   6  32    7.88    7.34
   6   6 -32    5.49    6.70
  -6  -6  32    2.53    6.31
  -6   6  33    1.71    4.83
   6   6 -33    1.13    5.42
  -6  -6  33   -0.00    5.29
  -6   6  34    0.91    6.08
  -6  -6  34   -0.00    7.07
  -6   6  35    0.94    6.16
  -6  -6  35    5.89    9.31
  -6   6  36    2.25    6.49
  -6  -6  36   -0.00    6.19
  -6   6  37   11.25    8.45
  -6   7   1   10.69    6.84
  -6   7   1   13.15    7.12
   6   7  -1   10.95    3.82
   6   7  -1   13.83    3.98
  -6  -7   1   18.37    4.34
  -6   7   2   22.60    7.80
  -6   7   2    8.11    5.93
   6   7  -2   13.06    4.26
   6   7  -2   10.08    3.91
  -6  -7   2   20.48    4.76
  -6   7   3  196.61   27.29
  -6   7   3  210.52   26.58
   6   7  -3  219.87   22.68
   6   7  -3  199.70   22.24
  -6  -7   3  211.35   22.65
  -6   7   4   56.34   12.70
  -6   7   4   70.69   12.87
   6  -7  -4   47.96   11.28
   6   7  -4   63.92    9.57
   6   7  -4   54.97    8.98
  -6  -7   4   54.69    9.23
  -6   7   5   21.48    7.82
  -6   7   5   20.90    7.85
   6  -7  -5   26.77    8.81
   6   7  -5   15.85    5.15
  -6  -7   5   11.28    4.66
  -6   7   6   18.46    7.08
   6  -7  -6   11.23    7.04
   6   7  -6    9.48    4.70
  -6  -7   6   21.48    6.35
  -6   7   7   -0.00    4.19
   6  -7  -7    8.94    6.48
   6   7  -7   15.29    5.47
  -6  -7   7    7.12    4.69
  -6   7   8   43.33   10.62
   6  -7  -8   34.03    9.76
   6   7  -8   32.57    7.85
  -6  -7   8   23.21    7.06
  -6   7   9  134.54   19.96
   6  -7  -9  166.17   21.86
   6   7  -9  114.89   16.81
  -6  -7   9  118.56   17.81
  -6   7  10   -0.00    3.93
   6  -7 -10    5.54    5.74
   6   7 -10    2.25    4.05
   6   7 -10    6.22    4.26
  -6  -7  10    5.50    4.82
  -6   7  11   -0.00    4.92
   6  -7 -11    2.14    5.01
   6   7 -11    2.60    4.35
   6   7 -11    4.06    4.40
  -6  -7  11    2.61    4.29
  -6   7  12   16.30    7.24
  -6   7  12    4.78    5.52
   6  -7 -12   18.21    7.92
   6   7 -12    7.11    4.98
  -6  -7  12   11.82    6.45
  -6   7  13  102.40   17.72
  -6   7  13   78.38   16.55
   6  -7 -13  118.30   19.27
   6   7 -13  134.04   17.73
  -6  -7  13  119.85   18.09
  -6   7  14    4.59    4.98
  -6   7  14   -0.00    5.24
   6  -7 -14    2.15    4.92
   6   7 -14    5.02    4.74
  -6  -7  14   -0.00    4.77
  -6   7  15   -0.00    4.87
   6   7 -15   -0.00    4.27
  -6  -7  15   -0.00    6.31
  -6   7  16    0.00    4.05
   6   7 -16    3.96    4.54
  -6   7  17   -0.00    4.37
   6   7 -17    0.79    4.96
  -6   7  18    2.72    4.75
   6   7 -18    0.00    4.46
  -6  -7  18   -0.00    5.31
  -6   7  19   44.66   11.85
   6   7 -19   41.15   10.29
  -6  -7  19   36.37   10.81
  -6   7  20    1.39    4.33
   6   7 -20   -0.00    3.91
  -6  -7  20    7.96    7.12
  -6   7  21   -0.00    4.59
   6   7 -21   -0.00    4.91
  -6  -7  21    6.57    7.59
  -6   7  22   -0.00    4.51
   6   7 -22    2.32    4.99
  -6  -7  22    1.53    6.05
  -6   7  23   10.05    7.03
   6   7 -23   18.18    8.48
  -6  -7  23   10.91    7.98
  -6   7  24    2.96    5.37
   6   7 -24    3.23    6.01
  -6  -7  24   10.08    7.41
  -6   7  25    6.61    6.17
   6   7 -25    6.42    6.68
  -6  -7  25    9.21    8.22
  -6   7  26    0.95    4.31
   6   7 -26    0.00    5.74
  -6  -7  26    1.26    6.13
  -6   7  27    0.75    5.33
   6   7 -27   -0.00    4.99
  -6  -7  27   -0.00    5.54
  -6   7  28    2.30    4.72
   6   7 -28   -0.00    5.24
  -6  -7  28    3.00    7.69
  -6   7  29   16.10    8.22
   6   7 -29    0.00    5.90
  -6  -7  29   13.48    8.50
  -6   7  30   -0.00    5.78
   6   7 -30   -0.00    5.82
  -6  -7  30    1.89    6.24
  -6   7  31    0.00    5.38
   6   7 -31    0.00    5.98
  -6  -7  31    0.00    5.98
  -6   7  32   -0.00    4.81
   6   7 -32   11.48    7.56
  -6  -7  32    6.11    7.24
  -6   7  33    3.04    6.05
   6   7 -33    3.42    5.55
  -6  -7  33    0.00    7.05
  -6   7  34    5.61    6.22
   6   7 -34    3.08    4.92
  -6  -7  34    2.49    7.32
  -6   7  35   -0.00    6.04
  -6  -7  35   24.39   10.79
  -6   7  36    1.77    5.72
  -6   7  37    7.98    6.71
  -6   8   1  114.80   19.16
  -6   8   1  114.47   18.46
   6   8  -1  121.09   13.39
  -6  -8   1  111.81   13.44
  -6   8   2    2.13    4.79
  -6   8   2    0.00    5.02
   6   8  -2    4.18    2.55
  -6  -8   2    0.00    2.49
  -6   8   3    2.66    4.92
  -6   8   3   -0.00    4.93
   6   8  -3    0.79    2.47
  -6  -8   3    0.84    2.87
  -6  -8   3   -0.00    0.83
  -6  -8   3   -0.00    0.87
  -6   8   4    0.00    4.28
  -6   8   4    4.49    5.38
   6   8  -4   -0.00    3.03
  -6  -8   4   -0.00    2.95
  -6   8   5  136.75   23.30
  -6   8   5  184.25   24.99
   6   8  -5  206.31   20.93
  -6  -8   5  173.44   20.91
  -6   8   6    8.69    6.31
  -6   8   6    3.80    5.85
   6  -8  -6    3.81    5.57
   6   8  -6    6.04    3.77
   6   8  -6    3.05    3.62
  -6  -8   6    4.80    4.19
  -6   8   7   73.27   13.83
   6  -8  -7   56.88   13.23
   6   8  -7   57.18   10.02
   6   8  -7   67.22   10.86
  -6  -8   7   66.32   11.45
  -6   8   8   -0.00    3.64
  -6   8   8    0.97    5.10
   6  -8  -8    3.95    5.71
   6   8  -8    3.35    3.85
   6   8  -8   -0.00    3.39
  -6  -8   8    4.60    4.46
  -6   8   9   73.29   15.94
  -6   8   9  105.43   17.70
   6  -8  -9   87.77   16.50
   6  -8  -9  124.72   19.26
   6   8  -9  120.98   15.42
   6   8  -9   92.29   14.65
  -6  -8   9  136.42   17.40
  -6   8  10   60.27   12.27
  -6   8  10   24.79    8.69
   6  -8 -10   18.91    7.71
   6  -8 -10   34.61   10.61
   6   8 -10   31.15    7.82
   6   8 -10   40.91    8.71
  -6  -8  10   27.08    8.17
  -6   8  11   64.96   14.03
   6  -8 -11   59.02   13.10
   6   8 -11   84.56   13.26
  -6  -8  11   72.71   13.71
  -6   8  12   11.54    6.09
   6   8 -12    4.98    4.95
  -6  -8  12   17.19    7.01
  -6   8  13   -0.00    4.41
   6   8 -13    2.71    4.90
  -6  -8  13    0.00    4.53
  -6   8  14   12.34    6.57
   6   8 -14    2.72    4.91
  -6  -8  14    3.73    6.61
  -6   8  15   65.30   14.38
   6   8 -15   69.96   13.15
  -6   8  16    0.00    5.07
   6   8 -16   -0.00    4.61
  -6   8  17   27.73    9.55
   6   8 -17   22.07    7.94
  -6  -8  17   19.99    9.54
  -6   8  18   -0.00    4.23
   6   8 -18   -0.00    3.79
  -6  -8  18    0.00    4.64
  -6   8  19   14.78    7.34
   6   8 -19   10.21    6.61
  -6  -8  19    8.41    6.98
  -6   8  20    0.01    4.73
   6   8 -20   -0.00    5.44
  -6  -8  20    0.00    5.83
  -6   8  21   20.92    8.10
   6   8 -21    6.58    5.98
  -6  -8  21   11.49    7.89
  -6   8  22    0.00    4.77
   6   8 -22   -0.00    3.98
  -6  -8  22    3.42    7.08
  -6   8  23    3.10    5.86
   6   8 -23    6.96    6.33
  -6  -8  23    3.88    5.84
  -6   8  24    2.64    4.49
   6   8 -24   -0.00    5.31
  -6  -8  24   -0.00    6.60
  -6   8  25   16.82    8.14
   6   8 -25   15.94    7.90
  -6  -8  25    0.00    7.19
  -6   8  26    4.34    4.89
   6   8 -26    6.15    6.62
  -6  -8  26    7.74    7.66
  -6   8  27   17.57    8.26
   6   8 -27    6.29    6.41
  -6  -8  27    3.62    7.33
  -6   8  28   -0.00    4.34
   6   8 -28    2.59    6.90
  -6  -8  28   -0.00    5.91
  -6   8  29    1.08    5.03
   6   8 -29    1.06    5.92
  -6  -8  29   -0.00    4.79
  -6   8  30   -0.00    4.12
   6   8 -30   -0.00    6.09
  -6  -8  30    5.13    7.75
  -6   8  31   -0.00    5.07
   6   8 -31    6.70    7.10
  -6  -8  31    0.00    6.97
  -6   8  32    4.67    5.58
   6   8 -32    3.63    7.09
  -6  -8  32   -0.00    7.82
  -6   8  33    1.69    5.90
   6   8 -33    0.00    6.02
  -6  -8  33    3.61    5.87
  -6   8  34    4.70    6.44
   6   8 -34    0.00    6.63
  -6  -8  34   -0.00    7.38
  -6   8  35   -0.00    5.39
  -6   8  36    6.18    6.29
  -6   8  37   -0.00    6.00
  -6   9   1    2.31    5.65
   6  -9  -1   10.64    6.57
  -6   9   2    8.77    6.50
   6  -9  -2    1.01    4.77
   6   9  -2    1.02    2.82
  -6   9   3  103.22   17.72
   6  -9  -3  123.73   18.84
   6   9  -3   69.42   11.59
  -6  -9   3  119.30   13.67
  -6   9   4    6.25    5.99
   6  -9  -4    1.57    5.25
   6   9  -4    7.91    3.91
  -6  -9   4    3.92    4.15
   6  -9  -5   -0.00    4.61
   6   9  -5    1.11    2.36
  -6  -9   5    0.00    3.64
   6  -9  -6   13.28    6.65
   6   9  -6    8.66    4.87
  -6  -9   6    5.76    4.62
  -6   9   7   15.49    6.74
   6  -9  -7    7.33    5.90
   6   9  -7   15.56    5.22
  -6  -9   7   10.34    5.40
  -6   9   8    0.00    5.16
   6  -9  -8   -0.00    5.43
   6   9  -8    0.00    3.41
   6   9  -8    3.10    3.77
  -6  -9   8    1.03    3.85
  -6   9   9   85.98   15.97
   6  -9  -9   46.91   12.88
   6   9  -9   83.00   12.30
   6   9  -9   76.12   12.43
  -6  -9   9   79.08   13.68
  -6   9  10    5.19    6.27
   6  -9 -10    5.35    6.35
   6   9 -10    0.57    3.30
   6   9 -10    3.17    3.86
  -6  -9  10    4.44    4.68
  -6   9  11    0.39    4.88
   6  -9 -11    6.66    5.71
   6   9 -11    1.39    4.28
  -6  -9  11   -0.00    4.29
  -6   9  12    0.00    4.11
   6  -9 -12    5.31    5.61
   6   9 -12    7.65    4.71
  -6  -9  12    2.96    4.63
  -6   9  13   50.36   12.25
   6  -9 -13   33.23   10.30
   6   9 -13   46.60   10.21
  -6  -9  13   47.60   11.71
  -6   9  14    5.16    4.75
   6   9 -14    3.82    4.45
  -6   9  15   16.48    7.53
   6   9 -15   15.01    6.97
  -6   9  16    7.06    6.14
   6   9 -16    8.98    5.73
  -6   9  17    0.00    6.25
   6   9 -17    9.08    6.13
  -6  -9  17    6.39    7.51
  -6   9  18   -0.00    4.92
   6   9 -18    2.17    4.92
  -6  -9  18   -0.00    5.75
  -6   9  19   45.97   11.58
   6   9 -19   18.53    8.03
  -6  -9  19   41.36   11.74
  -6   9  20   10.41    6.74
   6   9 -20    0.00    5.09
  -6  -9  20    9.33    8.22
  -6   9  21   -0.00    4.61
   6   9 -21    0.71    4.80
  -6  -9  21    1.07    6.61
  -6   9  22    2.72    4.78
   6   9 -22    1.89    5.20
  -6  -9  22   -0.00    5.66
  -6   9  23   35.44   10.43
   6   9 -23   17.66    8.41
  -6  -9  23   14.61    9.15
  -6   9  24    0.02    4.90
   6   9 -24    5.36    6.25
  -6  -9  24    0.00    6.28
  -6   9  25   16.43    7.71
   6   9 -25    4.83    6.00
  -6  -9  25    0.00    5.32
  -6   9  26    0.00    5.76
   6   9 -26    2.56    5.55
  -6  -9  26    0.00    6.11
  -6   9  27    5.33    6.75
   6   9 -27   -0.00    6.13
  -6  -9  27    0.00    6.69
  -6   9  28    3.62    5.58
   6   9 -28    1.18    5.29
  -6  -9  28    0.76    6.75
  -6   9  29   11.59    7.18
   6   9 -29    1.21    6.83
  -6  -9  29   11.53    8.68
  -6   9  30   -0.00    4.68
   6   9 -30    0.77    5.28
  -6  -9  30    0.00    8.16
  -6   9  31    1.34    5.41
   6   9 -31   -0.00    5.43
  -6  -9  31    7.09    7.87
  -6   9  32   -0.00    5.41
   6   9 -32   -0.00    5.97
  -6  -9  32   -0.00    7.10
  -6   9  33    1.40    5.04
   6   9 -33    2.16    7.17
  -6  -9  33    0.00    6.99
  -6   9  34   -0.00    5.33
   6   9 -34    2.87    6.28
  -6  -9  34    0.17    4.84
  -6   9  35    4.93    6.17
   6   9 -35   -0.00    4.95
  -6   9  36   -0.00    5.27
  -6  10   1   27.48    9.14
   6 -10  -1    7.75    6.53
   6  10  -1   33.33    5.93
  -6  10   2   -0.00    4.68
   6 -10  -2    8.39    6.57
   6  10  -2   11.08    3.85
  -6  10   3   -0.00    4.47
   6 -10  -3   -0.00    4.64
   6  10  -3    0.16    2.61
  -6  10   4    8.00    6.23
   6 -10  -4    3.44    5.58
   6  10  -4    7.40    4.18
  -6  10   5   40.01   11.21
   6 -10  -5   23.14    8.94
   6  10  -5   32.25    7.38
  -6  10   6   -0.00    5.28
   6 -10  -6   -0.00    4.60
   6  10  -6    2.55    3.67
  -6  10   7   11.37    7.22
   6 -10  -7   12.02    7.49
   6  10  -7    9.38    4.52
  -6  10   8   -0.00    3.89
   6 -10  -8   -0.00    4.49
   6  10  -8    1.46    2.64
  -6 -10   8    1.33    4.43
  -6  10   9    0.98    4.42
  -6  10   9   -0.00    4.55
   6 -10  -9   -0.00    4.52
   6  10  -9    1.49    3.23
  -6 -10   9    0.71    4.98
  -6  10  10   -0.00    4.64
   6 -10 -10    4.57    5.15
   6  10 -10    0.00    3.51
  -6 -10  10    0.93    4.32
  -6  10  11   67.44   14.64
   6 -10 -11   90.09   16.10
   6  10 -11   74.27   12.57
  -6 -10  11   58.66   12.73
  -6  10  12   -0.00    4.98
   6 -10 -12   -0.00    4.97
   6  10 -12    0.31    3.67
  -6 -10  12    0.00    5.28
  -6  10  13   17.09    8.17
   6 -10 -13    3.19    5.85
   6  10 -13   11.10    6.07
  -6 -10  13    8.52    6.93
  -6  10  14    2.62    5.67
   6 -10 -14    3.44    5.05
   6  10 -14    2.06    4.43
  -6  10  15   39.00   11.05
   6 -10 -15   34.30   10.83
   6  10 -15   31.62    8.71
  -6  10  16    5.77    5.60
   6  10 -16    0.00    4.98
  -6 -10  16   -0.00    5.07
  -6  10  17   18.82    8.13
   6  10 -17   38.54    9.81
  -6 -10  17   15.95    8.61
  -6  10  18    3.42    5.38
   6  10 -18    6.48    6.19
  -6 -10  18   13.33    7.79
  -6  10  19    4.93    6.09
   6  10 -19    6.84    6.04
  -6 -10  19   -0.00    4.75
  -6  10  20   -0.00    5.13
   6  10 -20   -0.00    4.66
  -6 -10  20   -0.00    6.26
  -6  10  21   27.11   10.21
   6  10 -21   45.99   11.62
  -6 -10  21   28.02   11.37
  -6  10  22   -0.00    5.96
   6  10 -22    0.18    5.15
  -6 -10  22    0.00    7.41
  -6  10  23    0.00    5.76
   6  10 -23    2.56    5.75
  -6 -10  23    6.57    7.02
  -6  10  24   -0.00    4.05
   6  10 -24    3.42    5.09
  -6 -10  24    9.90    8.18
  -6  10  25    2.45    6.38
   6  10 -25   -0.00    4.45
  -6 -10  25    7.80    6.48
  -6  10  26   -0.00    4.36
   6  10 -26    4.97    6.15
  -6 -10  26   -0.00    6.35
  -6  10  27   -0.00    4.68
   6  10 -27   14.36    8.27
  -6 -10  27    8.74    9.18
  -6  10  28   -0.00    3.95
   6  10 -28   -0.00    4.57
  -6 -10  28    0.00    6.05
  -6  10  29   -0.00    5.19
   6  10 -29    3.91    5.94
  -6 -10  29    6.64    8.47
  -6  10  30   -0.00    4.37
   6  10 -30    0.00    4.26
  -6 -10  30    3.53    8.09
  -6  10  31   -0.00    4.49
   6  10 -31    1.20    5.90
  -6 -10  31    2.83    7.48
  -6  10  32    0.94    4.68
   6  10 -32   -0.00    5.61
  -6 -10  32    4.07    6.69
  -6  10  33   -0.00    5.69
   6  10 -33   -0.00    6.47
  -6 -10  33   -0.00    6.97
  -6  10  34    4.03    5.96
   6  10 -34    1.78    5.41
  -6  10  35    4.20    5.85
   6  10 -35   -0.00    5.56
  -6  11   1    3.86    6.10
   6 -11  -1    6.19    5.40
   6  11  -1    4.76    2.91
  -6  11   2    6.92    7.06
   6 -11  -2   -0.00    5.89
   6  11  -2    0.78    2.24
  -6  11   3   27.03    9.90
   6 -11  -3    7.99    7.25
   6  11  -3   24.42    5.52
  -6  11   4   -0.00    5.38
   6 -11  -4    3.66    4.78
   6  11  -4    0.94    2.85
  -6  11   5    2.47    5.07
   6 -11  -5   -0.00    4.18
   6  11  -5    1.15    3.54
  -6  11   6    0.01    5.40
   6 -11  -6    1.43    4.85
   6  11  -6    0.00    3.39
  -6  11   7   12.96    6.95
   6 -11  -7    0.00    5.15
   6  11  -7    2.29    3.76
  -6  11   8    8.60    6.22
   6 -11  -8    9.39    6.43
   6  11  -8   11.89    5.52
  -6  11   9   17.25    7.89
   6 -11  -9   15.39    7.67
   6  11  -9   26.59    7.12
  -6  11  10    4.76    5.46
   6 -11 -10    0.98    4.78
   6  11 -10    1.60    3.98
  -6  11  11   -0.00    5.89
   6 -11 -11   -0.00    4.64
   6  11 -11    9.15    4.21
  -6  11  12    7.37    6.22
   6 -11 -12    3.49    5.64
   6  11 -12    8.78    4.75
  -6  11  13   29.67   10.01
   6 -11 -13   15.75    8.31
   6  11 -13   15.63    6.99
  -6  11  14    2.32    5.43
   6 -11 -14    1.14    5.56
   6  11 -14    3.36    3.91
  -6  11  15   18.05    8.57
   6 -11 -15    9.06    6.47
   6  11 -15    5.97    5.20
  -6 -11  15   16.92    7.91
  -6  11  16    0.00    5.59
   6 -11 -16   -0.00    5.77
   6  11 -16   -0.00    4.26
  -6 -11  16    3.82    5.53
  -6  11  17   13.42    7.96
   6 -11 -17    5.74    6.23
   6  11 -17   11.12    5.94
  -6 -11  17   21.69    8.72
  -6  11  18    9.02    5.94
   6 -11 -18    3.09    5.15
   6  11 -18    1.04    4.01
  -6 -11  18    0.74    5.26
  -6  11  19   16.32    8.11
   6  11 -19    7.97    6.66
  -6 -11  19    7.11    6.92
  -6  11  20    2.53    5.79
   6  11 -20   -0.00    4.78
  -6 -11  20   -0.00    6.01
  -6  11  21    0.62    5.16
   6  11 -21    4.93    5.63
  -6 -11  21    0.00    7.65
  -6  11  22   -0.00    5.15
   6  11 -22   -0.00    5.20
  -6 -11  22    0.00    6.14
  -6  11  23   18.36    8.87
   6  11 -23   16.39    7.52
  -6 -11  23   18.58    9.38
  -6  11  24    3.68    5.41
   6  11 -24    0.00    5.08
  -6 -11  24   -0.00    7.04
  -6  11  25    0.00    6.41
   6  11 -25   -0.00    4.94
  -6 -11  25   -0.00    8.04
  -6  11  26    2.30    5.34
   6  11 -26   -0.00    6.32
  -6 -11  26   -0.00    6.51
  -6  11  27    0.00    5.60
   6  11 -27    2.19    5.27
  -6 -11  27    0.42    5.59
  -6  11  28   -0.00    4.39
   6  11 -28    0.49    4.86
  -6 -11  28   -0.00    7.41
  -6  11  29    6.41    6.57
   6  11 -29   12.20    7.43
  -6 -11  29    9.32    8.57
  -6  11  30    8.02    6.70
   6  11 -30   -0.00    4.87
  -6 -11  30   -0.00    6.51
  -6  11  31   -0.00    4.65
   6  11 -31    4.39    6.22
  -6 -11  31    0.57    6.75
  -6  11  32    5.09    6.28
   6  11 -32    1.76    5.96
  -6 -11  32   -0.00    7.78
  -6  12   1   18.24    8.89
   6 -12  -1   21.22    9.22
   6  12  -1   19.03    4.88
  -6  12   2    3.22    5.77
   6 -12  -2    0.00    5.15
   6  12  -2    1.57    2.41
  -6  12   3    2.85    4.61
   6 -12  -3    1.94    5.72
   6  12  -3   -0.00    2.01
  -6  12   4    2.14    5.25
   6 -12  -4    0.00    5.64
   6  12  -4    0.00    2.25
  -6  12   5   17.65    8.98
   6 -12  -5   18.38    8.65
   6  12  -5   38.27    7.55
  -6  12   6    0.92    5.12
   6 -12  -6    3.50    5.02
   6  12  -6    0.89    3.27
  -6  12   7    3.71    5.42
   6 -12  -7    4.94    5.64
   6  12  -7    6.58    3.96
  -6  12   8   -0.00    5.29
   6 -12  -8   -0.00    5.00
   6  12  -8    3.73    4.11
  -6  12   9   14.94    7.66
   6 -12  -9   15.73    6.99
   6  12  -9    1.40    3.41
  -6  12  10    0.68    5.33
   6 -12 -10   -0.00    4.27
   6  12 -10    5.67    4.39
  -6  12  11    6.99    6.35
   6 -12 -11    6.32    6.81
   6  12 -11   13.11    6.12
   6 -12 -12    0.52    4.66
   6  12 -12    0.07    3.72
  -6  12  13    0.00    6.34
   6 -12 -13    4.63    5.38
   6  12 -13   -0.00    3.44
  -6  12  14    1.87    5.31
   6 -12 -14   -0.00    6.15
   6  12 -14   -0.00    4.31
  -6  12  15   22.55    8.41
   6 -12 -15    2.30    5.64
   6  12 -15   19.33    6.78
  -6  12  16   -0.00    5.72
   6 -12 -16    1.98    4.97
   6  12 -16    4.16    4.79
  -6  12  17   16.95    8.81
   6 -12 -17   10.02    7.19
   6  12 -17    2.78    6.15
  -6  12  18    4.99    6.40
   6 -12 -18    0.00    5.29
   6  12 -18    0.00    4.63
  -6  12  19    6.26    6.86
   6 -12 -19   -0.00    4.71
   6  12 -19   -0.00    4.39
  -6  12  20   -0.00    6.04
   6 -12 -20   -0.00    4.67
   6  12 -20   -0.00    4.44
  -6 -12  20    4.90    8.37
  -6  12  21    8.64    6.71
   6 -12 -21   15.32    8.16
   6  12 -21    0.93    5.28
  -6 -12  21   22.74    9.81
  -6  12  22    1.29    5.73
   6  12 -22   -0.00    5.70
  -6 -12  22    9.13    7.62
  -6  12  23    1.18    5.80
   6  12 -23   -0.00    4.94
  -6 -12  23   -0.00    6.62
  -6  12  24   -0.00    5.65
   6  12 -24   -0.00    5.47
  -6 -12  24   -0.00    7.10
  -6  12  25    0.00    5.99
   6  12 -25    0.10    5.53
  -6 -12  25   12.03    7.92
  -6  12  26    4.39    6.52
   6  12 -26   -0.00    4.40
  -6 -12  26   -0.00    6.71
  -6  12  27    1.50    5.67
   6  12 -27    0.00    5.12
  -6 -12  27   -0.00    6.93
  -6  12  28    1.95    5.29
   6  12 -28   -0.00    5.00
  -6 -12  28    0.80    6.10
   6  12 -29   -0.00    5.12
  -6 -12  29   -0.00    7.29
  -6 -12  30   -0.00    6.15
  -6 -12  31   12.39    8.85
  -6  13   1    4.60    6.29
   6 -13  -1   19.84    8.54
   6  13  -1    4.99    3.11
  -6  13   2   -0.00    5.14
   6 -13  -2   -0.00    5.43
   6  13  -2    2.60    2.86
  -6  13   3   13.49    8.81
   6 -13  -3   22.16    9.67
   6  13  -3   24.98    6.19
  -6  13   4    2.22    5.47
   6 -13  -4   10.62    7.20
   6  13  -4    5.08    3.54
  -6  13   5    7.99    6.84
   6 -13  -5    6.98    6.60
   6  13  -5    3.75    3.66
  -6  13   6    4.45    6.61
   6 -13  -6   -0.00    5.33
   6  13  -6    2.55    3.69
  -6  13   7    5.78    6.75
   6 -13  -7    3.33    5.38
   6  13  -7    0.00    3.44
  -6  13   8   10.56    6.55
   6 -13  -8    2.07    5.02
   6  13  -8    6.17    4.21
  -6  13   9   11.95    7.28
   6 -13  -9   10.74    7.06
   6  13  -9   19.42    6.49
  -6  13  10    2.73    6.39
   6 -13 -10   -0.00    4.50
   6  13 -10   -0.00    3.89
  -6  13  11   -0.00    4.98
   6 -13 -11   -0.00    5.40
   6  13 -11   -0.00    4.33
  -6  13  12    6.54    5.95
   6 -13 -12    4.22    5.73
   6  13 -12    4.65    5.07
  -6  13  13    0.86    4.81
   6 -13 -13    2.24    4.90
   6  13 -13    3.16    4.07
   6 -13 -14    3.72    5.78
   6  13 -14   -0.00    4.66
   6 -13 -15    3.57    5.51
   6  13 -15    5.87    4.69
  -6  13  16    3.73    5.47
   6 -13 -16    0.73    5.20
   6  13 -16    4.92    5.10
  -6  13  17    0.00    5.24
   6 -13 -17    0.33    5.13
   6  13 -17    3.23    4.64
  -6  13  18    0.00    5.23
   6 -13 -18    0.77    4.77
   6  13 -18    6.49    4.65
  -6  13  19    5.43    6.74
   6 -13 -19    5.67    6.77
   6  13 -19    7.65    5.81
  -6  13  20   -0.00    5.32
   6 -13 -20    2.18    6.13
   6  13 -20   -0.00    5.08
  -6  13  21   -0.00    5.74
   6 -13 -21   -0.00    5.32
   6  13 -21    0.00    4.35
  -6  13  22   -0.00    5.58
   6 -13 -22   -0.00    4.78
   6  13 -22    1.61    5.41
  -6  13  23    0.00    5.26
   6  13 -23   -0.00    4.75
  -6  13  24   -0.00    5.74
   6  13 -24    0.00    4.24
   6  13 -25    3.64    5.22
  -6 -13  28   -0.00    7.41
  -6 -13  29   -0.00    6.68
  -6 -13  30   -0.00    7.97
  -6  14   1    5.81    7.16
   6 -14  -1    2.76    5.66
   6  14  -1   15.62    4.55
  -6  14   2   -0.00    5.49
   6 -14  -2    4.58    6.98
   6  14  -2    1.33    2.78
  -6  14   3   -0.00    4.57
   6 -14  -3   -0.00    5.56
   6  14  -3   -0.00    2.94
  -6  14   4    0.00    6.23
   6 -14  -4   -0.00    5.19
   6  14  -4    4.24    3.66
  -6  14   5   17.88    9.17
   6 -14  -5    7.16    6.40
   6  14  -5   10.09    4.74
  -6  14   6    8.23    7.34
   6 -14  -6    2.63    5.56
   6  14  -6    8.86    4.51
  -6  14   7    4.29    5.14
   6 -14  -7    9.82    7.71
   6  14  -7    4.64    4.05
  -6  14   8   -0.00    5.46
   6 -14  -8    3.72    6.33
   6  14  -8    2.33    3.09
  -6  14   9    7.49    6.37
   6 -14  -9   -0.00    4.35
   6  14  -9    3.50    4.23
  -6  14  10    3.59    6.20
   6 -14 -10    6.48    6.05
   6  14 -10    0.25    3.63
  -6  14  11    1.14    4.32
   6 -14 -11    1.02    4.77
   6  14 -11    1.08    3.31
  -6  14  12    1.04    5.76
   6 -14 -12    0.17    4.64
   6  14 -12   -0.00    3.45
  -6  14  13    1.57    5.29
   6 -14 -13    0.00    5.03
   6  14 -13    2.40    3.62
  -6  14  14    0.48    4.32
   6 -14 -14   -0.00    5.02
   6  14 -14    0.00    4.30
  -6  14  15    3.44    5.48
   6 -14 -15   -0.00    4.82
   6  14 -15    5.42    5.98
   6 -14 -16    0.00    4.91
   6  14 -16    0.08    4.62
   6 -14 -17    6.31    5.95
   6  14 -17   -0.00    5.03
  -6  14  18    6.92    6.54
   6 -14 -18   -0.00    3.92
   6  14 -18    2.33    4.57
  -6  14  19    2.31    4.78
   6  14 -19   -0.00    5.58
   6  14 -20    0.00    4.49
   6  14 -21    3.83    5.31
   6  14 -22   -0.00    4.78
  -6  15   1   -0.00    5.29
   6 -15  -1    2.19    6.54
   6  15  -1    4.92    3.33
  -6  15   2    0.04    4.62
   6 -15  -2   -0.00    6.12
   6  15  -2    3.50    3.24
  -6  15   3    0.00    5.91
   6 -15  -3    5.69    5.60
   6  15  -3    2.67    3.07
  -6  15   4   -0.00    5.03
   6 -15  -4    1.16    6.18
   6  15  -4    3.21    3.14
  -6  15   5    1.73    5.64
   6 -15  -5   -0.00    5.11
   6  15  -5   -0.00    3.19
  -6  15   6    0.22    5.65
   6 -15  -6   -0.00    5.57
   6  15  -6    1.91    3.04
  -6  15   7    2.40    5.52
   6 -15  -7   -0.00    4.59
   6  15  -7    1.46    2.89
  -6  15   8    8.63    6.18
   6 -15  -8    2.73    5.98
   6  15  -8    0.00    3.73
  -6  15   9    5.32    6.10
   6 -15  -9    3.66    4.95
   6  15  -9   -0.00    3.65
  -6  15  10    0.08    5.56
   6 -15 -10    4.06    5.95
   6  15 -10    0.23    3.32
  -6  15  11    1.11    4.96
   6 -15 -11   -0.00    4.73
   6  15 -11   -0.00    3.92
  -6  15  12    0.00    5.06
   6 -15 -12    2.09    6.16
   6  15 -12    3.39    4.33
  -6  15  13    2.73    6.07
   6 -15 -13    0.00    5.07
   6  15 -13    4.92    4.73
  -6  15  14    1.29    5.35
   6  15 -14    7.26    4.82
  -6  15  15   -0.00    5.94
   6  15 -15    2.81    5.50
  -6  15  16   -0.00    5.69
   6  15 -16    0.44    3.77
  -6  15  17    0.38    4.61
   6  15 -17    3.96    4.80
  -6  16   1    0.13    4.81
   6 -16  -1    5.61    7.11
   6  16  -1    3.81    3.36
  -6  16   2   -0.00    5.88
   6 -16  -2   10.78    7.09
   6  16  -2    1.08    3.17
  -6  16   3    4.61    6.19
   6 -16  -3   -0.00    5.37
   6  16  -3    1.81    2.95
  -6  16   4    3.06    5.97
   6 -16  -4    7.44    6.79
   6  16  -4    0.10    2.65
  -6  16   5   10.61    6.98
   6 -16  -5    1.47    4.72
   6  16  -5   -0.00    2.87
  -6  16   6    2.16    5.78
   6 -16  -6   -0.00    5.30
   6  16  -6    0.00    3.23
  -6  16   7    0.00    5.45
   6 -16  -7   -0.00    5.67
   6  16  -7   -0.00    3.09
  -6  16   8    3.75    6.17
   6 -16  -8   -0.00    5.43
   6  16  -8    2.92    4.27
  -6  16   9    0.00    5.91
   6  16  -9    2.67    4.23
  -6  16  10    0.21    4.63
   6  16 -10   -0.00    3.07
  -6  16  11   -0.00    5.33
   6  16 -11    0.00    3.82
  -6  16  12    2.16    5.33
   6  16 -12   -0.00    4.01
  -6  16  13    0.00    5.96
  -6  17   1    2.10    5.64
   6 -17  -1    1.98    5.08
   6  17  -1    0.00    2.88
  -6  17   2    2.38    6.39
   6 -17  -2   -0.00    6.32
   6  17  -2    0.53    2.78
  -6  17   3    0.00    5.71
   6 -17  -3    7.20    6.34
   6  17  -3    2.89    3.50
  -6  17   4   -0.00    6.11
   6  17  -4   -0.00    3.23
  -6  17   5   -0.00    4.75
   6  17  -5   -0.00    2.76
   6  17  -6    2.52    3.08
  -5   0   1    0.00    3.34
  -5   0   1    2.03    3.09
  -5   0   1   -0.00    3.45
   5   0  -1   -0.00    3.17
   5   0  -1    0.00    3.10
  -5   0   2    1.43    3.66
  -5   0   2    2.38    3.23
   5   0  -2   -0.00    2.74
   5   0  -2    0.08    3.15
  -5   0   3   62.92   10.46
  -5   0   3   90.12   11.29
   5   0  -3   61.21    9.86
   5   0  -3   68.37   11.04
  -5   0   4    0.47    3.29
  -5   0   4   -0.00    3.47
   5   0  -4   -0.00    3.28
   5   0  -4   -0.00    4.03
  -5   0   5 2295.33  192.81
  -5   0   5 2159.34  191.95
   5   0  -5 2112.77  191.86
   5   0  -5 2168.28  192.77
  -5   0   6    0.50    3.42
  -5   0   6   -0.00    3.45
   5   0  -6    5.56    4.34
   5   0  -6    0.00    4.29
  -5   0   7   69.30   10.12
  -5   0   7   17.36    6.02
   5   0  -7   53.00    9.20
  -5   0   8    1.00    3.65
  -5   0   8    0.43    3.17
   5   0  -8    0.99    4.76
   5   0  -8    0.00    4.41
  -5   0   9  445.56   48.72
  -5   0   9  509.63   48.89
   5   0  -9  517.67   49.43
   5   0  -9  526.43   50.37
  -5   0  10    0.00    4.40
  -5   0  10    1.22    3.92
   5   0 -10    0.15    4.19
   5   0 -10   -0.00    4.06
  -5   0  11   29.49    8.29
  -5   0  11   44.34    8.72
   5   0 -11   26.92    7.97
   5   0 -11   43.89    9.46
  -5   0  12    0.72    3.65
  -5   0  12   -0.00    3.42
   5   0 -12   -0.00    3.23
   5   0 -12   -0.00    4.28
  -5   0  13    8.09    5.37
  -5   0  13    7.18    4.52
   5   0 -13    0.00    3.16
   5   0 -13    1.83    4.52
  -5   0  14   -0.00    4.77
  -5   0  14   -0.00    3.36
   5   0 -14   -0.00    4.54
  -5   0  15  134.07   18.79
  -5   0  15  144.96   18.14
   5   0 -15   97.19   17.06
  -5   0  16   -0.00    3.67
  -5   0  16    0.35    3.80
   5   0 -16   -0.00    4.96
  -5   0  17   57.70   12.38
  -5   0  17   88.70   13.36
   5   0 -17   52.04   11.78
  -5   0  18    0.19    3.51
   5   0 -18    0.00    4.25
  -5   0  19  110.39   17.05
   5   0 -19  115.67   18.44
   5   0 -20    0.00    5.06
  -5   0  21  205.89   26.65
   5   0 -21  166.58   24.98
  -5   0  22   -0.00    6.71
   5   0 -22    2.67    4.95
  -5   0  23   -0.00    6.23
   5   0 -23   -0.00    5.35
  -5   0  24   -0.00    6.44
   5   0 -24    5.97    5.55
  -5   0  25    8.25    8.16
   5   0 -25   25.31    9.38
  -5   0  26    1.98    6.06
   5   0 -26    5.68    6.41
  -5   0  27   36.99   11.89
   5   0 -27    1.31    4.57
  -5   0  28    2.72    6.07
  -5   0  29    3.07    6.85
  -5   0  30    1.09    6.61
  -5   0  31   60.84   14.64
  -5   0  32   -0.00    6.85
  -5   0  33    0.00    6.22
  -5   0  34    0.99    5.68
  -5   0  35   21.24   10.50
  -5   0  36   -0.00    5.89
  -5   0  37   12.12    8.96
  -5   0  38    2.93    8.12
  -5   0  39    1.29    7.66
  -5   1   1  368.23   41.94
  -5   1   1  396.94   42.20
  -5   1   1  447.06   42.18
   5  -1  -1  418.37   42.64
   5  -1  -1  435.90   42.12
   5  -1  -1  472.65   43.26
   5   1  -1  417.96   40.89
   5   1  -1  462.53   41.98
  -5  -1   1  423.70   41.58
  -5  -1   1  455.78   41.22
  -5   1   2    2.71    3.86
  -5   1   2    1.46    3.97
   5  -1  -2    7.64    4.39
   5  -1  -2    0.00    3.84
   5   1  -2    2.38    3.01
   5   1  -2    0.00    3.86
  -5  -1   2    1.76    3.27
  -5  -1   2    2.01    3.00
  -5   1   3  465.05   46.15
  -5   1   3  500.27   45.97
   5  -1  -3  492.87   45.60
   5  -1  -3  435.87   45.79
   5   1  -3  449.25   44.68
   5   1  -3  458.08   45.22
  -5  -1   3  430.17   44.74
  -5  -1   3  518.23   44.97
  -5   1   4    4.77    4.75
  -5   1   4    8.25    4.76
   5  -1  -4   10.29    4.31
   5  -1  -4    3.69    4.05
   5   1  -4    0.00    3.51
   5   1  -4   10.70    5.37
  -5  -1   4    7.07    4.27
  -5  -1   4    8.23    4.01
  -5   1   5   80.40   12.91
  -5   1   5   99.54   13.66
   5  -1  -5  105.31   13.40
   5  -1  -5  126.93   15.10
   5   1  -5  109.15   13.52
   5   1  -5   90.46   13.15
  -5  -1   5   74.01   12.26
  -5  -1   5   90.75   12.37
  -5   1   6  456.52   47.02
   5  -1  -6  522.31   47.25
   5  -1  -6  491.20   47.80
   5   1  -6  469.88   46.44
   5   1  -6  480.91   47.09
  -5  -1   6  469.80   46.51
  -5  -1   6  462.07   45.76
  -5   1   7  579.38   55.60
  -5   1   7  579.37   55.38
   5  -1  -7  568.10   55.91
   5   1  -7  570.56   54.96
   5   1  -7  509.59   54.77
  -5  -1   7  572.43   55.06
  -5  -1   7  625.44   54.76
  -5   1   8    0.00    3.99
  -5   1   8    0.56    3.85
   5  -1  -8   -0.00    3.40
   5  -1  -8   -0.00    4.39
   5   1  -8    0.02    3.83
   5   1  -8    4.59    4.75
  -5  -1   8    0.58    4.48
  -5  -1   8   -0.00    4.02
  -5   1   9   33.16    8.60
  -5   1   9   59.42    9.94
   5  -1  -9   38.25    8.47
   5  -1  -9   36.34    8.89
   5   1  -9   36.19    8.62
   5   1  -9   45.29    9.18
  -5  -1   9   47.05    9.18
  -5  -1   9   44.58    8.55
  -5   1  10   -0.00    4.02
  -5   1  10    1.94    3.70
   5  -1 -10    1.87    4.19
   5  -1 -10    2.89    4.46
   5   1 -10    6.43    4.94
   5   1 -10    2.58    3.88
  -5  -1  10    3.48    5.05
  -5  -1  10    0.82    3.11
  -5   1  11  212.07   23.84
  -5   1  11  166.80   21.94
   5  -1 -11  181.88   22.69
   5  -1 -11  154.98   22.28
   5   1 -11  235.19   24.28
   5   1 -11  191.26   23.16
  -5  -1  11  216.44   23.91
  -5  -1  11  174.81   21.74
  -5   1  12   10.21    5.32
  -5   1  12   18.25    6.26
   5  -1 -12   25.37    7.16
   5  -1 -12   10.32    5.80
   5   1 -12   15.79    6.94
   5   1 -12   11.12    5.90
  -5  -1  12   10.08    5.63
  -5  -1  12   13.92    5.83
  -5   1  13  345.33   36.72
  -5   1  13  304.90   35.14
   5  -1 -13  297.69   35.43
   5  -1 -13  314.09   36.68
   5   1 -13  363.07   36.85
   5   1 -13  416.64   38.20
  -5  -1  13  346.87   36.94
  -5  -1  13  313.79   34.86
  -5   1  14   -0.00    3.42
   5  -1 -14    2.96    4.39
   5   1 -14    5.40    4.87
  -5  -1  14    3.82    5.52
  -5  -1  14    4.20    3.81
  -5   1  15   29.83    8.76
  -5   1  15   51.62    9.55
   5  -1 -15   23.04    7.92
   5   1 -15   35.00    8.97
  -5  -1  15   26.02    8.93
  -5  -1  15   50.18    9.46
  -5   1  16    2.60    4.32
  -5   1  16    1.14    3.68
   5  -1 -16    1.41    4.08
   5   1 -16    3.45    4.08
  -5  -1  16    4.43    4.11
  -5  -1  16    3.06    4.30
  -5   1  17   24.21    7.68
  -5   1  17   19.85    6.67
   5  -1 -17   23.58    8.74
   5   1 -17   25.16    8.33
  -5  -1  17   23.09    7.73
  -5   1  18    0.00    2.90
   5  -1 -18    0.52    4.65
   5   1 -18    6.97    5.51
  -5   1  19  127.29   18.65
   5  -1 -19  123.11   19.46
   5   1 -19  136.11   20.17
  -5   1  20    4.22    4.95
   5  -1 -20    6.87    6.41
   5   1 -20   -0.00    5.54
  -5   1  21    1.85    5.64
  -5   1  21    0.00    4.78
   5  -1 -21   -0.00    4.88
   5   1 -21    2.75    4.99
  -5  -1  21   -0.00    4.76
  -5   1  22    7.88    7.64
   5  -1 -22   11.16    7.53
   5   1 -22    0.00    5.18
  -5  -1  22   -0.00    5.49
  -5   1  23   91.15   15.33
   5  -1 -23   36.48   10.58
   5   1 -23   21.62    8.68
  -5  -1  23   28.69   10.82
  -5   1  24    0.57    6.04
   5  -1 -24    5.95    6.17
   5   1 -24    1.56    4.19
  -5  -1  24    2.52    5.08
  -5   1  25    8.34    8.27
   5  -1 -25    6.99    7.48
   5   1 -25   13.04    7.67
  -5  -1  25   11.44    7.28
  -5   1  26    0.00    6.10
   5  -1 -26    0.00    5.20
   5   1 -26    8.42    6.96
  -5  -1  26   -0.00    5.59
  -5   1  27   59.28   14.41
   5   1 -27   45.26   12.57
  -5  -1  27   50.37   13.81
  -5   1  28   17.19    8.84
   5   1 -28    0.00    6.40
  -5  -1  28    0.00    6.47
  -5   1  29   24.28   10.21
  -5  -1  29   42.57   12.56
  -5   1  30   -0.00    5.55
  -5  -1  30    1.53    4.75
  -5   1  31   -0.00    5.60
  -5  -1  31    2.40    5.43
  -5   1  32    0.00    6.98
  -5  -1  32    3.55    6.85
  -5   1  33   32.69   12.10
  -5  -1  33   48.80   13.80
  -5   1  34    0.00    6.70
  -5  -1  34    0.56    5.79
  -5   1  35    6.76    9.06
  -5  -1  35    5.40    6.45
  -5   1  36    0.25    4.81
  -5  -1  36   15.38    9.22
  -5   1  37    0.00    7.84
  -5  -1  37   10.02    7.99
  -5   1  38    1.60    6.98
  -5  -1  38    0.00    8.17
  -5   1  39   -0.00    7.50
  -5  -1  39    3.12    7.05
  -5   2   1    0.00    4.42
  -5   2   1   11.62    5.19
  -5   2   1    8.06    4.87
   5  -2  -1   11.73    4.57
   5  -2  -1   11.39    5.22
   5  -2  -1   10.40    4.85
   5   2  -1    4.09    3.35
   5   2  -1    9.11    4.00
  -5  -2   1    5.23    3.69
  -5  -2   1    9.56    3.20
  -5  -2   1    5.30    2.99
  -5   2   2   15.77    5.65
  -5   2   2   14.78    5.00
   5  -2  -2    9.61    5.10
   5  -2  -2   13.36    4.93
   5  -2  -2    5.91    4.70
   5   2  -2    4.53    3.75
   5   2  -2   12.35    4.22
  -5  -2   2   10.80    4.01
  -5  -2   2    9.90    3.95
  -5   2   3  177.53   22.24
  -5   2   3  224.54   22.84
   5  -2  -3  200.17   21.94
   5  -2  -3  166.81   21.81
   5   2  -3  181.33   20.46
   5   2  -3  217.08   21.62
  -5  -2   3  161.14   20.09
  -5  -2   3  198.94   20.18
  -5   2   4   60.49   10.80
  -5   2   4   58.25   10.48
   5  -2  -4   74.61   11.02
   5  -2  -4   66.70   11.58
   5   2  -4   67.85   10.15
   5   2  -4   48.11    9.36
  -5  -2   4   72.44   10.17
  -5  -2   4   71.56    9.50
  -5   2   5  561.63   53.09
  -5   2   5  527.38   52.23
   5  -2  -5  526.26   51.70
   5  -2  -5  501.52   52.47
   5   2  -5  554.73   51.47
   5   2  -5  573.83   51.80
  -5  -2   5  483.99   50.74
  -5  -2   5  567.24   50.58
  -5   2   6    9.45    5.85
  -5   2   6    0.53    3.55
   5  -2  -6    7.29    4.39
   5  -2  -6   12.53    5.77
   5   2  -6    7.34    4.57
   5   2  -6    2.77    3.66
  -5  -2   6    0.00    3.83
  -5  -2   6    9.40    3.86
  -5   2   7   58.63   10.96
  -5   2   7   55.96   10.20
   5  -2  -7   60.25   10.41
   5  -2  -7   48.87    9.97
   5   2  -7   56.67   10.00
   5   2  -7   52.51    9.52
  -5  -2   7   67.35   10.64
  -5  -2   7   61.91    9.37
  -5   2   8   14.02    6.00
  -5   2   8    9.42    5.20
   5  -2  -8   15.46    6.29
   5  -2  -8    3.31    4.44
   5   2  -8    9.48    5.22
   5   2  -8    8.40    4.81
  -5  -2   8   16.98    6.25
  -5  -2   8   18.25    5.25
  -5   2   9  513.78   52.73
  -5   2   9  534.85   52.84
   5  -2  -9  507.00   52.18
   5  -2  -9  575.92   54.02
   5   2  -9  498.76   51.98
   5   2  -9  538.12   52.36
  -5  -2   9  491.24   52.02
  -5  -2   9  617.58   52.09
  -5   2  10    1.97    3.70
  -5   2  10    7.43    5.13
   5  -2 -10    3.01    4.45
   5  -2 -10    3.82    4.37
   5   2 -10    3.64    4.94
   5   2 -10   -0.00    3.77
  -5  -2  10    0.00    4.13
  -5  -2  10    2.47    3.15
  -5   2  11    8.31    5.62
  -5   2  11   18.63    6.34
   5  -2 -11   17.99    6.76
   5  -2 -11   12.04    5.76
   5   2 -11    7.56    5.41
   5   2 -11    8.17    5.16
  -5  -2  11    7.05    5.73
  -5  -2  11    8.49    4.56
  -5   2  12   56.67   10.99
  -5   2  12   41.33    9.40
   5  -2 -12   63.54   10.75
   5  -2 -12   31.29    9.02
   5   2 -12   59.10   10.96
   5   2 -12   58.52   10.57
  -5  -2  12   47.50   10.21
  -5  -2  12   56.35    9.64
  -5   2  13   49.30   10.87
  -5   2  13   49.70   10.47
   5  -2 -13   64.65   11.92
   5   2 -13   66.95   11.85
   5   2 -13   59.44   11.04
  -5  -2  13   53.95   10.85
  -5  -2  13   51.60    9.67
  -5   2  14   26.62    7.57
  -5   2  14   28.29    7.57
   5  -2 -14   19.83    7.68
   5   2 -14   30.20    7.84
  -5  -2  14   18.02    7.40
  -5  -2  14   36.18    7.75
  -5   2  15  353.15   34.21
  -5   2  15  269.40   31.55
   5  -2 -15  261.66   32.25
   5   2 -15  241.48   31.02
  -5  -2  15  291.83   32.95
  -5   2  16    4.65    5.03
  -5   2  16    8.24    5.30
   5  -2 -16    5.54    5.28
   5   2 -16    6.22    5.43
  -5  -2  16    3.53    4.78
  -5   2  17   18.98    7.10
  -5   2  17    1.73    3.09
   5  -2 -17    0.00    4.23
   5   2 -17    4.10    4.29
  -5  -2  17    9.04    6.35
  -5   2  18   -0.00    4.69
   5  -2 -18    1.18    4.49
   5   2 -18    3.08    4.35
  -5   2  19   86.30   14.67
   5  -2 -19   82.28   15.33
   5   2 -19   71.00   14.08
  -5   2  20   36.18    9.75
   5  -2 -20   52.88   12.24
   5   2 -20   49.61   11.66
  -5   2  21    6.93    6.76
  -5   2  21    1.45    3.68
   5  -2 -21    1.76    4.87
   5   2 -21    2.07    5.01
  -5  -2  21    3.59    5.74
  -5   2  22    5.34    6.52
  -5   2  22   10.87    6.60
   5  -2 -22   12.61    6.69
   5   2 -22    9.33    6.43
  -5  -2  22   15.94    8.15
  -5   2  23   10.47    7.11
  -5   2  23   11.92    6.65
   5  -2 -23   20.25    9.10
   5   2 -23    4.82    6.25
  -5  -2  23   10.46    7.74
  -5   2  24   -0.00    6.17
   5  -2 -24    0.00    5.03
   5   2 -24   -0.00    5.04
  -5  -2  24   -0.00    5.77
  -5   2  25  102.24   17.54
   5  -2 -25  101.95   18.58
   5   2 -25   72.17   15.99
  -5  -2  25   90.81   17.73
  -5   2  26    4.11    5.66
  -5  -2  26    3.06    6.47
  -5   2  27   38.45   11.34
  -5  -2  27   36.94   12.97
  -5   2  28    0.00    6.07
  -5  -2  28   -0.00    8.28
  -5   2  29   42.56   11.63
  -5  -2  29    9.04    7.93
  -5   2  30    5.80    7.14
  -5  -2  30    0.38    4.97
  -5   2  31   24.72   10.08
  -5  -2  31   17.80    9.84
  -5   2  32   10.60    7.95
  -5  -2  32    0.86    6.87
  -5   2  33   -0.00    6.22
  -5  -2  33    0.83    5.96
  -5   2  34    0.00    6.85
  -5  -2  34   -0.00    5.46
  -5   2  35    0.00    5.84
  -5  -2  35    2.66    7.27
  -5   2  36   10.26    7.99
  -5  -2  36    0.00    5.28
  -5   2  37    5.08    7.76
  -5  -2  37    1.08    8.61
  -5   2  38   -0.00    6.56
  -5  -2  38   -0.00    8.09
  -5   2  39    3.66    7.37
  -5   3   1  251.22   29.23
  -5   3   1  299.29   30.27
  -5   3   1  313.31   30.00
   5  -3  -1  260.80   29.39
   5  -3  -1  273.72   29.06
   5  -3  -1  274.75   29.72
   5   3  -1  302.63   27.04
   5   3  -1  276.07   26.99
  -5  -3   1  233.98   26.11
  -5  -3   1  236.74   25.59
  -5  -3   1  260.94   25.49
  -5   3   2   33.76    9.16
  -5   3   2   48.05    9.43
  -5   3   2   46.08    9.33
   5  -3  -2   46.96    9.86
   5  -3  -2   56.65    9.36
   5  -3  -2   41.84    9.26
   5   3  -2   48.18    7.83
   5   3  -2   57.24    8.37
  -5  -3   2   51.96    7.91
  -5  -3   2   47.13    6.88
  -5   3   3   88.88   14.48
   5  -3  -3   82.62   13.86
   5  -3  -3  101.18   14.19
   5  -3  -3  105.38   15.05
   5   3  -3  152.62   14.53
   5   3  -3   95.00   12.77
  -5  -3   3   94.25   12.41
  -5  -3   3  104.02   12.06
  -5   3   4    0.76    3.49
  -5   3   4    5.59    5.28
   5  -3  -4    4.49    5.02
   5  -3  -4    1.33    4.45
   5   3  -4    1.96    3.13
   5   3  -4    7.30    3.72
  -5  -3   4    5.27    3.96
  -5  -3   4    6.45    3.07
  -5   3   5  185.25   22.09
  -5   3   5  184.77   21.41
   5  -3  -5  157.14   20.06
   5  -3  -5  165.26   21.45
   5   3  -5  173.41   19.87
   5   3  -5  199.35   20.35
  -5  -3   5  154.69   19.40
  -5  -3   5  170.85   18.66
  -5   3   6  163.69   20.79
  -5   3   6  156.70   20.20
   5  -3  -6  169.93   19.97
   5  -3  -6  152.82   20.49
   5   3  -6  157.21   19.06
   5   3  -6  182.67   19.62
  -5  -3   6  153.18   19.02
  -5   3   7   67.85   11.91
  -5   3   7   81.39   12.29
   5  -3  -7   78.07   11.42
   5  -3  -7   73.98   12.18
   5   3  -7   58.69   10.43
   5   3  -7   54.46    9.83
  -5  -3   7   56.72   10.26
  -5  -3   7   65.81    9.77
  -5   3   8   69.18   12.53
  -5   3   8   77.96   12.54
   5  -3  -8   66.19   11.32
   5  -3  -8   71.38   12.44
   5   3  -8   81.67   12.24
   5   3  -8   66.90   11.28
  -5  -3   8   74.81   11.85
  -5  -3   8   74.10   10.56
  -5   3   9   72.74   12.45
  -5   3   9   73.64   12.46
   5  -3  -9   66.93   11.87
   5  -3  -9   56.25   11.69
   5   3  -9   88.02   12.77
   5   3  -9   82.63   12.47
  -5  -3   9   79.96   12.27
  -5  -3   9   81.69   11.31
  -5   3  10   11.71    5.55
  -5   3  10   18.40    6.74
   5  -3 -10    7.32    4.86
   5  -3 -10    8.52    5.68
   5   3 -10   20.34    6.48
   5   3 -10   19.27    6.48
  -5  -3  10   22.49    6.70
  -5  -3  10   16.34    5.28
  -5   3  11    0.00    3.70
  -5   3  11    2.66    4.50
   5  -3 -11    1.18    4.53
   5  -3 -11    0.98    4.51
   5   3 -11    1.60    3.95
   5   3 -11    4.82    4.05
  -5  -3  11    3.06    4.38
  -5  -3  11    4.25    3.50
  -5   3  12   21.31    7.14
  -5   3  12   22.39    7.67
   5  -3 -12   14.74    6.47
   5   3 -12   30.60    7.88
   5   3 -12   16.35    6.24
  -5  -3  12   23.03    7.73
  -5  -3  12   33.83    7.19
  -5   3  13  188.20   22.76
  -5   3  13  176.00   22.59
   5  -3 -13  169.96   22.91
   5   3 -13  162.75   21.87
   5   3 -13  139.86   20.78
  -5  -3  13  228.47   24.35
  -5   3  14   19.39    6.93
  -5   3  14   18.82    6.55
   5  -3 -14   21.05    7.28
   5   3 -14   25.54    7.65
  -5  -3  14   32.15    8.60
  -5   3  15    7.88    5.14
  -5   3  15    3.52    4.50
   5  -3 -15   13.99    6.60
   5   3 -15    8.75    5.32
  -5  -3  15    4.11    5.34
  -5   3  16   52.52   10.57
  -5   3  16   29.08    8.36
   5  -3 -16   25.65    8.65
   5   3 -16   30.39    8.83
  -5  -3  16   43.06   10.23
  -5   3  17   72.45   13.20
   5  -3 -17   80.80   14.46
   5   3 -17   57.06   12.41
  -5  -3  17   77.44   14.22
  -5   3  18   13.06    6.20
   5  -3 -18   15.73    7.74
   5   3 -18    9.46    6.20
  -5   3  19    0.00    3.74
   5  -3 -19   -0.00    4.75
   5   3 -19    4.32    4.82
  -5   3  20    5.10    5.29
  -5   3  20   -0.00    4.04
   5  -3 -20    0.00    4.82
   5   3 -20    7.21    5.72
  -5  -3  20   -0.00    5.53
  -5   3  21   64.53   13.08
  -5   3  21   42.99   10.50
   5  -3 -21   53.05   12.52
   5   3 -21   24.45    9.59
  -5  -3  21   48.94   12.77
  -5   3  22   36.11   10.88
  -5   3  22   46.58   11.59
   5  -3 -22   48.07   12.68
   5   3 -22   55.04   12.31
  -5  -3  22   77.57   15.03
  -5   3  23   64.47   14.43
  -5   3  23   64.95   13.42
   5  -3 -23   74.06   15.62
  -5  -3  23   61.91   14.73
  -5   3  24    4.60    5.60
  -5  -3  24    1.86    6.59
  -5   3  25   -0.00    5.92
  -5  -3  25   -0.00    5.35
  -5   3  26    0.42    5.11
  -5  -3  26    0.00    5.51
  -5   3  27   16.35    9.80
  -5  -3  27   18.44   10.10
  -5   3  28    9.46    7.71
   5   3 -28    0.00    5.35
  -5  -3  28    6.78    8.37
  -5   3  29   30.65   10.07
   5   3 -29   20.71    9.72
  -5  -3  29   12.80    9.74
  -5   3  30    7.74    6.64
   5   3 -30   -0.00    6.71
  -5  -3  30    6.30    7.80
  -5   3  31   -0.00    6.44
  -5  -3  31    7.00    6.84
  -5   3  32   -0.00    5.60
  -5  -3  32    0.40    5.84
  -5   3  33    8.64    8.06
  -5  -3  33    7.73    7.53
  -5   3  34    6.65    6.56
  -5  -3  34   -0.00    7.15
  -5   3  35    3.77    7.18
  -5  -3  35    3.25    7.95
  -5   3  36   -0.00    6.21
  -5  -3  36   -0.00    6.37
  -5   3  37   12.23    7.87
  -5  -3  37    4.98    7.13
  -5   3  38    2.97    6.33
  -5  -3  38    1.05    6.88
  -5   3  39   16.60    9.37
  -5   4   1   84.47   13.53
  -5   4   1   77.78   12.54
   5  -4  -1   66.20   12.18
   5  -4  -1   76.25   12.92
   5   4  -1   78.31   10.21
   5   4  -1   84.16   10.20
  -5  -4   1   78.76    9.94
  -5  -4   1   72.97    8.84
  -5  -4   1   77.18    8.73
  -5   4   2   11.44    5.67
  -5   4   2    6.19    4.87
  -5   4   2    8.92    5.42
   5  -4  -2   15.90    6.76
   5  -4  -2    6.28    4.07
   5  -4  -2    8.98    5.49
   5   4  -2   12.87    4.43
   5   4  -2    9.56    3.90
  -5  -4   2   11.92    4.09
  -5  -4   2   13.56    3.42
  -5   4   3   23.58    8.03
  -5   4   3   37.20    8.69
   5  -4  -3   30.68    8.24
   5  -4  -3   32.26    7.77
   5  -4  -3   42.19    9.01
   5   4  -3   31.04    6.32
   5   4  -3   36.53    6.46
  -5  -4   3   36.00    6.58
  -5  -4   3   33.70    5.53
  -5   4   4   53.37   10.63
  -5   4   4   59.19   10.67
   5  -4  -4   47.65   10.10
   5  -4  -4   46.81    9.43
   5  -4  -4   52.46   10.70
   5   4  -4   61.21    9.05
   5   4  -4   59.04    8.55
  -5  -4   4   38.74    7.85
  -5  -4   4   51.64    7.53
  -5   4   5  176.01   21.75
  -5   4   5  182.46   21.58
   5  -4  -5  165.93   20.47
   5  -4  -5  164.70   21.55
   5   4  -5  175.11   19.70
   5   4  -5  181.94   19.52
  -5  -4   5  138.36   18.65
  -5  -4   5  180.26   18.41
  -5   4   6    3.84    4.35
  -5   4   6    2.06    3.93
   5  -4  -6   -0.00    3.66
   5  -4  -6   -0.00    3.59
   5   4  -6    5.74    4.62
   5   4  -6    0.00    3.40
  -5  -4   6   -0.00    3.31
  -5  -4   6   -0.00    2.80
  -5   4   7    8.21    4.87
  -5   4   7    6.18    4.49
   5  -4  -7    6.40    4.41
   5  -4  -7    9.66    5.55
   5   4  -7    0.00    3.02
   5   4  -7    7.49    4.41
  -5  -4   7    8.37    4.59
  -5  -4   7    4.02    3.26
  -5   4   8   74.75   12.18
  -5   4   8   51.65   10.97
   5  -4  -8   61.55   10.67
   5  -4  -8   77.95   12.84
   5   4  -8   50.99    9.75
   5   4  -8   55.57    9.94
  -5  -4   8   57.70   10.26
  -5  -4   8   59.68    9.08
  -5   4   9   87.64   14.00
  -5   4   9  101.35   14.90
   5  -4  -9   86.15   13.17
   5  -4  -9   76.90   13.85
   5   4  -9   84.24   13.06
   5   4  -9   73.32   12.12
  -5  -4   9   95.71   13.82
  -5   4  10  138.08   19.69
  -5   4  10  152.53   20.04
   5  -4 -10  169.84   19.99
   5  -4 -10  135.79   19.89
   5   4 -10  147.57   19.31
   5   4 -10  138.86   18.76
  -5  -4  10  159.05   19.88
  -5   4  11  180.97   22.99
  -5   4  11  196.68   23.72
   5  -4 -11  172.40   23.15
   5   4 -11  163.07   21.95
   5   4 -11  212.80   23.00
  -5  -4  11  164.34   22.16
  -5   4  12    0.23    4.34
  -5   4  12   -0.00    3.81
   5  -4 -12    0.00    3.33
   5   4 -12    1.05    3.74
   5   4 -12    2.09    4.27
  -5  -4  12    6.16    5.08
  -5   4  13   -0.00    3.65
  -5   4  13    0.00    3.91
   5  -4 -13    2.63    4.23
   5   4 -13    0.00    3.68
   5   4 -13    0.18    3.03
  -5  -4  13    2.26    4.76
  -5   4  14   27.98    8.15
  -5   4  14   30.78    8.61
   5  -4 -14   17.50    7.15
   5   4 -14    7.70    5.24
  -5  -4  14   28.19    8.22
  -5   4  15  266.67   30.92
  -5   4  15  268.62   30.97
   5  -4 -15  248.23   31.19
  -5  -4  15  249.43   30.87
  -5   4  16   49.48   10.79
  -5   4  16   60.21   11.23
   5  -4 -16   37.33    9.78
   5   4 -16   11.08    6.75
  -5  -4  16   48.70   11.05
  -5   4  17   68.01   12.19
   5  -4 -17   77.26   13.33
   5   4 -17   12.61    7.68
  -5  -4  17   64.26   12.66
  -5   4  18    0.00    4.35
   5  -4 -18    1.34    4.77
   5   4 -18   -0.00    4.68
  -5   4  19  176.22   21.90
   5  -4 -19  104.21   19.28
  -5   4  20    1.34    4.89
  -5   4  20    0.00    3.55
   5  -4 -20    4.75    6.25
  -5  -4  20   10.35    7.23
  -5   4  21   20.81    8.39
  -5   4  21   39.29   10.42
   5  -4 -21   47.69   12.09
  -5  -4  21   45.90   11.78
  -5   4  22   10.74    7.24
   5  -4 -22    2.22    6.10
  -5  -4  22    0.00    6.30
  -5   4  23    0.00    5.36
  -5  -4  23    9.26    7.30
  -5   4  24    3.32    6.15
   5   4 -24    4.70    5.76
  -5  -4  24    0.69    4.69
  -5   4  25   21.86    9.08
   5   4 -25   23.25    9.03
  -5  -4  25   50.82   12.21
  -5   4  26   21.48    9.07
   5   4 -26    6.12    6.68
  -5  -4  26   27.31   10.55
  -5   4  27    3.96    6.44
   5   4 -27   11.44    6.47
  -5  -4  27   18.11   10.84
  -5   4  28    3.16    4.72
   5   4 -28    2.56    5.47
  -5  -4  28    0.61    5.01
  -5   4  29    7.95    6.41
   5   4 -29    2.84    6.72
  -5  -4  29   15.28    8.51
  -5   4  30   19.65    8.49
   5   4 -30   10.85    7.85
  -5  -4  30    0.00    5.62
  -5   4  31   15.38    8.94
   5   4 -31    7.84    7.65
  -5  -4  31    8.67    7.09
  -5   4  32    0.00    6.81
  -5  -4  32    0.00    5.56
  -5   4  33    0.46    5.31
  -5  -4  33    4.17    6.52
  -5   4  34    1.98    7.07
  -5  -4  34    5.26    7.31
  -5   4  35   13.17    8.26
  -5  -4  35    4.66    6.47
  -5   4  36    0.50    6.51
  -5  -4  36    1.36    7.84
  -5   4  37    1.92    6.36
  -5  -4  37   10.76    9.41
  -5   4  38    0.00    5.87
  -5   4  39   -0.00    7.34
  -5   5   1  194.02   23.61
  -5   5   1  153.98   21.36
   5  -5  -1  171.64   22.45
   5  -5  -1  181.34   22.02
   5  -5  -1  187.31   22.91
   5   5  -1  188.36   18.93
   5   5  -1  178.63   18.46
  -5  -5   1  169.30   18.26
  -5  -5   1  186.10   16.89
  -5  -5   1  166.39   16.52
  -5   5   2   49.60   11.07
  -5   5   2   66.97   11.71
   5  -5  -2   65.40   11.94
   5  -5  -2   60.09   10.85
   5  -5  -2   44.55   10.71
   5   5  -2   64.31    8.91
   5   5  -2   83.64    9.42
  -5  -5   2   60.23    8.65
  -5  -5   2   53.86    7.07
  -5   5   3  132.63   19.01
  -5   5   3  165.81   19.90
  -5   5   3  133.19   18.58
   5  -5  -3  137.57   19.15
   5  -5  -3  137.93   18.31
   5  -5  -3  132.40   18.86
   5   5  -3  156.53   16.52
   5   5  -3  124.48   15.40
  -5  -5   3  128.46   15.69
  -5  -5   3  141.35   14.54
  -5   5   4   21.72    7.61
  -5   5   4   33.35    8.02
   5  -5  -4   37.35    8.81
   5  -5  -4   28.77    7.75
   5  -5  -4   53.92   10.36
   5   5  -4   32.10    6.64
   5   5  -4   35.63    6.76
  -5  -5   4   22.23    5.93
  -5  -5   4   42.74    5.94
  -5   5   5   20.42    6.78
  -5   5   5   11.56    5.80
   5  -5  -5    9.18    5.92
   5  -5  -5   21.71    6.45
   5  -5  -5   16.05    6.21
   5   5  -5   22.34    5.55
   5   5  -5   14.11    4.51
  -5  -5   5   13.34    5.14
  -5  -5   5   11.13    3.58
  -5   5   6    9.49    5.69
  -5   5   6    9.60    6.04
   5  -5  -6    6.55    4.20
   5  -5  -6   11.09    5.54
   5   5  -6   10.83    4.64
   5   5  -6   14.21    4.60
  -5  -5   6    7.61    4.41
  -5  -5   6   12.71    3.72
  -5   5   7  226.19   26.36
  -5   5   7  227.87   26.10
   5  -5  -7  223.34   25.06
   5  -5  -7  204.67   25.95
   5   5  -7  248.49   24.82
   5   5  -7  195.80   23.22
  -5  -5   7  188.99   21.99
  -5   5   8  117.75   17.59
  -5   5   8  105.26   16.97
   5  -5  -8  168.27   19.98
   5   5  -8  129.37   16.58
   5   5  -8  124.12   16.13
  -5  -5   8  122.01   16.65
  -5   5   9   17.81    6.75
  -5   5   9   21.42    6.93
   5  -5  -9   16.27    6.67
   5   5  -9   18.40    6.22
   5   5  -9   17.15    6.00
  -5  -5   9    8.63    5.07
  -5   5  10    2.34    3.54
  -5   5  10    2.58    4.22
   5  -5 -10    0.75    4.01
   5   5 -10    0.26    3.90
   5   5 -10    2.22    2.98
  -5  -5  10    0.00    3.20
  -5   5  11   16.43    6.56
  -5   5  11    9.42    5.04
   5  -5 -11   13.09    6.27
   5   5 -11   16.20    6.36
   5   5 -11    8.04    4.91
  -5  -5  11   13.66    5.87
  -5   5  12  176.94   24.91
  -5   5  12  239.64   27.02
   5  -5 -12  230.48   27.08
   5   5 -12  209.42   24.91
   5   5 -12  206.04   24.52
  -5  -5  12  178.33   24.85
  -5   5  13  192.92   25.72
  -5   5  13  205.43   26.38
   5  -5 -13  195.29   26.45
   5   5 -13  211.42   25.45
  -5  -5  13  244.89   27.21
  -5   5  14    9.02    5.93
  -5   5  14   15.01    5.98
   5  -5 -14   12.04    6.55
   5   5 -14   15.22    6.59
  -5  -5  14    7.68    5.74
  -5   5  15    0.00    4.48
  -5   5  15    6.85    5.95
   5  -5 -15    0.06    4.04
   5   5 -15    6.99    5.06
  -5  -5  15    6.51    6.02
  -5   5  16   51.30   11.39
   5  -5 -16   47.50   10.86
  -5  -5  16   42.45   11.30
  -5   5  17   74.39   14.24
   5  -5 -17   74.59   14.82
  -5   5  18   20.92    8.15
   5  -5 -18   23.01    8.77
  -5   5  19   69.23   13.28
  -5   5  19   78.68   14.27
   5  -5 -19   51.70   13.49
  -5   5  20   -0.00    5.08
   5  -5 -20   -0.00    4.37
  -5  -5  20   -0.00    5.40
  -5   5  21    3.18    5.41
   5   5 -21   -0.00    4.92
  -5  -5  21   -0.00    6.77
  -5   5  22   16.89    7.57
   5   5 -22   23.24    8.93
  -5  -5  22   45.72   11.81
  -5   5  23   27.60    9.50
   5   5 -23   22.78    9.00
  -5  -5  23   14.20    7.82
  -5   5  24   11.49    7.08
   5   5 -24   11.40    6.88
  -5  -5  24   10.75    7.71
  -5   5  25    6.46    6.08
   5   5 -25   -0.00    5.10
  -5  -5  25    4.00    6.58
  -5   5  26    0.79    5.42
   5   5 -26    4.08    6.33
  -5  -5  26    1.45    5.93
  -5   5  27   10.82    7.09
   5   5 -27    6.93    6.16
  -5  -5  27    0.89    6.36
  -5   5  28   10.45    8.07
   5   5 -28   27.14   10.07
  -5  -5  28   13.88    9.54
  -5   5  29   19.06    8.15
   5   5 -29   14.02    8.94
  -5  -5  29    3.45    7.10
  -5   5  30    1.31    5.28
   5   5 -30   -0.00    5.86
  -5  -5  30    3.32    5.89
  -5   5  31    7.25    6.69
   5   5 -31    7.98    6.62
  -5  -5  31   -0.00    6.45
  -5   5  32    8.06    6.87
   5   5 -32    6.39    6.54
  -5  -5  32    0.00    7.24
  -5   5  33    6.43    7.17
  -5  -5  33    0.00    8.13
  -5   5  34   -0.00    6.96
  -5  -5  34    3.49    5.83
  -5   5  35    7.43    6.40
  -5  -5  35   -0.00    8.07
  -5   5  36   -0.00    6.45
  -5  -5  36   -0.00    5.09
  -5   5  37    1.52    6.41
  -5  -5  37   -0.00    7.31
  -5   5  38    2.66    7.31
  -5   5  39   -0.00    6.17
  -5   6   1   25.54    8.21
  -5   6   1   11.12    5.93
   5  -6  -1   27.51    7.43
   5   6  -1   16.43    4.27
   5   6  -1   28.30    4.92
  -5  -6   1   19.29    4.39
  -5   6   2   -0.00    4.01
  -5   6   2   -0.00    4.51
   5  -6  -2    2.94    4.33
   5   6  -2    3.45    2.87
   5   6  -2    0.00    2.37
  -5  -6   2    0.87    2.21
  -5  -6   2    0.73    1.26
  -5   6   3  106.98   14.99
  -5   6   3   72.63   12.61
   5  -6  -3   76.74   13.22
   5  -6  -3   58.16   12.05
   5   6  -3   77.88   10.07
   5   6  -3   73.45    9.63
  -5  -6   3   59.43    9.40
  -5  -6   3   59.61    7.82
  -5   6   4   90.66   15.53
  -5   6   4   80.14   14.61
  -5   6   4   80.68   14.50
   5  -6  -4   93.23   15.50
   5  -6  -4  121.64   17.03
   5   6  -4  117.17   13.62
   5   6  -4  102.10   12.91
  -5  -6   4  108.70   13.57
  -5  -6   4  110.37   11.68
  -5   6   5  133.47   17.28
  -5   6   5   89.18   14.75
   5  -6  -5   93.00   14.85
   5  -6  -5   75.34   14.23
   5   6  -5  105.44   13.04
   5   6  -5   80.19   11.84
  -5  -6   5   88.66   12.74
  -5  -6   5   95.69   11.18
  -5   6   6    9.16    5.41
  -5   6   6   23.97    7.69
   5  -6  -6   15.92    6.61
   5  -6  -6   23.84    7.30
   5   6  -6   17.29    5.43
   5   6  -6   22.75    5.56
  -5  -6   6    9.51    5.02
  -5   6   7   82.17   13.45
  -5   6   7   71.20   12.94
   5  -6  -7   76.00   13.38
   5  -6  -7   64.11   12.78
   5   6  -7   64.77   10.72
   5   6  -7   67.35   10.62
  -5  -6   7   72.95   11.45
  -5   6   8   26.84    8.18
  -5   6   8   31.01    8.18
   5  -6  -8   35.18    8.83
   5   6  -8   26.13    6.55
   5   6  -8   23.80    6.74
  -5  -6   8   23.93    6.64
  -5   6   9  101.67   15.95
  -5   6   9   74.15   14.14
   5  -6  -9  127.74   17.51
   5   6  -9  100.42   14.19
   5   6  -9   92.41   13.73
  -5  -6   9   86.15   14.23
  -5   6  10  106.75   16.64
  -5   6  10   87.67   15.68
   5  -6 -10  106.82   16.91
   5   6 -10  115.93   15.53
   5   6 -10  114.59   15.45
  -5  -6  10   90.49   15.08
  -5   6  11   93.21   15.33
  -5   6  11   86.08   15.00
   5  -6 -11   85.63   15.07
   5   6 -11   94.71   14.16
   5   6 -11   94.46   14.03
  -5  -6  11   79.68   14.14
  -5   6  12   11.51    5.45
  -5   6  12    7.98    5.49
   5  -6 -12   22.21    7.59
   5   6 -12    9.00    4.91
  -5  -6  12   10.39    6.05
  -5   6  13    1.42    4.31
  -5   6  13   -0.00    4.08
   5  -6 -13    1.89    4.22
  -5  -6  13    0.34    5.03
  -5   6  14   78.43   14.47
   5  -6 -14   62.77   13.77
  -5  -6  14  101.37   16.10
  -5   6  15   64.42   13.72
   5  -6 -15   89.55   15.19
  -5  -6  15   72.01   14.19
  -5   6  16   -0.00    4.82
   5  -6 -16    1.38    5.00
  -5  -6  16    2.84    5.25
  -5   6  17   61.76   13.12
   5  -6 -17   42.99   11.75
   5   6 -17   64.01   12.03
  -5   6  18   11.14    6.13
   5   6 -18   17.64    7.20
  -5   6  19   20.89    7.83
   5   6 -19    7.13    6.00
  -5  -6  19   13.78    8.50
  -5   6  20   -0.00    4.63
   5   6 -20    1.95    4.83
  -5  -6  20    7.12    7.48
  -5   6  21   13.71    7.40
   5   6 -21    8.95    6.54
  -5  -6  21    5.29    6.69
  -5   6  22   22.52    8.38
   5   6 -22   16.11    7.06
  -5  -6  22   23.43    9.80
  -5   6  23    0.00    3.65
   5   6 -23    1.02    5.10
  -5  -6  23    9.08    6.62
  -5   6  24    1.73    5.59
   5   6 -24   10.56    6.50
  -5  -6  24    2.65    6.78
  -5   6  25   13.38    7.43
   5   6 -25    7.82    5.59
  -5  -6  25   14.34    9.53
  -5   6  26   17.94    8.11
   5   6 -26   29.51   10.09
  -5  -6  26   14.82    9.44
  -5   6  27   11.62    6.70
   5   6 -27    9.34    7.70
  -5  -6  27    4.69    7.04
  -5   6  28    0.60    4.84
   5   6 -28    0.00    5.93
  -5  -6  28   -0.00    8.10
  -5   6  29    1.97    4.65
   5   6 -29    4.41    5.25
  -5  -6  29    0.00    7.54
  -5   6  30   12.74    7.84
   5   6 -30    6.59    7.39
  -5  -6  30    6.92    7.14
  -5   6  31    6.48    6.72
   5   6 -31    6.04    6.57
  -5  -6  31   14.88    8.84
  -5   6  32    7.57    6.62
   5   6 -32    0.00    6.12
  -5  -6  32    1.35    5.71
  -5   6  33   -0.00    5.56
  -5  -6  33    2.29    7.18
  -5   6  34    3.78    5.83
  -5  -6  34   -0.00    5.95
  -5   6  35    0.94    6.24
  -5  -6  35    0.27    6.46
  -5   6  36   -0.00    6.86
  -5  -6  36    0.00    8.04
  -5   6  37    2.87    5.75
  -5   6  38   -0.00    6.98
  -5   6  39   -0.00    5.55
  -5   7   1    1.78    4.10
  -5   7   1    7.75    5.67
   5  -7  -1   12.00    5.68
   5   7  -1    8.92    2.93
   5   7  -1   10.16    3.40
  -5  -7   1    9.34    3.24
  -5   7   2  155.16   19.80
  -5   7   2  142.13   18.62
   5  -7  -2  189.07   20.82
   5   7  -2  142.86   13.94
  -5  -7   2  142.67   14.26
  -5  -7   2   99.58    9.99
  -5   7   3  102.83   16.43
  -5   7   3   82.72   15.10
   5  -7  -3  100.79   16.39
   5   7  -3  122.74   12.98
   5   7  -3  103.85   12.71
  -5  -7   3  116.47   13.37
  -5  -7   3   90.33   10.33
  -5   7   4   50.57   11.16
  -5   7   4   61.97   12.11
   5  -7  -4   54.33   11.63
   5   7  -4   76.40    9.66
   5   7  -4   66.30    9.63
  -5  -7   4   47.44    9.07
  -5   7   5   12.03    6.19
  -5   7   5   14.60    5.72
  -5   7   5    4.14    4.13
   5  -7  -5   15.72    6.54
   5  -7  -5   16.27    6.81
   5   7  -5    9.31    4.06
   5   7  -5   16.63    5.10
  -5  -7   5    7.90    4.50
  -5   7   6   32.99    8.61
  -5   7   6   33.85    8.78
   5  -7  -6   23.28    8.02
   5  -7  -6   31.43    8.80
   5   7  -6   25.82    5.91
   5   7  -6   20.46    5.80
  -5  -7   6   19.20    5.89
  -5   7   7   86.04   15.86
  -5   7   7  112.51   17.37
   5  -7  -7   99.83   16.94
   5  -7  -7  124.45   18.31
   5   7  -7  103.96   14.37
   5   7  -7  155.09   16.31
  -5  -7   7  111.17   15.60
  -5   7   8  235.52   29.42
  -5   7   8  309.20   31.29
   5  -7  -8  247.95   29.75
   5  -7  -8  221.56   29.16
   5   7  -8  223.04   26.08
   5   7  -8  248.56   26.97
  -5  -7   8  237.28   27.65
  -5   7   9   25.51    8.09
  -5   7   9   20.44    7.37
   5  -7  -9   19.94    7.41
   5  -7  -9   35.69    9.33
   5   7  -9   25.02    6.63
  -5  -7   9   21.05    7.34
  -5   7  10   15.79    6.96
  -5   7  10   12.72    6.48
   5  -7 -10    8.37    5.99
   5   7 -10   12.37    4.78
  -5  -7  10    8.71    5.30
  -5   7  11   23.68    7.48
  -5   7  11    9.58    6.56
   5  -7 -11   19.25    7.81
   5   7 -11   21.37    6.08
  -5  -7  11   10.18    5.69
  -5   7  12  107.78   17.67
   5  -7 -12  113.06   18.27
  -5  -7  12  122.66   18.31
  -5   7  13   64.73   13.47
   5  -7 -13   52.22   11.84
  -5  -7  13   54.17   12.08
  -5   7  14    0.08    5.70
   5  -7 -14    7.05    6.02
   5   7 -14    3.40    4.43
  -5  -7  14    1.69    5.30
  -5   7  15   23.89    8.80
   5  -7 -15   28.48    9.40
   5   7 -15   34.50    9.28
  -5  -7  15   45.48   10.81
   5   7 -16    6.40    5.75
  -5   7  17    0.24    4.47
   5   7 -17    0.00    4.62
  -5   7  18  102.96   17.09
   5   7 -18   98.96   16.50
  -5  -7  18   87.47   17.30
  -5   7  19   -0.00    3.76
   5   7 -19    0.00    4.09
  -5  -7  19   -0.00    6.06
  -5   7  20    2.24    4.64
   5   7 -20    0.00    4.80
  -5  -7  20   -0.00    5.75
  -5   7  21    6.34    5.67
   5   7 -21   -0.00    4.81
  -5  -7  21   10.89    7.59
  -5   7  22   16.38    7.26
   5   7 -22   18.93    8.32
  -5  -7  22   12.30    8.52
  -5   7  23   21.40    7.68
   5   7 -23   10.43    7.51
  -5  -7  23   16.63    9.38
  -5   7  24   13.08    7.12
   5   7 -24   20.53    8.61
  -5  -7  24   27.10   11.30
  -5   7  25    3.70    5.46
   5   7 -25    2.17    5.85
  -5  -7  25    0.05    6.62
  -5   7  26    0.00    4.89
   5   7 -26    1.26    4.72
  -5  -7  26    9.81    7.88
  -5   7  27    3.46    6.56
   5   7 -27    2.25    4.78
  -5  -7  27    6.02    8.11
  -5   7  28   23.97    8.69
   5   7 -28   14.75    8.68
  -5  -7  28    3.77    8.78
  -5   7  29   -0.00    5.13
   5   7 -29   -0.00    4.90
  -5  -7  29   -0.00    7.57
  -5   7  30    0.73    5.44
   5   7 -30    2.30    6.14
  -5  -7  30   -0.00    8.39
  -5   7  31   -0.00    5.15
   5   7 -31    0.00    6.06
  -5  -7  31    0.00    6.18
  -5   7  32    5.09    6.22
   5   7 -32   13.89    8.94
  -5  -7  32    8.47    9.23
  -5   7  33    0.88    5.70
   5   7 -33   -0.00    6.17
  -5  -7  33    1.07    5.99
  -5   7  34    0.00    5.89
  -5  -7  34   21.10   10.67
  -5   7  35    2.20    6.31
  -5  -7  35    6.21    7.05
  -5   7  36    5.67    7.14
  -5  -7  36    3.09    7.69
  -5   7  37    0.10    4.99
  -5   7  38   -0.00    6.19
  -5   7  39    0.00    5.84
  -5   8   1   25.30    8.12
  -5   8   1   16.42    6.92
   5  -8  -1    7.22    5.67
   5   8  -1   18.91    3.95
   5   8  -1   13.87    4.12
  -5  -8   1   20.89    4.66
  -5   8   2    5.35    5.18
  -5   8   2    4.00    4.91
   5  -8  -2   12.71    6.25
   5   8  -2   12.27    3.47
   5   8  -2    8.41    3.49
  -5  -8   2    9.88    3.95
  -5   8   3   16.14    7.26
  -5   8   3   14.54    6.76
   5  -8  -3   11.39    6.40
   5   8  -3   18.16    4.32
   5   8  -3   13.83    4.16
  -5  -8   3    9.53    4.25
  -5  -8   3   12.93    2.46
  -5   8   4  318.12   35.85
  -5   8   4  294.88   34.90
   5  -8  -4  326.13   35.87
   5   8  -4  326.01   30.71
   5   8  -4  281.62   30.46
  -5  -8   4  285.72   31.17
  -5   8   5   39.01   10.07
  -5   8   5   26.93    9.22
   5  -8  -5   42.86   10.50
   5   8  -5   46.69    7.71
  -5  -8   5   41.35    8.33
  -5   8   6   96.83   17.05
  -5   8   6  141.06   18.54
  -5   8   6   94.73   16.63
   5  -8  -6   92.28   16.57
   5   8  -6  112.16   13.96
  -5  -8   6   99.29   14.55
  -5   8   7    3.07    5.66
  -5   8   7    0.95    5.53
   5  -8  -7    0.40    3.84
   5  -8  -7   -0.00    4.72
   5   8  -7    2.45    3.27
  -5  -8   7   -0.00    3.67
  -5   8   8   61.14   13.20
  -5   8   8   77.21   14.18
   5  -8  -8   78.16   14.61
   5  -8  -8   62.70   13.16
   5   8  -8   79.21   11.42
  -5  -8   8   66.65   12.31
  -5   8   9  127.26   18.37
   5  -8  -9   80.55   16.02
   5   8  -9  120.24   15.23
  -5  -8   9   93.81   15.51
  -5   8  10   59.43   12.75
   5  -8 -10   57.44   12.41
   5   8 -10   59.77   10.36
   5   8 -10   44.34    9.49
  -5  -8  10   60.35   11.85
  -5   8  11   13.40    7.08
   5  -8 -11   13.21    6.54
   5   8 -11   12.64    5.82
   5   8 -11   15.11    5.80
  -5  -8  11    9.61    6.38
   5   8 -12   11.91    6.65
  -5  -8  12   20.48    7.62
   5   8 -13   -0.00    3.84
  -5  -8  13    0.00    5.58
   5   8 -14   94.46   15.77
  -5  -8  14  104.11   17.14
  -5   8  15    2.09    4.51
   5   8 -15    0.30    4.43
  -5  -8  15   -0.00    5.82
  -5   8  16   13.00    6.97
   5   8 -16   24.40    7.64
  -5   8  17    3.91    5.08
   5   8 -17    4.94    4.78
  -5   8  18   -0.00    4.22
   5   8 -18   -0.00    4.56
  -5  -8  18   -0.00    5.54
  -5   8  19    7.89    6.00
   5   8 -19    0.00    5.15
  -5  -8  19   -0.00    5.59
  -5   8  20   43.82   11.24
   5   8 -20   34.88   10.18
  -5  -8  20   53.75   13.40
  -5   8  21    0.00    4.53
   5   8 -21   -0.00    4.63
  -5  -8  21    0.98    6.46
  -5   8  22   10.89    6.46
   5   8 -22    9.62    6.61
  -5  -8  22    3.66    7.18
  -5   8  23   -0.00    5.00
   5   8 -23    5.04    5.79
  -5  -8  23    3.13    7.19
  -5   8  24   22.02    8.46
   5   8 -24   18.90    8.42
  -5  -8  24   27.21   10.73
  -5   8  25    4.93    5.13
   5   8 -25   -0.00    5.28
  -5  -8  25   -0.00    5.89
  -5   8  26    9.57    6.47
   5   8 -26   10.27    7.01
  -5  -8  26   17.07    9.54
  -5   8  27    4.06    4.63
   5   8 -27    0.87    5.04
  -5  -8  27   -0.00    6.43
  -5   8  28    0.00    4.31
   5   8 -28    0.21    5.11
  -5  -8  28    0.00    7.71
  -5   8  29   -0.00    5.51
   5   8 -29   -0.00    5.33
  -5  -8  29   -0.00    6.01
  -5   8  30    8.66    7.57
   5   8 -30    6.27    6.59
  -5  -8  30    6.64    8.04
  -5   8  31    9.33    6.72
   5   8 -31    0.00    5.75
  -5  -8  31    8.24    8.14
  -5   8  32    6.76    6.83
   5   8 -32   -0.00    6.11
  -5  -8  32    1.26    7.06
  -5   8  33    2.87    5.37
   5   8 -33    0.16    6.05
  -5  -8  33   -0.00    8.59
  -5   8  34   -0.00    6.20
   5   8 -34   -0.00    5.62
  -5  -8  34   -0.00    6.42
  -5   8  35    0.00    4.93
  -5  -8  35   -0.00    6.79
  -5   8  36    8.80    7.27
  -5   8  37    3.00    6.14
  -5   8  38   -0.00    5.14
  -5   9   1   -0.00    5.29
   5   9  -1    0.93    1.86
  -5  -9   1    0.51    2.53
  -5   9   2   87.06   16.87
   5   9  -2  126.47   13.84
  -5  -9   2  119.75   14.49
  -5   9   3   26.57    8.55
   5   9  -3   13.51    4.15
  -5  -9   3   10.83    4.52
  -5   9   4    4.12    5.20
   5   9  -4   -0.00    2.63
  -5  -9   4    0.92    3.14
  -5   9   5    2.44    4.20
   5   9  -5   -0.00    2.63
  -5  -9   5    7.68    4.32
  -5   9   6   21.32    8.03
   5   9  -6   19.97    5.65
   5   9  -6   41.61    7.57
  -5  -9   6   39.90    8.32
   5   9  -7    5.86    3.74
   5   9  -7    3.69    3.87
  -5  -9   7    7.07    4.71
   5   9  -8   93.54   13.54
   5   9  -8   79.09   13.45
  -5  -9   8  150.43   17.85
   5   9  -9    6.07    4.29
   5   9  -9    3.35    3.86
  -5  -9   9    1.36    4.57
   5   9 -10    3.06    3.84
   5   9 -10    2.36    3.36
  -5  -9  10   -0.00    5.30
   5   9 -11    2.55    4.00
  -5  -9  11    0.22    4.40
  -5   9  12  119.86   19.21
   5   9 -12  117.20   17.34
  -5  -9  12  124.41   18.88
  -5   9  13    1.51    4.71
   5  -9 -13    3.02    4.61
   5   9 -13    3.96    4.97
  -5  -9  13    4.66    5.74
  -5   9  14   19.90    7.59
   5   9 -14   40.74    9.09
  -5  -9  14   30.47    9.94
  -5   9  15    2.46    5.50
   5   9 -15    0.00    3.90
  -5   9  16   14.99    7.56
   5   9 -16   23.62    8.10
  -5   9  17    0.43    4.51
   5   9 -17   -0.00    5.18
  -5  -9  17   -0.00    4.98
  -5   9  18   24.65    9.02
   5   9 -18   55.38   11.51
  -5  -9  18   41.79   11.58
  -5   9  19    8.54    5.62
   5   9 -19    0.00    4.49
  -5  -9  19    6.54    6.95
  -5   9  20   -0.00    4.49
   5   9 -20   -0.00    5.55
  -5  -9  20    3.41    5.78
  -5   9  21    4.31    5.74
   5   9 -21    1.79    4.74
  -5  -9  21    2.51    5.21
  -5   9  22   25.17    9.65
   5   9 -22   25.43    9.19
  -5  -9  22   45.36   12.42
  -5   9  23    0.00    4.30
   5   9 -23   -0.00    4.88
  -5  -9  23   -0.00    5.40
  -5   9  24   15.27    7.88
   5   9 -24    3.35    5.17
  -5  -9  24    4.14    6.69
  -5   9  25   -0.00    5.21
   5   9 -25    5.90    5.73
  -5  -9  25    8.83    8.55
  -5   9  26   10.84    6.87
   5   9 -26    2.28    4.66
  -5  -9  26   -0.00    6.94
  -5   9  27    4.57    5.22
   5   9 -27    2.44    5.19
  -5  -9  27    1.44    7.13
  -5   9  28    5.47    5.48
   5   9 -28    9.91    7.11
  -5  -9  28    0.89    7.02
  -5   9  29   -0.00    4.96
   5   9 -29    1.01    4.76
  -5  -9  29    1.20    6.33
  -5   9  30    0.54    5.33
   5   9 -30    2.95    5.28
  -5  -9  30    5.27    7.86
  -5   9  31    0.18    4.41
   5   9 -31    0.69    4.95
  -5  -9  31   -0.00    8.03
  -5   9  32   -0.00    5.28
   5   9 -32   -0.00    5.34
  -5  -9  32   12.25    8.98
  -5   9  33    0.26    4.23
   5   9 -33    7.68    7.40
  -5  -9  33   -0.00    7.17
  -5   9  34    2.68    5.06
   5   9 -34   -0.00    6.99
  -5  -9  34    4.33    7.57
  -5   9  35    3.77    5.28
  -5   9  36   -0.00    4.88
  -5   9  37    0.00    6.36
  -5  10   1   12.09    6.99
   5 -10  -1    4.30    5.02
   5  10  -1    9.45    3.64
  -5  10   2   -0.00    5.01
   5 -10  -2    2.52    5.25
   5  10  -2    1.84    2.55
  -5  10   3    2.07    4.64
   5 -10  -3    5.39    5.59
   5  10  -3    1.56    2.73
  -5  10   4    0.87    4.43
   5 -10  -4    2.76    4.58
   5  10  -4    5.69    4.04
  -5 -10   4   10.35    5.13
  -5  10   5   -0.00    4.32
   5 -10  -5   -0.00    5.34
   5  10  -5    5.05    3.44
  -5 -10   5    0.00    3.94
  -5  10   6   14.45    8.23
   5 -10  -6   24.75    8.66
   5  10  -6   25.89    6.37
  -5 -10   6   15.68    6.37
  -5  10   7    5.05    4.49
   5 -10  -7    0.51    4.29
   5  10  -7   -0.00    3.61
  -5 -10   7    1.16    4.04
  -5  10   8    3.23    4.60
   5 -10  -8    0.58    4.49
   5  10  -8    4.06    3.86
  -5 -10   8    4.61    4.84
  -5  10   9    3.23    4.98
   5 -10  -9    0.66    4.22
   5  10  -9    0.00    3.67
  -5 -10   9   -0.00    4.47
  -5  10  10   60.39   12.89
   5 -10 -10   46.58   11.91
   5  10 -10   50.09   10.21
  -5 -10  10   54.08   11.99
  -5  10  11    1.75    4.45
   5 -10 -11    0.67    5.37
   5  10 -11   -0.00    3.05
  -5 -10  11    0.00    5.38
  -5  10  12   14.76    7.05
   5 -10 -12    3.19    5.57
   5  10 -12    6.77    5.36
  -5 -10  12    0.91    5.16
  -5  10  13    0.00    4.85
   5 -10 -13    2.88    5.57
   5  10 -13    0.10    4.37
  -5 -10  13    1.82    5.64
  -5  10  14   32.89   10.55
   5 -10 -14   24.01    8.84
   5  10 -14   33.96    9.12
  -5  10  15    2.61    5.54
   5 -10 -15    0.00    5.54
   5  10 -15    0.94    3.82
  -5  10  16   18.92    8.31
   5  10 -16   12.33    6.02
  -5 -10  16   19.57    8.58
  -5  10  17    7.47    6.15
   5  10 -17    5.29    5.51
  -5 -10  17   -0.00    4.99
  -5  10  18   -0.00    4.39
   5  10 -18   13.36    6.63
  -5 -10  18   -0.00    5.15
  -5  10  19    3.02    5.49
   5  10 -19    4.40    5.28
  -5 -10  19    0.00    6.02
  -5  10  20   23.63    8.76
   5  10 -20    6.45    5.83
  -5 -10  20   33.79   11.38
  -5  10  21    0.00    4.25
   5  10 -21   -0.00    5.40
  -5 -10  21   -0.00    5.88
   5  10 -22   10.03    6.98
  -5 -10  22   -0.00    4.85
  -5  10  23   -0.00    4.07
   5  10 -23    0.00    4.33
  -5 -10  23    0.00    6.27
  -5  10  24    0.46    5.69
   5  10 -24   -0.00    5.27
  -5 -10  24    3.32    6.89
  -5  10  25   -0.00    6.11
   5  10 -25    5.67    6.48
  -5 -10  25    0.00    6.86
  -5  10  26    5.80    6.44
   5  10 -26   10.54    7.34
  -5 -10  26   13.51    8.51
  -5  10  27   -0.00    5.01
   5  10 -27    3.15    5.78
  -5 -10  27   -0.00    6.77
  -5  10  28    0.00    4.22
   5  10 -28   -0.00    5.79
  -5 -10  28    0.00    7.05
  -5  10  29    0.00    5.45
   5  10 -29    2.49    5.62
  -5 -10  29    1.63    7.60
  -5  10  30   10.16    7.41
   5  10 -30    5.86    7.04
  -5 -10  30    5.10    8.36
  -5  10  31   -0.00    4.37
   5  10 -31    0.34    5.91
  -5 -10  31    2.52    7.04
  -5  10  32    1.25    4.11
   5  10 -32    0.00    6.46
  -5 -10  32    9.95    9.21
  -5  10  33    0.62    5.26
   5  10 -33    1.69    6.25
  -5 -10  33    7.05    8.46
   5  10 -34    2.88    6.36
   5  10 -35   -0.00    5.94
  -5  11   1   15.16    7.14
   5 -11  -1    9.00    6.04
   5  11  -1   10.97    4.38
  -5  11   2   61.06   13.52
   5 -11  -2   59.73   13.20
   5  11  -2   67.21    9.91
  -5  11   3   10.15    6.91
   5 -11  -3    8.44    6.37
   5  11  -3    8.09    4.05
  -5  11   4   -0.00    5.26
   5 -11  -4   -0.00    4.72
   5  11  -4    0.58    2.86
  -5  11   5    0.13    4.41
   5 -11  -5    2.92    4.93
   5  11  -5   -0.00    3.17
  -5  11   6   24.16    8.22
   5 -11  -6    2.16    4.92
   5  11  -6    7.48    4.37
  -5  11   7    0.81    5.21
   5 -11  -7    0.60    3.43
   5  11  -7    0.30    3.27
  -5  11   8   11.63    6.45
   5 -11  -8   24.04    8.70
   5  11  -8   26.58    7.26
  -5  11   9    5.15    4.41
   5 -11  -9    0.67    4.11
   5  11  -9    2.70    3.71
  -5 -11   9    0.00    4.33
   5 -11 -10   -0.00    5.06
   5  11 -10    2.90    3.55
  -5 -11  10    1.39    4.04
  -5  11  11    5.05    5.69
   5 -11 -11   -0.00    4.40
   5  11 -11   -0.00    3.90
  -5 -11  11   -0.00    4.76
  -5  11  12   52.82   12.23
   5 -11 -12   23.28    9.41
   5  11 -12   42.97    9.39
  -5 -11  12   34.35   10.38
  -5  11  13    6.11    5.55
   5 -11 -13   -0.00    4.83
   5  11 -13   -0.00    3.48
  -5  11  14   11.60    7.45
   5 -11 -14   16.75    7.34
   5  11 -14   16.18    7.04
  -5  11  15   -0.00    5.30
   5 -11 -15    2.14    4.91
   5  11 -15   -0.00    5.13
  -5 -11  15    6.58    6.42
  -5  11  16   11.40    7.13
   5 -11 -16    2.81    5.38
   5  11 -16    3.81    4.72
  -5 -11  16    8.36    5.70
  -5  11  17    3.93    5.24
   5 -11 -17    0.00    6.11
   5  11 -17   -0.00    4.43
  -5 -11  17    2.73    5.31
  -5  11  18   18.18    8.03
   5  11 -18   30.37    8.99
  -5 -11  18   11.66    7.26
  -5  11  19   -0.00    4.36
   5  11 -19    0.16    3.60
  -5 -11  19    1.30    5.41
  -5  11  20    0.00    4.69
   5  11 -20    0.63    3.87
  -5 -11  20   -0.00    6.85
  -5  11  21    4.06    6.56
   5  11 -21    0.00    3.94
  -5 -11  21    0.00    5.64
  -5  11  22   27.46    9.44
   5  11 -22   11.89    7.50
  -5 -11  22   10.67    7.83
  -5  11  23   -0.00    5.12
   5  11 -23    0.00    4.98
  -5 -11  23    2.13    5.31
  -5  11  24    0.00    4.94
   5  11 -24    4.82    6.37
  -5 -11  24    6.01    6.21
  -5  11  25   -0.00    3.85
   5  11 -25    3.33    5.15
  -5 -11  25    0.85    7.17
  -5  11  26   -0.00    4.79
   5  11 -26    0.16    4.17
  -5 -11  26    8.60    7.97
  -5  11  27    4.02    6.19
   5  11 -27    0.00    5.72
  -5 -11  27    0.00    7.16
  -5  11  28   12.84    7.63
   5  11 -28   12.36    7.83
  -5 -11  28   15.73    8.22
  -5  11  29    1.38    5.83
   5  11 -29   -0.00    5.31
  -5 -11  29   10.58    7.99
   5  11 -30   -0.00    5.73
  -5 -11  30   -0.00    6.14
   5  11 -31    0.62    5.43
  -5 -11  31    3.24    7.67
   5  11 -32   16.38    8.70
  -5 -11  32    9.91    9.47
   5  11 -33    1.97    7.26
   5  11 -34    7.81    7.38
   5  11 -35   -0.00    6.57
  -5  12   1   -0.00    4.50
   5 -12  -1   -0.00    4.82
  -5  12   2   -0.00    4.67
   5 -12  -2   -0.00    4.40
   5  12  -2    2.40    3.15
  -5  12   3   15.49    7.59
   5 -12  -3    0.35    5.17
   5  12  -3    0.00    2.61
  -5  12   4   46.18   11.96
   5 -12  -4   24.62    9.77
   5  12  -4   52.03    8.92
  -5  12   5    5.02    5.72
   5 -12  -5    0.89    4.39
   5  12  -5    8.93    5.09
  -5  12   6    0.53    5.22
   5 -12  -6    7.15    5.87
   5  12  -6   11.63    5.26
  -5  12   7   -0.00    4.40
   5 -12  -7    3.20    4.75
   5  12  -7   -0.00    2.97
  -5  12   8    1.96    4.70
   5 -12  -8   10.95    5.86
   5  12  -8    0.00    3.83
  -5  12   9    2.18    4.24
   5 -12  -9    4.73    5.52
   5  12  -9    6.97    5.53
  -5  12  10    4.96    5.04
   5 -12 -10   19.15    8.09
   5  12 -10   19.95    6.92
  -5  12  11   -0.00    3.62
   5 -12 -11    1.55    5.46
   5  12 -11   -0.00    3.17
   5 -12 -12    0.00    4.51
   5  12 -12    2.68    3.50
  -5  12  13    2.30    4.68
   5 -12 -13   -0.00    3.92
   5  12 -13   -0.00    3.10
  -5  12  14    8.52    6.91
   5 -12 -14    7.47    6.39
   5  12 -14    8.79    5.15
  -5 -12  14    7.35    6.59
  -5  12  15    0.00    5.00
   5 -12 -15   -0.00    4.97
   5  12 -15    0.76    3.51
  -5 -12  15   -0.00    5.89
  -5  12  16   11.78    7.99
   5 -12 -16    9.98    6.24
   5  12 -16   20.78    7.88
  -5 -12  16    7.80    7.36
  -5  12  17   -0.00    4.58
   5 -12 -17    1.02    4.41
   5  12 -17    2.91    4.07
  -5 -12  17   -0.00    5.42
  -5  12  18    4.58    5.52
   5 -12 -18    3.56    4.87
   5  12 -18    0.00    4.10
  -5 -12  18    0.16    4.80
  -5  12  19    6.06    6.32
   5 -12 -19    2.24    5.56
   5  12 -19   -0.00    5.31
  -5 -12  19    0.00    4.63
  -5  12  20   24.92    8.97
   5 -12 -20   10.33    6.71
   5  12 -20   14.50    7.70
  -5 -12  20   10.21    7.71
  -5  12  21    0.88    4.92
   5  12 -21    2.95    5.95
  -5 -12  21   -0.00    5.87
  -5  12  22    2.02    4.74
   5  12 -22   -0.00    3.99
  -5 -12  22   -0.00    6.25
  -5  12  23    0.00    4.04
   5  12 -23   -0.00    6.00
  -5 -12  23   -0.00    6.49
  -5  12  24    5.62    6.17
   5  12 -24    3.01    5.90
  -5 -12  24    0.00    6.43
  -5  12  25    6.22    6.25
   5  12 -25    1.25    4.62
  -5 -12  25    3.28    6.35
   5  12 -26    0.00    6.43
  -5 -12  26    1.13    6.78
   5  12 -27   -0.00    5.06
  -5 -12  27    4.08    6.27
   5  12 -28   -0.00    6.07
  -5 -12  28   -0.00    6.48
   5  12 -29   -0.00    7.38
  -5 -12  29    2.73    6.84
   5  12 -30   -0.00    6.70
  -5 -12  30    0.36    5.31
   5  12 -31    1.89    5.40
  -5 -12  31    0.00    6.27
  -5  13   1    8.57    6.83
   5 -13  -1    6.48    6.69
   5  13  -1    4.13    3.40
  -5  13   2   26.99    9.45
   5 -13  -2   16.75    8.28
   5  13  -2   34.96    7.06
  -5  13   3    2.45    5.87
   5 -13  -3    4.31    6.53
   5  13  -3    4.96    3.51
  -5  13   4   12.48    7.30
   5 -13  -4   15.76    7.80
   5  13  -4    7.58    3.89
  -5  13   5    2.74    5.90
   5 -13  -5    1.23    4.42
   5  13  -5    0.21    3.43
  -5  13   6   32.15   10.28
   5 -13  -6   15.17    7.55
   5  13  -6   24.87    6.69
  -5  13   7   10.81    7.30
   5 -13  -7    4.34    6.37
   5  13  -7    1.97    4.34
  -5  13   8   24.69    9.56
   5 -13  -8   14.98    8.12
   5  13  -8   29.24    7.92
  -5  13   9    2.07    5.50
   5 -13  -9   -0.00    4.21
   5  13  -9    0.41    3.26
  -5  13  10   -0.00    5.37
   5 -13 -10    6.62    5.72
   5  13 -10   -0.00    4.47
  -5  13  11    4.11    4.52
   5 -13 -11    0.72    3.84
   5  13 -11   12.79    6.17
  -5  13  12   24.62    8.25
   5 -13 -12   11.18    6.60
   5  13 -12    7.60    5.33
   5 -13 -13    7.20    6.32
   5  13 -13    5.34    4.78
   5 -13 -14    0.63    4.79
   5  13 -14   -0.00    3.66
   5 -13 -15   -0.00    4.92
   5  13 -15    0.46    4.10
  -5  13  16   -0.00    5.21
   5 -13 -16    0.50    3.31
   5  13 -16    1.41    3.32
  -5  13  17    0.00    5.46
   5 -13 -17    0.66    5.07
   5  13 -17    4.04    4.77
  -5  13  18    2.20    5.18
   5 -13 -18    6.83    6.63
   5  13 -18    0.00    5.29
  -5  13  19    0.00    4.18
   5 -13 -19    2.72    5.68
   5  13 -19    0.94    4.18
  -5  13  20    1.66    5.13
   5 -13 -20    2.81    4.58
   5  13 -20   -0.00    6.12
  -5  13  21    3.42    6.30
   5  13 -21   -0.00    5.18
  -5 -13  21    2.62    5.74
   5  13 -22    1.59    5.26
  -5 -13  22    8.00    7.47
   5  13 -23   -0.00    4.98
  -5 -13  23   -0.00    6.04
   5  13 -24    0.61    5.17
  -5 -13  24    8.41    7.64
   5  13 -25    0.87    5.07
  -5 -13  25    7.83    7.87
   5  13 -26   -0.00    5.76
  -5 -13  26   -0.00    7.06
   5  13 -27   -0.00    5.24
  -5 -13  27    1.45    6.36
   5  13 -28    3.57    6.10
  -5 -13  28    4.57    7.93
  -5 -13  29   -0.00    6.33
  -5 -13  30    1.36    7.29
  -5  14   1    1.67    5.83
   5 -14  -1    0.00    5.26
   5  14  -1   -0.00    2.22
  -5  14   2    2.31    6.28
   5 -14  -2    4.09    5.53
   5  14  -2   -0.00    3.22
  -5  14   3    2.22    5.00
   5 -14  -3    4.07    6.20
   5  14  -3    0.00    3.08
  -5  14   4   20.74    8.99
   5 -14  -4   13.40    8.45
   5  14  -4   16.80    5.75
  -5  14   5    0.70    4.44
   5 -14  -5    6.72    7.19
   5  14  -5   14.60    5.67
  -5  14   6    4.63    6.88
   5 -14  -6    0.96    4.75
   5  14  -6   13.03    5.69
  -5  14   7    0.00    5.07
   5 -14  -7    0.00    5.55
   5  14  -7    0.98    3.65
  -5  14   8    9.58    6.71
   5 -14  -8   -0.00    4.66
   5  14  -8    5.91    4.77
  -5  14   9    0.00    5.22
   5 -14  -9    0.00    4.80
   5  14  -9    1.97    3.95
  -5  14  10    6.54    6.78
   5 -14 -10    5.33    6.40
   5  14 -10   13.65    6.37
  -5  14  11    0.37    4.95
   5 -14 -11    9.92    7.08
   5  14 -11   11.16    5.51
  -5  14  12   -0.00    4.33
   5 -14 -12    0.49    4.36
   5  14 -12    1.34    4.49
  -5  14  13    5.94    4.29
   5 -14 -13    4.06    5.54
   5  14 -13    0.05    4.17
  -5  14  14    7.09    5.43
   5 -14 -14    0.42    5.01
   5  14 -14    6.24    4.96
   5 -14 -15    4.89    5.83
   5  14 -15    1.52    4.55
   5  14 -16    5.08    5.50
   5  14 -17   -0.00    5.16
   5  14 -18   -0.00    4.78
   5  14 -19    3.87    4.56
   5  14 -20   -0.00    5.50
   5  14 -21    0.00    5.16
   5  14 -22   -0.00    4.50
   5  14 -23    3.31    5.12
   5  14 -24    1.43    4.78
  -5  15   1    9.83    6.23
   5 -15  -1    1.39    5.76
   5  15  -1    6.09    3.64
  -5  15   2   11.11    7.33
   5 -15  -2   14.29    7.15
   5  15  -2    8.83    4.36
  -5  15   3    0.66    5.30
   5 -15  -3    3.10    6.53
   5  15  -3   10.04    4.60
  -5  15   4    0.82    5.22
   5 -15  -4   -0.00    5.07
   5  15  -4    0.82    3.60
  -5  15   5    2.18    5.12
   5 -15  -5    3.59    6.87
   5  15  -5    0.62    3.13
  -5  15   6    3.26    4.92
   5 -15  -6   -0.00    4.59
   5  15  -6    1.53    3.63
[truncated: 823,224 more chars]
