# Supplementary material for: LED-pump-X-ray-multiprobe crystallography for sub-second timescales
Source: Commun Chem. 2022 Aug 26;5:102. doi: 10.1038/s42004-022-00716-1 (PMC9814726; doi:10.1038/s42004-022-00716-1)
Supplement: Supplementary file 14 — Supplementary Data 5 [file 42004_2022_716_MOESM14_ESM.zip › 260K_8s/260K_8s_t2_excit.wilson.csv]

-3.286138	0.021276
-3.548346	0.040715
-3.679501	0.060153
-3.974925	0.079592
-4.171426	0.09903
-4.309338	0.118469
-4.420907	0.137907
-4.599052	0.157346
-4.92047	0.176784
-5.16614	0.196223
-5.434559	0.215661
-5.638266	0.2351
-5.787654	0.254538
-5.950219	0.273977
-6.091319	0.293415
-6.234763	0.312854
-6.371269	0.332292
-6.509093	0.351731
-6.613533	0.371169
#Title = Wilson plot
#y_label = sin^2(theta)/lambda^2
#x_label = ln(<Fo^2>)/(Fexp^2)
#y = -0.101*x -0.317
#fit_y_intercept = -0.317
#fit_slope = -0.101
#B = 4.914
#K = 23.604
#<|E^2-1|> = 0.961
#%|E| > 2 = 4.003
