# Supplementary material for: LED-pump-X-ray-multiprobe crystallography for sub-second timescales
Source: Commun Chem. 2022 Aug 26;5:102. doi: 10.1038/s42004-022-00716-1 (PMC9814726; doi:10.1038/s42004-022-00716-1)
Supplement: Supplementary file 14 — Supplementary Data 5 [file 42004_2022_716_MOESM14_ESM.zip › 260K_8s/260K_8s_t3_excit.hkl]

 -16   0   5    7.75    7.43
 -16   0   6    4.08    7.70
 -16   0   7    1.36    6.02
  16   0  -7   -0.00    6.61
 -16   0   8    5.37    8.33
  16   0  -8    8.97    7.76
 -16   0   9   15.56   10.09
  16   0  -9    5.21    7.27
 -16   0  10   -0.00    7.34
  16   0 -10   14.97    9.85
 -16   0  11    2.30    6.29
  16   0 -11    2.47    6.78
 -16   0  12    0.00    6.45
  16   0 -12    1.49    6.69
 -16   0  13    0.00    6.40
  16   0 -13   -0.00    7.63
 -16   0  14    0.93    5.67
  16   0 -14   -0.00    6.08
  16   0 -15    6.24    7.91
 -16  -1   1    2.05    6.49
 -16  -1   2   -0.00    6.42
 -16  -1   3    5.44    6.97
 -16  -1   3   -0.00    6.44
 -16  -1   4    3.35    7.13
 -16  -1   4   -0.00    7.44
 -16  -1   5    1.79    8.02
 -16  -1   5    0.00    6.98
 -16  -1   6    1.19    7.78
 -16  -1   6    4.09    6.96
  16   1  -7   -0.00    5.89
 -16  -1   7    0.99    5.79
 -16  -1   7   -0.00    5.57
  16   1  -8    7.24    8.34
 -16  -1   8   -0.00    7.22
 -16  -1   8    5.20    8.45
  16   1  -9    4.37    6.96
 -16  -1   9    3.02    7.32
 -16  -1   9   -0.00    6.18
 -16   1  10   -0.00    7.13
  16   1 -10   -0.00    8.79
 -16  -1  10    3.41    7.50
 -16  -1  10    0.30    7.23
 -16   1  11   -0.00    6.67
  16   1 -11   -0.00    7.49
 -16  -1  11    6.58    8.00
 -16  -1  11    0.00    7.52
 -16   1  12    3.80    7.93
  16  -1 -12    5.77    6.98
  16   1 -12    7.68    8.53
 -16  -1  12    4.68    7.56
 -16   1  13    0.00    6.86
  16  -1 -13    6.80    8.51
  16   1 -13   -0.00    5.87
  16  -1 -14   -0.00    6.79
  16  -1 -15    0.78    4.75
  16  -1 -16    1.54    8.16
 -16  -2   1    4.46    7.45
 -16  -2   1   -0.00    7.67
 -16  -2   2    5.73    8.69
 -16  -2   2    4.33    7.35
 -16  -2   3    4.35    7.24
 -16  -2   3   -0.00    6.45
 -16  -2   4    0.64    6.58
 -16  -2   4   -0.00    7.34
 -16  -2   5    5.95    8.66
 -16  -2   5    2.04    5.81
 -16  -2   6    3.71    7.58
 -16  -2   6   -0.00    6.52
  16   2  -7   -0.00    6.29
 -16  -2   7    7.24    7.93
 -16  -2   7    2.83    6.72
  16   2  -8   -0.00    6.63
 -16  -2   8   -0.00    7.19
 -16  -2   8   -0.00    6.58
  16   2  -9    0.00    7.38
 -16  -2   9    4.68    8.05
 -16  -2   9    0.05    6.79
  16   2 -10   -0.00    6.59
 -16  -2  10    3.75    7.60
 -16  -2  10    2.12    6.77
  16   2 -11   -0.00    7.20
 -16  -2  11    1.72    7.03
 -16  -2  12   -0.00    6.97
 -16  -2  13    3.64    7.78
 -16  -2  14    0.00    7.78
 -16  -2  15   -0.00    7.97
 -16  -3   1    7.60    7.92
 -16  -3   1   -0.00    8.20
 -16  -3   2    1.77    5.98
 -16  -3   2    6.63    8.60
 -16  -3   3    3.35    6.91
 -16  -3   3   -0.00    7.23
 -16  -3   4   -0.00    6.66
 -16  -3   4   -0.00    7.63
 -16  -3   5   -0.00    8.04
 -16  -3   5    0.00    7.26
 -16  -3   6   -0.00    7.18
 -16  -3   6    0.00    7.54
 -16  -3   7   -0.00    6.98
 -16  -3   7    5.08    7.30
  16   3  -8    6.73    8.20
 -16  -3   8    4.94    7.61
 -16  -3   9    0.01    7.21
 -16  -3  10    5.57    8.19
 -16  -3  11    5.72    7.56
 -16  -3  12   16.25    9.71
 -16  -3  13   -0.00    7.89
 -16  -3  14    8.29    9.16
 -16  -3  15   -0.00    8.53
 -16  -4   1   12.10    8.83
 -16  -4   1    0.81    7.34
 -16  -4   2   -0.00    7.28
 -16  -4   2    8.35    8.35
 -16  -4   3   -0.00    7.79
 -16  -4   4   10.44    8.56
 -16  -4   5   -0.00    7.85
 -16  -4   6    1.09    7.40
 -16  -4   7    0.00    6.65
 -16  -4   8    0.92    7.82
 -16  -4   9    5.84    8.36
 -16  -4  10   -0.00    7.49
 -16  -4  11    0.64    7.12
 -16  -5   3    0.40    8.17
 -16  -5   4    7.60    8.17
 -16  -5   5   -0.00    9.00
 -16  -5   6    0.69    8.81
 -16  -5   7   -0.00    7.95
 -15   0   1    5.87    7.77
 -15   0   1    2.67    6.62
 -15   0   2    0.76    6.24
 -15   0   2    3.15    5.80
 -15   0   3    0.00    6.70
 -15   0   3   13.17    8.58
 -15   0   4   -0.00    7.03
 -15   0   4    0.00    5.40
 -15   0   5    1.73    6.63
 -15   0   5    0.00    6.60
  15   0  -5    4.22    7.40
 -15   0   6    7.66    7.59
 -15   0   6    4.12    6.16
  15   0  -6   -0.00    7.71
 -15   0   7    2.47    7.35
 -15   0   7   -0.00    7.58
  15   0  -7    0.55    6.60
 -15   0   8   -0.00    7.32
 -15   0   8    1.90    5.68
  15   0  -8   -0.00    6.59
 -15   0   9    2.79    7.28
 -15   0   9    9.99    8.96
  15   0  -9    2.71    7.50
 -15   0  10   12.67    8.37
 -15   0  10   -0.00    8.81
  15   0 -10    9.34    7.79
 -15   0  11    3.78    6.40
 -15   0  11    1.21    6.96
  15   0 -11   -0.00    5.80
 -15   0  12    0.84    6.46
  15   0 -12    0.00    6.77
 -15   0  13    1.26    6.83
  15   0 -13    5.25    6.63
 -15   0  14   -0.00    7.70
  15   0 -14    1.12    5.31
 -15   0  15    3.77    8.47
  15   0 -15   12.50    8.95
 -15   0  16   -0.00    7.26
  15   0 -16   -0.00    6.82
 -15   0  17    4.15    7.96
  15   0 -17    4.52    7.82
 -15   0  18    9.24    8.76
  15   0 -18    8.14    7.82
 -15   0  19    0.00    9.31
  15   0 -19    0.62    5.48
 -15   0  20    7.46    8.62
 -15   0  21    0.34    8.33
 -15   0  22    2.03    7.17
 -15   1   1    4.64    7.86
 -15  -1   1    4.31    8.06
 -15  -1   1    8.62    8.00
 -15   1   2    8.61    7.45
 -15  -1   2   -0.00    6.05
 -15  -1   2   -0.00    7.04
 -15   1   3    5.61    8.51
 -15  -1   3   10.99    8.44
 -15  -1   3   -0.00    7.03
 -15   1   4    3.73    7.01
 -15   1   4   -0.00    6.31
 -15  -1   4    4.00    6.60
 -15  -1   4    0.15    6.64
 -15   1   5    6.32    7.60
 -15   1   5    5.74    8.73
  15   1  -5    4.51    7.71
 -15  -1   5    6.09    7.57
 -15  -1   5   22.67   10.22
 -15   1   6   -0.00    6.64
 -15   1   6    2.27    7.38
  15  -1  -6    0.00    5.88
  15   1  -6   -0.00    6.12
 -15  -1   6   -0.00    7.31
 -15  -1   6   -0.00    7.04
 -15   1   7    0.85    7.15
 -15   1   7    2.27    6.56
  15  -1  -7    2.60    7.73
  15   1  -7    0.00    6.06
 -15  -1   7    1.40    7.22
 -15  -1   7    3.36    6.96
 -15   1   8   -0.00    5.96
 -15   1   8    1.01    6.93
  15  -1  -8   -0.00    5.90
  15   1  -8    2.80    6.96
 -15  -1   8    0.71    7.92
 -15  -1   8    3.90    7.16
 -15   1   9    9.39    7.29
 -15   1   9   -0.00    5.93
  15  -1  -9    5.32    7.82
  15   1  -9   -0.00    7.00
 -15  -1   9    0.00    5.41
 -15  -1   9    9.84    8.55
 -15   1  10    0.90    5.91
 -15   1  10    4.17    7.59
  15  -1 -10   -0.00    5.54
  15   1 -10   -0.00    7.63
 -15  -1  10    4.12    7.14
 -15  -1  10   -0.00    7.71
 -15   1  11   -0.00    7.05
  15  -1 -11    4.01    6.53
  15   1 -11    0.00    7.34
 -15  -1  11   -0.00    7.13
 -15  -1  11    0.73    8.31
 -15   1  12    4.18    7.78
  15  -1 -12   -0.00    6.03
  15   1 -12    0.00    6.52
 -15  -1  12    2.30    6.70
 -15  -1  12    0.00    7.30
 -15   1  13    5.66    7.70
  15  -1 -13    2.98    5.75
  15   1 -13   -0.00    7.12
 -15  -1  13    1.36    8.72
 -15   1  14    2.78    7.91
  15  -1 -14   -0.00    7.15
  15   1 -14   -0.00    6.51
 -15  -1  14   -0.00    6.90
 -15   1  15   -0.00    8.01
  15  -1 -15   -0.00    6.96
  15   1 -15    4.08    7.44
 -15  -1  15    7.40    7.47
 -15   1  16   11.27    8.42
  15  -1 -16    0.00    6.81
  15   1 -16   -0.00    6.67
 -15  -1  16   -0.00    8.86
 -15   1  17   -0.00    7.30
  15  -1 -17   -0.00    7.37
  15   1 -17    0.17    6.34
 -15  -1  17    9.11    9.04
 -15   1  18    0.22    6.81
  15  -1 -18   -0.00    5.68
  15   1 -18    0.00    6.98
 -15  -1  18    6.69    8.00
 -15   1  19    4.25    8.25
  15  -1 -19    6.74    6.92
 -15  -1  19    1.18    7.79
 -15   1  20    7.71    7.64
  15  -1 -20    5.44    7.64
 -15  -1  20    2.31    8.21
 -15  -1  21   -0.00    8.47
 -15   2   1    4.20    7.49
 -15  -2   1   -0.00    6.72
 -15  -2   1    1.76    6.32
 -15   2   2   -0.00    6.25
 -15  -2   2    3.64    7.61
 -15  -2   2    2.84    7.11
 -15   2   3    7.31    7.70
 -15  -2   3    4.12    8.53
 -15  -2   3   13.99    9.05
 -15   2   4   -0.00    6.32
 -15  -2   4   -0.00    7.13
 -15  -2   4    3.23    6.95
 -15   2   5    9.05    8.01
 -15  -2   5    1.97    7.51
 -15  -2   5    4.82    7.39
 -15   2   6   -0.00    7.63
  15   2  -6    8.25    8.67
 -15  -2   6    1.17    7.16
 -15  -2   6   -0.00    7.13
 -15   2   7   -0.00    5.71
  15   2  -7   17.79    9.53
 -15  -2   7   -0.00    6.61
 -15  -2   7    7.65    8.39
 -15   2   8    0.00    7.17
  15   2  -8   11.15    7.84
 -15  -2   8   -0.00    6.30
 -15  -2   8   -0.00    5.93
 -15   2   9    0.00    5.10
 -15   2   9    6.93    7.52
  15   2  -9    3.17    6.94
 -15  -2   9   15.22    9.92
 -15  -2   9    0.00    7.53
 -15   2  10   -0.00    6.30
 -15   2  10    0.00    6.05
  15   2 -10   -0.00    7.37
 -15  -2  10   -0.00    6.73
 -15  -2  10    0.00    7.24
 -15   2  11    7.21    8.00
  15  -2 -11    0.00    5.99
  15   2 -11    2.07    6.84
 -15  -2  11    0.00    7.17
 -15  -2  11    0.00    7.34
 -15   2  12    0.44    7.32
  15  -2 -12   -0.00    5.67
  15   2 -12    5.48    8.10
 -15  -2  12   -0.00    7.07
 -15  -2  12    5.45    8.15
 -15   2  13    0.00    7.26
  15  -2 -13    6.99    7.68
  15   2 -13   -0.00    5.66
 -15  -2  13    6.82    7.53
 -15  -2  13    3.40    7.24
 -15   2  14    1.47    7.60
  15  -2 -14   -0.00    6.03
  15   2 -14    3.71    7.61
 -15  -2  14   10.20    7.91
 -15  -2  14    0.00    8.44
 -15   2  15    5.91    7.63
  15  -2 -15   11.83    8.07
  15   2 -15    6.01    7.23
 -15  -2  15   -0.00    8.62
 -15   2  16    6.25    8.05
  15  -2 -16    5.01    6.76
  15   2 -16    0.00    6.15
 -15  -2  16   -0.00    6.96
 -15   2  17   10.42    9.34
  15  -2 -17    0.00    5.97
 -15  -2  17    8.02    8.87
  15  -2 -18    2.73    6.47
 -15  -2  18   -0.00    7.68
  15  -2 -19   -0.00    6.86
 -15  -2  19    3.92    8.93
  15  -2 -20   -0.00    6.87
 -15   3   1    3.78    6.84
 -15  -3   1   -0.00    8.18
 -15  -3   1   -0.00    6.59
 -15   3   2   -0.00    6.16
 -15  -3   2    1.76    6.06
 -15  -3   2    3.49    7.26
 -15   3   3   -0.00    7.83
 -15  -3   3   -0.00    7.49
 -15  -3   3   -0.00    6.46
 -15   3   4    5.70    6.90
 -15  -3   4    2.80    8.96
 -15  -3   4   -0.00    6.96
 -15   3   5    2.81    6.37
 -15  -3   5   11.68    9.27
 -15  -3   5    8.68    9.08
 -15   3   6   -0.00    6.48
 -15  -3   6    8.54    7.98
 -15  -3   6    0.36    5.64
 -15   3   7   -0.00    5.45
  15   3  -7    4.68    6.87
 -15  -3   7    6.73    8.01
 -15  -3   7   -0.00    7.59
 -15   3   8    6.59    7.91
  15   3  -8   -0.00    7.34
 -15  -3   8   15.22    8.72
 -15  -3   8   -0.00    5.99
 -15   3   9    2.86    6.53
  15   3  -9   17.78    9.85
 -15  -3   9    0.60    6.91
 -15  -3   9   -0.00    7.20
 -15   3  10    8.04    8.21
  15   3 -10   -0.00    6.79
 -15  -3  10   -0.00    7.04
 -15  -3  10   10.39    9.34
 -15   3  11    2.71    6.11
  15   3 -11    3.93    8.47
 -15  -3  11    7.98    8.93
 -15  -3  11   16.78   10.13
 -15   3  12    3.01    7.08
  15   3 -12    0.06    6.91
 -15  -3  12   -0.00    7.32
 -15  -3  12    0.00    7.44
 -15   3  13    0.69    6.67
  15   3 -13    4.12    7.69
 -15  -3  13   -0.00    7.36
 -15  -3  13   -0.00    7.85
 -15   3  14   -0.00    9.10
  15   3 -14    0.77    7.35
 -15  -3  14    5.16    7.86
 -15  -3  14    0.83    7.95
  15   3 -15   -0.00    6.73
 -15  -3  15    6.54    9.06
 -15  -3  16   -0.00    7.72
  15  -3 -17    5.46    7.82
  15  -3 -18    9.29    7.78
  15  -3 -19   11.47    7.88
  15  -3 -20   -0.00    6.78
  15  -3 -21    7.74    8.74
 -15   4   1    3.63    6.58
 -15  -4   1    0.00    7.22
 -15  -4   1   -0.00    7.80
 -15   4   2   -0.00    6.66
 -15  -4   2   -0.00    5.61
 -15  -4   2    0.35    7.42
 -15   4   3    0.00    6.98
 -15  -4   3   -0.00    8.38
 -15  -4   3    6.58    8.27
 -15   4   4    5.16    6.51
 -15  -4   4   -0.00    6.98
 -15  -4   4    0.40    6.11
 -15   4   5   12.65    7.15
 -15  -4   5   -0.00    7.94
 -15  -4   5    0.00    6.53
 -15   4   6   -0.00    5.73
 -15  -4   6    0.00    8.09
 -15  -4   6    1.08    6.48
 -15   4   7    4.54    6.25
 -15  -4   7    0.00    7.51
 -15  -4   7    3.93    8.33
 -15   4   8    6.46    6.53
  15   4  -8    0.00    7.79
 -15  -4   8    1.88    8.49
 -15  -4   8    0.00    6.86
 -15   4   9    7.97    8.39
  15   4  -9   -0.00    7.57
 -15  -4   9    5.18    8.09
 -15  -4   9    8.23    8.10
 -15   4  10    1.80    6.89
  15   4 -10    4.02    7.58
 -15  -4  10    0.00    7.32
 -15  -4  10    4.93    8.06
  15   4 -11    0.00    7.03
 -15  -4  11   -0.00    7.76
 -15  -4  11   -0.00    7.38
  15   4 -12    0.00    7.41
 -15  -4  12   -0.00    8.45
 -15  -4  12    0.00    6.47
  15   4 -13    3.96    8.06
 -15  -4  13   -0.00    6.88
 -15   5   1    6.20    6.58
 -15  -5   1    4.77    8.11
 -15   5   2   -0.00    6.12
 -15  -5   2   -0.00    6.72
 -15  -5   2    0.00    7.41
 -15   5   3   -0.00    5.29
 -15  -5   3   -0.00    8.03
 -15  -5   3    3.36    9.33
 -15  -5   4   -0.00    8.22
 -15  -5   4   -0.00    7.64
 -15  -5   5    0.73    5.94
 -15  -5   5    5.77    8.25
 -15  -5   6    2.22    7.64
 -15  -5   6    3.61    7.47
 -15  -5   7   -0.00    9.46
 -15  -5   7    0.00    7.18
 -15  -5   8    6.16    8.73
 -15  -5   8   -0.00    6.23
  15   5  -9    4.28    8.02
 -15  -5   9    0.00    6.79
 -15  -5   9   -0.00    7.94
  15   5 -10    5.94    8.67
 -15  -6   1   -0.00    6.87
 -15  -6   2    1.73    8.28
 -15  -6   3    0.00    8.00
 -15  -6   3   -0.00    7.31
 -15  -6   4    4.20    8.43
 -15  -6   4    3.23    8.25
 -14   0   1    1.90    6.09
 -14   0   1   -0.00    7.27
 -14   0   2    9.67    7.57
 -14   0   2   10.31    8.24
 -14   0   3   -0.00    4.88
 -14   0   3    8.98    7.70
  14   0  -3    0.00    5.52
 -14   0   4   20.06    9.52
 -14   0   4   -0.00    8.41
  14   0  -4    4.73    6.50
 -14   0   5   -0.00    6.23
 -14   0   5   -0.00    6.12
  14   0  -5   -0.00    6.62
 -14   0   6    5.02    7.65
 -14   0   6    5.76    7.64
  14   0  -6    5.18    7.37
 -14   0   7   -0.00    6.24
 -14   0   7   -0.00    7.31
  14   0  -7    1.16    6.44
 -14   0   8   -0.00    6.04
 -14   0   8   -0.00    5.86
  14   0  -8    4.43    7.16
 -14   0   9    6.77    7.01
 -14   0   9    6.40    7.21
  14   0  -9   -0.00    6.64
 -14   0  10   14.55    8.85
  14   0 -10   11.35    8.26
 -14   0  11   -0.00    6.79
  14   0 -11    0.00    5.64
 -14   0  12    5.65    6.98
  14   0 -12    5.05    6.96
 -14   0  13    1.59    8.23
  14   0 -13   -0.00    5.49
 -14   0  14   13.30    9.00
  14   0 -14    5.43    7.12
 -14   0  15   -0.00    7.84
  14   0 -15    0.00    6.83
 -14   0  16    0.00    7.78
  14   0 -16    4.36    6.40
 -14   0  17    7.34    9.08
  14   0 -17   -0.00    6.07
 -14   0  18    0.00    7.23
  14   0 -18   15.47    8.45
 -14   0  19   -0.00    7.19
  14   0 -19    7.92    7.59
 -14   0  20    2.65    7.44
  14   0 -20   -0.00    6.35
 -14   0  21   -0.00    6.92
  14   0 -21    2.72    7.75
 -14   0  22    0.00    8.01
  14   0 -22   -0.00    7.28
 -14   0  23   -0.00    7.17
 -14   0  24    7.40    8.02
 -14   1   1    4.00    6.65
 -14   1   1    4.28    7.57
 -14  -1   1    5.71    6.67
 -14  -1   1    2.62    6.67
 -14   1   2    4.13    6.76
 -14   1   2   -0.00    6.29
 -14  -1   2   -0.00    7.24
 -14  -1   2   -0.00    6.05
 -14   1   3   -0.00    6.16
 -14   1   3    5.50    7.62
  14  -1  -3    2.51    6.02
 -14  -1   3   -0.00    5.58
 -14  -1   3   -0.00    5.36
 -14   1   4   -0.00    7.09
 -14   1   4    4.48    6.45
  14  -1  -4    0.00    5.32
  14   1  -4   -0.00    6.46
 -14  -1   4    7.60    7.47
 -14  -1   4    3.86    5.81
 -14   1   5    0.27    6.93
 -14   1   5    5.25    6.93
  14  -1  -5    0.00    7.11
  14   1  -5    2.61    6.45
 -14  -1   5   -0.00    6.71
 -14  -1   5   -0.00    7.88
 -14   1   6   12.45    8.77
 -14   1   6   14.48    8.46
  14  -1  -6    1.67    6.20
  14   1  -6    0.00    7.09
 -14  -1   6    3.80    7.41
 -14  -1   6    9.74    8.38
 -14   1   7    0.04    5.77
 -14   1   7    4.06    6.15
  14  -1  -7    0.92    5.98
  14   1  -7    1.86    6.70
 -14  -1   7    0.00    6.89
 -14  -1   7    0.04    6.64
 -14   1   8    5.28    6.37
 -14   1   8   -0.00    6.63
  14  -1  -8    2.69    4.94
  14   1  -8    0.00    6.02
 -14  -1   8    1.93    6.54
 -14  -1   8   -0.00    7.40
 -14   1   9    3.82    6.00
 -14   1   9   -0.00    6.35
  14  -1  -9    0.00    6.53
  14   1  -9    0.01    7.86
 -14  -1   9    1.61    5.33
 -14  -1   9    2.75    6.97
 -14   1  10    9.30    7.73
  14  -1 -10    7.73    6.57
  14   1 -10    8.63    8.14
 -14  -1  10   -0.00    6.02
 -14  -1  10   15.02    9.47
 -14   1  11    0.00    6.51
  14  -1 -11    2.66    8.10
  14   1 -11    1.85    6.83
 -14  -1  11    1.54    7.89
 -14   1  12   -0.00    6.97
  14  -1 -12    2.32    7.28
  14   1 -12    0.00    6.92
 -14  -1  12    4.38    7.60
 -14   1  13   -0.00    8.53
  14  -1 -13    0.00    6.98
  14   1 -13   -0.00    6.43
 -14  -1  13    1.22    5.27
 -14   1  14    0.91    6.88
  14  -1 -14   -0.00    6.87
  14   1 -14    0.12    6.75
 -14  -1  14   -0.00    6.89
 -14   1  15    6.60    7.91
  14  -1 -15   -0.00    7.06
  14   1 -15    0.77    7.00
 -14  -1  15    2.17    6.93
 -14   1  16    1.16    6.86
  14  -1 -16    4.92    7.54
  14   1 -16   11.61    8.02
 -14  -1  16    1.14    7.34
 -14   1  17   -0.00    8.23
  14  -1 -17    2.43    6.28
  14   1 -17    1.80    6.79
 -14  -1  17    5.06    8.68
 -14   1  18    0.00    5.56
  14  -1 -18    0.85    6.33
  14   1 -18   -0.00    6.95
 -14  -1  18    4.45    7.58
 -14   1  19    5.84    7.81
  14  -1 -19   -0.00    6.59
  14   1 -19    2.97    6.41
 -14  -1  19    3.51    8.60
 -14   1  20    8.14    8.96
  14  -1 -20    1.73    7.93
  14   1 -20    1.90    6.89
 -14  -1  20   -0.00    7.78
 -14   1  21    0.00    7.44
  14  -1 -21    0.00    7.28
  14   1 -21    2.45    6.32
 -14  -1  21   -0.00    8.19
 -14   1  22   -0.00    7.26
  14  -1 -22    2.92    7.55
  14   1 -22    0.00    6.15
 -14  -1  22   -0.00    7.45
 -14   1  23   -0.00    7.42
  14  -1 -23    1.82    7.70
 -14   1  24   -0.00    7.12
 -14   1  25    2.61    7.85
 -14   1  26   -0.00    7.23
 -14   2   1    2.02    6.36
 -14  -2   1    0.76    6.23
 -14  -2   1   -0.00    7.34
 -14   2   2    4.51    7.34
 -14  -2   2    9.56    8.18
 -14  -2   2    1.25    7.34
 -14   2   3    5.93    6.88
 -14  -2   3    0.00    6.99
 -14  -2   3    2.94    6.64
 -14   2   4    2.79    6.43
 -14   2   4    4.82    6.91
 -14  -2   4    3.85    6.89
 -14  -2   4   -0.00    6.30
 -14   2   5   -0.00    7.03
 -14   2   5    5.54    7.24
  14  -2  -5   -0.00    6.35
  14   2  -5   -0.00    7.77
 -14  -2   5   -0.00    6.19
 -14  -2   5   -0.00    5.88
 -14   2   6    0.00    6.88
 -14   2   6    0.00    6.14
  14  -2  -6   -0.00    6.00
  14   2  -6   12.75    9.31
 -14  -2   6    2.07    7.02
 -14  -2   6    2.00    7.06
 -14   2   7   -0.00    6.78
 -14   2   7    6.52    7.37
  14  -2  -7    1.30    5.77
  14   2  -7   -0.00    6.92
 -14  -2   7   -0.00    7.12
 -14  -2   7   -0.00    6.71
 -14   2   8   -0.00    5.84
 -14   2   8    0.00    6.44
  14  -2  -8    3.42    7.67
  14   2  -8    1.30    6.69
 -14  -2   8    3.26    6.62
 -14  -2   8   -0.00    5.87
 -14   2   9   -0.00    6.23
  14  -2  -9    5.25    6.77
  14   2  -9   -0.00    6.66
 -14  -2   9    6.59    7.64
 -14  -2   9   10.20    8.75
 -14   2  10   -0.00    7.58
  14  -2 -10    3.42    6.02
  14   2 -10   -0.00    6.03
 -14  -2  10    7.52    8.53
 -14  -2  10    1.49    7.19
 -14   2  11    3.57    6.58
  14  -2 -11    5.58    7.15
  14   2 -11    1.31    6.02
 -14  -2  11    0.38    5.58
 -14  -2  11   -0.00    6.71
 -14   2  12    8.03    8.07
  14  -2 -12    1.31    6.33
  14   2 -12    9.86    8.07
 -14  -2  12    4.29    7.03
 -14  -2  12   19.18   10.02
 -14   2  13    8.68    9.04
  14  -2 -13   -0.00    5.57
  14   2 -13    1.92    5.95
 -14  -2  13   -0.00    7.73
 -14   2  14    0.00    7.44
  14  -2 -14    2.37    6.47
  14   2 -14    5.11    7.40
 -14  -2  14   15.69    9.56
 -14   2  15   -0.00    6.41
  14  -2 -15    0.32    5.03
  14   2 -15   -0.00    6.97
 -14  -2  15   -0.00    7.35
 -14   2  16    0.00    7.11
  14  -2 -16    6.70    6.44
  14   2 -16   -0.00    7.35
 -14  -2  16   -0.00    5.87
 -14   2  17   -0.00    6.53
  14  -2 -17    0.22    5.39
  14   2 -17    0.00    6.71
 -14  -2  17   -0.00    8.55
 -14   2  18    8.45    7.44
  14  -2 -18    0.84    6.72
  14   2 -18    7.26    8.04
 -14  -2  18    8.74    8.07
 -14   2  19    1.59    7.86
  14  -2 -19    2.89    7.31
  14   2 -19   -0.00    7.17
 -14  -2  19    7.33    7.84
 -14   2  20    1.33    7.55
  14  -2 -20   -0.00    5.76
  14   2 -20   -0.00    6.82
 -14  -2  20    4.26    8.18
 -14   2  21   -0.00    7.67
  14  -2 -21   -0.00    6.64
  14   2 -21   -0.00    6.24
 -14   2  22    7.52    7.71
  14  -2 -22   -0.00    6.74
 -14   2  23    6.72    9.31
  14  -2 -23   -0.00    6.24
 -14   2  24   -0.00    8.79
 -14   2  25   -0.00    7.20
 -14   3   1    3.16    6.49
 -14  -3   1   -0.00    6.26
 -14  -3   1    8.64    7.70
 -14   3   2   -0.00    5.26
 -14  -3   2    1.36    7.27
 -14  -3   2    9.82    8.51
 -14   3   3    0.00    6.02
 -14  -3   3    0.99    5.93
 -14  -3   3   -0.00    5.81
 -14   3   4    2.23    6.28
 -14  -3   4    1.38    5.06
 -14  -3   4    7.83    7.98
 -14   3   5   -0.00    6.77
 -14  -3   5   -0.00    7.70
 -14  -3   5    4.43    7.08
 -14   3   6   11.73    7.60
  14   3  -6    1.01    7.34
 -14  -3   6    0.81    6.91
 -14  -3   6    2.18    6.70
 -14   3   7    5.37    7.59
  14   3  -7   -0.00    6.52
 -14  -3   7    2.29    7.63
 -14  -3   7    9.58    7.01
 -14   3   8    0.56    6.17
  14   3  -8   -0.00    7.42
 -14  -3   8   -0.00    8.20
 -14  -3   8   -0.00    7.38
 -14   3   9   -0.00    6.47
  14   3  -9   -0.00    8.27
 -14  -3   9    0.00    6.87
 -14  -3   9    0.00    7.45
 -14   3  10    5.59    8.50
  14   3 -10   -0.00    7.60
 -14  -3  10    3.21    7.43
 -14  -3  10    0.84    7.22
 -14   3  11    8.79    8.17
  14  -3 -11    2.83    7.56
  14   3 -11    4.43    7.21
 -14  -3  11    7.61    8.36
 -14  -3  11    2.60    8.87
 -14   3  12    3.35    7.14
  14  -3 -12   -0.00    5.49
  14   3 -12   -0.00    7.43
 -14  -3  12   -0.00    5.86
 -14  -3  12    0.00    7.19
 -14   3  13    8.60    7.45
  14  -3 -13    1.54    5.83
  14   3 -13    0.00    5.21
 -14  -3  13   -0.00    6.40
 -14  -3  13    2.58    6.97
 -14   3  14    0.76    7.35
  14  -3 -14    0.94    6.48
  14   3 -14   -0.00    7.90
 -14  -3  14    0.03    6.92
 -14   3  15   -0.00    7.10
  14  -3 -15    3.15    5.88
  14   3 -15    5.68    7.51
 -14  -3  15    7.67    8.46
 -14   3  16    1.54    7.22
  14  -3 -16    4.35    7.23
  14   3 -16   -0.00    6.89
 -14  -3  16    1.16    7.55
 -14   3  17    0.00    6.83
  14  -3 -17   -0.00    7.26
  14   3 -17    6.76    7.04
 -14  -3  17   -0.00    7.41
 -14   3  18   -0.00    6.59
  14  -3 -18   -0.00    5.85
  14   3 -18   12.75    8.47
 -14   3  19    2.28    6.00
  14  -3 -19    1.88    6.01
  14   3 -19    0.00    6.38
 -14   3  20    8.01    8.73
  14  -3 -20   -0.00    6.86
 -14   3  21    0.00    7.15
  14  -3 -21    2.83    7.44
 -14   3  22    0.00    7.26
  14  -3 -22   -0.00    5.63
 -14   3  23    4.88    7.88
  14  -3 -23   11.56    8.98
  14  -3 -24   -0.00    6.99
 -14   4   1   -0.00    5.84
 -14  -4   1   14.50    9.09
 -14  -4   1    1.03    6.89
 -14   4   2   -0.00    5.80
 -14  -4   2   -0.00    8.22
 -14  -4   2   -0.00    8.29
 -14   4   3    3.35    5.90
 -14  -4   3    2.24    6.10
 -14  -4   3   -0.00    6.95
 -14   4   4    0.00    6.19
 -14  -4   4    1.34    6.43
 -14  -4   4   -0.00    6.51
 -14   4   5    8.11    6.65
 -14  -4   5    0.67    5.85
 -14  -4   5    0.00    7.38
 -14   4   6   -0.00    5.52
  14   4  -6    0.00    7.83
 -14  -4   6    0.00    7.15
 -14  -4   6   -0.00    7.13
 -14   4   7   -0.00    5.01
  14   4  -7    7.82    7.09
 -14  -4   7   -0.00    7.50
 -14  -4   7   -0.00    7.09
 -14   4   8    4.48    7.16
  14   4  -8   13.68    9.02
 -14  -4   8    5.82    7.84
 -14  -4   8    0.00    6.26
 -14   4   9    3.15    7.18
  14   4  -9   -0.00    7.27
 -14  -4   9    0.00    6.57
 -14  -4   9   11.08    8.96
 -14   4  10   10.06    7.94
  14   4 -10    9.35    8.48
 -14  -4  10    4.04    7.85
 -14  -4  10    2.66    6.78
 -14   4  11    3.28    5.99
  14   4 -11   -0.00    7.63
 -14  -4  11    6.74    8.00
 -14  -4  11    4.99    8.27
 -14   4  12    9.26    7.85
  14   4 -12    4.75    8.32
 -14  -4  12    2.29    6.74
 -14  -4  12    5.36    8.44
 -14   4  13    7.41    7.87
  14   4 -13   -0.00    7.63
 -14  -4  13    4.72    7.97
 -14  -4  13   -0.00    7.90
 -14   4  14    4.49    5.76
  14   4 -14    5.91    8.07
 -14  -4  14   -0.00    7.24
 -14  -4  14   -0.00    7.39
 -14   4  15    4.99    6.48
  14   4 -15    8.70    8.87
 -14   4  16    0.00    7.64
  14   4 -16    6.72    8.21
 -14   4  17    0.00    6.43
  14  -4 -17   -0.00    6.48
  14   4 -17   -0.00    8.02
 -14   4  18    0.00    7.23
  14  -4 -18   10.79    7.81
  14   4 -18    9.36    8.54
 -14   4  19    4.34    7.87
  14  -4 -19   17.53    9.07
 -14   4  20    2.71    7.34
  14  -4 -20    6.00    8.03
  14  -4 -21    9.43    8.67
  14  -4 -22    2.73    6.53
  14  -4 -23    0.00    7.21
  14  -4 -24   -0.00    6.25
 -14   5   1   -0.00    6.51
 -14  -5   1    4.63    8.46
 -14  -5   1    9.85    9.68
 -14   5   2    5.05    5.65
 -14  -5   2    3.80    6.98
 -14  -5   2   -0.00    7.05
 -14   5   3    5.46    5.83
 -14  -5   3    0.00    7.50
 -14  -5   3    5.21    7.83
 -14   5   4    0.30    6.35
 -14  -5   4    6.00    7.34
 -14  -5   4    1.86    6.49
 -14   5   5    9.75    8.14
 -14  -5   5    1.44    7.46
 -14  -5   5    0.00    6.29
 -14   5   6    2.18    6.42
 -14  -5   6    0.00    6.44
 -14  -5   6    1.07    7.71
 -14   5   7   -0.00    6.50
 -14  -5   7    1.29    7.78
 -14  -5   7    4.46    7.73
 -14   5   8    5.47    6.70
  14   5  -8    2.64    6.41
 -14  -5   8    1.39    6.34
 -14  -5   8   -0.00    7.83
 -14   5   9    1.71    5.84
  14   5  -9   -0.00    6.37
 -14  -5   9    3.79    7.69
 -14  -5   9   -0.00    8.13
 -14   5  10   12.25    7.21
  14   5 -10    7.48    8.67
 -14  -5  10    2.33    6.23
 -14  -5  10    2.64    7.14
 -14   5  11    0.00    6.66
  14   5 -11    4.34    7.69
 -14  -5  11    6.41    7.67
 -14  -5  11    4.73    7.69
 -14   5  12    1.08    8.58
  14   5 -12   -0.00    7.10
 -14  -5  12    6.55    6.76
 -14   5  13   -0.00    6.34
  14   5 -13    0.23    6.91
 -14  -5  13   11.35    8.12
 -14   5  14    2.11    6.72
  14   5 -14    4.03    7.98
 -14  -5  14   -0.00    8.08
 -14   5  15   13.55    8.75
  14   5 -15    3.95    7.91
 -14  -5  15    1.84    6.06
 -14   5  16   16.98    9.63
  14   5 -16   10.74    8.65
 -14  -5  16    2.64    6.27
 -14   5  17   -0.00    6.98
  14  -5 -24   -0.00    6.89
 -14   6   1    4.88    5.57
 -14  -6   1   -0.00    6.27
 -14   6   2   10.37    7.36
 -14  -6   2    0.85    7.51
 -14   6   3    0.00    5.17
 -14  -6   3    0.22    6.81
 -14  -6   3   13.40   10.35
 -14   6   4    4.26    5.96
 -14  -6   4    3.68    7.03
 -14  -6   4    4.27    8.46
 -14   6   5    1.86    5.33
 -14  -6   5   -0.00    7.10
 -14  -6   5    0.00    8.82
 -14   6   6   -0.00    5.07
 -14  -6   6    7.02    8.04
 -14  -6   6    0.00    7.49
 -14   6   7    0.00    5.18
 -14  -6   7   13.93    8.93
 -14  -6   7    4.74    7.51
 -14   6   8    4.29    6.12
 -14  -6   8    1.11    7.83
 -14   6   9    0.00    5.89
  14   6  -9    0.00    6.99
 -14  -6   9    0.00    7.87
 -14   6  10    0.00    6.69
  14   6 -10    4.17    7.43
 -14  -6  10   -0.00    6.33
 -14   6  11   -0.00    7.30
  14   6 -11    3.36    9.19
 -14  -6  11    0.25    6.51
 -14   6  12    5.95    7.56
  14   6 -12    3.08    6.94
 -14  -6  12   -0.00    6.66
 -14   6  13    1.27    6.26
  14   6 -13    3.47    7.15
 -14  -6  13    0.00    7.52
 -14   6  14   10.43    8.33
  14   6 -14    0.00    7.53
 -14  -6  14   -0.00    7.01
 -14   7   1   -0.00    6.81
 -14  -7   1    7.76    8.65
 -14   7   2    3.68    5.47
 -14  -7   2    2.08    6.14
 -14   7   3    4.55    4.66
 -14  -7   3   10.64    8.34
 -14   7   4   -0.00    5.13
 -14  -7   4    0.00    7.19
 -14   7   5   11.82    6.90
 -14  -7   5   11.34    8.49
 -14   7   6    5.61    5.88
 -14  -7   6    4.17    7.86
 -14   7   7    6.91    6.38
 -14  -7   7    7.64    8.46
 -14   7   8    0.00    5.36
 -14  -7   8    4.04    7.95
 -14   7   9    0.00    5.93
 -14  -7   9    0.00    7.61
 -14   7  10   -0.00    7.73
  14   7 -10   -0.00    7.64
 -14  -7  10    6.50    8.73
  14   7 -11   -0.00    7.51
 -14  -7  11    3.36    7.48
 -14   8   1    1.12    5.27
 -14  -8   1    2.24    8.76
 -14   8   2   -0.00    3.97
 -14  -8   2    0.00    8.34
 -14   8   3    1.28    5.29
 -14  -8   3    0.00    7.75
 -14   8   4   -0.00    4.84
 -14  -8   4    0.82    7.49
 -14   8   5   -0.00    5.94
 -14  -8   5   -0.00    7.66
 -13   0   1   24.04    9.84
 -13   0   1   28.82    9.98
 -13   0   2   -0.00    6.79
 -13   0   2   -0.00    5.79
  13   0  -2    0.03    5.01
 -13   0   3    6.68    7.17
 -13   0   3   -0.00    6.56
  13   0  -3    1.00    5.59
 -13   0   4    3.89    7.36
 -13   0   4   -0.00    6.53
  13   0  -4    2.83    6.32
 -13   0   5    0.00    6.89
 -13   0   5    9.91    6.71
  13   0  -5    2.82    6.84
 -13   0   6   -0.00    5.76
 -13   0   6    0.55    5.53
  13   0  -6    1.09    6.81
 -13   0   7   10.81    7.84
 -13   0   7    0.00    7.26
  13   0  -7   18.09    8.54
 -13   0   8    0.00    5.59
 -13   0   8    0.00    6.54
  13   0  -8    0.99    5.95
 -13   0   9    0.35    6.79
  13   0  -9   -0.00    5.72
 -13   0  10    1.27    7.37
  13   0 -10    0.00    5.79
  13   0 -11   21.29    9.48
 -13   0  12    0.80    5.50
  13   0 -12   -0.00    6.60
 -13   0  13    4.09    6.70
  13   0 -13    7.50    7.37
 -13   0  14   -0.00    7.44
  13   0 -14    2.44    5.66
 -13   0  15   -0.00    7.00
  13   0 -15   -0.00    6.03
 -13   0  16    0.98    7.41
  13   0 -16   -0.00    6.21
 -13   0  17    6.92    7.92
  13   0 -17    5.42    7.16
 -13   0  18   -0.00    6.87
  13   0 -18    0.55    5.64
 -13   0  19   -0.00    7.15
  13   0 -19    0.00    6.93
 -13   0  20   12.70    8.89
  13   0 -20    1.16    7.07
 -13   0  21   -0.00    6.91
  13   0 -21   -0.00    7.03
 -13   0  22   -0.00    7.66
  13   0 -22   -0.00    6.92
 -13   0  23    1.14    8.37
  13   0 -23    0.42    6.92
 -13   0  24    6.56    9.06
  13   0 -24   -0.00    8.32
 -13   0  25    0.00    6.77
  13   0 -25    0.57    5.23
 -13   1   1   -0.00    6.40
 -13   1   1   -0.00    6.85
 -13  -1   1    1.52    7.27
 -13  -1   1    3.53    5.76
 -13   1   2   -0.00    6.33
 -13   1   2   -0.00    5.95
  13  -1  -2    0.96    6.03
 -13  -1   2    4.18    6.86
 -13  -1   2    1.49    6.85
 -13   1   3    3.72    6.41
 -13   1   3    1.83    6.60
  13  -1  -3    9.09    6.83
  13   1  -3    5.18    6.88
 -13  -1   3    1.35    6.25
 -13  -1   3    0.00    5.45
 -13   1   4    5.61    7.03
 -13   1   4    2.25    6.83
  13  -1  -4   -0.00    5.38
  13   1  -4   -0.00    6.69
 -13  -1   4    5.90    7.40
 -13  -1   4   -0.00    5.31
 -13   1   5   30.95    9.73
 -13   1   5   29.92   10.72
  13  -1  -5   18.85    9.33
  13   1  -5   29.71   10.90
 -13  -1   5   15.16    8.71
 -13  -1   5   31.30   10.85
 -13   1   6   -0.00    5.67
 -13   1   6   -0.00    6.13
  13  -1  -6    0.00    7.38
  13   1  -6    0.00    5.95
 -13  -1   6    1.02    7.53
 -13  -1   6    3.06    7.12
 -13   1   7    6.63    6.74
 -13   1   7    3.38    6.73
  13  -1  -7    0.00    5.40
  13   1  -7   -0.00    7.53
 -13  -1   7    5.36    6.69
 -13  -1   7    0.00    6.72
 -13   1   8    2.74    7.06
  13  -1  -8   -0.00    5.56
  13   1  -8    2.36    6.18
 -13  -1   8    4.84    6.82
 -13  -1   8    0.00    5.42
 -13   1   9    5.62    8.07
  13  -1  -9   26.11   10.09
  13   1  -9   19.30    9.18
 -13  -1   9   20.89    9.40
 -13  -1   9    7.24    7.76
 -13   1  10    5.53    7.30
  13  -1 -10    0.00    5.98
  13   1 -10    0.69    5.33
 -13  -1  10    9.39    9.18
 -13   1  11    0.45    7.73
  13  -1 -11   -0.00    5.69
  13   1 -11   -0.00    6.26
 -13  -1  11    8.44    8.37
 -13   1  12   -0.00    6.70
  13  -1 -12    0.00    6.35
  13   1 -12   -0.00    6.23
 -13  -1  12   -0.00    6.43
 -13   1  13    0.97    6.98
  13  -1 -13   -0.00    5.73
  13   1 -13    7.16    7.03
 -13  -1  13    3.32    7.36
 -13   1  14   -0.00    5.79
  13  -1 -14    0.00    4.88
  13   1 -14    2.51    7.33
 -13  -1  14   11.92    8.63
 -13   1  15   10.45    8.32
  13  -1 -15   10.91    8.01
  13   1 -15    9.75    7.27
 -13  -1  15    1.47    7.72
 -13   1  16   -0.00    7.25
  13  -1 -16   -0.00    5.94
  13   1 -16    1.32    5.92
 -13  -1  16    0.12    6.86
 -13   1  17    7.22    7.62
  13  -1 -17   -0.00    6.27
  13   1 -17    4.17    7.17
 -13  -1  17    6.64    9.55
 -13   1  18    5.60    7.73
  13  -1 -18    2.67    6.36
  13   1 -18    1.92    7.13
 -13  -1  18    4.38    8.01
 -13   1  19    7.20    7.83
  13  -1 -19    0.00    7.71
  13   1 -19    3.49    6.17
 -13  -1  19    1.88    7.52
 -13   1  20   -0.00    6.75
  13  -1 -20    8.46    9.32
  13   1 -20   -0.00    7.32
 -13  -1  20   -0.00    6.91
 -13   1  21   -0.00    6.37
  13  -1 -21   18.24    8.78
  13   1 -21   11.56    8.98
 -13  -1  21    8.29    8.11
 -13   1  22    2.14    7.72
  13  -1 -22    0.00    7.05
  13   1 -22    1.89    7.40
 -13  -1  22   -0.00    7.11
 -13   1  23    2.98    7.75
  13  -1 -23    6.10    8.07
  13   1 -23   -0.00    7.35
 -13  -1  23    5.53    8.30
 -13   1  24    4.72    8.93
  13  -1 -24   -0.00    6.47
  13   1 -24    2.63    8.39
 -13   1  25    0.00    7.78
  13  -1 -25    1.92    8.13
  13   1 -25   -0.00    8.28
 -13   1  26   -0.00    6.19
  13  -1 -26    0.61    7.87
 -13   1  27   -0.00    5.58
 -13   2   1    8.34    6.36
 -13   2   1   10.24    6.95
 -13  -2   1   14.39    8.38
 -13  -2   1    4.24    7.62
 -13   2   2   -0.00    5.73
 -13   2   2    5.72    6.64
  13  -2  -2   -0.00    4.50
 -13  -2   2    0.42    6.12
 -13  -2   2   -0.00    6.18
 -13   2   3    3.47    6.86
 -13   2   3    5.80    7.16
  13  -2  -3    0.00    6.39
 -13  -2   3   -0.00    5.92
 -13  -2   3    1.70    6.36
 -13   2   4    2.67    5.32
 -13   2   4    0.00    6.39
  13  -2  -4    2.43    5.63
  13   2  -4   -0.00    5.70
 -13  -2   4    2.60    6.72
 -13  -2   4   14.46    8.17
 -13   2   5    2.95    6.05
 -13   2   5    4.35    6.95
  13  -2  -5    0.00    5.76
  13   2  -5   -0.00    5.23
 -13  -2   5    0.78    6.25
 -13  -2   5   -0.00    7.10
 -13   2   6    0.41    5.67
 -13   2   6    4.07    6.39
  13  -2  -6   -0.00    6.27
  13   2  -6    0.74    6.13
 -13  -2   6   11.93    7.86
 -13  -2   6    7.05    7.22
 -13   2   7   16.14    8.68
  13  -2  -7   12.37    8.20
  13   2  -7    8.96    8.08
 -13  -2   7    8.93    7.99
 -13  -2   7   12.06    8.33
 -13   2   8    0.00    6.03
  13  -2  -8   -0.00    4.99
  13   2  -8    0.09    5.48
 -13  -2   8    3.87    6.15
 -13  -2   8   10.68    8.39
 -13   2   9   -0.00    6.61
  13  -2  -9   -0.00    5.61
  13   2  -9    0.00    6.66
 -13  -2   9    4.29    6.26
 -13  -2   9   11.39    8.04
 -13   2  10   -0.00    6.82
  13  -2 -10    4.20    6.17
  13   2 -10    4.15    6.83
 -13  -2  10    2.39    5.68
 -13  -2  10   -0.00    7.94
 -13   2  11   18.21    9.78
  13  -2 -11   10.77    8.01
  13   2 -11   23.94    9.54
 -13  -2  11   11.16    8.69
 -13   2  12    3.43    6.48
  13  -2 -12    2.24    6.28
  13   2 -12    5.97    6.92
 -13  -2  12    2.45    7.29
 -13   2  13    1.27    7.20
  13  -2 -13   -0.00    5.99
  13   2 -13    9.58    7.97
 -13  -2  13    0.00    6.48
 -13   2  14   -0.00    5.54
  13  -2 -14   -0.00    5.98
  13   2 -14   -0.00    5.48
 -13  -2  14   12.36    8.33
 -13   2  15    0.00    6.23
  13  -2 -15   -0.00    5.58
  13   2 -15    1.32    6.18
 -13  -2  15   -0.00    6.25
 -13   2  16   11.06    8.21
  13  -2 -16   -0.00    6.38
  13   2 -16    0.00    6.38
 -13  -2  16    3.66    7.34
 -13   2  17    3.14    8.01
  13  -2 -17    8.27    7.92
  13   2 -17    5.15    6.57
 -13  -2  17    4.24    7.32
 -13   2  18    2.35    6.25
  13  -2 -18    5.35    8.37
  13   2 -18    0.00    6.12
 -13   2  19    3.39    6.74
  13  -2 -19    2.88    7.51
  13   2 -19   -0.00    7.20
 -13  -2  19   10.74    9.06
 -13   2  20   -0.00    6.22
  13  -2 -20   -0.00    5.66
  13   2 -20    0.86    5.98
 -13  -2  20    8.91    9.39
 -13   2  21    5.11    7.52
  13  -2 -21    8.02    7.11
  13   2 -21    3.21    6.17
 -13  -2  21    4.23    8.57
 -13   2  22   -0.00    7.39
  13  -2 -22    0.00    5.98
  13   2 -22    5.58    7.82
 -13   2  23    0.00    7.29
  13  -2 -23    0.00    6.18
  13   2 -23   10.85    8.24
 -13   2  24   -0.00    7.77
  13  -2 -24   -0.00    5.04
  13   2 -24    3.11    7.66
 -13   2  25   -0.00    6.74
  13  -2 -25    6.32    6.92
 -13   2  26    7.80    9.67
  13  -2 -26   -0.00    6.45
 -13   2  27    7.89    8.67
 -13   2  28   10.00    8.79
 -13   3   1    2.45    5.48
 -13  -3   1    0.00    6.57
 -13  -3   1    0.00    6.04
 -13   3   2   -0.00    5.90
 -13  -3   2    0.51    6.57
 -13  -3   2    1.82    7.03
 -13   3   3    6.49    6.93
 -13   3   3    2.73    6.62
 -13  -3   3    1.89    6.93
 -13  -3   3    1.01    7.21
 -13   3   4   -0.00    5.49
 -13   3   4    3.90    7.08
  13   3  -4    4.61    7.16
 -13  -3   4    5.79    7.06
 -13  -3   4    4.64    6.64
 -13   3   5    0.00    6.31
 -13   3   5    6.06    6.14
  13  -3  -5    8.48    7.20
  13   3  -5    8.27    8.38
 -13  -3   5   15.78    9.89
 -13  -3   5    4.05    7.27
 -13   3   6    0.23    6.15
  13  -3  -6    0.38    5.36
 -13  -3   6   -0.00    6.71
 -13  -3   6    1.52    6.69
 -13   3   7    0.00    6.01
  13  -3  -7    1.50    5.51
  13   3  -7    4.47    6.11
 -13  -3   7    0.50    6.98
 -13  -3   7   -0.00    7.06
 -13   3   8    1.00    6.65
  13  -3  -8   -0.00    5.04
  13   3  -8    1.01    6.58
 -13  -3   8   -0.00    7.92
 -13  -3   8    6.01    7.94
 -13   3   9    1.22    5.94
  13  -3  -9   12.91    7.86
  13   3  -9    6.36    6.92
 -13  -3   9    8.45    7.41
 -13  -3   9    0.00    7.36
 -13   3  10   -0.00    6.99
  13  -3 -10    5.84    6.74
  13   3 -10    8.18    8.01
 -13  -3  10   -0.00    6.90
 -13  -3  10    0.00    6.93
 -13   3  11   -0.00    6.59
  13  -3 -11    2.27    5.20
  13   3 -11    3.80    6.24
 -13  -3  11   10.45    8.07
 -13  -3  11    4.58    7.50
 -13   3  12    4.29    6.42
  13  -3 -12    3.82    5.80
  13   3 -12   -0.00    5.88
 -13  -3  12    2.91    6.11
 -13   3  13    0.10    6.71
  13  -3 -13   -0.00    5.22
  13   3 -13    1.13    6.56
 -13  -3  13    3.93    7.36
 -13   3  14    4.13    6.87
  13  -3 -14    1.43    6.81
  13   3 -14    0.74    6.63
 -13  -3  14   11.86    8.82
 -13   3  15    8.30    8.52
  13  -3 -15    4.04    7.15
  13   3 -15    6.88    7.84
 -13  -3  15   10.14    8.95
 -13   3  16    0.96    7.34
  13  -3 -16    3.12    7.31
  13   3 -16   -0.00    6.72
 -13  -3  16    6.98    8.83
 -13   3  17   -0.00    6.38
  13  -3 -17   -0.00    7.37
  13   3 -17   -0.00    7.40
 -13  -3  17    7.66    7.56
 -13   3  18    7.64    7.53
  13  -3 -18   -0.00    6.47
  13   3 -18    0.00    6.84
 -13  -3  18   -0.00    7.60
 -13   3  19    4.47    8.55
  13  -3 -19    7.24    6.95
  13   3 -19    9.88    8.33
 -13  -3  19    1.06    7.05
 -13   3  20    2.09    6.19
  13  -3 -20   -0.00    5.35
  13   3 -20    4.69    6.67
 -13   3  21    2.93    7.07
  13  -3 -21   -0.00    6.52
  13   3 -21    3.69    6.65
 -13   3  22    6.13    7.43
  13  -3 -22    0.00    7.20
  13   3 -22   -0.00    6.26
 -13   3  23   -0.00    7.17
  13  -3 -23    6.84    7.16
  13   3 -23    0.00    5.92
 -13   3  24    5.51    8.31
  13  -3 -24   -0.00    6.49
 -13   3  25    0.00    8.29
  13  -3 -25    6.94    7.62
 -13   3  26   -0.00    8.46
  13  -3 -26   -0.00    6.34
 -13   3  27   -0.00    8.74
 -13   3  28    2.45    7.70
 -13   3  29   -0.00    7.03
 -13   4   1    3.14    5.62
 -13  -4   1   -0.00    7.23
 -13  -4   1    0.46    8.10
 -13   4   2    5.47    6.28
 -13  -4   2    2.24    7.51
 -13  -4   2   18.36    9.73
 -13   4   3   -0.00    6.53
 -13  -4   3   -0.00    6.27
 -13  -4   3   -0.00    8.20
 -13   4   4    0.49    5.40
 -13  -4   4   12.73    8.47
 -13  -4   4   -0.00    7.01
 -13   4   5    0.16    5.95
  13   4  -5    2.78    5.96
 -13  -4   5   -0.00    6.43
 -13  -4   5    4.76    7.11
 -13   4   6   19.32    8.33
  13   4  -6   -0.00    7.60
 -13  -4   6    2.61    7.21
 -13  -4   6    3.27    6.86
 -13   4   7    4.70    7.42
  13   4  -7    8.46    7.04
 -13  -4   7    2.25    6.62
 -13  -4   7   10.78    8.11
 -13   4   8    2.49    5.35
  13   4  -8   -0.00    6.80
 -13  -4   8    0.98    6.57
 -13  -4   8   -0.00    6.75
  13   4  -9    0.46    6.30
 -13  -4   9   -0.00    8.41
 -13  -4   9    9.18    7.93
 -13   4  10    0.00    6.86
  13  -4 -10    0.90    4.90
  13   4 -10   -0.00    7.57
 -13  -4  10    3.12    6.03
 -13  -4  10    1.93    7.59
 -13   4  11    2.41    7.36
  13  -4 -11    0.00    6.04
  13   4 -11   -0.00    7.66
 -13  -4  11    0.96    6.95
 -13  -4  11    0.00    7.61
 -13   4  12    6.17    8.54
  13  -4 -12    6.56    6.37
  13   4 -12    6.65    8.85
 -13  -4  12    4.16    6.57
 -13  -4  12    2.33    7.17
 -13   4  13    1.45    6.78
  13  -4 -13    4.87    7.64
  13   4 -13    2.19    6.90
 -13  -4  13    3.11    6.94
 -13  -4  13    5.90    7.82
 -13   4  14    0.48    6.15
  13  -4 -14    1.34    6.32
  13   4 -14   -0.00    5.20
 -13  -4  14   -0.00    8.66
 -13   4  15    2.23    5.81
  13  -4 -15    0.00    5.77
  13   4 -15   -0.00    6.99
 -13  -4  15    1.52    8.19
 -13   4  16    4.95    5.88
  13  -4 -16    8.12    7.60
  13   4 -16    3.64    6.66
 -13  -4  16    8.22    8.91
 -13   4  17   -0.00    6.62
  13  -4 -17    3.73    6.01
  13   4 -17   -0.00    7.43
 -13   4  18    0.00    6.42
  13  -4 -18    3.94    6.58
  13   4 -18   -0.00    6.29
 -13   4  19    4.86    7.98
  13  -4 -19    3.03    7.03
  13   4 -19   -0.00    7.29
 -13   4  20   -0.00    6.32
  13  -4 -20   -0.00    5.62
  13   4 -20    0.32    7.14
 -13   4  21    0.45    7.47
  13  -4 -21   -0.00    5.67
  13   4 -21    0.00    7.27
 -13   4  22    7.31    8.45
  13  -4 -22    2.29    5.55
  13   4 -22   13.43    8.94
 -13   4  23    3.86    7.89
  13  -4 -23   -0.00    6.22
 -13   4  24   -0.00    8.23
  13  -4 -24   -0.00    6.54
 -13   4  25    9.18    9.30
  13  -4 -25   -0.00    5.66
 -13   4  26    1.07    6.76
  13  -4 -26   -0.00    7.12
 -13   4  27   -0.00    6.76
 -13   5   1    3.43    6.15
 -13  -5   1    3.89    7.12
 -13  -5   1    2.43    7.40
 -13   5   2    0.00    6.14
 -13  -5   2   -0.00    7.67
 -13  -5   2    0.00    7.85
 -13   5   3   -0.00    5.52
 -13  -5   3    1.63    6.49
 -13  -5   3    2.73    7.79
 -13   5   4    6.31    6.98
 -13  -5   4    4.40    7.77
 -13  -5   4   11.33    8.32
 -13   5   5    1.53    5.12
 -13  -5   5    3.88    8.21
 -13  -5   5   -0.00    7.09
 -13   5   6    6.63    5.77
  13   5  -6    3.05    7.45
 -13  -5   6    0.00    6.45
 -13  -5   6    7.34    8.47
 -13   5   7    0.00    6.11
  13   5  -7    2.48    7.50
 -13  -5   7    0.40    7.09
 -13  -5   7   14.46    8.92
 -13   5   8   -0.00    5.13
  13   5  -8    5.45    8.10
 -13  -5   8    0.82    6.54
 -13  -5   8   -0.00    6.04
 -13   5   9    7.01    7.22
  13   5  -9    6.92    8.47
 -13  -5   9    3.34    7.47
 -13  -5   9    1.68    7.32
 -13   5  10    6.75    7.28
  13   5 -10    6.93    8.43
 -13  -5  10    6.43    7.46
 -13  -5  10   14.70    9.60
 -13   5  11    1.46    6.34
  13   5 -11    1.02    5.83
 -13  -5  11   -0.00    8.36
 -13  -5  11   11.48    8.46
 -13   5  12    0.00    8.47
  13   5 -12    1.45    7.07
 -13  -5  12   -0.00    6.07
 -13  -5  12    5.80    8.02
 -13   5  13    8.23    6.92
  13   5 -13   -0.00    6.53
 -13  -5  13   -0.00    6.78
 -13  -5  13   -0.00    8.24
 -13   5  14   15.89    9.15
  13   5 -14    3.11    7.25
 -13  -5  14    1.34    7.07
 -13   5  15    0.00    8.22
  13   5 -15    4.22    7.14
 -13   5  16    5.81    7.69
  13  -5 -16   -0.00    5.43
  13   5 -16    6.64    8.78
 -13   5  17   -0.00    5.48
  13  -5 -17    0.00    6.02
  13   5 -17    0.02    6.23
 -13   5  18    6.63    7.81
  13  -5 -18    1.23    6.99
  13   5 -18    5.59    8.36
 -13   5  19    0.79    6.82
  13  -5 -19    9.90    7.78
  13   5 -19   -0.00    6.97
 -13   5  20   -0.00    5.62
  13  -5 -20    0.00    6.63
  13   5 -20   -0.00    6.59
 -13   5  21    0.00    5.37
  13  -5 -21    0.00    8.49
  13   5 -21   -0.00    7.71
 -13   5  22    0.53    7.22
  13  -5 -22    0.51    6.69
 -13   5  23   -0.00    7.43
  13  -5 -23    3.68    7.20
 -13   5  24   -0.00    6.30
  13  -5 -24    3.81    7.48
  13  -5 -25   14.46    9.88
  13  -5 -26   -0.00    7.21
 -13   6   1    3.30    6.05
 -13  -6   1    0.84    6.74
 -13   6   2   -0.00    5.53
 -13  -6   2   -0.00    6.73
 -13  -6   2    3.29    7.83
 -13   6   3    0.00    5.95
 -13  -6   3    1.28    5.91
 -13  -6   3   -0.00    6.93
 -13   6   4    3.59    5.79
 -13  -6   4    0.00    6.93
 -13  -6   4   -0.00    7.24
 -13   6   5    2.17    5.28
 -13  -6   5   -0.00    7.80
 -13  -6   5   -0.00    8.02
 -13   6   6    2.56    5.49
 -13  -6   6   -0.00    5.73
 -13  -6   6    0.00    7.51
 -13   6   7    3.47    6.99
 -13  -6   7    7.51    8.94
 -13  -6   7    4.18    7.67
 -13   6   8    7.51    6.51
  13   6  -8    8.94    7.62
 -13  -6   8   -0.00    5.47
 -13  -6   8    3.22    8.00
 -13   6   9    2.28    6.13
  13   6  -9   -0.00    7.35
 -13  -6   9   -0.00    6.37
 -13  -6   9    3.50    7.90
 -13   6  10    0.00    5.90
  13   6 -10    4.99    7.12
 -13  -6  10    5.06    6.95
 -13   6  11    0.96    6.85
  13   6 -11   -0.00    7.87
 -13  -6  11    0.00    6.73
 -13   6  12    2.06    7.28
  13   6 -12    6.07    8.36
 -13  -6  12    4.52    7.02
 -13   6  13    3.60    6.68
  13   6 -13    0.00    7.72
 -13  -6  13   -0.00    7.25
 -13   6  14    0.63    6.80
  13   6 -14   -0.00    6.81
 -13  -6  14   -0.00    9.16
 -13   6  15    3.79    7.78
  13   6 -15    0.00    7.03
 -13  -6  15   -0.00    7.36
 -13   6  16    5.21    7.52
  13   6 -16    6.23    8.47
 -13  -6  16    1.59    7.41
 -13   6  17    0.00    7.57
  13   6 -17    0.92    6.83
 -13   6  18    2.85    6.33
  13   6 -18   10.42    8.13
 -13   6  19    0.00    5.63
  13   6 -19    3.05    7.00
 -13   6  20    2.74    6.23
 -13   6  21   -0.00    6.58
  13  -6 -23    0.00    6.85
  13  -6 -24    2.44    6.96
  13  -6 -25    6.92    7.35
  13  -6 -26    0.00    6.46
 -13   7   1   -0.00    4.81
 -13  -7   1    4.17    7.58
 -13   7   2    0.91    5.39
 -13  -7   2    0.44    5.36
 -13   7   3   -0.00    5.89
 -13  -7   3   -0.00    7.99
 -13   7   4    8.46    6.43
 -13  -7   4   10.16    9.14
 -13   7   5    4.72    6.43
 -13  -7   5    4.99    7.27
 -13   7   6    2.76    6.25
 -13  -7   6   -0.00    8.23
 -13   7   7    2.19    6.02
 -13  -7   7    2.47    7.70
 -13   7   8    0.00    5.49
 -13  -7   8   -0.00    6.97
 -13   7   9    3.85    6.38
  13   7  -9    4.55    6.25
 -13  -7   9    5.19    7.61
 -13   7  10    2.73    5.83
  13   7 -10   11.85    9.19
 -13  -7  10    0.50    7.09
 -13   7  11    2.54    6.25
  13   7 -11   -0.00    7.25
 -13  -7  11   -0.00    7.96
 -13   7  12    1.20    4.48
  13   7 -12    1.69    7.57
 -13  -7  12    1.25    7.36
 -13   7  13   -0.00    6.56
  13   7 -13    0.00    6.91
 -13  -7  13   -0.00    6.10
 -13   7  14    5.61    6.98
  13   7 -14    0.00    7.80
 -13  -7  14    0.00    7.38
 -13   7  15    7.33    7.33
  13   7 -15   -0.00    7.78
 -13  -7  15   -0.00    7.03
 -13   7  16   -0.00    6.56
  13   7 -16    7.48    9.04
 -13  -7  16    3.09    8.17
 -13   7  17    5.85    7.87
  13   7 -17    2.05    7.04
 -13  -7  17    8.11    8.92
 -13   7  18    0.00    6.59
 -13   8   1    7.29    5.37
 -13  -8   1   -0.00    8.34
 -13   8   2   11.80    6.69
 -13  -8   2    8.47    8.21
 -13   8   3   -0.00    5.54
 -13  -8   3    6.96    7.82
 -13   8   4    0.62    5.26
 -13  -8   4    0.00    7.31
 -13   8   5   11.03    5.94
 -13  -8   5   -0.00    6.94
 -13   8   6    6.22    6.05
 -13  -8   6   10.44    8.66
 -13   8   7    0.00    5.63
 -13  -8   7   10.14    8.11
 -13   8   8    3.43    5.41
 -13  -8   8    0.51    6.28
 -13   8   9    3.03    5.69
 -13  -8   9    2.33    8.03
 -13   8  10    7.66    6.02
  13   8 -10   -0.00    5.61
 -13  -8  10    0.00    9.33
 -13   8  11    7.19    7.08
  13   8 -11    6.76    7.60
 -13  -8  11    0.41    7.38
 -13   8  12   10.02    7.57
  13   8 -12    2.27    6.81
 -13  -8  12    1.58    7.42
 -13   8  13   -0.00    6.43
  13   8 -13   -0.00    7.04
 -13  -8  13    5.25    7.62
 -13   8  14   -0.00    7.08
  13   8 -14   -0.00    7.88
 -13  -8  14   -0.00    7.01
 -13   8  15    0.00    7.53
  13   8 -15    0.96    7.80
 -13  -8  15    2.39    6.02
 -13   9   1   -0.00    4.06
 -13  -9   1    2.88    7.26
 -13   9   2   -0.00    4.85
 -13  -9   2    2.71    8.09
 -13   9   3    4.35    5.73
 -13  -9   3   -0.00    6.57
 -13   9   4    2.37    5.97
 -13  -9   4    0.00    7.37
 -13   9   5   -0.00    5.46
 -13  -9   5    6.84    8.34
 -13   9   6    5.89    6.59
 -13  -9   6    1.68    7.55
 -13   9   7    1.40    4.85
 -13  -9   7    1.90    7.61
 -13   9   8    5.81    6.15
 -13  -9   8   20.50   10.31
 -13   9   9    1.73    5.92
 -13  -9   9    0.00    7.57
 -13   9  10   12.36    7.35
 -13  -9  10    0.45    7.87
 -13   9  11    0.35    7.14
 -13  -9  11   -0.00    8.87
 -13  10   1    2.01    4.76
 -13 -10   1    3.16    7.54
 -13  10   2    4.95    5.42
 -13 -10   2    4.12    6.88
 -13  10   3   -0.00    5.17
 -13 -10   3    6.82    9.91
 -13  10   4   -0.00    4.89
 -13  10   5    1.04    4.84
 -13  10   6    2.40    5.95
 -13  10   7    3.38    5.26
 -13  11   1    0.16    4.72
 -13  11   2   -0.00    5.10
 -12   0   1    5.54    6.57
 -12   0   1    1.88    6.46
  12   0  -1    0.14    5.51
 -12   0   2    6.76    7.23
 -12   0   2   10.20    7.43
  12   0  -2   15.43    8.62
 -12   0   3   -0.00    5.22
 -12   0   3    2.08    6.28
  12   0  -3   -0.00    6.22
 -12   0   4    5.90    7.73
 -12   0   4    4.86    6.38
  12   0  -4   -0.00    6.28
 -12   0   5   -0.00    5.76
 -12   0   5   -0.00    5.93
  12   0  -5   -0.00    6.04
 -12   0   6   18.65    9.69
 -12   0   6   46.21   12.15
  12   0  -6   37.17   10.85
 -12   0   7    7.15    7.63
  12   0  -7    2.28    6.23
 -12   0   8    4.92    6.35
  12   0  -8    0.00    5.10
 -12   0   9   -0.00    5.93
  12   0  -9    0.00    5.65
 -12   0  10   16.26    8.68
  12   0 -10   29.95   10.29
 -12   0  11   -0.00    6.57
  12   0 -11    5.12    6.90
 -12   0  12   24.76    9.87
  12   0 -12   24.25    9.48
 -12   0  13    1.48    6.44
  12   0 -13    5.11    6.10
 -12   0  14    6.93    7.52
  12   0 -14    7.42    6.50
 -12   0  15   -0.00    6.80
  12   0 -15   -0.00    5.85
 -12   0  16    2.53    6.89
  12   0 -16   23.89    9.26
 -12   0  17   -0.00    6.68
 -12   0  18    8.88    8.70
  12   0 -18   -0.00    7.13
 -12   0  19   -0.00    7.14
  12   0 -19    3.41    6.92
 -12   0  20   -0.00    7.20
  12   0 -20   -0.00    6.82
 -12   0  21   -0.00    6.47
  12   0 -21   -0.00    6.71
 -12   0  22    9.85    8.97
  12   0 -22   -0.00    6.57
  12   0 -23   -0.00    5.83
 -12   0  24   -0.00    5.72
  12   0 -24    1.09    6.67
 -12   0  25    1.37    7.46
  12   0 -25   -0.00    6.30
 -12   0  26    0.66    7.42
  12   0 -26    3.53    7.43
  12   0 -27   -0.00    7.91
  12   0 -28    2.85    7.11
 -12   1   1   -0.00    6.06
 -12   1   1   -0.00    5.39
  12  -1  -1    1.14    5.49
 -12  -1   1    0.00    6.54
 -12  -1   1   -0.00    5.94
 -12   1   2    6.38    7.41
 -12   1   2   22.70    8.99
  12  -1  -2   22.17    8.85
  12   1  -2   28.25    9.73
 -12  -1   2   14.93    8.58
 -12  -1   2   23.35   10.25
 -12   1   3    0.00    6.47
 -12   1   3    0.51    5.28
  12  -1  -3    4.51    6.34
  12   1  -3   22.64    8.91
 -12  -1   3   -0.00    6.44
 -12  -1   3    9.30    8.14
 -12   1   4   32.73   10.10
 -12   1   4   35.69   10.54
  12  -1  -4   25.34    9.87
  12   1  -4   36.52   11.63
 -12  -1   4   23.19    9.18
 -12  -1   4   27.60   10.35
 -12   1   5    2.55    6.06
 -12   1   5   -0.00    5.40
  12  -1  -5    4.05    6.09
  12   1  -5    3.08    7.28
 -12  -1   5    2.90    7.53
 -12  -1   5   -0.00    5.91
 -12   1   6    3.39    6.28
  12  -1  -6    9.26    6.22
  12   1  -6    0.00    5.42
 -12  -1   6    0.00    5.27
 -12  -1   6    0.00    6.81
 -12   1   7    2.91    6.44
  12  -1  -7    1.26    5.41
  12   1  -7   -0.00    5.74
 -12  -1   7    1.35    5.75
 -12  -1   7    5.48    6.91
 -12   1   8   38.77   11.10
  12  -1  -8   15.96    8.96
  12   1  -8   30.32   10.17
 -12  -1   8   26.57   10.52
 -12   1   9    1.01    6.24
  12  -1  -9    6.23    6.86
  12   1  -9    4.83    7.67
 -12  -1   9   -0.00    6.43
 -12   1  10    5.23    7.72
  12  -1 -10    6.96    6.63
  12   1 -10   15.57    8.49
 -12  -1  10    0.00    7.01
 -12   1  11   -0.00    7.09
  12  -1 -11    0.07    4.91
  12   1 -11    8.27    7.84
 -12  -1  11    2.48    7.60
 -12   1  12    6.80    6.73
  12  -1 -12    0.71    5.78
  12   1 -12   -0.00    6.29
 -12  -1  12    4.64    6.83
 -12   1  13    0.00    5.70
  12  -1 -13   -0.00    5.81
  12   1 -13    0.01    5.66
 -12  -1  13    3.29    7.51
 -12   1  14   22.86   10.56
  12  -1 -14   24.55   10.21
  12   1 -14   66.39   13.87
 -12  -1  14   24.40   10.72
 -12   1  15    0.00    6.40
  12  -1 -15    7.35    7.33
  12   1 -15   -0.00    4.88
 -12  -1  15    0.74    7.07
 -12   1  16   -0.00    7.93
  12  -1 -16    1.94    5.88
  12   1 -16    0.00    6.24
 -12  -1  16    0.96    7.20
 -12   1  17    1.78    6.31
  12  -1 -17   -0.00    6.51
  12   1 -17    1.29    5.91
 -12  -1  17   -0.00    7.85
 -12   1  18   11.99    8.19
  12  -1 -18   10.76    7.40
  12   1 -18    8.30    8.00
 -12  -1  18    4.49    7.21
 -12   1  19    3.46    6.54
  12  -1 -19    1.78    6.73
  12   1 -19   -0.00    6.30
 -12  -1  19    3.24    6.56
 -12   1  20    0.00    7.58
  12  -1 -20    0.00    7.30
  12   1 -20    0.97    8.09
 -12  -1  20    0.00    8.41
 -12   1  21    0.78    7.87
  12  -1 -21    1.75    6.41
  12   1 -21    2.13    7.45
 -12  -1  21   -0.00    7.60
 -12   1  22   -0.00    8.44
  12  -1 -22    0.00    5.89
  12   1 -22   -0.00    6.12
 -12  -1  22   -0.00    7.88
 -12   1  23   -0.00    8.10
  12  -1 -23   -0.00    7.77
  12   1 -23    0.63    6.27
 -12  -1  23    2.11    8.11
 -12   1  24   16.71    9.58
  12  -1 -24    6.57    8.51
  12   1 -24    2.05    7.68
 -12  -1  24    1.04    7.10
 -12   1  25   -0.00    7.04
  12  -1 -25   -0.00    6.44
  12   1 -25   -0.00    6.29
 -12   1  26    0.00    7.58
  12  -1 -26   -0.00    6.62
  12   1 -26    0.00    6.49
 -12   1  27   -0.00    7.23
  12  -1 -27    4.32    8.06
  12   1 -27    0.00    6.69
  12  -1 -28    6.62    8.32
 -12   2   1    4.33    6.68
 -12   2   1    3.58    5.29
  12  -2  -1    2.97    5.23
 -12  -2   1   -0.00    6.06
 -12  -2   1    3.32    6.18
 -12   2   2   14.43    7.95
 -12   2   2   12.80    7.48
  12  -2  -2    0.00    5.35
 -12  -2   2   13.04    8.22
 -12  -2   2    6.05    6.41
 -12   2   3    2.09    6.01
 -12   2   3   -0.00    5.90
  12  -2  -3   -0.00    5.97
  12   2  -3    2.33    6.04
 -12  -2   3    0.52    5.57
 -12  -2   3    0.00    5.43
 -12   2   4    7.52    6.20
 -12   2   4    0.47    6.40
  12  -2  -4    5.78    6.09
  12   2  -4    7.37    6.86
 -12  -2   4    4.88    7.20
 -12  -2   4   16.99    8.68
 -12   2   5    8.21    5.93
 -12   2   5    0.00    6.37
  12  -2  -5    0.11    5.43
  12   2  -5    8.53    7.17
 -12  -2   5   10.88    7.14
 -12  -2   5    1.98    6.28
 -12   2   6   20.56    8.57
  12  -2  -6    8.10    7.66
  12   2  -6   14.27    9.25
 -12  -2   6   12.53    7.54
 -12  -2   6   41.26   11.73
 -12   2   7    7.00    7.79
  12  -2  -7    8.96    7.39
  12   2  -7    2.28    7.17
 -12  -2   7   13.75    8.17
 -12  -2   7    3.78    7.21
 -12   2   8   12.51    7.65
  12  -2  -8    1.67    5.80
  12   2  -8    3.96    6.60
 -12  -2   8    5.08    7.09
 -12  -2   8    3.68    7.16
 -12   2   9   -0.00    5.74
  12  -2  -9   -0.00    5.79
  12   2  -9   -0.00    5.26
 -12  -2   9    0.00    6.95
 -12   2  10   22.31    9.63
  12  -2 -10   25.31    9.12
  12   2 -10    5.79    7.44
 -12  -2  10   21.26   10.67
 -12   2  11    0.00    6.73
  12  -2 -11   14.09    7.65
  12   2 -11    4.39    6.74
 -12  -2  11    9.39    8.67
 -12   2  12   13.10    7.82
  12  -2 -12   17.07    8.47
  12   2 -12   17.18    8.80
 -12  -2  12    6.55    7.54
 -12   2  13    0.98    5.87
  12  -2 -13    2.16    5.59
  12   2 -13    1.23    6.26
 -12  -2  13    1.92    6.17
 -12   2  14    0.00    6.23
  12  -2 -14   -0.00    5.83
  12   2 -14    5.22    7.70
 -12  -2  14    0.00    7.37
 -12   2  15    3.43    6.43
  12  -2 -15   -0.00    6.63
  12   2 -15    3.72    6.29
 -12  -2  15   -0.00    6.57
 -12   2  16    5.29    6.95
  12  -2 -16    1.84    6.31
  12   2 -16    7.37    7.12
 -12  -2  16   10.81    9.06
 -12   2  17    0.00    6.40
  12  -2 -17   -0.00    5.76
  12   2 -17   -0.00    6.09
 -12  -2  17    1.50    8.06
 -12   2  18   18.42    8.81
  12  -2 -18    3.31    6.96
  12   2 -18    9.45    8.08
 -12  -2  18    2.58    7.38
 -12   2  19   -0.00    6.19
  12  -2 -19   -0.00    5.58
  12   2 -19    2.79    6.99
 -12  -2  19    0.00    6.77
 -12   2  20    0.66    6.14
  12  -2 -20    5.93    7.68
  12   2 -20    0.82    6.04
 -12  -2  20   -0.00    7.42
 -12   2  21    6.85    7.41
  12  -2 -21    1.50    6.47
  12   2 -21    0.09    7.50
 -12  -2  21   12.60    9.23
 -12   2  22    9.28    8.12
  12  -2 -22   11.22    8.67
  12   2 -22    1.50    5.71
 -12  -2  22   -0.00    8.13
 -12   2  23   12.17    8.76
  12  -2 -23   -0.00    5.97
  12   2 -23   -0.00    6.80
 -12   2  24    2.16    6.29
  12  -2 -24    2.53    8.38
  12   2 -24   -0.00    8.61
 -12   2  25   -0.00    8.00
  12  -2 -25    1.27    6.45
  12   2 -25    8.41    8.25
 -12   2  26    6.06    9.21
  12  -2 -26   11.14    8.37
  12   2 -26    8.47    7.77
 -12   2  27    5.28    8.57
  12  -2 -27    0.90    5.88
  12   2 -27    1.23    6.98
 -12   2  28   -0.00    6.42
  12  -2 -28    3.20    6.67
 -12   2  29   -0.00    8.31
 -12   3   1    0.00    5.35
 -12  -3   1    4.07    7.05
 -12  -3   1    8.72    6.99
 -12   3   2   12.23    6.96
 -12   3   2   20.29    8.23
 -12  -3   2    7.04    7.52
 -12  -3   2   -0.00    7.55
 -12   3   3   13.57    6.77
 -12   3   3    6.19    6.45
  12  -3  -3    9.28    6.70
 -12  -3   3    0.00    6.33
 -12  -3   3    5.47    6.42
 -12   3   4   13.18    7.57
 -12   3   4   12.16    7.23
  12  -3  -4   18.34    8.38
  12   3  -4    4.98    6.86
 -12  -3   4   12.46    7.33
 -12  -3   4   10.14    7.34
 -12   3   5    3.76    4.59
  12  -3  -5    3.84    5.67
  12   3  -5    3.08    6.35
 -12  -3   5    5.50    7.93
 -12  -3   5    3.93    7.07
 -12   3   6   -0.00    5.95
  12  -3  -6    4.01    6.01
  12   3  -6    0.98    5.11
 -12  -3   6   -0.00    7.35
 -12  -3   6   -0.00    5.98
 -12   3   7   -0.00    6.57
  12  -3  -7   -0.00    5.41
  12   3  -7   -0.00    6.36
 -12  -3   7    0.00    5.90
 -12  -3   7    7.05    7.91
 -12   3   8   11.29    8.55
  12  -3  -8   24.46    8.65
  12   3  -8   23.77    9.62
 -12  -3   8   15.48    8.98
 -12  -3   8    9.77    8.31
 -12   3   9    4.63    7.37
  12  -3  -9    3.77    6.16
  12   3  -9   -0.00    6.94
 -12  -3   9    4.31    6.73
 -12  -3   9    5.93    7.48
 -12   3  10   15.78    8.31
  12  -3 -10    8.57    6.67
  12   3 -10   26.76   10.39
 -12  -3  10    0.66    6.75
 -12   3  11    2.47    7.34
  12  -3 -11    3.44    5.31
  12   3 -11    0.43    5.03
 -12  -3  11   -0.00    6.15
 -12   3  12    0.00    7.97
  12  -3 -12   12.17    7.79
  12   3 -12    0.00    5.61
 -12  -3  12   18.39    9.94
 -12   3  13   -0.00    5.61
  12  -3 -13    0.00    6.71
  12   3 -13    7.85    7.35
 -12  -3  13   -0.00    6.65
 -12   3  14   21.87    8.94
  12  -3 -14   16.16    8.58
  12   3 -14   10.93    7.94
 -12  -3  14    1.48    7.70
 -12   3  15   11.86    7.51
  12  -3 -15   10.48    7.62
  12   3 -15    0.00    6.33
 -12  -3  15   -0.00    6.97
 -12   3  16   -0.00    6.05
  12  -3 -16   -0.00    5.75
  12   3 -16    0.92    6.71
 -12  -3  16    2.51    6.97
 -12   3  17   -0.00    6.50
  12  -3 -17    0.00    5.20
  12   3 -17    2.55    6.50
 -12  -3  17    0.00    6.36
 -12   3  18    0.10    5.04
  12  -3 -18   -0.00    5.99
  12   3 -18    1.72    6.90
 -12  -3  18   -0.00    6.84
 -12   3  19    5.68    9.20
  12  -3 -19    4.40    7.54
  12   3 -19   12.72    9.03
 -12  -3  19   -0.00    7.00
 -12   3  20    6.19    8.25
  12  -3 -20   10.25    8.33
  12   3 -20   -0.00    6.02
 -12  -3  20    3.04    7.79
 -12   3  21    3.38    7.97
  12  -3 -21    0.00    6.15
  12   3 -21    0.00    6.87
 -12   3  22   -0.00    7.17
  12  -3 -22   -0.00    5.95
  12   3 -22    6.02    7.28
 -12   3  23    4.84    6.79
  12  -3 -23   -0.00    6.69
  12   3 -23    8.09    7.73
 -12   3  24   17.38    9.86
  12  -3 -24   19.41    9.90
  12   3 -24   24.46   10.85
 -12   3  25   -0.00    7.88
  12  -3 -25    5.49    7.06
  12   3 -25   -0.00    6.42
 -12   3  26    1.20    7.45
  12  -3 -26    0.00    6.49
  12   3 -26    0.00    7.48
 -12   3  27   -0.00    6.83
  12  -3 -27   -0.00    7.77
 -12   3  28    3.57    7.33
  12  -3 -28   -0.00    7.28
 -12   3  29    5.67    8.05
 -12   3  30    5.13    8.21
 -12   4   1    0.84    5.59
 -12  -4   1    5.63    8.12
 -12  -4   1    1.69    7.14
 -12   4   2   13.63    7.19
 -12  -4   2    6.67    8.35
 -12  -4   2    1.07    6.79
 -12   4   3    0.45    4.81
 -12  -4   3    0.00    6.22
 -12  -4   3    0.00    6.02
 -12   4   4    2.45    4.98
 -12   4   4    6.69    5.68
  12   4  -4    0.25    5.35
 -12  -4   4   -0.00    6.08
 -12  -4   4    2.08    7.27
 -12   4   5    9.05    6.29
  12  -4  -5    2.06    5.32
  12   4  -5    6.29    7.96
 -12  -4   5    0.00    7.01
 -12  -4   5    6.00    7.54
 -12   4   6   14.25    9.15
  12  -4  -6   12.08    6.71
  12   4  -6   32.38   10.85
 -12  -4   6    7.82    7.79
 -12  -4   6    0.76    6.91
 -12   4   7   19.47    8.78
  12  -4  -7    0.71    5.71
  12   4  -7   -0.00    7.75
 -12  -4   7   -0.00    7.07
 -12  -4   7    6.10    7.26
 -12   4   8    2.02    6.34
  12  -4  -8   -0.00    4.87
  12   4  -8    0.00    6.41
 -12  -4   8   -0.00    6.49
 -12  -4   8   -0.00    6.64
 -12   4   9   15.57    7.98
  12  -4  -9    0.00    5.25
  12   4  -9    5.35    6.48
 -12  -4   9   13.96    8.71
 -12  -4   9    0.43    7.66
 -12   4  10   15.52    7.89
  12  -4 -10   13.17    7.83
  12   4 -10    4.26    6.31
 -12  -4  10    0.07    6.70
 -12  -4  10   10.02    8.07
 -12   4  11    0.00    5.57
  12  -4 -11    1.15    5.95
  12   4 -11    7.48    7.16
 -12  -4  11    0.00    7.10
 -12  -4  11   -0.00    7.15
 -12   4  12   20.62    8.69
  12  -4 -12   17.89    8.42
  12   4 -12   16.06    8.84
 -12  -4  12    2.98    7.71
 -12   4  13    1.50    6.57
  12  -4 -13    3.22    6.63
  12   4 -13    3.74    6.40
 -12  -4  13    0.00    5.98
 -12   4  14   -0.00    7.00
  12  -4 -14    0.39    4.92
  12   4 -14    0.72    7.04
 -12  -4  14    0.00    6.39
 -12   4  15    0.00    6.35
  12  -4 -15    0.23    6.15
  12   4 -15    3.31    6.39
 -12  -4  15    4.31    7.09
 -12   4  16   11.31    7.83
  12  -4 -16   12.27    8.36
  12   4 -16    5.56    7.68
 -12  -4  16    5.56    8.45
 -12   4  17    5.66    7.22
  12  -4 -17    4.97    7.62
  12   4 -17   12.62    8.70
 -12  -4  17    0.00    8.13
 -12   4  18    2.74    6.66
  12  -4 -18    3.37    6.25
  12   4 -18   11.53    9.26
 -12   4  19   -0.00    6.25
  12  -4 -19   -0.00    5.68
  12   4 -19   -0.00    6.89
 -12   4  20   -0.00    6.30
  12  -4 -20    0.73    6.64
  12   4 -20   -0.00    7.67
 -12   4  21   -0.00    6.88
  12  -4 -21   12.35    8.13
  12   4 -21    7.41    8.08
 -12   4  22   -0.00    5.53
  12  -4 -22   12.66    8.50
  12   4 -22   -0.00    7.33
 -12   4  23   -0.00    6.76
  12  -4 -23    0.00    7.61
  12   4 -23    0.00    6.43
 -12   4  24    1.14    7.56
  12  -4 -24    4.15    7.16
  12   4 -24    9.96    8.47
 -12   4  25   -0.00    5.69
  12  -4 -25   -0.00    6.83
  12   4 -25    2.07    6.67
 -12   4  26   15.92    9.81
  12  -4 -26    0.00    7.00
 -12   4  27    0.00    7.11
  12  -4 -27   -0.00    6.08
 -12   4  28    2.92    8.78
  12  -4 -28    9.24    8.11
 -12   4  29    4.76    7.40
 -12   4  30   -0.00    6.54
 -12   4  31   -0.00    7.70
 -12   5   1   10.03    6.98
 -12  -5   1   -0.00    6.16
 -12  -5   1    1.61    7.09
 -12   5   2    0.00    5.15
 -12  -5   2    1.02    7.40
 -12  -5   2    6.43    7.91
 -12   5   3    0.00    5.64
 -12  -5   3   11.42    7.71
 -12  -5   3    0.00    6.35
 -12   5   4    4.71    6.45
 -12  -5   4   13.47    8.65
 -12  -5   4    0.00    6.27
 -12   5   5    4.29    7.04
  12   5  -5    0.00    7.95
 -12  -5   5    2.60    7.00
 -12  -5   5    0.47    6.51
 -12   5   6   -0.00    5.03
  12   5  -6    1.80    6.62
 -12  -5   6    1.40    6.48
 -12  -5   6    1.64    6.28
 -12   5   7    6.05    7.22
  12   5  -7   -0.00    6.51
 -12  -5   7    8.52    7.71
 -12  -5   7    1.03    6.24
 -12   5   8   20.28    8.32
  12   5  -8   -0.00    6.14
 -12  -5   8    1.36    6.37
 -12  -5   8   14.61    8.45
 -12   5   9   13.53    7.76
  12   5  -9   15.88    9.32
 -12  -5   9    4.19    8.19
 -12  -5   9    8.98    7.32
 -12   5  10    0.00    5.59
  12  -5 -10   -0.00    6.45
  12   5 -10    0.19    6.94
 -12  -5  10    0.54    6.38
 -12  -5  10    2.35    7.76
 -12   5  11    4.59    5.76
  12  -5 -11    3.13    5.87
  12   5 -11   -0.00    8.44
 -12  -5  11    0.21    6.25
 -12  -5  11   10.37    8.11
 -12   5  12    6.84    7.09
  12  -5 -12   -0.00    5.63
  12   5 -12    3.80    7.97
 -12  -5  12   -0.00    8.42
 -12  -5  12   -0.00    7.20
 -12   5  13    5.11    7.14
  12  -5 -13   14.99    7.82
  12   5 -13    8.19    7.86
 -12  -5  13    2.20    7.21
 -12   5  14   11.04    7.64
  12  -5 -14    6.94    7.02
  12   5 -14    2.23    6.93
 -12  -5  14    7.13    8.12
 -12   5  15    0.00    5.66
  12  -5 -15    0.00    6.23
 -12   5  16   -0.00    6.81
  12  -5 -16    1.42    5.85
  12   5 -16    2.45    6.94
 -12   5  17   -0.00    4.95
  12  -5 -17   -0.00    7.46
  12   5 -17    1.36    5.29
 -12   5  18    0.00    7.14
  12  -5 -18    0.58    6.24
  12   5 -18    2.81    6.83
 -12   5  19   -0.00    6.84
  12  -5 -19    4.52    7.50
  12   5 -19   10.41    7.27
 -12   5  20   -0.00    6.53
  12  -5 -20    0.00    6.46
  12   5 -20    5.43    8.71
 -12   5  21    4.17    6.72
  12  -5 -21   -0.00    6.41
  12   5 -21    8.87    7.19
 -12   5  22    6.71    6.86
  12  -5 -22   -0.00    7.29
  12   5 -22   -0.00    7.56
 -12   5  23    8.64    8.24
  12  -5 -23   -0.00    7.49
  12   5 -23   10.21    8.46
 -12   5  24    7.47    7.49
  12  -5 -24    6.47    7.24
  12   5 -24    4.83    7.25
 -12   5  25   -0.00    6.72
  12  -5 -25    9.67    8.78
  12   5 -25    4.84    7.06
 -12   5  26   -0.00    8.53
  12  -5 -26    1.04    6.21
 -12   5  27   -0.00    7.24
  12  -5 -27    3.71    7.59
 -12   5  28    1.79    6.73
  12  -5 -28    7.44    8.04
 -12   5  29    3.21    7.96
 -12   6   1   12.53    6.82
 -12  -6   1   -0.00    7.75
 -12   6   2   -0.00    5.18
 -12  -6   2   -0.00    6.25
 -12  -6   2    5.34    7.93
 -12   6   3   -0.00    5.51
 -12  -6   3    9.98    7.34
 -12  -6   3   -0.00    6.99
 -12   6   4    0.07    5.96
 -12  -6   4    1.48    6.41
 -12  -6   4    0.00    8.18
 -12   6   5   14.28    7.75
 -12  -6   5    9.75    7.67
 -12  -6   5   16.16    9.52
 -12   6   6    1.71    5.31
 -12  -6   6    3.33    6.94
 -12  -6   6    0.00    6.31
 -12   6   7    0.00    5.33
  12   6  -7   -0.00    7.01
 -12  -6   7    5.83    7.43
 -12  -6   7    7.61    9.17
 -12   6   8    3.58    5.96
  12   6  -8   -0.00    8.00
 -12  -6   8    2.59    8.17
 -12  -6   8   -0.00    5.89
 -12   6   9    3.22    6.76
  12   6  -9   -0.00    7.35
 -12  -6   9   -0.00    7.08
 -12  -6   9    0.00    7.41
 -12   6  10    0.00    6.10
  12   6 -10   -0.00    6.44
 -12  -6  10   -0.00    6.40
 -12  -6  10   -0.00    6.40
 -12   6  11   12.18    7.94
  12   6 -11    9.40    8.37
 -12  -6  11   27.97   10.10
 -12   6  12    0.00    6.15
  12   6 -12    6.12    7.05
 -12  -6  12    4.74    6.15
 -12   6  13    2.24    6.40
  12   6 -13    4.34    7.22
 -12  -6  13    9.11    8.33
 -12   6  14   -0.00    6.09
  12   6 -14    0.00    6.27
 -12  -6  14    1.62    6.61
 -12   6  15   -0.00    7.01
  12   6 -15   -0.00    7.55
 -12   6  16    5.98    7.30
  12  -6 -16    1.71    5.43
  12   6 -16   18.78    8.89
 -12   6  17    0.00    7.64
  12  -6 -17    5.58    8.11
  12   6 -17   -0.00    6.37
 -12   6  18   12.46    8.08
  12  -6 -18    0.10    5.34
  12   6 -18    4.87    6.25
 -12   6  19   -0.00    6.06
  12  -6 -19   -0.00    6.05
  12   6 -19    5.08    7.15
 -12   6  20    1.32    6.51
  12  -6 -20    2.45    6.57
  12   6 -20    4.74    8.11
 -12   6  21    8.39    7.81
  12  -6 -21    5.17    6.70
  12   6 -21    3.76    7.32
 -12   6  22   -0.00    5.82
  12  -6 -22    1.67    7.25
  12   6 -22    5.52    8.26
 -12   6  23    5.05    7.05
  12  -6 -23   -0.00    6.26
  12   6 -23    0.00    6.84
 -12   6  24   -0.00    6.14
  12  -6 -24    1.52    7.35
 -12   6  25    8.16    8.79
  12  -6 -25    0.00    7.05
 -12   6  26    1.79    7.33
  12  -6 -26    2.61    6.81
 -12   6  27    4.71    7.39
  12  -6 -27    0.34    6.56
  12  -6 -28    2.90    8.56
 -12   7   1   10.14    6.00
 -12  -7   1    0.00    7.45
 -12   7   2    3.60    5.27
 -12  -7   2   12.63    9.22
 -12   7   3   11.23    6.64
 -12  -7   3    7.01    8.44
 -12  -7   3    9.43    9.01
 -12   7   4   -0.00    5.01
 -12  -7   4    2.95    6.96
 -12  -7   4   11.35    9.55
 -12   7   5    0.00    5.99
 -12  -7   5    2.55    8.01
 -12  -7   5   -0.00    7.62
 -12   7   6    1.68    5.29
 -12  -7   6    1.76    5.31
 -12  -7   6   -0.00    7.18
 -12   7   7   -0.00    6.18
 -12  -7   7    0.00    5.54
 -12   7   8    0.59    5.85
  12   7  -8    4.56    6.87
 -12  -7   8    2.09    6.93
 -12   7   9   15.49    8.71
  12   7  -9   16.06    8.87
 -12  -7   9   21.14   10.56
 -12   7  10    1.75    6.00
  12   7 -10   -0.00    7.24
 -12  -7  10   -0.00    6.59
 -12   7  11    0.11    5.75
  12   7 -11   -0.00    7.69
 -12  -7  11   -0.00    7.27
 -12   7  12    0.00    5.99
  12   7 -12   -0.00    9.65
 -12  -7  12   -0.00    7.61
 -12   7  13   12.64    7.57
  12   7 -13    0.40    7.45
 -12  -7  13   -0.00    8.03
 -12   7  14   -0.00    7.39
  12   7 -14    7.51    9.69
 -12  -7  14    8.78    8.18
 -12   7  15    9.86    7.74
  12   7 -15    4.24    7.47
 -12  -7  15    7.06    7.70
 -12   7  16    0.00    6.51
  12   7 -16   -0.00    7.26
 -12  -7  16    6.34    7.41
 -12   7  17   -0.00    6.39
  12   7 -17   -0.00    6.12
 -12   7  18    2.36    6.19
  12   7 -18   -0.00    7.90
 -12   7  19    5.70    6.07
  12   7 -19   -0.00    7.74
 -12   7  20    1.78    6.32
  12   7 -20    4.20    8.06
 -12   7  21    7.12    7.40
  12   7 -21    7.23    7.70
 -12   7  22    3.02    7.15
  12   7 -22   -0.00    6.47
 -12   7  23    0.00    6.29
  12  -7 -23   -0.00    7.16
 -12   7  24    7.19    7.27
  12  -7 -24    8.78    8.21
  12  -7 -25   -0.00    6.17
  12  -7 -26   -0.00    7.22
  12  -7 -27    2.47    7.27
  12  -7 -28    0.56    6.56
 -12   8   1    7.31    5.62
 -12  -8   1    1.61    8.33
 -12   8   2   -0.00    5.20
 -12  -8   2   -0.00    7.43
 -12   8   3    3.25    6.08
 -12  -8   3   -0.00    7.07
 -12   8   4    0.63    5.60
 -12  -8   4    0.00    7.54
 -12   8   5    5.03    5.79
 -12  -8   5    8.41    7.43
 -12   8   6   -0.00    5.43
 -12  -8   6    0.51    7.50
 -12   8   7   19.52    8.37
 -12  -8   7   12.99    8.75
 -12   8   8   -0.00    5.83
 -12  -8   8   -0.00    7.42
 -12   8   9    0.00    5.59
  12   8  -9    6.72    7.72
 -12  -8   9    3.98    7.21
 -12   8  10    0.00    5.61
  12   8 -10   -0.00    5.94
 -12  -8  10    2.09    6.52
 -12   8  11    7.63    6.59
  12   8 -11   -0.00    7.77
 -12  -8  11   -0.00    7.29
 -12   8  12    0.81    6.85
  12   8 -12    0.00    7.51
 -12  -8  12   -0.00    5.55
 -12   8  13   -0.00    5.96
  12   8 -13    7.60    8.78
 -12  -8  13    2.73    5.78
 -12   8  14    2.72    6.09
  12   8 -14   -0.00    9.21
 -12  -8  14    8.12    8.40
 -12   8  15   12.09    7.44
  12   8 -15    0.00    8.92
 -12  -8  15   -0.00    7.55
 -12   8  16    1.48    6.74
  12   8 -16    9.15    8.51
 -12  -8  16    2.65    7.72
 -12   8  17    1.12    7.65
  12   8 -17    1.47    7.55
 -12  -8  17    6.48    7.83
 -12   8  18   -0.00    5.80
  12   8 -18   -0.00    6.98
 -12  -8  18    1.56    6.44
 -12   8  19    6.98    6.67
  12   8 -19   -0.00    7.93
 -12   8  20    0.00    7.43
  12   8 -20   -0.00    7.88
 -12   8  21    1.13    5.94
 -12   9   1    0.58    4.21
 -12  -9   1    3.77    7.59
 -12   9   2   -0.00    3.87
 -12  -9   2   -0.00    7.85
 -12   9   3   14.06    6.91
 -12  -9   3    0.24    8.03
 -12   9   4    4.75    5.23
 -12  -9   4   -0.00    6.74
 -12   9   5   -0.00    5.74
 -12  -9   5   -0.00    6.60
 -12   9   6    0.00    4.37
 -12  -9   6   -0.00    8.21
 -12   9   7    1.44    5.46
 -12  -9   7   -0.00    6.84
 -12   9   8    9.37    6.72
 -12  -9   8   -0.00    6.24
 -12   9   9   15.33    7.91
 -12  -9   9   11.98    8.49
 -12   9  10   -0.00    6.37
 -12  -9  10   -0.00    7.44
 -12   9  11    0.73    4.95
  12   9 -11    1.10    6.40
 -12  -9  11    1.48    6.98
 -12   9  12   -0.00    5.71
  12   9 -12    2.22    8.68
 -12  -9  12   -0.00    6.77
 -12   9  13   -0.00    5.47
  12   9 -13   17.39    9.14
 -12  -9  13   -0.00    7.85
 -12   9  14   -0.00    5.50
  12   9 -14   -0.00    6.73
 -12  -9  14   -0.00    7.66
 -12   9  15   -0.00    6.13
  12   9 -15    5.74    8.13
 -12  -9  15    0.00    6.61
 -12   9  16    2.94    6.48
  12   9 -16   -0.00    6.73
 -12  -9  16    9.00    8.44
 -12   9  17    0.00    6.07
  12   9 -17   -0.00    7.84
 -12  -9  17    0.00    7.78
 -12   9  18    1.77    5.72
  12   9 -18    0.94    6.51
 -12  -9  18    0.27    7.72
 -12  10   1    4.94    4.62
 -12 -10   1    1.06    6.04
 -12  10   2   -0.00    4.59
 -12 -10   2   -0.00    6.34
 -12  10   3    1.71    4.84
 -12 -10   3   -0.00    7.51
 -12  10   4    0.00    5.34
 -12 -10   4    5.04    7.87
 -12  10   5   11.48    6.21
 -12 -10   5    0.00    7.70
 -12  10   6    1.70    4.95
 -12 -10   6    3.33    6.60
 -12  10   7    5.27    5.92
 -12 -10   7    1.39    6.88
 -12  10   8   -0.00    4.94
 -12 -10   8   -0.00    8.16
 -12  10   9    3.44    5.14
 -12 -10   9    0.60    9.52
 -12  10  10    3.74    5.57
 -12 -10  10    0.38    6.34
 -12  10  11    0.00    5.54
 -12 -10  11   10.03    8.19
 -12  10  12    2.64    5.51
 -12 -10  12    9.25    8.33
 -12  10  13    0.00    4.67
  12  10 -13   -0.00    7.07
 -12 -10  13    1.03    7.98
 -12  10  14   -0.00    4.20
  12  10 -14    2.09    7.04
 -12 -10  14    4.03    6.84
  12  10 -15    7.37    7.96
 -12 -10  15   -0.00    6.57
 -12  11   1    1.89    4.39
 -12 -11   1    1.76    7.18
 -12  11   2   -0.00    4.70
 -12 -11   2    0.87    7.86
 -12  11   3    1.19    4.18
 -12 -11   3    0.00    7.12
 -12  11   4   -0.00    4.50
 -12 -11   4   -0.00    6.67
 -12  11   5    3.11    4.94
 -12 -11   5    0.44    6.59
 -12  11   6   -0.00    5.08
 -12 -11   6    4.98    8.43
 -12  11   7    1.00    3.74
 -12 -11   7   11.66    9.25
 -12  11   8   -0.00    5.70
 -12 -11   8   -0.00    8.21
 -12  11   9    2.19    4.99
 -12 -11   9   -0.00    8.37
 -12  11  10   -0.00    5.87
 -12 -11  10    0.00    6.80
 -12  11  11    0.00    6.39
 -12 -11  11    1.58    6.81
 -12  12   1    0.00    4.31
 -12  12   2    3.91    5.44
 -12  12   3    2.47    4.67
 -12  12   4   -0.00    4.38
 -12  12   5    7.04    5.35
 -12  12   6    2.41    3.52
 -12  13   1    2.04    4.42
 -11   0   1   43.98   12.38
 -11   0   1   82.48   14.91
  11   0  -1   80.66   14.70
 -11   0   2   -0.00    5.27
 -11   0   2    0.00    6.31
  11   0  -2    0.00    6.06
 -11   0   3   33.03    9.79
 -11   0   3   23.78    8.52
  11   0  -3   25.03    9.11
 -11   0   4    1.61    4.49
 -11   0   4   -0.00    5.73
  11   0  -4    0.12    5.55
 -11   0   5   65.80   13.62
 -11   0   5   63.06   13.32
  11   0  -5   53.75   13.08
 -11   0   6   -0.00    5.54
  11   0  -6   -0.00    4.31
 -11   0   7   -0.00    5.94
  11   0  -7    4.62    6.34
 -11   0   8   -0.00    6.25
  11   0  -8    0.01    5.90
 -11   0   9   35.17   11.24
  11   0  -9   12.39    8.01
 -11   0  10   -0.00    6.09
  11   0 -10    0.43    5.62
 -11   0  11   24.73   10.46
  11   0 -11   41.86   11.26
 -11   0  12   -0.00    5.88
  11   0 -12   -0.00    5.73
 -11   0  13    1.32    5.95
  11   0 -13    3.61    7.22
 -11   0  14    1.66    6.69
  11   0 -14   -0.00    6.91
 -11   0  15    5.14    6.40
  11   0 -15    9.64    7.28
 -11   0  16   -0.00    7.57
  11   0 -16    2.57    7.35
 -11   0  17    0.00    6.83
  11   0 -17    3.42    6.23
 -11   0  18   -0.00    5.46
  11   0 -18    0.00    6.46
 -11   0  19    6.32    7.07
  11   0 -19    8.83    7.44
 -11   0  20    0.00    6.69
  11   0 -20   -0.00    6.31
 -11   0  21   18.21   10.45
  11   0 -21   12.31    8.38
 -11   0  22    6.63    7.52
  11   0 -22    0.71    6.13
 -11   0  23    7.50    7.60
  11   0 -23   -0.00    6.35
 -11   0  24   10.47    8.51
  11   0 -24    1.95    6.26
 -11   0  25    0.88    8.37
  11   0 -25    0.00    8.15
 -11   0  26    3.98    7.00
  11   0 -26    6.97    8.00
  11   0 -27   11.18    8.95
  11   0 -28   -0.00    7.54
  11   0 -29   -0.00    8.80
  11   0 -30    0.00    6.02
 -11   1   1   92.83   15.67
  11   1  -1   99.88   16.79
 -11  -1   1   73.54   14.82
 -11  -1   1   46.73   12.81
 -11   1   2   10.59    7.46
  11   1  -2   -0.00    4.99
 -11  -1   2    0.00    7.01
 -11  -1   2    1.64    6.22
 -11   1   3   26.29    8.98
 -11   1   3   40.07   10.92
  11  -1  -3   45.91   10.90
  11   1  -3   24.11    9.31
 -11  -1   3   13.38    8.20
 -11  -1   3   40.58   11.74
 -11   1   4   -0.00    5.67
 -11   1   4   -0.00    5.84
  11  -1  -4    8.96    7.03
  11   1  -4    2.85    6.43
 -11  -1   4    0.00    5.44
 -11  -1   4   -0.00    5.91
 -11   1   5    1.96    6.48
  11  -1  -5    0.00    6.28
  11   1  -5    0.08    5.69
 -11  -1   5    2.59    5.76
 -11  -1   5    3.19    6.51
 -11   1   6   -0.00    5.29
  11  -1  -6    5.92    6.40
  11   1  -6   -0.00    5.75
 -11  -1   6    3.53    5.21
 -11  -1   6    5.45    6.90
 -11   1   7   53.63   12.47
  11  -1  -7   34.99   10.53
  11   1  -7   35.11   10.75
 -11  -1   7   56.82   12.99
 -11   1   8    4.09    7.06
  11  -1  -8    3.83    6.00
  11   1  -8    4.55    6.37
 -11  -1   8   -0.00    6.60
 -11   1   9   12.82    7.88
  11  -1  -9   18.49    8.01
  11   1  -9    3.61    6.23
 -11  -1   9   13.62    8.15
 -11   1  10    5.98    6.47
  11  -1 -10    1.23    4.02
  11   1 -10   -0.00    5.99
 -11  -1  10    4.52    6.65
 -11   1  11    5.99    7.58
  11  -1 -11   10.65    7.57
  11   1 -11   17.81    8.43
 -11  -1  11    0.47    5.87
 -11   1  12    0.00    6.53
  11  -1 -12   -0.00    5.97
  11   1 -12    0.00    4.91
 -11  -1  12    0.00    6.81
 -11   1  13   15.53    9.73
  11  -1 -13   24.79   10.08
  11   1 -13   32.39    9.90
 -11  -1  13   17.33    8.94
 -11   1  14    2.16    6.72
  11  -1 -14    2.51    6.33
  11   1 -14    0.78    5.56
 -11  -1  14   -0.00    7.41
 -11   1  15    0.00    5.52
  11  -1 -15   -0.00    6.69
  11   1 -15    1.49    7.53
 -11  -1  15    0.00    6.98
 -11   1  16    4.87    6.17
  11  -1 -16    0.82    5.84
  11   1 -16    3.94    7.04
 -11  -1  16    0.13    6.67
 -11   1  17   12.88    8.55
  11  -1 -17    0.00    6.21
  11   1 -17   28.39    9.82
 -11  -1  17    6.50    7.72
 -11   1  18   -0.00    6.20
  11  -1 -18    0.00    5.85
  11   1 -18    1.86    6.96
 -11  -1  18    0.00    7.24
 -11   1  19    7.54    7.64
  11  -1 -19    1.49    5.12
  11   1 -19    8.83    6.93
 -11  -1  19    8.28    9.12
 -11   1  20    0.25    6.90
  11  -1 -20    1.05    5.95
  11   1 -20   -0.00    6.09
 -11  -1  20    4.65    7.10
 -11   1  21    0.00    6.32
  11  -1 -21   -0.00    6.80
  11   1 -21   -0.00    7.07
 -11  -1  21   -0.00    6.65
 -11   1  22   -0.00    6.99
  11  -1 -22    4.10    6.17
  11   1 -22    1.24    6.18
 -11  -1  22   -0.00    7.94
 -11   1  23   11.89    9.73
  11  -1 -23    8.28    7.98
  11   1 -23   31.02   10.96
 -11  -1  23   16.72   10.10
 -11   1  24   12.82    9.13
  11  -1 -24    5.25    7.16
  11   1 -24   -0.00    7.42
 -11  -1  24    2.84    7.06
 -11   1  25    4.60    7.66
  11  -1 -25   -0.00    5.67
  11   1 -25   -0.00    8.04
 -11   1  26    0.00    6.41
  11  -1 -26    0.00    7.09
  11   1 -26   -0.00    5.92
 -11   1  27    0.00    6.86
  11  -1 -27    0.00    7.05
  11   1 -27    3.56    6.28
 -11   1  28    0.00    6.94
  11  -1 -28   -0.00    7.07
  11   1 -28    0.00    6.49
  11  -1 -29    0.00    6.43
  11   1 -29   -0.00    7.55
  11  -1 -30   -0.00    6.37
  11   1 -30    2.00    6.41
 -11   2   1   14.98    7.88
 -11  -2   1   23.63    9.06
 -11  -2   1    8.46    7.22
 -11   2   2    4.27    5.87
  11   2  -2    3.74    5.47
 -11  -2   2   -0.00    7.06
 -11  -2   2   -0.00    6.30
 -11   2   3    2.98    6.37
  11   2  -3   14.64    8.34
 -11  -2   3    4.41    6.45
 -11  -2   3    4.05    6.69
 -11   2   4    0.48    6.31
  11   2  -4    1.85    6.09
 -11  -2   4    0.72    6.54
 -11  -2   4   -0.00    6.90
 -11   2   5   43.29   10.45
  11   2  -5   34.84   11.17
 -11  -2   5   25.42    9.70
 -11  -2   5   19.76    9.47
 -11   2   6    8.27    7.24
  11  -2  -6    2.28    5.89
  11   2  -6   11.46    6.76
 -11  -2   6    9.74    7.59
 -11  -2   6    7.89    7.70
 -11   2   7    9.40    6.99
  11  -2  -7    3.33    6.20
  11   2  -7   -0.00    5.83
 -11  -2   7    4.32    7.40
 -11  -2   7   17.07    8.86
 -11   2   8    9.19    7.29
  11  -2  -8   11.43    6.93
  11   2  -8    6.42    6.84
 -11  -2   8   16.88    9.41
 -11   2   9   15.33    8.81
  11  -2  -9   29.91    9.21
  11   2  -9   31.31   10.47
 -11  -2   9   26.73    9.92
 -11   2  10    0.10    5.99
  11  -2 -10    2.50    7.09
  11   2 -10    0.00    5.86
 -11  -2  10    3.21    5.67
 -11   2  11    6.46    7.84
  11  -2 -11   17.51    8.50
  11   2 -11   34.81   10.11
 -11  -2  11    2.37    6.50
 -11   2  12   -0.00    5.86
  11  -2 -12    3.66    6.66
  11   2 -12   -0.00    5.28
 -11  -2  12    0.00    6.86
 -11   2  13    2.42    5.44
  11  -2 -13    4.06    6.30
  11   2 -13   -0.00    5.54
 -11  -2  13   -0.00    6.70
 -11   2  14    2.63    5.95
  11  -2 -14    0.83    6.38
  11   2 -14   -0.00    6.00
 -11  -2  14    3.38    7.69
 -11   2  15   12.16    7.84
  11  -2 -15   20.49    8.90
  11   2 -15   15.71    8.10
 -11  -2  15   11.55    9.14
 -11   2  16   -0.00    5.98
  11  -2 -16    0.00    6.98
  11   2 -16    8.26    7.11
 -11  -2  16    8.65    9.01
 -11   2  17    0.00    7.45
  11  -2 -17    9.91    7.51
  11   2 -17    2.33    6.46
 -11  -2  17   -0.00    6.60
 -11   2  18   -0.00    6.12
  11  -2 -18    0.00    6.33
  11   2 -18    1.11    6.40
 -11  -2  18   -0.00    7.22
 -11   2  19    6.43    7.05
  11  -2 -19    7.58    7.89
  11   2 -19    9.46    7.43
 -11  -2  19    0.06    6.52
 -11   2  20    2.67    6.97
  11  -2 -20    6.32    7.21
  11   2 -20    1.05    6.96
 -11  -2  20   -0.00    7.21
 -11   2  21   10.21    9.72
  11  -2 -21    7.75    8.33
  11   2 -21   17.82    8.65
 -11  -2  21    7.32    9.18
 -11   2  22    1.22    7.62
  11  -2 -22    0.00    6.27
  11   2 -22    1.20    6.79
 -11  -2  22   -0.00    6.37
 -11   2  23    2.50    5.90
  11  -2 -23   -0.00    7.20
  11   2 -23    1.25    6.46
 -11  -2  23   -0.00    5.80
 -11   2  24    0.00    6.07
  11  -2 -24    0.00    6.55
  11   2 -24    0.00    7.05
 -11   2  25    3.63    7.61
  11  -2 -25   -0.00    7.01
  11   2 -25    0.36    6.82
 -11   2  26   -0.00    6.40
  11  -2 -26   -0.00    7.47
  11   2 -26    6.66    7.00
 -11   2  27    5.66    8.39
  11  -2 -27    0.21    7.18
  11   2 -27    9.82    9.18
 -11   2  28   -0.00    6.64
  11  -2 -28    0.00    6.00
  11   2 -28   -0.00    6.19
 -11   2  29    0.69    6.19
  11  -2 -29   -0.00    6.78
  11   2 -29    0.00    7.44
  11  -2 -30   -0.00    7.02
 -11   3   1   10.04    6.15
 -11   3   1    8.54    6.11
  11  -3  -1   13.22    6.97
 -11  -3   1   13.71    7.54
 -11  -3   1   23.65   10.03
 -11   3   2   14.07    7.21
  11  -3  -2   23.70    8.55
 -11  -3   2    6.05    7.11
 -11  -3   2   14.43    8.68
 -11   3   3   23.11    8.91
  11   3  -3   47.10   12.13
 -11  -3   3   37.77   11.28
 -11  -3   3   34.65   10.99
 -11   3   4    0.00    6.21
  11   3  -4    2.53    6.22
 -11  -3   4    3.62    5.93
 -11  -3   4    1.05    6.62
 -11   3   5    0.00    7.19
  11   3  -5    3.68    6.25
 -11  -3   5    5.56    6.20
 -11  -3   5    2.07    6.70
 -11   3   6    3.89    6.38
  11   3  -6    0.00    6.69
 -11  -3   6   14.00    7.74
 -11  -3   6    2.76    6.37
 -11   3   7   24.62   10.14
  11  -3  -7   25.52    8.94
  11   3  -7   30.19   10.41
 -11  -3   7   28.75   10.29
 -11  -3   7   15.34    8.73
 -11   3   8   12.67    8.06
  11  -3  -8    0.00    4.70
  11   3  -8    4.60    6.40
 -11  -3   8    9.36    7.35
 -11  -3   8    7.31    8.06
 -11   3   9    9.57    7.32
  11  -3  -9    6.46    7.03
  11   3  -9    1.45    6.79
 -11  -3   9   11.00    8.23
 -11   3  10    6.91    6.60
  11  -3 -10    5.18    5.93
  11   3 -10    5.60    7.55
 -11  -3  10    3.00    6.91
 -11   3  11    6.06    7.58
  11  -3 -11    4.22    6.04
  11   3 -11   13.56    8.19
 -11  -3  11    6.77    7.81
 -11   3  12   11.34    7.24
  11  -3 -12    6.20    6.79
  11   3 -12    5.01    7.09
 -11  -3  12    8.19    7.90
 -11   3  13   13.76    8.58
  11  -3 -13    2.83    6.23
  11   3 -13   22.97    9.75
 -11  -3  13    3.87    7.02
 -11   3  14   -0.00    7.04
  11  -3 -14   -0.00    5.19
  11   3 -14   -0.00    5.07
 -11  -3  14    3.71    6.94
 -11   3  15    0.00    5.78
  11  -3 -15   -0.00    6.08
  11   3 -15    3.31    5.64
 -11  -3  15    2.10    7.09
 -11   3  16    0.00    6.25
  11  -3 -16   -0.00    5.78
  11   3 -16    5.40    7.52
 -11  -3  16    1.91    5.71
 -11   3  17   -0.00    6.50
  11  -3 -17   12.02    7.41
  11   3 -17    0.00    6.21
 -11  -3  17    1.04    6.84
 -11   3  18    0.00    5.95
  11  -3 -18   -0.00    5.20
  11   3 -18    3.42    7.03
 -11  -3  18    0.00    6.28
 -11   3  19    5.43    6.66
  11  -3 -19    3.87    6.70
  11   3 -19   12.06    8.31
 -11  -3  19    2.98    8.72
 -11   3  20    5.02    6.62
  11  -3 -20   -0.00    6.22
  11   3 -20   -0.00    5.93
 -11  -3  20   -0.00    7.75
 -11   3  21   -0.00    5.86
  11  -3 -21    6.18    6.96
  11   3 -21   -0.00    7.52
 -11   3  22   -0.00    6.32
  11  -3 -22    2.98    7.43
  11   3 -22    7.15    8.03
 -11   3  23   13.05    9.72
  11  -3 -23    9.77    8.01
  11   3 -23   36.95   11.45
 -11   3  24    2.08    8.23
  11  -3 -24    0.00    6.17
  11   3 -24    6.52    7.60
 -11   3  25    0.00    5.92
  11  -3 -25   -0.00    6.64
  11   3 -25    0.00    6.34
 -11   3  26    0.00    6.35
  11  -3 -26   -0.00    7.93
  11   3 -26    1.72    7.57
 -11   3  27    5.60    8.04
  11  -3 -27    0.00    8.09
  11   3 -27   12.23    8.69
 -11   3  28   -0.00    7.17
  11  -3 -28    3.35    8.74
  11   3 -28   16.97    9.27
 -11   3  29   -0.00    6.77
  11  -3 -29    1.24    7.45
  11   3 -29    0.00    5.80
 -11   3  30    1.79    5.52
  11  -3 -30    1.89    7.77
 -11   4   1   25.64    8.23
 -11   4   1   18.46    7.18
  11  -4  -1   11.05    6.55
 -11  -4   1    8.93    8.81
 -11  -4   1    9.10    7.70
 -11   4   2    5.30    5.92
 -11   4   2   -0.00    5.34
  11  -4  -2   -0.00    5.27
 -11  -4   2   -0.00    5.50
 -11  -4   2    1.28    6.92
 -11   4   3    2.41    5.50
  11  -4  -3    3.71    6.42
 -11  -4   3   12.13    8.54
 -11  -4   3   12.85    8.14
 -11   4   4    4.82    6.03
  11  -4  -4    3.23    5.10
  11   4  -4   -0.00    5.85
 -11  -4   4    1.21    7.02
 -11  -4   4    3.43    6.10
 -11   4   5   35.09    9.89
  11   4  -5   47.58   13.32
 -11  -4   5   31.36   11.05
 -11  -4   5   48.10   13.00
 -11   4   6    0.00    6.89
  11   4  -6    7.56    7.25
 -11  -4   6    3.20    6.48
 -11  -4   6    8.11    6.92
 -11   4   7    0.00    6.55
  11   4  -7    0.02    5.69
 -11  -4   7    3.20    5.98
 -11  -4   7    6.06    8.76
 -11   4   8    0.00    6.79
  11   4  -8    1.23    5.83
 -11  -4   8    2.33    7.24
 -11  -4   8    4.52    7.63
 -11   4   9   17.25    7.99
  11  -4  -9   13.05    8.21
  11   4  -9   29.84   10.36
 -11  -4   9    8.95    7.56
 -11  -4   9   48.23   12.73
 -11   4  10    3.61    7.31
  11  -4 -10   -0.00    5.98
  11   4 -10    0.00    6.19
 -11  -4  10    0.00    6.94
 -11   4  11    9.02    7.98
  11  -4 -11   16.68    7.75
  11   4 -11    0.00    6.08
 -11  -4  11   13.43    8.26
 -11   4  12    0.17    5.41
  11  -4 -12    5.72    6.42
  11   4 -12    7.17    6.02
 -11  -4  12    1.56    6.81
 -11   4  13   -0.00    6.34
  11  -4 -13    0.00    5.33
  11   4 -13   -0.00    5.73
 -11  -4  13    5.74    7.77
 -11   4  14    1.55    5.81
  11  -4 -14    5.35    6.92
  11   4 -14    1.71    5.90
 -11  -4  14    0.00    6.08
 -11   4  15   -0.00    6.10
  11  -4 -15    0.09    5.50
  11   4 -15    6.72    8.09
 -11  -4  15    6.89    8.89
 -11   4  16    0.17    5.49
  11  -4 -16    1.63    6.67
  11   4 -16   10.44    7.44
 -11  -4  16    4.58    7.49
 -11   4  17    0.00    6.30
  11  -4 -17   -0.00    5.46
  11   4 -17    0.56    5.34
 -11  -4  17   -0.00    6.97
 -11   4  18   -0.00    5.57
  11  -4 -18    9.70    7.70
  11   4 -18    5.83    7.74
 -11  -4  18    3.07    7.42
 -11   4  19    8.40    7.50
  11  -4 -19    1.79    5.66
  11   4 -19    3.19    5.69
 -11   4  20    2.36    6.22
  11  -4 -20   -0.00    6.49
  11   4 -20    0.00    6.05
 -11   4  21    8.96    7.55
  11  -4 -21    8.06    7.48
  11   4 -21   11.48    9.21
 -11   4  22    7.20    8.44
  11  -4 -22    6.17    7.24
  11   4 -22    1.22    7.31
 -11   4  23    5.02    6.82
  11  -4 -23   -0.00    6.74
  11   4 -23   -0.00    7.55
 -11   4  24   -0.00    6.26
  11  -4 -24    0.21    6.26
  11   4 -24    0.23    6.22
 -11   4  25    4.23    7.48
  11  -4 -25    4.61    7.23
  11   4 -25    7.61    7.36
 -11   4  26    4.30    7.19
  11  -4 -26   21.79    9.74
  11   4 -26    4.54    6.84
 -11   4  27    2.65    6.38
  11  -4 -27    3.35    7.50
  11   4 -27    4.65    6.49
 -11   4  28   -0.00    7.86
  11  -4 -28    2.84    7.45
  11   4 -28    2.99    6.35
 -11   4  29   -0.00    7.43
  11  -4 -29    4.17    7.30
 -11   4  30   -0.00    7.57
  11  -4 -30   -0.00    7.27
 -11   4  31    2.56    7.86
 -11   5   1    2.80    4.90
 -11  -5   1   -0.00    6.61
 -11  -5   1    2.65    6.69
 -11   5   2   29.62    8.72
 -11  -5   2   18.45    9.01
 -11  -5   2   27.11   10.71
 -11  -5   3    5.25    8.28
 -11  -5   3   15.09    8.93
 -11   5   4    5.58    7.02
 -11  -5   4   10.19    8.31
 -11  -5   4   -0.00    6.75
 -11   5   5   -0.00    5.64
  11  -5  -5    1.22    4.19
  11   5  -5   -0.00    6.57
 -11  -5   5    0.00    6.57
 -11  -5   5   -0.00    7.38
 -11   5   6    5.54    6.10
  11   5  -6   17.44    8.89
 -11  -5   6   13.65    8.67
 -11  -5   6   12.70    8.71
 -11   5   7    9.54    7.63
  11   5  -7   13.74    8.80
 -11  -5   7    5.44    6.39
 -11  -5   7   19.20    9.31
 -11   5   8    5.35    5.35
  11   5  -8    9.62    7.01
 -11  -5   8   11.29    8.06
 -11  -5   8    0.00    7.05
 -11   5   9   14.37    7.74
  11  -5  -9    9.06    6.04
  11   5  -9    2.32    7.03
 -11  -5   9    4.74    7.37
 -11  -5   9    0.16    6.31
 -11   5  10    3.49    5.67
  11  -5 -10   -0.00    5.56
  11   5 -10    2.27    7.03
 -11  -5  10   -0.00    6.84
 -11  -5  10    1.37    6.32
 -11   5  11   -0.00    6.04
  11  -5 -11    0.85    5.79
  11   5 -11    7.13    7.75
 -11  -5  11    2.61    7.26
 -11  -5  11    2.68    7.54
 -11   5  12   20.58    8.79
  11  -5 -12   14.05    7.61
  11   5 -12   13.26    7.62
 -11  -5  12    5.03    8.32
 -11   5  13   15.13    8.32
  11  -5 -13   18.29    8.42
  11   5 -13    0.00    7.10
 -11  -5  13    0.16    7.45
 -11   5  14    4.57    6.70
  11  -5 -14    8.38    7.21
  11   5 -14   -0.00    7.07
 -11  -5  14   -0.00    7.48
 -11   5  15    8.10    6.54
  11  -5 -15   -0.00    5.71
  11   5 -15    0.00    6.14
 -11  -5  15   -0.00    5.67
 -11   5  16   -0.00    7.65
  11  -5 -16    1.34    5.65
  11   5 -16   -0.00    6.12
 -11   5  17    2.25    6.36
  11  -5 -17    5.81    6.33
  11   5 -17   -0.00    5.80
 -11   5  18    0.00    7.14
  11  -5 -18    6.10    6.42
  11   5 -18    3.76    6.35
 -11   5  19    6.14    7.59
  11  -5 -19   -0.00    6.74
  11   5 -19    9.98    7.95
 -11   5  20   -0.00    6.81
  11  -5 -20   -0.00    5.87
  11   5 -20   -0.00    7.67
 -11   5  21    5.07    6.95
  11  -5 -21    0.46    5.64
  11   5 -21   -0.00    6.18
 -11   5  22    1.54    6.70
  11  -5 -22   -0.00    6.03
  11   5 -22    2.61    6.91
 -11   5  23    6.55    7.32
  11  -5 -23    6.87    7.90
  11   5 -23    6.89    7.66
 -11   5  24    2.37    7.07
  11  -5 -24    0.00    7.52
  11   5 -24    0.00    7.32
 -11   5  25    2.33    7.04
  11  -5 -25   10.44    9.14
  11   5 -25   -0.00    7.08
 -11   5  26    0.00    6.20
  11  -5 -26    3.18    8.31
  11   5 -26   -0.00    7.44
 -11   5  27    1.95    7.27
  11  -5 -27   -0.00    6.23
  11   5 -27    3.19    6.49
 -11   5  28   -0.00    8.33
  11  -5 -28    2.41    6.49
  11   5 -28    8.85    8.44
 -11   5  29    2.58    7.87
  11  -5 -29    2.17    7.26
 -11   5  30    0.03    6.83
  11  -5 -30    9.09    8.83
 -11   5  31   -0.00    8.52
 -11   5  32    0.00    7.74
 -11   6   1   13.65    6.84
 -11  -6   1    0.00    8.04
 -11  -6   1   11.24    7.80
 -11   6   2   -0.00    5.47
 -11  -6   2   -0.00    6.98
 -11  -6   2    3.86    6.36
 -11   6   3   -0.00    5.91
 -11  -6   3    6.07    7.09
 -11  -6   3   11.39    8.73
 -11   6   4   17.80    7.38
 -11  -6   4   10.45    8.88
 -11  -6   4   13.06    9.12
 -11   6   5    7.20    6.13
 -11  -6   5    3.06    7.35
 -11  -6   5    2.96    7.65
 -11   6   6    9.25    6.92
  11   6  -6    5.71    8.11
 -11  -6   6    5.51    7.07
 -11  -6   6   10.53    8.72
 -11   6   7   -0.00    5.34
  11   6  -7    9.41    7.77
 -11  -6   7   -0.00    7.06
 -11  -6   7    5.70    6.81
 -11   6   8   14.94    7.44
  11   6  -8   18.89   10.30
 -11  -6   8    3.19    6.45
 -11  -6   8    5.65    7.69
 -11   6   9    5.44    6.41
  11   6  -9   13.45    8.93
 -11  -6   9   15.18    8.26
 -11  -6   9    8.08    7.72
 -11   6  10    4.19    7.02
  11  -6 -10    3.64    5.78
  11   6 -10    9.63    8.54
 -11  -6  10    5.33    8.61
 -11  -6  10    7.80    8.20
 -11   6  11    2.36    6.51
  11  -6 -11    4.81    6.23
  11   6 -11    0.04    6.04
 -11  -6  11    3.62    6.85
 -11  -6  11    0.00    6.96
 -11   6  12    7.40    6.61
  11  -6 -12    0.00    5.82
  11   6 -12    2.80    6.67
 -11  -6  12    0.25    7.25
 -11  -6  12    0.18    7.25
 -11   6  13    2.31    6.34
  11  -6 -13    3.78    5.24
  11   6 -13   -0.00    5.75
 -11  -6  13   -0.00    6.24
 -11   6  14    3.57    6.59
  11  -6 -14    7.93    6.79
  11   6 -14    3.17    6.55
 -11   6  15    9.59    7.32
  11  -6 -15    3.67    6.27
  11   6 -15   12.19    7.46
 -11   6  16    0.00    6.51
  11  -6 -16    4.40    7.21
  11   6 -16   11.93    8.53
 -11   6  17    0.00    6.08
  11  -6 -17    3.75    5.93
  11   6 -17    2.01    7.50
 -11   6  18   -0.00    7.49
  11  -6 -18   -0.00    6.40
  11   6 -18    2.43    6.04
 -11   6  19    6.52    8.39
  11  -6 -19    4.59    6.30
  11   6 -19    0.84    6.55
 -11   6  20    0.00    6.66
  11  -6 -20    8.75    7.07
  11   6 -20    1.98    7.59
 -11   6  21    4.44    6.40
  11  -6 -21    1.65    6.53
  11   6 -21    7.09    7.48
 -11   6  22    0.00    6.71
  11  -6 -22    0.59    5.71
  11   6 -22    3.34    6.27
 -11   6  23    0.86    5.85
  11  -6 -23   -0.00    6.79
  11   6 -23   -0.00    7.83
 -11   6  24    4.96    8.15
  11  -6 -24    0.00    7.93
  11   6 -24    6.87    8.01
 -11   6  25    8.11    7.90
  11  -6 -25   -0.00    6.81
  11   6 -25    0.00    6.83
 -11   6  26    0.00    7.57
  11  -6 -26    0.00    6.32
  11   6 -26    6.43    9.38
 -11   6  27    5.23    7.13
  11  -6 -27   -0.00    7.24
  11   6 -27    6.28    8.30
 -11   6  28   11.93    8.49
  11  -6 -28    2.33    6.27
 -11   6  29    5.83    7.99
  11  -6 -29    2.45    7.45
 -11   6  30    0.00    7.47
  11  -6 -30    0.59    8.44
 -11   6  31    7.16    7.96
 -11   7   1    4.74    5.24
 -11  -7   1    0.00    7.59
 -11   7   2    7.27    5.68
 -11  -7   2   22.32   10.70
 -11   7   3    2.41    5.07
 -11  -7   3    6.27    7.83
 -11  -7   3    7.80    8.54
 -11   7   4    3.38    4.98
 -11  -7   4    0.00    6.74
 -11  -7   4    6.58    8.43
 -11   7   5   -0.00    4.66
 -11  -7   5    0.00    7.38
 -11  -7   5    1.97    5.98
 -11   7   6   11.39    5.97
 -11  -7   6   -0.00    6.46
 -11  -7   6    5.68    6.96
 -11   7   7    1.59    5.43
  11   7  -7    0.32    6.52
 -11  -7   7   -0.00    7.84
 -11  -7   7   13.46    9.38
 -11   7   8   18.15    8.31
  11   7  -8   12.63    8.73
 -11  -7   8   26.78   10.43
 -11  -7   8   14.86   10.14
 -11   7   9   23.50    7.97
  11   7  -9   12.65    8.82
 -11  -7   9    7.42    7.70
 -11   7  10   -0.00    5.93
  11   7 -10    9.64    7.51
 -11  -7  10    1.00    6.37
 -11   7  11    7.40    6.89
  11   7 -11    0.16    6.43
 -11  -7  11    4.31    5.93
 -11   7  12   20.54    8.44
  11   7 -12   36.64   11.53
 -11  -7  12   13.81    9.42
 -11   7  13   -0.00    6.16
  11   7 -13   14.92    9.81
 -11  -7  13   -0.00    6.57
 -11   7  14   -0.00    5.47
  11   7 -14    0.12    5.37
 -11  -7  14   -0.00    6.61
 -11   7  15    4.78    6.93
  11   7 -15    1.94    6.65
 -11   7  16    3.37    6.35
  11  -7 -16   -0.00    5.38
  11   7 -16    8.59    6.98
 -11   7  17    0.00    5.93
  11  -7 -17   -0.00    5.59
  11   7 -17    8.47    6.34
 -11   7  18    1.16    6.60
  11  -7 -18   14.07    7.99
  11   7 -18    0.00    6.06
 -11   7  19    3.02    6.07
  11  -7 -19   -0.00    6.46
  11   7 -19    1.00    7.06
 -11   7  20   -0.00    6.01
  11  -7 -20    1.65    7.39
  11   7 -20   -0.00    6.72
 -11   7  21   -0.00    5.99
  11  -7 -21    0.00    5.99
  11   7 -21    4.35    6.94
 -11   7  22    0.61    6.60
  11  -7 -22    9.28    7.83
  11   7 -22    9.15    8.02
 -11   7  23    1.17    6.78
  11  -7 -23    0.34    6.83
  11   7 -23   -0.00    6.18
 -11   7  24    4.99    7.24
  11  -7 -24   -0.00    6.82
  11   7 -24    5.18    7.79
 -11   7  25    4.22    6.77
  11  -7 -25   -0.00    6.43
  11   7 -25    3.73    7.38
 -11   7  26   -0.00    6.69
  11  -7 -26    0.55    6.89
 -11   7  27    0.42    7.31
  11  -7 -27   -0.00    7.64
 -11   7  28    7.47    9.30
  11  -7 -28    3.34    7.76
  11  -7 -29   -0.00    7.17
 -11   8   1    0.00    3.90
 -11  -8   1   13.67    7.74
 -11   8   2    9.40    6.01
 -11  -8   2    6.26    8.27
 -11   8   3   -0.00    4.38
 -11  -8   3    0.30    5.69
 -11   8   4   25.61    7.63
 -11  -8   4   16.60    9.06
 -11   8   5    1.69    4.91
 -11  -8   5   -0.00    5.87
 -11   8   6    6.11    6.10
 -11  -8   6    2.19    7.42
 -11   8   7   -0.00    4.84
 -11  -8   7    9.94    8.74
 -11   8   8    6.88    6.08
  11   8  -8   -0.00    6.04
 -11  -8   8   -0.00    7.54
 -11   8   9    1.02    5.04
  11   8  -9   -0.00    7.58
 -11  -8   9    0.00    7.18
 -11   8  10   16.29    7.54
  11   8 -10   16.78    9.88
 -11  -8  10   13.06    9.43
 -11   8  11   -0.00    4.60
  11   8 -11   -0.00    7.84
 -11  -8  11   -0.00    7.00
 -11   8  12   -0.00    5.59
  11   8 -12    0.00    7.50
 -11  -8  12    0.04    6.78
 -11   8  13    1.69    5.96
  11   8 -13   -0.00    6.85
 -11  -8  13    0.54    5.98
 -11   8  14    3.75    6.00
  11   8 -14   -0.00    8.04
 -11  -8  14    0.46    8.38
 -11   8  15   -0.00    4.75
  11   8 -15    1.56    7.80
 -11  -8  15    4.02    7.88
 -11   8  16   15.09    6.87
  11   8 -16   -0.00    6.70
 -11  -8  16    4.78    8.42
 -11   8  17   -0.00    5.82
  11   8 -17    1.43    5.93
 -11   8  18    0.00    5.44
  11   8 -18    0.00    7.54
 -11   8  19    1.41    4.94
  11   8 -19    0.28    6.81
 -11   8  20   -0.00    6.40
  11   8 -20   17.92    8.18
 -11   8  21    0.87    5.50
  11   8 -21    7.97    8.28
 -11   8  22    7.46    7.43
  11   8 -22    3.50    6.77
 -11   8  23    0.96    6.61
  11  -8 -23   -0.00    6.37
  11   8 -23    0.63    8.15
 -11   8  24   -0.00    7.86
  11  -8 -24    2.55    7.52
  11   8 -24    4.20    8.16
 -11   8  25    1.49    6.60
  11  -8 -25    3.52    8.35
 -11   8  26    1.48    6.68
  11  -8 -26    4.80    7.84
  11  -8 -27    3.53    8.08
  11  -8 -28    0.22    7.97
  11  -8 -29    6.92    8.36
 -11   9   1    2.15    4.22
 -11  -9   1   11.89    7.76
 -11   9   2   25.28    7.11
 -11  -9   2    3.34    8.18
 -11   9   3    6.33    4.84
 -11  -9   3   -0.00    7.37
 -11   9   4    2.36    5.23
 -11  -9   4    4.95    6.96
 -11   9   5    0.00    5.00
 -11  -9   5   -0.00    7.42
 -11   9   6   -0.00    4.81
 -11  -9   6    0.00    6.91
 -11   9   7    0.00    4.75
 -11  -9   7   -0.00    6.93
 -11   9   8   22.10    7.70
 -11  -9   8   10.44    9.08
 -11   9   9    2.33    5.13
 -11  -9   9    0.00    7.52
 -11   9  10   -0.00    4.34
  11   9 -10    0.15    7.27
 -11  -9  10    8.36    7.76
 -11   9  11    0.00    5.43
  11   9 -11    1.91    6.99
 -11  -9  11    4.18    6.92
 -11   9  12    3.95    5.35
  11   9 -12   -0.00    6.16
 -11  -9  12   10.02    7.57
 -11   9  13    2.12    4.91
  11   9 -13    0.76    6.67
 -11  -9  13    4.37    8.60
 -11   9  14    4.24    5.51
  11   9 -14    9.67    9.07
 -11  -9  14   19.69    9.14
 -11   9  15    0.71    5.47
  11   9 -15    2.15    6.16
 -11  -9  15    4.27    5.53
 -11   9  16    1.52    5.54
  11   9 -16    4.97    7.75
 -11  -9  16    0.00    7.17
 -11   9  17    0.53    6.13
  11   9 -17   -0.00    6.67
 -11  -9  17    0.00    6.78
 -11   9  18   11.47    7.08
  11   9 -18    0.00    7.33
 -11  -9  18   -0.00    7.42
 -11   9  19    6.23    7.31
  11   9 -19    5.01    6.75
 -11  -9  19    4.87    7.48
 -11   9  20    0.00    6.24
  11   9 -20    4.26    6.67
 -11   9  21    6.07    6.22
  11   9 -21    0.00    6.54
 -11   9  22    7.75    7.26
  11   9 -22   -0.00    8.00
 -11   9  23    7.24    8.37
 -11  10   1    1.48    4.44
 -11 -10   1    0.00    6.11
 -11  10   2   -0.00    4.21
 -11 -10   2    1.88    6.37
 -11  10   3    0.11    3.87
 -11 -10   3    7.23    8.47
 -11  10   4   12.27    5.91
 -11 -10   4    5.06    7.58
 -11  10   5    0.00    2.97
 -11 -10   5   -0.00    6.84
 -11  10   6    8.02    5.39
 -11 -10   6    5.20    8.30
 -11  10   7   -0.00    5.08
 -11 -10   7    1.82    7.45
 -11  10   8    2.58    4.77
 -11 -10   8   -0.00    6.73
 -11  10   9   -0.00    4.92
 -11 -10   9   14.10    8.78
 -11  10  10    0.00    5.26
 -11 -10  10    3.66    8.34
 -11  10  11    1.24    4.86
 -11 -10  11    0.42    6.82
 -11  10  12    0.19    3.94
  11  10 -12   -0.00    6.81
 -11 -10  12    2.80    8.08
 -11  10  13   -0.00    4.69
  11  10 -13    0.28    7.86
 -11 -10  13   -0.00    7.35
 -11  10  14    6.70    6.01
  11  10 -14    4.56    8.08
 -11 -10  14    6.49    7.54
 -11  10  15   -0.00    6.28
  11  10 -15    3.09    7.39
 -11 -10  15    3.27    6.84
 -11  10  16    0.00    5.93
  11  10 -16    9.97    8.32
 -11 -10  16    2.12    6.89
 -11  10  17   -0.00    5.48
  11  10 -17   -0.00    8.45
 -11 -10  17   -0.00    6.90
 -11  10  18    1.77    5.02
  11  10 -18    0.00    7.62
 -11 -10  18    0.00    6.65
 -11  10  19    0.00    5.59
  11  10 -19    4.33    8.99
 -11 -10  19   -0.00    7.50
 -11  10  20    2.45    6.10
  11  10 -20    2.21    6.99
 -11 -10  20    3.09    6.75
 -11 -10  21    0.00    6.45
 -11  11   1   -0.00    3.82
 -11 -11   1    0.00    7.34
 -11  11   2    8.85    5.14
 -11 -11   2   17.66    9.73
 -11  11   3    4.33    4.01
 -11 -11   3   -0.00    6.97
 -11  11   4    1.49    3.12
 -11 -11   4    7.78    8.62
 -11  11   5    0.73    3.08
 -11 -11   5   -0.00    5.89
 -11  11   6   -0.00    3.36
 -11 -11   6    3.58    7.42
 -11  11   7   -0.00    3.32
 -11 -11   7   -0.00    7.14
 -11  11   8   12.48    6.07
 -11 -11   8    1.18    7.18
 -11  11   9   -0.00    4.24
 -11 -11   9   -0.00    7.79
 -11  11  10   -0.00    5.16
 -11 -11  10    0.49    6.63
 -11  11  11   -0.00    4.20
 -11 -11  11    6.28    8.15
 -11  11  12    8.01    7.16
 -11 -11  12   13.54    8.90
 -11  11  13    4.71    5.75
 -11 -11  13   -0.00    6.96
 -11  11  14    1.81    5.59
  11  11 -14    6.11    9.21
 -11 -11  14    1.21    6.94
 -11  11  15    0.00    5.81
  11  11 -15    0.00    7.94
 -11 -11  15    2.09    6.60
 -11  11  16    2.20    5.35
  11  11 -16   -0.00    8.26
 -11 -11  16   -0.00    6.79
  11  11 -17   -0.00    6.40
 -11 -11  17    0.00    7.80
  11  11 -18    4.09    7.59
 -11 -11  18   -0.00    7.88
 -11  12   1    4.07    4.81
 -11 -12   1   -0.00    7.20
 -11  12   2    1.99    3.36
 -11 -12   2    0.00    6.47
 -11  12   3    4.17    3.62
 -11 -12   3    0.17    6.56
 -11  12   4    2.66    3.61
 -11 -12   4    0.00    7.37
 -11  12   5   -0.00    2.56
 -11 -12   5    0.00    7.08
 -11  12   6    7.83    4.58
 -11 -12   6    5.74    8.83
 -11  12   7    1.02    3.39
 -11 -12   7   -0.00    7.53
 -11  12   8    0.40    3.55
 -11 -12   8    2.89    6.90
 -11  12   9    0.85    4.82
 -11 -12   9   -0.00    6.97
 -11  12  10    5.84    5.57
 -11 -12  10   -0.00    8.33
 -11  12  11    4.02    5.16
 -11 -12  11    1.98    7.25
 -11  12  12    1.88    5.80
 -11 -12  12    0.50    7.77
 -11 -12  13    0.00    7.53
 -11 -12  14    1.48    7.82
 -11  13   1    4.48    3.49
 -11 -13   1    9.59    8.94
 -11  13   2   -0.00    3.03
 -11 -13   2    6.22    8.43
 -11  13   3    3.25    3.21
 -11 -13   3   -0.00    7.08
 -11  13   4    0.24    3.44
 -11 -13   4    0.00    6.22
 -11  13   5   -0.00    3.32
 -11 -13   5    4.54    7.81
 -11  13   6    3.12    3.52
 -11 -13   6   -0.00    6.27
 -11  13   7    0.00    3.95
 -11 -13   7   -0.00    6.92
 -11  13   8    2.61    4.76
 -11 -13   8    0.00    7.47
 -11  14   1   -0.00    2.89
 -11  14   2    1.82    2.93
 -11  14   3    2.97    3.80
 -10   0   1    0.24    5.27
 -10   0   2   27.10    9.09
 -10   0   3    3.66    6.57
 -10   0   4  101.90   16.64
 -10   0   5   -0.00    5.22
 -10   0   6   16.07    8.28
 -10   0   7   -0.00    6.25
  10   0  -7    2.97    5.54
 -10   0   8    9.28    6.72
  10   0  -8   13.67    7.11
 -10   0   9    4.94    7.41
  10   0  -9   -0.00    5.68
 -10   0  10   51.70   13.90
  10   0 -10  107.49   16.50
 -10   0  11   -0.00    5.78
  10   0 -11    0.00    5.63
 -10   0  12    2.19    6.40
  10   0 -12    0.00    5.60
 -10   0  13    0.00    6.05
  10   0 -13    5.25    6.97
 -10   0  14    4.59    7.70
  10   0 -14   32.11   10.05
 -10   0  15   -0.00    6.18
  10   0 -15   -0.00    6.13
 -10   0  16   45.56   11.84
  10   0 -16   13.20    8.08
 -10   0  17    0.00    6.10
  10   0 -17   -0.00    6.31
 -10   0  18    7.64    7.95
  10   0 -18    9.66    7.89
 -10   0  19    4.09    8.41
  10   0 -19    0.00    7.08
 -10   0  20   27.89   11.12
  10   0 -20   31.91   11.12
 -10   0  21    0.04    5.69
  10   0 -21    0.00    6.40
 -10   0  22    0.11    7.29
  10   0 -22    0.67    5.92
 -10   0  23   -0.00    7.32
  10   0 -23    5.68    6.87
 -10   0  24    5.08    8.45
  10   0 -24   -0.00    5.84
 -10   0  25   -0.00    7.13
  10   0 -25    1.61    7.12
 -10   0  26   -0.00    7.56
  10   0 -26   14.40    8.31
 -10   0  27   -0.00    6.09
  10   0 -27    2.22    5.90
  10   0 -28    1.48    6.68
  10   0 -29    7.40    7.16
  10   0 -30    0.00    5.82
  10   0 -31    0.00    8.09
  10   0 -32    4.55    6.99
 -10   1   1    4.53    6.11
 -10   1   1    3.02    5.77
  10  -1  -1    3.65    5.87
 -10  -1   1   -0.00    5.96
 -10   1   2  144.81   18.78
 -10   1   2   95.41   16.73
  10  -1  -2  107.86   17.62
 -10  -1   2   93.28   16.93
 -10   1   3    3.02    6.10
  10  -1  -3    4.92    6.46
 -10  -1   3    0.75    7.16
 -10   1   4    2.61    4.81
  10   1  -4    0.95    5.27
 -10  -1   4   -0.00    6.05
 -10  -1   4   -0.00    5.29
 -10   1   5   11.99    7.53
  10   1  -5   16.30    7.61
 -10  -1   5    7.91    7.03
 -10  -1   5    8.33    6.81
 -10   1   6   32.45   10.05
  10   1  -6   75.27   13.86
 -10  -1   6   38.76   11.58
 -10   1   7    6.94    6.45
  10   1  -7    0.00    4.99
 -10  -1   7    1.83    7.19
 -10   1   8   41.06   11.71
  10   1  -8   31.10    9.81
 -10  -1   8   34.57   10.75
 -10   1   9    1.99    5.01
  10  -1  -9    2.50    5.92
  10   1  -9    0.00    5.80
 -10  -1   9    3.62    7.74
 -10   1  10    3.31    5.77
  10  -1 -10    0.77    5.79
  10   1 -10    5.15    6.17
 -10  -1  10   13.33    8.28
 -10   1  11    1.91    5.72
  10  -1 -11    9.32    7.30
  10   1 -11    8.29    6.73
 -10  -1  11    6.25    6.74
 -10   1  12   65.44   13.86
  10  -1 -12   49.83   12.98
  10   1 -12   82.33   15.46
 -10  -1  12   63.29   14.71
 -10   1  13    1.47    6.84
  10  -1 -13    4.70    6.25
  10   1 -13    0.30    5.76
 -10  -1  13   -0.00    6.51
 -10   1  14    7.31    7.66
  10  -1 -14    3.59    5.99
  10   1 -14    5.58    6.79
 -10  -1  14    6.40    8.01
 -10   1  15   -0.00    6.14
  10  -1 -15    0.00    5.83
  10   1 -15    0.00    6.34
 -10  -1  15   -0.00    6.69
 -10   1  16   21.65    9.91
  10  -1 -16   17.64    8.71
  10   1 -16   24.42    9.97
 -10  -1  16   14.02    9.12
 -10   1  17    1.60    6.43
  10  -1 -17   -0.00    5.97
  10   1 -17    0.72    6.44
 -10  -1  17   10.65    7.62
 -10   1  18    9.50    8.14
  10  -1 -18    7.64    7.31
  10   1 -18   14.30    8.25
 -10  -1  18    5.24    7.45
 -10   1  19   -0.00    6.06
  10  -1 -19    2.72    5.76
  10   1 -19    0.00    6.78
 -10  -1  19    0.00    6.55
 -10   1  20    0.00    6.36
  10  -1 -20   -0.00    6.10
  10   1 -20    0.04    5.24
 -10  -1  20   -0.00    5.85
 -10   1  21   -0.00    7.79
  10  -1 -21    4.94    6.23
  10   1 -21    1.36    6.14
 -10  -1  21    0.93    7.30
 -10   1  22   39.36   12.61
  10  -1 -22   41.83   11.78
  10   1 -22   23.29    9.78
 -10  -1  22   44.05   13.36
 -10   1  23   -0.00    7.22
  10  -1 -23    1.47    6.06
  10   1 -23   -0.00    6.40
 -10  -1  23    0.00    7.36
 -10   1  24    1.25    6.35
  10  -1 -24    3.01    7.23
  10   1 -24    6.52    8.11
 -10  -1  24    0.01    7.13
 -10   1  25   -0.00    6.98
  10  -1 -25   -0.00    6.17
  10   1 -25    8.14    7.86
 -10  -1  25    4.22    7.29
 -10   1  26    1.63    6.76
  10  -1 -26    2.97    6.20
 -10   1  27   -0.00    5.35
  10  -1 -27    1.30    6.80
  10   1 -27   -0.00    6.48
 -10   1  28    0.00    5.91
  10  -1 -28   -0.00    6.87
  10   1 -28    4.19    7.54
  10  -1 -29    9.11    7.87
  10   1 -29    4.81    6.52
  10  -1 -30   -0.00    5.71
  10   1 -30    4.08    7.52
  10  -1 -31   -0.00    7.66
  10   1 -31   -0.00    6.63
  10  -1 -32    5.30    7.25
  10   1 -32   -0.00    6.58
 -10   2   1   -0.00    5.32
 -10   2   1    4.33    6.20
  10  -2  -1   -0.00    5.59
  10   2  -1   11.14    7.02
 -10  -2   1   -0.00    6.80
 -10  -2   1    0.66    5.26
 -10   2   2    3.77    5.49
 -10   2   2    3.63    6.17
  10  -2  -2   -0.00    5.42
  10   2  -2   -0.00    6.33
 -10  -2   2   -0.00    5.63
 -10  -2   2   -0.00    5.61
 -10   2   3   -0.00    4.80
  10  -2  -3   -0.00    4.92
  10   2  -3   -0.00    5.40
 -10  -2   3   -0.00    6.08
 -10  -2   3    3.53    7.40
 -10   2   4  129.77   17.55
  10  -2  -4  131.29   17.78
  10   2  -4   91.91   16.77
 -10  -2   4   64.89   15.08
 -10  -2   4   90.11   16.60
 -10   2   5   17.53    8.54
  10  -2  -5   27.37    8.74
  10   2  -5   21.43    8.93
 -10  -2   5   12.39    7.72
 -10  -2   5   28.17   10.14
 -10   2   6   27.65    9.01
  10   2  -6   22.88    9.05
 -10  -2   6   14.31    7.64
 -10  -2   6   37.63   10.82
 -10   2   7    6.57    6.39
  10   2  -7    6.54    6.53
 -10  -2   7    0.00    6.07
 -10   2   8    9.52    6.63
  10   2  -8   15.59    8.54
 -10  -2   8   12.06    7.81
 -10   2   9   12.87    7.69
  10   2  -9    9.90    7.52
 -10  -2   9    8.45    6.55
 -10   2  10   60.84   12.78
  10  -2 -10   49.04   11.44
  10   2 -10   35.83   11.27
 -10  -2  10   61.31   13.83
 -10   2  11   -0.00    6.04
  10  -2 -11    4.22    6.16
  10   2 -11    3.86    6.43
 -10  -2  11    8.10    6.97
 -10   2  12    4.32    6.75
  10  -2 -12    8.63    6.80
  10   2 -12    4.14    6.25
 -10  -2  12   -0.00    7.77
 -10   2  13    6.78    6.86
  10  -2 -13    3.61    5.89
  10   2 -13   -0.00    5.54
 -10  -2  13    7.31    7.57
 -10   2  14   15.03    8.30
  10  -2 -14   23.59    9.02
  10   2 -14   23.30    9.10
 -10  -2  14   18.27    9.87
 -10   2  15   12.61    7.88
  10  -2 -15    4.96    6.46
  10   2 -15    6.38    6.11
 -10  -2  15   13.07    8.83
 -10   2  16    0.00    5.83
  10  -2 -16    0.00    5.77
  10   2 -16    5.27    7.34
 -10  -2  16    8.62    7.71
 -10   2  17   -0.00    5.54
  10  -2 -17   -0.00    6.29
  10   2 -17    0.59    5.33
 -10  -2  17    8.77    8.01
 -10   2  18    3.46    7.18
  10  -2 -18    0.92    6.78
  10   2 -18    0.00    5.80
 -10  -2  18    2.61    7.07
 -10   2  19    4.98    6.20
  10  -2 -19    4.17    6.35
  10   2 -19    5.43    7.14
 -10  -2  19   -0.00    7.73
 -10   2  20   25.50   10.12
  10  -2 -20   13.75    8.46
  10   2 -20   19.21    9.62
 -10  -2  20   35.15   11.78
 -10   2  21   -0.00    6.03
  10  -2 -21   -0.00    7.05
  10   2 -21    1.65    6.02
 -10  -2  21    5.98    7.93
 -10   2  22    4.16    6.69
  10  -2 -22    0.00    7.33
  10   2 -22   15.27    8.49
 -10  -2  22   -0.00    7.31
 -10   2  23   -0.00    5.93
  10  -2 -23   -0.00    5.96
  10   2 -23    0.19    7.01
 -10  -2  23    3.65    7.94
 -10   2  24   10.97    9.03
  10  -2 -24   15.36    8.78
  10   2 -24   22.40   10.59
 -10   2  25   -0.00    6.39
  10  -2 -25    0.55    6.77
  10   2 -25    7.71    7.23
 -10   2  26   -0.00    7.60
  10  -2 -26    3.60    7.55
  10   2 -26    3.05    8.38
 -10   2  27   -0.00    7.83
  10  -2 -27    0.38    6.22
  10   2 -27    5.72    7.48
 -10   2  28    1.29    7.24
  10  -2 -28   -0.00    6.21
  10   2 -28    5.62    8.50
 -10   2  29   -0.00    7.68
  10  -2 -29    2.20    7.09
  10   2 -29   -0.00    7.30
  10  -2 -30    5.39    7.72
  10   2 -30   -0.00    7.37
  10  -2 -31    0.04    6.22
  10   2 -31    1.64    7.00
  10  -2 -32    3.94    7.33
  10   2 -32    2.72    7.06
 -10   3   1    2.85    5.03
 -10   3   1   -0.00    4.80
  10  -3  -1    7.26    6.31
 -10  -3   1   -0.00    6.34
 -10  -3   1    7.52    6.98
 -10   3   2   64.57   12.44
 -10   3   2   66.92   12.75
  10  -3  -2   86.11   14.19
  10   3  -2   85.03   15.75
 -10  -3   2   48.15   12.98
 -10  -3   2   83.65   15.43
 -10   3   3   42.01    9.62
  10  -3  -3   41.98   10.26
  10   3  -3   40.99   11.29
 -10  -3   3   46.39   11.88
 -10  -3   3   25.59   10.18
 -10   3   4    7.88    5.77
  10  -3  -4   -0.00    5.33
  10   3  -4   -0.00    7.11
 -10  -3   4    1.33    5.51
 -10  -3   4   -0.00    5.94
 -10   3   5    9.35    5.97
  10  -3  -5   16.75    7.19
  10   3  -5   13.82    7.99
 -10  -3   5    0.19    6.66
 -10  -3   5   -0.00    6.54
 -10   3   6   21.75    8.94
  10  -3  -6   13.90    7.63
  10   3  -6   31.69   10.31
 -10  -3   6   20.83    9.92
 -10  -3   6   29.78   10.33
 -10   3   7    8.87    7.51
  10   3  -7    6.70    7.25
 -10  -3   7   -0.00    5.72
 -10  -3   7   14.37    7.85
 -10   3   8   68.37   13.16
  10   3  -8   60.21   13.17
 -10  -3   8   33.38   11.57
 -10   3   9    2.03    5.34
  10   3  -9    8.07    6.66
 -10  -3   9    1.15    6.21
 -10   3  10    0.00    6.48
  10   3 -10    0.52    6.07
 -10  -3  10   -0.00    5.85
 -10   3  11   21.14    8.89
  10  -3 -11    4.22    6.40
  10   3 -11    7.38    7.42
 -10  -3  11    0.55    5.21
 -10   3  12   12.02    8.08
  10  -3 -12   25.60    9.49
  10   3 -12   20.13    8.74
 -10  -3  12   22.75   10.13
 -10   3  13    4.33    7.21
  10  -3 -13   -0.00    5.57
  10   3 -13    0.00    6.88
 -10  -3  13    8.49    8.17
 -10   3  14    0.00    5.97
  10  -3 -14    4.59    6.24
  10   3 -14   -0.00    5.26
 -10  -3  14   -0.00    5.62
 -10   3  15   -0.00    5.34
  10  -3 -15    2.77    6.27
  10   3 -15    0.52    5.47
 -10  -3  15    0.00    6.42
 -10   3  16   23.77    9.54
  10  -3 -16   19.42    8.15
  10   3 -16    0.00    6.88
 -10  -3  16   22.97   10.37
 -10   3  17   11.07    8.18
  10  -3 -17   12.48    8.40
  10   3 -17   16.64    9.12
 -10  -3  17    7.81    8.36
 -10   3  18    9.01    6.80
  10  -3 -18   21.01    9.04
  10   3 -18    0.71    6.80
 -10  -3  18   12.22    8.89
 -10   3  19    1.28    5.97
  10  -3 -19    2.56    6.93
  10   3 -19   -0.00    6.06
 -10  -3  19    3.85    7.34
 -10   3  20    1.39    6.42
  10  -3 -20   -0.00    6.85
  10   3 -20    0.00    6.13
 -10  -3  20   -0.00    7.09
 -10   3  21    6.34    7.44
  10  -3 -21    5.38    7.18
  10   3 -21   -0.00    7.22
 -10  -3  21    7.33    7.38
 -10   3  22   14.71    9.07
  10  -3 -22   11.91    8.86
  10   3 -22   16.87    9.49
 -10   3  23    0.00    6.55
  10  -3 -23    7.57    7.31
  10   3 -23    4.44    7.04
 -10   3  24    2.13    6.13
  10  -3 -24   -0.00    7.58
  10   3 -24   -0.00    5.46
 -10   3  25    0.20    5.26
  10  -3 -25    0.00    7.19
  10   3 -25    5.70    7.93
 -10   3  26    0.00    7.89
  10  -3 -26    0.43    6.48
  10   3 -26    0.00    7.42
 -10   3  27    2.96    8.47
  10  -3 -27    3.29    7.89
  10   3 -27    1.41    7.06
 -10   3  28    0.00    6.74
  10  -3 -28    8.28    8.49
  10   3 -28    5.63    7.66
 -10   3  29    4.00    6.86
  10  -3 -29    6.11    8.50
  10   3 -29   -0.00    5.85
 -10   3  30    2.56    7.78
  10  -3 -30    6.23    7.60
  10   3 -30    0.00    6.59
 -10   3  31   -0.00    6.25
  10  -3 -31   14.28    8.63
  10   3 -31    3.60    7.82
  10  -3 -32   -0.00    8.26
 -10   4   1    0.00    4.98
 -10   4   1    3.22    5.32
  10  -4  -1    3.23    4.87
 -10  -4   1    0.00    5.65
 -10  -4   1   -0.00    7.04
 -10   4   2    0.00    5.46
  10  -4  -2   -0.00    4.76
 -10  -4   2   -0.00    6.28
 -10  -4   2   -0.00    6.33
 -10   4   3   17.69    7.28
  10  -4  -3    0.00    4.45
  10   4  -3   12.56    7.71
 -10  -4   3    6.63    7.29
 -10  -4   3    4.84    6.46
 -10   4   4   55.00   11.39
  10  -4  -4   52.84   11.09
  10   4  -4   84.31   15.39
 -10  -4   4   43.49   12.38
 -10  -4   4   46.11   13.10
 -10   4   5   30.10    8.92
  10  -4  -5   35.59    9.63
  10   4  -5   34.62   11.00
 -10  -4   5   33.83   10.67
 -10   4   6   28.58    8.89
  10  -4  -6   26.35    8.37
  10   4  -6   25.14    9.66
 -10  -4   6   27.35    9.92
 -10   4   7    4.65    6.15
  10  -4  -7   -0.00    6.10
  10   4  -7    0.00    6.36
  10   4  -7   -0.00    6.77
 -10  -4   7   -0.00    5.22
 -10   4   8   56.98   11.92
  10   4  -8   44.81   12.10
 -10  -4   8   23.60    9.74
 -10   4   9    5.86    6.73
  10   4  -9    9.58    7.05
 -10   4  10   15.10    7.89
  10   4 -10   14.21    7.77
 -10   4  11    0.00    6.20
  10   4 -11    1.02    6.21
 -10   4  12    4.42    6.50
  10  -4 -12   -0.00    5.33
  10   4 -12   -0.00    6.30
 -10   4  13    6.99    6.30
  10  -4 -13    1.34    5.03
  10   4 -13    5.49    7.01
 -10   4  14    6.06    7.18
  10  -4 -14   11.21    6.46
  10   4 -14   12.34    8.73
 -10   4  15    5.71    6.71
  10  -4 -15    4.46    6.16
  10   4 -15    9.62    7.59
 -10  -4  15   11.89    9.35
 -10   4  16    0.00    6.06
  10  -4 -16    2.70    7.15
  10   4 -16    4.46    7.16
 -10  -4  16    0.00    7.89
 -10   4  17    2.70    6.11
  10  -4 -17    2.64    6.16
  10   4 -17    0.54    5.85
 -10  -4  17   11.45    9.01
 -10   4  18    1.69    6.62
  10  -4 -18   -0.00    6.06
  10   4 -18    4.24    7.53
 -10  -4  18   15.88    9.86
 -10   4  19    6.96    6.73
  10  -4 -19    1.22    6.53
  10   4 -19   18.26    8.70
 -10  -4  19    0.00    6.98
 -10   4  20   15.10    8.71
  10  -4 -20    0.00    7.81
  10   4 -20   12.88    8.09
 -10   4  21   11.55    8.65
  10  -4 -21    3.50    6.83
  10   4 -21    8.05    7.26
 -10   4  22   -0.00    5.83
  10  -4 -22    1.86    6.33
  10   4 -22   -0.00    7.18
 -10   4  23    4.62    7.73
  10  -4 -23    8.48    8.27
  10   4 -23    5.04    7.37
 -10   4  24   14.66    9.18
  10  -4 -24    1.02    7.58
  10   4 -24    2.27    7.90
 -10   4  25    8.38    8.28
  10  -4 -25   11.33    9.15
  10   4 -25   10.02    8.29
 -10   4  26   -0.00    6.36
  10  -4 -26    3.74    8.25
  10   4 -26    6.50    7.11
 -10   4  27    0.00    7.51
  10  -4 -27    3.71    8.34
  10   4 -27    5.84    7.75
 -10   4  28   -0.00    8.21
  10  -4 -28    2.98    7.63
  10   4 -28    7.39    7.87
 -10   4  29   -0.00    6.15
  10  -4 -29    0.00    7.56
  10   4 -29    3.37    7.03
 -10   4  30   -0.00    7.11
  10  -4 -30    0.00    7.06
  10   4 -30    0.00    7.20
 -10   4  31    0.00    7.33
  10  -4 -31   -0.00    7.43
  10   4 -31   -0.00    7.49
 -10   4  32    2.27    7.85
  10  -4 -32   -0.00    7.91
 -10   5   1   37.55    9.24
 -10   5   1   24.24    7.95
  10  -5  -1   33.78    8.63
 -10  -5   1   55.15   12.36
 -10  -5   1   39.58   11.89
 -10   5   2  109.07   15.80
  10  -5  -2   82.38   14.64
 -10  -5   2  104.34   18.52
 -10  -5   2  117.13   19.23
 -10   5   3   13.64    6.23
  10  -5  -3    9.07    5.62
 -10  -5   3   15.42    8.45
 -10   5   4   -0.00    5.04
  10  -5  -4   -0.00    4.92
  10   5  -4   -0.00    6.24
  10   5  -4    4.63    5.90
 -10  -5   4    0.00    5.81
 -10   5   5    0.00    5.33
  10  -5  -5    0.09    5.17
  10   5  -5    0.00    6.28
  10   5  -5    7.31    8.05
 -10  -5   5   -0.00    6.05
 -10   5   6   16.54    7.59
  10  -5  -6   29.04    8.75
  10   5  -6   20.25    9.42
  10   5  -6   25.82   10.66
 -10  -5   6   20.35    9.48
 -10   5   7   20.28    8.18
  10  -5  -7   27.37    8.43
  10   5  -7   21.31    9.31
  10   5  -7   36.20   11.79
 -10  -5   7   14.78    8.83
 -10   5   8   24.72    8.88
  10  -5  -8   16.59    7.23
  10   5  -8    5.90    8.61
  10   5  -8   12.84    8.27
 -10  -5   8   10.51    7.37
 -10   5   9    0.00    6.13
  10   5  -9   -0.00    6.09
 -10  -5   9    0.85    5.71
 -10   5  10   -0.00    6.32
  10   5 -10    3.90    6.38
 -10  -5  10    0.00    6.15
 -10   5  11   12.42    7.37
  10   5 -11    9.05    7.32
 -10   5  12   11.43    7.60
  10  -5 -12   37.37    9.79
  10   5 -12   15.71    9.00
 -10   5  13   -0.00    5.95
  10  -5 -13    4.30    5.94
  10   5 -13    2.02    7.05
 -10   5  14   -0.00    5.96
  10  -5 -14    0.00    5.49
  10   5 -14    0.00    5.68
 -10   5  15    0.00    6.38
  10  -5 -15    5.56    6.28
  10   5 -15   -0.00    6.02
 -10   5  16   -0.00    5.77
  10  -5 -16    3.36    6.75
  10   5 -16    7.44    7.12
 -10   5  17   17.26    7.63
  10  -5 -17    4.81    6.62
  10   5 -17   22.58   10.66
 -10   5  18    6.85    7.55
  10  -5 -18   -0.00    6.26
  10   5 -18   -0.00    5.61
 -10   5  19    1.78    6.00
  10  -5 -19   -0.00    6.69
  10   5 -19   -0.00    6.40
 -10   5  20    8.90    7.22
  10  -5 -20   -0.00    5.92
  10   5 -20    0.98    6.11
 -10   5  21    0.00    6.99
  10  -5 -21    0.20    5.66
  10   5 -21    2.73    6.19
 -10   5  22   10.42    7.86
  10  -5 -22   13.42    8.85
  10   5 -22   11.53    8.40
 -10   5  23    4.61    7.52
  10  -5 -23    8.68    7.75
  10   5 -23    0.72    7.30
 -10   5  24   -0.00    6.39
  10  -5 -24    4.05    7.03
  10   5 -24    4.45    7.12
 -10   5  25   -0.00    6.72
  10  -5 -25   -0.00    7.12
  10   5 -25   -0.00    8.45
 -10   5  26   -0.00    7.38
  10  -5 -26    4.47    6.77
  10   5 -26    0.00    6.10
 -10   5  27    5.83    7.61
  10  -5 -27    4.44    6.97
  10   5 -27   16.85    9.36
 -10   5  28   -0.00    7.10
  10  -5 -28   -0.00    7.29
  10   5 -28    9.83    8.57
 -10   5  29    5.18    8.35
  10  -5 -29    0.52    7.03
  10   5 -29   -0.00    7.22
 -10   5  30    9.32    8.63
  10  -5 -30    0.00    7.26
  10   5 -30    4.30    6.47
 -10   5  31    5.99    8.57
  10  -5 -31    3.48    7.72
 -10   5  32   -0.00    6.73
  10  -5 -32    1.91    7.47
 -10   5  33   -0.00    8.49
 -10   6   1   -0.00    4.08
 -10  -6   1    0.40    6.12
 -10   6   2    5.09    5.50
  10   6  -2    4.22    7.77
 -10  -6   2    0.96    5.99
 -10   6   3   10.05    5.70
  10   6  -3    9.21    7.93
 -10  -6   3    0.00    8.38
 -10   6   4    7.89    6.77
  10   6  -4    7.07    8.07
 -10  -6   4    1.04    6.79
 -10   6   5   12.37    6.61
  10  -6  -5    4.66    4.92
  10   6  -5   27.00   10.40
  10   6  -5   23.43   10.37
 -10  -6   5    6.32    7.12
 -10   6   6   10.41    7.31
  10  -6  -6   30.26    8.28
  10   6  -6   19.90    9.71
  10   6  -6   10.20    7.52
 -10  -6   6    9.35    7.71
 -10   6   7    0.02    4.48
  10  -6  -7    4.46    5.81
  10   6  -7    0.00    6.39
  10   6  -7    0.00    5.71
 -10  -6   7   -0.00    6.58
 -10   6   8    6.92    5.75
  10  -6  -8    4.70    4.83
  10   6  -8   -0.00    6.36
  10   6  -8   -0.00    6.73
 -10  -6   8    6.93    6.45
 -10   6   9   30.28    9.04
  10  -6  -9   18.81    7.94
  10   6  -9   27.29   10.87
 -10  -6   9   17.47    9.18
 -10   6  10   23.51    7.62
  10   6 -10   19.85    9.51
 -10  -6  10    5.59    6.73
 -10   6  11    3.85    6.48
  10   6 -11    5.05    7.59
 -10  -6  11    4.63    5.71
 -10   6  12    0.30    5.25
  10  -6 -12    4.95    6.21
  10   6 -12   -0.00    3.98
 -10   6  13   12.54    6.45
  10  -6 -13   10.53    6.92
  10   6 -13    6.42    6.32
 -10   6  14    4.92    6.49
  10  -6 -14    1.53    5.51
  10   6 -14    0.00    5.97
 -10   6  15   14.68    7.20
  10  -6 -15   10.35    7.66
  10   6 -15   17.05    8.26
 -10   6  16    1.97    5.03
  10  -6 -16   -0.00    6.03
  10   6 -16    0.00    6.52
 -10   6  17    3.70    5.63
  10  -6 -17   -0.00    6.47
  10   6 -17   -0.00    5.91
 -10   6  18    2.01    5.94
  10  -6 -18   -0.00    5.92
  10   6 -18    0.00    5.76
 -10   6  19   10.96    6.71
  10  -6 -19   16.69    8.46
  10   6 -19    4.81    7.17
 -10   6  20   -0.00    6.29
  10  -6 -20    9.24    7.43
  10   6 -20    0.00    6.17
 -10   6  21   18.41    9.14
  10  -6 -21   -0.00    6.18
  10   6 -21    0.00    6.79
 -10   6  22   -0.00    6.76
  10  -6 -22    7.87    7.14
  10   6 -22    4.76    8.13
 -10   6  23   -0.00    6.22
  10  -6 -23    0.62    6.51
  10   6 -23    0.00    5.17
 -10   6  24   15.08    9.40
  10  -6 -24    0.00    6.23
  10   6 -24   -0.00    6.61
 -10   6  25    3.78    6.62
  10  -6 -25   -0.00    7.15
  10   6 -25    8.21    7.20
 -10   6  26    0.00    6.56
  10  -6 -26   -0.00    6.16
  10   6 -26    6.81    7.49
 -10   6  27   -0.00    6.82
  10  -6 -27   -0.00    7.07
  10   6 -27    0.00    6.79
 -10   6  28    0.00    6.50
  10  -6 -28   -0.00    6.49
  10   6 -28    9.03    8.66
 -10   6  29    8.20    7.99
  10  -6 -29    1.18    7.03
  10   6 -29    2.92    7.04
 -10   6  30    4.56    8.22
  10  -6 -30   -0.00    7.76
 -10   6  31    3.30    7.01
  10  -6 -31    5.03    8.91
 -10   6  32   -0.00    7.21
 -10   6  33    0.00    8.28
 -10   6  34   -0.00    7.57
 -10   7   1   56.60   10.44
  10   7  -1   40.01   13.02
 -10  -7   1   40.72   12.25
 -10   7   2    8.46    5.88
  10   7  -2    0.70    6.33
 -10  -7   2    8.31    8.39
 -10   7   3    0.00    4.76
  10   7  -3   22.73   10.46
 -10  -7   3   10.10    7.81
 -10   7   4    3.08    5.18
  10   7  -4    5.60    7.26
 -10  -7   4    3.37    6.94
 -10   7   5   28.30    8.32
  10   7  -5   12.75    9.19
 -10  -7   5    7.49    8.27
 -10   7   6    1.00    5.52
  10   7  -6    1.81    6.53
 -10  -7   6    0.76    5.99
 -10   7   7   24.89    8.51
  10   7  -7   34.67   11.87
 -10  -7   7   13.08    8.62
 -10   7   8    1.71    5.05
  10   7  -8   14.47    9.20
 -10  -7   8    8.60    8.29
 -10   7   9   -0.00    5.60
  10   7  -9   -0.00    7.13
 -10  -7   9   -0.00    4.80
 -10   7  10    1.54    5.02
  10   7 -10    0.00    6.80
 -10  -7  10   -0.00    6.26
 -10   7  11    5.37    5.83
  10   7 -11    0.00    8.55
 -10  -7  11    1.12    6.38
 -10   7  12    0.00    5.70
  10   7 -12    6.15    7.60
 -10  -7  12    0.37    6.86
 -10   7  13   18.59    7.87
  10  -7 -13   17.59    8.01
  10   7 -13   12.64    8.50
 -10  -7  13    8.88    8.14
 -10   7  14    4.64    6.30
  10  -7 -14   -0.00    5.68
  10   7 -14   -0.00    5.05
 -10   7  15    3.88    5.99
  10  -7 -15   -0.00    5.69
  10   7 -15    6.10    7.73
 -10   7  16    6.05    6.88
  10  -7 -16    0.20    5.71
  10   7 -16   10.71    7.92
 -10   7  17    0.00    5.58
  10  -7 -17    7.55    7.52
  10   7 -17    8.29    8.63
 -10   7  18    2.33    5.60
  10  -7 -18    5.26    6.60
  10   7 -18    2.59    5.55
 -10   7  19   -0.00    5.69
  10  -7 -19    3.32    5.77
  10   7 -19    0.00    5.87
 -10   7  20   -0.00    6.45
  10  -7 -20   -0.00    6.13
  10   7 -20    0.00    5.29
 -10   7  21    5.18    7.24
  10  -7 -21    4.93    6.88
  10   7 -21    0.00    6.70
 -10   7  22    0.00    6.61
  10  -7 -22   -0.00    6.44
  10   7 -22    6.78    7.16
 -10   7  23   12.35    8.08
  10  -7 -23   -0.00    7.20
  10   7 -23   -0.00    6.88
 -10   7  24   14.00    8.69
  10  -7 -24   19.42    9.23
  10   7 -24    2.09    5.94
 -10   7  25   -0.00    6.92
  10  -7 -25   -0.00    6.07
  10   7 -25    0.00    5.60
 -10   7  26    0.00    6.42
  10  -7 -26    0.03    6.13
  10   7 -26    0.00    7.10
 -10   7  27    1.80    6.80
  10  -7 -27    5.93    8.49
  10   7 -27    0.00    6.92
 -10   7  28    9.41    8.08
  10  -7 -28    1.88    7.47
  10   7 -28    8.77    7.94
 -10   7  29   -0.00    7.05
  10  -7 -29   -0.00    6.03
 -10   7  30    0.00    6.72
  10  -7 -30    7.01    7.37
 -10   7  31   -0.00    7.00
  10  -7 -31   -0.00    8.35
 -10   7  32   -0.00    6.39
 -10   8   1   -0.00    4.10
 -10  -8   1    3.30    7.19
 -10   8   2   -0.00    4.51
 -10  -8   2    8.11    7.01
 -10   8   3   29.50    7.83
 -10  -8   3    9.07    8.59
 -10   8   4   10.29    6.26
 -10  -8   4   28.56   10.85
 -10   8   5   18.17    6.61
 -10  -8   5   10.10    8.21
 -10   8   6   -0.00    4.95
  10   8  -6   -0.00    6.26
 -10  -8   6    1.73    6.87
 -10   8   7    0.18    4.98
  10   8  -7    1.23    7.71
 -10  -8   7   -0.00    6.26
 -10   8   8   -0.00    4.60
  10   8  -8    1.82    8.22
  10   8  -8    3.17    5.99
 -10  -8   8    2.56    7.01
 -10   8   9    1.60    5.40
  10   8  -9    7.35    7.33
  10   8  -9    4.53    7.13
 -10  -8   9    5.12    7.01
 -10   8  10    0.00    5.07
  10   8 -10    3.00    6.90
  10   8 -10    2.96    6.37
 -10  -8  10   10.17    8.05
 -10   8  11    8.30    5.94
  10   8 -11   12.21    8.09
 -10  -8  11    4.76    7.13
 -10   8  12   -0.00    5.05
  10   8 -12    1.67    6.66
 -10  -8  12   -0.00    7.05
 -10   8  13    2.53    5.40
  10   8 -13    2.62    7.35
 -10  -8  13   -0.00    7.79
 -10   8  14    0.00    4.90
  10   8 -14    1.32    5.79
 -10  -8  14    0.00    6.38
 -10   8  15    7.43    6.70
  10   8 -15   11.37    7.98
 -10  -8  15    7.38    7.85
 -10   8  16    4.26    6.11
  10   8 -16    0.09    5.74
 -10   8  17   -0.00    5.54
  10  -8 -17   -0.00    5.99
  10   8 -17    0.00    6.63
 -10   8  18   -0.00    6.29
  10  -8 -18    0.00    5.94
  10   8 -18    5.15    6.44
 -10   8  19   10.74    7.41
  10  -8 -19    3.76    6.89
  10   8 -19    9.78    7.32
 -10   8  20    1.33    5.36
  10  -8 -20    5.13    6.38
  10   8 -20   10.22    8.25
 -10   8  21    7.55    7.82
  10  -8 -21   17.06    8.94
  10   8 -21    4.93    7.75
 -10   8  22    0.14    7.20
  10  -8 -22   -0.00    6.71
  10   8 -22    2.56    6.61
 -10   8  23   -0.00    6.70
  10  -8 -23    0.00    5.66
  10   8 -23    0.01    5.77
 -10   8  24    2.31    6.27
  10  -8 -24    1.51    6.84
  10   8 -24    0.00    6.98
 -10   8  25   20.89    9.30
  10  -8 -25    6.67    7.72
  10   8 -25   -0.00    6.48
 -10   8  26    0.92    6.86
  10  -8 -26    0.00    6.77
  10   8 -26    2.58    7.44
 -10   8  27    0.00    6.04
  10  -8 -27    0.00    7.71
  10   8 -27   -0.00    6.70
 -10   8  28    0.00    7.10
  10  -8 -28    7.23    8.00
 -10   8  29   -0.00    7.91
  10  -8 -29    0.17    7.20
 -10   8  30    1.14    6.26
  10  -8 -30    0.86    6.52
 -10   9   1   14.90    5.67
  10   9  -1    6.80    8.41
 -10  -9   1   13.11    7.99
 -10   9   2    2.58    4.00
  10   9  -2    0.00    6.34
 -10  -9   2    7.62    8.44
 -10   9   3   14.75    5.44
  10   9  -3   10.09    9.09
 -10  -9   3   13.00    9.83
 -10   9   4   -0.00    4.49
  10   9  -4   11.28    9.72
 -10  -9   4    0.83    6.61
 -10   9   5   -0.00    3.84
  10   9  -5    9.43    8.39
 -10  -9   5    6.56    7.28
 -10   9   6   -0.00    3.91
  10   9  -6   -0.00    6.73
 -10  -9   6   -0.00    8.29
 -10   9   7   21.59    7.03
  10   9  -7   15.65    8.89
 -10  -9   7   18.91    9.59
 -10   9   8    1.20    4.81
  10   9  -8    6.06    7.38
 -10  -9   8    3.94    6.55
 -10   9   9   -0.00    4.08
  10   9  -9    1.71    7.17
  10   9  -9    2.34    7.30
 -10  -9   9    0.00    7.76
 -10   9  10   -0.00    4.91
  10   9 -10    2.48    7.72
  10   9 -10    2.34    7.33
 -10  -9  10   -0.00    6.16
 -10   9  11    8.66    5.71
  10   9 -11   14.83    8.63
  10   9 -11   -0.00    6.13
 -10  -9  11    7.66    7.10
 -10   9  12    8.69    6.02
  10   9 -12    3.73    7.43
  10   9 -12    0.00    6.39
 -10  -9  12    8.25    7.20
 -10   9  13    5.55    5.84
  10   9 -13    5.96    6.92
 -10  -9  13   -0.00    6.70
 -10   9  14   -0.00    5.55
  10   9 -14    1.71    7.02
 -10  -9  14    2.85    6.86
 -10   9  15    5.42    6.36
  10   9 -15   -0.00    6.95
 -10  -9  15   -0.00    6.43
 -10   9  16    2.36    5.09
  10   9 -16    0.00    6.11
 -10  -9  16    0.00    7.20
 -10   9  17   20.22    8.43
  10   9 -17   13.82    8.79
 -10  -9  17   15.00   10.15
 -10   9  18   -0.00    6.29
  10   9 -18    4.40    7.06
 -10   9  19    3.18    6.32
  10   9 -19   10.10    8.51
 -10   9  20    1.70    5.43
  10   9 -20   -0.00    7.23
 -10   9  21    0.00    5.87
  10   9 -21    4.72    7.43
 -10   9  22    6.43    7.06
  10   9 -22   10.35    8.45
 -10   9  23    7.24    7.06
  10   9 -23    0.46    7.73
 -10   9  24   -0.00    5.45
  10  -9 -24   -0.00    6.09
  10   9 -24    5.61    8.32
 -10   9  25   -0.00    5.69
  10  -9 -25   -0.00    6.71
  10   9 -25   -0.00    6.38
 -10   9  26    6.40    7.45
  10  -9 -26    7.35    7.64
  10   9 -26   10.40    9.34
 -10   9  27    3.24    6.60
  10  -9 -27    2.88    7.97
  10  -9 -28    0.83    7.44
  10  -9 -29   -0.00    7.67
  10  -9 -30    0.00    7.99
 -10  10   1    2.87    3.64
  10  10  -1    0.00    7.23
 -10 -10   1    1.97    6.20
 -10  10   2    1.58    3.15
  10  10  -2   -0.00    6.72
 -10 -10   2    0.97    6.93
 -10  10   3   11.64    4.56
  10  10  -3   11.68    8.86
 -10 -10   3    0.86    6.76
 -10  10   4    2.70    3.48
  10  10  -4   -0.00    6.66
 -10 -10   4    0.00    7.17
 -10  10   5   30.20    7.20
  10  10  -5   13.99   10.76
 -10 -10   5   27.17   10.54
 -10  10   6    6.91    5.46
  10  10  -6   -0.00    5.91
 -10 -10   6    3.31    8.04
 -10  10   7    4.87    5.20
  10  10  -7    4.75    6.04
 -10 -10   7   13.91    9.31
 -10  10   8    0.33    4.03
  10  10  -8    0.71    7.23
 -10 -10   8   -0.00    7.22
 -10  10   9    7.70    5.90
  10  10  -9    8.58    7.64
 -10 -10   9    3.84    8.05
 -10  10  10    4.32    5.44
  10  10 -10   -0.00    6.73
 -10 -10  10   12.53    8.24
 -10  10  11    0.00    5.43
  10  10 -11    5.51    8.51
  10  10 -11    3.75    6.40
 -10 -10  11   -0.00    7.35
 -10  10  12    2.34    4.53
  10  10 -12    6.13    8.47
  10  10 -12    9.71    7.32
 -10 -10  12    0.00    7.85
 -10  10  13   12.13    6.91
  10  10 -13   18.64    9.82
  10  10 -13    5.11    6.65
 -10 -10  13    1.37    7.65
 -10  10  14    0.59    5.43
  10  10 -14    0.00    7.52
 -10 -10  14    9.29    8.58
 -10  10  15    0.00    5.58
  10  10 -15    4.88    8.09
 -10 -10  15    3.20    7.58
 -10  10  16    0.90    4.45
  10  10 -16   -0.00    6.83
 -10 -10  16   -0.00    7.33
 -10  10  17   -0.00    6.10
  10  10 -17    1.81    7.10
 -10 -10  17   -0.00    6.68
 -10  10  18    0.00    5.84
  10  10 -18    2.31    6.89
 -10 -10  18   -0.00    6.36
 -10  10  19    9.35    6.88
  10  10 -19    4.74    6.48
 -10 -10  19    0.04    5.80
 -10  10  20   -0.00    5.50
  10  10 -20   -0.00    6.38
 -10 -10  20   -0.00    5.34
 -10  10  21   -0.00    5.76
  10  10 -21   -0.00    5.40
 -10  10  22   -0.00    5.72
  10  10 -22    0.12    5.28
 -10  10  23    4.99    5.96
  10  10 -23    2.37    6.47
 -10  10  24    0.00    6.98
  10  10 -24    0.00    6.70
 -10  11   1    9.87    4.03
  10  11  -1   12.75    8.83
 -10 -11   1   13.67    8.79
 -10  11   2    1.23    2.69
  10  11  -2    0.00    6.64
 -10 -11   2    2.06    7.37
 -10  11   3   11.30    4.38
  10  11  -3    0.00    7.60
 -10 -11   3    2.75    5.75
 -10  11   4    1.55    3.94
  10  11  -4   -0.00    7.39
 -10 -11   4   -0.00    6.88
 -10  11   5   -0.00    3.28
  10  11  -5    0.90    6.57
 -10 -11   5    6.03    7.72
 -10  11   6    4.34    4.55
  10  11  -6    4.32    7.42
 -10 -11   6   -0.00    7.15
 -10  11   7   18.11    6.91
  10  11  -7   -0.00    8.19
 -10 -11   7    2.07    8.02
 -10  11   8    1.94    3.84
  10  11  -8    0.00    6.19
 -10 -11   8   -0.00    6.61
 -10  11   9   -0.00    3.94
  10  11  -9   -0.00    7.11
 -10 -11   9   -0.00    7.29
 -10  11  10    6.84    5.62
  10  11 -10   -0.00    6.02
 -10 -11  10   -0.00    6.30
 -10  11  11   14.38    6.39
  10  11 -11    5.23    7.52
 -10 -11  11   16.13    9.78
 -10  11  12    0.42    4.10
  10  11 -12    9.73    8.64
 -10 -11  12    2.21    6.73
 -10  11  13    0.00    4.98
  10  11 -13    0.00    8.10
  10  11 -13   14.62    8.75
 -10 -11  13    0.00    7.28
 -10  11  14    4.53    4.78
  10  11 -14   -0.00    8.87
  10  11 -14   -0.00    5.92
 -10 -11  14    3.08    6.51
 -10  11  15   -0.00    4.56
  10  11 -15    3.20    8.09
 -10 -11  15    0.06    6.58
 -10  11  16   -0.00    4.69
  10  11 -16    6.25    8.04
 -10 -11  16    2.04    6.84
 -10  11  17   -0.00    5.26
  10  11 -17   30.76   10.82
 -10 -11  17    4.93    7.73
 -10  11  18    3.21    6.04
  10  11 -18   -0.00    7.36
 -10 -11  18    3.60    7.00
 -10  11  19    1.11    5.43
  10  11 -19    2.81    9.01
 -10 -11  19    3.72    6.83
 -10  11  20   12.31    7.26
  10  11 -20    0.00    7.93
 -10 -11  20    3.15    7.05
  10  11 -21    7.07    9.67
 -10 -11  21    5.42    7.10
  10  11 -22   -0.00    6.29
 -10 -11  22    5.09    7.79
 -10 -11  23    7.97    8.32
 -10  12   1    2.69    3.21
  10  12  -1    1.05    6.38
 -10 -12   1    0.00    7.44
 -10  12   2   -0.00    2.64
  10  12  -2    6.97    7.00
 -10 -12   2    1.76    6.61
 -10  12   3    2.71    3.79
  10  12  -3    8.03    8.30
 -10 -12   3    0.00    7.81
 -10  12   4    0.93    3.18
  10  12  -4    6.37    7.21
 -10 -12   4    0.00    7.09
 -10  12   5    0.00    3.44
  10  12  -5    1.95    6.90
 -10 -12   5   12.99    8.27
 -10  12   6   -0.00    4.13
  10  12  -6    6.01    7.84
 -10 -12   6    9.60    7.25
 -10  12   7   -0.00    4.16
  10  12  -7   -0.00    6.80
 -10 -12   7    1.37    5.58
 -10  12   8    0.89    3.79
  10  12  -8    6.02    8.25
 -10 -12   8   -0.00    6.77
 -10  12   9    8.58    5.80
  10  12  -9   16.53    9.97
 -10 -12   9   10.05    7.86
 -10  12  10    0.00    4.51
  10  12 -10    1.70    6.15
 -10 -12  10   -0.00    7.28
 -10  12  11    0.00    4.02
  10  12 -11    1.77    7.23
 -10 -12  11    2.75    7.54
 -10  12  12   -0.00    4.06
  10  12 -12    0.90    6.46
 -10 -12  12    0.00    6.60
 -10  12  13    0.00    4.45
  10  12 -13    3.16    6.74
 -10 -12  13    0.00    7.12
 -10  12  14   -0.00    4.85
  10  12 -14   10.86    9.00
 -10 -12  14    5.62    8.14
 -10  12  15    0.00    5.14
  10  12 -15    3.00    7.26
  10  12 -15   -0.00    6.35
 -10 -12  15    4.69    7.63
 -10  12  16   -0.00    5.44
  10  12 -16    3.15    8.00
  10  12 -16   -0.00    5.79
 -10 -12  16    3.40    7.14
 -10  12  17    3.51    5.57
  10  12 -17    0.00    7.13
 -10 -12  17    0.00    6.75
  10  12 -18    3.49    7.75
 -10 -12  18    3.64    8.45
  10  12 -19   15.27    9.75
 -10 -12  19   -0.00    6.93
  10  12 -20   -0.00    7.27
 -10 -12  20    4.54    8.14
 -10 -12  21   -0.00    7.30
 -10  13   1    2.15    3.40
  10  13  -1    8.81    8.59
 -10 -13   1    2.67    6.53
 -10  13   2   -0.00    3.04
  10  13  -2    3.51    7.64
 -10 -13   2   -0.00    7.09
 -10  13   3   -0.00    3.11
  10  13  -3    3.78    8.65
 -10 -13   3    0.00    6.18
 -10  13   4    7.98    4.79
  10  13  -4   -0.00    6.24
 -10 -13   4    2.02    6.75
 -10  13   5    0.00    4.15
  10  13  -5    0.00    7.23
 -10 -13   5    4.81    7.15
 -10  13   6    0.43    3.84
  10  13  -6    0.34    7.27
 -10 -13   6   -0.00    5.75
 -10  13   7    0.00    4.81
  10  13  -7   -0.00    8.19
 -10 -13   7    0.00    6.26
 -10  13   8    0.58    4.43
  10  13  -8   -0.00    7.56
 -10 -13   8    2.39    6.74
 -10  13   9    3.83    4.56
  10  13  -9    0.15    6.57
 -10 -13   9    0.00    7.72
 -10  13  10   -0.00    4.00
  10  13 -10    3.36    7.21
 -10 -13  10    4.06    7.35
 -10  13  11    1.42    5.01
  10  13 -11    5.77    7.76
 -10 -13  11   -0.00    6.69
 -10  13  12   -0.00    4.64
  10  13 -12    6.56    7.99
 -10 -13  12    4.20    7.10
 -10  13  13    4.73    5.50
  10  13 -13    0.00    7.65
 -10 -13  13    4.92    8.73
  10  13 -14    3.69    6.98
 -10 -13  14   -0.00    6.71
  10  13 -15    2.63    7.34
 -10 -13  15   -0.00    8.08
  10  13 -16    0.00    6.74
 -10 -13  16   -0.00    7.38
  10  13 -17   -0.00    7.54
  10  13 -17    3.33    7.51
 -10 -13  17   -0.00    8.71
  10  13 -18    2.29    7.20
 -10  14   1   -0.00    2.76
  10  14  -1   -0.00    6.45
 -10 -14   1   -0.00    7.11
 -10  14   2   -0.00    3.68
  10  14  -2    2.69    7.91
 -10 -14   2   -0.00    5.89
 -10  14   3    0.64    4.05
  10  14  -3    7.94    9.57
 -10 -14   3    0.00    6.80
 -10  14   4   -0.00    3.97
  10  14  -4   -0.00    7.41
 -10 -14   4    5.43    7.32
 -10  14   5    5.58    5.13
  10  14  -5   -0.00    8.25
 -10 -14   5   12.97    8.22
 -10  14   6    1.89    4.28
  10  14  -6    0.00    8.64
 -10 -14   6    7.75    8.23
 -10  14   7   -0.00    3.87
  10  14  -7   -0.00    7.22
 -10 -14   7    0.00    6.67
 -10  14   8   -0.00    3.98
  10  14  -8   -0.00    7.14
 -10 -14   8    0.13    5.62
  10  14  -9    5.65    8.46
 -10 -14   9    0.21    5.98
  10  14 -10    3.91    7.64
 -10 -14  10    2.83    6.45
  10  14 -11    4.07    8.40
 -10 -14  11   -0.00    6.65
  10  14 -12    6.97    8.45
 -10 -14  12   -0.00    7.19
  10  14 -13   -0.00    6.94
 -10 -14  13   -0.00    6.24
  10  14 -14    7.36    7.36
  10  14 -15    0.00    8.22
  10  14 -16   -0.00    5.89
 -10  15   1    5.23    4.16
  10  15  -1    0.20    7.40
 -10  15   2   -0.00    3.94
  10  15  -2   -0.00    7.64
 -10  15   3    0.00    3.74
  10  15  -3    6.23    8.18
 -10  15   4    2.44    4.17
  10  15  -4    4.14    7.06
  10  15  -5    2.61    6.58
  10  15  -6   -0.00    8.17
  10  15  -7    1.05    6.31
  10  15  -8   -0.00    7.29
  10  15  -9    0.00    8.65
  10  15 -10   -0.00    7.90
  10  15 -11    0.75    7.46
  10  16  -1    3.84    8.57
  10  16  -2   -0.00    7.95
  -9   0   1   22.36    7.55
   9   0  -1    3.81    5.64
   9   0  -1   19.00    7.59
  -9   0   2    2.13    5.16
   9   0  -2    1.62    5.04
   9   0  -2   -0.00    4.67
  -9   0   3  122.01   17.64
   9   0  -3  122.54   17.92
   9   0  -3  103.24   17.07
   9   0  -4   -0.00    6.05
   9   0  -4    0.05    4.36
   9   0  -5   26.12    8.66
   9   0  -6    1.92    4.99
   9   0 -11    7.29    6.30
   9   0 -12   -0.00    4.69
  -9   0  13   59.36   14.20
   9   0 -13  108.84   16.88
  -9   0  14   -0.00    6.22
   9   0 -14   -0.00    6.00
  -9   0  15   13.85    8.22
   9   0 -15   13.16    7.17
  -9   0  16   -0.00    6.07
   9   0 -16    3.86    5.69
  -9   0  17    8.27    7.70
   9   0 -17    5.77    7.01
  -9   0  18   -0.00    7.31
   9   0 -18    4.96    6.68
  -9   0  19   61.02   14.54
   9   0 -19   47.92   12.52
  -9   0  20    0.44    6.95
   9   0 -20    1.91    6.45
  -9   0  21    7.13    7.63
   9   0 -21    2.95    6.07
  -9   0  22   -0.00    5.52
   9   0 -22    5.30    6.95
  -9   0  23   31.74   11.29
   9   0 -23   20.65   10.00
  -9   0  24   -0.00    5.84
   9   0 -24    2.38    6.83
  -9   0  25    4.45    7.59
   9   0 -25    4.40    6.95
  -9   0  26   -0.00    6.20
   9   0 -26   -0.00    6.30
  -9   0  27    3.52    7.36
   9   0 -27   -0.00    5.70
   9   0 -28   -0.00    6.53
   9   0 -29   11.85    8.63
   9   0 -30    8.44    8.52
   9   0 -31    0.00    8.10
   9   0 -32   -0.00    7.51
   9   0 -33    5.28    6.98
   9   0 -34    4.05    7.31
  -9   1   1  359.01   33.78
   9  -1  -1  295.33   32.59
   9   1  -1  290.17   33.08
   9   1  -1  245.24   32.39
  -9  -1   1  294.60   33.22
  -9   1   2    2.07    4.84
   9  -1  -2    4.42    5.33
   9  -1  -2   -0.00    4.91
   9   1  -2    6.91    6.90
   9   1  -2    1.39    5.94
  -9  -1   2    3.98    5.29
   9  -1  -3    1.47    5.23
   9  -1  -3    1.64    4.85
   9   1  -3    0.00    5.60
   9   1  -3    5.35    5.43
  -9  -1   3    0.00    5.89
   9  -1  -4   18.98    7.33
   9  -1  -4   35.41    9.26
   9   1  -4   43.07   10.41
   9   1  -4   23.04    8.63
   9  -1  -5  111.33   16.57
   9  -1  -6    0.00    5.25
   9  -1  -7   36.51    9.54
   9  -1  -8    2.29    5.97
  -9   1   9    7.36    7.65
  -9   1  10   -0.00    5.26
   9   1 -10    2.03    5.55
  -9   1  11   49.44   12.49
   9   1 -11   98.04   15.78
  -9   1  12    1.15    5.92
   9  -1 -12    4.72    5.30
   9   1 -12    0.14    5.29
  -9   1  13   -0.00    6.58
   9  -1 -13    1.12    5.35
   9   1 -13    1.43    6.50
  -9   1  14   -0.00    5.06
   9  -1 -14   -0.00    6.10
   9   1 -14    0.00    5.24
  -9   1  15   19.13    9.06
   9  -1 -15   52.85   12.11
   9   1 -15   72.87   13.78
  -9   1  16    0.00    6.62
   9  -1 -16    0.96    6.65
   9   1 -16   12.23    7.82
  -9   1  17   15.52    8.76
   9  -1 -17   24.40    9.20
   9   1 -17   26.09   10.29
  -9  -1  17   20.65   10.38
  -9   1  18    5.61    7.12
   9  -1 -18    3.11    6.27
   9   1 -18    4.64    6.55
  -9  -1  18    1.16    7.38
  -9   1  19    4.23    7.18
   9  -1 -19    2.71    7.06
   9   1 -19   -0.00    7.48
  -9  -1  19    7.09    8.64
  -9   1  20    0.00    7.54
   9  -1 -20    5.74    7.04
   9   1 -20    0.24    6.51
  -9  -1  20    0.00    6.56
  -9   1  21   52.87   13.73
   9  -1 -21   49.84   12.93
   9   1 -21   57.25   13.62
  -9  -1  21   36.13   12.14
  -9   1  22    0.00    6.14
   9  -1 -22   -0.00    7.09
   9   1 -22    3.56    5.82
  -9  -1  22   -0.00    6.43
  -9   1  23   -0.00    6.55
   9  -1 -23   15.63    8.42
   9   1 -23    5.00    6.39
  -9  -1  23    0.60    6.37
  -9   1  24    1.65    6.44
   9  -1 -24   -0.00    6.33
   9   1 -24    0.00    5.17
  -9  -1  24   -0.00    6.29
  -9   1  25    3.23    6.83
   9  -1 -25    5.11    6.91
   9   1 -25    4.82    6.33
  -9  -1  25    6.52    7.32
  -9   1  26    0.00    6.69
   9  -1 -26   -0.00    6.98
   9   1 -26    5.72    7.61
  -9   1  27    0.00    7.84
   9  -1 -27   10.01    7.73
   9   1 -27   11.32    9.05
  -9   1  28    1.55    7.53
   9  -1 -28    0.70    6.58
   9   1 -28   -0.00    6.85
   9  -1 -29   -0.00    7.21
   9   1 -29    0.00    7.29
   9  -1 -30    5.72    7.25
   9   1 -30   -0.00    7.86
   9  -1 -31    6.78    7.58
   9   1 -31   10.59    7.75
   9  -1 -32   -0.00    9.00
   9   1 -32    4.83    6.86
   9  -1 -33    3.31    8.86
   9   1 -33    5.45    7.34
   9  -1 -34    2.66    8.34
   9   1 -34   -0.00    7.95
  -9   2   1   50.09   10.03
  -9   2   1   34.14    8.37
  -9   2   1   29.18    8.62
   9  -2  -1   40.83    9.55
   9   2  -1   28.82    9.82
  -9   2   2    4.96    5.90
   9  -2  -2    1.28    5.25
   9   2  -2    0.00    4.48
  -9   2   3   86.50   15.37
   9  -2  -3  108.19   15.92
   9   2  -3  125.14   18.42
  -9   2   4    2.07    5.09
   9  -2  -4    5.34    5.51
   9   2  -4    3.72    5.67
  -9   2   5   15.54    7.01
   9  -2  -5   16.10    6.45
   9   2  -5   13.35    7.23
  -9   2   6    0.00    5.15
   9  -2  -6    1.23    4.62
  -9   2   7   46.66   10.68
   9  -2  -7   57.16   11.68
  -9   2   8   18.89    7.75
   9  -2  -8   15.83    7.29
   9   2  -8   13.49    7.72
  -9   2   9   33.31    9.81
   9  -2  -9   32.95    8.90
   9   2  -9   20.04    8.70
  -9   2  10    4.61    6.71
   9   2 -10    0.00    5.00
  -9   2  11    1.39    5.90
   9   2 -11    0.00    5.94
  -9   2  12   20.41    8.30
   9   2 -12   14.81    7.96
  -9   2  13   21.53    8.43
   9  -2 -13   19.43    8.31
   9   2 -13   46.60   10.97
  -9   2  14   27.78    9.65
   9  -2 -14   18.47    9.14
   9   2 -14   26.79    9.53
  -9   2  15   19.43    8.36
   9  -2 -15   12.15    7.39
   9   2 -15   19.02    8.46
  -9   2  16    4.04    6.63
   9  -2 -16    3.58    6.80
   9   2 -16   -0.00    6.60
  -9   2  17   40.16   11.16
   9  -2 -17   20.58    9.32
   9   2 -17   23.81    9.38
  -9   2  18   -0.00    5.95
   9  -2 -18    1.30    6.01
   9   2 -18    6.38    6.86
  -9   2  19   49.37   12.91
   9  -2 -19   35.59   11.91
   9   2 -19   49.33   12.60
  -9   2  20   -0.00    6.52
   9  -2 -20    0.00    6.42
   9   2 -20    0.00    6.53
  -9   2  21    9.99    8.02
   9  -2 -21    2.25    6.86
   9   2 -21    5.50    6.81
  -9  -2  21    4.25    7.59
  -9   2  22    8.54    8.55
   9  -2 -22    7.35    8.18
   9   2 -22   -0.00    5.38
  -9  -2  22    1.08    6.88
  -9   2  23   12.44    9.98
   9  -2 -23   23.82   10.24
   9   2 -23   28.14   11.42
  -9  -2  23   22.25   10.11
  -9   2  24   -0.00    6.70
   9  -2 -24   -0.00    6.21
   9   2 -24   -0.00    6.76
  -9  -2  24    0.98    7.13
  -9   2  25    5.28    7.30
   9  -2 -25   12.24    8.67
   9   2 -25    4.91    7.18
  -9   2  26   -0.00    5.84
   9  -2 -26   -0.00    7.72
   9   2 -26    1.97    6.46
  -9   2  27    5.10    8.08
   9  -2 -27    0.00    7.89
   9   2 -27    0.00    7.22
  -9   2  28    0.40    6.76
   9  -2 -28    0.00    6.63
   9   2 -28   -0.00    5.81
  -9   2  29    8.04    8.52
   9  -2 -29    0.00    7.36
   9   2 -29    7.98    7.49
  -9   2  30    7.56    8.32
   9  -2 -30    2.22    6.75
   9   2 -30    3.74    6.10
   9  -2 -31    0.57    6.66
   9   2 -31    3.91    6.04
   9  -2 -32    1.65    9.21
   9   2 -32   -0.00    7.07
   9  -2 -33    4.28    8.13
   9   2 -33    3.55    6.42
   9  -2 -34   -0.00    8.36
   9   2 -34    0.91    6.70
  -9   3   1  163.71   18.67
  -9   3   1  121.37   16.36
  -9   3   1   99.25   16.43
   9  -3  -1  140.97   18.08
   9   3  -1  147.03   21.13
  -9   3   2   33.17    7.63
  -9   3   2   14.34    7.24
   9  -3  -2   32.44    8.15
   9   3  -2    8.36    7.71
  -9   3   3   -0.00    4.38
  -9   3   3    0.79    5.58
   9  -3  -3    0.89    4.22
   9   3  -3    7.58    7.28
  -9   3   4    8.53    5.75
   9  -3  -4    4.82    5.59
   9   3  -4   -0.00    5.87
   9   3  -4    9.63    7.16
  -9  -3   4    6.62    5.41
  -9  -3   4    7.09    7.29
  -9   3   5   45.20    9.93
   9  -3  -5   44.37    9.90
   9   3  -5   33.79    9.96
   9   3  -5   41.12   10.83
  -9  -3   5   22.51    9.27
  -9  -3   5   38.54   10.77
  -9   3   6   42.02    9.62
   9  -3  -6   35.38    9.21
   9   3  -6   44.12   11.21
  -9  -3   6   22.01    9.11
  -9  -3   6   55.60   12.39
  -9   3   7   22.04    7.61
   9  -3  -7   28.25    8.64
   9   3  -7   34.40   10.21
  -9  -3   7   24.99    9.80
  -9   3   8    1.92    5.29
   9  -3  -8    1.65    4.98
   9   3  -8    0.00    5.32
  -9  -3   8   -0.00    6.27
  -9   3   9   15.77    7.24
   9  -3  -9    7.94    6.41
   9   3  -9    9.19    6.52
  -9  -3   9    1.91    6.29
  -9   3  10    0.00    6.44
   9  -3 -10    5.47    5.52
   9   3 -10    0.00    5.33
  -9  -3  10    6.51    6.87
  -9   3  11   83.87   14.96
   9   3 -11   80.05   15.94
  -9  -3  11  101.49   17.84
  -9   3  12   10.60    6.92
   9   3 -12   17.85    8.04
  -9  -3  12   12.14    8.07
  -9   3  13   11.21    7.22
   9   3 -13   10.96    7.05
  -9   3  14    1.94    6.01
   9  -3 -14    0.01    4.68
   9   3 -14   -0.00    5.37
  -9   3  15   23.00    9.11
   9  -3 -15   31.54    9.90
   9   3 -15   60.40   12.89
  -9   3  16   17.14    7.94
   9  -3 -16    8.28    6.54
   9   3 -16    3.52    6.28
  -9   3  17   30.47   10.18
   9  -3 -17   12.98    7.84
   9   3 -17   28.13    9.63
  -9   3  18   -0.00    6.15
   9  -3 -18    0.00    6.63
   9   3 -18    2.75    6.30
  -9   3  19   -0.00    5.77
   9  -3 -19   -0.00    5.88
   9   3 -19    2.69    6.12
  -9   3  20   12.67    8.04
   9  -3 -20    3.35    6.01
   9   3 -20    7.37    6.74
  -9   3  21   35.26   12.17
   9  -3 -21   32.12   11.00
   9   3 -21   61.95   13.65
  -9   3  22    3.65    7.03
   9  -3 -22    6.18    6.41
   9   3 -22    7.37    7.37
  -9   3  23    0.66    6.21
   9  -3 -23    4.70    6.71
   9   3 -23    3.98    6.86
  -9   3  24   -0.00    5.72
   9  -3 -24    0.00    6.29
   9   3 -24   -0.00    7.10
  -9   3  25    0.00    7.03
   9  -3 -25    3.07    6.92
   9   3 -25    9.75    8.50
  -9   3  26    1.97    6.42
   9  -3 -26    0.00    7.60
   9   3 -26   -0.00    6.80
  -9   3  27    7.58    8.19
   9  -3 -27    0.82    6.02
   9   3 -27    6.48    7.12
  -9   3  28    3.13    6.64
   9  -3 -28   -0.00    7.09
   9   3 -28    4.19    6.74
  -9   3  29   16.65    9.23
   9  -3 -29    0.00    6.50
   9   3 -29    2.52    7.04
  -9   3  30    0.03    5.69
   9  -3 -30    1.04    6.95
   9   3 -30   -0.00    7.46
  -9   3  31    9.82    8.44
   9  -3 -31   13.53    9.12
   9   3 -31    4.63    6.30
   9  -3 -32    4.07    8.19
   9   3 -32   -0.00    7.10
   9  -3 -33    2.62    7.89
   9   3 -33    4.75    7.08
   9  -3 -34   -0.00    8.18
  -9   4   1    2.60    4.41
  -9   4   1    1.64    5.06
   9  -4  -1    0.00    4.49
   9   4  -1   -0.00    6.18
  -9  -4   1    4.05    6.43
  -9   4   2   43.68    8.85
  -9   4   2   27.05    8.07
   9  -4  -2   31.52    8.16
   9   4  -2   31.55   10.20
   9   4  -2   41.09   11.56
  -9  -4   2   17.15    8.63
  -9  -4   2   44.87   11.11
  -9   4   3   51.06    9.87
  -9   4   3   68.71   10.93
   9  -4  -3   36.33    9.28
   9   4  -3   44.63   12.18
   9   4  -3   48.93   12.64
  -9  -4   3   31.43    9.94
  -9  -4   3   40.16   11.17
  -9   4   4   38.61    9.01
  -9   4   4   45.81   10.08
   9  -4  -4   37.23    9.04
   9   4  -4   29.52   11.17
   9   4  -4   46.04   11.80
  -9  -4   4   34.54   10.87
  -9  -4   4   36.97   11.20
  -9   4   5  106.35   13.68
  -9   4   5   59.46   11.64
   9  -4  -5   59.19   11.67
   9   4  -5   55.61   13.35
   9   4  -5   46.70   12.59
  -9  -4   5   31.71   11.02
  -9  -4   5   63.98   13.61
  -9   4   6    2.60    5.27
   9  -4  -6    4.94    5.16
   9   4  -6    4.18    6.70
   9   4  -6    0.77    5.97
  -9  -4   6    2.06    5.83
  -9  -4   6    1.00    5.40
  -9   4   7   61.49   11.64
   9  -4  -7   56.22   11.33
   9   4  -7   71.61   13.44
  -9  -4   7   36.92   11.05
  -9  -4   7   42.82   12.02
  -9   4   8   82.09   13.49
   9  -4  -8   74.61   12.82
   9   4  -8   38.92   11.83
  -9  -4   8   77.45   15.08
  -9   4   9   40.44   10.40
   9  -4  -9   44.81   10.40
   9   4  -9   39.15   11.17
  -9  -4   9   75.91   14.73
  -9   4  10   -0.00    6.22
   9  -4 -10    5.78    5.10
   9   4 -10    0.97    5.82
  -9  -4  10    2.72    6.64
  -9   4  11    1.30    4.91
   9   4 -11   10.02    6.86
  -9  -4  11   -0.00    6.68
  -9   4  12    1.64    5.42
   9   4 -12   15.32    7.43
  -9  -4  12    0.00    7.05
  -9   4  13   31.74    9.69
   9   4 -13   15.62    8.20
  -9  -4  13   32.45   11.68
  -9   4  14   11.52    7.32
   9  -4 -14    8.92    6.64
   9   4 -14   10.77    7.61
  -9  -4  14    6.28    7.38
  -9   4  15    8.99    7.40
   9  -4 -15    4.08    6.84
   9   4 -15   14.37    8.27
  -9  -4  15   14.87    8.74
  -9   4  16   -0.00    6.26
   9  -4 -16    0.01    5.46
   9   4 -16    1.03    5.33
  -9  -4  16    6.82    7.86
  -9   4  17   20.59    9.41
   9  -4 -17   26.86   10.67
   9   4 -17   27.51    9.67
  -9  -4  17   15.43    9.39
  -9   4  18   43.14   12.19
   9  -4 -18   33.85   10.81
   9   4 -18   39.28   12.01
  -9  -4  18   45.39   13.51
  -9   4  19   52.41   12.51
   9  -4 -19   30.05   10.63
   9   4 -19   49.06   11.99
  -9   4  20    2.37    6.69
   9  -4 -20    3.83    5.76
   9   4 -20    1.23    6.21
  -9   4  21    1.02    6.45
   9  -4 -21   -0.00    5.48
   9   4 -21    5.57    6.86
  -9   4  22    4.63    6.83
   9  -4 -22    7.17    7.54
   9   4 -22    8.56    8.43
  -9   4  23    0.00    6.77
   9  -4 -23   -0.00    7.06
   9   4 -23   16.58    8.61
  -9   4  24   14.93    8.47
   9  -4 -24    1.08    6.37
   9   4 -24   -0.00    7.01
  -9   4  25    4.33    6.52
   9  -4 -25   -0.00    6.83
   9   4 -25    3.02    7.06
  -9   4  26    5.07    7.74
   9  -4 -26   -0.00    7.50
   9   4 -26   -0.00    7.62
  -9   4  27    7.69    7.87
   9  -4 -27   -0.00    7.03
   9   4 -27    5.32    7.66
  -9   4  28   10.76    8.34
   9  -4 -28   -0.00    7.63
   9   4 -28    3.89    7.37
  -9   4  29   17.13    9.77
   9  -4 -29    1.93    6.98
   9   4 -29   14.66    9.38
  -9   4  30    0.92    6.20
   9  -4 -30   -0.00    7.04
   9   4 -30   -0.00    6.71
  -9   4  31    1.60    8.16
   9  -4 -31    6.20    8.65
   9   4 -31    0.83    5.60
  -9   4  32   -0.00    7.27
   9  -4 -32   -0.00    8.96
   9   4 -32   -0.00    7.64
   9  -4 -33    0.00    9.22
   9   4 -33    0.00    8.15
  -9   5   1   96.48   13.70
  -9   5   1   97.84   14.31
   9  -5  -1  107.42   14.34
   9   5  -1  106.61   18.21
  -9  -5   1   67.33   15.50
  -9  -5   1   96.72   17.93
  -9   5   2   38.96    8.63
  -9   5   2   44.61    9.54
   9  -5  -2   50.40    9.35
   9   5  -2   53.39   13.10
  -9  -5   2   17.79    8.93
  -9  -5   2   33.29   11.06
  -9   5   3    5.66    4.90
  -9   5   3    5.89    4.93
   9  -5  -3    6.37    5.68
   9   5  -3    8.68    6.60
   9   5  -3    8.74    7.82
  -9  -5   3    5.12    7.57
  -9  -5   3    0.00    6.07
  -9   5   4   62.65   10.62
  -9   5   4   54.00   10.80
   9  -5  -4   52.44   10.55
   9   5  -4   47.74   12.07
   9   5  -4   56.81   13.89
  -9  -5   4   47.04   11.45
  -9  -5   4   25.92   10.18
  -9   5   5   31.23    8.28
  -9   5   5   33.63    8.55
   9  -5  -5   25.17    7.71
   9   5  -5   22.59   10.07
   9   5  -5   17.22    8.78
  -9  -5   5   27.99    9.34
  -9  -5   5   35.87   11.13
  -9   5   6   30.80    8.50
  -9   5   6   37.41    9.35
   9  -5  -6   40.63    8.90
   9   5  -6   43.68   12.23
   9   5  -6   23.67   10.08
  -9  -5   6   31.93   10.14
  -9  -5   6    8.51    8.06
  -9   5   7   51.50   11.15
   9  -5  -7   59.26   11.53
  -9  -5   7   51.57   13.02
  -9  -5   7   61.25   14.08
  -9   5   8    4.59    4.74
   9  -5  -8    1.76    3.99
   9   5  -8    0.00    7.06
  -9  -5   8    0.00    6.36
  -9  -5   8    4.78    6.61
  -9   5   9    4.48    5.81
   9  -5  -9    0.00    4.61
   9   5  -9    2.56    7.09
  -9  -5   9   -0.00    5.84
  -9   5  10    1.15    5.75
   9  -5 -10    0.00    5.14
   9   5 -10    0.52    5.18
  -9  -5  10   12.46    8.37
  -9   5  11   50.40   11.04
   9  -5 -11   48.00   10.95
   9   5 -11   47.79   12.55
  -9  -5  11   35.37   12.18
  -9   5  12   14.19    7.22
   9   5 -12    8.11    7.67
  -9  -5  12   28.73   10.78
  -9   5  13   -0.00    5.12
   9   5 -13   -0.00    6.02
  -9  -5  13   -0.00    6.04
  -9   5  14   13.46    7.60
   9  -5 -14   18.71    8.08
   9   5 -14   20.64    8.68
  -9  -5  14    5.47    8.83
  -9   5  15   26.71    9.10
   9  -5 -15   18.09    8.26
   9   5 -15   11.95    7.84
  -9  -5  15    6.41    8.68
  -9   5  16    4.13    6.10
   9  -5 -16    4.24    6.78
   9   5 -16    9.15    7.45
  -9  -5  16   17.05    9.48
  -9   5  17   19.97    8.85
   9  -5 -17    7.65    7.27
   9   5 -17   15.19    9.25
  -9  -5  17    9.39    8.02
  -9   5  18    1.83    5.57
   9  -5 -18    5.54    6.41
   9   5 -18    6.69    8.33
  -9   5  19    0.00    5.90
   9  -5 -19   -0.00    5.36
   9   5 -19   -0.00    6.53
  -9   5  20    0.00    5.64
   9  -5 -20    6.38    8.06
   9   5 -20    1.52    6.85
  -9   5  21   12.67    8.55
   9  -5 -21    5.75    7.18
   9   5 -21   20.20    9.97
  -9   5  22   25.81    9.96
   9  -5 -22    7.72    7.98
   9   5 -22    2.15    6.44
  -9   5  23   23.73    9.49
   9  -5 -23    1.74    6.48
   9   5 -23   11.49    8.82
  -9   5  24    0.78    5.91
   9  -5 -24    9.26    7.49
   9   5 -24   -0.00    6.77
  -9   5  25   -0.00    6.01
   9  -5 -25   -0.00    5.77
   9   5 -25   -0.00    6.47
  -9   5  26   11.79    9.09
   9  -5 -26    8.62    8.74
   9   5 -26    5.26    7.12
  -9   5  27    9.79    8.84
   9  -5 -27    7.35    7.91
   9   5 -27    2.47    7.26
  -9   5  28   -0.00    6.59
   9  -5 -28    1.18    7.38
   9   5 -28    8.10    8.21
  -9   5  29    0.13    5.83
   9  -5 -29   -0.00    7.16
   9   5 -29   -0.00    7.15
  -9   5  30    5.70    7.61
   9  -5 -30    4.56    8.11
   9   5 -30    8.69    8.20
  -9   5  31    0.90    6.40
   9  -5 -31    8.29    8.80
   9   5 -31    1.03    6.86
  -9   5  32    4.69    8.29
   9  -5 -32   -0.00    7.52
   9   5 -32    0.00    6.97
  -9   5  33    0.00    6.29
   9  -5 -33    0.00    7.93
  -9   6   1    2.67    4.66
   9  -6  -1    4.23    4.40
   9   6  -1    3.66    6.29
  -9  -6   1    0.62    4.57
  -9  -6   1    5.38    7.57
  -9   6   2   35.94    9.55
   9  -6  -2   71.78   11.35
   9   6  -2   94.39   17.07
  -9  -6   2   66.57   14.21
  -9  -6   2   85.71   16.24
  -9   6   3   30.60    7.77
   9  -6  -3   24.85    7.41
   9   6  -3    9.71    8.00
  -9  -6   3    7.30    7.10
  -9  -6   3   14.57    9.20
  -9   6   4   22.20    7.16
   9  -6  -4   13.70    6.74
   9   6  -4   33.55   10.47
   9   6  -4   22.05    9.28
  -9  -6   4   10.89    8.22
  -9  -6   4    4.84    7.05
  -9   6   5   23.49    7.15
   9  -6  -5   12.79    6.01
   9   6  -5   18.50    8.03
   9   6  -5   10.59    8.65
  -9  -6   5   13.30    7.81
  -9  -6   5   14.54    9.00
  -9   6   6   10.54    5.62
   9  -6  -6   17.02    6.91
   9   6  -6   16.96    8.92
   9   6  -6   13.11    8.12
  -9  -6   6    0.00    6.29
  -9  -6   6   17.40    9.19
  -9   6   7   16.99    7.43
   9  -6  -7   26.49    7.52
   9   6  -7   21.81    9.87
   9   6  -7   18.83    8.90
  -9  -6   7    8.69    7.55
  -9  -6   7   19.36    9.73
  -9   6   8   46.87   10.32
   9  -6  -8   44.92   10.15
   9   6  -8   50.35   12.85
  -9  -6   8   36.81   11.19
  -9  -6   8   72.00   15.33
  -9   6   9    6.71    6.24
   9  -6  -9    7.95    5.64
   9   6  -9   11.64    9.57
  -9  -6   9    6.79    7.73
  -9  -6   9    6.08    7.34
  -9   6  10    0.85    5.11
   9  -6 -10    4.13    5.26
   9   6 -10    2.56    5.81
  -9  -6  10    4.55    5.88
  -9   6  11    0.00    5.45
   9  -6 -11    5.36    5.81
   9   6 -11    3.05    5.66
  -9  -6  11    0.90    6.43
  -9   6  12   19.14    8.32
   9   6 -12   20.53    9.44
  -9  -6  12   28.76   10.35
  -9   6  13    8.98    5.82
   9   6 -13   24.30    9.65
  -9  -6  13   19.39    9.31
  -9   6  14   23.91    8.95
   9  -6 -14    3.57    6.56
   9   6 -14   49.22   12.41
  -9  -6  14   27.83   11.25
  -9   6  15    6.22    6.23
   9  -6 -15    5.51    6.47
   9   6 -15   -0.00    6.32
  -9   6  16    0.00    5.48
   9  -6 -16   10.24    6.47
   9   6 -16    0.00    5.72
  -9   6  17    0.00    5.04
   9  -6 -17    0.00    6.16
   9   6 -17   17.07    8.50
  -9   6  18   21.00    8.46
   9  -6 -18   12.05    7.77
   9   6 -18   28.66   10.34
  -9   6  19    2.73    6.16
   9  -6 -19    0.00    6.16
   9   6 -19    6.64    6.25
  -9   6  20    2.74    5.88
   9  -6 -20    4.91    6.63
   9   6 -20   14.81    7.58
  -9   6  21    2.90    6.90
   9  -6 -21    1.67    6.16
   9   6 -21    0.29    6.74
  -9   6  22   -0.00    6.90
   9  -6 -22    7.69    7.01
   9   6 -22    0.00    6.04
  -9   6  23    9.74    7.62
   9  -6 -23    0.79    6.20
   9   6 -23    7.50    8.76
  -9   6  24   -0.00    6.22
   9  -6 -24    0.00    6.76
   9   6 -24    2.84    7.08
  -9   6  25    0.00    7.26
   9  -6 -25   18.20    8.54
   9   6 -25    1.37    7.82
  -9   6  26    8.14    8.51
   9  -6 -26    4.11    6.44
   9   6 -26   -0.00    6.21
  -9   6  27   -0.00    6.60
   9  -6 -27    0.89    6.84
   9   6 -27   -0.00    6.26
  -9   6  28    0.75    7.18
   9  -6 -28   14.30    8.57
   9   6 -28   10.02    8.40
  -9   6  29   11.77    9.52
   9  -6 -29    2.42    7.67
   9   6 -29   -0.00    7.30
  -9   6  30   14.99    9.62
   9  -6 -30    7.92    8.76
   9   6 -30   14.53    9.08
  -9   6  31    0.29    6.43
   9  -6 -31    6.47    7.98
   9   6 -31    2.90    7.78
  -9   6  32    3.81    8.25
   9  -6 -32    0.40    7.05
   9   6 -32    1.64    7.22
  -9   6  33    3.62    7.59
   9  -6 -33    0.89    6.53
  -9   6  34    0.00    7.66
  -9   7   1    8.58    5.17
   9   7  -1    0.00    7.36
  -9  -7   1    0.00    7.01
  -9   7   2    0.00    4.31
   9   7  -2    4.30    6.81
  -9  -7   2    2.16    7.22
  -9   7   3    5.71    5.12
   9   7  -3   -0.00    7.74
  -9  -7   3   -0.00    6.47
  -9  -7   3    3.91    6.78
  -9   7   4   14.32    5.88
   9   7  -4    7.81    8.12
  -9  -7   4   12.68    7.61
  -9  -7   4    4.62    8.04
  -9   7   5   10.23    5.90
   9   7  -5   11.05    7.76
  -9  -7   5    6.18    8.48
  -9  -7   5    0.00    7.65
  -9   7   6   24.79    7.60
   9  -7  -6   39.31    9.07
   9   7  -6   36.97   11.19
   9   7  -6   33.14   11.37
  -9  -7   6   17.30    9.29
  -9   7   7    0.00    4.68
   9  -7  -7    3.96    5.37
   9   7  -7    1.26    6.69
   9   7  -7    0.00    6.31
  -9  -7   7   -0.00    6.86
  -9  -7   7    2.65    6.52
  -9   7   8    0.58    4.58
   9  -7  -8    4.41    5.87
   9   7  -8    0.00    6.86
  -9  -7   8    2.92    6.61
  -9  -7   8   -0.00    6.12
  -9   7   9   10.93    6.07
   9  -7  -9    8.44    6.16
   9   7  -9   12.88    8.34
  -9  -7   9    2.46    5.01
  -9  -7   9    7.25    6.88
  -9   7  10   14.56    6.91
   9  -7 -10   24.83    7.89
   9   7 -10    5.84    8.01
  -9  -7  10    2.97    7.97
  -9  -7  10   31.19   10.65
  -9   7  11    9.19    5.86
   9  -7 -11   12.93    7.55
   9   7 -11    4.13    8.06
  -9  -7  11   20.68    9.16
  -9  -7  11    9.32    7.86
  -9   7  12   35.36    9.67
   9   7 -12   33.19   10.85
  -9  -7  12   23.34    9.63
  -9   7  13    0.00    6.13
   9   7 -13    2.68    6.52
  -9   7  14    6.65    6.06
   9  -7 -14    4.99    5.99
   9   7 -14   -0.00    4.68
  -9   7  15    0.00    6.20
   9  -7 -15    0.00    4.85
   9   7 -15    3.06    6.44
  -9   7  16   26.76    9.07
   9  -7 -16   20.87    9.24
   9   7 -16   39.01   11.86
  -9   7  17    4.93    5.37
   9  -7 -17   -0.00    4.96
   9   7 -17   -0.00    6.02
  -9   7  18    2.87    5.43
   9  -7 -18    0.00    6.04
   9   7 -18   -0.00    5.34
  -9   7  19   -0.00    5.72
   9  -7 -19    0.07    5.90
   9   7 -19   -0.00    6.65
  -9   7  20    0.54    4.75
   9  -7 -20    9.76    7.10
   9   7 -20   17.64    8.63
  -9   7  21    6.95    7.66
   9  -7 -21   -0.00    7.50
   9   7 -21    3.67    7.17
  -9   7  22   15.10    8.61
   9  -7 -22    2.63    6.50
   9   7 -22   10.93    8.00
  -9   7  23   -0.00    5.80
   9  -7 -23    7.66    7.62
   9   7 -23   -0.00    6.44
  -9   7  24    2.65    6.50
   9  -7 -24   -0.00    6.19
   9   7 -24   -0.00    7.47
  -9   7  25    1.32    6.30
   9  -7 -25    1.83    6.77
   9   7 -25    0.14    5.72
  -9   7  26    0.00    7.14
   9  -7 -26   14.61    9.10
   9   7 -26    9.20    8.43
  -9   7  27    7.91    8.03
   9  -7 -27    8.84    8.11
   9   7 -27    7.22    7.86
  -9   7  28    1.62    7.40
   9  -7 -28   -0.00    6.75
   9   7 -28    2.74    6.70
  -9   7  29   -0.00    6.54
   9  -7 -29    0.00    6.29
   9   7 -29    8.73    7.43
  -9   7  30    1.88    6.71
   9  -7 -30    0.20    6.68
   9   7 -30    3.54    6.54
  -9   7  31   -0.00    7.30
   9  -7 -31   -0.00    9.01
   9   7 -31    1.49    6.64
  -9   7  32   -0.00    6.38
   9  -7 -32    3.39    8.90
  -9   7  33   -0.00    7.85
  -9   7  34    4.52    7.62
  -9   8   1    5.35    3.87
  -9  -8   1    2.24    7.00
  -9   8   2    7.24    4.15
  -9  -8   2   18.49    8.87
  -9   8   3   -0.00    3.98
  -9  -8   3   -0.00    6.44
  -9   8   4   42.94    8.34
  -9  -8   4    5.42    7.41
  -9   8   5    3.35    4.49
  -9  -8   5    5.22    8.23
  -9  -8   5    2.45    6.72
  -9   8   6    0.00    4.31
  -9  -8   6   -0.00    6.26
  -9  -8   6    6.72    8.21
  -9   8   7    0.00    4.81
   9   8  -7    1.42    7.86
  -9  -8   7    4.53    7.80
  -9   8   8   29.14    8.48
   9   8  -8   61.19   14.62
   9   8  -8   38.50   12.05
  -9  -8   8   33.22   11.61
  -9   8   9    2.51    4.50
   9   8  -9    1.90    5.90
   9   8  -9    0.46    5.87
  -9  -8   9    4.03    6.82
  -9   8  10    7.94    6.32
   9   8 -10    0.00    6.95
  -9  -8  10   13.68    8.46
  -9   8  11   -0.00    5.34
   9  -8 -11    6.04    5.95
   9   8 -11    7.54    7.23
  -9  -8  11   -0.00    6.40
  -9   8  12    6.84    5.57
   9   8 -12   -0.00    6.86
  -9  -8  12    4.38    7.48
  -9   8  13    3.65    5.49
   9   8 -13   -0.00    5.06
  -9  -8  13   -0.00    6.78
  -9   8  14   30.47    8.62
   9  -8 -14   11.85    6.87
   9   8 -14   19.62    9.20
  -9  -8  14   11.18    7.49
  -9   8  15   -0.00    4.92
   9  -8 -15    2.64    5.41
   9   8 -15    2.48    6.86
  -9   8  16   -0.00    4.80
   9  -8 -16    1.20    6.20
   9   8 -16    2.03    7.51
  -9   8  17    3.04    5.71
   9  -8 -17    9.48    7.21
   9   8 -17   14.38    8.25
  -9   8  18   11.69    7.60
   9  -8 -18   10.99    7.90
   9   8 -18    9.29    8.35
  -9   8  19   -0.00    6.35
   9  -8 -19    5.05    5.66
   9   8 -19   -0.00    5.88
  -9   8  20    1.65    5.63
   9  -8 -20    6.85    6.40
   9   8 -20    3.13    6.32
  -9   8  21   -0.00    6.09
   9  -8 -21   -0.00    6.57
   9   8 -21    0.00    6.67
  -9   8  22   -0.00    6.31
   9  -8 -22    4.72    6.42
   9   8 -22   -0.00    6.88
  -9   8  23    5.83    6.13
   9  -8 -23   -0.00    5.51
   9   8 -23    2.03    6.63
  -9   8  24   15.87    8.75
   9  -8 -24   -0.00    8.10
   9   8 -24   -0.00    5.69
  -9   8  25    6.64    7.46
   9  -8 -25   -0.00    7.44
   9   8 -25   -0.00    6.40
  -9   8  26    0.27    6.22
   9  -8 -26   -0.00    7.12
   9   8 -26    2.74    6.87
  -9   8  27   -0.00    6.21
   9  -8 -27   -0.00    8.59
   9   8 -27   -0.00    6.91
  -9   8  28    3.86    6.90
   9  -8 -28    7.79    8.76
   9   8 -28    9.42    8.64
  -9   8  29    0.68    6.43
   9  -8 -29    1.50    8.04
   9   8 -29    1.73    6.43
  -9   8  30   -0.00    6.69
   9  -8 -30    2.50    8.72
   9   8 -30   -0.00    7.21
  -9   8  31    0.00    7.07
   9  -8 -31   -0.00    8.27
  -9   8  32    1.83    7.30
   9  -8 -32   -0.00    8.58
  -9   8  33    0.00    7.96
  -9   9   1    3.18    3.17
   9   9  -1    3.21    7.48
  -9  -9   1    0.84    6.74
  -9   9   2   20.36    5.40
   9   9  -2   11.43    8.32
  -9  -9   2    6.44    8.56
  -9   9   3    0.09    2.68
   9   9  -3   12.69    8.68
  -9  -9   3    3.31    6.87
  -9   9   4   10.13    5.45
   9   9  -4    5.01    7.39
  -9  -9   4   13.42    8.47
  -9   9   5    0.76    4.02
   9   9  -5    2.49    6.89
  -9  -9   5   -0.00    7.15
  -9   9   6   36.46    8.47
   9   9  -6   26.97   10.80
  -9  -9   6   37.88   12.04
  -9   9   7    1.45    4.43
   9   9  -7    0.12    5.90
  -9  -9   7   -0.00    5.88
  -9   9   8   -0.00    4.12
   9   9  -8   -0.00    5.60
  -9  -9   8    1.28    7.09
  -9   9   9   -0.00    4.55
   9   9  -9   -0.00    7.10
   9   9  -9   -0.00    5.53
  -9  -9   9    3.81    7.08
  -9   9  10    0.00    5.03
   9   9 -10   12.80    8.78
   9   9 -10   -0.00    6.36
  -9  -9  10    8.34    7.54
  -9   9  11    0.00    5.36
   9   9 -11    3.36    6.72
  -9  -9  11   -0.00    7.19
  -9   9  12   27.70    8.48
   9   9 -12   40.90   11.54
  -9  -9  12    4.29    7.49
  -9   9  13    5.95    5.92
   9   9 -13   -0.00    7.52
  -9  -9  13    1.75    7.01
  -9   9  14   -0.00    4.11
   9   9 -14    4.06    6.19
  -9  -9  14   -0.00    6.45
  -9   9  15    1.61    5.03
   9   9 -15    1.44    6.24
  -9  -9  15    0.59    5.93
  -9   9  16   24.04    8.83
   9   9 -16   19.02   10.13
  -9  -9  16   14.23    7.73
  -9   9  17   -0.00    5.03
   9  -9 -17   -0.00    6.08
   9   9 -17   -0.00    6.03
  -9   9  18    1.38    4.83
   9  -9 -18    2.62    5.43
   9   9 -18    3.49    6.53
  -9   9  19   -0.00    6.11
   9  -9 -19    1.89    6.78
   9   9 -19    1.63    6.18
  -9   9  20    0.00    5.93
   9  -9 -20   -0.00    5.92
   9   9 -20   13.32    8.72
  -9   9  21   -0.00    6.09
   9  -9 -21    2.29    8.24
   9   9 -21    0.16    6.02
  -9   9  22    4.39    7.17
   9  -9 -22   10.16    9.45
   9   9 -22   12.61    9.03
  -9   9  23    2.20    7.18
   9  -9 -23   -0.00    8.91
   9   9 -23    4.16    7.55
  -9   9  24    0.00    6.47
   9  -9 -24    3.81    7.75
   9   9 -24    3.32    7.46
  -9   9  25   -0.00    7.15
   9  -9 -25   -0.00    7.69
   9   9 -25    2.53    6.93
  -9   9  26   10.20    7.40
   9  -9 -26    3.25    7.21
   9   9 -26   -0.00    6.70
  -9   9  27   -0.00    6.15
   9  -9 -27    0.00    7.35
   9   9 -27    1.22    6.46
  -9   9  28   -0.00    6.49
   9  -9 -28   -0.00    6.81
   9   9 -28   -0.00    6.65
  -9   9  29   10.27    7.75
   9  -9 -29    4.24    8.47
   9   9 -29    1.20    6.66
  -9   9  30   -0.00    6.69
   9  -9 -30    5.25    8.21
   9  -9 -31    0.00    9.03
  -9  10   1    5.11    3.50
   9  10  -1    0.01    5.82
  -9 -10   1   -0.00    7.89
  -9  10   2    9.97    4.56
   9  10  -2   18.49   10.17
  -9 -10   2    8.51    7.93
  -9  10   3    4.07    3.97
   9  10  -3   -0.00    7.27
  -9 -10   3    0.82    7.15
  -9  10   4   25.87    6.87
   9  10  -4   17.77   10.09
  -9 -10   4   15.90    9.17
  -9  10   5    1.20    3.59
   9  10  -5   -0.00    6.57
  -9 -10   5    7.75    7.90
  -9  10   6    2.34    4.09
   9  10  -6    4.23    7.47
  -9 -10   6    5.50    7.10
  -9  10   7    1.84    4.05
   9  10  -7    0.11    5.92
  -9 -10   7    0.98    7.52
  -9  10   8    8.94    5.67
   9  10  -8   10.85    8.47
  -9 -10   8    2.63    6.95
  -9  10   9    0.94    4.45
   9  10  -9   10.47    7.92
  -9 -10   9    6.55    7.41
  -9  10  10   11.52    6.20
   9  10 -10    2.14    7.17
   9  10 -10   16.73    8.38
  -9 -10  10    2.37    6.50
  -9  10  11    1.01    4.99
   9  10 -11   -0.00    6.47
   9  10 -11    0.74    4.81
  -9 -10  11    2.52    6.83
  -9  10  12    9.97    5.79
   9  10 -12   11.80    7.80
   9  10 -12    4.97    6.90
  -9 -10  12    2.48    7.14
  -9  10  13   -0.00    4.96
   9  10 -13   -0.00    8.01
  -9 -10  13   21.80    9.70
  -9  10  14   17.66    7.16
   9  10 -14   10.33    8.13
  -9 -10  14    4.21    6.35
  -9  10  15    0.00    4.94
   9  10 -15   -0.00    6.86
  -9 -10  15   -0.00    6.31
  -9  10  16    1.29    4.90
   9  10 -16    6.93    8.77
  -9 -10  16    2.29    6.83
  -9  10  17   -0.00    4.84
   9  10 -17    3.26    7.46
  -9 -10  17   -0.00    4.55
  -9  10  18    8.57    7.35
   9  10 -18   12.32    8.09
  -9 -10  18   12.66    8.36
  -9  10  19   -0.00    6.11
   9  10 -19    0.27    6.49
  -9  10  20    1.73    5.84
   9  10 -20    2.51    6.96
  -9  10  21    6.94    6.28
   9  10 -21    3.27    5.96
  -9  10  22    1.58    5.81
   9  10 -22    0.11    6.08
  -9  10  23   10.12    6.43
   9  10 -23    1.87    7.02
  -9  10  24    5.80    5.47
   9 -10 -24    0.15    8.19
   9  10 -24    1.46    7.13
  -9  10  25    2.70    6.21
   9 -10 -25    1.11    5.90
   9  10 -25   -0.00    7.18
  -9  10  26    0.00    6.50
   9 -10 -26   -0.00    7.76
   9  10 -26   -0.00    6.95
  -9  10  27    0.82    7.34
   9 -10 -27   -0.00    9.12
   9  10 -27   -0.00    7.05
   9 -10 -28   -0.00    8.43
   9  10 -28    0.00    8.25
   9 -10 -29   13.63   10.90
   9 -10 -30    1.33    8.25
  -9  11   1   -0.00    2.62
   9  11  -1   -0.00    5.93
  -9 -11   1    4.13    7.15
  -9  11   2   12.19    5.06
   9  11  -2   18.02    9.46
  -9 -11   2    6.69    8.05
  -9  11   3    0.00    3.48
   9  11  -3   -0.00    6.47
  -9 -11   3   -0.00    6.30
  -9  11   4    4.40    4.66
   9  11  -4   12.80    8.93
  -9 -11   4    9.27    7.30
  -9  11   5    0.00    4.30
   9  11  -5   -0.00    6.89
  -9 -11   5   11.40    7.69
  -9  11   6   11.65    5.42
   9  11  -6   12.38    9.47
  -9 -11   6   10.66    7.95
  -9  11   7    0.00    4.14
   9  11  -7    0.00    7.93
  -9 -11   7    0.00    7.16
  -9  11   8   11.34    5.79
   9  11  -8    5.79    7.23
  -9 -11   8    1.21    6.29
  -9  11   9    1.51    4.74
   9  11  -9    1.71    6.21
  -9 -11   9    6.34    7.28
  -9  11  10   13.70    6.54
   9  11 -10    3.29    6.55
  -9 -11  10   14.10    8.27
  -9  11  11    3.99    4.59
   9  11 -11   -0.00    6.10
  -9 -11  11    1.33    7.35
  -9  11  12    0.84    5.03
   9  11 -12   -0.00    6.36
   9  11 -12    1.42    6.00
  -9 -11  12    2.56    7.61
  -9  11  13   -0.00    6.10
   9  11 -13    0.88    6.28
   9  11 -13    0.00    6.62
  -9 -11  13    3.30    6.35
  -9  11  14   -0.00    4.39
   9  11 -14    0.00    5.62
  -9 -11  14    8.53    7.46
  -9  11  15    0.85    4.60
   9  11 -15    7.03    7.26
  -9 -11  15   -0.00    6.37
  -9  11  16   11.20    7.40
   9  11 -16   26.61   11.13
  -9 -11  16    7.58    8.18
  -9  11  17    0.91    5.68
   9  11 -17   -0.00    6.76
  -9 -11  17    9.01    9.08
  -9  11  18   -0.00    5.28
   9  11 -18    0.00    7.13
  -9 -11  18   -0.00    6.43
  -9  11  19   -0.00    5.78
   9  11 -19   -0.00    6.51
  -9 -11  19    0.00    5.41
  -9  11  20    9.15    7.37
   9  11 -20    8.86    8.14
  -9 -11  20    6.75    7.56
  -9  11  21    8.22    6.21
   9  11 -21   -0.00    5.99
  -9 -11  21   -0.00    6.59
  -9  11  22   -0.00    6.04
   9  11 -22    4.14    5.43
  -9  11  23    2.12    5.31
   9  11 -23    6.14    6.57
  -9  11  24    0.09    5.83
   9  11 -24    6.23    6.83
   9  11 -25   -0.00    6.52
   9  11 -26    6.78    8.66
  -9  12   1    0.00    3.63
   9  12  -1    5.44    8.02
  -9 -12   1    1.26    7.00
  -9  12   2    0.00    3.78
   9  12  -2    1.49    6.56
  -9 -12   2   -0.00    6.20
  -9  12   3    4.11    3.96
   9  12  -3   -0.00    7.23
  -9 -12   3    3.70    7.62
  -9  12   4   10.48    5.44
   9  12  -4    7.44    7.84
  -9 -12   4    0.32    7.45
  -9  12   5   -0.00    3.61
   9  12  -5    2.33    6.48
  -9 -12   5    5.72    6.43
  -9  12   6    0.62    3.87
   9  12  -6   -0.00    8.39
  -9 -12   6   -0.00    6.05
  -9  12   7    1.21    3.97
   9  12  -7    0.00    7.86
  -9 -12   7    4.76    6.78
  -9  12   8    7.96    5.83
   9  12  -8    7.42    9.11
  -9 -12   8   24.39    9.90
  -9  12   9    1.96    4.38
   9  12  -9    0.00    6.04
  -9 -12   9   -0.00    7.41
  -9  12  10    3.48    5.31
   9  12 -10    7.08    7.07
  -9 -12  10    0.00    6.34
  -9  12  11    3.45    4.64
   9  12 -11    5.85    7.14
  -9 -12  11    2.01    6.95
  -9  12  12   -0.00    4.82
   9  12 -12   11.12    7.84
  -9 -12  12   -0.00    8.19
  -9  12  13    4.81    5.35
   9  12 -13    6.62    6.88
  -9 -12  13    2.00    6.08
  -9  12  14    0.00    6.01
   9  12 -14   19.79    9.51
   9  12 -14    1.96    6.83
  -9 -12  14    6.86    7.47
  -9  12  15   -0.00    5.48
   9  12 -15   -0.00    6.90
   9  12 -15    0.30    6.11
  -9 -12  15   -0.00    8.18
  -9  12  16    1.45    5.98
   9  12 -16   -0.00    6.68
  -9 -12  16   -0.00    7.06
  -9  12  17   -0.00    5.31
   9  12 -17    2.88    8.35
  -9 -12  17    0.00    5.91
  -9  12  18    7.76    6.28
   9  12 -18    0.00    6.97
  -9 -12  18    0.00    7.05
  -9  12  19   -0.00    5.68
   9  12 -19    0.92    6.74
  -9 -12  19   -0.00    5.75
  -9  12  20    0.00    6.08
   9  12 -20    4.03    7.60
  -9 -12  20    2.08    6.00
  -9  12  21   -0.00    7.42
   9  12 -21    4.68    7.14
  -9 -12  21    1.63    6.48
   9  12 -22   -0.00    7.64
  -9 -12  22    0.00    5.68
   9  12 -23   -0.00    6.49
  -9 -12  23   -0.00    6.57
   9  12 -24   18.60    9.61
  -9 -12  24    1.67    7.43
  -9  13   1    4.16    3.97
   9  13  -1    1.24    8.33
  -9 -13   1   -0.00    6.51
  -9  13   2    0.00    3.02
   9  13  -2    9.99    8.32
  -9 -13   2    0.89    6.32
  -9  13   3    1.72    3.49
   9  13  -3    2.30    6.92
  -9 -13   3   -0.00    6.82
  -9  13   4    0.00    3.52
   9  13  -4   -0.00    4.89
  -9 -13   4   11.62    8.45
  -9  13   5    4.80    4.55
   9  13  -5    7.06    8.39
  -9 -13   5    0.00    7.53
  -9  13   6    5.49    4.88
   9  13  -6    8.78    7.98
  -9 -13   6    9.00    7.96
  -9  13   7    4.65    5.24
   9  13  -7    6.18    7.76
  -9 -13   7   -0.00    5.71
  -9  13   8    1.95    4.45
   9  13  -8    8.73    8.22
  -9 -13   8   -0.00    7.07
  -9  13   9   -0.00    4.29
   9  13  -9    2.81    7.14
  -9 -13   9    0.99    5.02
  -9  13  10    0.47    4.85
   9  13 -10    0.00    6.12
  -9 -13  10    2.99    7.95
  -9  13  11   -0.00    4.13
   9  13 -11   -0.00    6.32
  -9 -13  11    6.35    8.15
  -9  13  12    4.07    4.85
   9  13 -12   -0.00    7.15
  -9 -13  12    5.79    8.48
  -9  13  13    5.85    4.61
   9  13 -13    2.21    6.13
  -9 -13  13    3.87    7.27
  -9  13  14    2.07    5.01
   9  13 -14    0.00    5.74
  -9 -13  14    5.70    7.72
  -9  13  15    0.20    5.10
   9  13 -15   -0.00    6.37
  -9 -13  15   -0.00    7.19
  -9  13  16    5.46    5.99
   9  13 -16    0.00    6.95
  -9 -13  16   -0.00    6.06
  -9  13  17   -0.00    5.55
   9  13 -17    0.49    6.50
  -9 -13  17    0.00    6.20
   9  13 -18   -0.00    6.93
  -9 -13  18   -0.00    6.91
   9  13 -19   14.92    9.40
  -9 -13  19    0.00    6.01
   9  13 -20    5.05    6.92
  -9 -13  20    1.98    6.70
   9  13 -21   -0.00    8.56
  -9 -13  21    0.17    7.93
   9  13 -22    1.49    7.77
  -9 -13  22    0.91    7.10
  -9 -13  23    1.17    5.78
  -9  14   1    3.95    3.72
   9  14  -1    0.00    6.53
  -9 -14   1    1.41    7.18
  -9  14   2    0.52    3.66
   9  14  -2   15.24    9.33
  -9 -14   2    6.10    8.01
  -9  14   3    8.36    4.80
   9  14  -3    5.12    6.81
  -9 -14   3    0.24    5.83
  -9  14   4    0.00    3.74
   9  14  -4   12.80    8.91
  -9 -14   4   -0.00    6.02
  -9  14   5    0.00    3.40
   9  14  -5    2.02    7.90
  -9 -14   5    1.98    7.17
  -9  14   6    3.40    4.19
   9  14  -6   -0.00    6.62
  -9 -14   6   -0.00    7.02
  -9  14   7    0.00    3.96
   9  14  -7    0.00    7.59
  -9 -14   7    5.85    7.82
  -9  14   8   -0.00    4.05
   9  14  -8    1.17    7.98
  -9 -14   8    5.11    7.28
  -9  14   9   -0.00    4.31
   9  14  -9   -0.00    7.15
  -9 -14   9    7.73    6.87
  -9  14  10    1.68    4.61
   9  14 -10   -0.00    8.52
  -9 -14  10    4.03    6.57
  -9  14  11    3.62    4.28
   9  14 -11    4.38    6.82
  -9 -14  11    0.00    6.47
  -9  14  12   -0.00    4.90
   9  14 -12   -0.00    7.15
  -9 -14  12   -0.00    6.62
   9  14 -13   -0.00    7.40
  -9 -14  13    0.75    6.44
   9  14 -14    4.77    7.61
  -9 -14  14   13.31    8.20
   9  14 -15   -0.00    6.41
  -9 -14  15    2.75    7.41
   9  14 -16   -0.00    6.93
  -9 -14  16    1.06    5.95
   9  14 -17    0.00    7.20
  -9 -14  17   -0.00    7.70
   9  14 -18    5.80    7.54
  -9 -14  18   -0.00    7.89
   9  14 -19    6.88    8.08
  -9 -14  19    0.00    6.91
  -9 -14  20    0.00    7.71
  -9  15   1    2.73    3.60
   9  15  -1   -0.00    8.23
  -9 -15   1    0.00    7.12
  -9  15   2    2.92    3.45
   9  15  -2   -0.00    7.91
  -9 -15   2    0.00    6.20
  -9  15   3    0.54    3.34
   9  15  -3    0.96    6.29
  -9 -15   3   -0.00    6.52
  -9  15   4    2.31    3.96
   9  15  -4    6.57    8.78
  -9 -15   4   10.97    8.17
  -9  15   5    3.93    4.43
   9  15  -5    5.93    8.13
  -9 -15   5   -0.00    7.17
  -9  15   6   -0.00    3.27
   9  15  -6   12.05    9.46
  -9 -15   6   -0.00    7.38
  -9  15   7    2.17    3.90
   9  15  -7    1.76    7.57
  -9 -15   7   -0.00    6.66
  -9  15   8    0.00    4.03
   9  15  -8    6.86    8.57
  -9 -15   8   -0.00    7.00
   9  15  -9    7.58    8.11
  -9 -15   9   -0.00    7.11
   9  15 -10    4.99    8.70
  -9 -15  10   10.51    8.32
   9  15 -11    0.00    7.31
  -9 -15  11   -0.00    6.54
   9  15 -12    2.67    7.50
  -9 -15  12    2.28    6.82
   9  15 -13    0.15    5.70
  -9 -15  13   -0.00    5.48
  -9 -15  14   -0.00    5.88
  -9 -15  15    4.76    8.20
  -9 -15  16   -0.00    7.05
  -9  16   1    0.89    3.47
   9  16  -1   -0.00    7.13
  -9  16   2   -0.00    3.63
   9  16  -2    6.60    8.50
   9  16  -3    0.25    7.03
   9  16  -4    4.24    6.21
   9  16  -5    0.00    6.98
  -9 -16   5    0.00    7.31
   9  16  -6    1.25    5.90
  -9 -16   6   -0.00    6.41
  -9 -16   7   -0.00    6.24
  -8   0   1   -0.00    4.97
  -8   0   1    0.00    3.81
  -8   0   1    4.13    5.44
   8   0  -1   -0.00    4.75
   8   0  -1    0.17    4.73
  -8   0   2  452.14   42.43
  -8   0   2  456.07   41.29
  -8   0   2  400.61   41.60
   8   0  -2  447.10   42.46
   8   0  -2  333.68   40.37
  -8   0   3    1.07    4.75
   8   0  -3    0.75    4.80
   8   0  -3   -0.00    4.33
  -8   0   4   62.95   12.00
   8   0  -4   56.88   11.47
  -8   0   5    6.41    5.43
   8   0  -5    0.33    4.48
  -8   0   6   79.05   13.87
   8   0  -6   66.90   12.47
  -8   0   7    2.86    5.64
   8   0  -7    0.89    4.28
  -8   0   8  147.40   20.75
   8   0  -8  156.73   20.95
  -8   0   9    0.00    5.48
   8   0  -9   -0.00    5.14
  -8   0  10   -0.00    5.50
   8   0 -10    4.94    4.88
  -8   0  11    5.58    6.37
  -8   0  12  135.56   20.23
  -8   0  13   -0.00    5.26
  -8   0  14   62.01   13.22
   8   0 -15   -0.00    5.66
   8   0 -16    3.25    6.09
   8   0 -17   -0.00    5.33
   8   0 -18   45.69   11.55
   8   0 -19    2.78    6.41
   8   0 -20    0.09    6.07
   8   0 -21   -0.00    5.25
  -8   0  22   52.16   12.48
   8   0 -22   27.79   10.57
  -8   0  23    2.71    6.01
   8   0 -23    3.17    6.65
  -8   0  24   12.31    8.22
   8   0 -24    0.86    7.07
  -8   0  25    5.55    6.66
   8   0 -25   -0.00    6.74
  -8   0  26    2.34    6.20
   8   0 -26    4.28    6.33
  -8   0  27   -0.00    6.72
   8   0 -27    0.41    6.85
   8   0 -28   31.05   11.58
   8   0 -29    4.68    7.52
   8   0 -30    0.00    7.61
   8   0 -31    0.65    6.83
   8   0 -32   -0.00    7.19
   8   0 -33   -0.00    6.72
   8   0 -34   -0.00    8.66
   8   0 -35   -0.00    9.33
  -8   1   1   46.20    9.24
  -8   1   1   42.84    8.92
  -8   1   1   36.64    9.23
   8  -1  -1   40.40    8.96
   8   1  -1   70.76   11.95
   8   1  -1   43.11   10.04
  -8  -1   1   38.78    9.90
  -8  -1   1   40.11    9.64
  -8   1   2    0.10    3.36
  -8   1   2    4.42    4.77
   8  -1  -2    2.71    5.00
   8  -1  -2    0.67    3.59
   8   1  -2    3.38    4.88
   8   1  -2    4.25    4.88
  -8  -1   2    3.07    4.94
  -8  -1   2    6.54    5.88
  -8   1   3    3.48    4.10
  -8   1   3   -0.00    4.44
   8  -1  -3    4.87    4.82
   8  -1  -3    0.00    4.07
   8   1  -3    5.00    5.00
   8   1  -3    0.96    4.22
  -8  -1   3    4.81    4.77
  -8  -1   3    6.94    5.55
  -8   1   4   33.29    7.74
  -8   1   4   29.53    8.13
   8  -1  -4   18.31    7.04
   8   1  -4   47.24   10.22
  -8  -1   4   33.02    9.14
  -8   1   5    7.05    4.56
  -8   1   5    1.07    5.08
   8  -1  -5   -0.00    4.18
   8   1  -5    3.68    5.35
  -8  -1   5    7.20    5.76
  -8   1   6   66.82   12.40
   8  -1  -6   67.61   12.05
   8   1  -6   60.71   12.20
  -8  -1   6   79.99   13.88
  -8   1   7    0.00    5.40
   8  -1  -7   -0.00    4.67
   8   1  -7    3.34    5.96
  -8  -1   7    0.76    5.05
  -8   1   8    4.77    5.45
   8  -1  -8    3.01    4.26
   8   1  -8    2.84    5.64
  -8  -1   8    0.00    5.48
  -8   1   9    0.00    6.05
   8  -1  -9    0.00    4.51
   8   1  -9    6.59    6.19
  -8  -1   9   10.12    6.29
  -8   1  10  117.15   18.06
   8  -1 -10  121.97   17.61
  -8  -1  10  115.37   18.45
   8  -1 -11   12.03    6.28
  -8  -1  11    0.34    5.52
  -8  -1  12    5.35    6.25
  -8  -1  13    2.90    6.51
   8   1 -14   50.66   12.52
  -8  -1  14   66.08   13.94
   8  -1 -15   43.03   10.49
   8   1 -15   58.83   12.43
  -8  -1  15   25.06   11.06
   8  -1 -16   52.27   11.75
   8   1 -16   51.81   12.07
  -8  -1  16   43.74   12.16
   8  -1 -17    0.09    6.09
   8   1 -17    0.25    6.20
  -8  -1  17    8.07    7.51
   8  -1 -18   -0.00    5.81
   8   1 -18   -0.00    5.86
  -8   1  19    0.00    5.00
   8  -1 -19    0.00    6.08
   8   1 -19    2.14    6.35
  -8   1  20   15.16    9.08
   8  -1 -20    7.73    6.93
   8   1 -20   16.24    8.64
  -8   1  21   -0.00    7.02
   8  -1 -21   -0.00    6.51
   8   1 -21    9.99    7.03
  -8   1  22   33.69   11.61
   8  -1 -22   30.37    9.78
   8   1 -22   25.81    9.64
  -8   1  23   -0.00    7.16
   8  -1 -23    5.17    7.26
   8   1 -23    2.60    6.63
  -8   1  24    0.00    6.56
   8  -1 -24    3.63    7.77
   8   1 -24    3.27    6.93
  -8   1  25    6.85    7.95
   8  -1 -25   -0.00    7.84
   8   1 -25    1.27    5.06
  -8   1  26   16.25    9.76
   8  -1 -26    0.00    6.77
   8   1 -26    8.04    7.67
  -8  -1  26   19.71   10.06
  -8   1  27    6.30    7.07
   8  -1 -27    0.00    7.90
   8   1 -27    0.00    6.38
  -8   1  28    0.00    6.66
   8  -1 -28   -0.00    7.23
   8   1 -28   -0.00    6.33
   8  -1 -29    0.00    5.20
   8   1 -29   -0.00    7.36
   8  -1 -30   18.16    9.36
   8   1 -30    7.31    8.08
   8  -1 -31   -0.00    7.53
   8   1 -31   -0.00    8.77
   8  -1 -32   -0.00    7.02
   8   1 -32   11.83    9.55
   8  -1 -33    1.24    7.53
   8   1 -33   -0.00    6.04
   8  -1 -34    4.45    8.18
   8   1 -34   -0.00    7.45
   8  -1 -35    0.26    7.08
   8   1 -35    6.25    6.91
  -8   2   1    0.09    3.27
  -8   2   1    0.00    4.14
   8  -2  -1    0.30    4.04
   8  -2  -1   -0.00    3.99
   8   2  -1    2.07    5.16
   8   2  -1    6.18    5.39
  -8  -2   1   -0.00    5.21
  -8  -2   1   -0.00    3.78
  -8   2   2   61.95   10.21
  -8   2   2   53.49   10.57
   8  -2  -2   47.17    9.76
   8  -2  -2   77.97   11.71
   8   2  -2   62.45   12.25
   8   2  -2   79.84   13.72
  -8  -2   2   51.59   11.10
  -8  -2   2   55.36   11.89
  -8   2   3   12.39    5.54
  -8   2   3    9.13    6.23
   8  -2  -3   14.46    5.52
   8   2  -3   18.97    7.54
   8   2  -3    3.23    5.09
  -8  -2   3    4.07    4.95
  -8  -2   3   17.35    7.36
  -8   2   4   29.80    7.38
  -8   2   4   37.50    8.65
   8  -2  -4   16.42    6.73
   8   2  -4   23.43    7.94
   8   2  -4   30.67    9.00
  -8  -2   4   25.45    8.54
  -8  -2   4   24.36    8.41
  -8   2   5    5.14    4.72
  -8   2   5    0.00    4.82
   8  -2  -5    0.25    4.40
   8   2  -5    0.00    4.72
  -8  -2   5    0.00    4.72
  -8   2   6   44.23    9.43
   8  -2  -6   59.57   10.75
   8   2  -6   48.46   11.05
  -8  -2   6   54.71   11.72
   8  -2  -7   18.01    6.99
   8   2  -7   20.57    8.37
  -8  -2   7   19.75    7.62
   8  -2  -8   89.31   13.91
  -8  -2   8   61.12   13.52
   8  -2  -9    1.65    4.45
  -8  -2   9    9.65    6.55
   8  -2 -10    2.46    4.78
  -8  -2  10   -0.00    5.17
   8  -2 -11   -0.00    5.04
  -8  -2  11    5.25    6.68
   8  -2 -12   43.43   10.40
  -8  -2  12   35.53   11.07
   8   2 -13   50.28   11.38
  -8  -2  13   26.15    9.93
   8   2 -14   24.46    8.30
  -8  -2  14   22.45    9.41
   8   2 -15   14.70    7.40
  -8  -2  15   17.15    8.68
  -8   2  16   19.10    8.70
   8  -2 -16    6.16    6.65
   8   2 -16   27.45    9.20
  -8  -2  16   29.16   10.19
  -8   2  17    3.86    6.96
   8  -2 -17   17.17    8.66
   8   2 -17    7.87    8.08
  -8  -2  17   17.26    8.94
  -8   2  18   69.78   15.79
   8  -2 -18  121.93   18.18
   8   2 -18   82.64   15.90
  -8  -2  18   97.38   18.08
  -8   2  19   -0.00    7.16
   8  -2 -19    0.00    7.15
   8   2 -19    2.99    5.99
  -8  -2  19   10.66    8.55
  -8   2  20    0.00    6.29
   8  -2 -20    0.00    6.50
   8   2 -20   -0.00    6.93
  -8  -2  20    5.59    7.67
  -8   2  21   -0.00    6.82
   8  -2 -21    0.00    7.93
   8   2 -21    4.79    7.56
  -8  -2  21    2.30    6.45
  -8   2  22   20.63    9.91
   8  -2 -22   12.27    9.11
   8   2 -22   31.90   10.79
  -8   2  23   -0.00    6.69
   8  -2 -23    0.60    6.41
   8   2 -23    0.00    5.44
  -8   2  24    6.73    7.31
   8  -2 -24    2.38    6.52
   8   2 -24    2.55    5.46
  -8   2  25    0.17    6.03
   8  -2 -25    1.71    7.01
   8   2 -25   -0.00    3.83
  -8   2  26   -0.00    5.40
   8  -2 -26   -0.00    7.66
   8   2 -26    3.50    6.23
  -8   2  27   -0.00    6.85
   8  -2 -27   -0.00    8.02
   8   2 -27    4.32    7.58
  -8   2  28    5.03    7.98
   8  -2 -28    0.00    5.30
   8   2 -28   18.47    8.65
  -8   2  29    3.84    7.08
   8  -2 -29   -0.00    6.42
   8   2 -29   -0.00    6.98
  -8   2  30    0.00    7.56
   8  -2 -30   -0.00    8.86
   8   2 -30   -0.00    7.23
   8  -2 -31   -0.00    6.18
   8   2 -31   -0.00    7.54
   8  -2 -32   -0.00    8.19
   8   2 -32    9.50    8.31
   8  -2 -33    6.78    8.50
   8   2 -33   -0.00    8.07
   8  -2 -34    7.42    7.84
   8   2 -34   -0.00    5.79
   8  -2 -35    6.49    8.20
   8   2 -35   -0.00    7.19
  -8   3   1   64.41   10.30
   8  -3  -1   65.03   10.90
   8  -3  -1   65.92    9.97
   8   3  -1   62.18   12.78
   8   3  -1   41.78   11.48
  -8  -3   1   56.21   12.12
  -8  -3   1   65.25   13.14
  -8   3   2    6.42    4.42
   8  -3  -2   -0.00    3.96
   8  -3  -2    0.00    3.74
   8   3  -2   -0.00    5.17
   8   3  -2    0.91    5.09
  -8  -3   2    2.49    5.17
  -8  -3   2    0.00    4.70
  -8   3   3   41.83    7.94
   8  -3  -3   20.46    6.93
   8  -3  -3   38.65    7.68
   8   3  -3   33.66    9.83
   8   3  -3   31.14    9.47
  -8  -3   3   19.00    8.07
  -8  -3   3   31.12    9.15
  -8   3   4  106.15   14.31
   8  -3  -4   91.16   14.08
   8   3  -4  119.61   17.67
   8   3  -4  108.39   16.92
  -8  -3   4   89.63   15.81
  -8  -3   4   81.38   15.38
  -8   3   5   19.85    6.54
   8  -3  -5   11.63    5.63
  -8  -3   5   11.32    7.15
  -8   3   6   25.59    7.43
   8  -3  -6   18.03    6.84
  -8  -3   6   43.07   10.80
  -8   3   7    9.37    5.53
   8  -3  -7   11.72    5.74
  -8  -3   7    7.13    5.81
   8  -3  -8    5.96    5.24
  -8  -3   8    0.00    4.86
   8  -3  -9    5.33    5.08
  -8  -3   9    0.00    5.02
   8  -3 -10  103.61   15.18
  -8  -3  10   70.20   14.95
   8  -3 -11   67.13   12.45
   8   3 -11   47.37   11.41
  -8  -3  11   57.55   13.02
  -8   3  12    0.00    5.85
   8  -3 -12   -0.00    5.40
   8   3 -12    4.51    5.93
  -8  -3  12    0.00    6.22
  -8   3  13    9.93    6.99
   8   3 -13    5.52    6.47
  -8  -3  13    9.21    7.96
  -8   3  14   16.62    8.29
   8   3 -14   27.06    9.47
  -8  -3  14   18.07    8.44
  -8   3  15   23.42    8.87
   8   3 -15   27.89    9.04
  -8  -3  15   16.99    8.72
  -8   3  16   88.88   14.93
   8  -3 -16   38.28   10.72
   8   3 -16   70.45   14.11
  -8  -3  16   40.74   12.34
  -8   3  17   11.68    6.53
   8  -3 -17    2.80    5.97
   8   3 -17   -0.00    5.76
  -8  -3  17   -0.00    6.24
  -8   3  18   -0.00    6.55
   8  -3 -18    5.26    6.82
   8   3 -18   13.61    8.38
  -8  -3  18    2.18    6.46
  -8   3  19    8.95    7.19
   8  -3 -19   17.97    8.53
   8   3 -19    2.81    6.36
  -8  -3  19   11.06    8.20
  -8   3  20   97.25   16.19
   8  -3 -20   30.80   10.55
   8   3 -20   54.92   13.45
  -8  -3  20   47.49   13.55
  -8   3  21   -0.00    6.70
   8  -3 -21   -0.00    6.38
   8   3 -21   -0.00    6.08
  -8  -3  21    0.00    6.72
  -8   3  22    4.71    7.23
   8  -3 -22    6.99    7.30
   8   3 -22    3.91    5.46
  -8  -3  22   11.67    8.43
  -8   3  23    2.46    7.07
   8  -3 -23   -0.00    7.14
   8   3 -23    5.57    6.69
  -8   3  24   11.51    8.35
   8  -3 -24    1.14    5.85
   8   3 -24   31.16   10.82
  -8   3  25   13.83    9.19
   8  -3 -25    0.00    6.62
   8   3 -25    5.62    7.50
  -8   3  26    0.00    6.64
   8  -3 -26    3.47    7.89
   8   3 -26    6.66    7.97
  -8   3  27   -0.00    6.52
   8  -3 -27   -0.00    7.21
   8   3 -27    1.92    5.27
  -8   3  28    3.89    7.23
   8  -3 -28   -0.00    6.73
   8   3 -28   -0.00    6.01
  -8   3  29   -0.00    6.16
   8  -3 -29   -0.00    7.08
   8   3 -29    1.35    6.12
  -8   3  30    0.80    6.61
   8  -3 -30    4.33    7.48
   8   3 -30   17.55    9.64
  -8   3  31   -0.00    5.68
   8  -3 -31    2.38    6.68
   8   3 -31    4.23    6.65
   8  -3 -32    6.09    8.89
   8   3 -32    2.25    5.85
   8  -3 -33    1.68    6.58
   8   3 -33   -0.00    6.56
   8  -3 -34    1.62    8.14
   8   3 -34    0.91    6.82
   8  -3 -35   -0.00    8.20
   8   3 -35    1.17    7.75
  -8   4   1   48.40    8.95
   8  -4  -1   38.04    8.52
   8  -4  -1   53.28    8.52
   8   4  -1   47.16   11.77
  -8  -4   1   60.20   12.41
  -8   4   2   25.17    6.70
   8  -4  -2   18.48    6.26
   8  -4  -2   27.91    6.72
   8   4  -2   29.58    8.77
  -8  -4   2   25.00    8.94
  -8   4   3   19.64    6.52
   8  -4  -3   16.14    6.51
   8  -4  -3   13.74    5.22
   8   4  -3   22.82    8.56
  -8  -4   3   20.39    8.71
  -8   4   4  101.30   14.04
   8  -4  -4   98.39   14.11
   8   4  -4   78.40   15.59
  -8  -4   4  112.54   17.52
  -8   4   5    3.27    4.29
   8  -4  -5    6.91    5.09
   8   4  -5   11.85    7.27
  -8  -4   5    0.00    5.24
  -8   4   6   42.97    9.43
   8  -4  -6   37.64    8.99
  -8  -4   6   48.71   11.76
  -8   4   7   91.35   13.64
   8  -4  -7   83.28   13.22
  -8  -4   7   76.97   14.96
  -8   4   8   17.64    7.58
   8  -4  -8   20.64    7.07
  -8  -4   8   34.44   10.58
  -8   4   9    6.25    6.13
   8  -4  -9    5.60    5.48
   8   4  -9    5.96    6.76
  -8  -4   9   -0.00    5.30
  -8   4  10    0.37    4.58
   8  -4 -10   -0.00    4.50
   8   4 -10    4.70    5.84
  -8  -4  10    3.64    6.03
  -8   4  11    0.66    4.91
   8  -4 -11    2.44    5.83
   8   4 -11    2.52    5.83
  -8  -4  11    1.53    6.47
  -8   4  12   58.19   12.41
   8  -4 -12   58.70   11.74
   8   4 -12   69.69   14.21
  -8  -4  12   50.77   13.46
  -8   4  13   10.17    7.09
   8   4 -13   13.35    7.93
  -8  -4  13   11.01    8.49
  -8   4  14   28.56    9.22
   8   4 -14   31.45   10.46
  -8  -4  14   36.61   11.65
  -8   4  15   -0.00    5.95
   8   4 -15   -1.24    5.93
  -8  -4  15   -0.00    6.55
  -8   4  16    0.00    6.39
   8  -4 -16   12.55    7.52
   8   4 -16    6.73    6.67
  -8  -4  16   15.29    9.46
  -8   4  17   14.86    8.46
   8  -4 -17    8.40    7.66
   8   4 -17   22.90    9.74
  -8  -4  17   15.31    9.18
  -8   4  18   63.02   13.52
   8  -4 -18   53.61   12.38
   8   4 -18   64.83   13.83
  -8  -4  18   24.95   11.48
  -8   4  19    0.00    6.05
   8  -4 -19    2.42    6.36
   8   4 -19    0.86    6.15
  -8  -4  19    3.49    7.13
  -8   4  20    5.03    7.06
   8  -4 -20    7.68    6.87
   8   4 -20   12.93    9.17
  -8  -4  20    0.00    7.26
  -8   4  21    0.00    5.61
   8  -4 -21   10.67    7.60
   8   4 -21   -0.00    5.16
  -8   4  22    6.40    7.07
   8  -4 -22    6.25    7.53
   8   4 -22   16.45    7.99
  -8   4  23    8.43    7.57
   8  -4 -23    0.00    6.70
   8   4 -23    0.00    6.66
  -8   4  24    2.37    6.40
   8  -4 -24    0.00    6.25
   8   4 -24    9.76    8.11
  -8   4  25   -0.00    6.30
   8  -4 -25   -0.00    6.71
   8   4 -25   -0.00    6.88
  -8   4  26    1.91    5.77
   8  -4 -26    0.45    6.22
   8   4 -26   -0.00    4.88
  -8   4  27    3.43    6.74
   8  -4 -27    1.43    7.69
   8   4 -27    3.87    7.97
  -8   4  28   10.14    7.52
   8  -4 -28   24.70   10.05
   8   4 -28    9.23    8.43
  -8   4  29    4.82    8.39
   8  -4 -29    0.44    7.09
   8   4 -29   -0.00    5.51
  -8   4  30   -0.00    7.66
   8  -4 -30    4.67    7.50
   8   4 -30    0.00    6.88
  -8   4  31    0.00    6.51
   8  -4 -31   14.92    9.17
   8   4 -31    0.00    6.81
  -8   4  32    0.00    8.19
   8  -4 -32   -0.00    7.86
   8   4 -32    6.44    8.52
   8  -4 -33    4.65    7.82
   8   4 -33   -0.00    6.04
   8  -4 -34   23.68   11.24
   8   4 -34   18.73    9.81
   8  -4 -35    0.00    7.98
   8   4 -35    8.15    8.03
  -8   5   1   23.22    6.21
   8  -5  -1   19.61    5.84
   8  -5  -1   24.37    5.13
   8   5  -1   32.31   10.58
  -8  -5   1   10.54    7.37
  -8   5   2   24.25    6.77
   8  -5  -2   21.36    6.22
   8  -5  -2   14.33    4.73
   8   5  -2    9.69    7.43
  -8  -5   2   24.62    9.28
  -8   5   3   67.86   10.43
   8  -5  -3   74.62   11.14
   8  -5  -3   59.26    9.15
   8   5  -3   61.01   13.37
  -8  -5   3   30.38   10.93
  -8   5   4   13.71    5.94
   8  -5  -4   16.98    5.95
   8   5  -4    9.83    7.57
   8   5  -4    7.61    7.12
  -8  -5   4    4.25    5.91
  -8  -5   4   28.45    9.31
  -8   5   5   63.03   10.09
  -8   5   5   42.97    8.53
   8  -5  -5   17.63    6.89
   8   5  -5   61.51   12.63
   8   5  -5   43.29   11.19
  -8  -5   5   26.12    8.91
  -8  -5   5   16.91    8.47
  -8   5   6   50.38   10.62
  -8   5   6   59.94   10.86
   8  -5  -6   60.20   10.84
   8   5  -6   70.45   13.68
  -8  -5   6   38.39   11.45
  -8  -5   6   92.12   15.88
  -8   5   7    0.00    5.18
  -8   5   7    3.32    4.35
   8  -5  -7    4.04    4.99
   8   5  -7    3.66    5.79
  -8  -5   7   -0.00    5.54
  -8  -5   7    1.14    5.57
  -8   5   8    2.01    4.91
  -8   5   8   12.45    5.55
   8  -5  -8   -0.00    4.31
   8   5  -8    0.00    4.71
  -8  -5   8   -0.00    5.79
  -8   5   9    6.97    5.20
   8  -5  -9    5.17    5.00
   8   5  -9    8.33    6.78
  -8  -5   9   10.16    7.61
  -8   5  10  139.42   19.94
   8  -5 -10  162.30   20.93
   8   5 -10  177.29   23.08
  -8  -5  10  151.92   23.05
  -8   5  11   15.78    6.89
   8  -5 -11   32.84    9.37
   8   5 -11   24.78    9.41
  -8  -5  11   18.99    9.22
  -8   5  12   -0.00    5.18
   8  -5 -12    2.37    5.26
   8   5 -12    0.63    6.03
  -8  -5  12    0.00    6.71
  -8   5  13    2.75    5.23
   8   5 -13   -0.00    6.05
  -8  -5  13    0.00    6.72
  -8   5  14   -0.00    6.01
   8   5 -14   12.15    7.60
  -8  -5  14   13.32    8.56
  -8   5  15    0.00    5.68
   8   5 -15   13.78    8.48
  -8  -5  15   17.26    8.73
  -8   5  16   42.02   10.59
   8  -5 -16   28.76    9.34
   8   5 -16   37.07   11.15
  -8  -5  16   46.28   12.78
  -8   5  17   14.08    7.40
   8  -5 -17    5.13    6.81
   8   5 -17    1.68    7.12
  -8  -5  17    0.00    6.54
  -8   5  18    0.00    6.11
   8  -5 -18   -0.00    6.80
   8   5 -18    4.17    6.34
  -8  -5  18    5.77    6.29
  -8   5  19   10.62    7.76
   8  -5 -19    3.82    6.65
   8   5 -19   14.28    8.86
  -8   5  20    9.70    7.67
   8  -5 -20   19.11    8.62
   8   5 -20   12.08    8.14
  -8   5  21   12.78    8.10
   8  -5 -21   20.02    9.01
   8   5 -21   13.40    8.07
  -8   5  22   16.33    8.21
   8  -5 -22    2.53    6.20
   8   5 -22   10.10    7.45
  -8   5  23   -8.11    7.68
   8  -5 -23    3.27    6.52
   8   5 -23    4.65    6.71
  -8   5  24    1.79    6.37
   8  -5 -24    4.23    6.83
   8   5 -24   -0.00    6.53
  -8   5  25    3.97    6.33
   8  -5 -25    0.00    8.79
   8   5 -25   11.17    7.22
  -8   5  26   23.84   10.11
   8  -5 -26    6.12    7.57
   8   5 -26   13.83    8.04
  -8   5  27    5.89    7.03
   8  -5 -27    1.28    7.26
   8   5 -27    0.92    6.88
  -8   5  28    6.62    8.31
   8  -5 -28   -0.00    7.54
   8   5 -28    6.86    7.57
  -8   5  29   -0.00    7.26
   8  -5 -29    4.43    7.91
   8   5 -29    2.85    6.59
  -8   5  30    3.41    7.95
   8  -5 -30    2.19    7.70
   8   5 -30    0.00    7.20
  -8   5  31   -0.00    7.38
   8  -5 -31    4.45    7.56
   8   5 -31    4.94    7.09
  -8   5  32    5.29    6.87
   8  -5 -32   -0.00    9.38
   8   5 -32   -0.00    7.45
  -8   5  33   -0.00    8.19
   8  -5 -33    2.33    7.39
   8   5 -33   -0.00    7.23
   8  -5 -34    0.00    8.11
   8   5 -34    0.09    6.66
  -8   6   1   72.23   10.92
  -8   6   1   85.75   11.56
   8  -6  -1   79.85   11.29
   8  -6  -1   66.07    8.20
   8   6  -1   90.89   16.69
  -8  -6   1   64.08   13.48
  -8   6   2   65.06   10.26
  -8   6   2   58.39    9.89
   8  -6  -2   67.06   10.45
   8   6  -2   52.53   13.11
  -8  -6   2   52.76   12.36
  -8  -6   2   57.03   13.12
  -8   6   3   78.93   11.43
  -8   6   3   54.14   10.12
   8  -6  -3   63.25   10.56
   8   6  -3   71.92   14.64
  -8  -6   3   56.69   13.87
  -8  -6   3   56.49   13.74
  -8   6   4   40.36    8.42
  -8   6   4   23.46    6.70
   8  -6  -4   21.04    6.60
   8   6  -4   36.15   10.02
   8   6  -4   31.82   10.56
  -8  -6   4    7.51    7.12
  -8  -6   4   11.00    7.66
  -8   6   5   40.24    8.65
  -8   6   5   12.41    5.70
   8  -6  -5   18.94    6.22
   8   6  -5    7.11    7.13
   8   6  -5   21.49    8.71
  -8  -6   5    3.77    6.30
  -8  -6   5   15.77    8.18
  -8   6   6   30.18    8.29
  -8   6   6   27.20    7.35
   8  -6  -6   19.94    7.15
   8   6  -6   28.36    9.82
   8   6  -6   44.39   11.31
  -8  -6   6   24.19    8.81
  -8  -6   6   26.53    9.55
  -8   6   7   29.07    8.16
  -8   6   7   14.85    6.33
   8  -6  -7   13.86    6.43
   8   6  -7   29.48    9.76
  -8  -6   7   13.42    7.77
  -8  -6   7   20.54    8.66
  -8   6   8   22.36    7.64
  -8   6   8   12.43    6.31
   8  -6  -8    9.33    6.54
   8   6  -8   29.41   10.45
  -8  -6   8   10.70    7.72
  -8  -6   8    0.00    6.74
  -8   6   9    0.42    4.53
   8  -6  -9    0.41    4.61
   8   6  -9    0.03    5.19
  -8  -6   9    0.00    7.52
  -8  -6   9    2.37    6.14
  -8   6  10   -0.00    5.22
   8  -6 -10    0.00    6.27
   8   6 -10    2.36    5.62
  -8  -6  10    2.85    7.10
  -8   6  11    4.60    5.71
   8  -6 -11   17.40    7.31
   8   6 -11   11.84    7.69
  -8  -6  11    6.77    7.56
  -8   6  12   21.48    7.72
   8  -6 -12    8.02    6.07
   8   6 -12    7.30    6.44
  -8  -6  12   21.48    9.44
  -8   6  13    9.55    6.55
   8   6 -13   10.41    6.95
  -8  -6  13    2.35    7.55
  -8   6  14   30.95    8.91
   8   6 -14   33.89   10.26
  -8  -6  14   20.91    9.84
  -8   6  15    3.48    5.44
   8   6 -15   12.97    8.20
  -8  -6  15    9.56    7.71
  -8   6  16   -0.00    4.95
   8  -6 -16    1.62    6.83
   8   6 -16   -0.00    6.21
  -8   6  17   40.70   10.43
   8  -6 -17   20.24    9.00
   8   6 -17   31.10   10.92
  -8   6  18   14.92    8.02
   8  -6 -18   19.53    8.28
   8   6 -18    7.14    6.74
  -8   6  19    2.65    6.14
   8  -6 -19    0.00    6.61
   8   6 -19    3.67    6.19
  -8   6  20   -0.00    5.57
   8  -6 -20    0.56    6.20
   8   6 -20    3.18    6.45
  -8   6  21   -0.00    6.22
   8  -6 -21    5.19    7.53
   8   6 -21   -0.00    6.02
  -8   6  22    5.30    6.07
   8  -6 -22    2.63    6.75
   8   6 -22   -0.00    6.14
  -8   6  23    0.00    5.24
   8  -6 -23    3.23    7.85
   8   6 -23    8.91    7.35
  -8   6  24    1.12    5.36
   8  -6 -24    5.77    7.24
   8   6 -24    0.00    5.86
  -8   6  25    3.26    6.34
   8  -6 -25   -0.00    8.02
   8   6 -25   12.00    8.51
  -8   6  26    7.31    7.69
   8  -6 -26    2.53    7.78
   8   6 -26   -0.00    6.62
  -8   6  27   -0.00    5.81
   8  -6 -27    5.05    8.39
   8   6 -27   11.84    8.18
  -8   6  28    0.18    7.86
   8  -6 -28    0.00    7.35
   8   6 -28    0.00    6.67
  -8   6  29    0.00    6.89
   8  -6 -29    4.71    9.03
   8   6 -29    5.36    7.66
  -8   6  30   -0.00    6.96
   8  -6 -30    0.99    7.63
   8   6 -30    3.07    6.92
  -8   6  31   -0.00    7.39
   8  -6 -31    2.18    7.76
   8   6 -31   -0.00    7.23
  -8   6  32    1.54    6.64
   8  -6 -32   -0.00    8.75
   8   6 -32    0.00    7.81
  -8   6  33    0.29    6.98
   8  -6 -33    4.78    8.86
   8   6 -33    2.02    8.10
   8  -6 -34    4.24    9.52
   8   6 -34    1.35    5.93
  -8   7   1   40.74    8.04
   8  -7  -1   39.65    7.91
   8   7  -1   64.28   14.27
  -8  -7   1   43.33   11.78
  -8   7   2    0.00    3.29
   8  -7  -2   -0.00    4.03
   8  -7  -2    2.45    1.93
   8   7  -2    3.22    5.84
  -8  -7   2   -0.00    6.49
  -8   7   3   15.87    6.03
   8  -7  -3   19.26    5.83
   8   7  -3   24.98   10.10
  -8  -7   3   20.29    8.25
  -8  -7   3   12.39    8.30
  -8   7   4   -0.00    3.92
   8  -7  -4    0.30    3.97
   8   7  -4   -0.00    6.93
  -8  -7   4    1.57    5.60
  -8  -7   4    0.00    6.39
  -8   7   5   50.15    9.58
   8  -7  -5   53.23    9.76
   8   7  -5   52.56   12.91
   8   7  -5   63.77   13.86
  -8  -7   5   23.40   10.34
  -8   7   6   13.48    6.20
   8  -7  -6   16.77    6.22
   8   7  -6    7.27    7.87
   8   7  -6   22.24    9.24
  -8  -7   6    5.87    7.08
  -8  -7   6   12.36    8.33
  -8   7   7    6.99    5.08
  -8   7   7   -0.00    4.21
   8  -7  -7   -0.00    4.68
   8   7  -7    2.40    6.14
   8   7  -7   -0.00    4.89
  -8  -7   7    2.98    6.96
  -8  -7   7    1.78    5.67
  -8   7   8   -0.00    4.51
  -8   7   8   -0.00    4.63
   8  -7  -8    0.00    4.75
   8   7  -8    4.28    6.87
  -8  -7   8   -0.00    5.21
  -8  -7   8    2.18    6.36
  -8   7   9   25.43    7.59
   8  -7  -9   19.29    7.51
   8   7  -9   36.47   11.05
  -8  -7   9   18.16    8.56
  -8  -7   9   33.01   11.59
  -8   7  10    8.25    4.99
   8  -7 -10    5.86    6.12
   8   7 -10    2.70    6.02
  -8  -7  10   10.49    7.56
  -8  -7  10    8.74    7.86
  -8   7  11   30.03    8.61
   8  -7 -11   43.26    9.78
   8   7 -11   18.56    9.13
  -8  -7  11    3.76    6.84
  -8  -7  11   22.83    9.89
  -8   7  12    8.46    6.01
   8  -7 -12    2.81    5.28
   8   7 -12    2.03    5.73
  -8  -7  12   13.36    8.74
  -8   7  13   14.29    6.26
   8   7 -13   13.03    7.54
  -8   7  14    9.77    6.47
   8   7 -14   18.81    8.66
  -8   7  15   39.23   10.02
   8   7 -15   41.61   10.87
  -8   7  16   -0.00    5.49
   8  -7 -16   -0.00    5.24
   8   7 -16   15.21    8.30
  -8   7  17    6.20    6.67
   8  -7 -17   -0.00    7.52
   8   7 -17    4.34    6.56
  -8   7  18   -0.00    5.79
   8  -7 -18   -0.00    5.57
   8   7 -18    0.00    5.41
  -8   7  19    0.13    5.07
   8  -7 -19    5.02    6.89
   8   7 -19    0.30    5.67
  -8   7  20    1.73    6.96
   8  -7 -20    2.97    7.15
   8   7 -20   12.21    7.30
  -8   7  21   19.40    8.82
   8  -7 -21    6.62    7.72
   8   7 -21    0.00    6.67
  -8   7  22    0.18    6.02
   8  -7 -22   -0.00    7.05
   8   7 -22    6.60    7.57
  -8   7  23    3.11    5.04
   8  -7 -23   -0.00    6.32
   8   7 -23    0.85    6.71
   8  -7 -24    0.82    8.55
   8   7 -24   -0.00    7.01
  -8   7  25    5.03    7.05
   8  -7 -25    8.67    9.44
   8   7 -25    9.59    7.94
  -8   7  26    1.75    6.07
   8  -7 -26    1.23    7.19
   8   7 -26    0.00    6.56
  -8   7  27   13.92    8.13
   8  -7 -27    5.25    7.95
   8   7 -27    0.00    6.11
  -8   7  28   -0.00    6.47
   8  -7 -28    0.00    8.26
   8   7 -28    0.00    5.86
  -8   7  29   -0.00    5.92
   8  -7 -29   -0.00    8.67
   8   7 -29   11.89    7.85
  -8   7  30    2.91    7.29
   8  -7 -30    7.45    8.71
   8   7 -30    4.55    6.78
  -8   7  31   -0.00    6.94
   8  -7 -31    3.99    8.53
   8   7 -31   14.89    8.60
  -8   7  32    0.28    7.06
   8  -7 -32    0.00    7.65
   8   7 -32    1.32    7.75
  -8   7  33    9.50    8.68
   8  -7 -33   -0.00    8.92
   8   7 -33   -0.00    8.28
  -8   7  34   -0.00    6.42
  -8   8   1   18.97    5.50
   8   8  -1   49.70   12.87
  -8  -8   1   51.63   12.71
  -8   8   2   -0.00    2.71
   8   8  -2    3.39    7.16
  -8  -8   2   -0.00    5.60
  -8   8   3   23.47    6.45
  -8  -8   3    0.00    8.00
  -8   8   4   12.64    5.28
  -8  -8   4   15.23    8.48
  -8   8   5    8.14    4.78
  -8  -8   5   -0.00    5.93
  -8  -8   5    2.72    6.26
  -8   8   6    0.75    4.02
   8  -8  -6    0.00    4.38
  -8  -8   6    9.19    7.13
  -8  -8   6    8.57    7.62
  -8   8   7   62.04   11.09
   8  -8  -7   59.94   11.45
   8   8  -7   79.26   16.05
  -8  -8   7   51.68   13.54
  -8  -8   7   87.02   16.65
  -8   8   8    3.73    4.48
   8  -8  -8    3.65    5.07
   8   8  -8    4.58    7.13
  -8  -8   8   -0.00    6.11
  -8  -8   8    8.29    7.50
  -8   8   9    4.73    5.40
   8  -8  -9    6.33    5.46
   8   8  -9   11.28    7.45
  -8  -8   9    0.02    6.28
  -8   8  10    8.12    5.35
   8  -8 -10    1.65    4.66
   8   8 -10    0.00    6.79
  -8  -8  10    7.24    7.61
  -8   8  11    2.59    4.72
   8  -8 -11    4.34    5.49
   8   8 -11    2.27    6.47
  -8  -8  11   -0.00    6.43
  -8   8  12    0.00    4.86
   8  -8 -12    6.71    6.31
   8   8 -12    3.05    6.73
  -8  -8  12   -0.00    6.56
  -8   8  13   25.08    8.23
   8   8 -13   26.33    9.62
  -8  -8  13   18.54    9.21
  -8   8  14   -0.00    4.56
   8   8 -14   -0.00    6.47
  -8   8  15    0.00    4.70
   8  -8 -15    1.10    5.93
   8   8 -15   15.06    8.18
  -8   8  16   -0.00    4.55
   8  -8 -16   -0.00    6.47
   8   8 -16    5.88    7.08
  -8   8  17   16.06    7.71
   8  -8 -17    9.57    7.12
   8   8 -17   17.65    8.81
  -8   8  18    1.24    5.29
   8  -8 -18    3.81    6.98
   8   8 -18    4.24    6.64
  -8   8  19    5.49    6.55
   8  -8 -19    0.00    7.74
   8   8 -19    0.00    7.04
  -8   8  20    4.78    6.31
   8  -8 -20   -0.00    6.90
   8   8 -20    6.28    7.34
  -8   8  21    1.97    6.36
   8  -8 -21    0.46    6.22
   8   8 -21   -0.00    5.04
  -8   8  22   -0.00    5.93
   8  -8 -22    7.37    8.40
   8   8 -22    2.78    5.55
  -8   8  23    0.00    7.58
   8  -8 -23   19.29    9.87
   8   8 -23    3.81    7.39
  -8   8  24    0.08    6.38
   8  -8 -24   -0.00    6.50
   8   8 -24    8.88    7.86
  -8   8  25    0.00    6.40
   8  -8 -25    0.00    6.62
   8   8 -25    0.00    6.95
  -8   8  26    6.72    6.87
   8  -8 -26    3.92    7.21
   8   8 -26   -0.00    7.06
  -8   8  27    8.47    8.51
   8  -8 -27    5.83    8.95
   8   8 -27   10.58    8.03
  -8   8  28    2.02    8.25
   8  -8 -28    4.03    9.25
   8   8 -28   -0.00    5.42
  -8   8  29    4.60    7.88
   8  -8 -29   -0.00    7.89
   8   8 -29    0.48    6.41
  -8   8  30    0.00    7.47
   8  -8 -30   12.27   10.34
   8   8 -30    0.00    6.01
  -8   8  31   -0.00    6.58
   8  -8 -31    7.58    8.96
   8   8 -31    2.92    6.70
  -8   8  32   -0.00    8.00
   8  -8 -32   -0.00    8.18
   8   8 -32    6.12    7.95
  -8   8  33    3.38    6.70
   8  -8 -33    7.03    7.89
  -8   8  34    0.36    7.73
  -8   8  35   -0.00    6.80
  -8   9   1   48.19    8.11
  -8  -9   1   31.02   11.56
  -8   9   2    0.00    3.26
  -8  -9   2    9.92    8.36
  -8   9   3   14.32    5.36
   8   9  -3   20.98   11.05
  -8  -9   3   28.03   10.00
  -8   9   4    3.65    4.43
   8   9  -4    0.00    6.71
  -8  -9   4    4.55    6.65
  -8   9   5   20.33    6.33
   8   9  -5   21.41   10.03
  -8  -9   5   39.92   10.93
  -8   9   6   -0.00    3.79
   8   9  -6   -0.00    6.24
  -8  -9   6   -0.00    7.61
  -8   9   7    4.21    4.75
   8   9  -7    0.87    5.60
  -8  -9   7   -0.00    5.48
  -8   9   8    0.00    4.01
   8   9  -8   -0.00    6.11
   8   9  -8   -0.00    5.79
  -8  -9   8    0.54    6.66
  -8   9   9    2.93    4.11
   8   9  -9    1.29    5.53
   8   9  -9    3.44    6.57
  -8  -9   9   11.05    7.36
  -8   9  10    3.57    4.55
   8   9 -10    0.66    5.69
  -8  -9  10    2.06    6.84
  -8   9  11   61.47   11.74
   8   9 -11   76.65   15.39
  -8  -9  11   52.96   13.79
  -8   9  12    1.36    4.48
   8  -9 -12    0.14    4.71
   8   9 -12    0.72    6.90
  -8  -9  12   -0.00    6.49
  -8   9  13   -0.00    5.25
   8   9 -13    4.78    6.54
  -8  -9  13    2.60    5.70
  -8   9  14    0.00    5.78
   8   9 -14    0.00    4.87
  -8  -9  14    0.83    4.77
  -8   9  15   39.52    9.72
   8  -9 -15   19.04    9.45
   8   9 -15   21.79    9.08
  -8  -9  15   16.49    8.76
  -8   9  16    0.75    5.00
   8  -9 -16    0.55    6.34
   8   9 -16   -0.00    5.97
  -8   9  17    1.87    5.36
   8  -9 -17    2.50    7.14
   8   9 -17   -0.00    5.23
  -8   9  18   -0.00    6.70
   8  -9 -18   -0.00    6.52
   8   9 -18    3.18    6.91
  -8   9  19    2.20    5.20
   8  -9 -19    0.00    8.12
   8   9 -19   14.71    8.53
  -8   9  20    0.88    6.67
   8  -9 -20    0.00    7.60
   8   9 -20    2.83    7.43
  -8   9  21   18.96    8.41
   8  -9 -21    3.77    7.09
   8   9 -21   12.19    7.98
  -8   9  22    0.00    5.92
   8  -9 -22    0.00    7.01
   8   9 -22    4.57    8.45
  -8   9  23    3.74    6.20
   8  -9 -23    0.00    6.35
   8   9 -23    0.49    6.91
  -8   9  24    1.23    6.96
   8  -9 -24   -0.00    6.02
   8   9 -24   -0.00    6.49
  -8   9  25   11.97    8.04
   8  -9 -25    0.00    7.64
   8   9 -25    6.99    5.99
  -8   9  26   -0.00    5.31
   8  -9 -26    8.20    8.71
   8   9 -26    0.65    5.91
  -8   9  27   13.68    8.67
   8  -9 -27    0.00    7.46
   8   9 -27    0.00    6.18
  -8   9  28    2.22    6.71
   8  -9 -28   -0.00    9.19
   8   9 -28   -0.00    6.38
  -8   9  29   11.48    9.33
   8  -9 -29   -0.00    8.93
   8   9 -29   -0.00    7.01
  -8   9  30    0.00    8.02
   8  -9 -30   -0.00    8.53
   8   9 -30    3.89    7.33
  -8   9  31    1.32    5.43
   8  -9 -31    8.59    9.20
   8   9 -31    5.32    7.00
  -8   9  32   -0.00    7.51
   8  -9 -32    1.21    8.38
   8   9 -32    8.51    8.61
  -8   9  33   -0.00    7.12
  -8  10   1   24.09    5.71
   8  10  -1   19.67    9.31
  -8 -10   1   11.05    8.54
  -8  10   2   -0.00    3.34
   8  10  -2    2.10    5.69
  -8 -10   2    0.00    6.12
  -8  10   3   40.30    7.81
   8  10  -3   19.02    9.58
  -8 -10   3   29.21   11.08
  -8  10   4   10.84    5.19
   8  10  -4    6.88    7.51
  -8 -10   4    4.89    7.78
  -8  10   5    1.16    3.27
   8  10  -5    7.67    7.27
  -8 -10   5    6.33    7.10
  -8  10   6   -0.00    3.98
   8  10  -6   -0.00    5.42
  -8 -10   6    2.13    7.23
  -8  10   7   44.17    9.44
   8  10  -7   64.92   14.72
  -8 -10   7   34.71   12.18
  -8  10   8    0.00    4.50
   8  10  -8   -0.00    5.20
  -8 -10   8   -0.00    6.25
  -8  10   9    6.09    4.69
   8  10  -9    1.47    6.06
  -8 -10   9    0.00    7.26
  -8  10  10   -0.00    4.72
   8  10 -10    9.64    7.60
   8  10 -10    0.80    5.73
  -8 -10  10    5.81    6.79
  -8  10  11    0.74    4.25
   8  10 -11    4.71    6.68
  -8 -10  11    3.22    6.97
  -8  10  12    3.15    4.91
   8  10 -12   -0.00    6.78
  -8 -10  12   -0.00    6.20
  -8  10  13   28.43    8.63
   8  10 -13    9.91    8.79
  -8 -10  13    8.89    7.20
  -8  10  14    0.00    4.67
   8  10 -14   -0.00    6.36
  -8 -10  14   -0.00    5.80
  -8  10  15    6.90    5.84
   8  10 -15   10.52    7.93
  -8 -10  15    3.33    6.02
  -8  10  16   -0.00    5.30
   8  10 -16    8.58    6.59
  -8 -10  16    3.59    6.33
  -8  10  17   33.85    9.86
   8  10 -17   29.62   11.02
  -8 -10  17    6.54    8.10
  -8  10  18   -0.00    6.09
   8 -10 -18   -0.00    6.67
   8  10 -18    6.16    6.27
  -8  10  19    7.71    6.12
   8 -10 -19    7.72    7.99
   8  10 -19   24.32    9.85
  -8  10  20   -0.00    5.26
   8 -10 -20    0.00    7.68
   8  10 -20    0.00    5.29
  -8  10  21    0.00    6.24
   8 -10 -21    5.07    7.05
   8  10 -21    8.23    8.04
  -8  10  22    0.58    4.79
   8 -10 -22    6.90    7.35
   8  10 -22    2.73    6.48
  -8  10  23    2.53    6.36
   8 -10 -23    7.84    7.89
   8  10 -23    2.39    6.62
  -8  10  24   -0.00    5.45
   8 -10 -24   -0.00    6.70
   8  10 -24   -0.00    6.43
  -8  10  25    2.03    5.72
   8 -10 -25    2.06    6.93
   8  10 -25   -0.00    7.02
  -8  10  26    0.00    6.21
   8 -10 -26    0.00    8.05
   8  10 -26   -0.00    7.46
  -8  10  27   -0.00    7.31
   8 -10 -27   11.06    8.40
   8  10 -27    9.44    8.51
  -8  10  28    1.04    6.65
   8 -10 -28   -0.00    8.25
   8  10 -28   -0.00    7.75
  -8  10  29    8.87    8.87
   8 -10 -29   -0.00    8.42
   8  10 -29    3.49    6.99
  -8  10  30    2.15    8.14
   8 -10 -30    2.07    9.29
   8  10 -30    0.00    6.65
   8 -10 -31   -0.00    8.02
   8  10 -31   17.27    9.33
  -8  11   1   21.00    5.48
   8  11  -1   17.73    9.82
  -8 -11   1   12.96    9.12
  -8  11   2    4.94    3.75
   8  11  -2   -0.00    7.41
  -8 -11   2    4.27    7.13
  -8  11   3    6.00    3.91
   8  11  -3    0.00    6.37
  -8 -11   3    2.81    6.75
  -8  11   4    2.46    3.71
   8  11  -4    7.67    7.88
  -8 -11   4   -0.00    5.57
  -8  11   5   15.14    5.61
   8  11  -5   15.48    9.46
  -8 -11   5    8.01    7.38
  -8  11   6    0.02    3.57
   8  11  -6    0.00    7.13
  -8 -11   6    0.00    5.93
  -8  11   7    0.00    4.02
   8  11  -7    7.45    8.02
  -8 -11   7   -0.00    7.57
  -8  11   8    0.00    4.07
   8  11  -8   -0.00    7.04
  -8 -11   8    3.08    7.84
  -8  11   9    6.92    5.64
   8  11  -9    8.83    7.57
  -8 -11   9   17.05    9.34
  -8  11  10   -0.00    4.48
   8  11 -10   -0.00    6.04
  -8 -11  10   -0.00    5.52
  -8  11  11   14.64    6.47
   8  11 -11    3.05    6.25
  -8 -11  11    2.98    6.80
  -8  11  12   -0.00    4.52
   8  11 -12    6.26    7.31
   8  11 -12    1.70    5.08
  -8 -11  12    0.00    6.62
  -8  11  13    5.00    5.22
   8  11 -13    0.00    6.46
  -8 -11  13   -0.00    6.99
  -8  11  14    1.18    4.40
   8  11 -14   -0.00    6.18
  -8 -11  14    0.24    5.79
  -8  11  15   25.19    8.60
   8  11 -15   31.12   10.47
  -8 -11  15   27.05   10.36
  -8  11  16   -0.00    5.58
   8  11 -16   -0.00    6.91
  -8 -11  16    1.66    6.24
  -8  11  17    0.00    5.19
   8  11 -17    0.00    7.02
  -8 -11  17    0.00    6.05
  -8  11  18   -0.00    6.22
   8  11 -18   -0.00    6.88
  -8 -11  18    2.39    6.60
  -8  11  19   12.87    7.58
   8  11 -19    2.39    6.50
  -8 -11  19    9.20    7.91
  -8  11  20    6.02    6.65
   8  11 -20    1.22    6.46
  -8 -11  20    1.46    5.95
  -8  11  21    0.00    5.38
   8  11 -21    6.10    7.56
  -8  11  22    2.19    5.85
   8  11 -22    3.02    6.60
  -8  11  23   -0.00    6.63
   8  11 -23    1.35    6.97
  -8  11  24   -0.00    5.68
   8  11 -24    0.00    7.22
  -8  11  25   -0.00    5.63
   8 -11 -25    1.26    7.72
   8  11 -25    0.00    7.85
  -8  11  26    2.51    6.08
   8 -11 -26    0.00    8.83
   8  11 -26   -0.00    7.35
  -8  11  27    4.57    6.88
   8 -11 -27   -0.00    7.63
   8  11 -27   -0.00    7.17
   8 -11 -28   -0.00    7.50
   8  11 -28    2.66    7.28
   8 -11 -29   -0.00    7.67
   8  11 -29   -0.00    7.55
   8 -11 -30   17.74   10.83
   8 -11 -31    0.00    7.91
  -8  12   1    0.57    3.07
   8  12  -1    0.00    6.73
  -8 -12   1    1.76    6.68
  -8  12   2    0.02    2.93
   8  12  -2   -0.00    7.14
  -8 -12   2   -0.00    6.07
  -8  12   3   41.67    7.46
   8  12  -3   31.99   10.85
  -8 -12   3    3.33    8.10
  -8  12   4    0.00    2.64
   8  12  -4    1.35    5.74
  -8 -12   4    0.00    6.56
  -8  12   5    1.36    3.09
   8  12  -5    0.00    6.08
  -8 -12   5   -0.00    6.06
  -8  12   6    0.53    3.73
   8  12  -6    0.00    6.60
  -8 -12   6    2.24    6.82
  -8  12   7   16.84    5.82
   8  12  -7    8.63    8.82
  -8 -12   7    3.12    6.46
  -8  12   8    4.09    4.86
   8  12  -8    4.64    6.75
  -8 -12   8    2.76    6.82
  -8  12   9    3.32    5.07
   8  12  -9   12.08    7.91
  -8 -12   9    8.61    8.18
  -8  12  10    0.00    4.64
   8  12 -10    1.94    5.77
  -8 -12  10    3.47    7.39
  -8  12  11   10.23    5.59
   8  12 -11   -0.00    5.82
  -8 -12  11    0.00    7.04
  -8  12  12    3.10    5.39
   8  12 -12   -0.00    6.37
  -8 -12  12    1.59    7.02
  -8  12  13   16.61    7.11
   8  12 -13    9.08    8.31
  -8 -12  13   12.80    8.66
  -8  12  14   -0.00    5.09
   8  12 -14    0.00    5.49
  -8 -12  14   -0.00    5.99
  -8  12  15    2.65    6.03
   8  12 -15    4.32    6.85
  -8 -12  15    1.58    6.49
  -8  12  16   -0.00    4.91
   8  12 -16    3.59    6.70
  -8 -12  16   -0.00    6.26
  -8  12  17    0.23    4.91
   8  12 -17    1.84    7.44
  -8 -12  17    0.00    6.88
  -8  12  18   -0.00    4.73
   8  12 -18    0.00    7.85
  -8 -12  18   -0.00    6.63
  -8  12  19   19.25    7.31
   8  12 -19    3.12    7.00
  -8 -12  19    2.35    6.88
  -8  12  20   -0.00    6.79
   8  12 -20    7.36    9.30
  -8 -12  20    3.08    6.18
  -8  12  21    0.82    5.11
   8  12 -21   -0.00    8.10
  -8 -12  21    4.30    6.95
  -8  12  22    6.09    5.98
   8  12 -22    0.00    6.89
  -8 -12  22   -0.00    6.29
  -8  12  23    7.55    7.90
   8  12 -23    3.64    5.98
  -8 -12  23    9.57    7.27
  -8  12  24    0.00    6.23
   8  12 -24    1.79    6.02
   8  12 -25   -0.00    5.15
   8  12 -26   -0.00    6.60
   8  12 -27   -0.00    6.10
   8  12 -28   -0.00    7.59
  -8  13   1    4.35    3.49
   8  13  -1    9.75    8.25
  -8 -13   1    5.15    7.24
  -8  13   2    3.98    3.60
   8  13  -2   -0.00    7.67
  -8 -13   2    0.71    6.32
  -8  13   3   -0.00    3.32
   8  13  -3    0.00    6.39
  -8 -13   3    4.39    6.97
  -8  13   4    7.57    4.60
   8  13  -4    8.99    8.52
  -8 -13   4   12.62    8.39
  -8  13   5   19.63    6.06
   8  13  -5   17.35   10.64
  -8 -13   5   12.86    8.37
  -8  13   6    0.00    3.15
   8  13  -6    6.03    8.21
  -8 -13   6    6.43    7.53
  -8  13   7    0.70    3.45
   8  13  -7    0.00    7.81
  -8 -13   7    5.82    7.33
  -8  13   8    2.99    3.68
   8  13  -8    4.08    6.83
  -8 -13   8    0.00    5.78
  -8  13   9    2.87    5.15
   8  13  -9    2.94    6.70
  -8 -13   9    7.07    7.38
  -8  13  10    3.20    4.77
   8  13 -10   -0.00    7.06
  -8 -13  10    5.60    7.57
  -8  13  11    0.82    4.42
   8  13 -11    1.40    5.86
  -8 -13  11   -0.00    6.48
  -8  13  12   -0.00    4.64
   8  13 -12    0.00    6.48
  -8 -13  12    0.41    6.53
  -8  13  13   -0.00    4.59
   8  13 -13    4.41    6.86
  -8 -13  13   -0.00    5.46
  -8  13  14    4.74    5.12
   8  13 -14   -0.00    6.13
  -8 -13  14   -0.00    7.16
  -8  13  15   12.21    6.41
   8  13 -15    5.81    7.16
  -8 -13  15    0.88    7.58
  -8  13  16    4.05    5.41
   8  13 -16    0.00    6.98
  -8 -13  16   -0.00    7.95
  -8  13  17    2.52    6.40
   8  13 -17    5.49    6.14
  -8 -13  17   -0.00    6.73
  -8  13  18    5.60    6.21
   8  13 -18   -0.00    8.17
  -8 -13  18    0.00    6.15
  -8  13  19    2.06    5.92
   8  13 -19   -0.00    6.73
  -8 -13  19    0.00    7.74
  -8  13  20    0.82    5.07
   8  13 -20   -0.00    7.40
  -8 -13  20    4.20    7.25
   8  13 -21    0.00    8.47
  -8 -13  21   -0.00    5.98
   8  13 -22    0.00    6.68
  -8 -13  22   -0.00    7.27
   8  13 -23    4.80    7.88
  -8 -13  23    0.00    6.41
   8  13 -24    2.60    8.29
  -8 -13  24   -0.00    7.34
   8  13 -25    0.00    6.35
  -8 -13  25   13.63    8.97
   8  13 -26    1.52    5.76
  -8 -13  26    1.66    7.65
  -8 -13  27   -0.00    5.37
  -8  14   1    3.62    3.31
   8  14  -1   -0.00    8.01
  -8 -14   1   10.92    7.70
  -8  14   2    4.75    3.52
   8  14  -2    8.02    7.77
  -8 -14   2   12.20    8.85
  -8  14   3    2.35    3.42
   8  14  -3    4.67    7.64
  -8 -14   3    4.74    7.47
  -8  14   4    0.75    3.13
   8  14  -4   -0.00    6.78
  -8 -14   4    2.41    6.14
  -8  14   5   -0.00    3.57
   8  14  -5   -0.00    6.02
  -8 -14   5   -0.00    7.12
  -8  14   6    0.00    3.56
   8  14  -6    4.72    8.05
  -8 -14   6    5.22    7.26
  -8  14   7    4.39    4.58
   8  14  -7    8.43    8.41
  -8 -14   7   -0.00    6.69
  -8  14   8    0.00    3.38
   8  14  -8    0.00    7.08
  -8 -14   8    8.24    6.96
  -8  14   9    4.42    4.91
   8  14  -9   11.21    8.19
  -8 -14   9    2.14    6.08
  -8  14  10    1.79    4.18
   8  14 -10    0.00    5.91
  -8 -14  10   -0.00    6.87
  -8  14  11    1.76    5.06
   8  14 -11    2.87    7.27
  -8 -14  11    0.54    6.81
  -8  14  12   -0.00    5.58
   8  14 -12    9.63    7.67
  -8 -14  12    0.15    5.60
  -8  14  13    0.00    5.82
   8  14 -13    0.00    7.27
  -8 -14  13    6.34    7.49
  -8  14  14    0.00    4.94
   8  14 -14    1.63    6.34
  -8 -14  14   -0.00    7.76
  -8  14  15    5.80    6.40
   8  14 -15    3.11    7.57
  -8 -14  15    2.01    7.30
  -8  14  16   -0.00    5.61
   8  14 -16   -0.00    5.63
  -8 -14  16    3.13    7.72
   8  14 -17   -0.00    5.95
  -8 -14  17    3.23    6.36
  -8 -14  18    1.31    7.08
   8  14 -19    8.13    8.30
  -8 -14  19    4.79    7.80
   8  14 -20   -0.00    7.83
  -8 -14  20   -0.00    6.02
   8  14 -21    5.68    7.41
  -8 -14  21   -0.00    6.33
   8  14 -22    0.74    7.26
  -8 -14  22    0.73    5.83
   8  14 -23    3.84    8.83
  -8 -14  23    1.64    6.65
   8  14 -24    1.92    7.60
  -8  15   1    2.43    3.24
   8  15  -1    7.44    8.75
  -8 -15   1    6.16    7.98
  -8  15   2    3.10    3.22
   8  15  -2    4.23    7.78
  -8 -15   2   -0.00    6.12
  -8  15   3    2.08    3.34
   8  15  -3    5.22    7.39
  -8 -15   3   -0.00    6.64
  -8  15   4    5.16    4.09
   8  15  -4    9.37    8.60
  -8 -15   4    9.07    7.81
  -8  15   5    6.27    4.37
   8  15  -5    1.33    6.26
  -8 -15   5    5.46    7.13
  -8  15   6   -0.00    3.43
   8  15  -6    8.90    9.08
  -8 -15   6    6.66    7.85
  -8  15   7    1.75    3.32
   8  15  -7   -0.00    7.96
  -8 -15   7   -0.00    6.19
  -8  15   8   -0.00    3.98
   8  15  -8    4.03    8.99
  -8 -15   8    1.09    6.00
  -8  15   9    3.06    4.48
   8  15  -9    4.37    7.34
  -8 -15   9   -0.00    5.74
  -8  15  10    5.15    5.38
   8  15 -10    2.69    7.21
  -8 -15  10   -0.00    7.14
  -8  15  11   -0.00    4.43
   8  15 -11   -0.00    6.36
  -8 -15  11    0.32    6.19
   8  15 -12    0.00    7.15
  -8 -15  12    5.50    7.32
   8  15 -13   -0.00    6.72
  -8 -15  13    0.00    5.96
   8  15 -14   -0.00    7.61
  -8 -15  14    0.98    6.97
   8  15 -15    2.41    7.03
  -8 -15  15   -0.00    6.50
  -8 -15  16   -0.00    6.62
  -8 -15  17   10.47    8.77
  -8 -15  18    0.00    6.95
  -8 -15  19    3.44    7.41
  -8  16   1    4.09    3.86
   8  16  -1    6.34    7.32
  -8 -16   1    5.43    8.11
  -8  16   2    0.35    4.03
   8  16  -2    5.60    7.35
  -8 -16   2    1.14    8.02
  -8  16   3    2.44    3.96
   8  16  -3    0.32    6.21
  -8 -16   3    3.40    7.30
  -8  16   4    1.43    4.04
   8  16  -4   -0.00    8.15
  -8 -16   4   -0.00    7.10
  -8  16   5   -0.00    3.96
   8  16  -5   -0.00    7.78
  -8 -16   5    0.00    6.88
  -8  16   6   -0.00    4.08
   8  16  -6    0.29    7.13
  -8 -16   6   -0.00    6.84
   8  16  -7    3.58    8.34
  -8 -16   7   -0.00    7.73
   8  16  -8    0.00    7.28
  -8 -16   8    0.00    6.13
   8  16  -9   -0.00    6.71
  -8 -16   9    0.00    6.88
  -8 -16  10    7.08    7.73
  -8 -16  11   -0.00    7.75
  -8 -16  12    0.48    6.96
  -8 -16  13    8.01    6.58
  -8 -16  14    9.55    7.57
  -8 -17   1   -0.00    7.15
  -8 -17   2    3.48    7.12
  -8 -17   3   -0.00    7.38
  -8 -17   4    8.51    8.46
  -8 -17   5    3.68    7.81
  -8 -17   6   -0.00    6.42
  -8 -17   7   -0.00    6.07
  -8 -17   8   -0.00    6.68
  -8 -17   9   -0.00    7.93
  -7   0   1  680.46   60.00
  -7   0   1  419.13   56.23
  -7   0   1  753.80   60.69
   7   0  -1  664.98   59.74
   7   0  -1  793.84   61.41
   7   0  -1  767.44   59.28
  -7   0   2    3.50    4.73
  -7   0   2    0.87    4.95
   7   0  -2    3.07    4.59
   7   0  -2   -0.00    5.09
   7   0  -2    0.94    3.97
  -7   0   3   10.87    5.15
  -7   0   3   10.38    6.08
   7   0  -3    5.78    5.14
   7   0  -3    6.30    5.33
  -7   0   4   -0.00    4.26
  -7   0   4   -0.00    4.50
   7   0  -4    1.08    4.16
  -7   0   5   29.18    7.32
  -7   0   5   25.14    7.92
   7   0  -5   24.47    7.31
  -7   0   6   -0.00    3.71
  -7   0   6   -0.00    5.43
   7   0  -6    4.57    4.76
  -7   0   7  236.37   26.58
  -7   0   7  242.05   27.91
   7   0  -7  259.79   27.85
  -7   0   8    0.27    4.29
   7   0  -8    1.42    4.81
  -7   0   9   15.40    6.71
   7   0  -9    9.02    5.51
  -7   0  10    0.40    4.93
   7   0 -10    0.00    4.54
  -7   0  11  293.44   31.19
   7   0 -11  243.70   29.37
  -7   0  12   -0.00    6.18
   7   0 -12    2.68    4.94
  -7   0  13   71.32   14.54
   7   0 -13  104.83   15.76
  -7   0  14    8.79    5.78
  -7   0  15   15.25    7.49
  -7   0  16   -0.00    5.30
  -7   0  17  317.61   35.71
   7   0 -17  296.38   34.56
  -7   0  18    1.37    6.10
   7   0 -18   -0.00    6.84
  -7   0  19   12.06    7.85
   7   0 -19   -0.00    5.51
  -7   0  20    0.00    5.14
   7   0 -20    8.01    6.91
  -7   0  21    9.47    8.09
   7   0 -21    6.75    8.48
  -7   0  22   -0.00    6.61
   7   0 -22    0.93    6.67
   7   0 -23   40.12   12.30
   7   0 -24   -0.00    7.01
   7   0 -25    1.52    8.47
   7   0 -26    1.50    7.13
   7   0 -27   35.75   12.26
   7   0 -28   -0.00    8.31
   7   0 -29   10.65    8.48
   7   0 -30   -0.00    7.23
   7   0 -31   -0.00    9.07
   7   0 -32    5.30    7.76
   7   0 -33   13.36    9.13
   7   0 -34   -0.00    7.17
   7   0 -35    0.00    8.30
   7   0 -36    7.64    8.27
   7   0 -37    5.92    7.91
  -7   1   1    2.33    4.28
  -7   1   1   -0.00    3.76
   7  -1  -1    3.59    4.13
   7   1  -1    0.00    5.01
   7   1  -1    0.00    5.01
   7   1  -1    0.00    4.24
  -7  -1   1    4.40    4.85
  -7  -1   1   -0.00    4.34
  -7  -1   1    2.85    4.93
  -7   1   2   31.72    6.96
  -7   1   2   25.38    7.31
   7  -1  -2   25.19    7.09
   7  -1  -2   23.60    6.36
   7   1  -2   29.90    7.71
   7   1  -2   30.32    8.00
   7   1  -2   31.93    7.59
  -7  -1   2   28.76    7.63
  -7  -1   2   15.35    6.22
  -7  -1   2   25.94    7.94
  -7   1   3  217.52   24.54
  -7   1   3  207.60   25.24
   7  -1  -3  240.02   25.87
   7   1  -3  243.39   26.84
   7   1  -3  229.11   25.26
  -7  -1   3  245.11   25.71
  -7  -1   3  259.54   27.30
  -7   1   4    2.57    3.75
  -7   1   4    8.38    5.95
   7  -1  -4    4.57    4.37
   7   1  -4    9.10    5.65
   7   1  -4   -0.00    3.76
  -7  -1   4    0.00    4.39
  -7  -1   4    1.52    5.27
  -7   1   5   84.96   12.23
  -7   1   5   94.48   13.62
   7  -1  -5   63.86   11.83
   7   1  -5   66.57   12.20
   7   1  -5  115.78   14.11
  -7  -1   5   58.32   11.36
  -7  -1   5   78.42   13.27
  -7   1   6    1.30    3.80
  -7   1   6   -0.00    3.94
   7  -1  -6    5.57    4.84
   7   1  -6   -0.00    4.47
   7   1  -6   -0.00    5.16
  -7  -1   6   -0.00    4.32
  -7  -1   6   -0.00    4.78
  -7   1   7   25.32    6.71
  -7   1   7   18.93    7.09
   7  -1  -7   23.06    7.00
   7   1  -7   25.77    7.85
  -7  -1   7   17.76    6.86
  -7   1   8   17.36    6.54
  -7   1   8   15.64    7.10
   7  -1  -8   17.52    6.73
   7   1  -8   17.58    7.54
  -7  -1   8   15.10    6.85
  -7   1   9  284.58   30.03
   7  -1  -9  250.58   28.60
   7   1  -9  289.69   30.33
  -7  -1   9  232.70   29.34
  -7   1  10   11.75    6.97
   7  -1 -10   16.62    6.43
   7   1 -10   16.59    6.89
  -7  -1  10   12.41    6.84
  -7   1  11   44.95   11.07
   7  -1 -11   60.08   11.85
   7   1 -11   68.14   12.26
  -7  -1  11   60.76   12.61
  -7   1  12    2.60    4.65
   7  -1 -12    5.89    5.71
   7   1 -12   -0.00    4.81
  -7  -1  12    2.84    6.07
  -7   1  13  132.89   20.05
   7  -1 -13  182.05   21.87
  -7  -1  13  156.83   21.78
  -7   1  14    4.78    6.24
   7  -1 -14    0.00    5.24
  -7  -1  14   15.79    7.74
  -7   1  15   58.15   12.98
  -7  -1  15  103.63   16.33
  -7   1  16   17.92    8.03
  -7  -1  16    9.53    7.06
  -7   1  17   19.19    8.11
   7  -1 -17   10.60    6.48
   7   1 -17    0.00    5.32
  -7  -1  17    8.04    6.67
  -7   1  18    0.00    5.93
   7  -1 -18    0.00    6.37
   7   1 -18   -0.00    6.51
  -7  -1  18    0.35    5.87
   7  -1 -19   92.46   17.31
   7   1 -19  116.86   18.46
  -7  -1  19  135.10   20.31
   7  -1 -20    7.72    7.14
   7   1 -20    6.31    6.86
  -7  -1  20    6.34    6.91
   7  -1 -21   32.73   10.56
   7   1 -21   18.54    8.80
  -7  -1  21   36.11   11.53
   7  -1 -22    2.23    7.75
   7   1 -22   -0.00    5.74
  -7  -1  22   -0.00    6.57
   7  -1 -23   28.37   10.19
   7   1 -23    6.81    6.40
  -7  -1  23   21.01    9.82
   7  -1 -24    5.49    7.88
   7   1 -24    6.26    7.26
  -7  -1  24    7.43    7.27
  -7   1  25   51.07   13.87
   7  -1 -25   33.43   11.42
   7   1 -25   19.26    8.91
  -7  -1  25   43.92   13.11
  -7   1  26    2.90    6.55
   7  -1 -26    0.00    7.17
   7   1 -26   -0.00    7.40
  -7   1  27    0.28    6.92
   7  -1 -27   -0.00    7.23
   7   1 -27    0.94    7.09
  -7   1  28    6.97    8.37
   7  -1 -28   -0.00    6.92
   7   1 -28   -0.00    7.89
  -7   1  29   25.87   10.67
   7  -1 -29   19.34   10.62
   7   1 -29   21.36   10.57
   7  -1 -30   11.85    8.84
   7   1 -30    4.26    6.73
   7  -1 -31   17.41   10.32
   7   1 -31    7.63    8.29
   7  -1 -32   -0.00    7.13
   7   1 -32    1.76    6.68
   7  -1 -33    3.32    7.91
   7   1 -33    6.34    6.94
   7  -1 -34    5.12    8.77
   7   1 -34    0.00    8.08
   7  -1 -35   -0.00    6.64
   7   1 -35    2.32    7.45
   7  -1 -36    5.07    7.82
   7   1 -36    3.72    7.74
   7  -1 -37    0.72    7.79
   7   1 -37    8.46    9.45
  -7   2   1   48.23    8.36
  -7   2   1   42.29    8.74
   7  -2  -1   53.97    9.13
   7  -2  -1   25.73    7.10
   7   2  -1   44.21    9.85
   7   2  -1   40.92    9.44
   7   2  -1   35.54    8.48
  -7  -2   1   38.88    9.21
  -7  -2   1   53.97    9.97
  -7  -2   1   39.38    9.48
  -7   2   2   33.02    7.44
   7  -2  -2   40.63    8.11
   7  -2  -2   29.81    7.08
   7   2  -2   21.56    7.74
   7   2  -2   52.56   10.51
   7   2  -2   49.12    9.35
  -7  -2   2   38.72    9.16
  -7  -2   2   32.73    8.13
  -7  -2   2   28.99    8.63
  -7   2   3   15.19    5.41
  -7   2   3    4.67    5.27
   7  -2  -3    1.70    4.10
   7   2  -3    8.21    5.89
   7   2  -3    6.14    5.22
   7   2  -3   13.11    6.11
  -7  -2   3   14.91    5.86
  -7  -2   3   11.03    5.34
  -7  -2   3   11.09    5.90
  -7   2   4    2.16    3.60
  -7   2   4    0.00    4.24
   7  -2  -4    0.00    4.03
   7   2  -4    5.98    5.45
   7   2  -4    2.15    4.25
  -7  -2   4    0.00    4.82
  -7   2   5  222.88   24.15
  -7   2   5  214.64   24.67
   7  -2  -5  220.28   24.82
   7   2  -5  236.92   26.61
   7   2  -5  239.60   25.82
  -7  -2   5  217.21   26.16
  -7   2   6    9.70    5.02
  -7   2   6    8.59    5.29
   7  -2  -6    7.79    4.94
   7   2  -6    2.82    5.18
   7   2  -6   14.58    6.16
  -7  -2   6   15.45    7.10
  -7   2   7  222.67   23.44
  -7   2   7  173.36   22.59
   7  -2  -7  199.66   23.13
   7   2  -7  209.75   24.70
   7   2  -7  206.11   23.78
  -7  -2   7  197.74   24.56
  -7   2   8    1.74    4.78
  -7   2   8    8.57    5.60
   7  -2  -8    2.61    3.86
   7   2  -8    5.86    4.69
   7   2  -8   10.66    6.02
  -7  -2   8    4.22    5.46
  -7   2   9   59.30   10.70
  -7   2   9   56.73   10.68
   7  -2  -9   44.71    9.69
   7   2  -9   46.84   10.97
   7   2  -9   49.48   10.61
  -7  -2   9   53.01   11.67
  -7   2  10    8.93    5.58
   7  -2 -10   11.92    5.82
   7   2 -10   25.24    8.52
  -7  -2  10    0.00    5.45
  -7   2  11  126.32   18.07
   7  -2 -11  140.55   18.42
   7   2 -11  123.19   18.28
  -7  -2  11  121.17   18.83
  -7   2  12   14.40    7.25
   7  -2 -12   33.57    9.05
  -7  -2  12   48.50   11.26
  -7   2  13   57.29   11.60
   7  -2 -13   76.12   12.59
  -7  -2  13   30.81   10.57
  -7   2  14    5.75    6.06
   7  -2 -14    0.00    5.74
  -7  -2  14   -0.00    5.03
  -7   2  15    7.95    6.16
  -7  -2  15   16.99    8.00
   7   2 -16   52.53   12.35
  -7  -2  16   51.53   12.97
   7   2 -17   52.70   11.94
  -7  -2  17   34.28   10.94
   7  -2 -18   26.79    9.53
   7   2 -18   37.91   10.45
  -7  -2  18   37.93   11.36
   7  -2 -19    4.64    6.66
   7   2 -19    0.55    4.26
  -7  -2  19    1.76    5.76
   7  -2 -20   10.43    7.05
   7   2 -20    0.72    6.31
  -7  -2  20    8.72    8.30
   7  -2 -21   58.77   13.18
   7   2 -21   35.69   11.33
  -7  -2  21   83.06   16.21
  -7   2  22    3.54    7.27
   7  -2 -22    4.80    7.02
   7   2 -22    4.87    7.21
  -7  -2  22    8.09    7.94
  -7   2  23   32.95   11.06
   7  -2 -23   24.31   10.46
   7   2 -23   14.64    8.68
  -7  -2  23   29.31   11.21
  -7   2  24    3.08    6.99
   7  -2 -24   -0.00    7.71
   7   2 -24    2.17    7.05
  -7  -2  24    7.06    7.42
  -7   2  25    5.53    6.42
   7  -2 -25    2.76    6.50
   7   2 -25    5.83    6.93
  -7   2  26    1.35    6.95
   7  -2 -26    5.79    7.23
   7   2 -26    4.68    6.88
  -7   2  27    0.00    6.51
   7  -2 -27    4.92    8.00
   7   2 -27    5.22    7.61
  -7   2  28    0.47    6.71
   7  -2 -28    0.00    6.45
   7   2 -28   -0.00    6.81
  -7   2  29    0.00    6.65
   7  -2 -29   -0.00    7.38
   7   2 -29    3.08    6.47
  -7   2  30   -0.00    5.54
   7  -2 -30   -0.00    7.59
   7   2 -30    4.12    6.35
   7  -2 -31    5.52    7.77
   7   2 -31    8.82    7.85
   7  -2 -32   -0.00    7.77
   7   2 -32    0.00    6.44
   7  -2 -33    2.55    6.32
   7   2 -33   10.54    8.70
   7  -2 -34   -0.00    8.04
   7   2 -34    0.00    9.35
   7  -2 -35   -0.00    6.95
   7   2 -35    0.01    7.20
   7  -2 -36    4.39    8.63
   7   2 -36   -0.00    7.97
   7   2 -37    0.00    8.19
  -7   3   1   -0.00    3.21
  -7   3   1    1.66    3.78
   7  -3  -1    0.12    3.44
   7  -3  -1   -0.00    3.80
   7   3  -1   -0.00    4.99
   7   3  -1    0.00    4.25
   7   3  -1   -0.00    4.28
  -7  -3   1    2.70    5.37
  -7  -3   1   -0.00    4.74
  -7   3   2  131.36   15.39
  -7   3   2  122.86   15.83
   7  -3  -2  118.35   15.51
   7  -3  -2  127.81   15.24
   7   3  -2   96.15   16.68
   7   3  -2  136.05   18.62
   7   3  -2  139.24   17.91
  -7  -3   2  132.31   18.52
  -7  -3   2  137.73   18.85
  -7   3   3   36.10    7.86
  -7   3   3   49.82    9.21
   7  -3  -3   60.41    9.74
   7   3  -3   60.06   11.88
   7   3  -3   79.67   12.98
   7   3  -3   59.02   10.86
  -7  -3   3   53.35   10.91
  -7  -3   3   56.50   11.42
  -7   3   4    2.68    4.05
  -7   3   4    3.22    4.05
   7  -3  -4    8.32    4.70
   7   3  -4    3.55    5.81
   7   3  -4    0.00    5.10
  -7  -3   4    4.81    5.31
  -7  -3   4    3.14    5.28
  -7   3   5  100.53   12.78
  -7   3   5   78.33   12.39
   7  -3  -5   86.44   12.48
   7   3  -5   69.95   13.12
   7   3  -5   56.30   11.83
  -7  -3   5   71.45   13.44
  -7   3   6   18.48    6.08
  -7   3   6   25.71    7.22
   7  -3  -6   11.61    5.19
   7   3  -6   24.10    7.69
   7   3  -6    8.63    6.10
  -7  -3   6   10.03    6.92
  -7   3   7    4.56    4.78
  -7   3   7    0.00    4.24
   7  -3  -7    0.00    3.56
   7   3  -7    4.80    5.82
   7   3  -7    4.35    5.08
  -7  -3   7    6.61    6.10
  -7   3   8   -0.00    4.66
  -7   3   8    0.00    4.87
   7  -3  -8    2.11    4.44
   7   3  -8    1.82    4.87
   7   3  -8    2.18    4.58
  -7  -3   8    0.24    5.05
  -7   3   9  185.98   22.10
  -7   3   9  174.96   21.88
   7  -3  -9  188.50   22.08
   7   3  -9  173.48   23.02
   7   3  -9  199.99   23.45
  -7  -3   9  175.64   23.61
  -7   3  10   59.50   11.29
   7  -3 -10   62.21   11.13
   7   3 -10   40.70   10.99
   7   3 -10   69.06   12.13
  -7  -3  10   37.08   10.76
  -7   3  11    4.73    4.69
   7  -3 -11    7.45    6.13
   7   3 -11    0.00    5.17
  -7  -3  11    2.17    5.95
  -7   3  12   -0.00    5.83
   7  -3 -12   -0.00    4.85
   7   3 -12    0.00    4.67
  -7  -3  12    1.40    6.06
   7  -3 -13   64.91   12.98
  -7  -3  13   74.51   14.07
   7  -3 -14   63.18   12.97
  -7  -3  14   73.42   14.66
   7   3 -15  114.20   18.31
  -7  -3  15  115.31   19.59
   7   3 -16   12.99    8.42
  -7  -3  16   10.84    7.07
   7   3 -17    3.77    6.58
  -7  -3  17    2.60    6.61
   7  -3 -18   19.06    8.88
   7   3 -18   18.95    8.60
  -7  -3  18   18.02    9.93
  -7   3  19  218.47   27.47
   7  -3 -19  177.81   25.92
   7   3 -19  205.80   26.91
  -7  -3  19  214.31   28.31
  -7   3  20   -0.00    7.21
   7  -3 -20    3.33    6.96
   7   3 -20   -0.00    5.45
  -7  -3  20    4.98    6.76
  -7   3  21   11.33    7.90
   7  -3 -21    6.96    8.11
   7   3 -21    6.07    6.78
  -7  -3  21    8.07    8.17
  -7   3  22    4.47    6.85
   7  -3 -22    0.00    7.58
   7   3 -22    1.17    5.46
  -7  -3  22    1.92    7.17
  -7   3  23   16.70    8.91
   7  -3 -23   10.83    9.17
   7   3 -23   20.71    9.14
  -7  -3  23   25.25   10.81
  -7   3  24    3.72    7.38
   7  -3 -24    5.56    7.00
   7   3 -24    8.37    7.18
  -7   3  25    9.36    8.16
   7  -3 -25    8.69    8.82
   7   3 -25    9.80    7.54
  -7   3  26   -0.00    6.45
   7  -3 -26   -0.00    7.72
   7   3 -26    0.43    6.57
  -7   3  27    2.16    7.12
   7  -3 -27   -0.00    7.65
   7   3 -27   -0.00    7.28
  -7   3  28   -0.00    6.82
   7  -3 -28    3.73    7.61
   7   3 -28    4.82    7.04
  -7   3  29    0.88    6.84
   7  -3 -29    6.08    8.56
   7   3 -29   23.71    9.40
  -7   3  30   -0.00    6.52
   7  -3 -30    7.74    8.82
   7   3 -30    4.53    6.84
  -7   3  31   11.56    9.04
   7  -3 -31   17.61   11.08
   7   3 -31    4.99    7.51
   7  -3 -32    0.51    6.95
   7   3 -32    7.26    7.63
   7  -3 -33   -0.00    8.50
   7   3 -33   -0.00    7.69
   7  -3 -34    5.34    8.64
   7   3 -34    0.26    6.59
   7  -3 -35    2.55    8.21
   7   3 -35    6.39    8.18
   7  -3 -36   11.33    8.88
   7   3 -36    0.56    7.07
   7   3 -37    2.85    5.49
  -7   4   1   43.27    8.41
  -7   4   1   72.88   10.35
   7  -4  -1   54.62    9.21
   7  -4  -1   65.63    8.97
   7   4  -1   61.35   12.49
   7   4  -1   73.05   12.35
  -7  -4   1   68.05   12.43
  -7  -4   1   56.63   11.89
  -7   4   2   62.23   10.18
  -7   4   2   56.42   10.15
   7  -4  -2   69.87   10.77
   7  -4  -2   79.26   10.11
   7   4  -2   95.74   14.72
   7   4  -2   67.42   13.38
   7   4  -2   77.40   12.78
  -7  -4   2   90.34   14.49
  -7  -4   2   79.49   13.61
  -7   4   3   11.38    5.02
  -7   4   3   15.39    5.98
   7  -4  -3   10.32    4.88
   7   4  -3   37.73    8.99
   7   4  -3   23.71    8.17
   7   4  -3    4.15    5.40
  -7  -4   3   17.46    7.18
  -7  -4   3   13.43    6.79
  -7   4   4   29.75    7.06
  -7   4   4   40.33    8.19
   7  -4  -4   28.88    7.07
   7   4  -4   33.39    9.19
   7   4  -4   16.00    7.50
   7   4  -4   39.01    9.27
  -7  -4   4   47.41   10.12
  -7  -4   4   22.36    8.28
  -7   4   5   63.23   10.66
  -7   4   5   63.53   10.77
   7  -4  -5   62.06   10.60
   7   4  -5   71.83   13.69
   7   4  -5   67.95   12.58
  -7  -4   5   98.87   14.58
  -7   4   6   50.85    9.43
  -7   4   6   75.21   10.92
   7  -4  -6   52.26    9.72
   7   4  -6   42.86   10.91
   7   4  -6   52.98   11.12
  -7  -4   6   47.45   11.11
  -7   4   7   47.28    9.33
  -7   4   7   33.06    8.75
   7  -4  -7   34.49    8.11
   7   4  -7   45.97   10.53
   7   4  -7   49.65   10.76
  -7  -4   7   63.88   12.08
  -7   4   8   27.61    8.25
  -7   4   8   39.68    9.17
   7  -4  -8   42.26    9.09
   7   4  -8   55.73   11.05
   7   4  -8   32.47    9.17
  -7  -4   8   73.41   13.34
  -7   4   9    7.76    5.77
   7  -4  -9   26.76    7.81
   7   4  -9   23.14    7.67
  -7  -4   9   29.78    8.91
  -7   4  10    5.50    5.16
   7  -4 -10    0.00    4.57
   7   4 -10    1.35    5.14
  -7  -4  10    4.53    5.87
   7  -4 -11  107.77   15.67
   7   4 -11   75.16   14.42
  -7  -4  11  106.51   17.46
   7  -4 -12   94.66   15.14
   7   4 -12  108.50   16.24
  -7  -4  12   73.32   15.20
   7  -4 -13   92.98   15.45
   7   4 -13   87.05   15.28
  -7  -4  13  101.57   17.30
   7  -4 -14   19.76    7.49
   7   4 -14   19.94    8.68
   7   4 -14   28.82    8.98
  -7  -4  14    3.96    6.62
  -7   4  15   33.87   10.11
   7   4 -15   62.82   12.60
  -7  -4  15   28.28   10.64
  -7   4  16   30.65    9.13
   7   4 -16   28.84    9.30
  -7  -4  16   33.96   11.15
  -7   4  17   86.72   15.81
   7   4 -17   91.39   16.89
  -7  -4  17  125.96   19.76
  -7   4  18    0.14    6.13
   7  -4 -18   13.99    7.94
   7   4 -18    9.75    7.34
  -7  -4  18    9.25    8.18
  -7   4  19   12.60    8.39
   7  -4 -19    7.83    7.83
   7   4 -19    7.67    7.06
  -7  -4  19    4.03    6.98
  -7   4  20   29.83    9.97
   7  -4 -20   12.39    8.72
   7   4 -20   11.67    7.77
  -7  -4  20   34.60   11.87
  -7   4  21   47.94   11.58
   7  -4 -21   17.50    8.66
   7   4 -21   36.95   10.55
  -7  -4  21   27.07   10.86
  -7   4  22   30.63   10.29
   7  -4 -22   36.73   11.20
   7   4 -22   21.18    9.41
  -7   4  23    1.80    5.12
   7  -4 -23   12.96    8.26
   7   4 -23    5.39    6.88
  -7   4  24    3.48    6.20
   7  -4 -24   -0.00    8.84
   7   4 -24    2.30    5.33
  -7   4  25    4.36    6.49
   7  -4 -25    4.65    7.73
   7   4 -25   -0.00    5.66
  -7   4  26    8.98    7.23
   7  -4 -26   13.20    8.96
   7   4 -26   -0.00    6.84
  -7   4  27    6.15    7.33
   7  -4 -27    5.20    7.24
   7   4 -27    5.92    7.22
  -7   4  28    7.81    7.58
   7  -4 -28   -0.00    7.83
   7   4 -28    2.52    6.36
  -7   4  29    9.84    7.08
   7  -4 -29    8.56    7.64
   7   4 -29   10.98    8.57
  -7   4  30   -0.00    6.45
   7  -4 -30   -0.00    7.40
   7   4 -30   -0.00    6.66
  -7   4  31    0.00    6.13
   7  -4 -31    7.74    8.69
   7   4 -31    0.00    7.15
  -7   4  32   -0.00    6.55
   7  -4 -32    2.21    8.46
   7   4 -32    2.13    7.04
   7  -4 -33    1.72    8.27
   7   4 -33    1.87    7.01
   7  -4 -34    0.95    8.94
   7   4 -34   -0.00    6.92
   7  -4 -35   -0.00    8.06
   7   4 -35   -0.00    7.92
   7  -4 -36    5.51    8.40
   7   4 -36    0.00    6.19
  -7   5   1    0.00    3.27
  -7   5   1    1.31    3.96
   7  -5  -1    5.10    3.85
   7  -5  -1    2.17    2.42
   7   5  -1    6.09    6.78
   7   5  -1   -0.00    4.63
  -7  -5   1    0.00    6.00
  -7  -5   1    2.61    5.57
  -7   5   2   -0.00    3.44
  -7   5   2    0.00    3.41
   7  -5  -2    3.72    3.99
   7  -5  -2    1.76    2.86
   7   5  -2    1.71    5.91
   7   5  -2    1.36    4.67
  -7  -5   2    5.19    6.40
  -7  -5   2    2.58    5.35
  -7   5   3   33.97    7.28
  -7   5   3   41.89    7.82
   7  -5  -3   29.15    6.95
   7   5  -3   31.01    9.34
   7   5  -3   36.97    9.87
   7   5  -3   53.13   10.65
  -7  -5   3   23.16    9.20
  -7  -5   3   20.49    8.23
  -7   5   4   74.30   11.84
  -7   5   4   90.26   12.52
   7  -5  -4   81.27   11.79
   7   5  -4  101.10   16.01
   7   5  -4   72.76   14.40
   7   5  -4   76.32   14.00
  -7  -5   4   94.13   15.51
  -7  -5   4   93.10   15.52
  -7   5   5   38.01    8.08
  -7   5   5   21.12    7.20
   7  -5  -5   41.20    8.21
   7   5  -5   49.19   10.73
  -7  -5   5   53.05   11.78
  -7   5   6    0.24    4.09
   7  -5  -6   -0.00    3.73
   7   5  -6    3.07    5.34
  -7  -5   6    1.06    5.04
  -7   5   7    6.28    5.29
   7  -5  -7    5.94    4.90
   7   5  -7    5.57    5.97
  -7  -5   7   13.52    7.26
  -7   5   8   93.02   13.11
   7  -5  -8   61.55   11.34
   7   5  -8   58.09   12.80
  -7  -5   8   71.10   14.01
  -7   5   9   85.58   14.53
   7  -5  -9  116.48   15.69
   7   5  -9  105.02   16.48
  -7  -5   9  120.14   18.46
  -7   5  10   38.78    9.45
   7  -5 -10   38.43    8.90
   7   5 -10   31.72    9.51
  -7  -5  10   40.01   11.17
   7  -5 -11   77.67   12.85
   7   5 -11   82.92   14.59
  -7  -5  11   60.95   13.99
  -7   5  12    0.77    4.64
   7  -5 -12   -0.00    4.85
   7   5 -12    3.32    5.62
   7   5 -12    2.10    5.14
  -7  -5  12   -0.00    5.43
  -7   5  13   29.75    8.29
   7  -5 -13   33.60    9.13
   7   5 -13   58.23   11.90
   7   5 -13   37.49   10.32
  -7  -5  13   24.15    9.69
  -7   5  14   33.89    9.21
   7  -5 -14   27.43    9.35
   7   5 -14   41.71   10.85
   7   5 -14   33.68    9.71
  -7  -5  14   43.34   12.04
  -7   5  15   98.61   17.00
   7   5 -15  118.67   19.14
   7   5 -15  153.48   20.48
  -7  -5  15  128.49   20.46
  -7   5  16   -0.00    5.09
   7   5 -16   -0.00    6.11
   7   5 -16    0.94    6.57
  -7  -5  16   -0.00    6.24
  -7   5  17    1.88    5.24
   7  -5 -17    0.00    6.52
   7   5 -17    2.85    5.34
  -7  -5  17    0.00    6.49
  -7   5  18    0.00    5.66
   7  -5 -18    2.92    6.63
   7   5 -18   10.36    7.27
  -7  -5  18    9.58    7.99
  -7   5  19    7.32    6.81
   7  -5 -19    8.93    7.98
   7   5 -19   16.69    8.18
  -7  -5  19   13.14    9.22
  -7   5  20    9.47    7.26
   7  -5 -20   22.58   10.54
   7   5 -20   15.84    8.97
  -7   5  21   10.35    7.19
   7  -5 -21    3.40    7.38
   7   5 -21    0.00    6.38
  -7   5  22    0.79    6.59
   7  -5 -22   10.42    7.94
   7   5 -22   -0.00    6.27
  -7   5  23    5.57    6.13
   7  -5 -23    1.09    6.55
   7   5 -23   -0.00    6.19
  -7   5  24    6.17    7.03
   7  -5 -24    0.00    7.88
   7   5 -24   -0.00    5.44
  -7   5  25    5.22    6.81
   7  -5 -25    6.33    7.96
   7   5 -25    3.62    6.97
  -7   5  26   -0.00    6.15
   7  -5 -26    1.95    8.23
   7   5 -26    7.24    7.63
  -7   5  27   -0.00    6.82
   7  -5 -27   -0.00    7.99
   7   5 -27    0.20    5.97
  -7   5  28    0.00    5.37
   7  -5 -28   10.62    9.14
   7   5 -28    3.22    6.61
  -7   5  29   17.72    8.42
   7  -5 -29    0.84    7.50
   7   5 -29    6.43    7.67
  -7   5  30    1.58    5.99
   7  -5 -30   -0.00    7.65
   7   5 -30    5.55    7.86
  -7   5  31    4.28    7.30
   7  -5 -31   -0.00    7.12
   7   5 -31    4.79    8.54
  -7   5  32   -0.00    7.10
   7  -5 -32    6.87    8.66
   7   5 -32    0.80    7.04
   7  -5 -33   17.88   10.32
   7   5 -33    2.88    6.67
   7  -5 -34    0.99    7.92
   7   5 -34    0.00    7.21
   7  -5 -35   -0.00    8.94
   7   5 -35    1.25    6.56
   7   5 -36    1.45    7.84
  -7   6   1   74.89   10.18
  -7   6   1   62.86    9.45
   7  -6  -1   70.69    9.68
   7  -6  -1   55.48    6.71
   7   6  -1   74.62   14.19
   7   6  -1   81.42   13.70
  -7   6   2   63.63    9.50
   7  -6  -2   60.41    9.15
   7  -6  -2   53.96    6.98
   7   6  -2   34.44   11.07
   7   6  -2   61.40   11.77
  -7  -6   2   42.62   11.71
  -7   6   3   38.03    7.57
   7  -6  -3   25.53    6.42
   7  -6  -3   28.85    5.28
   7   6  -3   27.06    9.39
   7   6  -3   34.25    9.33
  -7  -6   3   32.05    9.78
  -7   6   4   16.54    5.62
   7  -6  -4    5.28    4.07
   7   6  -4    8.28    6.51
   7   6  -4    5.25    6.31
  -7  -6   4   21.80    8.20
  -7   6   5    2.09    3.93
   7  -6  -5   -0.00    4.18
   7   6  -5   -0.00    5.92
   7   6  -5   -0.00    4.94
  -7  -6   5    8.15    6.67
  -7   6   6   83.62   12.36
   7  -6  -6   95.16   12.87
   7   6  -6   62.91   13.31
  -7  -6   6   74.22   14.55
  -7   6   7  127.03   16.17
   7  -6  -7  141.64   16.76
   7   6  -7   98.61   17.43
  -7  -6   7   99.34   18.03
  -7   6   8   49.05    9.61
   7  -6  -8   33.84    8.51
   7   6  -8   41.73   10.67
  -7  -6   8   34.63   10.70
  -7   6   9    2.56    4.91
  -7   6   9   -0.00    3.60
   7  -6  -9    0.95    4.45
   7   6  -9    6.68    6.20
   7   6  -9    0.00    6.51
  -7  -6   9   -0.00    5.76
  -7   6  10   72.50   11.95
  -7   6  10   73.47   12.12
   7  -6 -10   52.42   11.16
   7   6 -10   64.22   13.28
   7   6 -10   53.01   12.69
  -7  -6  10   68.55   14.53
  -7   6  11   78.11   13.66
   7  -6 -11   92.36   14.47
   7   6 -11  115.38   17.57
   7   6 -11   68.40   14.83
  -7  -6  11  109.67   17.98
  -7   6  12    8.45    6.12
   7  -6 -12    4.13    5.77
   7   6 -12   16.79    7.60
   7   6 -12   13.70    6.83
  -7  -6  12   10.12    7.65
  -7   6  13   11.83    6.52
   7  -6 -13   13.70    6.89
   7   6 -13    9.50    6.71
   7   6 -13   16.78    8.32
  -7  -6  13   27.28    9.34
  -7   6  14    4.64    5.73
   7  -6 -14    8.47    6.37
   7   6 -14    3.54    5.52
   7   6 -14    5.14    6.12
  -7  -6  14   10.03    7.69
  -7   6  15    2.50    5.22
   7   6 -15    0.00    6.32
   7   6 -15   -0.00    5.52
  -7  -6  15   20.34    9.52
  -7   6  16   38.89   10.37
   7   6 -16   38.55   10.89
   7   6 -16   27.70   10.53
  -7  -6  16   41.04   11.98
  -7   6  17   21.32    8.37
   7  -6 -17   43.69   11.47
   7   6 -17   43.22   11.70
  -7   6  18   46.20   11.50
   7  -6 -18   36.87   11.59
   7   6 -18   58.04   13.31
  -7   6  19   -0.00    6.06
   7  -6 -19    0.20    6.53
   7   6 -19    2.67    6.88
  -7   6  20    3.11    6.18
   7  -6 -20    0.00    7.50
   7   6 -20    0.31    5.38
  -7   6  21    2.99    6.01
   7  -6 -21    2.38    7.18
   7   6 -21    6.47    6.61
  -7   6  22    5.34    6.99
   7  -6 -22   16.71   10.50
   7   6 -22   16.31    8.12
  -7   6  23    0.00    6.52
   7  -6 -23    6.43    7.39
   7   6 -23    3.08    7.64
  -7   6  24    5.20    6.75
   7  -6 -24   18.92    8.86
   7   6 -24   10.49    7.35
  -7   6  25    2.94    5.97
   7  -6 -25   -0.00    6.23
   7   6 -25   -0.00    5.76
  -7   6  26   22.26    9.55
   7  -6 -26   20.00   10.39
   7   6 -26   10.33    8.41
  -7   6  27    3.15    7.82
   7  -6 -27    0.00    7.99
   7   6 -27    6.77    8.24
  -7   6  28   -0.00    7.13
   7  -6 -28    9.76    8.31
   7   6 -28   16.56    8.62
  -7   6  29    0.00    6.72
   7  -6 -29    0.43    8.59
   7   6 -29    0.00    6.93
  -7   6  30    0.00    6.74
   7  -6 -30    0.00    8.36
   7   6 -30   -0.00    7.38
   7  -6 -31    8.38    8.98
   7   6 -31    1.79    6.86
  -7   6  32   11.61    7.92
   7  -6 -32    0.00    8.25
   7   6 -32   14.82    9.18
  -7   6  33    2.43    7.16
   7  -6 -33    3.97    9.22
   7   6 -33    1.21    7.73
   7  -6 -34    5.98    9.43
   7   6 -34   -0.00    7.16
   7  -6 -35    1.66    7.73
   7   6 -35    3.23    6.66
   7   6 -36    5.43    8.92
  -7   7   1    5.55    3.73
   7  -7  -1    4.50    3.47
   7   7  -1    8.20    6.90
   7   7  -1   -0.00    4.82
  -7  -7   1    3.34    5.60
  -7   7   2   16.72    5.49
   7  -7  -2   22.49    5.57
   7  -7  -2   12.85    2.31
   7   7  -2   25.83    9.06
   7   7  -2   28.97    9.05
  -7  -7   2   16.53    8.71
  -7   7   3    8.36    4.52
   7  -7  -3    5.51    4.15
   7  -7  -3    5.92    2.76
   7   7  -3    0.00    5.55
   7   7  -3    6.06    6.10
  -7  -7   3    0.53    5.76
  -7   7   4  213.15   20.56
   7  -7  -4  195.19   20.40
   7   7  -4  134.82   22.91
   7   7  -4  183.53   24.02
  -7  -7   4  146.03   22.90
  -7  -7   4  164.19   24.21
  -7   7   5   80.41   11.47
  -7   7   5   64.35   10.74
   7  -7  -5   53.22   10.16
   7   7  -5   90.70   15.06
   7   7  -5   86.94   16.04
   7   7  -5   65.95   13.80
  -7  -7   5   69.68   14.24
  -7  -7   5   74.87   14.93
  -7   7   6    5.97    4.97
  -7   7   6    4.58    4.35
   7  -7  -6    8.12    5.21
   7   7  -6   17.45    7.87
   7   7  -6   10.71    7.40
   7   7  -6    4.35    7.04
  -7  -7   6   -0.00    5.30
  -7  -7   6    6.75    6.45
  -7   7   7   38.83    8.79
  -7   7   7   55.29    9.87
   7  -7  -7   50.09    9.90
   7   7  -7   56.50   12.74
   7   7  -7   82.69   14.82
  -7  -7   7   34.44   11.06
  -7  -7   7   53.79   12.85
  -7   7   8   17.83    6.34
  -7   7   8    9.14    5.33
   7  -7  -8   18.51    6.53
   7   7  -8   21.54    9.27
   7   7  -8   15.07    7.66
  -7  -7   8    8.11    6.83
  -7  -7   8   12.24    7.67
  -7   7   9   32.48    8.05
  -7   7   9   15.05    6.03
   7  -7  -9   21.15    7.40
   7   7  -9   23.20    8.44
   7   7  -9   35.14   10.41
  -7  -7   9   21.90    9.04
  -7  -7   9   27.30   10.12
  -7   7  10   76.77   12.25
  -7   7  10   44.65   10.52
   7  -7 -10   82.04   13.00
   7   7 -10   97.79   16.12
   7   7 -10   60.72   12.95
  -7  -7  10   40.21   12.26
  -7  -7  10   57.39   13.88
  -7   7  11   16.96    7.08
   7  -7 -11   15.56    7.41
   7   7 -11   23.88    8.86
   7   7 -11   18.34    8.37
  -7  -7  11    1.20    6.47
  -7   7  12    7.50    5.93
   7  -7 -12    0.94    5.40
   7   7 -12   22.04    8.78
   7   7 -12   13.19    7.82
  -7  -7  12   -0.00    5.83
  -7   7  13   13.65    7.01
   7  -7 -13    5.23    6.34
   7   7 -13   16.96    8.01
  -7  -7  13   29.93   10.37
  -7   7  14  127.08   18.10
   7  -7 -14  117.66   18.26
   7   7 -14  110.89   18.59
  -7   7  15   -0.00    4.77
   7   7 -15    4.09    5.36
  -7   7  16    0.00    5.36
   7   7 -16    2.91    5.68
  -7   7  17    0.00    5.88
   7  -7 -17   -0.00    5.61
   7   7 -17   -0.00    6.22
  -7   7  18    6.78    5.99
   7  -7 -18    1.78    7.64
   7   7 -18    5.49    5.99
  -7   7  19    1.37    5.10
   7  -7 -19    3.20    7.47
   7   7 -19    0.71    6.12
  -7   7  20   37.30   10.41
   7  -7 -20   24.18   10.17
   7   7 -20   14.14    8.62
  -7   7  21    1.46    5.79
   7  -7 -21    6.03    8.11
   7   7 -21    1.85    6.41
  -7   7  22    0.00    6.39
   7  -7 -22    0.97    6.88
   7   7 -22    0.00    5.82
  -7   7  23    1.14    6.42
   7  -7 -23   -0.00    6.51
   7   7 -23    1.35    5.86
  -7   7  24   20.33    9.50
   7  -7 -24   14.61    9.13
   7   7 -24   20.54    9.43
  -7   7  25    3.80    6.36
   7  -7 -25    3.30    7.41
   7   7 -25    2.58    6.13
  -7   7  26   12.35    8.56
   7  -7 -26   -0.00    8.10
   7   7 -26    8.77    7.32
  -7   7  27    2.29    6.76
   7  -7 -27   -0.00    7.66
   7   7 -27    6.15    6.58
  -7   7  28    0.00    6.58
   7  -7 -28   -0.00    7.86
   7   7 -28    0.00    5.90
  -7   7  29   -0.00    7.13
   7  -7 -29    3.93    7.65
   7   7 -29   10.70    7.38
  -7   7  30   14.91    8.58
   7  -7 -30    5.30    8.50
   7   7 -30    6.49    7.66
  -7   7  31    1.28    8.05
   7  -7 -31    0.96    6.12
   7   7 -31    2.76    6.87
  -7   7  32    5.16    7.92
   7  -7 -32    5.72    9.51
   7   7 -32   -0.00    7.00
  -7   7  33    1.27    7.71
   7  -7 -33    4.89    7.83
   7   7 -33   -0.00    7.40
  -7   7  34    2.81    7.55
   7  -7 -34   -0.00    6.93
   7   7 -34    6.36    7.54
   7   7 -35    0.00    6.74
  -7   8   1   32.08    6.49
   7   8  -1   45.77   11.97
   7   8  -1   38.70   10.77
  -7  -8   1   32.67   11.11
  -7   8   2   62.11    9.72
   7  -8  -2   80.94   10.15
   7   8  -2   89.34   16.16
   7   8  -2   64.67   13.30
  -7  -8   2   39.50   12.22
  -7   8   3    2.26    3.76
   7  -8  -3    5.41    4.31
   7   8  -3   -0.00    6.15
   7   8  -3   -0.00    5.38
  -7  -8   3    6.91    7.69
  -7   8   4   18.21    5.58
   7  -8  -4   12.31    5.21
   7   8  -4   16.24    9.45
   7   8  -4   20.24    8.28
  -7  -8   4   14.09    7.32
  -7   8   5    9.13    5.11
   7  -8  -5   10.27    4.92
   7   8  -5    6.06    6.33
  -7  -8   5    8.95    7.14
  -7   8   6   20.39    6.19
   7  -8  -6   20.39    6.54
   7   8  -6   31.43   10.53
   7   8  -6   17.49    8.33
  -7  -8   6   21.40    8.49
  -7  -8   6   17.89    9.28
  -7   8   7    2.50    3.24
   7  -8  -7    1.59    4.32
   7   8  -7   -0.00    6.52
   7   8  -7    1.84    6.55
  -7  -8   7   -0.00    5.71
  -7  -8   7    0.00    6.21
  -7   8   8   59.08    9.74
  -7   8   8   21.32    7.41
   7  -8  -8   35.23    8.80
   7   8  -8   28.54    9.66
   7   8  -8   23.80    9.15
  -7  -8   8   46.93   11.30
  -7  -8   8   45.65   12.19
  -7   8   9    2.74    4.84
  -7   8   9   -0.00    4.37
   7  -8  -9    0.00    5.17
   7   8  -9    6.57    6.97
  -7  -8   9    0.00    5.30
  -7  -8   9   -0.00    5.74
  -7   8  10   14.69    5.98
   7  -8 -10    6.28    6.58
   7   8 -10   14.11    8.24
  -7  -8  10   10.80    7.77
  -7   8  11    0.00    4.72
   7  -8 -11    5.88    6.52
   7   8 -11    0.00    7.18
  -7  -8  11   -0.00    6.26
  -7   8  12   80.35   14.00
   7  -8 -12  136.59   17.57
   7   8 -12   73.36   15.80
  -7  -8  12   82.27   16.28
  -7   8  13    0.00    5.12
   7  -8 -13   -0.00    6.06
   7   8 -13   -0.00    5.64
  -7   8  14   -0.00    4.01
   7   8 -14    8.50    6.58
  -7   8  15   -0.00    4.47
   7   8 -15    3.14    7.44
  -7   8  16   66.62   12.60
   7  -8 -16   52.94   12.67
   7   8 -16   31.83   11.31
  -7   8  17   -0.00    5.52
   7  -8 -17   -0.00    5.96
   7   8 -17   -0.00    6.64
  -7   8  18    8.87    5.75
   7  -8 -18    3.61    6.44
   7   8 -18    3.79    7.13
  -7   8  19    1.62    6.00
   7  -8 -19    1.02    6.89
  -7   8  20    1.72    6.09
   7  -8 -20    6.21    6.39
   7   8 -20   11.74    8.16
  -7   8  21   -0.00    5.38
   7  -8 -21    0.00    7.15
   7   8 -21    4.94    5.91
  -7   8  22   16.30    8.93
   7  -8 -22    2.82    6.94
   7   8 -22    9.39    7.57
  -7   8  23   14.56    8.29
   7  -8 -23   14.77    8.94
   7   8 -23   13.37    8.06
  -7   8  24    0.00    5.64
   7  -8 -24    6.92    7.98
   7   8 -24    3.32    6.85
  -7   8  25    0.00    5.49
   7  -8 -25    0.32    6.78
   7   8 -25    0.00    6.12
  -7   8  26    3.29    5.76
   7  -8 -26   12.86   10.17
   7   8 -26   10.18    7.02
  -7   8  27    3.53    6.98
   7  -8 -27   -0.00    7.06
   7   8 -27    3.12    6.28
  -7   8  28    4.97    7.46
   7  -8 -28    5.40    7.75
   7   8 -28   12.32    7.37
  -7   8  29   -0.00    6.20
   7  -8 -29   -0.00    8.45
   7   8 -29   -0.00    7.51
  -7   8  30    0.36    6.52
   7  -8 -30   -0.00    8.87
   7   8 -30    1.19    6.43
  -7   8  31   -0.00    6.37
   7  -8 -31    4.04    7.05
   7   8 -31   -0.00    5.89
  -7   8  32   10.86    7.88
   7  -8 -32    4.73    8.44
   7   8 -32    0.00    5.91
  -7   8  33    4.90    8.17
   7  -8 -33    3.16    8.42
   7   8 -33    4.49    8.08
  -7   8  34   -0.00    6.53
   7  -8 -34   -0.00    8.83
   7   8 -34    0.41    7.29
  -7   8  35    0.00    7.02
   7   8 -35    1.30    6.33
  -7   9   1    2.90    3.12
   7   9  -1   -0.00    6.97
  -7  -9   1    0.00    5.88
  -7   9   2   31.91    6.37
  -7  -9   2   28.21   10.13
  -7   9   3   -0.00    3.20
  -7  -9   3    1.93    6.39
  -7   9   4   16.52    5.63
  -7  -9   4   16.72    8.57
  -7   9   5    0.00    3.98
   7   9  -5    1.67    5.86
  -7  -9   5   -0.00    6.39
  -7   9   6   13.64    5.47
   7   9  -6    8.76    7.47
  -7  -9   6    9.09    7.55
  -7   9   7    9.37    5.04
   7  -9  -7    3.79    4.82
   7   9  -7    5.75    6.36
  -7  -9   7    0.88    6.44
  -7   9   8   16.85    6.47
   7  -9  -8   27.84    8.09
   7   9  -8   24.82    9.85
   7   9  -8    9.60    8.04
  -7  -9   8    8.62    7.02
  -7   9   9   -0.00    4.29
   7  -9  -9    2.19    5.52
   7   9  -9    4.80    6.70
  -7  -9   9    4.63    6.52
  -7   9  10   63.29   11.50
   7  -9 -10   76.02   13.10
   7   9 -10   51.19   13.58
  -7  -9  10   55.07   13.54
  -7   9  11   -0.00    4.53
   7  -9 -11    0.67    5.05
   7   9 -11   -0.00    5.79
  -7  -9  11    0.00    6.31
  -7   9  12   10.97    6.10
   7  -9 -12    0.66    5.49
   7   9 -12    5.06    7.05
  -7  -9  12    4.56    5.96
  -7   9  13   -0.00    5.47
   7  -9 -13   11.43    6.66
   7   9 -13   -0.00    6.67
  -7  -9  13    0.47    6.41
  -7   9  14   57.88   11.26
   7   9 -14   42.63   10.98
  -7  -9  14   11.92    7.66
  -7   9  15   -0.00    5.46
   7   9 -15    1.23    5.03
  -7   9  16   12.10    6.35
   7  -9 -16    8.32    7.22
   7   9 -16    4.41    6.19
  -7   9  17    0.46    4.47
   7  -9 -17    0.15    6.05
   7   9 -17   -0.00    6.24
  -7   9  18    0.00    5.96
   7  -9 -18    9.71    7.47
   7   9 -18   18.79    9.69
  -7   9  19    1.02    5.69
   7  -9 -19    0.40    6.31
   7   9 -19    2.99    7.01
  -7   9  20    8.18    6.25
   7  -9 -20   15.57    8.42
   7   9 -20   21.86   10.15
  -7   9  21    0.00    5.37
   7  -9 -21    0.00    6.75
   7   9 -21   -0.00    6.34
  -7   9  22   -0.00    5.42
   7  -9 -22   -0.00    6.93
   7   9 -22    0.00    6.32
  -7   9  23    2.19    5.46
   7  -9 -23    5.69    8.43
   7   9 -23    0.00    6.74
  -7   9  24   14.89    8.90
   7  -9 -24    4.02    6.88
   7   9 -24    1.54    6.28
  -7   9  25   -0.00    5.65
   7  -9 -25   -0.00    7.62
   7   9 -25    0.69    6.64
  -7   9  26    0.00    5.89
   7  -9 -26    4.52    7.74
   7   9 -26    0.00    6.61
  -7   9  27    2.96    5.42
   7  -9 -27    2.41    7.12
   7   9 -27   -0.00    7.95
  -7   9  28    0.00    5.52
   7  -9 -28    0.92    6.51
   7   9 -28   -0.00    7.41
  -7   9  29    3.04    6.06
   7  -9 -29   -0.00    7.08
   7   9 -29   -0.00    6.24
  -7   9  30   -0.00    6.84
   7  -9 -30    0.15    8.12
   7   9 -30    1.36    6.04
  -7   9  31   -0.00    6.66
   7  -9 -31    6.69    8.33
   7   9 -31    0.43    6.31
  -7   9  32    1.12    7.01
   7  -9 -32   -0.00    8.08
   7   9 -32    2.59    7.10
  -7   9  33   -0.00    8.29
   7  -9 -33   -0.00    8.29
   7   9 -33   -0.00    7.35
  -7   9  34    6.77    9.07
   7   9 -34    4.86    6.84
  -7   9  35   -0.00    6.93
  -7  10   1    4.65    3.19
   7  10  -1    3.35    6.14
  -7 -10   1   10.39    7.98
  -7  10   2   25.50    5.67
   7  10  -2    1.24    6.49
  -7 -10   2   30.08   10.39
  -7  10   3    1.42    2.71
   7  10  -3    4.58    6.44
  -7 -10   3    0.55    6.09
  -7  10   4    0.00    2.65
   7  10  -4    0.64    7.00
  -7 -10   4    2.64    5.53
  -7  10   5   -0.00    3.63
   7  10  -5    1.19    6.69
  -7 -10   5    7.06    7.75
  -7  10   6   74.33   11.72
   7  10  -6   81.18   16.71
  -7 -10   6   73.72   15.55
  -7  10   7   -0.00    3.89
   7  10  -7    5.48    6.26
  -7 -10   7    0.00    6.61
  -7  10   8   -0.00    4.41
   7  10  -8   -0.00    6.95
  -7 -10   8   -0.00    5.85
  -7  10   9   -0.00    3.52
   7  10  -9   -0.00    5.49
  -7 -10   9   -0.00    6.28
  -7  10  10    2.26    5.01
   7  10 -10    8.08    6.94
  -7 -10  10    2.06    6.77
   7  10 -11   -0.00    6.67
  -7 -10  11   -0.00    6.42
  -7  10  12   46.33    9.99
   7  10 -12   11.39    7.98
  -7 -10  12   22.29    9.54
  -7  10  13    1.23    4.84
   7  10 -13   -0.00    6.39
  -7 -10  13   -0.00    5.71
  -7  10  14    2.33    5.74
   7  10 -14   10.74    7.94
  -7 -10  14    3.97    5.96
  -7  10  15    3.91    5.45
   7 -10 -15   -0.00    6.55
   7  10 -15    2.81    5.92
  -7 -10  15    5.08    6.06
  -7  10  16    7.78    6.71
   7 -10 -16   19.24    8.42
   7  10 -16   29.37    9.72
  -7 -10  16   15.86    8.31
  -7  10  17    3.92    4.63
   7 -10 -17   -0.00    5.97
   7  10 -17    4.17    6.98
  -7  10  18   18.28    7.82
   7 -10 -18   13.71    8.00
   7  10 -18   10.06    6.92
  -7  10  19   -0.00    6.53
   7 -10 -19   -0.00    6.66
   7  10 -19    1.04    5.45
  -7  10  20    0.33    5.42
   7 -10 -20   -0.00    6.71
   7  10 -20    0.00    7.76
  -7  10  21    3.81    6.08
   7 -10 -21    7.33    8.31
   7  10 -21    3.54    7.05
  -7  10  22   12.66    8.11
   7 -10 -22    8.49    9.00
   7  10 -22   19.13    9.64
  -7  10  23    1.65    6.22
   7 -10 -23   -0.00    7.61
   7  10 -23   -0.00    7.61
  -7  10  24   -0.00    6.72
   7 -10 -24   -0.00    6.63
   7  10 -24    4.99    7.33
  -7  10  25    0.80    5.82
   7 -10 -25    0.00    7.58
   7  10 -25    0.23    4.99
  -7  10  26    4.99    7.14
   7 -10 -26    1.50    7.26
   7  10 -26    7.47    6.92
  -7  10  27   -0.00    4.84
   7 -10 -27    0.53    7.28
   7  10 -27   -0.00    6.29
  -7  10  28   -0.00    6.37
   7 -10 -28    6.59    8.79
   7  10 -28   -0.00    6.66
  -7  10  29    0.81    6.46
   7 -10 -29   -0.00    6.85
   7  10 -29    0.65    6.90
  -7  10  30   -0.00    6.63
   7 -10 -30    0.00    8.86
   7  10 -30   -0.00    6.42
  -7  10  31    3.89    6.74
   7 -10 -31   -0.00    7.40
   7  10 -31   -0.00    5.82
  -7  10  32   -0.00    6.27
   7 -10 -32    8.22    8.98
   7  10 -32    7.16    7.56
  -7  10  33    2.50    7.86
   7  10 -33    7.42    8.85
  -7  11   1   -0.00    2.52
   7  11  -1   -0.00    6.37
  -7 -11   1    0.35    5.62
  -7  11   2    3.96    3.35
   7  11  -2    3.14    7.10
  -7 -11   2    0.79    5.75
  -7  11   3    0.00    3.03
   7  11  -3    0.00    6.42
  -7 -11   3   -0.00    5.29
  -7  11   4   23.12    5.55
   7  11  -4    7.23    8.24
  -7 -11   4    5.54    6.71
  -7  11   5    5.83    3.91
   7  11  -5   13.20    8.65
  -7 -11   5   17.25    8.21
  -7  11   6    0.68    4.00
   7  11  -6    1.20    6.65
  -7 -11   6    3.83    6.27
  -7  11   7    4.34    5.00
   7  11  -7    8.68    7.82
  -7 -11   7   -0.00    6.61
  -7  11   8    0.00    4.48
   7  11  -8    6.51    6.48
  -7 -11   8    4.10    6.31
  -7  11   9    5.90    4.74
   7  11  -9    0.00    5.83
  -7 -11   9   -0.00    5.75
  -7  11  10    5.31    5.95
   7  11 -10    8.43    7.28
  -7 -11  10    4.18    6.51
  -7  11  11    0.34    4.97
   7  11 -11   -0.00    6.55
   7  11 -11    2.57    6.75
  -7 -11  11   -0.00    5.06
  -7  11  12   -0.00    4.92
   7  11 -12    0.99    4.93
  -7 -11  12    1.89    6.19
  -7  11  13    5.69    5.24
   7  11 -13    7.42    7.35
  -7 -11  13    0.98    5.73
  -7  11  14   15.25    7.26
   7  11 -14    7.86    8.65
  -7 -11  14    8.79    7.53
  -7  11  15    0.56    5.16
   7  11 -15    0.00    6.23
  -7 -11  15   -0.00    5.83
  -7  11  16    8.12    6.16
   7  11 -16   11.97    8.75
  -7 -11  16    4.91    6.80
  -7  11  17    2.60    5.10
   7  11 -17    6.83    8.70
  -7 -11  17   -0.00    5.82
  -7  11  18    7.49    6.27
   7  11 -18   10.08    6.74
  -7 -11  18    7.98    7.08
  -7  11  19   -0.00    4.97
   7 -11 -19    0.00    6.28
   7  11 -19   -0.00    5.45
  -7 -11  19    3.27    6.09
  -7  11  20   11.02    7.16
   7 -11 -20   13.71    8.61
   7  11 -20    6.78    6.57
  -7  11  21    3.95    6.05
   7 -11 -21   -0.00    7.57
   7  11 -21   -0.00    6.03
  -7  11  22    2.11    6.16
   7 -11 -22    0.00    6.81
   7  11 -22    3.33    6.15
  -7  11  23   -0.00    6.96
   7 -11 -23   -0.00    7.04
   7  11 -23    0.68    5.51
  -7  11  24    8.65    7.64
   7 -11 -24    2.68    6.50
   7  11 -24   21.64   10.16
  -7  11  25   -0.00    6.33
   7 -11 -25    2.15    7.82
   7  11 -25    0.00    7.12
  -7  11  26    0.15    6.08
   7 -11 -26    2.86    7.40
   7  11 -26   -0.00    7.13
  -7  11  27   -0.00    6.55
   7 -11 -27   -0.00    7.58
   7  11 -27    0.00    7.99
  -7  11  28    0.00    6.80
   7 -11 -28    3.37    7.82
   7  11 -28   -0.00    7.15
  -7  11  29    0.94    6.80
   7 -11 -29    0.71    8.50
   7  11 -29    6.93    8.25
  -7  11  30   -0.00    7.07
   7 -11 -30    5.61    8.71
   7  11 -30   20.43    9.74
   7 -11 -31    3.45    8.54
   7  11 -31    2.86    6.66
   7  11 -32    3.40    6.68
  -7  12   1   -0.00    3.22
   7  12  -1    0.00    5.93
  -7 -12   1    1.44    6.93
  -7  12   2    6.36    4.28
   7  12  -2    3.69    6.95
  -7 -12   2    6.09    7.36
  -7  12   3   -0.00    3.74
   7  12  -3    7.35    7.16
  -7 -12   3   -0.00    5.80
  -7  12   4    1.07    3.99
   7  12  -4   -0.00    7.79
  -7 -12   4   -0.00    6.08
  -7  12   5    0.00    4.35
   7  12  -5    3.19    7.35
  -7 -12   5    3.98    6.24
  -7  12   6   22.06    6.36
   7  12  -6   10.21    8.72
  -7 -12   6   13.18    8.31
  -7  12   7    1.84    4.56
   7  12  -7    3.70    6.87
  -7 -12   7    0.84    6.27
  -7  12   8    5.17    4.69
   7  12  -8    9.66    7.78
  -7 -12   8    8.83    8.14
  -7  12   9    0.00    4.22
   7  12  -9    6.24    6.29
  -7 -12   9    0.28    6.03
  -7  12  10    5.68    5.38
   7  12 -10    5.53    6.60
  -7 -12  10   11.90    8.06
  -7  12  11   -0.00    3.94
   7  12 -11   -0.00    5.70
  -7 -12  11   -0.00    6.27
  -7  12  12    3.76    5.32
   7  12 -12   12.65    8.30
  -7 -12  12   24.13    9.30
  -7  12  13    0.00    5.46
   7  12 -13    7.90    7.93
  -7 -12  13    6.29    7.84
  -7  12  14   -0.00    5.66
   7  12 -14    1.40    6.71
  -7 -12  14    1.49    7.22
  -7  12  15    5.96    6.07
   7  12 -15   -0.00    6.50
  -7 -12  15    2.67    5.43
  -7  12  16   16.07    7.75
   7  12 -16    2.00    6.60
  -7 -12  16    9.44    8.11
  -7  12  17   -0.00    5.50
   7  12 -17    8.12    7.97
  -7 -12  17   -0.00    5.92
  -7  12  18    8.18    6.51
   7  12 -18    7.99    8.07
  -7 -12  18   -0.00    6.79
  -7  12  19    5.03    6.20
   7  12 -19   -0.00    7.77
  -7 -12  19    1.15    6.51
  -7  12  20    3.50    5.04
   7  12 -20    0.85    6.11
  -7 -12  20    0.44    6.84
  -7  12  21    4.29    5.89
   7  12 -21   -0.00    6.41
  -7 -12  21    6.45    7.38
  -7  12  22    9.48    7.11
   7  12 -22    4.28    6.73
  -7 -12  22    6.45    7.03
  -7  12  23   -0.00    5.24
   7  12 -23   -0.00    6.17
  -7  12  24   -0.00    6.76
   7  12 -24    2.72    5.52
  -7  12  25   -0.00    7.03
   7  12 -25    2.85    6.05
  -7  12  26    4.86    6.88
   7  12 -26    0.00    8.11
  -7  12  27    0.00    6.58
   7 -12 -27    3.50    8.57
   7  12 -27    2.24    8.42
   7 -12 -28    8.54    9.39
   7  12 -28   -0.00    7.38
   7 -12 -29    2.14    7.43
   7  12 -29   13.15    9.10
   7 -12 -30   -0.00    7.40
   7  12 -30    0.18    7.31
  -7  13   1    0.35    2.76
   7  13  -1   -0.00    7.45
  -7 -13   1    1.37    6.60
  -7  13   2   13.08    4.47
   7  13  -2    3.64    6.69
  -7 -13   2    0.84    5.89
  -7  13   3    8.06    4.22
   7  13  -3    0.00    6.65
  -7 -13   3    9.28    7.98
  -7  13   4   30.00    7.22
   7  13  -4   15.32    9.51
  -7 -13   4   21.36    9.11
  -7  13   5   -0.00    3.91
   7  13  -5    4.95    6.94
  -7 -13   5    3.17    6.42
  -7  13   6    0.66    4.00
   7  13  -6    0.00    7.40
  -7 -13   6    2.32    5.94
  -7  13   7    5.22    5.13
   7  13  -7    0.38    5.90
  -7 -13   7   -0.00    5.87
  -7  13   8    0.00    5.11
   7  13  -8   -0.00    5.80
  -7 -13   8    3.06    6.46
  -7  13   9   -0.00    4.06
   7  13  -9   17.68    9.26
  -7 -13   9    0.47    5.60
  -7  13  10   12.08    6.46
   7  13 -10    0.00    6.40
  -7 -13  10    0.00    6.68
  -7  13  11    0.00    4.64
   7  13 -11   -0.00    5.71
  -7 -13  11    2.45    6.75
  -7  13  12    1.63    4.73
   7  13 -12    1.32    5.72
  -7 -13  12    4.88    7.89
  -7  13  13    3.03    5.32
   7  13 -13    1.82    6.21
  -7 -13  13   -0.00    6.46
  -7  13  14    8.60    6.64
   7  13 -14    9.74    7.26
  -7 -13  14    5.09    5.76
  -7  13  15   -0.00    5.59
  -7 -13  15    2.61    6.70
  -7  13  16   -0.00    4.52
   7  13 -16    7.58    8.97
  -7 -13  16    3.56    7.53
  -7  13  17    0.36    5.50
   7  13 -17    7.37    7.16
  -7 -13  17    3.16    5.74
  -7  13  18    3.15    6.19
   7  13 -18    1.89    6.11
  -7 -13  18    1.98    6.60
  -7  13  19    4.92    6.29
   7  13 -19    3.51    6.87
  -7 -13  19   -0.00    6.37
  -7  13  20    5.12    6.13
   7  13 -20    0.00    6.27
  -7 -13  20   -0.00    7.32
  -7  13  21   -0.00    5.81
   7  13 -21   -0.00    6.55
  -7 -13  21   -0.00    5.59
  -7  13  22   -0.00    6.30
   7  13 -22    9.45    8.19
  -7 -13  22    7.82    6.71
  -7  13  23    2.44    6.60
   7  13 -23    0.16    8.36
  -7 -13  23    3.68    6.02
   7  13 -24    0.00    5.49
  -7 -13  24   11.92    8.72
   7  13 -25   -0.00    6.30
  -7 -13  25    0.00    6.56
   7  13 -26   -0.00    6.07
  -7  14   1    2.39    3.22
   7  14  -1    4.52    6.87
  -7 -14   1   -0.00    7.97
  -7  14   2    7.83    4.02
   7  14  -2    4.89    7.60
  -7 -14   2    4.88    6.97
  -7  14   3    0.87    3.18
   7  14  -3    7.41    7.74
  -7 -14   3   -0.00    6.83
  -7  14   4    0.83    3.45
   7  14  -4    0.58    6.40
  -7 -14   4   -0.00    6.90
  -7  14   5   -0.00    3.87
   7  14  -5   -0.00    6.35
  -7 -14   5    2.33    6.15
  -7  14   6   18.04    5.83
   7  14  -6    4.66    7.67
  -7 -14   6   14.62    8.79
  -7  14   7    4.23    4.08
   7  14  -7   21.32    9.86
  -7 -14   7   12.08    8.41
  -7  14   8    8.28    6.05
   7  14  -8    0.00    6.45
  -7 -14   8    0.00    6.94
  -7  14   9    0.41    4.66
   7  14  -9    0.07    7.05
  -7 -14   9    2.93    6.94
  -7  14  10    4.28    5.19
   7  14 -10   22.48    9.46
  -7 -14  10   -0.00    6.69
  -7  14  11    0.20    4.52
   7  14 -11    1.89    6.05
  -7 -14  11    4.01    7.09
  -7  14  12   10.64    6.55
   7  14 -12   -0.00    5.32
  -7 -14  12    7.36    7.51
  -7  14  13    0.00    5.45
   7  14 -13   -0.00    5.58
  -7 -14  13   12.43    8.62
  -7  14  14    0.00    5.59
   7  14 -14   -0.00    5.13
  -7 -14  14   -0.00    7.17
  -7  14  15    2.93    5.19
   7  14 -15   -0.00    6.02
  -7 -14  15    5.72    7.74
  -7  14  16   -0.00    5.76
   7  14 -16   -0.00    5.90
  -7 -14  16   -0.00    6.64
  -7  14  17   -0.00    5.98
  -7 -14  17    0.00    6.52
  -7  14  18    2.59    5.36
   7  14 -18    5.11    7.68
  -7 -14  18    4.36    7.26
  -7  14  19    2.01    5.96
   7  14 -19    7.94    8.05
  -7 -14  19   -0.00    5.65
   7  14 -20    7.85    8.21
  -7 -14  20    0.11    6.72
   7  14 -21   -0.00    6.99
  -7 -14  21   -0.00    7.15
   7  14 -22    7.77    7.60
  -7  15   1    0.94    3.17
   7  15  -1    7.32    8.48
  -7 -15   1   -0.00    7.04
  -7  15   2    2.69    3.42
   7  15  -2   11.51    8.61
  -7 -15   2   -0.00    8.30
  -7  15   3    0.00    3.69
   7  15  -3    9.96    9.17
  -7 -15   3    8.39    8.15
  -7  15   4    5.92    4.01
   7  15  -4    4.68    6.28
  -7 -15   4    5.79    7.57
  -7  15   5    0.59    3.40
   7  15  -5   -0.00    7.56
  -7 -15   5   -0.00    6.37
  -7  15   6    2.19    3.65
   7  15  -6   -0.00    7.31
  -7 -15   6    0.59    6.44
  -7  15   7    3.08    4.50
   7  15  -7    1.07    6.60
  -7 -15   7    0.24    6.47
  -7  15   8    1.95    3.35
   7  15  -8    5.65    7.82
  -7 -15   8    4.20    6.73
  -7  15   9    0.00    4.63
   7  15  -9    1.15    5.70
  -7 -15   9    1.02    6.11
  -7  15  10    0.00    4.51
   7  15 -10    2.31    7.62
  -7 -15  10    1.72    5.77
  -7  15  11    0.00    5.48
   7  15 -11   -0.00    6.87
  -7 -15  11    1.23    6.62
  -7  15  12    0.00    4.56
   7  15 -12   -0.00    6.62
  -7 -15  12   -0.00    5.59
  -7  15  13    2.43    4.70
   7  15 -13    0.00    6.32
  -7 -15  13   -0.00    6.26
  -7  15  14    5.12    5.69
   7  15 -14    2.14    6.57
  -7 -15  14   -0.00    6.69
   7  15 -15    3.84    7.13
  -7 -15  15    4.41    7.29
   7  15 -16    7.74    7.07
  -7 -15  16    1.49    7.10
   7  15 -17    2.77    7.62
  -7  16   1    6.20    4.09
   7  16  -1    0.00    7.19
  -7 -16   1   -0.00    7.37
  -7  16   2    0.00    3.42
   7  16  -2   -0.00    6.62
  -7 -16   2    2.10    6.53
  -7  16   3    0.21    3.27
   7  16  -3    3.37    6.98
  -7 -16   3    5.39    8.31
  -7  16   4    0.00    3.18
   7  16  -4    0.00    6.58
  -7 -16   4    0.22    6.97
  -7  16   5   -0.00    3.47
   7  16  -5   -0.00    7.55
  -7 -16   5   -0.00    6.47
  -7  16   6   -0.00    3.53
   7  16  -6    0.00    7.45
  -7 -16   6    5.14    7.30
  -7  16   7    4.19    4.24
   7  16  -7   11.26    7.84
  -7 -16   7    0.00    7.21
  -7  16   8   -0.00    3.62
   7  16  -8   -0.00    7.64
  -7 -16   8   -0.00    5.49
  -7  16   9   -0.00    3.86
   7  16  -9   -0.00    5.46
  -7 -16   9   -0.00    7.12
   7  16 -10    4.59    7.32
  -7 -16  10   -0.00    5.80
   7  16 -11   -0.00    6.75
  -7 -16  11    1.45    6.19
  -7  17   1    0.00    3.52
   7  17  -1    4.68    6.94
  -7 -17   1    0.00    6.83
  -7  17   2   -0.00    3.35
  -7 -17   2   -0.00    6.71
  -7  17   3    3.00    3.73
  -7 -17   3    1.53    6.97
  -7 -17   4    5.17    8.66
  -7 -17   5    4.77    7.53
  -7 -17   6    0.00    6.47
  -6   0   1    3.55    4.32
  -6   0   1   -0.00    4.30
   6   0  -1   -0.00    3.99
   6   0  -1    4.42    4.47
   6   0  -1    3.24    4.63
  -6   0   2  304.01   31.35
  -6   0   2  316.24   32.41
   6   0  -2  304.68   32.04
   6   0  -2  360.22   31.99
  -6   0   3   -0.00    3.99
  -6   0   3    6.66    6.04
   6   0  -3    0.52    4.49
   6   0  -3    0.46    4.29
  -6   0   4   18.99    6.43
  -6   0   4   17.58    7.52
   6   0  -4   23.06    7.37
   6   0  -4   22.43    6.13
  -6   0   5   -0.00    4.33
  -6   0   5   -0.00    4.83
   6   0  -5    4.96    5.26
   6   0  -5    0.95    4.42
  -6   0   6 1030.31   93.48
  -6   0   6 1066.64   94.87
   6   0  -6 1139.86   94.88
   6   0  -6 1096.81   93.78
  -6   0   7    0.00    5.16
  -6   0   7   -0.00    4.61
   6   0  -7    1.58    4.75
   6   0  -7   -0.00    4.41
  -6   0   8   17.08    6.85
  -6   0   8   32.03    8.45
   6   0  -8   13.35    6.29
   6   0  -8   27.52    6.90
  -6   0   9    2.61    5.09
  -6   0   9    2.54    5.03
   6   0  -9    7.21    5.31
   6   0  -9    0.00    3.95
  -6   0  10  232.22   25.43
  -6   0  10  214.93   25.72
   6   0 -10  224.76   25.74
   6   0 -10  230.53   25.22
  -6   0  11    5.12    5.67
  -6   0  11   -0.00    3.89
   6   0 -11    1.03    4.66
   6   0 -11    0.66    4.35
  -6   0  12  195.04   24.39
   6   0 -12  216.66   24.54
   6   0 -12  196.17   23.29
  -6   0  13    5.36    5.48
   6   0 -13    5.64    6.03
   6   0 -13    0.00    4.06
  -6   0  14   66.60   12.79
   6   0 -14   68.59   12.45
  -6   0  15   -0.00    4.01
   6   0 -15    0.07    4.96
  -6   0  16  224.03   27.09
   6   0 -16  209.77   26.08
  -6   0  17   -0.00    5.16
  -6   0  18  106.73   17.51
  -6   0  19    0.00    6.57
   6   0 -19   -0.00    6.05
  -6   0  20   -0.00    5.31
   6   0 -20    3.92    7.10
  -6   0  21   -0.00    6.45
   6   0 -21   10.02    8.08
  -6   0  22   78.38   15.94
   6   0 -22   67.08   14.61
  -6   0  23    4.70    7.57
   6   0 -23   -0.00    6.92
  -6   0  24    1.68    7.88
   6   0 -24   -0.00    7.98
  -6   0  25    3.05    6.72
   6   0 -25   -0.00    6.77
  -6   0  26   22.91   10.88
   6   0 -26   32.39   11.57
  -6   0  27    0.86    6.12
   6   0 -27    6.87    6.68
   6   0 -28    7.44    9.33
   6   0 -29   -0.00    6.40
   6   0 -30   13.72    9.28
   6   0 -31   -0.00    7.64
   6   0 -32   28.93   11.39
   6   0 -33    5.34    7.32
   6   0 -34   12.93    8.78
   6   0 -35   -0.00    7.96
   6   0 -36   -0.00    7.20
   6   0 -37    0.00    7.25
   6   0 -38   -0.00    8.72
  -6   1   1    0.00    4.17
  -6   1   1    0.00    4.84
   6  -1  -1    8.44    4.67
   6  -1  -1    5.90    4.52
   6   1  -1    7.25    5.50
   6   1  -1    8.49    5.30
   6   1  -1    6.33    5.17
  -6  -1   1    8.55    6.34
  -6  -1   1    5.46    5.05
  -6  -1   1    1.13    5.04
  -6   1   2  561.28   48.63
  -6   1   2  508.01   48.99
   6  -1  -2  516.61   48.86
   6  -1  -2  547.34   48.09
   6   1  -2  581.22   50.74
   6   1  -2  488.81   49.76
   6   1  -2  599.01   50.04
  -6  -1   2  481.45   48.53
  -6  -1   2  515.09   49.85
  -6   1   3   23.04    6.68
  -6   1   3   38.64    7.95
   6  -1  -3   26.26    6.86
   6  -1  -3   24.89    6.34
   6   1  -3   22.63    7.37
   6   1  -3   19.22    6.44
  -6  -1   3   27.36    7.21
  -6  -1   3   13.61    6.99
  -6   1   4  745.53   61.42
  -6   1   4  683.76   61.84
   6  -1  -4  699.53   61.82
   6  -1  -4  659.42   60.48
   6   1  -4  674.76   62.46
   6   1  -4  612.65   61.01
  -6  -1   4  723.24   61.98
  -6  -1   4  679.68   62.66
  -6   1   5   80.68   12.53
  -6   1   5  122.11   15.11
   6  -1  -5   92.26   13.37
   6  -1  -5   90.31   12.92
   6   1  -5  106.23   14.48
   6   1  -5   99.30   13.87
  -6  -1   5   94.83   13.57
  -6  -1   5  102.54   14.89
  -6   1   6   79.23   11.56
  -6   1   6   93.21   13.39
   6  -1  -6   72.97   11.65
   6  -1  -6   65.47   10.52
   6   1  -6   63.52   11.71
   6   1  -6   75.62   11.88
  -6  -1   6   56.73   10.79
  -6  -1   6   68.83   12.61
  -6   1   7  196.03   22.43
  -6   1   7  157.58   22.30
   6  -1  -7  230.86   23.86
   6  -1  -7  192.27   22.07
   6   1  -7  196.65   23.71
   6   1  -7  221.14   23.58
  -6  -1   7  235.94   23.80
  -6  -1   7  240.53   25.43
  -6   1   8  566.49   55.54
  -6   1   8  650.95   57.24
   6  -1  -8  561.86   55.86
   6  -1  -8  603.29   55.40
   6   1  -8  531.72   56.05
   6   1  -8  647.35   56.67
  -6  -1   8  702.58   57.13
  -6  -1   8  643.11   58.10
  -6   1   9   12.58    6.40
  -6   1   9    0.00    4.90
   6  -1  -9    8.15    5.71
   6  -1  -9   15.04    5.64
   6   1  -9   10.84    6.40
   6   1  -9    7.31    5.08
  -6  -1   9   12.18    5.90
  -6  -1   9   15.46    7.05
  -6   1  10   78.60   12.66
  -6   1  10   63.60   12.04
   6  -1 -10   83.07   12.89
   6  -1 -10   74.24   11.71
   6   1 -10   77.47   13.16
   6   1 -10   98.65   13.53
  -6  -1  10   75.69   12.35
  -6  -1  10   64.52   12.80
  -6   1  11   13.13    6.53
  -6   1  11    8.87    5.88
   6  -1 -11    9.49    6.37
   6  -1 -11   12.68    5.90
   6   1 -11   11.34    6.19
   6   1 -11   11.28    5.84
  -6  -1  11   18.19    6.99
  -6   1  12  243.13   27.89
   6  -1 -12  192.64   26.18
   6   1 -12  227.40   27.28
   6   1 -12  291.93   28.31
  -6  -1  12  289.06   29.52
  -6   1  13   54.72   10.77
   6  -1 -13   47.96   10.48
   6   1 -13   49.24   10.32
   6   1 -13   43.09    9.45
  -6  -1  13   17.20    7.91
  -6   1  14  133.78   18.94
   6  -1 -14  146.42   19.12
   6   1 -14  130.02   18.78
   6   1 -14  162.60   19.21
  -6  -1  14  106.14   17.90
  -6   1  15   10.73    7.26
   6  -1 -15   17.57    7.51
   6   1 -15   10.17    6.39
   6   1 -15    5.49    5.45
  -6  -1  15    0.00    5.51
  -6   1  16    0.00    5.36
   6  -1 -16    6.05    5.17
   6   1 -16   11.72    6.51
  -6  -1  16    6.59    6.20
  -6   1  17    9.74    7.06
  -6  -1  17    1.88    5.07
  -6   1  18  164.91   23.81
  -6  -1  18  205.07   25.57
  -6   1  19   25.09    9.98
   6  -1 -19   41.94   11.33
   6   1 -19   13.14    7.72
  -6  -1  19   41.30   10.75
  -6   1  20    1.82    6.82
   6  -1 -20    0.00    7.16
   6   1 -20    1.17    6.08
  -6  -1  20    1.49    5.93
  -6   1  21    0.00    7.22
   6  -1 -21   -0.00    6.97
   6   1 -21   -0.00    6.42
  -6  -1  21    7.67    6.86
  -6   1  22    9.10    7.68
   6  -1 -22    4.04    8.06
   6   1 -22   12.65    7.70
  -6  -1  22   12.39    8.09
  -6   1  23    0.00    6.83
   6  -1 -23    5.05    8.77
   6   1 -23    6.36    7.94
  -6  -1  23    0.00    5.96
  -6   1  24   -0.00    7.52
   6  -1 -24   19.72    8.76
   6   1 -24   21.49    8.98
  -6  -1  24   10.28    8.07
   6  -1 -25   13.47    8.50
   6   1 -25    0.00    7.04
  -6  -1  25   -0.00    6.69
   6  -1 -26   -0.00    8.19
   6   1 -26    0.00    7.32
  -6  -1  26    0.00    7.12
   6  -1 -27   -0.00    8.84
   6  -1 -28   45.03   12.35
   6   1 -28   13.69    9.27
   6  -1 -29    0.05    6.88
   6   1 -29    0.00    6.48
   6  -1 -30   20.63   10.12
   6   1 -30   10.73    8.24
   6  -1 -31    2.12    5.77
   6   1 -31    2.70    7.47
   6  -1 -32   -0.00    6.82
   6   1 -32    0.00    7.09
   6  -1 -33    0.00    6.95
   6   1 -33   -0.00    7.51
   6  -1 -34    0.00    8.38
   6   1 -34    0.03    7.02
   6  -1 -35    2.37    7.71
   6   1 -35    1.56    7.73
   6  -1 -36    8.87    9.19
   6   1 -36    3.28    7.53
   6  -1 -37    3.70    8.00
   6   1 -37    7.05    7.16
   6  -1 -38    2.09    6.80
   6   1 -38   -0.00    7.73
  -6   2   1    0.00    3.34
  -6   2   1    2.85    4.57
   6  -2  -1    3.22    4.12
   6  -2  -1    7.21    3.83
   6  -2  -1    0.00    3.47
   6   2  -1    4.84    5.24
   6   2  -1    5.53    5.28
   6   2  -1    3.58    4.68
  -6  -2   1    8.37    5.70
  -6  -2   1    6.03    4.84
  -6  -2   1    2.05    4.89
  -6   2   2   21.23    5.68
  -6   2   2   10.83    5.37
   6  -2  -2    6.93    4.69
   6  -2  -2    7.07    4.11
   6   2  -2   12.38    5.90
   6   2  -2    8.32    5.69
   6   2  -2   17.03    6.63
  -6  -2   2   19.31    6.72
  -6  -2   2    7.18    5.39
  -6  -2   2    6.99    5.44
  -6   2   3    3.47    3.89
  -6   2   3    3.77    4.48
   6  -2  -3    3.35    4.51
   6  -2  -3    5.03    3.79
   6   2  -3    4.69    4.86
   6   2  -3    0.00    4.48
  -6  -2   3    4.17    4.36
  -6  -2   3    0.00    4.66
  -6   2   4   67.28   10.05
  -6   2   4   63.13   10.44
   6  -2  -4   51.75    9.56
   6  -2  -4   59.41    9.36
   6   2  -4   82.20   12.43
   6   2  -4   60.94   10.85
  -6  -2   4   49.66   10.07
  -6  -2   4   67.02   11.43
  -6   2   5    8.14    5.05
  -6   2   5    3.62    4.76
   6  -2  -5    8.31    4.68
   6  -2  -5   11.14    4.69
   6   2  -5   13.01    6.45
   6   2  -5    7.55    5.19
  -6  -2   5    7.81    4.82
  -6  -2   5   16.38    6.87
  -6   2   6  281.25   29.49
  -6   2   6  277.79   29.85
   6  -2  -6  273.25   29.50
   6  -2  -6  288.43   28.83
   6   2  -6  343.11   32.34
   6   2  -6  335.57   31.49
  -6  -2   6  284.30   30.02
  -6  -2   6  279.05   31.30
  -6   2   7   48.70    9.40
  -6   2   7   46.80    9.86
   6  -2  -7   41.60    8.78
   6  -2  -7   49.05    8.65
   6   2  -7   32.33    9.01
   6   2  -7   48.00    9.83
  -6  -2   7   70.02   10.58
  -6  -2   7   62.54   11.24
  -6   2   8    5.03    4.48
  -6   2   8   -0.00    3.75
   6  -2  -8   13.78    6.29
   6  -2  -8    1.51    3.96
   6   2  -8    3.61    5.19
   6   2  -8    8.07    5.62
  -6  -2   8    0.00    4.99
  -6  -2   8    4.68    5.37
  -6   2   9    3.55    5.09
  -6   2   9    0.87    4.62
   6  -2  -9    6.98    5.48
   6  -2  -9   -0.00    4.28
   6   2  -9    0.47    4.20
   6   2  -9    3.01    4.80
  -6  -2   9    3.17    4.71
  -6  -2   9   -0.00    4.60
  -6   2  10  213.90   25.67
  -6   2  10  188.29   25.36
   6  -2 -10  256.94   26.88
   6   2 -10  337.26   29.67
   6   2 -10  230.18   26.32
  -6  -2  10  252.34   28.25
  -6   2  11  204.85   22.86
  -6   2  11  181.17   22.63
   6  -2 -11  198.25   22.69
   6   2 -11  166.54   22.54
   6   2 -11  174.81   22.24
  -6  -2  11  196.91   24.05
  -6   2  12   66.67   12.93
   6  -2 -12   98.69   14.53
   6   2 -12   90.45   14.45
   6   2 -12   95.88   14.24
  -6  -2  12   72.62   13.88
  -6   2  13   10.38    6.28
   6  -2 -13    1.90    4.79
   6   2 -13    0.00    4.92
   6   2 -13    2.96    4.40
  -6  -2  13    9.76    6.48
  -6   2  14  100.72   15.64
   6  -2 -14   94.49   15.11
   6   2 -14  100.56   15.81
   6   2 -14   86.20   14.51
  -6  -2  14   89.85   15.33
  -6   2  15   12.86    7.34
   6  -2 -15   36.45    9.86
   6   2 -15   24.71    8.14
   6   2 -15   28.11    8.13
  -6  -2  15   36.87   10.14
  -6   2  16   54.88   11.67
   6  -2 -16   63.26   12.52
   6   2 -16   54.03   11.35
  -6  -2  16   55.85   12.47
  -6   2  17    8.39    6.58
   6   2 -17   15.69    6.68
  -6  -2  17   22.11    8.40
  -6   2  18   16.39    7.63
   6   2 -18   10.43    6.16
   6   2 -18   11.44    6.81
  -6  -2  18   19.73    8.33
  -6   2  19    2.35    5.91
   6  -2 -19    3.16    6.97
   6   2 -19    2.57    6.47
  -6  -2  19    2.96    7.12
  -6   2  20  103.97   17.47
   6  -2 -20  110.98   18.40
   6   2 -20   85.07   16.40
  -6  -2  20  142.73   20.39
  -6   2  21    8.06    6.44
   6  -2 -21    5.31    7.46
   6   2 -21    0.89    5.85
  -6  -2  21    0.94    5.78
   6  -2 -22    6.00    9.23
   6   2 -22    2.69    6.03
  -6  -2  22   26.12   10.16
   6  -2 -23   13.22    8.98
   6   2 -23   -0.00    5.66
  -6  -2  23   -0.00    5.96
   6  -2 -24   13.65    9.06
   6   2 -24   10.02    8.48
  -6  -2  24    3.23    7.50
   6  -2 -25    7.98    8.60
   6   2 -25    1.99    7.87
  -6  -2  25    0.05    6.61
   6  -2 -26   29.38   10.76
   6   2 -26   31.69   10.60
  -6   2  27    6.33    6.55
   6  -2 -27    3.53    7.67
   6   2 -27    8.98    8.53
  -6   2  28    6.63    8.84
   6  -2 -28    7.63    8.89
   6   2 -28   12.69    7.98
  -6   2  29    0.00    6.46
   6  -2 -29   -0.00    7.90
   6   2 -29    6.76    7.73
  -6   2  30    8.16    7.87
   6  -2 -30    2.95    7.94
   6   2 -30   13.44    7.96
   6  -2 -31   -0.00    7.34
   6   2 -31    4.97    6.62
   6  -2 -32   15.05    9.74
   6   2 -32    8.39    9.24
   6  -2 -33    1.92    9.16
   6   2 -33    2.24    7.55
   6  -2 -34    3.08    8.92
   6   2 -34    0.00    6.38
   6  -2 -35   17.75   10.31
   6   2 -35   -0.00    6.80
   6  -2 -36   -0.00    8.45
   6   2 -36   15.10   10.24
   6  -2 -37   -0.00    8.56
   6   2 -37    6.53    7.31
   6   2 -38    0.00    8.08
  -6   3   1    3.36    3.51
  -6   3   1    0.00    3.73
   6  -3  -1    4.14    3.50
   6  -3  -1    2.02    3.55
   6  -3  -1    1.83    2.90
   6   3  -1    0.66    4.80
   6   3  -1    7.48    5.61
   6   3  -1    4.47    4.69
  -6  -3   1    1.09    4.71
  -6  -3   1    2.33    4.29
  -6  -3   1    5.88    5.07
  -6   3   2  139.88   14.51
  -6   3   2  119.56   14.23
   6  -3  -2  107.77   13.69
   6  -3  -2  121.25   12.93
   6   3  -2  100.86   16.02
   6   3  -2   99.06   15.80
   6   3  -2  124.53   16.28
  -6  -3   2  121.79   16.36
  -6  -3   2   95.87   14.84
  -6  -3   2  100.24   15.70
  -6   3   3  103.07   13.60
  -6   3   3   98.81   13.72
   6  -3  -3  112.69   14.05
   6  -3  -3  129.88   13.55
   6   3  -3   93.41   15.38
   6   3  -3  162.80   18.14
   6   3  -3  121.47   16.21
  -6  -3   3   96.16   15.51
  -6  -3   3  118.47   15.71
  -6  -3   3  118.72   16.71
  -6   3   4   48.21    7.98
  -6   3   4   25.97    7.06
   6  -3  -4   27.95    6.72
   6  -3  -4   20.71    5.73
   6   3  -4   27.60    8.00
   6   3  -4   40.93    8.87
  -6  -3   4   26.14    7.53
  -6  -3   4   31.54    8.83
  -6   3   5    3.20    4.19
  -6   3   5    9.60    5.13
   6  -3  -5    3.44    3.95
   6  -3  -5    4.90    3.73
   6   3  -5    8.02    5.44
   6   3  -5   12.18    6.31
  -6  -3   5    9.97    5.16
  -6  -3   5   12.60    6.10
  -6   3   6   13.84    5.86
  -6   3   6    8.45    5.28
   6  -3  -6   16.72    5.63
   6  -3  -6   14.46    4.64
   6   3  -6   13.70    5.91
   6   3  -6    6.89    6.00
  -6  -3   6    8.52    5.51
  -6  -3   6   19.74    7.49
  -6   3   7   21.09    6.76
  -6   3   7   34.97    7.31
   6  -3  -7   25.22    7.02
   6  -3  -7   30.58    6.32
   6   3  -7   13.00    6.54
   6   3  -7   22.19    7.34
  -6  -3   7    9.29    5.49
  -6  -3   7   16.40    6.66
  -6   3   8  378.77   36.79
   6  -3  -8  350.85   36.29
   6   3  -8  345.88   37.88
   6   3  -8  485.95   39.92
  -6  -3   8  321.03   37.60
  -6   3   9   63.88   11.14
  -6   3   9   72.72   11.47
   6  -3  -9   57.35   10.69
   6   3  -9   57.07   11.03
  -6  -3   9   54.25   11.70
  -6   3  10   25.41    7.42
  -6   3  10   37.43    8.56
   6  -3 -10   21.90    7.25
   6   3 -10   31.01    8.59
   6   3 -10   25.32    7.45
  -6  -3  10   27.71    8.12
  -6   3  11   11.46    5.83
  -6   3  11    5.06    4.49
   6  -3 -11    3.49    5.15
   6   3 -11   10.56    5.81
   6   3 -11    2.26    4.75
  -6  -3  11    0.00    5.05
  -6   3  12   43.66   10.38
   6  -3 -12   77.15   12.58
   6   3 -12   93.26   14.17
   6   3 -12   73.21   12.76
  -6  -3  12   61.43   12.61
  -6   3  13  113.02   16.45
   6  -3 -13  105.00   15.99
   6   3 -13  148.80   18.61
   6   3 -13  113.01   16.72
  -6  -3  13   83.52   15.75
  -6   3  14  118.28   18.17
   6  -3 -14  138.74   18.83
   6   3 -14  156.17   20.20
   6   3 -14  157.61   20.01
  -6  -3  14  109.32   18.72
  -6   3  15    5.78    6.12
   6  -3 -15   18.20    7.38
   6   3 -15   29.78    9.05
  -6  -3  15   19.40    7.66
  -6   3  16   14.18    7.25
   6  -3 -16    8.71    6.61
   6   3 -16   22.36    7.49
  -6  -3  16    5.49    6.09
  -6   3  17   53.49   12.01
   6   3 -17   49.38   11.64
  -6  -3  17   75.26   14.47
   6   3 -18   97.88   15.97
   6   3 -18   93.11   15.72
  -6  -3  18   84.22   16.57
   6  -3 -19   14.88    8.46
   6   3 -19   24.26    8.44
   6   3 -19   30.74    9.57
  -6  -3  19   48.55   12.11
   6  -3 -20    4.51    6.81
   6   3 -20    5.08    6.22
   6   3 -20    0.08    5.78
  -6  -3  20    5.65    7.24
   6  -3 -21    7.78    7.61
   6   3 -21   -0.00    5.94
  -6  -3  21   -0.00    6.85
   6  -3 -22   51.05   13.52
   6   3 -22   24.21    9.99
  -6  -3  22   41.47   12.49
  -6   3  23   12.11    7.25
   6  -3 -23    4.25    8.42
   6   3 -23    4.43    6.26
  -6  -3  23   16.07    8.76
  -6   3  24   26.41   10.04
   6  -3 -24   56.68   13.29
   6   3 -24   52.23   12.77
  -6   3  25    7.30    6.59
   6  -3 -25    0.00    7.59
   6   3 -25    3.35    6.95
  -6   3  26    1.84    6.29
   6  -3 -26    2.02    7.13
   6   3 -26   -0.00    6.97
  -6   3  27   -0.00    6.08
   6  -3 -27   -0.00    7.07
   6   3 -27   -0.00    7.09
  -6   3  28   11.01    8.71
   6  -3 -28   16.41    9.32
   6   3 -28   10.81    7.74
  -6   3  29   10.50    7.81
   6  -3 -29    3.48    7.65
   6   3 -29    2.62    7.23
  -6   3  30    4.07    7.05
   6  -3 -30   12.52    9.44
   6   3 -30    1.38    7.07
  -6   3  31    4.25    8.07
   6  -3 -31    7.19    9.91
   6   3 -31   -0.00    7.54
   6  -3 -32   -0.00    8.87
   6   3 -32    5.52    8.49
   6  -3 -33   -0.00    7.86
   6   3 -33    9.89    7.58
   6  -3 -34   12.99   10.51
   6   3 -34   11.25    9.04
   6  -3 -35   -0.00    8.18
   6   3 -35    1.66    6.47
   6  -3 -36    0.00    9.69
   6   3 -36   -0.00    6.13
   6  -3 -37    5.13    7.80
   6   3 -37    1.47    7.59
   6   3 -38    1.05    7.51
  -6   4   1  145.69   16.33
  -6   4   1  167.43   17.01
   6  -4  -1  132.48   16.06
   6  -4  -1  152.07   14.88
   6   4  -1  118.35   18.81
   6   4  -1  133.31   18.43
  -6  -4   1  203.27   21.76
  -6  -4   1  159.30   19.44
  -6  -4   1  163.62   20.55
  -6   4   2   11.48    4.90
  -6   4   2   13.81    5.18
   6  -4  -2   14.07    4.76
   6  -4  -2    9.83    3.58
   6   4  -2    8.93    6.55
   6   4  -2   21.12    7.63
   6   4  -2   16.92    6.21
  -6  -4   2   19.18    6.48
  -6  -4   2   18.78    6.39
  -6  -4   2   21.35    7.42
  -6   4   3    0.00    3.81
  -6   4   3    7.03    4.22
   6  -4  -3    0.00    3.19
   6  -4  -3    6.00    3.11
   6   4  -3   10.40    5.89
   6   4  -3    3.52    4.51
   6   4  -3    7.10    5.55
  -6  -4   3    6.29    4.95
  -6  -4   3    2.69    4.41
  -6  -4   3    0.00    5.36
  -6   4   4   14.19    5.30
  -6   4   4   22.29    6.10
   6  -4  -4   15.79    5.18
   6  -4  -4    1.30    2.70
   6   4  -4   12.66    7.48
   6   4  -4   13.17    6.70
  -6  -4   4   16.28    7.01
  -6  -4   4   20.35    7.50
  -6   4   5  209.28   22.52
  -6   4   5  223.50   22.70
   6  -4  -5  182.81   21.72
   6  -4  -5  209.66   20.86
   6   4  -5  238.26   25.88
   6   4  -5  200.08   24.38
  -6  -4   5  226.84   25.13
  -6  -4   5  190.51   24.49
  -6   4   6  224.21   23.42
  -6   4   6  195.61   22.75
   6  -4  -6  282.95   24.60
   6   4  -6  174.17   24.33
   6   4  -6  197.75   24.63
  -6  -4   6  206.76   25.33
  -6   4   7   57.81   10.00
  -6   4   7   48.37    9.19
   6  -4  -7   56.20    9.76
   6   4  -7   40.99   10.01
   6   4  -7   59.87   11.30
  -6  -4   7   60.11   11.97
  -6   4   8    3.31    4.74
  -6   4   8    0.00    3.58
   6  -4  -8    3.91    4.27
   6   4  -8    4.65    5.65
   6   4  -8    9.62    5.81
  -6  -4   8    0.00    4.41
  -6   4   9   42.95    9.26
  -6   4   9   37.15    8.93
   6  -4  -9   47.41    9.20
   6   4  -9   44.49    9.92
   6   4  -9   53.85   10.64
  -6  -4   9   48.40   10.90
  -6   4  10   29.16    8.00
  -6   4  10   25.37    7.50
   6  -4 -10   20.41    7.13
   6   4 -10   28.68    8.74
   6   4 -10   44.13    9.50
  -6  -4  10   42.92   10.03
  -6   4  11  125.05   16.53
  -6   4  11  128.85   16.57
   6  -4 -11   85.09   14.58
   6   4 -11  114.63   16.96
   6   4 -11  107.14   16.13
  -6  -4  11  112.02   17.51
  -6   4  12   69.56   12.92
   6  -4 -12   87.09   14.22
   6   4 -12   98.69   15.12
   6   4 -12   82.21   14.04
  -6  -4  12   78.64   14.45
  -6   4  13   31.09    8.30
   6  -4 -13   19.71    8.30
   6   4 -13   25.81    8.61
   6   4 -13   44.22    9.80
  -6  -4  13   23.44    8.45
  -6   4  14    0.00    4.01
   6  -4 -14    4.61    6.30
   6   4 -14    3.56    5.52
  -6  -4  14    3.63    5.52
   6  -4 -15  123.08   17.69
   6   4 -15  108.84   17.01
  -6  -4  15   85.82   16.29
   6  -4 -16  147.13   20.62
   6   4 -16  141.65   20.00
  -6  -4  16  124.08   20.14
   6   4 -17    3.44    6.31
   6   4 -17    8.07    6.03
  -6  -4  17    0.00    6.35
   6   4 -18   29.91    9.21
   6   4 -18   27.20    9.33
  -6  -4  18   39.58   11.25
   6  -4 -19   66.73   14.69
   6   4 -19   93.76   15.66
   6   4 -19   70.74   14.10
  -6  -4  19   67.18   14.97
  -6   4  20   56.75   13.48
   6  -4 -20   86.84   15.87
   6   4 -20   44.33   12.57
   6   4 -20   64.62   13.54
  -6  -4  20   83.90   16.16
  -6   4  21   16.16    8.69
   6  -4 -21   -0.00    6.45
   6   4 -21    4.27    5.80
   6   4 -21   -0.00    5.16
  -6  -4  21    3.37    7.13
  -6   4  22    4.88    7.47
   6  -4 -22    6.34    7.94
   6   4 -22    5.21    6.60
  -6   4  23    0.00    6.35
   6  -4 -23    5.60    7.25
   6   4 -23    6.79    7.23
  -6   4  24   -0.00    6.83
   6  -4 -24   -0.00    5.79
   6   4 -24    0.00    6.25
  -6   4  25   -0.00    5.83
   6  -4 -25    0.64    7.36
   6   4 -25    0.00    6.84
  -6   4  26    1.02    6.46
   6  -4 -26   -0.00    6.17
   6   4 -26   12.66    7.77
  -6   4  27    9.07    7.81
   6  -4 -27    1.87    6.25
   6   4 -27    3.01    6.65
  -6   4  28   -0.00    6.32
   6  -4 -28    7.65    9.51
   6   4 -28    0.49    6.59
  -6   4  29   -0.00    6.95
   6  -4 -29   -0.00    7.32
   6   4 -29   -0.00    6.23
  -6   4  30    6.75    7.62
   6  -4 -30   16.74    9.24
   6   4 -30    9.04    7.44
  -6   4  31   17.09    8.67
   6  -4 -31    0.00    8.69
   6   4 -31    2.57    6.90
   6  -4 -32    0.00    8.47
   6   4 -32   -0.00    6.50
   6  -4 -33   -0.00    7.41
   6   4 -33   -0.00    5.59
   6  -4 -34   -0.00    7.99
   6   4 -34    3.07    7.80
   6  -4 -35    4.86    7.96
   6   4 -35    2.71    7.11
   6  -4 -36   -0.00    7.66
   6   4 -36    5.86    7.75
   6  -4 -37    6.16    9.08
   6   4 -37    0.86    6.62
   6   4 -38   -0.00    6.59
  -6   5   1   14.28    4.64
  -6   5   1    9.58    4.19
   6  -5  -1    5.64    3.45
   6  -5  -1   16.03    3.40
   6  -5  -1   10.06    2.66
   6   5  -1   15.94    6.91
   6   5  -1   25.38    7.29
  -6  -5   1   14.26    6.59
  -6  -5   1   16.73    7.18
  -6   5   2   92.65   11.50
  -6   5   2   75.52   10.90
   6  -5  -2   68.79   10.34
   6  -5  -2   88.13    9.44
   6   5  -2  102.67   15.46
   6   5  -2   93.98   14.22
  -6  -5   2   93.45   14.55
  -6  -5   2   87.98   15.14
  -6   5   3   90.10   13.25
  -6   5   3   98.60   13.35
   6  -5  -3  121.30   13.92
   6  -5  -3  132.10   12.44
   6   5  -3  105.27   16.75
   6   5  -3  110.31   16.88
   6   5  -3  139.44   17.41
  -6  -5   3  121.18   17.37
  -6  -5   3   91.55   16.10
  -6   5   4  110.79   13.09
  -6   5   4   74.37   11.25
   6  -5  -4   75.56   11.27
   6   5  -4  113.89   15.99
   6   5  -4   94.00   14.98
   6   5  -4   76.85   13.89
  -6  -5   4   95.81   15.16
  -6  -5   4   81.32   14.28
  -6   5   5    0.00    4.11
  -6   5   5    3.07    3.83
   6  -5  -5    5.36    3.95
   6   5  -5    0.68    5.44
   6   5  -5    1.01    4.69
  -6  -5   5    5.27    5.75
  -6  -5   5   -0.00    4.39
  -6   5   6    3.29    4.72
  -6   5   6    4.88    4.08
   6  -5  -6    4.70    4.19
   6   5  -6    2.10    4.37
   6   5  -6    1.58    5.02
  -6  -5   6    0.00    4.84
  -6  -5   6   -0.00    4.50
  -6   5   7   56.87   10.36
  -6   5   7   82.92   11.34
   6  -5  -7   53.34   10.03
   6   5  -7   51.30   11.43
   6   5  -7   72.42   12.62
  -6  -5   7   69.56   13.12
  -6   5   8   36.72    8.63
  -6   5   8   37.76    8.19
   6  -5  -8   50.51    9.13
   6   5  -8   29.63    9.05
   6   5  -8   50.80   11.02
  -6  -5   8   47.37   11.06
  -6   5   9  101.02   13.49
  -6   5   9   72.94   12.13
   6  -5  -9   88.87   12.91
   6   5  -9   81.36   13.82
   6   5  -9   77.29   13.70
  -6  -5   9   58.23   12.89
  -6   5  10   37.25    8.39
  -6   5  10   44.41    9.33
   6  -5 -10   44.31    9.38
   6   5 -10   29.11    8.91
   6   5 -10   26.75    9.06
  -6  -5  10   31.82    9.45
  -6   5  11   -0.00    4.13
  -6   5  11    1.92    3.96
   6  -5 -11    2.26    4.98
   6   5 -11    3.69    5.27
   6   5 -11    2.20    5.04
  -6  -5  11   -0.00    5.30
   6  -5 -12   11.68    6.77
   6   5 -12    3.77    5.30
  -6  -5  12    6.65    7.07
   6  -5 -13  229.66   25.61
   6   5 -13  191.08   24.71
  -6  -5  13  175.37   25.19
   6  -5 -14  192.07   25.29
   6   5 -14  258.64   27.98
  -6  -5  14  201.76   26.85
   6  -5 -15   -0.00    6.32
   6   5 -15   -0.00    5.32
  -6  -5  15    1.48    6.55
   6   5 -16   -0.00    6.52
   6   5 -16    6.70    6.37
  -6  -5  16    3.21    6.23
  -6   5  17   -0.00    5.95
   6   5 -17   -0.00    4.91
   6   5 -17    2.15    6.06
  -6  -5  17   -0.00    6.07
  -6   5  18   65.03   13.80
   6   5 -18   80.40   15.21
   6   5 -18   70.62   14.42
  -6  -5  18  110.33   17.90
  -6   5  19   11.09    6.81
   6  -5 -19   16.39    8.39
   6   5 -19   15.53    8.12
   6   5 -19    3.94    6.20
  -6  -5  19    8.54    8.17
  -6   5  20    0.00    5.72
   6  -5 -20   16.42    8.65
   6   5 -20    7.77    7.18
  -6   5  21    3.77    6.37
   6  -5 -21    0.90    7.14
   6   5 -21   -0.00    6.51
  -6   5  22   -0.00    6.12
   6  -5 -22   -0.00    8.17
   6   5 -22   -0.00    6.17
  -6   5  23   19.12    9.42
   6  -5 -23   10.81    8.53
   6   5 -23   19.19    8.31
  -6   5  24   14.14    8.47
   6  -5 -24   14.92    9.03
   6   5 -24   14.52    8.22
  -6   5  25    0.00    5.85
   6  -5 -25    6.84    8.10
   6   5 -25   11.30    7.92
  -6   5  26   -0.00    6.25
   6  -5 -26    6.00    8.75
   6   5 -26    5.43    7.00
  -6   5  27    0.97    5.36
   6  -5 -27    0.00    8.17
   6   5 -27    4.99    6.89
  -6   5  28    0.00    6.63
   6  -5 -28    0.00    7.14
   6   5 -28    2.89    6.63
  -6   5  29    7.69    8.13
   6  -5 -29    7.19    9.09
   6   5 -29    4.44    8.38
  -6   5  30    6.07    7.71
   6  -5 -30   10.69    9.13
   6   5 -30    2.62    6.49
  -6   5  31   -0.00    7.60
   6  -5 -31    0.00    7.91
   6   5 -31   -0.00    6.96
  -6   5  32    0.00    6.95
   6  -5 -32    0.00    8.99
   6   5 -32    0.00    6.55
   6  -5 -33   -0.00    7.90
   6   5 -33    0.18    8.07
   6  -5 -34    2.13    7.72
   6   5 -34   10.50    7.26
   6  -5 -35    0.75    7.42
   6   5 -35   -0.00    7.46
   6  -5 -36   -0.00    8.45
   6   5 -36   -0.00    6.57
   6   5 -37    3.00    7.27
   6   5 -38   -0.00    5.71
  -6   6   1  116.70   12.38
  -6   6   1  119.08   12.42
   6  -6  -1  114.78   12.09
   6  -6  -1   91.39    8.76
   6  -6  -1   91.73    8.74
   6   6  -1  112.21   17.02
   6   6  -1   89.94   15.09
  -6  -6   1  144.89   17.98
  -6   6   2   26.49    6.15
  -6   6   2   29.83    6.05
   6  -6  -2   33.04    6.01
   6  -6  -2   23.26    4.10
   6  -6  -2   26.65    4.04
   6   6  -2   33.88    9.22
   6   6  -2   34.59    8.86
  -6  -6   2   30.38    9.09
  -6  -6   2   32.72    9.82
  -6   6   3    5.40    3.60
  -6   6   3   -0.00    2.82
   6  -6  -3    0.00    3.19
   6   6  -3   12.19    7.16
   6   6  -3    4.61    4.77
  -6  -6   3    5.30    5.76
  -6  -6   3    0.58    4.67
  -6   6   4   14.16    5.00
  -6   6   4   20.03    5.74
   6  -6  -4   22.44    5.57
   6   6  -4   10.00    7.37
   6   6  -4   21.30    7.70
   6   6  -4   27.55    8.18
  -6  -6   4   13.98    7.44
  -6  -6   4   14.59    6.92
  -6   6   5  113.19   14.20
  -6   6   5  118.02   14.51
   6  -6  -5  116.95   14.54
   6   6  -5  134.50   18.29
   6   6  -5  114.38   17.22
  -6  -6   5   98.95   16.60
  -6  -6   5   93.60   16.55
  -6   6   6   94.95   11.75
  -6   6   6   37.34    9.00
   6  -6  -6   72.25   10.77
   6   6  -6   72.02   13.87
   6   6  -6   61.59   12.08
  -6  -6   6   79.97   13.72
  -6  -6   6   79.67   13.98
  -6   6   7   76.30   10.43
  -6   6   7   40.41    8.34
   6  -6  -7   39.84    8.78
   6   6  -7   27.74    9.58
   6   6  -7   53.76   11.44
  -6  -6   7   46.00   10.57
  -6  -6   7   53.50   11.85
  -6   6   8   10.92    5.43
   6  -6  -8   13.71    6.12
   6   6  -8    6.60    5.62
   6   6  -8   16.23    7.56
  -6  -6   8   15.85    7.58
  -6   6   9   97.05   13.68
   6  -6  -9   80.28   13.58
   6   6  -9   92.21   15.79
  -6  -6   9  124.85   18.18
  -6   6  10   66.13   11.51
   6  -6 -10   95.42   13.85
   6   6 -10   62.92   13.35
  -6  -6  10   62.79   13.38
  -6   6  11   58.60   10.67
   6  -6 -11   58.86   11.28
   6   6 -11   46.75   11.24
  -6  -6  11   46.71   11.41
   6  -6 -12   34.78    9.71
   6   6 -12   43.13   11.45
  -6  -6  12   71.31   13.42
  -6   6  13    3.12    5.34
   6  -6 -13    0.00    6.15
   6   6 -13    4.47    6.52
  -6  -6  13    5.49    6.79
  -6   6  14    6.29    5.56
   6  -6 -14   -0.00    5.73
   6   6 -14    1.42    5.30
   6   6 -14    3.70    5.83
  -6  -6  14    0.00    6.48
  -6   6  15   55.64   11.54
   6  -6 -15   48.50   12.12
   6   6 -15   61.03   13.31
   6   6 -15   69.24   13.71
  -6  -6  15   80.86   15.26
  -6   6  16    5.68    5.69
   6   6 -16   13.85    7.36
   6   6 -16   13.34    7.53
  -6  -6  16    9.42    7.97
  -6   6  17    6.48    5.49
   6   6 -17   18.57    8.38
  -6  -6  17   11.28    7.53
  -6   6  18   22.28    8.65
   6  -6 -18   14.90    8.10
   6   6 -18   32.53    9.94
  -6   6  19    8.27    6.95
   6  -6 -19    9.51    8.43
   6   6 -19   22.90    8.82
  -6   6  20   -0.00    5.56
   6  -6 -20    1.87    8.53
   6   6 -20    1.23    6.14
  -6   6  21   18.36    8.49
   6  -6 -21   11.26    9.38
   6   6 -21   31.85    9.81
  -6   6  22    4.72    6.19
   6  -6 -22    3.80    7.65
   6   6 -22    7.56    6.61
  -6   6  23   13.91    7.92
   6  -6 -23   13.46    9.71
   6   6 -23   12.25    7.87
  -6   6  24   -0.00    5.81
   6  -6 -24   10.68    8.49
   6   6 -24   -0.00    5.76
  -6   6  25   23.92    9.69
   6  -6 -25   24.04   10.83
   6   6 -25   10.50    8.55
  -6   6  26   14.36    7.82
   6  -6 -26    8.09    7.66
   6   6 -26   13.05    8.98
  -6   6  27    4.53    7.09
   6  -6 -27    1.12    7.01
   6   6 -27   15.36    8.13
  -6   6  28   -0.00    7.13
   6  -6 -28   -0.00    6.58
   6   6 -28    0.97    6.03
  -6   6  29   -0.00    6.56
   6  -6 -29    3.88    8.28
   6   6 -29    5.65    6.90
  -6   6  30   -0.00    6.95
   6  -6 -30   18.38   10.38
   6   6 -30   -0.00    6.46
  -6   6  31    1.47    6.80
   6  -6 -31   -0.00    8.11
   6   6 -31   15.06    9.82
  -6   6  32    0.00    7.17
   6  -6 -32    2.92    7.76
   6   6 -32    5.34    7.22
  -6   6  33   -0.00    6.12
   6  -6 -33   -0.00    9.32
   6   6 -33   -0.00    8.41
   6  -6 -34    1.69    6.93
   6   6 -34   -0.00    6.87
   6  -6 -35    4.85    9.46
   6   6 -35    7.09    8.83
   6  -6 -36   -0.00    7.88
   6   6 -36    1.34    6.44
   6   6 -37   -0.00    7.55
  -6   7   1   14.50    4.12
  -6   7   1   12.82    4.19
   6  -7  -1   14.23    4.14
   6   7  -1   26.44    9.05
   6   7  -1    9.29    6.04
  -6   7   2   10.00    4.01
  -6   7   2   11.53    4.46
   6  -7  -2    9.46    4.38
   6   7  -2   17.85    7.99
   6   7  -2   20.11    7.59
  -6   7   3  216.28   20.82
  -6   7   3  199.80   20.94
   6  -7  -3  178.83   20.50
   6   7  -3  201.27   25.88
   6   7  -3  223.75   25.94
  -6   7   4   55.62    8.95
  -6   7   4   56.65    9.08
   6  -7  -4   56.64    9.20
   6   7  -4   53.35   12.26
   6   7  -4   60.22   12.20
  -6  -7   4   84.23   14.40
  -6   7   5   15.19    5.25
   6  -7  -5   17.03    5.61
   6   7  -5   26.09    8.66
   6   7  -5   11.66    7.37
  -6  -7   5   19.91    8.05
  -6   7   6   11.61    5.03
   6  -7  -6    8.90    5.69
   6   7  -6   29.00    8.88
  -6  -7   6   16.92    7.33
  -6   7   7   17.06    6.12
   6  -7  -7   25.51    7.11
   6   7  -7    8.16    6.63
  -6  -7   7   35.35   10.04
  -6   7   8   39.34    7.88
   6  -7  -8    8.55    6.57
   6   7  -8   32.59    9.88
  -6  -7   8   31.23    9.32
  -6   7   9  122.66   15.55
   6  -7  -9  112.15   16.15
   6   7  -9  100.80   17.50
  -6  -7   9  124.38   19.14
  -6   7  10    0.00    4.57
  -6   7  10   -0.00    4.07
   6  -7 -10    2.99    5.52
   6   7 -10    0.00    4.99
  -6  -7  10    0.00    5.90
  -6   7  11    0.00    3.80
  -6   7  11    1.16    4.35
   6  -7 -11    0.00    5.07
   6   7 -11    0.40    5.97
  -6  -7  11    1.87    5.03
  -6   7  12    9.56    5.42
   6  -7 -12   22.69    8.21
   6   7 -12   23.29    8.54
   6   7 -12    6.61    7.05
  -6  -7  12   12.17    7.38
  -6   7  13   93.09   15.05
   6  -7 -13  112.44   17.04
   6   7 -13  110.96   17.18
   6   7 -13   79.74   16.24
  -6  -7  13  115.31   18.65
  -6   7  14   -0.00    5.52
   6  -7 -14    4.12    6.92
   6   7 -14   -0.00    5.97
   6   7 -14    1.53    5.98
  -6  -7  14    2.49    6.31
  -6   7  15   -0.00    5.60
   6  -7 -15   -0.00    6.19
   6   7 -15    0.98    5.80
  -6   7  16    1.30    5.40
   6   7 -16    3.99    5.33
  -6   7  17    0.12    5.05
   6   7 -17    7.44    6.95
  -6   7  18    5.85    5.64
   6  -7 -18    1.57    6.17
   6   7 -18   -0.00    6.18
  -6   7  19   41.06   10.84
   6  -7 -19   46.34   12.52
   6   7 -19   40.55   11.23
  -6   7  20    5.96    5.98
   6  -7 -20    0.00    7.13
   6   7 -20   17.31    7.79
  -6   7  21    1.69    5.98
   6  -7 -21    1.70    6.13
   6   7 -21    0.00    5.47
  -6   7  22    2.87    6.04
   6  -7 -22    8.44    8.04
   6   7 -22    0.62    6.32
  -6   7  23    1.86    6.20
   6  -7 -23    3.50    7.26
   6   7 -23    9.64    7.43
  -6   7  24    7.17    7.51
   6  -7 -24    7.89    8.32
   6   7 -24   -0.00    5.64
  -6   7  25    5.60    7.18
   6  -7 -25   12.04    8.90
   6   7 -25    5.81    6.30
  -6   7  26    8.02    7.25
   6  -7 -26    6.33    8.07
   6   7 -26    0.62    6.27
  -6   7  27    2.91    7.11
   6  -7 -27    0.00    7.23
   6   7 -27   -0.00    6.27
  -6   7  28    0.89    6.48
   6  -7 -28   10.19    8.23
   6   7 -28    0.00    6.80
  -6   7  29    6.63    8.55
   6  -7 -29   14.87   10.02
   6   7 -29   13.25    8.78
  -6   7  30   -0.00    6.14
   6  -7 -30    4.32    8.61
   6   7 -30    4.41    7.86
  -6   7  31   -0.00    6.26
   6  -7 -31    0.51    7.07
   6   7 -31    2.48    7.72
  -6   7  32    1.73    7.04
   6  -7 -32   -0.00    7.64
   6   7 -32    6.36    8.79
  -6   7  33    0.34    6.46
   6  -7 -33   14.64   10.39
   6   7 -33    3.56    7.58
  -6   7  34    2.11    6.92
   6  -7 -34    0.60    8.11
   6   7 -34    1.82    5.84
   6  -7 -35    0.82    7.79
   6   7 -35   13.50    9.00
   6   7 -36   -0.00    7.93
   6   7 -37   -0.00    7.24
  -6   8   1  107.74   11.69
   6  -8  -1  108.22   12.13
   6   8  -1  104.65   17.47
   6   8  -1   82.58   15.78
  -6   8   2    8.63    3.58
   6  -8  -2    4.71    3.49
   6   8  -2    3.83    6.39
   6   8  -2    6.57    5.78
  -6   8   3   -0.00    3.19
   6  -8  -3    1.38    3.22
   6  -8  -3   -0.00    1.13
   6  -8  -3   -0.00    1.03
   6   8  -3   -0.00    6.09
   6   8  -3    0.00    5.35
  -6   8   4   -0.00    3.55
   6  -8  -4    2.93    4.11
   6   8  -4    0.64    5.33
   6   8  -4    3.86    5.90
  -6   8   5  200.44   19.83
   6  -8  -5  180.76   20.49
   6   8  -5  160.57   23.58
   6   8  -5  156.24   23.01
  -6   8   6    8.80    4.79
  -6   8   6    0.00    3.37
   6  -8  -6    0.00    4.77
   6   8  -6    0.00    5.06
   6   8  -6    3.18    5.67
  -6  -8   6   11.24    7.02
  -6   8   7   56.63    9.86
  -6   8   7   66.61   10.68
   6  -8  -7   55.30   10.67
   6   8  -7   55.97   13.05
  -6  -8   7   74.34   14.64
  -6   8   8    2.00    4.74
  -6   8   8    3.26    3.79
   6  -8  -8    7.85    5.65
   6   8  -8   -0.00    5.93
   6   8  -8   -0.00    5.41
  -6  -8   8   -0.00    6.33
  -6   8   9   96.72   13.76
  -6   8   9   76.07   12.98
   6  -8  -9  119.72   16.25
   6   8  -9  117.80   18.19
   6   8  -9  134.33   19.18
  -6  -8   9   76.11   15.16
  -6  -8   9   99.53   17.26
  -6   8  10   32.27    7.61
  -6   8  10   31.44    7.68
   6  -8 -10   24.03    8.58
   6   8 -10   29.22    9.75
   6   8 -10   33.22   10.26
  -6  -8  10   20.79    8.74
  -6  -8  10   19.10    8.47
  -6   8  11   50.13   10.63
   6  -8 -11   80.27   13.20
   6   8 -11   58.10   12.78
  -6  -8  11   48.56   11.91
  -6   8  12    6.15    5.38
   6  -8 -12    9.19    7.16
   6   8 -12   17.65    7.40
  -6   8  13   -0.00    5.58
   6  -8 -13   -0.00    5.51
   6   8 -13   -0.00    5.63
  -6   8  14   -0.00    5.34
   6  -8 -14    0.50    6.30
   6   8 -14    5.48    6.73
  -6   8  15   74.23   13.15
   6   8 -15   65.65   14.26
  -6   8  16   -0.00    4.62
   6   8 -16   -0.00    6.75
  -6   8  17   19.34    8.08
   6  -8 -17   21.41    8.93
   6   8 -17   17.09    7.89
  -6   8  18    4.77    5.87
   6  -8 -18   -0.00    6.86
   6   8 -18   -0.00    5.15
  -6   8  19   13.85    7.84
   6  -8 -19   12.03    8.04
   6   8 -19   21.24    8.62
  -6   8  20    0.00    5.52
   6  -8 -20   -0.00    6.46
   6   8 -20    0.61    5.25
  -6   8  21    4.55    5.59
   6  -8 -21    4.91    6.49
   6   8 -21   12.61    7.84
  -6   8  22   -0.00    5.17
   6  -8 -22    7.02    7.86
   6   8 -22    7.00    8.17
  -6   8  23    4.69    5.80
   6  -8 -23    5.71    7.76
   6   8 -23   10.14    8.07
  -6   8  24   -0.00    5.55
   6  -8 -24   -0.00    6.71
   6   8 -24    0.00    4.97
  -6   8  25    7.75    7.58
   6  -8 -25   10.79    9.06
   6   8 -25   12.20    8.76
  -6   8  26   11.72    7.96
   6  -8 -26    0.00    6.27
   6   8 -26    9.31    7.43
  -6   8  27    4.83    7.14
   6  -8 -27   10.41    8.18
   6   8 -27   -0.00    7.36
  -6   8  28    9.76    8.51
   6  -8 -28    6.46    7.61
   6   8 -28    0.00    4.70
  -6   8  29    0.00    5.85
   6  -8 -29    0.00    8.38
   6   8 -29    0.84    6.13
  -6   8  30   -0.00    5.83
   6  -8 -30    0.00    7.13
   6   8 -30    6.50    7.33
  -6   8  31    0.14    7.02
   6  -8 -31    0.91    7.26
   6   8 -31   -0.00    7.08
  -6   8  32    1.20    6.66
   6  -8 -32   -0.00    7.36
   6   8 -32    4.41    7.62
  -6   8  33   -0.00    7.00
   6  -8 -33    4.57    8.75
   6   8 -33    0.79    7.41
  -6   8  34   -0.00    7.82
   6  -8 -34   -0.00    9.74
   6   8 -34    6.08    7.75
   6   8 -35    7.53    8.12
   6   8 -36    0.00    6.26
   6   9  -1   12.28    6.97
  -6  -9   1    2.06    5.81
  -6   9   2    5.52    3.60
   6   9  -2   10.69    6.71
  -6  -9   2    8.78    7.46
  -6   9   3  143.02   16.11
   6  -9  -3  135.50   16.16
   6   9  -3  160.50   21.63
  -6  -9   3  131.29   20.43
  -6   9   4   11.78    4.62
   6  -9  -4    6.21    5.03
   6   9  -4    0.00    5.96
  -6  -9   4   10.00    7.20
  -6   9   5    1.77    4.06
   6  -9  -5    4.89    4.85
  -6  -9   5   -0.00    5.98
  -6   9   6   15.03    5.09
   6  -9  -6   19.77    6.75
  -6  -9   6    4.51    6.44
  -6   9   7    9.08    5.32
   6  -9  -7    8.11    5.73
   6   9  -7    4.48    5.85
  -6  -9   7   19.36    8.53
  -6   9   8    0.00    4.55
   6  -9  -8   -0.00    5.30
   6   9  -8    5.02    5.97
  -6  -9   8    4.56    5.66
  -6   9   9   85.40   11.38
  -6   9   9   45.28    9.51
   6  -9  -9   81.92   13.10
   6   9  -9   41.24   11.89
  -6  -9   9   22.90   10.07
  -6   9  10    5.11    4.85
  -6   9  10    1.42    5.02
   6  -9 -10    2.56    5.65
   6   9 -10    4.85    5.90
  -6  -9  10   -0.00    5.43
  -6   9  11    3.78    4.64
   6  -9 -11   -0.00    5.53
   6   9 -11   -0.00    6.59
  -6  -9  11   -0.00    5.81
  -6   9  12   -0.00    4.45
   6  -9 -12    2.30    6.63
   6   9 -12    8.18    7.27
  -6  -9  12   -0.00    6.17
  -6   9  13   58.45   11.26
   6  -9 -13   37.52   11.41
   6   9 -13   46.29   11.39
  -6  -9  13   37.96   11.14
  -6   9  14    2.36    5.12
   6   9 -14    0.00    4.71
  -6   9  15   21.27    7.50
   6   9 -15   15.33    7.97
  -6   9  16    7.44    6.56
   6   9 -16    3.95    7.55
  -6   9  17   11.14    6.75
   6  -9 -17    6.92    7.82
   6   9 -17   12.45    8.23
  -6   9  18   -0.00    5.72
   6  -9 -18    4.02    6.67
   6   9 -18   -0.00    7.00
  -6   9  19   22.44    9.10
   6  -9 -19   19.67    9.51
   6   9 -19   32.69   10.61
  -6   9  20    2.75    4.90
   6  -9 -20   -0.00    6.72
   6   9 -20    3.58    6.11
  -6   9  21   -0.00    5.69
   6  -9 -21    2.29    7.89
   6   9 -21    0.43    5.06
  -6   9  22    1.66    5.83
   6  -9 -22   -0.00    8.55
   6   9 -22   -0.00    5.73
  -6   9  23   24.47    9.52
   6  -9 -23   19.60   10.37
   6   9 -23   22.71   10.06
  -6   9  24   -0.00    5.93
   6  -9 -24    5.19    7.99
   6   9 -24   -0.00    6.04
  -6   9  25    3.39    6.56
   6  -9 -25    6.32    7.94
   6   9 -25   -0.00    5.56
  -6   9  26   10.03    8.30
   6  -9 -26   14.09   10.00
   6   9 -26    0.00    6.15
  -6   9  27   -0.00    6.34
   6  -9 -27    1.05    6.69
   6   9 -27    4.17    7.26
  -6   9  28    0.08    5.79
   6  -9 -28   -0.00    7.57
   6   9 -28    0.00    6.16
  -6   9  29    0.14    6.55
   6  -9 -29    1.40    8.06
   6   9 -29    9.61    8.36
  -6   9  30    6.86    7.64
   6  -9 -30   -0.00    7.20
   6   9 -30   -0.00    7.24
  -6   9  31    0.00    5.65
   6  -9 -31   -0.00    8.75
   6   9 -31    3.63    7.02
  -6   9  32   -0.00    7.09
   6  -9 -32    2.05    8.19
   6   9 -32    4.48    7.56
  -6   9  33   -0.00    6.77
   6  -9 -33    5.87    9.28
   6   9 -33   18.31    8.56
  -6   9  34    3.22    7.36
   6   9 -34   -0.00    6.26
  -6   9  35   13.45    8.69
   6   9 -35    7.05    8.07
   6   9 -36    2.30    7.54
  -6  10   1   22.72    5.21
   6  10  -1   22.54    9.24
  -6 -10   1   15.99    8.42
  -6  10   2    5.87    3.51
   6  10  -2    9.17    8.12
  -6 -10   2    0.00    5.35
  -6  10   3   -0.00    2.89
   6  10  -3   -0.00    5.41
  -6 -10   3    3.01    5.50
  -6  10   4    7.09    4.40
   6  10  -4    0.53    5.48
  -6 -10   4    0.26    5.25
  -6  10   5   32.23    7.49
   6  10  -5   27.86    9.52
  -6 -10   5   34.67   10.70
  -6  10   6    3.13    3.80
   6  10  -6    1.77    5.40
  -6 -10   6    0.00    5.98
  -6  10   7   12.14    5.56
   6  10  -7    9.47    6.21
  -6 -10   7    0.76    6.61
  -6  10   8   -0.00    4.38
   6 -10  -8    2.20    5.32
   6  10  -8    0.78    3.91
  -6 -10   8   -0.00    5.98
  -6  10   9    4.17    4.55
   6 -10  -9   -0.00    5.94
   6  10  -9    0.00    5.96
   6  10  -9   -0.00    4.17
  -6 -10   9   -0.00    5.93
  -6  10  10    0.78    4.26
   6 -10 -10   -0.00    5.81
   6  10 -10    0.73    6.23
  -6 -10  10    0.10    5.76
  -6  10  11   26.12    9.13
   6 -10 -11   67.41   12.97
   6  10 -11   75.12   14.40
  -6 -10  11   70.31   14.92
  -6  10  12    2.32    4.78
   6 -10 -12    0.75    6.01
   6  10 -12    0.00    6.22
  -6 -10  12    0.76    5.71
  -6  10  13    8.74    6.09
   6 -10 -13    9.62    7.05
   6  10 -13    8.27    7.53
  -6 -10  13    6.13    6.56
  -6  10  14    5.70    6.67
   6  10 -14    7.07    7.84
  -6 -10  14    4.10    6.55
  -6  10  15   37.25    9.86
   6  10 -15   25.98    9.44
  -6 -10  15   10.94    7.85
  -6  10  16    4.71    5.60
   6 -10 -16    0.64    6.09
   6  10 -16   -0.00    5.11
  -6  10  17    9.06    6.74
   6 -10 -17    8.37    7.58
   6  10 -17   23.41    8.86
  -6  10  18    1.38    4.48
   6 -10 -18    0.00    7.21
   6  10 -18   -0.00    5.42
  -6  10  19    2.41    6.29
   6 -10 -19    6.37    7.75
   6  10 -19    2.82    6.58
  -6  10  20   -0.00    5.53
   6 -10 -20    1.61    7.12
   6  10 -20    9.80    8.05
  -6  10  21   15.33    8.37
   6 -10 -21   13.78    8.63
   6  10 -21   25.08    9.85
  -6  10  22   -0.00    5.04
   6 -10 -22   -0.00    7.10
   6  10 -22    5.68    7.51
  -6  10  23    6.22    5.50
   6 -10 -23    0.00    7.14
   6  10 -23   -0.00    6.33
  -6  10  24    6.31    6.52
   6 -10 -24   -0.00    7.35
   6  10 -24    4.84    6.38
  -6  10  25    5.66    6.84
   6 -10 -25    5.52    8.00
   6  10 -25    1.47    6.46
  -6  10  26    0.33    6.42
   6 -10 -26    4.29    8.68
   6  10 -26    0.55    5.94
  -6  10  27    3.85    7.19
   6 -10 -27    2.98    8.55
   6  10 -27   10.08    7.84
  -6  10  28    0.00    5.65
   6 -10 -28    0.30    7.72
   6  10 -28    0.00    6.38
  -6  10  29    2.17    6.55
   6 -10 -29    3.27    6.98
   6  10 -29   12.75    8.49
  -6  10  30    1.77    5.77
   6 -10 -30   -0.00    7.70
   6  10 -30    5.18    7.24
  -6  10  31   -0.00    7.93
   6 -10 -31   -0.00    7.61
   6  10 -31    8.68    7.78
  -6  10  32    1.73    6.61
   6 -10 -32    0.53    8.45
   6  10 -32   -0.00    6.53
  -6  10  33   -0.00    6.94
   6 -10 -33   -0.00    8.24
   6  10 -33    3.55    8.33
  -6  10  34    1.74    6.79
   6  10 -34    5.26    7.92
  -6  10  35    1.46    8.28
   6  10 -35   -0.00    6.12
  -6  11   1    3.15    3.29
   6  11  -1    3.87    6.23
  -6 -11   1    2.17    5.98
  -6  11   2   -0.00    3.16
   6  11  -2    3.12    5.48
  -6 -11   2    0.67    5.50
  -6  11   3   28.39    6.37
   6  11  -3   28.47   10.20
  -6 -11   3   27.96    9.49
  -6  11   4    3.94    3.73
   6  11  -4   -0.00    5.60
  -6 -11   4   -0.00    6.96
  -6  11   5    0.87    3.62
   6  11  -5    3.65    6.14
  -6 -11   5    5.95    5.73
  -6  11   6   -0.00    3.85
   6  11  -6   -0.00    6.76
  -6 -11   6    0.00    5.37
  -6  11   7    6.86    4.93
   6  11  -7    3.26    6.55
  -6 -11   7    1.56    4.94
  -6  11   8    0.32    4.49
   6  11  -8   10.91    7.95
  -6 -11   8   11.10    7.89
  -6  11   9   18.93    6.96
   6  11  -9   19.21    9.04
  -6 -11   9   39.76   10.97
  -6  11  10    0.00    4.27
   6  11 -10    1.80    6.15
  -6 -11  10    1.97    6.08
  -6  11  11   -0.00    4.50
   6  11 -11    3.58    6.91
  -6 -11  11   -0.00    5.37
  -6  11  12    3.14    5.06
   6  11 -12    8.86    6.81
  -6 -11  12    2.87    5.80
  -6  11  13    4.24    5.46
   6  11 -13   25.83   10.09
  -6 -11  13   10.69    8.07
  -6  11  14    9.76    6.77
   6  11 -14    6.57    6.95
  -6 -11  14   -0.00    5.61
  -6  11  15    2.92    5.13
   6 -11 -15   12.58    8.64
   6  11 -15   16.21    8.23
  -6 -11  15    1.36    5.98
  -6  11  16   -0.00    5.74
   6 -11 -16    0.72    6.01
   6  11 -16    7.16    7.44
  -6 -11  16    0.07    5.39
  -6  11  17    5.93    6.85
   6 -11 -17   21.75    9.21
   6  11 -17   12.29    8.00
  -6 -11  17    8.53    7.29
  -6  11  18   -0.00    5.31
   6 -11 -18    4.97    7.28
   6  11 -18   -0.00    5.13
  -6 -11  18    0.00    6.13
  -6  11  19    5.64    6.62
   6 -11 -19    6.25    8.35
   6  11 -19   17.92    8.24
  -6  11  20    0.80    5.54
   6 -11 -20    9.43    8.70
   6  11 -20   -0.00    5.19
  -6  11  21   -0.00    6.56
   6 -11 -21    1.79    8.06
   6  11 -21    4.87    5.36
  -6  11  22    7.72    6.27
   6 -11 -22    0.71    6.92
   6  11 -22   -0.00    7.51
  -6  11  23   15.58    8.03
   6 -11 -23    7.72    8.91
   6  11 -23    9.49    8.41
  -6  11  24    2.26    6.24
   6 -11 -24    0.70    6.98
   6  11 -24    0.00    6.78
  -6  11  25   -0.00    6.89
   6 -11 -25   -0.00   10.26
   6  11 -25   -0.00    8.41
  -6  11  26    0.00    5.97
   6 -11 -26    3.32    9.54
   6  11 -26    4.77    7.04
  -6  11  27   -0.00    6.03
   6 -11 -27    0.00    6.95
   6  11 -27   -0.00    5.73
  -6  11  28   -0.00    6.65
   6 -11 -28    0.73    7.09
   6  11 -28    4.15    7.21
  -6  11  29    3.23    6.90
   6 -11 -29    7.59   10.09
   6  11 -29    4.49    7.72
  -6  11  30    4.36    6.88
   6 -11 -30   -0.00    6.79
   6  11 -30   -0.00    6.43
  -6  11  31   10.48    8.81
   6 -11 -31    1.40    8.14
   6  11 -31    7.25    8.26
  -6  11  32   -0.00    6.01
   6 -11 -32    0.00    8.49
   6  11 -32   -0.00    6.58
  -6  12   1   33.74    6.40
   6  12  -1    0.38    6.96
  -6 -12   1   11.98    7.19
  -6  12   2   -0.00    3.24
   6  12  -2   -0.00    4.90
  -6 -12   2    0.42    5.50
  -6  12   3    0.90    3.30
   6  12  -3   -0.00    5.67
  -6 -12   3    3.26    6.37
  -6  12   4   -0.00    3.24
   6  12  -4    1.66    6.57
  -6 -12   4   -0.00    5.66
  -6  12   5   24.97    6.62
   6  12  -5   33.09   10.47
  -6 -12   5   10.75    7.98
  -6  12   6    0.00    4.15
   6  12  -6    2.84    5.60
  -6 -12   6   -0.00    4.92
  -6  12   7    0.00    4.41
   6  12  -7    5.18    7.50
  -6 -12   7    0.00    6.04
  -6  12   8    0.00    4.44
   6  12  -8    1.92    5.95
  -6 -12   8    0.54    5.85
  -6  12   9    0.96    5.09
   6  12  -9    8.81    6.85
  -6 -12   9    8.28    7.24
  -6  12  10    3.17    5.04
   6  12 -10    5.78    5.66
  -6 -12  10    3.88    6.24
  -6  12  11   11.52    6.14
   6  12 -11   16.35    8.35
  -6 -12  11   23.07    9.11
  -6  12  12    0.14    5.51
  -6 -12  12   -0.00    6.23
  -6  12  13    3.88    5.21
   6  12 -13   -0.00    5.81
  -6 -12  13   15.90    7.99
  -6  12  14   -0.00    4.77
   6  12 -14    2.03    6.92
  -6 -12  14    0.41    5.07
  -6  12  15   22.28    7.89
   6  12 -15   27.48   10.02
  -6 -12  15    6.50    6.99
  -6  12  16    0.00    5.98
   6  12 -16   19.93    9.91
  -6 -12  16    1.46    6.42
  -6  12  17    0.00    5.72
   6  12 -17    0.00    6.95
  -6 -12  17    4.97    5.97
  -6  12  18    0.01    4.54
   6  12 -18   -0.00    5.22
  -6 -12  18   -0.00    5.42
  -6  12  19   -0.00    5.44
   6  12 -19    0.50    5.39
  -6 -12  19   -0.00    5.53
  -6  12  20   -0.00    4.87
   6 -12 -20    4.16    7.52
   6  12 -20   -0.00    5.22
  -6 -12  20   -0.00    5.62
  -6  12  21    5.02    6.04
   6 -12 -21    8.57    8.86
   6  12 -21    3.50    5.68
  -6 -12  21    0.00    6.00
  -6  12  22    7.30    6.52
   6 -12 -22    4.10    7.98
   6  12 -22    6.00    6.78
  -6  12  23    2.32    5.55
   6 -12 -23    2.54    8.35
   6  12 -23    0.00    5.14
  -6  12  24    2.16    5.45
   6 -12 -24    0.00    8.59
   6  12 -24   -0.00    4.75
  -6  12  25    2.90    5.98
   6 -12 -25    3.55    8.03
   6  12 -25    6.59    8.12
  -6  12  26    6.13    7.68
   6 -12 -26   -0.00    8.32
   6  12 -26    2.08    6.72
  -6  12  27    0.00    6.08
   6 -12 -27    3.58    7.55
   6  12 -27   -0.00    6.88
  -6  12  28    3.29    6.66
   6 -12 -28    2.30    9.58
   6  12 -28    0.00    7.54
  -6  12  29   -0.00    7.79
   6 -12 -29   -0.00    7.59
   6 -12 -30   -0.00    9.04
   6 -12 -31   10.89    9.23
  -6  13   1    9.62    4.48
   6  13  -1    0.77    5.29
  -6 -13   1    7.14    7.03
  -6  13   2    1.68    3.74
   6  13  -2    2.89    6.28
  -6 -13   2   -0.00    6.85
  -6  13   3   43.78    7.82
   6  13  -3    3.34    7.25
  -6 -13   3   21.01    9.76
  -6  13   4    6.68    5.04
   6  13  -4    3.02    6.98
  -6 -13   4    0.00    6.24
  -6  13   5    0.00    3.48
   6  13  -5    4.67    7.13
  -6 -13   5    2.57    5.49
  -6  13   6    0.00    4.22
   6  13  -6    3.61    5.71
  -6 -13   6    6.60    7.02
  -6  13   7    7.17    5.25
   6  13  -7    0.28    5.79
  -6 -13   7    6.48    6.93
  -6  13   8    6.26    4.93
   6  13  -8    0.53    6.25
  -6 -13   8    8.96    7.64
  -6  13   9   33.81    8.16
   6  13  -9   26.36   10.10
  -6 -13   9   10.71    7.48
  -6  13  10    0.00    4.81
   6  13 -10   -0.00    6.40
  -6 -13  10   -0.00    6.12
  -6  13  11    5.81    5.38
   6  13 -11    0.00    6.34
  -6 -13  11    4.09    6.25
  -6  13  12   14.41    7.01
   6  13 -12    3.04    6.08
  -6 -13  12   18.10    8.27
  -6  13  13    8.09    5.63
   6  13 -13    0.25    5.54
  -6 -13  13    5.11    7.44
  -6  13  14   -0.00    5.05
  -6 -13  14   -0.00    6.19
  -6  13  15    0.75    5.13
  -6 -13  15    1.61    6.15
  -6  13  16   -0.00    5.85
   6  13 -16    0.00    6.68
  -6 -13  16    0.16    5.92
  -6  13  17    1.57    5.26
   6  13 -17    5.25    6.58
  -6 -13  17    6.72    6.63
  -6  13  18    3.54    6.15
   6  13 -18    0.00    5.69
  -6 -13  18    0.00    6.68
  -6  13  19    0.00    5.07
   6  13 -19    4.84    7.75
  -6 -13  19    5.32    7.35
  -6  13  20    5.54    6.76
   6  13 -20    3.42    6.73
  -6 -13  20   -0.00    6.15
  -6  13  21   -0.00    6.27
   6  13 -21    0.00    7.26
  -6 -13  21    1.77    6.15
  -6  13  22    2.88    6.57
   6  13 -22   -0.00    6.13
  -6 -13  22   -0.00    6.55
  -6  13  23    9.75    7.54
   6  13 -23    5.12    7.53
  -6  13  24   -0.00    6.55
   6  13 -24    0.41    5.87
  -6  13  25    0.00    5.57
   6 -13 -29    6.27    8.91
   6 -13 -30    0.72    8.66
  -6  14   1    7.95    4.48
   6  14  -1   12.05    8.32
  -6 -14   1    4.02    7.01
  -6  14   2    0.00    3.21
   6  14  -2    0.00    7.43
  -6 -14   2    4.64    6.20
  -6  14   3   -0.00    3.45
   6  14  -3    4.36    7.58
  -6 -14   3    3.44    6.17
  -6  14   4    1.65    3.62
   6  14  -4    3.26    6.81
  -6 -14   4    8.75    7.17
  -6  14   5   18.87    6.38
   6  14  -5   14.80    8.62
  -6 -14   5    6.59    7.56
  -6  14   6   11.46    5.28
   6  14  -6   21.06    9.48
  -6 -14   6    3.37    6.36
  -6  14   7   11.38    5.78
   6  14  -7    8.65    8.33
  -6 -14   7   15.30    7.61
  -6  14   8    0.84    4.29
   6  14  -8    3.79    7.60
  -6 -14   8    1.56    6.49
  -6  14   9    3.42    4.61
   6  14  -9   -0.00    6.44
  -6 -14   9    2.07    5.68
  -6  14  10    1.38    4.95
   6  14 -10   -0.00    6.47
  -6 -14  10   12.66    8.08
  -6  14  11    2.92    4.93
   6  14 -11    0.59    5.83
  -6 -14  11    7.69    6.89
  -6  14  12    5.50    5.70
   6  14 -12   -0.00    6.63
  -6 -14  12    2.28    6.62
  -6  14  13    0.29    5.04
   6  14 -13   -0.00    6.05
  -6 -14  13   -0.00    6.84
  -6  14  14    0.17    5.29
   6  14 -14    2.71    5.90
  -6 -14  14    0.00    5.73
  -6  14  15    2.41    5.36
   6  14 -15    5.80    6.33
  -6 -14  15    1.33    6.11
  -6  14  16    0.23    6.24
  -6 -14  16    4.37    6.94
  -6  14  17    7.10    7.19
  -6 -14  17    4.46    7.07
  -6  14  18    1.37    5.76
   6  14 -18   -0.00    7.17
  -6 -14  18   -0.00    6.87
  -6  14  19   -0.00    6.33
   6  14 -19    2.86    6.64
  -6  14  20   -0.00    5.32
  -6  14  21    7.20    7.04
  -6  15   1   -0.00    3.26
   6  15  -1   -0.00    6.60
  -6 -15   1    1.94    6.40
  -6  15   2   10.49    4.98
   6  15  -2    0.00    7.00
  -6 -15   2    9.56    8.34
  -6  15   3   10.41    4.70
   6  15  -3    2.24    7.32
  -6 -15   3    0.00    5.60
  -6  15   4   -0.00    3.95
   6  15  -4    0.82    4.80
  -6 -15   4    0.00    6.18
  -6  15   5    2.42    4.29
   6  15  -5   -0.00    6.71
  -6 -15   5   16.60    8.09
  -6  15   6    1.53    3.82
   6  15  -6   -0.00    6.40
  -6 -15   6    1.58    6.20
  -6  15   7   -0.00    3.92
   6  15  -7   -0.00    6.81
  -6 -15   7    1.21    6.93
  -6  15   8    4.72    5.20
   6  15  -8    2.16    6.61
  -6 -15   8   -0.00    6.28
  -6  15   9    4.47    5.23
   6  15  -9    2.39    7.25
  -6 -15   9    1.30    5.55
  -6  15  10   -0.00    5.93
   6  15 -10   -0.00    5.65
  -6 -15  10    0.26    5.65
  -6  15  11   -0.00    4.76
   6  15 -11    0.00    5.60
  -6 -15  11   -0.00    5.45
  -6  15  12    0.00    4.82
   6  15 -12    9.32    7.31
  -6 -15  12    8.20    7.01
  -6  15  13    0.00    5.81
   6  15 -13    5.83    6.41
  -6 -15  13    5.85    7.01
  -6  15  14    2.08    5.95
   6  15 -14    2.89    6.31
  -6  15  15   -0.00    4.72
   6  15 -15   -0.00    6.95
  -6  15  16    5.00    5.88
   6  15 -16   -0.00    6.19
  -6  15  17    1.54    6.72
   6  15 -17   -0.00    5.51
  -6  16   1    3.79    4.07
   6  16  -1   -0.00    5.61
  -6 -16   1    7.31    8.22
  -6  16   2    1.77    3.85
   6  16  -2   -0.00    6.78
  -6 -16   2    0.56    6.46
  -6  16   3    3.22    4.11
   6  16  -3   -0.00    6.01
  -6 -16   3    2.45    6.88
  -6  16   4   -0.00    3.52
   6  16  -4    0.66    5.56
  -6 -16   4    4.06    6.91
  -6  16   5    2.60    4.36
   6  16  -5   13.58    8.18
  -6 -16   5   -0.00    6.86
  -6  16   6    7.61    4.93
   6  16  -6    2.14    5.99
  -6 -16   6    8.56    7.68
  -6  16   7   -0.00    4.18
   6  16  -7   -0.00    5.86
  -6 -16   7    3.06    6.74
  -6  16   8    2.63    4.40
   6  16  -8    2.69    6.98
  -6 -16   8   -0.00    6.40
  -6  16   9    0.00    4.77
   6  16  -9    0.00    6.19
  -6  16  10   -0.00    4.71
   6  16 -10    4.13    7.27
  -6  16  11    2.14    4.83
   6  16 -11    2.80    6.42
  -6  16  12    3.18    5.40
   6  16 -12    1.89    6.43
   6  16 -13   -0.00    6.22
  -6  17   1    2.81    4.08
   6  17  -1    1.11    6.39
  -6 -17   1   -0.00    7.02
  -6  17   2   -0.00    3.91
   6  17  -2    1.19    7.65
  -6 -17   2    0.02    5.82
  -6  17   3   -0.00    3.83
   6  17  -3    4.94    6.93
  -6  17   4    3.14    4.24
   6  17  -4    3.93    6.71
  -6  17   5    0.84    4.17
   6  17  -5    2.04    6.47
  -6  17   6    0.66    3.86
  -5   0   1    1.72    3.81
  -5   0   1    1.50    3.85
   5   0  -1   -0.00    4.29
   5   0  -1    3.26    4.39
   5   0  -1    1.98    3.49
  -5   0   2    0.58    3.58
  -5   0   2   -0.00    4.62
   5   0  -2    2.50    4.08
   5   0  -2   -0.00    3.76
  -5   0   3   71.35   10.26
  -5   0   3   72.85   10.96
   5   0  -3   56.44    9.76
   5   0  -3   65.56    9.78
  -5   0   4    0.37    4.19
  -5   0   4   -0.00    4.52
   5   0  -4    0.77    4.20
   5   0  -4    3.94    4.09
  -5   0   5 1998.46  178.16
  -5   0   5 1999.59  179.01
   5   0  -5 2397.65  179.96
   5   0  -5 2235.23  178.81
  -5   0   6    5.71    5.05
  -5   0   6    0.47    5.03
   5   0  -6    0.92    5.05
   5   0  -6    1.86    4.40
  -5   0   7   48.67    8.41
  -5   0   7    3.72    5.60
   5   0  -7   39.38    8.15
   5   0  -7   11.70    5.85
  -5   0   8    6.83    5.30
  -5   0   8   -0.00    5.41
   5   0  -8    0.43    4.08
   5   0  -8    5.23    5.05
  -5   0   9  490.23   45.92
  -5   0   9  477.10   46.51
   5   0  -9  487.99   46.13
   5   0  -9  489.61   45.65
  -5   0  10    7.71    5.69
  -5   0  10    0.00    5.33
   5   0 -10   -0.00    5.60
   5   0 -10    2.90    4.80
  -5   0  11   18.41    7.30
  -5   0  11   28.63    8.19
   5   0 -11   38.19    8.78
   5   0 -11   38.13    8.15
  -5   0  12    1.16    4.91
  -5   0  12    0.46    4.60
   5   0 -12    4.80    5.30
   5   0 -12   -0.00    4.42
  -5   0  13    7.25    6.30
  -5   0  13    2.89    4.71
   5   0 -13    7.14    5.84
   5   0 -13    1.62    4.04
  -5   0  14    1.13    5.13
   5   0 -14    5.08    5.53
   5   0 -14   -0.00    3.76
  -5   0  15  129.35   18.40
   5   0 -15  134.48   18.33
   5   0 -15  120.25   16.79
  -5   0  16   -0.00    5.16
   5   0 -16    0.83    4.31
   5   0 -16    0.62    4.08
  -5   0  17   55.97   11.70
   5   0 -17   49.89   11.32
   5   0 -17   49.96   10.51
  -5   0  18    0.00    5.18
   5   0 -18   -0.00    4.03
  -5   0  19  127.26   19.35
   5   0 -19  117.44   17.31
  -5   0  20    2.53    5.80
  -5   0  21  160.52   22.43
   5   0 -21  133.85   21.05
  -5   0  22    3.19    5.81
   5   0 -22   -0.00    5.94
  -5   0  23    2.92    6.99
   5   0 -23    2.74    6.50
  -5   0  24    0.07    7.14
   5   0 -24    1.23    6.75
  -5   0  25   27.32   10.72
   5   0 -25   17.54    9.43
  -5   0  26   -0.00    7.25
   5   0 -26    0.00    7.03
  -5   0  27   14.03    8.15
   5   0 -27   43.72   12.33
   5   0 -28    2.73    7.84
   5   0 -29    3.69    7.65
   5   0 -30    6.16    7.67
   5   0 -31    8.40    8.75
   5   0 -32    1.42    7.46
   5   0 -33   -0.00    7.18
   5   0 -34    2.61    7.39
   5   0 -35    1.79    8.82
   5   0 -36   -0.00    7.16
   5   0 -37   14.07    9.77
   5   0 -38   -0.00    6.93
   5   0 -39    7.58    9.01
  -5   1   1  419.76   39.86
  -5   1   1  466.69   41.05
   5  -1  -1  412.81   40.22
   5  -1  -1  442.64   39.76
   5   1  -1  436.60   41.57
   5   1  -1  425.12   41.52
   5   1  -1  425.31   40.99
  -5  -1   1  448.34   41.89
  -5  -1   1  449.32   41.09
  -5  -1   1  506.42   42.42
  -5   1   2    5.32    4.21
  -5   1   2    0.00    4.11
   5  -1  -2    3.43    4.59
   5  -1  -2    2.19    3.45
   5   1  -2    3.84    4.62
   5   1  -2    6.17    4.71
  -5  -1   2    4.60    4.49
  -5  -1   2    6.50    5.22
  -5   1   3  448.40   41.01
  -5   1   3  461.88   41.80
   5  -1  -3  431.92   41.23
   5  -1  -3  475.99   41.13
   5   1  -3  435.34   42.26
   5   1  -3  478.27   42.35
  -5  -1   3  447.59   41.73
  -5  -1   3  416.04   42.14
  -5   1   4   10.88    4.94
  -5   1   4    7.04    5.06
   5  -1  -4    4.32    4.51
   5  -1  -4    5.27    4.16
   5   1  -4    0.00    4.98
   5   1  -4   11.55    5.88
  -5  -1   4    8.42    5.21
  -5  -1   4   18.24    6.11
  -5   1   5  110.10   13.42
  -5   1   5  106.20   14.00
   5  -1  -5   90.02   13.20
   5  -1  -5   95.40   12.84
   5   1  -5   82.62   13.46
   5   1  -5  110.37   13.97
  -5  -1   5   99.56   13.50
  -5  -1   5  131.83   15.55
  -5   1   6  459.71   43.29
  -5   1   6  468.65   43.89
   5  -1  -6  480.46   43.83
   5  -1  -6  443.32   42.81
   5   1  -6  464.15   44.26
  -5  -1   6  502.14   44.14
  -5  -1   6  465.49   44.84
  -5   1   7  503.15   50.97
  -5   1   7  607.41   52.55
   5  -1  -7  517.91   51.35
   5  -1  -7  577.99   51.34
   5   1  -7  587.19   52.68
   5   1  -7  597.14   52.25
  -5  -1   7  596.18   53.24
  -5   1   8    0.00    5.42
  -5   1   8    0.18    5.04
   5  -1  -8    1.06    4.68
   5  -1  -8    0.00    3.81
   5   1  -8    2.22    5.38
   5   1  -8    6.89    5.20
  -5  -1   8    2.47    4.94
  -5  -1   8    3.49    5.57
  -5   1   9   26.39    8.22
  -5   1   9   25.51    8.25
   5  -1  -9   30.14    8.16
   5  -1  -9   34.11    7.69
   5   1  -9   39.41    9.28
   5   1  -9   56.26    9.47
  -5  -1   9   42.78    8.62
  -5  -1   9   53.67   10.03
  -5   1  10    0.00    4.73
  -5   1  10   -0.00    5.76
   5  -1 -10    0.00    5.40
   5  -1 -10    1.60    4.17
   5   1 -10    2.40    4.86
   5   1 -10    0.91    3.58
  -5  -1  10   -0.00    5.07
  -5  -1  10    0.00    4.96
  -5   1  11  221.88   24.41
  -5   1  11  207.47   24.35
   5  -1 -11  230.58   24.86
   5  -1 -11  184.07   22.61
   5   1 -11  212.54   24.24
   5   1 -11  205.25   23.73
  -5  -1  11  244.76   24.89
  -5  -1  11  207.14   24.67
  -5   1  12   22.82    7.80
  -5   1  12   15.98    6.87
   5  -1 -12   11.48    6.80
   5  -1 -12   19.09    6.40
   5   1 -12   19.39    7.62
   5   1 -12   17.94    6.58
  -5  -1  12   22.05    8.24
  -5  -1  12   21.74    7.18
  -5   1  13  282.23   33.26
  -5   1  13  459.52   37.32
   5  -1 -13  371.02   35.14
   5  -1 -13  290.63   32.52
   5   1 -13  286.24   33.34
   5   1 -13  357.80   34.48
  -5  -1  13  293.43   33.37
  -5  -1  13  340.83   34.87
  -5   1  14   -0.00    4.74
   5  -1 -14    0.00    5.61
   5  -1 -14    1.52    4.63
   5   1 -14   -0.00    4.16
  -5  -1  14   -0.00    4.79
  -5   1  15   37.55   10.04
   5  -1 -15   28.07    9.35
   5  -1 -15   56.30   10.17
   5   1 -15   53.60   11.00
   5   1 -15   57.35   10.65
  -5  -1  15   36.14    9.86
  -5   1  16    5.89    5.83
   5  -1 -16    0.00    5.64
   5  -1 -16    1.42    4.92
   5   1 -16    0.88    4.57
   5   1 -16    0.00    4.30
  -5  -1  16    3.58    5.38
  -5   1  17   42.16   10.34
   5  -1 -17   30.14    9.35
   5   1 -17   28.21    8.64
   5   1 -17   26.06    8.29
  -5  -1  17   26.78    8.85
  -5   1  18    2.53    5.76
   5   1 -18    1.54    5.02
  -5  -1  18    5.12    5.72
  -5   1  19  134.37   19.70
   5   1 -19  119.53   17.68
  -5  -1  19  122.37   19.09
  -5   1  20    0.00    6.48
   5   1 -20    6.45    5.71
  -5  -1  20    6.21    6.57
  -5   1  21   -0.00    5.60
   5  -1 -21    0.00    7.32
   5   1 -21    0.04    5.31
   5   1 -21    0.00    4.84
  -5  -1  21   -0.00    5.69
  -5   1  22    3.44    6.65
   5  -1 -22    2.35    7.06
   5   1 -22    6.55    7.07
  -5  -1  22   10.91    7.73
  -5   1  23   29.68   10.45
   5  -1 -23   20.67    8.86
   5   1 -23   33.13   10.72
  -5  -1  23   39.11   11.95
  -5   1  24    2.64    6.40
   5  -1 -24   -0.00    6.04
   5   1 -24    0.00    6.77
  -5  -1  24    0.71    6.42
  -5   1  25   13.84    8.21
   5  -1 -25    2.46    7.48
   5   1 -25   18.39    9.81
  -5  -1  25   17.49    8.88
  -5   1  26   12.86    7.95
   5  -1 -26   -0.00    7.32
   5   1 -26   -0.00    7.17
  -5  -1  26   15.95    8.87
  -5   1  27   17.55    9.53
   5  -1 -27   29.14   12.13
   5   1 -27   52.73   13.09
  -5   1  28    3.36    6.39
   5  -1 -28   -0.00    7.87
   5   1 -28   -0.00    7.04
   5  -1 -29   27.15   11.02
   5   1 -29   26.12   10.30
   5  -1 -30   -0.00    6.99
   5   1 -30    2.76    7.61
   5  -1 -31   14.53    8.53
   5   1 -31   -0.00    7.02
   5  -1 -32    8.14    8.38
   5   1 -32   -0.00    7.84
   5  -1 -33   29.03   12.70
   5   1 -33   26.05   10.54
   5  -1 -34   -0.00    8.64
   5   1 -34   -0.00    6.54
   5  -1 -35    1.71    8.37
   5   1 -35    1.43    6.72
   5  -1 -36   10.99    9.22
   5   1 -36    1.13    6.89
   5  -1 -37    7.61    8.50
   5   1 -37    6.19    8.78
   5  -1 -38   -0.00    8.53
   5   1 -38    0.45    8.45
   5  -1 -39    0.00    9.28
   5   1 -39    0.77    7.82
  -5   2   1    8.15    4.34
  -5   2   1    9.17    4.48
   5  -2  -1   11.43    4.73
   5  -2  -1    4.96    3.61
   5  -2  -1    9.53    3.87
   5   2  -1    7.27    5.42
   5   2  -1    0.00    4.62
   5   2  -1   14.51    6.00
  -5  -2   1    5.65    5.73
  -5  -2   1    7.02    5.48
  -5  -2   1    8.74    6.00
  -5   2   2    3.91    4.00
  -5   2   2    5.79    4.60
   5  -2  -2   14.37    5.02
   5  -2  -2   11.64    4.36
   5   2  -2    6.88    5.91
   5   2  -2    1.07    4.97
  -5  -2   2    6.78    5.49
  -5  -2   2   15.17    6.14
  -5  -2   2    7.84    5.56
  -5   2   3  181.06   18.69
  -5   2   3  174.54   19.04
   5  -2  -3  146.00   18.17
   5  -2  -3  188.28   18.40
   5   2  -3  167.40   20.18
   5   2  -3  190.90   20.57
  -5  -2   3  202.49   20.57
  -5  -2   3  161.19   20.17
  -5   2   4   75.84   10.05
  -5   2   4   68.04   10.32
   5  -2  -4   58.03    9.59
   5  -2  -4   73.80    9.65
   5   2  -4   66.42   11.30
   5   2  -4   74.16   11.19
  -5  -2   4   66.22   10.84
  -5  -2   4   45.23   10.47
  -5   2   5  531.10   47.99
  -5   2   5  556.14   48.55
   5  -2  -5  461.19   47.33
   5  -2  -5  551.54   47.40
   5   2  -5  519.43   49.43
   5   2  -5  564.84   49.59
  -5  -2   5  507.58   48.54
  -5  -2   5  559.39   50.11
  -5   2   6    1.33    4.42
  -5   2   6   -0.00    5.14
   5  -2  -6    6.70    5.45
   5  -2  -6    4.17    4.36
   5   2  -6    0.00    5.22
   5   2  -6    9.05    5.76
  -5  -2   6    0.00    4.92
  -5  -2   6   11.22    6.02
  -5   2   7   46.16    8.73
  -5   2   7   46.37    9.16
   5  -2  -7   49.55    8.98
   5  -2  -7   47.43    8.33
   5   2  -7   53.28   10.26
   5   2  -7   34.54    8.57
  -5  -2   7   67.87   10.33
  -5  -2   7   32.75    9.16
  -5   2   8   10.06    6.33
  -5   2   8   11.19    5.26
   5  -2  -8    0.00    5.60
   5  -2  -8   13.04    4.85
   5   2  -8    0.00    5.95
   5   2  -8   10.63    5.84
  -5  -2   8   12.57    5.99
  -5  -2   8    3.32    5.75
  -5   2   9  639.91   54.24
  -5   2   9  550.62   53.48
   5  -2  -9  604.13   53.88
   5  -2  -9  539.11   52.17
   5   2  -9  556.63   54.18
   5   2  -9  604.48   54.31
  -5  -2   9  605.25   53.87
  -5  -2   9  563.60   54.77
  -5   2  10    0.33    4.65
  -5   2  10   -0.00    4.37
   5  -2 -10    5.20    5.60
   5  -2 -10    0.02    3.19
   5   2 -10    2.34    4.82
   5   2 -10    1.69    4.53
  -5  -2  10    1.00    4.89
  -5  -2  10    0.74    4.14
  -5   2  11    5.10    6.27
  -5   2  11   13.63    6.07
   5  -2 -11    5.14    5.14
   5  -2 -11    9.11    4.84
   5   2 -11   10.28    6.04
   5   2 -11    9.91    5.70
  -5  -2  11   15.75    6.31
  -5  -2  11   13.58    6.66
  -5   2  12   60.15   11.14
  -5   2  12   57.26   10.97
   5  -2 -12   46.90   10.24
   5  -2 -12   51.04    9.57
   5   2 -12   61.41   11.05
   5   2 -12   60.79   10.91
  -5  -2  12   61.31   11.38
  -5  -2  12   45.75   10.47
  -5   2  13   64.08   11.69
  -5   2  13   67.68   11.80
   5  -2 -13   50.54   11.55
   5  -2 -13   60.13   10.39
   5   2 -13   54.98   11.09
   5   2 -13   76.64   12.07
  -5  -2  13   58.25   11.93
  -5   2  14   37.24    9.24
   5  -2 -14   52.40   10.09
   5  -2 -14   25.11    6.81
   5   2 -14   12.90    6.96
   5   2 -14   29.99    8.09
  -5  -2  14   38.09    9.77
  -5   2  15  240.36   29.44
   5  -2 -15  292.02   30.81
   5   2 -15  271.48   30.32
   5   2 -15  288.77   30.24
  -5  -2  15  250.21   30.24
  -5   2  16    4.74    6.31
   5  -2 -16    0.00    5.85
   5   2 -16    4.13    5.65
   5   2 -16    3.76    4.96
  -5  -2  16    3.58    5.00
  -5   2  17    4.07    4.90
   5  -2 -17   -0.00    5.65
   5   2 -17    4.56    5.56
   5   2 -17    3.80    4.81
  -5  -2  17    5.30    5.90
  -5   2  18    1.20    5.34
   5   2 -18    2.51    5.25
  -5  -2  18    1.20    5.14
  -5   2  19   97.22   16.60
   5   2 -19  122.08   17.16
  -5  -2  19   82.29   16.08
  -5   2  20   55.83   12.34
   5   2 -20   53.01   11.60
  -5  -2  20   45.74   11.68
  -5   2  21   -0.00    5.51
   5  -2 -21    4.60    7.40
   5   2 -21    3.10    5.41
   5   2 -21    4.34    5.41
  -5  -2  21    0.00    5.80
  -5   2  22    7.10    6.94
   5  -2 -22    5.22    7.44
   5   2 -22    6.08    6.71
   5   2 -22    0.00    5.43
  -5  -2  22   12.29    7.67
  -5   2  23   15.82    8.27
   5  -2 -23    3.37    8.35
   5   2 -23   12.58    8.82
   5   2 -23    6.49    6.35
  -5  -2  23   13.04    8.16
  -5   2  24    3.79    7.57
   5  -2 -24    2.82    7.19
   5   2 -24   -0.00    5.91
  -5  -2  24   -0.00    5.78
  -5   2  25   64.05   15.15
   5  -2 -25   53.93   14.17
   5   2 -25   75.92   15.87
  -5  -2  25   93.69   17.33
   5  -2 -26   17.83    8.58
   5   2 -26    7.15    7.69
   5  -2 -27   34.61   11.57
   5   2 -27   23.50   10.50
   5  -2 -28   -0.00    6.71
   5   2 -28    0.53    6.83
   5  -2 -29   16.64    9.50
   5   2 -29   15.84    9.22
   5  -2 -30   -0.00    6.13
   5   2 -30    1.40    6.64
   5  -2 -31   17.31    9.64
   5   2 -31    9.37    8.53
   5  -2 -32    4.86    8.25
   5   2 -32    7.49    7.65
   5  -2 -33    5.67    8.61
   5   2 -33    2.23    7.10
   5  -2 -34    2.44    7.19
   5   2 -34    0.00    7.61
   5  -2 -35   10.19    9.00
   5   2 -35    4.73    6.79
   5  -2 -36   -0.00    7.36
   5   2 -36   -0.00    8.37
   5  -2 -37   12.21    8.70
   5   2 -37   -0.00    7.11
   5  -2 -38   -0.00    8.42
   5   2 -38   -0.00    7.27
   5   2 -39   -0.00    7.43
  -5   3   1  247.62   24.38
  -5   3   1  243.49   24.58
   5  -3  -1  262.87   24.71
   5  -3  -1  253.11   24.08
   5  -3  -1  278.27   23.75
   5   3  -1  239.27   27.45
   5   3  -1  221.41   26.86
   5   3  -1  262.91   27.18
  -5  -3   1  261.45   27.60
  -5  -3   1  283.47   27.43
  -5  -3   1  243.07   27.34
  -5   3   2   60.10    8.40
  -5   3   2   40.61    7.67
   5  -3  -2   53.01    8.02
   5  -3  -2   44.59    6.66
   5   3  -2   36.27    9.22
   5   3  -2   49.68    9.75
   5   3  -2   48.60    9.26
  -5  -3   2   49.79   10.09
  -5  -3   2   47.03    8.91
  -5  -3   2   31.77    8.45
  -5   3   3  113.27   12.14
  -5   3   3   94.28   11.67
   5  -3  -3   78.52   10.85
   5  -3  -3  102.14   10.68
   5   3  -3  120.45   14.54
   5   3  -3   35.42   10.67
  -5  -3   3   71.31   12.37
  -5  -3   3   85.62   12.72
  -5  -3   3   87.41   13.42
  -5   3   4    2.55    4.53
  -5   3   4    6.46    4.15
   5  -3  -4    0.00    4.39
   5  -3  -4    3.14    3.29
   5   3  -4   14.43    5.96
   5   3  -4    7.47    6.28
  -5  -3   4    3.67    4.77
  -5  -3   4    0.00    5.04
  -5   3   5  179.83   19.23
  -5   3   5  194.43   19.65
   5  -3  -5  145.96   18.36
   5  -3  -5  165.32   17.79
   5   3  -5  141.78   19.94
   5   3  -5  191.08   21.25
  -5  -3   5  193.33   20.63
  -5  -3   5  192.58   21.50
  -5   3   6  164.06   19.50
  -5   3   6  214.69   20.80
   5  -3  -6  191.08   20.15
   5   3  -6  187.68   21.66
   5   3  -6  165.13   20.68
  -5  -3   6  163.06   20.23
  -5  -3   6  169.99   21.43
  -5   3   7   67.14   10.82
  -5   3   7   69.38   10.51
   5  -3  -7   71.42   10.87
   5  -3  -7   61.16    9.39
   5   3  -7   87.23   12.45
   5   3  -7   58.26   11.15
  -5  -3   7   61.28   10.81
  -5  -3   7   64.55   11.94
  -5   3   8   81.17   11.63
  -5   3   8   78.87   11.41
   5  -3  -8   70.94   11.50
   5  -3  -8   65.87   10.03
   5   3  -8   83.30   13.04
   5   3  -8   73.78   12.08
  -5  -3   8   63.78   11.26
  -5  -3   8   55.96   11.43
  -5   3   9   64.69   11.02
  -5   3   9   69.66   10.99
   5  -3  -9   70.29   11.28
   5  -3  -9   72.72   10.14
   5   3  -9   79.98   12.34
   5   3  -9   54.58   10.80
  -5  -3   9   50.10   10.02
  -5  -3   9   45.40   10.65
  -5   3  10   24.17    6.96
  -5   3  10   17.03    5.99
   5  -3 -10    9.56    5.58
   5  -3 -10   19.61    5.81
   5   3 -10   17.20    6.90
   5   3 -10   17.56    6.45
  -5  -3  10   16.95    6.61
  -5  -3  10    6.20    5.35
  -5   3  11    3.43    5.49
  -5   3  11    1.96    3.88
   5  -3 -11    0.00    4.83
   5  -3 -11    4.52    4.12
   5   3 -11    0.00    4.77
   5   3 -11   -0.00    4.27
  -5  -3  11    0.00    4.08
  -5  -3  11    5.49    5.35
  -5   3  12   32.47    8.24
  -5   3  12   20.74    6.64
   5  -3 -12   17.15    7.88
   5  -3 -12   32.62    7.38
   5   3 -12   39.20    9.06
   5   3 -12   19.40    7.19
  -5  -3  12   24.09    8.02
  -5   3  13  160.93   21.25
  -5   3  13  183.61   21.70
   5  -3 -13  255.94   24.39
   5   3 -13  130.23   20.47
   5   3 -13  171.64   21.52
  -5  -3  13  182.65   22.81
  -5   3  14   19.98    7.44
   5  -3 -14   13.54    6.95
   5   3 -14    8.69    5.91
   5   3 -14   19.88    7.35
  -5  -3  14   15.01    7.43
  -5   3  15    9.62    5.86
   5  -3 -15    6.73    6.22
   5   3 -15   14.82    6.64
   5   3 -15    6.26    5.26
  -5  -3  15   11.80    6.88
  -5   3  16   31.71    9.18
   5  -3 -16   34.96    9.81
   5   3 -16   32.66    8.97
   5   3 -16   33.62    9.05
  -5  -3  16   46.78   11.18
  -5   3  17   56.49   11.97
   5  -3 -17   77.31   13.67
   5   3 -17   54.55   11.56
  -5  -3  17   60.79   12.79
  -5   3  18    4.91    5.96
   5   3 -18   14.06    6.91
  -5  -3  18    6.37    6.69
  -5   3  19    1.57    5.42
   5   3 -19    2.87    4.95
  -5  -3  19    0.00    5.86
  -5   3  20    2.96    5.99
   5  -3 -20    2.65    6.34
   5   3 -20    5.49    5.64
   5   3 -20    3.70    5.95
  -5  -3  20    1.24    6.13
  -5   3  21   59.94   12.67
   5  -3 -21   35.76   11.33
   5   3 -21   26.19   10.18
   5   3 -21   51.70   11.57
  -5  -3  21   61.62   13.28
  -5   3  22   34.26   11.46
   5  -3 -22   38.48   12.28
   5   3 -22   39.67   11.13
   5   3 -22   59.86   12.40
  -5  -3  22   36.22   11.68
   5  -3 -23   69.32   15.46
   5   3 -23   41.19   12.42
   5   3 -23   97.23   15.54
  -5  -3  23   61.33   14.07
   5  -3 -24    0.00    6.74
   5   3 -24    3.35    8.14
   5  -3 -25   -0.00    6.49
   5   3 -25   -0.00    6.51
   5  -3 -26    0.01    6.61
   5   3 -26   -0.00    6.60
   5  -3 -27   18.55    9.86
   5   3 -27   27.57   11.05
  -5   3  28   -0.00    6.46
   5  -3 -28    2.72    7.77
   5   3 -28    1.94    6.96
  -5   3  29   22.95    9.61
   5  -3 -29   14.63   10.12
   5   3 -29    7.93    8.73
  -5   3  30   -0.00    5.74
   5  -3 -30    5.18    7.59
   5   3 -30   -0.00    6.40
   5  -3 -31    5.40    7.59
   5   3 -31    1.38    7.84
   5  -3 -32    0.00    9.41
   5   3 -32    0.48    6.37
   5  -3 -33    3.13    8.12
   5   3 -33    5.80    7.56
   5  -3 -34    8.92    8.29
   5   3 -34   -0.00    7.98
   5  -3 -35    1.81    7.78
   5   3 -35   -0.00    6.62
   5  -3 -36    1.75    6.01
   5   3 -36   -0.00    8.42
   5  -3 -37    1.73    8.26
   5   3 -37    3.45    8.99
   5  -3 -38    0.00    7.34
   5   3 -38    0.00    6.59
   5   3 -39   -0.00    8.42
  -5   4   1   82.09    9.77
  -5   4   1   86.39    9.97
   5  -4  -1   72.41    9.25
   5  -4  -1   68.74    8.31
   5  -4  -1   81.52    8.29
   5   4  -1  103.13   14.19
   5   4  -1   74.79   12.04
  -5  -4   1   84.98   13.04
  -5  -4   1   34.73    9.95
  -5  -4   1   50.96   11.23
  -5   4   2   11.92    4.61
  -5   4   2   14.04    4.52
   5  -4  -2   15.84    4.57
   5  -4  -2   10.62    3.46
   5   4  -2   16.83    6.72
   5   4  -2   14.15    6.17
   5   4  -2    8.16    6.20
  -5  -4   2   13.89    6.80
  -5  -4   2    7.85    5.77
  -5  -4   2   21.20    7.35
  -5   4   3   33.45    6.88
  -5   4   3   33.46    6.83
   5  -4  -3   40.93    7.08
   5  -4  -3   43.96    6.00
   5   4  -3   42.38    9.62
   5   4  -3   23.86    7.40
  -5  -4   3   32.81    8.63
  -5  -4   3   34.68    7.86
  -5  -4   3   26.74    8.04
  -5   4   4   73.60    9.94
  -5   4   4   51.63    8.67
   5  -4  -4   71.19    9.56
   5  -4  -4   58.91    8.00
   5   4  -4   62.43   11.61
   5   4  -4   55.85   10.88
  -5  -4   4   62.21   10.91
  -5  -4   4   46.06    9.51
  -5  -4   4   42.19    9.97
  -5   4   5  145.77   17.83
  -5   4   5  159.97   17.76
   5  -4  -5  185.62   18.41
   5  -4  -5  141.02   16.18
   5   4  -5  163.10   20.31
   5   4  -5  187.01   20.69
  -5  -4   5  165.68   19.28
  -5  -4   5  150.86   20.13
  -5   4   6   -0.00    4.74
  -5   4   6    1.82    3.57
   5  -4  -6    0.00    3.51
   5  -4  -6    0.69    2.99
   5   4  -6   -0.00    5.07
   5   4  -6   -0.00    4.38
  -5  -4   6    0.96    4.24
  -5  -4   6   -0.00    4.62
  -5   4   7    0.00    4.60
  -5   4   7    1.24    3.84
   5  -4  -7    0.59    3.51
   5  -4  -7    2.34    3.19
   5   4  -7   13.21    6.81
   5   4  -7    1.83    4.65
  -5  -4   7    8.33    5.35
  -5  -4   7    8.92    5.95
  -5   4   8   65.71   10.65
  -5   4   8   66.13   10.60
   5  -4  -8   55.20   10.25
   5  -4  -8   70.07    9.63
   5   4  -8   66.02   11.90
   5   4  -8   86.06   12.94
  -5  -4   8   70.62   11.51
  -5  -4   8   47.71   11.03
  -5   4   9   99.33   13.54
  -5   4   9   98.61   13.57
   5  -4  -9   80.80   13.21
   5   4  -9  109.94   15.26
   5   4  -9   80.56   13.56
  -5  -4   9   85.17   13.33
  -5  -4   9   94.19   14.74
  -5   4  10  139.20   18.10
  -5   4  10  177.35   19.28
   5  -4 -10  163.63   19.23
   5   4 -10  126.95   18.54
   5   4 -10  169.71   20.10
  -5  -4  10  160.45   18.84
  -5  -4  10  106.10   18.17
  -5   4  11  149.47   19.18
  -5   4  11  181.03   20.13
   5  -4 -11  136.57   18.80
   5   4 -11  147.18   20.04
   5   4 -11  176.17   20.78
  -5  -4  11  158.06   20.87
  -5   4  12    0.00    4.93
  -5   4  12    8.35    5.35
   5  -4 -12    7.26    5.74
   5   4 -12   13.10    6.24
   5   4 -12    0.00    4.77
  -5  -4  12   -0.00    4.83
  -5   4  13   -0.00    4.47
  -5   4  13    3.62    5.00
   5  -4 -13    0.00    4.83
   5   4 -13   -0.00    4.28
   5   4 -13   -0.00    4.49
  -5  -4  13    1.21    4.99
  -5   4  14    4.27    5.20
   5  -4 -14   43.10    9.93
   5   4 -14   36.23    8.87
   5   4 -14   26.16    8.31
  -5  -4  14   45.10   10.24
   5  -4 -15  272.39   29.82
   5   4 -15  262.39   29.16
   5   4 -15  234.06   28.28
  -5  -4  15  224.37   28.92
  -5   4  16    1.63    6.01
   5  -4 -16   50.77   11.25
   5   4 -16   37.47    9.79
   5   4 -16   42.49    9.56
  -5  -4  16   40.32   10.14
  -5   4  17   35.59   10.34
   5  -4 -17   60.41   12.81
   5   4 -17   70.30   12.88
  -5  -4  17   88.96   15.02
  -5   4  18   -0.00    5.33
   5   4 -18   -0.00    5.18
  -5  -4  18   -0.00    6.33
   5   4 -19  173.67   21.37
  -5  -4  19   97.66   18.85
   5  -4 -20    0.87    6.76
   5   4 -20    1.10    4.77
   5   4 -20    0.95    5.30
  -5  -4  20    2.72    6.52
   5  -4 -21   27.79   10.21
   5   4 -21   14.00    7.62
   5   4 -21   38.56   10.09
  -5  -4  21   25.61   10.20
   5  -4 -22    0.00    7.32
   5   4 -22    5.80    5.66
  -5  -4  22    7.75    7.16
   5  -4 -23    5.10    8.43
   5   4 -23    2.43    6.27
  -5   4  24    0.00    6.83
   5  -4 -24    0.81    7.45
   5   4 -24    1.94    6.09
  -5   4  25   22.85    9.30
   5  -4 -25    8.71    8.91
   5   4 -25   11.12    7.53
  -5   4  26   11.30    8.18
   5  -4 -26   11.57    9.57
   5   4 -26    7.60    7.05
  -5   4  27    7.48    7.54
   5  -4 -27    2.02    6.92
   5   4 -27    3.54    7.07
  -5   4  28    0.00    6.28
   5  -4 -28    0.00    7.55
   5   4 -28    2.20    6.63
  -5   4  29   12.32    8.88
   5  -4 -29   12.30    9.65
   5   4 -29   21.42    9.62
  -5   4  30    0.00    6.56
   5  -4 -30   11.67    9.70
   5   4 -30   -0.00    6.78
  -5   4  31   15.18    9.50
   5  -4 -31    2.48    8.55
   5   4 -31    6.51    9.18
   5  -4 -32   -0.00    9.09
   5   4 -32   -0.00    7.04
   5  -4 -33   -0.00    7.50
   5   4 -33   10.29    7.56
   5  -4 -34    0.00    8.33
   5   4 -34    6.94    7.68
   5  -4 -35    2.15    8.84
   5   4 -35   16.51    8.70
   5  -4 -36   -0.00    6.76
   5   4 -36    8.84    8.34
   5  -4 -37   -0.00    8.87
   5   4 -37   10.13    8.22
   5   4 -38    2.54    7.78
   5   4 -39   -0.00    8.85
  -5   5   1  181.51   18.04
  -5   5   1  168.76   17.61
   5  -5  -1  180.37   17.72
   5  -5  -1  172.71   15.99
   5  -5  -1  181.94   15.88
   5   5  -1  193.27   22.73
   5   5  -1  206.58   22.34
  -5  -5   1  155.92   21.31
  -5  -5   1  159.90   20.35
  -5  -5   1  167.24   21.86
  -5   5   2   61.26    8.69
  -5   5   2   78.70    9.08
   5  -5  -2   51.52    7.92
   5  -5  -2   51.36    6.68
   5   5  -2   62.73   11.64
   5   5  -2   60.80   11.21
  -5  -5   2   53.25   10.75
  -5  -5   2   48.96    9.80
  -5  -5   2   76.40   12.70
  -5   5   3  143.08   14.72
  -5   5   3  120.76   14.03
   5  -5  -3  113.41   13.91
   5  -5  -3  122.62   12.65
   5   5  -3  122.23   17.45
   5   5  -3  136.64   17.90
   5   5  -3  148.39   17.81
  -5  -5   3  126.96   17.43
  -5  -5   3  128.86   16.46
  -5  -5   3   89.68   15.87
  -5   5   4   24.53    6.15
  -5   5   4   23.95    5.62
   5  -5  -4   28.64    6.16
   5  -5  -4   29.45    5.07
   5   5  -4   45.76    9.47
   5   5  -4   30.13    7.99
  -5  -5   4   42.56    8.99
  -5  -5   4   23.95    7.31
  -5  -5   4   33.54    8.77
  -5   5   5   12.26    5.06
  -5   5   5   11.16    4.57
   5  -5  -5   16.61    5.63
   5  -5  -5    9.03    3.44
   5   5  -5   15.95    6.94
   5   5  -5   11.48    7.22
  -5  -5   5   10.63    6.39
  -5  -5   5   19.56    6.22
  -5  -5   5    9.66    6.05
  -5   5   6   25.75    6.10
  -5   5   6    9.82    4.58
   5  -5  -6    7.36    4.94
   5  -5  -6   11.62    3.89
   5   5  -6   13.30    6.01
   5   5  -6   21.84    7.50
  -5  -5   6   10.83    5.77
  -5  -5   6    7.45    5.57
  -5   5   7  206.42   22.65
  -5   5   7  198.63   22.56
   5  -5  -7  238.39   21.89
   5   5  -7  217.14   25.49
   5   5  -7  224.45   25.54
  -5  -5   7  209.75   24.03
  -5  -5   7  198.81   25.08
  -5   5   8  123.96   14.99
  -5   5   8  107.97   14.50
   5  -5  -8  117.24   15.37
   5   5  -8  100.60   15.90
   5   5  -8  134.38   17.56
  -5  -5   8  102.23   16.30
  -5   5   9   23.25    6.76
  -5   5   9   17.30    5.73
   5  -5  -9   17.52    6.65
   5   5  -9    3.65    5.63
   5   5  -9   14.23    7.31
  -5  -5   9   12.26    6.92
  -5   5  10    3.15    4.79
  -5   5  10    3.36    4.09
   5  -5 -10   -0.00    4.68
   5   5 -10    4.14    4.47
   5   5 -10    0.00    5.00
  -5  -5  10    4.93    5.18
  -5   5  11   11.99    5.87
  -5   5  11   18.53    6.39
   5  -5 -11   14.87    6.75
   5   5 -11   10.15    6.66
   5   5 -11    9.39    6.34
  -5  -5  11   12.86    6.65
  -5   5  12  236.42   25.29
  -5   5  12  214.31   25.12
   5  -5 -12  239.18   26.53
   5   5 -12  211.65   26.25
   5   5 -12  211.44   26.01
  -5  -5  12  222.40   26.92
  -5   5  13  172.14   23.02
   5  -5 -13  209.77   24.95
   5   5 -13  236.79   26.12
   5   5 -13  221.71   25.49
  -5  -5  13  197.61   25.36
  -5   5  14   22.45    7.44
   5  -5 -14    5.73    6.13
   5   5 -14   14.30    6.78
   5   5 -14   11.89    6.77
  -5  -5  14   21.59    8.09
  -5   5  15    0.67    5.46
   5  -5 -15    2.29    5.34
   5   5 -15    4.02    5.47
   5   5 -15   18.77    7.37
  -5  -5  15    0.00    5.66
   5  -5 -16   49.84   11.56
   5   5 -16   36.66   10.45
  -5  -5  16   52.24   11.82
   5   5 -17   65.16   13.37
  -5  -5  17   84.41   15.48
   5   5 -18   31.02    9.18
  -5  -5  18   24.95    9.16
   5   5 -19   47.14   11.49
   5   5 -19   55.61   12.23
  -5  -5  19   48.68   12.57
   5  -5 -20   -0.00    7.63
   5   5 -20   -0.00    6.04
  -5  -5  20    3.89    7.01
  -5   5  21    0.00    5.90
   5  -5 -21    1.36    7.15
   5   5 -21    3.92    6.28
  -5   5  22   33.41   10.39
   5  -5 -22   25.33   10.53
   5   5 -22   13.31    8.12
  -5   5  23   -0.00    6.00
   5  -5 -23    0.34    7.13
   5   5 -23    7.67    7.40
  -5   5  24    1.74    6.43
   5  -5 -24    7.79    8.19
   5   5 -24    8.05    6.87
  -5   5  25   -0.00    5.05
   5  -5 -25    1.45    6.99
   5   5 -25    0.00    6.55
  -5   5  26    2.06    5.81
   5  -5 -26   -0.00    7.18
   5   5 -26   -0.00    6.21
  -5   5  27    7.87    7.21
   5  -5 -27    6.54    8.75
   5   5 -27    2.19    6.53
  -5   5  28   25.79   10.62
   5  -5 -28   17.95    9.47
   5   5 -28    8.73    7.75
  -5   5  29    8.03    7.94
   5  -5 -29   11.80    9.30
   5   5 -29    0.00    6.41
  -5   5  30   -0.00    6.81
   5  -5 -30    3.31    8.04
   5   5 -30    0.16    5.76
  -5   5  31    0.75    5.56
   5  -5 -31    5.32    8.33
   5   5 -31   -0.00    6.22
  -5   5  32   15.76    9.70
   5  -5 -32    8.18    7.58
   5   5 -32    5.59    7.34
   5  -5 -33    0.12    8.46
   5   5 -33    4.24    7.82
   5  -5 -34    2.83    7.89
   5   5 -34    0.00    7.06
   5  -5 -35   16.87    9.65
   5   5 -35    8.43    7.47
   5  -5 -36   -0.00    9.21
   5   5 -36    2.48    6.13
   5  -5 -37   -0.00    6.99
   5   5 -37    0.00    7.43
   5   5 -38   -0.00    6.03
   5   5 -39    7.62    8.27
  -5   6   1   15.77    4.27
  -5   6   1   23.75    4.77
   5  -6  -1   27.88    4.94
   5   6  -1   17.98    7.41
   5   6  -1   23.28    7.37
  -5  -6   1   15.62    7.28
  -5   6   2    0.00    2.92
  -5   6   2    0.00    2.80
   5  -6  -2    0.00    2.93
   5  -6  -2    1.57    1.63
   5   6  -2    0.32    4.94
   5   6  -2    0.00    4.60
  -5  -6   2    1.29    5.13
  -5   6   3   70.09    9.29
  -5   6   3   69.79    9.32
   5  -6  -3   59.10    9.00
   5  -6  -3   74.96    7.87
   5   6  -3   79.91   13.25
   5   6  -3   65.06   11.98
  -5  -6   3   71.61   12.53
  -5  -6   3   36.44   10.85
  -5   6   4  100.02   12.70
  -5   6   4   89.44   12.39
   5  -6  -4  120.51   13.76
   5  -6  -4  113.89   11.72
   5   6  -4  116.85   16.83
   5   6  -4   83.40   14.99
   5   6  -4  130.24   17.02
  -5  -6   4  113.16   16.44
  -5  -6   4  116.45   16.88
  -5   6   5   83.91   11.28
  -5   6   5   94.11   11.74
   5  -6  -5   80.03   11.66
   5  -6  -5   84.76   10.20
   5   6  -5   91.25   14.82
   5   6  -5   67.79   13.05
  -5  -6   5  103.13   15.07
  -5  -6   5  108.02   15.59
  -5   6   6   23.26    5.79
  -5   6   6   10.91    5.20
   5  -6  -6   20.37    5.97
   5   6  -6   29.52    8.53
   5   6  -6   24.00    7.40
  -5  -6   6   27.19    7.99
  -5  -6   6   30.88    8.20
  -5   6   7   59.85    9.59
  -5   6   7   55.91    9.42
   5  -6  -7   53.37    9.88
   5   6  -7   47.13   10.62
   5   6  -7   57.75   11.64
  -5  -6   7   85.52   13.19
  -5  -6   7   59.61   11.63
  -5   6   8   29.64    7.02
  -5   6   8   24.28    6.69
   5  -6  -8   26.76    7.74
   5   6  -8   25.43    8.39
   5   6  -8   40.24    9.71
  -5  -6   8   18.04    7.37
  -5   6   9   75.30   12.24
  -5   6   9   94.57   13.38
   5  -6  -9   73.59   13.20
   5   6  -9  118.04   16.45
   5   6  -9   94.79   15.33
  -5  -6   9  129.31   17.21
  -5   6  10  121.15   15.00
  -5   6  10   90.45   14.18
   5  -6 -10  116.32   15.82
   5   6 -10  110.61   16.49
   5   6 -10  108.31   16.64
  -5  -6  10   95.79   16.28
  -5   6  11   65.02   11.54
  -5   6  11   82.66   12.69
   5  -6 -11   66.45   13.00
   5   6 -11   77.94   14.03
   5   6 -11  109.24   15.51
  -5  -6  11   75.72   14.19
  -5   6  12   18.74    6.18
   5  -6 -12    5.11    6.01
   5   6 -12    5.12    6.01
   5   6 -12   12.93    6.93
  -5  -6  12    9.90    6.94
   5  -6 -13   -0.00    6.05
   5   6 -13    4.00    5.48
   5   6 -13    8.68    6.36
  -5  -6  13    4.85    6.39
   5  -6 -14   56.38   12.71
   5   6 -14   83.55   14.39
  -5  -6  14   72.39   13.92
   5  -6 -15   72.05   13.75
   5   6 -15   51.93   12.04
  -5  -6  15   71.97   13.95
   5  -6 -16   -0.00    6.25
   5   6 -16    0.62    4.93
  -5  -6  16   10.63    7.67
  -5   6  17   36.20    9.76
   5   6 -17   37.24   10.68
  -5  -6  17   46.46   11.95
  -5   6  18   -0.00    4.97
   5   6 -18   11.52    6.95
  -5   6  19   15.94    8.08
   5  -6 -19   18.15    9.83
   5   6 -19   21.88    8.78
  -5   6  20    3.37    6.20
   5  -6 -20    0.00    7.36
   5   6 -20    0.00    5.65
  -5   6  21    6.94    6.57
   5  -6 -21   10.37    8.88
   5   6 -21    3.00    5.71
  -5   6  22   21.18    8.31
   5  -6 -22    0.00    6.95
   5   6 -22   18.06    8.15
  -5   6  23    2.88    5.85
   5  -6 -23    4.27    7.36
   5   6 -23    0.74    5.70
  -5   6  24    2.16    6.14
   5  -6 -24   -0.00    6.57
   5   6 -24    0.00    6.54
  -5   6  25    5.01    6.32
   5  -6 -25   14.66   10.19
   5   6 -25    8.91    7.43
  -5   6  26   17.15    8.78
   5  -6 -26   12.84    9.12
   5   6 -26   21.01    8.99
  -5   6  27    7.60    7.01
   5  -6 -27    2.62    7.56
   5   6 -27    0.00    5.47
  -5   6  28   -0.00    5.42
   5  -6 -28    3.62    7.77
   5   6 -28    0.00    6.70
  -5   6  29   -0.00    6.09
   5  -6 -29    2.34    9.22
   5   6 -29   -0.00    7.01
  -5   6  30   10.59    7.92
   5  -6 -30   11.60   10.19
   5   6 -30    6.66    8.05
  -5   6  31    0.72    6.58
   5  -6 -31    2.64    8.23
   5   6 -31    1.67    6.87
  -5   6  32    6.38    6.86
   5  -6 -32    3.49    8.38
   5   6 -32    7.55    7.57
   5  -6 -33   -0.00    9.84
   5   6 -33    3.68    6.97
   5  -6 -34    4.58    8.44
   5   6 -34   -0.00    7.34
   5  -6 -35   -0.00    8.68
   5   6 -35    0.00    6.95
   5  -6 -36    3.47    8.31
   5   6 -36    0.61    6.87
   5   6 -37    4.61    8.29
   5   6 -38    0.00    7.76
   5   6 -39    0.00    6.85
  -5   7   1    8.65    3.20
  -5   7   1    3.90    2.84
   5  -7  -1    9.10    3.39
   5   7  -1   16.19    6.93
   5   7  -1   17.16    7.18
  -5  -7   1   17.02    6.56
  -5   7   2  187.51   16.55
  -5   7   2  133.14   15.76
   5  -7  -2  150.57   16.36
   5   7  -2  169.34   21.54
   5   7  -2  153.06   20.47
  -5  -7   2  136.01   20.03
  -5   7   3   90.63   11.25
  -5   7   3   87.76   11.47
   5  -7  -3   95.69   12.02
   5  -7  -3   92.25    9.60
   5   7  -3  138.04   17.71
   5   7  -3   92.34   15.15
  -5  -7   3  124.73   17.03
  -5   7   4   73.21    9.58
  -5   7   4   65.55    9.65
   5  -7  -4   56.00    9.43
   5   7  -4   75.66   13.30
   5   7  -4   68.96   12.50
  -5  -7   4   67.92   12.51
  -5   7   5   12.72    4.68
  -5   7   5    8.76    4.54
   5  -7  -5   14.54    5.33
   5   7  -5   32.43    9.04
   5   7  -5    8.83    5.85
   5   7  -5    9.59    5.85
  -5  -7   5    5.99    5.61
  -5  -7   5   11.27    6.79
  -5   7   6   33.86    6.47
  -5   7   6   19.35    5.72
   5  -7  -6   39.23    7.79
   5   7  -6   16.45    7.69
   5   7  -6   10.14    6.45
  -5  -7   6   31.46    8.49
  -5  -7   6   41.36   10.23
  -5   7   7  135.77   15.35
  -5   7   7  146.44   16.19
   5  -7  -7  140.56   16.91
   5   7  -7   78.88   16.22
   5   7  -7  152.24   19.37
  -5  -7   7  110.42   17.42
  -5  -7   7  120.76   18.38
  -5   7   8  247.66   25.36
  -5   7   8  255.05   25.95
   5  -7  -8  222.07   26.34
   5   7  -8  226.79   28.18
   5   7  -8  274.30   29.66
  -5  -7   8  246.02   28.49
  -5  -7   8  239.07   29.00
  -5   7   9   24.05    6.41
   5  -7  -9   22.14    6.92
   5   7  -9   30.98    9.00
   5   7  -9   21.43    8.15
  -5  -7   9   25.58    8.72
  -5  -7   9   29.62    8.76
  -5   7  10   21.13    6.23
   5  -7 -10   10.25    6.73
   5   7 -10    7.36    6.03
   5   7 -10   20.32    7.32
  -5  -7  10   21.02    8.00
  -5   7  11   16.67    5.94
   5  -7 -11   12.94    7.19
   5   7 -11    4.71    6.07
   5   7 -11   26.91    8.57
  -5  -7  11   10.46    6.88
   5  -7 -12  115.21   17.45
   5   7 -12  103.49   17.16
  -5  -7  12  111.75   17.53
   5  -7 -13   56.86   11.90
   5   7 -13   45.85   11.27
  -5  -7  13   38.15   11.01
  -5   7  14   -0.00    4.13
   5  -7 -14    5.02    6.37
   5   7 -14    5.92    5.87
  -5  -7  14    5.75    5.67
  -5   7  15   28.57    8.50
   5  -7 -15   23.79    8.86
   5   7 -15   31.43   10.01
  -5  -7  15   29.36    9.59
  -5   7  16    4.99    5.60
  -5   7  17    5.65    5.68
   5   7 -17    5.86    6.05
  -5   7  18   74.92   14.54
   5  -7 -18  101.97   17.40
   5   7 -18   91.87   16.42
  -5   7  19   -0.00    6.00
   5  -7 -19    1.76    6.54
   5   7 -19    2.91    5.60
  -5   7  20    0.52    5.44
   5  -7 -20    7.20    8.03
   5   7 -20   -0.00    6.39
  -5   7  21    0.22    6.38
   5  -7 -21   -0.00    6.38
   5   7 -21    0.00    5.39
  -5   7  22   29.78    9.55
   5  -7 -22    8.63    8.11
   5   7 -22    5.67    6.57
  -5   7  23   19.31    8.65
   5  -7 -23    6.55    8.80
   5   7 -23   13.60    7.50
  -5   7  24    4.73    6.44
   5  -7 -24    6.22    8.19
   5   7 -24   17.71    9.12
  -5   7  25    0.00    5.72
   5  -7 -25    4.11    7.15
   5   7 -25   -0.00    6.74
  -5   7  26    0.00    6.32
   5  -7 -26   14.71    9.44
   5   7 -26   -0.00    6.43
  -5   7  27   12.32    7.91
   5  -7 -27   11.82    9.24
   5   7 -27    2.13    6.98
  -5   7  28   15.62    9.38
   5  -7 -28   12.86   10.56
   5   7 -28   23.28    9.94
  -5   7  29    1.44    6.18
   5  -7 -29    2.26    7.47
   5   7 -29    2.35    7.38
  -5   7  30   -0.00    6.70
   5  -7 -30   -0.00    7.37
   5   7 -30    5.89    6.95
  -5   7  31    4.10    7.21
   5  -7 -31    2.58    7.72
   5   7 -31   -0.00    5.35
  -5   7  32    9.43    7.56
   5  -7 -32    6.13    9.05
   5   7 -32   -0.00    7.15
  -5   7  33    7.92    9.15
   5  -7 -33   -0.00    7.39
   5   7 -33   -0.00    5.50
   5  -7 -34   -0.00    7.76
   5   7 -34    3.82    7.76
   5  -7 -35   -0.00    9.26
   5   7 -35    4.79    7.51
   5  -7 -36   -0.00   10.47
   5   7 -36   -0.00    7.71
   5   7 -37   -0.00    6.73
   5   7 -38    4.15    7.76
  -5   8   1   10.71    3.51
  -5   8   1   25.02    4.79
   5  -8  -1    9.25    3.82
   5   8  -1   20.54    7.68
   5   8  -1   13.76    7.33
  -5  -8   1   21.76    8.03
  -5   8   2    3.52    2.77
  -5   8   2    5.48    3.57
   5  -8  -2   11.30    4.26
   5   8  -2    4.26    5.29
   5   8  -2   13.02    6.96
  -5  -8   2    0.00    6.00
  -5   8   3   13.66    3.88
  -5   8   3   15.18    4.79
   5  -8  -3   11.89    4.56
   5  -8  -3   10.94    2.46
   5   8  -3    8.02    6.91
   5   8  -3    1.60    5.44
  -5  -8   3    9.68    6.34
  -5   8   4  318.45   30.12
  -5   8   4  300.62   30.32
   5  -8  -4  318.81   31.28
   5   8  -4  315.05   35.56
   5   8  -4  346.03   35.77
  -5  -8   4  336.57   35.43
  -5   8   5   37.04    6.81
   5  -8  -5   21.75    6.75
   5   8  -5   41.66   10.50
   5   8  -5   52.69   11.05
  -5  -8   5   18.07    7.59
  -5   8   6   86.33   11.57
   5  -8  -6   73.04   12.25
   5   8  -6   65.01   14.01
   5   8  -6   86.73   15.19
   5   8  -6   80.92   14.74
  -5  -8   6  102.39   15.62
  -5   8   7   -0.00    3.75
   5  -8  -7    4.80    4.90
   5   8  -7    3.23    5.60
   5   8  -7   -0.00    5.36
  -5  -8   7    1.71    5.03
  -5  -8   7    3.19    5.73
  -5   8   8   76.29   11.13
   5  -8  -8   65.31   12.16
   5   8  -8   71.84   14.04
   5   8  -8   83.43   14.98
  -5  -8   8   65.63   13.37
  -5  -8   8   79.12   14.52
  -5   8   9  100.26   14.02
   5  -8  -9   97.08   15.28
   5   8  -9  113.04   17.42
  -5  -8   9  113.37   18.04
  -5   8  10   57.68    9.90
  -5   8  10   52.35    9.94
   5  -8 -10   52.01   11.08
   5   8 -10   42.52   11.39
  -5  -8  10   56.44   12.37
  -5   8  11   18.38    6.83
  -5   8  11    9.97    5.82
   5  -8 -11   18.35    7.71
   5   8 -11    9.05    7.22
  -5  -8  11   10.74    7.25
  -5   8  12   13.61    6.37
   5  -8 -12   16.63    7.78
  -5   8  13    3.13    5.38
   5  -8 -13    1.85    6.40
  -5   8  14   70.84   13.81
   5  -8 -14  127.90   17.89
  -5   8  15    5.03    5.25
   5  -8 -15   -0.00    5.57
   5   8 -15    0.04    6.11
  -5   8  16    4.28    6.25
   5   8 -16   14.61    7.45
  -5   8  17   -0.00    5.21
   5   8 -17    3.47    5.63
  -5   8  18   -0.00    5.28
   5  -8 -18    0.00    6.55
   5   8 -18   -0.00    5.59
  -5   8  19    1.13    5.78
   5  -8 -19   -0.00    7.43
   5   8 -19    0.00    5.42
  -5   8  20   33.60   10.09
   5  -8 -20   50.61   13.28
   5   8 -20   44.97   11.56
  -5   8  21   -0.00    5.33
   5  -8 -21   -0.00    6.69
   5   8 -21    1.50    5.88
  -5   8  22    4.28    6.17
   5  -8 -22    2.55    7.59
   5   8 -22    4.63    6.17
  -5   8  23    1.48    5.66
   5  -8 -23    0.87    6.99
   5   8 -23    8.82    6.48
  -5   8  24   22.28    9.50
   5  -8 -24    9.61    8.70
   5   8 -24   12.94    7.37
  -5   8  25    5.40    7.34
   5  -8 -25    2.56    7.95
   5   8 -25   10.10    8.09
  -5   8  26    7.84    6.95
   5  -8 -26   21.71   11.06
   5   8 -26   11.08    7.40
  -5   8  27    2.01    6.97
   5  -8 -27    4.31    7.61
   5   8 -27    0.00    5.65
  -5   8  28    2.73    6.07
   5  -8 -28    4.72    8.76
   5   8 -28   -0.00    5.65
  -5   8  29    0.00    6.89
   5  -8 -29   -0.00    7.51
   5   8 -29    6.87    6.56
  -5   8  30    0.01    5.77
   5  -8 -30    0.00    8.18
   5   8 -30   10.51    7.77
  -5   8  31    4.15    6.97
   5  -8 -31    2.10    7.30
   5   8 -31    3.19    6.29
  -5   8  32    0.52    5.49
   5  -8 -32   -0.00    7.29
   5   8 -32    3.40    6.69
  -5   8  33   13.07    8.90
   5  -8 -33   -0.00    9.46
   5   8 -33   -0.00    7.03
  -5   8  34   -0.00    6.78
   5  -8 -34    0.00    8.46
   5   8 -34    3.31    7.55
   5  -8 -35   -0.00    7.65
   5   8 -35   -0.00    7.09
   5   8 -36    7.91    8.31
   5   8 -37    3.14    7.16
   5   8 -38   -0.00    7.01
  -5   9   1    7.37    3.11
   5  -9  -1    0.00    2.96
   5   9  -1    3.29    5.91
  -5   9   2  123.55   13.14
   5  -9  -2  105.68   13.46
   5   9  -2  109.07   18.12
  -5   9   3   16.46    4.75
   5  -9  -3    9.37    4.89
   5   9  -3   15.39    7.87
  -5   9   4   -0.00    2.66
   5  -9  -4    0.27    3.72
   5   9  -4   -0.00    5.83
  -5   9   5    8.17    3.96
   5  -9  -5    8.19    4.88
   5   9  -5    0.00    5.55
  -5   9   6   37.40    7.21
  -5   9   6   35.97    7.50
   5  -9  -6   50.24    9.54
   5   9  -6   24.25    9.03
  -5   9   7    7.35    4.54
  -5   9   7    4.73    4.05
   5  -9  -7   13.63    6.36
  -5   9   8  106.79   13.99
  -5   9   8   88.60   14.04
   5  -9  -8  146.20   17.43
  -5   9   9    8.16    4.42
  -5   9   9    5.59    4.70
   5  -9  -9   -0.00    5.28
  -5   9  10    0.30    3.83
  -5   9  10   -0.00    5.10
   5  -9 -10    0.20    5.57
  -5   9  11   -0.00    5.30
   5  -9 -11    2.52    5.71
  -5   9  12   82.82   14.68
   5  -9 -12  112.39   17.18
   5   9 -12  122.14   18.10
  -5   9  13    0.00    4.63
   5  -9 -13    4.81    6.75
   5   9 -13    9.76    6.75
  -5   9  14   17.48    7.97
   5  -9 -14   12.44    7.84
   5   9 -14   22.73    8.41
  -5   9  15    5.31    5.84
   5   9 -15    0.00    5.39
  -5   9  16   20.40    8.28
   5   9 -16    9.19    7.97
  -5   9  17   -0.00    5.43
   5  -9 -17    0.79    6.33
   5   9 -17   -0.00    6.18
  -5   9  18   32.26   10.36
   5  -9 -18   30.60   10.96
   5   9 -18   29.27   10.33
  -5   9  19    3.97    6.14
   5  -9 -19    5.65    8.22
   5   9 -19    2.16    5.99
  -5   9  20    6.24    6.60
   5  -9 -20   -0.00    7.68
   5   9 -20   -0.00    5.15
  -5   9  21    0.19    5.35
   5  -9 -21    3.35    7.87
   5   9 -21   -0.00    5.83
  -5   9  22   18.52    8.89
   5  -9 -22   18.74   10.17
   5   9 -22   32.13   10.18
  -5   9  23   -0.00    6.55
   5  -9 -23    1.79    6.99
   5   9 -23   -0.00    7.01
  -5   9  24    8.30    7.83
   5  -9 -24   -0.00    6.67
   5   9 -24    2.88    5.98
  -5   9  25   -0.00    5.61
   5  -9 -25    1.93    8.15
   5   9 -25    4.69    6.96
  -5   9  26    0.04    6.16
   5  -9 -26    8.21    7.67
   5   9 -26    0.00    4.69
  -5   9  27    1.01    6.54
   5  -9 -27    5.31    7.27
   5   9 -27    6.19    6.37
  -5   9  28    0.00    6.46
   5  -9 -28    4.07    7.06
   5   9 -28    1.59    5.82
  -5   9  29   11.57    7.90
   5  -9 -29    4.91    7.48
   5   9 -29   -0.00    6.75
  -5   9  30    0.00    6.42
   5  -9 -30   -0.00    8.77
   5   9 -30    3.24    7.28
  -5   9  31    0.46    6.36
   5  -9 -31    5.26    8.48
   5   9 -31    4.23    6.65
  -5   9  32   10.32    8.48
   5  -9 -32   10.39    9.36
   5   9 -32    7.46    7.36
  -5   9  33    1.70    6.31
   5  -9 -33    0.60    8.01
   5   9 -33    2.87    6.91
  -5   9  34    0.71    6.58
   5  -9 -34    3.56    8.30
   5   9 -34   -0.00    6.26
   5   9 -35    8.60    7.53
   5   9 -36    0.37    7.26
   5   9 -37   -0.00    7.56
  -5  10   1    6.94    3.67
   5  10  -1    5.97    7.06
  -5 -10   1    7.64    6.24
  -5  10   2   -0.00    3.19
   5  10  -2   -0.00    5.00
  -5 -10   2    9.92    6.83
  -5  10   3    0.00    3.41
   5  10  -3    1.87    5.20
  -5 -10   3   -0.00    5.18
  -5  10   4    9.98    4.57
   5 -10  -4    7.17    5.32
   5  10  -4   10.92    7.08
  -5 -10   4   10.61    6.80
  -5  10   5   -0.00    4.22
   5 -10  -5    5.20    5.56
   5  10  -5   -0.00    6.43
  -5 -10   5    1.82    5.74
  -5  10   6   32.87    7.24
   5 -10  -6   20.03    7.39
   5  10  -6   22.91    8.60
  -5 -10   6   22.38    8.68
  -5  10   7    3.54    4.16
   5 -10  -7    3.12    4.97
   5  10  -7    0.00    5.74
  -5 -10   7    0.00    4.92
  -5  10   8    3.93    5.16
   5 -10  -8    2.46    5.61
   5  10  -8    3.01    5.45
  -5 -10   8    0.68    5.02
  -5  10   9    0.58    3.86
   5 -10  -9   -0.00    5.82
   5  10  -9   -0.00    5.83
  -5 -10   9    0.00    5.61
  -5  10  10   70.90   12.14
   5 -10 -10   59.59   12.57
   5  10 -10   69.34   14.23
  -5 -10  10   66.74   14.03
  -5  10  11    2.63    5.03
   5 -10 -11   10.16    6.86
   5  10 -11   -0.00    6.67
  -5 -10  11    1.74    5.41
  -5  10  12    7.10    6.08
   5 -10 -12    4.60    6.54
   5  10 -12    2.80    6.56
  -5 -10  12    4.89    6.00
  -5  10  13   -0.00    5.04
   5 -10 -13    1.93    6.07
   5  10 -13    0.00    6.07
  -5 -10  13    0.00    5.60
  -5  10  14   17.84    7.69
   5  10 -14   41.39   11.17
  -5 -10  14   34.34   10.19
  -5  10  15    2.21    4.76
   5  10 -15    2.16    5.73
  -5 -10  15    0.00    5.32
  -5  10  16   32.80    9.10
   5 -10 -16   12.68    7.99
   5  10 -16   29.84    9.51
  -5  10  17    0.00    5.49
   5 -10 -17   -0.00    6.87
   5  10 -17   -0.00    5.01
  -5  10  18    2.72    5.28
   5 -10 -18    1.43    6.89
   5  10 -18    0.00    5.98
  -5  10  19    2.35    5.89
   5 -10 -19   -0.00    6.82
   5  10 -19    0.93    6.47
  -5  10  20    1.37    6.35
   5 -10 -20   14.83    8.95
   5  10 -20   21.96    9.26
  -5  10  21    5.52    6.40
   5 -10 -21   -0.00    6.09
   5  10 -21    2.22    5.74
  -5  10  22    9.07    7.48
   5 -10 -22    5.28    8.61
  -5  10  23    1.19    4.80
   5 -10 -23    0.00    7.05
   5  10 -23    0.52    5.18
  -5  10  24    3.76    5.62
   5 -10 -24   11.15    8.99
   5  10 -24   -0.00    6.33
  -5  10  25    0.00    6.08
   5 -10 -25   -0.00    7.13
   5  10 -25    7.12    6.88
  -5  10  26   12.40    8.29
   5 -10 -26   18.26   10.48
   5  10 -26    9.14    7.54
  -5  10  27    0.00    5.43
   5 -10 -27    7.06    8.34
   5  10 -27   -0.00    5.77
  -5  10  28   -0.00    7.42
   5 -10 -28    0.00    8.38
   5  10 -28   -0.00    6.77
  -5  10  29    2.58    6.26
   5 -10 -29    0.00    8.16
   5  10 -29   10.15    7.49
  -5  10  30    3.43    6.89
   5 -10 -30    0.00    8.16
   5  10 -30    6.66    6.86
  -5  10  31   -0.00    7.51
   5 -10 -31    7.59    8.60
   5  10 -31    0.28    6.37
  -5  10  32   -0.00    6.72
   5 -10 -32   -0.00    7.97
   5  10 -32   -0.00    7.32
  -5  10  33    0.00    5.39
   5 -10 -33    0.45    7.22
   5  10 -33    2.03    6.88
  -5  10  34   11.73    9.11
  -5  10  35    0.00    7.24
  -5  11   1   12.81    4.60
   5  11  -1    9.71    7.98
  -5 -11   1    7.21    6.60
  -5  11   2   65.76    9.15
   5  11  -2   47.13   12.38
  -5 -11   2   30.34   10.56
  -5  11   3   12.63    4.75
   5  11  -3    4.14    7.32
  -5 -11   3   13.62    7.24
  -5  11   4    2.39    4.24
   5  11  -4    1.91    6.02
  -5 -11   4    0.00    4.49
  -5  11   5   -0.00    4.11
   5  11  -5   -0.00    6.18
  -5 -11   5    1.88    5.61
  -5  11   6    6.78    4.76
   5  11  -6    6.96    6.77
  -5 -11   6    7.76    6.75
  -5  11   7   -0.00    4.07
   5  11  -7    2.75    5.92
  -5 -11   7   -0.00    5.58
  -5  11   8   14.27    6.33
   5  11  -8    8.07    7.27
  -5 -11   8   30.79    9.51
  -5  11   9   -0.00    3.47
   5 -11  -9    0.00    5.70
   5  11  -9    0.00    5.76
  -5 -11   9    0.00    5.13
  -5  11  10    0.00    5.03
   5 -11 -10   -0.00    5.70
  -5 -11  10    3.45    7.00
  -5  11  11   -0.00    4.81
   5 -11 -11    3.15    5.41
   5  11 -11    0.63    6.38
  -5 -11  11    2.68    7.16
  -5  11  12   37.74    9.54
   5 -11 -12   38.51   11.37
   5  11 -12   47.72   12.24
  -5 -11  12   14.63    8.33
  -5  11  13   -0.00    4.79
   5  11 -13    1.83    5.97
  -5 -11  13   15.47    8.33
  -5  11  14   11.32    6.79
   5  11 -14    8.93    7.34
  -5 -11  14    7.36    6.58
  -5  11  15    2.58    5.29
   5 -11 -15    4.74    6.75
   5  11 -15   -0.00    7.13
  -5 -11  15    2.62    6.02
  -5  11  16    0.00    5.56
   5 -11 -16    5.71    6.55
   5  11 -16    4.33    6.05
  -5 -11  16   11.48    6.94
  -5  11  17   -0.00    6.25
   5 -11 -17    4.16    7.04
   5  11 -17    0.91    4.84
  -5 -11  17    0.75    4.94
  -5  11  18   43.17   10.40
   5 -11 -18    0.32    5.47
   5  11 -18   28.04    9.50
  -5  11  19   -0.00    5.93
   5 -11 -19    2.52    5.82
   5  11 -19    1.35    4.92
  -5  11  20    4.02    6.33
   5 -11 -20    1.97    7.25
   5  11 -20    3.29    5.26
  -5  11  21   10.53    7.05
   5 -11 -21   -0.00    7.34
   5  11 -21    4.27    7.02
  -5  11  22    5.94    7.04
   5 -11 -22   11.15    9.26
   5  11 -22   24.77    9.74
  -5  11  23   -0.00    5.96
   5 -11 -23    0.00    6.76
   5  11 -23    2.97    6.52
  -5  11  24    2.06    6.15
   5 -11 -24    2.63    8.13
   5  11 -24   -0.00    5.64
  -5  11  25   -0.00    5.85
   5 -11 -25   -0.00    7.54
   5  11 -25    1.70    5.72
  -5  11  26    4.02    6.42
   5 -11 -26    3.34    6.64
   5  11 -26   -0.00    6.72
  -5  11  27   -0.00    5.45
   5 -11 -27   -0.00    7.71
   5  11 -27   -0.00    5.91
  -5  11  28    9.43    7.55
   5 -11 -28    6.48    7.89
   5  11 -28    0.00    6.86
  -5  11  29   -0.00    6.27
   5 -11 -29   -0.00    7.25
   5  11 -29   -0.00    5.25
  -5  11  30   -0.00    6.45
   5 -11 -30   -0.00    8.43
  -5  11  31   -0.00    6.52
   5 -11 -31    4.45    8.28
  -5  11  32   -0.00    5.70
   5 -11 -32    4.47    8.94
  -5  11  33    3.36    6.48
  -5  11  34    3.73    8.10
  -5  11  35   -0.00    7.00
   5  12  -1    6.84    6.97
  -5 -12   1    0.87    5.63
  -5  12   2   -0.00    3.16
   5  12  -2   -0.00    5.73
  -5 -12   2    5.47    6.85
  -5  12   3    0.65    3.56
   5  12  -3   -0.00    6.81
  -5 -12   3    0.00    4.74
  -5  12   4   31.57    7.47
   5  12  -4   25.82   10.08
  -5 -12   4   21.00    8.82
  -5  12   5    5.58    4.77
   5  12  -5   10.26    8.49
  -5 -12   5    6.09    6.80
  -5  12   6   12.91    5.39
   5  12  -6    2.60    6.21
  -5 -12   6    4.40    6.04
  -5  12   7   -0.00    4.12
   5  12  -7    8.06    6.20
  -5 -12   7   -0.00    5.25
  -5  12   8    3.47    5.11
   5  12  -8    0.00    5.98
  -5 -12   8   -0.00    4.95
  -5  12   9    0.00    4.27
   5  12  -9   10.01    7.11
  -5 -12   9    3.68    6.29
  -5  12  10   17.76    6.81
   5  12 -10   24.06    9.75
  -5 -12  10   14.74    8.10
  -5  12  11    0.90    4.38
   5  12 -11    0.00    5.97
  -5 -12  11    0.24    4.86
  -5  12  12    4.41    5.19
  -5 -12  12   -0.00    5.71
  -5  12  13    4.83    5.53
   5  12 -13   -0.00    5.93
  -5 -12  13    0.37    4.91
  -5  12  14   14.14    7.28
   5 -12 -14   12.39    7.58
   5  12 -14    0.00    5.84
  -5 -12  14    7.08    7.23
  -5  12  15    3.25    5.33
   5 -12 -15    9.25    7.01
   5  12 -15    8.38    6.82
  -5 -12  15    3.00    6.23
  -5  12  16    6.91    6.15
   5 -12 -16    7.46    7.02
   5  12 -16   23.42    9.63
  -5 -12  16    8.45    6.54
  -5  12  17    0.00    6.15
   5 -12 -17   -0.00    6.50
   5  12 -17    0.00    5.79
  -5 -12  17   -0.00    5.71
  -5  12  18   -0.00    5.85
   5 -12 -18    1.11    6.41
   5  12 -18    0.09    6.02
  -5 -12  18   -0.00    4.32
  -5  12  19    0.00    4.98
   5 -12 -19   -0.00    6.51
   5  12 -19    0.00    6.63
  -5 -12  19    2.29    5.23
  -5  12  20   19.88    8.30
   5 -12 -20    1.09    6.55
   5  12 -20   25.81    9.39
  -5 -12  20   17.84    8.24
  -5  12  21   -0.00    5.73
   5 -12 -21    2.36    7.49
   5  12 -21   -0.00    4.88
  -5  12  22   -0.00    5.09
   5 -12 -22   -0.00    6.75
   5  12 -22   -0.00    5.89
  -5  12  23   -0.00    6.04
   5 -12 -23   -0.00    6.74
   5  12 -23   -0.00    5.58
  -5  12  24    0.00    6.57
   5 -12 -24   -0.00    7.56
   5  12 -24    4.70    7.26
  -5  12  25   -0.00    6.58
   5 -12 -25    0.00    8.50
   5  12 -25   -0.00    6.04
  -5  12  26    8.26    8.11
   5 -12 -26    1.96    8.08
  -5  12  27    0.23    4.62
   5 -12 -27    2.47    7.87
  -5  12  28    3.88    6.17
   5 -12 -28    4.22    7.68
  -5  12  29    1.23    6.29
   5 -12 -29   -0.00    8.13
  -5  12  30    1.23    6.97
   5 -12 -30   -0.00    6.95
  -5  12  31   -0.00    5.96
   5 -12 -31    2.23    8.35
  -5  13   1    5.71    3.69
   5  13  -1    0.61    6.10
  -5 -13   1   13.16    8.86
  -5  13   2   24.22    6.55
   5  13  -2   32.47   10.68
  -5 -13   2   25.11    9.68
  -5  13   3    7.01    4.49
   5  13  -3    7.50    8.04
  -5 -13   3    1.73    6.05
  -5  13   4    5.52    4.78
   5  13  -4   11.16    7.99
  -5 -13   4    0.02    5.61
  -5  13   5   -0.00    4.37
   5  13  -5   -0.00    6.63
  -5 -13   5   -0.00    5.65
  -5  13   6   12.24    6.45
   5  13  -6   18.69    8.95
  -5 -13   6   46.25   11.61
  -5  13   7    2.27    4.81
   5  13  -7    6.12    6.96
  -5 -13   7    2.98    5.69
  -5  13   8    7.32    5.49
   5  13  -8    7.46    6.58
  -5 -13   8   20.56    8.69
  -5  13   9    0.00    4.53
   5  13  -9    5.18    6.63
  -5 -13   9    0.97    5.27
  -5  13  10   -0.00    4.69
   5  13 -10   -0.00    5.76
  -5 -13  10   -0.00    5.78
  -5  13  11   11.67    6.16
   5  13 -11    0.42    6.27
  -5 -13  11    1.52    6.85
  -5  13  12    9.15    6.32
   5  13 -12    9.50    8.50
  -5 -13  12    8.54    7.36
  -5  13  13   -0.00    4.58
  -5 -13  13   -0.00    6.11
  -5  13  14   10.56    6.18
  -5 -13  14    0.35    5.17
  -5  13  15    0.00    5.50
  -5 -13  15   -0.00    5.28
  -5  13  16    8.35    6.00
   5  13 -16    2.67    6.34
  -5 -13  16    7.67    7.05
  -5  13  17    5.91    6.09
   5  13 -17    2.16    6.05
  -5 -13  17   10.13    7.29
  -5  13  18    3.39    5.64
   5  13 -18    8.43    7.64
  -5 -13  18    6.21    6.61
  -5  13  19   -0.00    5.31
   5  13 -19   -0.00    6.09
  -5 -13  19   -0.00    6.64
  -5  13  20    4.09    6.09
   5  13 -20    7.18    7.07
  -5 -13  20   -0.00    5.59
  -5  13  21   -0.00    5.54
   5 -13 -21   11.53    8.78
   5  13 -21    4.73    6.38
  -5  13  22   13.58    8.23
   5 -13 -22    6.11    8.34
  -5  13  23   -0.00    5.79
   5 -13 -23    2.78    8.09
  -5  13  24    3.16    5.92
   5 -13 -24    5.63    8.12
  -5  13  25    1.39    7.56
   5 -13 -25    4.54    8.62
  -5  13  26    4.46    6.49
   5 -13 -26   -0.00    7.72
  -5  13  27   -0.00    6.68
   5 -13 -27    0.20    8.26
  -5  13  28    1.74    7.27
   5 -13 -28   -0.00    7.98
   5 -13 -29    3.96    8.42
   5 -13 -30    0.00    9.00
  -5  14   1    5.15    3.62
   5  14  -1   -0.00    5.44
  -5 -14   1   -0.00    6.52
  -5  14   2   -0.00    4.06
   5  14  -2    0.00    5.63
  -5 -14   2    0.43    5.36
  -5  14   3    5.29    4.81
   5  14  -3   17.45    9.45
  -5 -14   3   10.02    7.76
  -5  14   4   18.83    6.16
   5  14  -4   20.04    9.33
  -5 -14   4    1.03    5.05
  -5  14   5    7.13    5.29
   5  14  -5   13.65    7.71
  -5 -14   5    7.28    7.79
  -5  14   6   13.97    6.34
   5  14  -6   18.51    8.46
  -5 -14   6   12.62    8.08
  -5  14   7    1.84    4.41
   5  14  -7    0.00    6.12
  -5 -14   7    2.79    6.68
  -5  14   8   -0.00    5.37
   5  14  -8    0.19    6.57
  -5 -14   8    2.48    5.88
  -5  14   9   -0.00    4.33
   5  14  -9   -0.00    6.79
  -5 -14   9    4.70    7.03
  -5  14  10   12.07    6.74
   5  14 -10   10.18    7.64
  -5 -14  10    4.98    6.66
  -5  14  11    6.54    5.59
   5  14 -11   -0.00    6.34
  -5 -14  11    0.12    5.32
  -5  14  12   -0.00    4.89
   5  14 -12    1.25    5.08
  -5 -14  12   -0.00    6.52
  -5  14  13    6.97    5.94
   5  14 -13    5.49    7.52
  -5 -14  13    3.46    6.16
  -5  14  14    3.87    5.28
   5  14 -14    3.99    6.87
  -5 -14  14    3.00    6.21
  -5  14  15    9.74    6.09
  -5 -14  15    3.03    5.88
  -5  14  16    8.86    6.17
  -5  14  17    4.54    5.68
  -5  14  18   -0.00    5.92
  -5  14  19   -0.00    5.18
  -5  14  20    2.33    6.01
  -5  14  21   10.95    7.86
  -5  14  22    7.61    6.90
  -5  14  23    9.76    7.26
  -5  14  24    0.00    6.68
  -5  15   1    2.70    3.87
   5  15  -1    3.34    6.29
  -5 -15   1    4.26    6.19
  -5  15   2    6.14    4.20
   5  15  -2   10.42    7.84
  -5 -15   2    1.00    6.76
  -5  15   3   10.39    4.89
   5  15  -3    4.93    7.45
  -5 -15   3    7.78    7.72
  -5  15   4   -0.00    4.30
   5  15  -4   -0.00    6.48
  -5 -15   4   -0.00    6.68
  -5  15   5    8.31    5.51
   5  15  -5   -0.00    6.63
  -5 -15   5    0.54    5.49
  -5  15   6    4.48    5.18
   5  15  -6    3.15    7.17
  -5 -15   6    0.00    6.57
  -5  15   7    4.85    4.96
   5  15  -7    3.30    6.28
  -5 -15   7    7.00    6.88
  -5  15   8    0.00    5.24
   5  15  -8    2.92    6.57
  -5 -15   8    6.43    5.57
  -5  15   9    0.88    4.70
   5  15  -9    1.39    6.44
  -5 -15   9   -0.00    6.00
  -5  15  10   -0.00    5.12
   5  15 -10   -0.00    6.40
  -5 -15  10   -0.00    4.64
  -5  15  11   10.70    6.02
   5  15 -11   -0.00    6.15
  -5  15  12    4.98    6.10
   5  15 -12    2.06    6.22
  -5  15  13   -0.00    4.53
   5  15 -13    1.69    5.79
  -5  15  14   -0.00    4.77
   5  15 -14   -0.00    7.22
  -5  15  15   -0.00    5.82
   5  15 -15    1.05    7.27
  -5  15  16   -0.00    4.82
   5  15 -16    8.20    7.31
  -5  15  17    0.22    5.18
  -5  15  18    1.77    5.98
  -5  15  19   -0.00    6.18
  -5  16   1    0.00    3.18
   5  16  -1    3.72    6.07
  -5 -16   1   -0.00    5.79
  -5  16   2    4.66    4.39
   5  16  -2   -0.00    5.67
  -5 -16   2   -0.00    6.30
  -5  16   3   -0.00    3.80
   5  16  -3    0.00    7.60
  -5 -16   3    5.85    7.26
  -5  16   4    1.56    3.77
   5  16  -4    2.71    6.05
  -5 -16   4    0.04    6.36
  -5  16   5   -0.00    3.86
   5  16  -5    6.34    7.05
  -5 -16   5    1.41    5.36
  -5  16   6   -0.00    4.61
   5  16  -6    2.86    6.65
  -5  16   7    0.01    4.79
   5  16  -7   -0.00    5.89
  -5  16   8    2.92    4.86
   5  16  -8   -0.00    6.33
  -5  16   9   -0.00    4.59
   5  16  -9   -0.00    5.92
  -5  16  10   -0.00    4.32
   5  16 -10    1.09    6.89
  -5  16  11   -0.00    5.64
   5  16 -11    3.12    6.22
  -5  16  12    0.00    5.36
   5  16 -12    1.53    6.30
  -5  16  13    1.27    5.88
   5  16 -13    1.29    4.71
  -5  16  14    2.22    6.05
   5  16 -14    0.00    6.96
   5  16 -15    0.88    6.78
  -5  17   1   -0.00    3.32
   5  17  -1   -0.00    5.87
  -5  17   2   -0.00    3.92
   5  17  -2    7.02    7.70
  -5  17   3    3.03    4.96
   5  17  -3    0.35    6.63
  -5  17   4   -0.00    3.82
   5  17  -4    2.44    6.80
  -5  17   5   -0.00    3.69
   5  17  -5   -0.00    7.65
  -5  17   6    1.53    4.09
   5  17  -6   -0.00    6.59
  -5  17   7    4.15    5.35
   5  17  -7    3.97    7.83
  -5  17   8    0.91    5.03
   5  17  -8    3.13    7.00
  -4   0   1    4.56    3.29
  -4   0   1   -0.00    3.27
   4   0  -1    1.82    3.20
   4   0  -1    1.59    3.07
  -4   0   2   13.00    4.42
  -4   0   2   11.67    4.66
   4   0  -2   10.26    4.18
   4   0  -2   25.20    5.34
[truncated: 818,468 more chars]
