# Supplementary material for: LED-pump-X-ray-multiprobe crystallography for sub-second timescales
Source: Commun Chem. 2022 Aug 26;5:102. doi: 10.1038/s42004-022-00716-1 (PMC9814726; doi:10.1038/s42004-022-00716-1)
Supplement: Supplementary file 14 — Supplementary Data 5 [file 42004_2022_716_MOESM14_ESM.zip › 260K_8s/260K_8s_t3_excit.wilson.csv]

-3.23771	0.021281
-3.514161	0.040719
-3.647907	0.060157
-3.934234	0.079595
-4.138171	0.099033
-4.277602	0.118471
-4.380396	0.137909
-4.564071	0.157347
-4.875475	0.176784
-5.106814	0.196222
-5.372292	0.21566
-5.594143	0.235098
-5.742505	0.254536
-5.879338	0.273974
-6.029535	0.293412
-6.139957	0.31285
-6.262977	0.332288
-6.44322	0.351725
-6.56713	0.371163
#Title = Wilson plot
#y_label = sin^2(theta)/lambda^2
#x_label = ln(<Fo^2>)/(Fexp^2)
#y = -0.102*x -0.319
#fit_y_intercept = -0.319
#fit_slope = -0.102
#B = 4.849
#K = 22.974
#<|E^2-1|> = 0.957
#%|E| > 2 = 3.975
