# Supplementary material for: LED-pump-X-ray-multiprobe crystallography for sub-second timescales
Source: Commun Chem. 2022 Aug 26;5:102. doi: 10.1038/s42004-022-00716-1 (PMC9814726; doi:10.1038/s42004-022-00716-1)
Supplement: Supplementary file 14 — Supplementary Data 5 [file 42004_2022_716_MOESM14_ESM.zip › 260K_8s/260K_8s_t4_excit.hkl]

  16   0  -5   -0.00    7.09
  16   0  -6    3.32    6.85
 -16   0   7   -0.00    7.31
  16   0  -7   -0.00    6.96
 -16   0   8   -0.00    8.47
 -16   0   9   -0.00    7.56
  16   0  -9   -0.00    6.00
 -16   0  10    2.10    7.63
  16   0 -10   -0.00    6.15
 -16   0  11    0.81    7.09
  16   0 -11    2.36    6.88
 -16   0  12   -0.00    8.07
  16   0 -12   -0.00    6.49
 -16   0  13   -0.00    7.04
  16   0 -13    0.00    7.37
 -16   0  14   -0.00    8.79
 -16   0  15    0.70    7.47
  16  -1  -1   -0.00    8.35
  16  -1  -2    5.85    8.16
  16  -1  -3    3.90    8.14
  16  -1  -4    3.94    7.23
  16  -1  -4   -0.00    6.67
  16  -1  -5    0.00    7.25
  16  -1  -5    5.27    7.79
 -16   1   6    0.00    7.37
  16  -1  -6    1.82    6.71
  16  -1  -6    0.00    6.94
 -16   1   7   -0.00    7.26
  16  -1  -7   -0.00    7.74
  16  -1  -7   -0.00    7.32
 -16   1   8    5.14    8.57
  16  -1  -8    3.16    6.28
  16  -1  -8   -0.00    8.39
 -16   1   9    0.00    6.76
  16  -1  -9   -0.00    7.47
  16  -1  -9    8.51    8.11
 -16   1  10    0.32    8.13
  16  -1 -10    7.27    7.42
  16  -1 -10   -0.00    7.46
  16   1 -10   -0.00    7.02
 -16   1  11    0.38    6.40
  16  -1 -11    0.00    6.89
  16  -1 -11    4.86    8.03
  16   1 -11   -0.00    6.04
 -16   1  12   -0.00    8.04
  16  -1 -12   -0.00    6.86
  16   1 -12    7.38    7.93
 -16  -1  12    5.50    8.24
 -16   1  13   -0.00    8.48
 -16  -1  13   14.82   10.27
 -16  -1  14   12.51    9.70
 -16  -1  15    6.43    9.39
  16  -2  -1    4.67    7.21
  16  -2  -1   -0.00    8.40
  16  -2  -2   -0.00    7.75
  16  -2  -2    2.41    7.63
  16  -2  -3   -0.00    7.68
  16  -2  -3    1.75    7.74
  16  -2  -4    0.00    6.36
  16  -2  -4    0.50    7.61
  16  -2  -5    0.00    7.23
  16  -2  -5    1.23    6.17
  16  -2  -6   -0.00    6.87
  16  -2  -6    7.56    8.92
 -16   2   7   -0.00    8.09
  16  -2  -7   -0.00    7.72
  16  -2  -7   -0.00    6.10
 -16   2   8   -0.00    7.48
  16  -2  -8   -0.00    6.35
  16  -2  -8    5.83    7.54
 -16   2   9   -0.00    8.86
  16  -2  -9    0.55    5.70
  16  -2  -9    0.00    8.53
 -16   2  10    4.22    8.62
  16  -2 -10    0.00    6.70
 -16   2  11    1.74    7.58
  16  -2 -11    2.78    7.78
  16  -2 -12    7.22    7.41
  16  -2 -13   -0.00    8.21
  16  -2 -14    5.88    7.24
  16  -2 -15   -0.00    6.73
  16  -3  -1   -0.00    8.33
  16  -3  -1    3.94    8.58
  16  -3  -2    4.73    7.85
  16  -3  -2    0.00    7.70
  16  -3  -3   -0.00    8.53
  16  -3  -3   -0.00    9.25
  16  -3  -4   -0.00    7.08
  16  -3  -4   -0.00    9.46
  16  -3  -5   -0.00    6.32
  16  -3  -6   -0.00    6.63
  16  -3  -6    0.00    7.84
  16  -3  -7    0.00    6.71
  16  -3  -7    5.01    8.14
 -16   3   8   -0.00    7.22
  16  -3  -8    0.00    6.89
  16  -3  -9   -0.00    7.53
  16  -3 -10    4.94    7.49
  16  -3 -11    0.00    8.18
  16  -3 -13   -0.00    8.24
  16  -3 -14    4.45    7.35
  16  -3 -15   -0.00    7.42
  16  -4  -1    0.49    7.89
  16  -4  -1    0.00    8.12
  16  -4  -2   -0.00    7.77
  16  -4  -2    3.17    7.19
  16  -4  -3   -0.00    8.88
  16  -4  -4    4.01    8.71
  16  -4  -5    2.38    8.35
  16  -4  -6    0.00    8.76
  16  -4  -8    5.93    8.57
  16  -4  -9    0.00    7.27
  16  -4 -10   -0.00    8.54
  16  -4 -11   -0.00    7.10
  16  -5  -2    6.27    8.23
  16  -5  -3    0.72    8.33
  16  -5  -4   -0.00    9.29
  16  -5  -5    2.90    7.42
  16  -5  -6   -0.00    8.78
  16  -5  -7    0.00    8.84
  15   0  -1   -0.00    5.72
  15   0  -1   -0.00    7.89
  15   0  -2   -0.00    5.25
  15   0  -2   -0.00    7.59
  15   0  -3    8.29    8.16
  15   0  -3    7.44    7.86
 -15   0   4    6.31    7.59
  15   0  -4    0.00    5.42
  15   0  -4   -0.00    6.38
 -15   0   5    3.85    8.39
  15   0  -5   -0.00    6.59
 -15   0   6    6.64    7.57
  15   0  -6    3.20    7.85
  15   0  -6   -0.00    6.63
 -15   0   7   -0.00    7.38
  15   0  -7   -0.00    7.28
  15   0  -7   -0.00    6.28
 -15   0   8   -0.00    6.31
  15   0  -8    1.56    5.90
  15   0  -8    0.01    5.92
  15   0  -9    6.60    8.06
  15   0  -9    4.54    7.34
 -15   0  10   -0.00    7.49
  15   0 -10   -0.00    6.93
  15   0 -10    5.11    7.99
 -15   0  11    6.65    8.37
  15   0 -11    5.21    7.73
  15   0 -11    6.71    7.27
 -15   0  12   -0.00    7.27
 -15   0  13    3.86    7.79
  15   0 -13    7.25    8.81
 -15   0  14   -0.00    8.40
  15   0 -14    0.00    7.80
  15   0 -15   -0.00    7.84
 -15   0  16   -0.00    7.12
  15   0 -16   -0.00    8.53
 -15   0  17   -0.00    6.26
  15   0 -17   -0.00    8.81
 -15   0  18   -0.00    6.14
  15   0 -18    0.83    8.10
 -15   0  19    4.58    7.56
  15   0 -19    7.90    8.51
  15   0 -20   10.74    9.05
  15   0 -22    5.35    8.66
  15  -1  -1    0.00    6.61
  15   1  -1   11.19    8.95
  15  -1  -2   -0.00    7.19
  15   1  -2    5.69    7.92
  15  -1  -3    1.81    6.04
  15  -1  -3    9.72    7.46
  15   1  -3   -0.00    8.25
  15  -1  -4    1.49    6.32
  15  -1  -4    3.06    6.96
  15   1  -4    1.47    6.65
 -15   1   5    0.00    8.39
  15  -1  -5    7.98    8.05
  15  -1  -5    3.58    7.29
  15   1  -5   13.64    8.41
  15   1  -5    6.10    6.89
 -15   1   6   -0.00    8.37
  15  -1  -6    0.72    6.89
  15  -1  -6   -0.00    6.81
  15   1  -6    0.00    6.55
  15   1  -6   -0.00    5.79
 -15  -1   6    1.58    6.47
 -15   1   7    0.08    7.87
  15   1  -7    9.73    8.59
  15   1  -7   -0.00    7.18
 -15  -1   7    2.75    7.23
 -15   1   8   -0.00    7.84
  15  -1  -8   -0.00    5.40
  15  -1  -8    5.51    7.05
  15   1  -8   -0.00    6.32
  15   1  -8    0.00    6.18
 -15   1   9    5.63    8.19
  15  -1  -9    0.59    6.70
  15  -1  -9   -0.00    6.57
  15   1  -9    2.53    7.84
  15   1  -9    6.79    7.26
 -15  -1   9   -0.00    8.40
 -15   1  10    1.92    7.88
  15  -1 -10   -0.00    6.27
  15  -1 -10   -0.00    6.36
  15   1 -10    3.22    8.08
 -15  -1  10   -0.00    7.44
 -15   1  11    7.52    8.95
  15  -1 -11    2.33    6.93
  15  -1 -11   -0.00    7.41
  15   1 -11    3.61    6.69
 -15  -1  11    2.09    7.24
 -15   1  12   -0.00    5.99
  15  -1 -12   -0.00    8.01
  15  -1 -12   -0.00    7.04
  15   1 -12    3.19    8.20
 -15  -1  12   -0.00    7.13
 -15   1  13   -0.00    7.51
  15  -1 -13    1.09    6.66
  15   1 -13    1.69    6.97
 -15  -1  13    0.00    8.61
 -15   1  14   -0.00    8.61
  15   1 -14   -0.00    6.89
 -15   1  15    9.85    8.67
  15  -1 -15    3.14    7.77
  15   1 -15    0.00    6.55
 -15  -1  15    0.31    6.28
  15  -1 -16    0.00    8.76
  15   1 -16    0.00    7.36
 -15  -1  16    0.00    7.79
 -15   1  17    0.00    6.31
  15  -1 -17   -0.00    7.89
  15   1 -17   -0.00    7.62
 -15  -1  17    0.02    6.92
 -15   1  18    0.00    7.11
  15  -1 -18   -0.00    7.76
 -15  -1  18    3.01    6.52
  15  -1 -19    0.00    8.54
  15   1 -19    6.09    8.14
 -15  -1  19    5.53    7.01
  15  -1 -20    0.00    8.30
  15   1 -20    0.00    6.63
 -15  -1  20    1.37    7.77
  15  -1 -21    0.00    8.58
  15  -2  -1   -0.00    6.84
  15  -2  -1    0.00    7.54
  15   2  -1    4.51    7.72
  15  -2  -2    0.00    6.92
  15  -2  -2   -0.00    6.04
  15   2  -2   -0.00    8.00
  15  -2  -3    4.87    6.88
  15  -2  -3   -0.00    7.38
  15   2  -3    7.55    7.72
  15  -2  -4    0.82    6.41
  15  -2  -4    1.46    6.76
  15   2  -4   -0.00    6.93
  15  -2  -5   -0.00    6.07
  15  -2  -5   -0.00    7.16
  15   2  -5    0.00    7.17
 -15   2   6   -0.00    7.49
  15  -2  -6   -0.00    6.97
  15  -2  -6   13.29    8.98
  15   2  -6    0.88    5.98
 -15   2   7    0.00    7.99
  15  -2  -7    0.95    7.27
  15  -2  -7    0.00    7.93
  15   2  -7    1.90    6.34
 -15   2   8    0.00    7.60
  15  -2  -8   11.44    9.69
 -15   2   9    3.01    8.03
  15  -2  -9    0.00    6.44
  15  -2  -9    8.65    8.20
  15   2  -9    2.13    6.81
  15   2  -9   -0.00    7.62
 -15   2  10    0.00    8.08
  15  -2 -10    5.66    6.92
  15  -2 -10    2.92    6.77
  15   2 -10    3.43    8.19
 -15   2  11   -0.00    8.00
  15  -2 -11    0.66    6.14
  15  -2 -11   -0.00    6.70
  15   2 -11    6.31    8.22
 -15  -2  11   -0.00    7.60
 -15   2  12   15.89    9.47
  15  -2 -12    6.17    8.44
  15  -2 -12    0.19    6.24
  15   2 -12   -0.00    7.53
 -15  -2  12   -0.00    7.79
 -15   2  13   -0.00    6.13
  15  -2 -13    4.44    7.66
  15  -2 -13   -0.00    7.27
  15   2 -13   -0.00    7.69
 -15   2  14    0.99    8.17
  15  -2 -14    5.81    7.97
  15   2 -14    0.00    7.65
 -15  -2  14    8.60    7.44
 -15   2  15    0.00    8.16
  15  -2 -15    8.24    8.04
  15   2 -15   -0.00    6.78
 -15  -2  15    3.81    7.28
 -15   2  16   -0.00    7.41
  15   2 -16   -0.00    7.10
 -15  -2  16    4.03    8.14
 -15   2  17    0.00    8.64
  15  -2 -17   -0.00    8.57
  15   2 -17    0.00    8.04
 -15  -2  17    3.38    6.83
  15  -2 -18   -0.00    8.82
 -15  -2  18    0.00    6.51
  15  -2 -19    3.96    9.61
 -15  -2  19    0.03    7.17
  15  -3  -1    6.22    7.49
  15  -3  -1   -0.00    7.76
  15   3  -1    0.00    7.48
  15  -3  -2   -0.00    7.72
  15  -3  -2   -0.00    8.22
  15   3  -2   -0.00    5.95
  15  -3  -3    3.89    6.38
  15  -3  -3    7.67    8.46
  15   3  -3   10.61    7.49
  15  -3  -4   -0.00    6.51
  15   3  -4    0.32    6.14
  15  -3  -5    2.06    6.11
  15  -3  -5    0.00    8.05
  15   3  -5   -0.00    7.35
  15  -3  -6    2.17    7.48
  15  -3  -6    3.70    7.37
  15   3  -6    0.00    8.07
 -15   3   7    0.00    8.02
  15  -3  -7    3.49    7.34
  15  -3  -7    0.00    7.46
  15   3  -7    2.59    7.35
 -15   3   8   -0.00    7.62
  15  -3  -8   14.19    8.83
  15  -3  -8    0.00    7.56
  15   3  -8    5.17    6.53
 -15   3   9    0.63    7.70
  15  -3  -9   -0.00    6.29
  15   3  -9   12.85    8.72
 -15   3  10    0.00    6.41
  15  -3 -10    1.97    7.20
  15  -3 -10    8.44    7.79
  15   3 -10   -0.00    8.17
 -15   3  11   17.68   10.09
  15  -3 -11    7.54    8.15
  15  -3 -11    0.23    7.36
  15   3 -11    0.00    6.63
  15  -3 -12    1.24    8.24
  15  -3 -12   11.68    9.09
  15   3 -12   -0.00    6.76
 -15   3  13   -0.00    7.28
  15  -3 -13    0.00    7.69
  15  -3 -13    6.22    8.57
 -15   3  14   -0.00    8.70
  15  -3 -14    0.23    7.48
  15  -3 -14    6.28    8.36
  15   3 -14    0.00    6.66
 -15   3  15    9.65    8.48
  15  -3 -15    0.24    6.71
  15  -3 -16   -0.00    8.44
 -15  -3  17   -0.00    7.24
 -15  -3  18   -0.00    6.12
 -15  -3  19    5.62    6.55
 -15  -3  20   -0.00    6.74
 -15  -3  21    3.30    6.49
  15  -4  -1   -0.00    7.03
  15  -4  -1   -0.00    8.36
  15   4  -1   -0.00    5.29
  15  -4  -2    0.00    8.16
  15  -4  -2    0.00    7.16
  15   4  -2    6.42    7.66
  15  -4  -3    2.97    8.05
  15  -4  -3    3.71    7.94
  15   4  -3    2.86    6.27
  15  -4  -4    0.00    8.32
  15   4  -4    4.25    6.99
  15  -4  -5    5.86    7.56
  15  -4  -5    0.00    8.03
  15   4  -5    2.65    6.74
  15  -4  -6    1.47    5.68
  15  -4  -6    4.62    7.60
  15   4  -6   -0.00    7.13
  15  -4  -7    1.19    6.55
  15  -4  -7    5.62    8.05
  15   4  -7   18.30    8.97
 -15   4   8    1.40    7.99
  15  -4  -8   -0.00    6.06
  15  -4  -8    5.99    8.71
  15   4  -8   -0.00    7.18
 -15   4   9    7.90    9.49
  15  -4  -9   -0.00    6.85
  15  -4  -9   -0.00    6.62
  15   4  -9   -0.00    6.70
 -15   4  10   -0.00    7.60
  15  -4 -10   -0.00    7.00
  15   4 -10    0.00    6.75
 -15   4  11    4.55    7.17
  15  -4 -11   -0.00    6.69
  15  -4 -11    0.00    6.29
 -15   4  12   -0.00    6.59
  15  -4 -12   -0.00    7.10
  15  -4 -12   -0.00    8.06
  15  -5  -1    4.10    7.45
  15   5  -1    0.00    6.18
  15  -5  -2    7.51    8.01
  15  -5  -2   -0.00    7.44
  15   5  -2    0.00    6.37
  15  -5  -3    0.71    7.99
  15  -5  -3   -0.00    8.54
  15  -5  -4    4.23    7.89
  15  -5  -4    0.14    8.32
  15  -5  -5   -0.00    8.25
  15  -5  -6    8.60    7.83
  15  -5  -6   -0.00    8.24
  15  -5  -7    3.37    7.58
  15  -5  -8    7.84    7.12
  15  -5  -8    1.76    7.78
 -15   5   9    5.84    8.68
  15  -5  -9    5.87    7.87
  15  -5  -9    3.63    8.42
 -15   5  10   -0.00    7.66
  15  -6  -1   -0.00    8.17
  15  -6  -2    2.47    7.64
  15  -6  -3   -0.00    7.93
  15  -6  -3    0.00    8.68
  15  -6  -4    0.63    8.41
  15  -6  -4    0.00    8.04
  15  -6  -5   -0.00    8.47
  14   0  -1   -0.00    5.01
  14   0  -1    3.79    8.26
  14   0  -2    7.51    6.77
  14   0  -2    9.42    7.95
 -14   0   3    0.00    6.35
  14   0  -3    0.00    6.00
  14   0  -3    2.40    7.27
 -14   0   4   17.85    9.12
  14   0  -4    8.42    7.08
 -14   0   5   -0.00    6.85
  14   0  -5   -0.00    6.19
 -14   0   6   14.18    9.25
  14   0  -6    0.88    5.11
  14   0  -6   -0.00    7.25
  14   0  -7    0.00    6.25
  14   0  -7   -0.00    6.25
 -14   0   8    3.38    6.97
  14   0  -8    0.58    6.47
  14   0  -8   -0.00    6.79
 -14   0   9    2.39    7.32
  14   0  -9   -0.00    6.83
  14   0  -9   -0.00    6.40
 -14   0  10    4.71    7.69
  14   0 -10    1.63    7.62
 -14   0  11   -0.00    7.53
  14   0 -11    0.00    7.96
 -14   0  12   -0.00    8.26
  14   0 -12    1.70    8.99
 -14   0  13   -0.00    6.40
  14   0 -13    0.00    7.11
 -14   0  14    1.29    5.93
  14   0 -14    5.70    7.99
 -14   0  15   -0.00    6.36
  14   0 -15    0.85    6.30
 -14   0  16    0.00    7.14
  14   0 -16    0.00    6.42
 -14   0  17    4.86    7.51
  14   0 -17    3.06    7.74
 -14   0  18    1.80    7.27
  14   0 -18    3.88    8.67
 -14   0  19    4.80    7.46
  14   0 -19    0.22    6.20
 -14   0  20    0.60    4.47
  14   0 -20    0.00    6.37
 -14   0  21    7.25    7.58
  14   0 -21    0.00    7.44
 -14   0  22    5.10    8.05
  14   0 -22   -0.00    6.58
  14   0 -23   -0.00    6.40
  14   0 -24   -0.00    8.69
  14  -1  -1   -0.00    6.52
  14   1  -1   -0.00    5.51
  14   1  -1    0.66    6.63
  14  -1  -2   -0.00    6.48
  14  -1  -2    0.00    6.87
  14   1  -2    2.27    6.11
  14   1  -2    2.95    6.78
  14  -1  -3    0.56    6.58
  14  -1  -3    2.13    6.64
  14   1  -3    3.19    6.93
  14   1  -3    0.08    6.26
 -14  -1   3   -0.00    7.47
 -14   1   4    2.37    7.52
  14  -1  -4    0.00    6.22
  14  -1  -4   -0.00    5.71
  14   1  -4    2.91    7.34
  14   1  -4    0.76    6.27
 -14  -1   4    2.66    6.43
 -14   1   5    0.12    7.23
  14  -1  -5   -0.00    6.25
  14  -1  -5    0.00    6.33
  14   1  -5    5.02    6.38
  14   1  -5   -0.00    6.00
 -14  -1   5   11.11    8.37
 -14   1   6   14.82    8.43
  14  -1  -6    3.77    6.94
  14  -1  -6    1.21    6.30
  14   1  -6    2.36    6.47
  14   1  -6    8.31    6.94
 -14  -1   6    4.81    7.44
 -14   1   7    5.29    7.20
  14  -1  -7    3.52    5.50
  14  -1  -7    0.00    6.11
  14   1  -7    5.33    7.25
  14   1  -7    1.31    5.25
 -14  -1   7    0.00    7.19
  14  -1  -8    1.60    6.48
  14  -1  -8    0.24    6.63
  14   1  -8    0.00    5.46
 -14  -1   8   -0.00    5.78
 -14   1   9    1.13    6.52
  14  -1  -9   -0.00    6.07
  14  -1  -9    7.20    7.77
  14   1  -9    0.00    7.74
 -14  -1   9   -0.00    6.92
 -14   1  10    6.35    7.11
  14  -1 -10    5.98    8.14
  14  -1 -10   -0.00    6.87
  14   1 -10   16.65    9.61
 -14  -1  10    8.13    7.72
 -14   1  11    5.45    7.62
  14  -1 -11    6.53    6.96
  14   1 -11    0.00    7.41
 -14  -1  11   -0.00    7.38
 -14   1  12    3.46    7.09
  14  -1 -12   -0.00    8.22
  14   1 -12    0.00    7.57
 -14  -1  12    7.19    6.75
 -14   1  13    6.18    8.78
  14  -1 -13   -0.00    7.04
  14   1 -13    4.07    7.97
 -14  -1  13    7.08    7.23
  14  -1 -14    0.00    8.06
  14   1 -14    0.00    7.30
 -14  -1  14    0.00    5.95
 -14   1  15    2.18    6.42
  14  -1 -15   -0.00    7.19
 -14  -1  15    5.66    7.51
 -14   1  16    5.58    7.59
  14  -1 -16    6.45    8.86
  14   1 -16    2.29    7.11
 -14  -1  16    8.28    7.63
 -14   1  17   -0.00    6.90
  14  -1 -17   10.68    9.33
  14   1 -17    5.06    8.22
 -14  -1  17    3.12    6.93
 -14   1  18    1.17    7.53
  14  -1 -18   -0.00    6.33
  14   1 -18    3.06    7.18
 -14   1  19    7.79    7.14
  14  -1 -19   -0.00    7.51
  14   1 -19   -0.00    6.81
 -14  -1  19   -0.00    6.53
 -14   1  20    2.62    8.26
  14  -1 -20    2.93    8.58
  14   1 -20   -0.00    7.58
 -14  -1  20    7.05    7.97
 -14   1  21    7.50    8.44
  14  -1 -21    2.43    7.03
  14   1 -21   -0.00    6.47
 -14  -1  21   -0.00    6.83
 -14   1  22   -0.00    6.38
  14  -1 -22   -0.00    8.20
  14   1 -22   12.91   10.24
 -14  -1  22   -0.00    6.99
  14   1 -23   -0.00    6.39
 -14  -1  23   -0.00    8.09
  14   1 -24    1.25    7.16
  14   1 -25    0.00    8.35
  14   1 -26   16.07    9.98
  14  -2  -1    0.30    6.61
  14  -2  -1    2.26    7.78
  14   2  -1   -0.00    7.07
  14  -2  -2    4.41    7.02
  14  -2  -2    0.00    7.09
  14   2  -2    8.53    8.11
  14  -2  -3    0.32    6.80
  14  -2  -3   -0.00    7.52
  14   2  -3   -0.00    7.69
  14  -2  -4   -0.00    6.86
  14  -2  -4    2.40    7.36
  14   2  -4    0.00    5.57
  14   2  -4   -0.00    5.50
 -14   2   5    5.68    7.30
  14  -2  -5   -0.00    6.05
  14  -2  -5   -0.00    6.88
  14   2  -5    5.22    5.82
  14   2  -5    4.59    7.89
 -14  -2   5    0.54    6.26
 -14   2   6    5.23    7.59
  14  -2  -6    2.14    7.05
  14  -2  -6    3.78    6.96
  14   2  -6    0.13    5.66
 -14   2   7    2.05    7.70
  14  -2  -7    0.61    5.58
  14   2  -7    0.00    5.80
  14   2  -7   -0.00    6.62
 -14  -2   7    1.74    7.33
 -14   2   8    8.52    7.37
  14  -2  -8   -0.00    6.10
  14  -2  -8    8.13    8.06
  14   2  -8    0.00    7.25
 -14  -2   8    3.59    6.72
  14  -2  -9    0.00    5.20
  14  -2  -9   -0.00    6.04
  14   2  -9    1.07    7.13
 -14  -2   9    7.82    8.01
 -14   2  10    2.20    6.66
  14  -2 -10   -0.00    6.87
  14  -2 -10   -0.00    6.48
  14   2 -10    7.77    7.80
 -14  -2  10   -0.00    6.12
 -14   2  11    0.00    7.48
  14  -2 -11    2.70    6.62
  14  -2 -11    0.00    6.26
  14   2 -11    4.71    7.07
 -14  -2  11    1.07    6.33
 -14   2  12   14.09    9.36
  14  -2 -12   11.53    8.19
  14   2 -12    2.63    6.66
 -14  -2  12   10.27    7.42
 -14   2  13    7.59    8.76
  14  -2 -13    0.62    7.26
  14   2 -13    2.50    6.21
 -14  -2  13    2.21    6.38
 -14   2  14    6.01    8.18
  14   2 -14    0.00    6.84
 -14  -2  14    9.54    8.20
  14  -2 -15    1.74    6.70
  14   2 -15   -0.00    7.37
 -14  -2  15    8.70    7.29
 -14   2  16    2.37    6.83
  14  -2 -16    1.01    6.78
  14   2 -16    0.00    6.31
 -14  -2  16   -0.00    6.50
 -14   2  17    0.79    5.40
  14  -2 -17   -0.00    7.29
  14   2 -17   -0.00    7.45
 -14  -2  17    0.00    6.52
 -14   2  18    0.00    5.95
  14  -2 -18    5.49    9.56
  14   2 -18   -0.00    7.43
 -14  -2  18    2.12    5.59
 -14   2  19    0.00    6.90
  14  -2 -19   -0.00    7.65
  14   2 -19    4.21    8.24
 -14  -2  19    3.65    6.59
 -14   2  20    3.61    8.06
  14  -2 -20   -0.00    7.69
  14   2 -20   -0.00    7.26
 -14  -2  20   -0.00    7.15
 -14   2  21   10.76    9.57
  14   2 -21    0.00    7.15
 -14  -2  21   -0.00    6.90
 -14  -2  22    2.45    7.76
  14   2 -23   -0.00    8.85
 -14  -2  23    0.70    6.94
  14   2 -24    0.00    8.31
  14   2 -25   -0.00    8.31
  14  -3  -1    5.40    8.12
  14  -3  -1   -0.00    6.76
  14   3  -1   -0.00    6.84
  14  -3  -2    1.95    6.60
  14  -3  -2    4.99    7.85
  14   3  -2   -0.00    6.70
  14  -3  -3    5.70    6.56
  14   3  -3   11.56    8.51
  14  -3  -4    4.74    7.39
  14  -3  -4    3.27    6.90
  14   3  -4   -0.00    7.29
 -14   3   5    4.08    7.88
  14  -3  -5   -0.00    6.12
  14  -3  -5   11.03    9.16
  14   3  -5    0.75    6.06
 -14   3   6    3.55    8.42
  14  -3  -6   -0.00    6.83
  14  -3  -6    0.00    7.58
  14   3  -6   13.73    8.70
 -14   3   7    6.47    9.15
  14  -3  -7   -0.00    6.34
  14  -3  -7    8.31    7.95
  14   3  -7    2.12    6.98
 -14   3   8   -0.00    6.90
  14  -3  -8   -0.00    5.36
  14  -3  -8    7.29    7.45
  14   3  -8    8.69    7.70
 -14   3   9    3.26    7.59
  14  -3  -9   -0.00    6.18
  14   3  -9    2.59    6.65
  14  -3 -10    9.27    8.02
  14  -3 -10    0.00    6.09
  14   3 -10    8.12    8.63
 -14   3  11    7.23    7.96
  14  -3 -11   -0.00    7.60
  14  -3 -11   -0.00    7.42
  14   3 -11   -0.00    6.19
 -14  -3  11    9.38    7.27
 -14   3  12   -0.00    7.24
  14  -3 -12    1.22    6.49
  14  -3 -12    0.61    7.26
  14   3 -12    0.00    6.35
 -14  -3  12    5.16    6.13
 -14   3  13   -0.00    7.42
  14  -3 -13   -0.00    5.99
  14  -3 -13   -0.00    6.96
  14   3 -13   -0.00    6.76
 -14  -3  13    0.35    5.93
 -14   3  14   -0.00    7.93
  14  -3 -14   -0.00    6.68
  14   3 -14    0.00    6.35
 -14  -3  14    5.27    7.09
 -14   3  15    1.96    7.56
  14  -3 -15    9.38    8.76
  14   3 -15    8.98    7.98
 -14  -3  15    3.64    7.19
 -14   3  16   14.15    9.67
  14  -3 -16    0.93    6.93
  14   3 -16   -0.00    8.92
 -14  -3  16    1.55    6.67
  14  -3 -17    4.41    8.17
  14   3 -17    8.87    8.75
 -14  -3  17   -0.00    6.21
 -14   3  18    0.53    5.41
  14   3 -18    5.58    7.77
 -14  -3  18   -0.00    5.63
 -14   3  19   -0.00    6.69
 -14  -3  19   -0.00    6.27
  14   3 -20   21.97   10.49
 -14  -3  20    3.22    7.33
  14   3 -21    2.16    6.19
 -14  -3  21   -0.00    6.98
  14   3 -22    3.22    8.69
 -14  -3  22    1.25    7.08
  14   3 -23    5.17    8.79
 -14  -3  23    5.39    7.07
  14  -4  -1    4.10    8.07
  14  -4  -1   -0.00    7.13
  14   4  -1    3.08    5.88
  14  -4  -2    3.02    6.75
  14  -4  -2    9.22    9.05
  14   4  -2   -0.00    5.31
  14  -4  -3   -0.00    7.81
  14   4  -3    0.00    6.58
  14  -4  -4   -0.00    5.98
  14  -4  -4    4.00    8.48
  14   4  -4   -0.00    7.07
  14  -4  -5    3.52    8.32
  14  -4  -5   -0.00    7.31
  14   4  -5    0.07    6.43
 -14   4   6    0.91    8.13
  14  -4  -6    0.88    6.48
  14  -4  -6   -0.00    6.36
  14   4  -6    6.40    7.23
 -14   4   7   -0.00    5.72
  14  -4  -7   -0.00    6.59
  14  -4  -7   -0.00    6.41
  14   4  -7   -0.00    5.83
 -14   4   8   10.70    9.21
  14  -4  -8   -0.00    6.79
  14  -4  -8    4.58    7.43
  14   4  -8    2.99    5.82
 -14   4   9   13.15    9.14
  14  -4  -9    0.00    5.95
  14  -4  -9   -0.00    7.55
  14   4  -9    9.49    7.51
 -14   4  10   -0.00    5.91
  14  -4 -10    6.96    7.84
  14  -4 -10    0.00    6.29
  14   4 -10    1.05    6.74
 -14   4  11   -0.00    7.07
  14  -4 -11   -0.00    5.74
  14   4 -11   -0.00    7.37
 -14   4  12   10.17    8.03
  14  -4 -12    2.22    6.64
  14  -4 -12    1.21    7.66
  14   4 -12    1.58    6.06
 -14   4  13    2.08    8.07
  14  -4 -13    0.00    8.05
  14  -4 -13    2.57    7.50
  14   4 -13    8.58    8.47
 -14   4  14    0.00    7.81
  14  -4 -14    0.00    6.67
  14  -4 -14    3.66    7.95
  14   4 -14    3.63    7.71
 -14   4  15    0.13    7.89
  14  -4 -15    0.00    6.29
  14   4 -15   -0.00    7.28
 -14   4  16    6.23    8.72
 -14  -4  16    3.39    6.42
 -14   4  17   -0.00    8.85
  14   4 -17    2.55    5.67
 -14  -4  17    4.26    6.64
 -14   4  18    1.07    7.49
  14   4 -18    1.65    7.20
 -14  -4  18   -0.00    7.30
  14   4 -19   -0.00    7.52
 -14  -4  19   -0.00    5.99
  14   4 -20   -0.00    8.29
 -14  -4  20    9.48    8.41
 -14  -4  21    0.00    5.98
 -14  -4  23   -0.00    7.01
 -14  -4  24    1.98    6.36
  14  -5  -1   -0.00    8.43
  14  -5  -1    2.73    7.73
  14   5  -1    2.28    5.69
  14  -5  -2    0.00    7.48
  14  -5  -2    4.62    7.31
  14   5  -2    5.29    5.83
  14  -5  -3    0.00    8.20
  14  -5  -3    2.25    7.71
  14   5  -3    0.34    6.42
  14  -5  -4    2.32    9.06
  14   5  -4    2.11    6.39
  14  -5  -5    2.19    6.80
  14  -5  -5   -0.00    8.04
  14   5  -5   13.28    7.82
  14  -5  -6    0.87    6.42
  14   5  -6    0.44    6.20
 -14   5   7   -0.00    9.00
  14  -5  -7    3.79    7.52
  14  -5  -7   -0.00    6.68
 -14   5   8   -0.00    7.34
  14  -5  -8   -0.00    7.28
  14  -5  -8    5.83    8.66
  14   5  -8    1.77    5.06
 -14   5   9   15.29    9.45
  14  -5  -9    7.62    8.02
  14  -5  -9    7.70   10.20
  14   5  -9    3.90    5.61
 -14   5  10    8.04    8.44
  14  -5 -10    2.40    6.44
  14  -5 -10    5.30    8.00
  14   5 -10   -0.00    6.96
 -14   5  11   -0.00    7.18
  14  -5 -11   16.40    9.46
  14  -5 -11    4.91    8.61
  14   5 -11    1.53    6.85
 -14   5  12    4.20    8.21
  14  -5 -12    6.02    7.54
  14   5 -12    4.21    6.46
  14  -5 -13   -0.00    6.90
  14   5 -13    0.00    6.31
 -14   5  14   -0.00    7.40
  14  -5 -14   -0.00    7.68
  14   5 -14    0.06    6.94
 -14   5  15    0.53    7.02
  14  -5 -15    3.37    7.27
  14   5 -15    1.70    6.05
 -14   5  16   -0.00    7.90
  14  -5 -16   -0.00    7.36
  14   5 -16    2.61    6.16
 -14   5  17   -0.00    9.67
  14   5 -17    7.82    7.62
 -14  -5  24    0.36    6.98
  14  -6  -1    0.49    7.35
  14   6  -1    0.93    5.95
  14  -6  -2    6.45    8.89
  14  -6  -2    6.01    8.28
  14   6  -2    1.56    6.28
  14  -6  -3    0.63    6.66
  14  -6  -3    0.72    7.72
  14   6  -3    3.03    7.24
  14  -6  -4   -0.00    6.96
  14  -6  -4   -0.00    7.80
  14   6  -4    0.15    5.94
  14  -6  -5   -0.00    8.30
  14   6  -5    2.30    6.60
  14  -6  -6    0.21    5.83
  14  -6  -6   -0.00    8.63
  14   6  -6    2.02    5.53
  14  -6  -7    6.16    8.23
  14  -6  -7    4.32    9.24
  14   6  -7    0.00    6.19
  14  -6  -8    7.18    8.40
  14   6  -8    3.24    6.36
 -14   6   9   -0.00    8.66
  14  -6  -9    5.54    7.56
  14   6  -9    1.42    5.67
 -14   6  10    1.86    7.05
  14  -6 -10   -0.00    8.42
  14   6 -10    2.28    5.46
 -14   6  11    0.00    7.75
  14   6 -11   -0.00    6.32
 -14   6  12    2.63    7.55
  14  -6 -12   -0.00    7.39
  14   6 -12    4.44    6.87
 -14   6  13    4.93    8.64
  14  -6 -13    0.00    7.70
  14   6 -13    2.47    6.82
 -14   6  14    5.24    8.38
  14  -6 -14    6.83    7.36
  14   6 -14    4.90    7.00
  14  -7  -1    1.72    6.96
  14   7  -1    1.97    6.51
  14  -7  -2    2.79    8.71
  14   7  -2   -0.00    5.75
  14  -7  -3    3.06    8.39
  14   7  -3   -0.00    6.61
  14  -7  -4    0.00    6.56
  14   7  -4    3.51    6.20
  14  -7  -5   18.31    8.84
  14   7  -5    3.60    6.07
  14   7  -6    1.56    5.79
  14  -7  -7    0.31    5.91
  14   7  -7    5.94    5.94
  14  -7  -8    1.76    7.31
  14   7  -8    0.81    5.27
  14  -7  -9   15.82   10.31
  14   7  -9    1.73    5.88
 -14   7  10   -0.00    9.73
  14  -7 -10    5.63    7.53
 -14   7  11   -0.00    8.40
  14  -7 -11    4.47    6.93
  14   8  -1   -0.00    6.02
  14  -8  -2    4.08    7.50
  14   8  -2    3.99    6.22
  14  -8  -3    8.55    7.44
  14   8  -3    3.52    5.09
  14  -8  -4   -0.00    9.10
  14   8  -4    2.90    6.04
  14  -8  -5   -0.00    8.68
  14   8  -5    6.50    6.22
  13   0  -1   16.24    8.15
  13   0  -1   19.81    9.49
 -13   0   2    8.73    7.56
  13   0  -2    0.00    5.62
  13   0  -2    0.00    6.61
 -13   0   3    2.70    6.57
  13   0  -3    3.96    6.82
  13   0  -3    0.00    6.97
 -13   0   4   -0.00    6.53
  13   0  -4    2.52    6.05
  13   0  -4    4.62    5.94
 -13   0   5   -0.00    5.82
  13   0  -5   -0.00    4.88
  13   0  -5    2.75    6.23
 -13   0   6    5.34    6.38
  13   0  -6    0.50    5.66
  13   0  -6   -0.00    5.26
 -13   0   7    5.93    7.55
  13   0  -7    2.80    6.88
  13   0  -7   11.13    8.89
 -13   0   8   -0.00    6.58
  13   0  -8   -0.00    5.60
 -13   0   9    0.00    7.86
  13   0  -9    0.14    6.71
 -13   0  10    2.92    6.52
  13   0 -10   -0.00    8.31
 -13   0  11   12.38    7.96
 -13   0  12    2.60    5.59
  13   0 -12    3.30    7.06
 -13   0  13    4.23    6.98
  13   0 -13   12.58    8.92
 -13   0  14    4.31    6.98
  13   0 -14    8.73    7.76
 -13   0  15   -0.00    6.54
  13   0 -15   -0.00    5.85
 -13   0  16   -0.00    7.10
  13   0 -16   -0.00    7.34
 -13   0  17    0.00    5.69
  13   0 -17   -0.00    5.15
 -13   0  18   -0.00    6.02
  13   0 -18    4.19    9.04
 -13   0  19   -0.00    6.09
  13   0 -19   -0.00    7.23
 -13   0  20    4.72    7.49
  13   0 -20    0.00    8.16
 -13   0  21    0.38    7.26
  13   0 -21   -0.00    7.61
 -13   0  22   -0.00    7.27
  13   0 -22    1.83    7.40
 -13   0  23   -0.00    8.64
  13   0 -23    0.00    7.95
 -13   0  24   -0.00    6.64
  13   0 -24   -0.00    6.38
 -13   0  25    1.15    5.55
  13   0 -25   -0.00    5.71
  13  -1  -1   -0.00    6.20
  13  -1  -1   -0.00    6.95
  13   1  -1    0.05    6.66
  13   1  -1    6.46    6.56
  13  -1  -2    1.34    5.95
  13  -1  -2    7.08    6.79
  13   1  -2   -0.00    6.10
  13   1  -2   11.16    7.41
 -13  -1   2   -0.00    7.00
 -13   1   3   13.36    7.88
  13  -1  -3    5.51    7.23
  13  -1  -3    7.90    7.21
  13   1  -3    0.26    6.13
 -13  -1   3   -0.00    5.18
 -13   1   4   -0.00    6.59
  13  -1  -4    4.70    6.85
  13   1  -4    1.16    5.35
  13   1  -4   -0.00    6.52
 -13  -1   4    7.85    7.40
 -13   1   5   10.31    7.64
  13  -1  -5   20.25    9.00
  13  -1  -5   20.82    9.11
  13   1  -5   19.04    8.38
  13   1  -5   11.42    8.36
 -13   1   6    3.51    7.13
  13  -1  -6   -0.00    5.12
  13  -1  -6   -0.00    6.69
  13   1  -6    0.00    5.17
 -13  -1   6   -0.00    5.88
 -13   1   7    3.54    7.28
  13  -1  -7    0.33    6.03
  13  -1  -7    2.52    6.51
  13   1  -7   -0.00    6.63
  13   1  -7    4.28    6.59
 -13  -1   7    0.00    5.73
 -13   1   8    0.00    7.24
  13  -1  -8   -0.00    6.11
  13  -1  -8   -0.00    5.79
  13   1  -8   -0.00    6.83
 -13  -1   8   -0.00    7.70
 -13   1   9   19.66   10.02
  13  -1  -9    7.16    6.87
  13   1  -9   21.37    9.87
 -13  -1   9   10.20    8.41
 -13   1  10    2.12    6.98
  13  -1 -10    1.41    6.64
  13   1 -10    1.29    7.07
 -13  -1  10    0.05    5.56
 -13   1  11    0.10    7.03
  13  -1 -11   -0.00    7.68
  13   1 -11    0.00    6.97
 -13  -1  11   -0.00    5.49
 -13   1  12   -0.00    6.89
  13  -1 -12    0.00    8.19
 -13  -1  12    7.64    7.17
 -13   1  13    3.19    6.71
  13  -1 -13    1.06    7.80
  13   1 -13   -0.00    5.98
 -13  -1  13    1.50    6.01
 -13   1  14    2.39    5.81
  13  -1 -14   -0.00    6.85
  13   1 -14    0.99    6.08
 -13  -1  14    1.78    6.21
 -13   1  15    3.02    7.06
  13  -1 -15    2.77    8.24
  13   1 -15   10.77    8.23
 -13  -1  15    6.31    7.78
 -13   1  16   -0.00    5.59
  13  -1 -16   -0.00    8.69
  13   1 -16    0.85    7.51
 -13  -1  16   -0.00    5.94
 -13   1  17    2.64    6.10
  13   1 -17    0.53    6.96
 -13  -1  17   -0.00    6.75
 -13   1  18   -0.00    7.53
  13  -1 -18   -0.00    6.64
  13   1 -18   -0.00    6.95
 -13  -1  18   -0.00    6.08
 -13   1  19   -0.00    5.90
  13  -1 -19    1.08    6.49
  13   1 -19    4.58    8.01
 -13  -1  19    2.97    7.48
 -13   1  20   -0.00    7.08
  13  -1 -20    3.99    7.83
  13   1 -20    3.27    8.34
 -13  -1  20    0.73    6.93
 -13   1  21   -0.00    5.63
  13  -1 -21    0.00    6.95
 -13  -1  21    0.00    8.29
 -13   1  22   -0.00    6.68
  13  -1 -22   -0.00    7.65
  13   1 -22   -0.00    7.72
 -13  -1  22   -0.00    6.83
 -13   1  23   -0.00    8.06
  13  -1 -23   -0.00    6.89
  13   1 -23    3.79    8.07
 -13  -1  23    5.00    6.89
 -13   1  24   -0.00    7.27
  13   1 -24    4.85    8.78
 -13  -1  24    2.08    6.70
 -13   1  25    3.06    6.46
  13   1 -25    8.75    7.78
 -13  -1  25   19.04   10.03
  13   1 -26   -0.00    7.29
 -13  -1  26   -0.00    7.09
  13   1 -27    6.09    7.52
  13  -2  -1    6.33    7.53
  13  -2  -1    7.05    8.36
  13   2  -1    9.25    7.00
  13   2  -1    6.37    7.53
 -13  -2   1   16.88    9.37
  13  -2  -2    0.84    5.33
  13  -2  -2    0.00    6.52
  13   2  -2    3.44    5.70
  13   2  -2    0.00    6.51
 -13  -2   2    0.03    6.84
  13  -2  -3    0.00    5.71
  13  -2  -3   -0.00    6.65
  13   2  -3    5.42    6.47
  13   2  -3    1.77    5.56
 -13  -2   3   -0.00    5.97
 -13   2   4   -0.00    7.15
  13  -2  -4   -0.00    5.73
  13  -2  -4   -0.00    6.38
  13   2  -4   -0.00    5.43
  13   2  -4    0.59    5.59
 -13  -2   4    0.67    6.14
 -13   2   5    9.42    7.63
  13  -2  -5    0.93    6.05
  13   2  -5    3.93    6.26
  13   2  -5   -0.00    6.81
 -13  -2   5   11.76    7.50
 -13   2   6    0.54    5.83
  13  -2  -6    5.44    6.65
  13  -2  -6    1.70    6.74
  13   2  -6    1.38    5.81
  13   2  -6    2.02    7.07
 -13  -2   6    1.67    6.56
 -13   2   7    0.00    7.22
  13  -2  -7   14.64    8.07
  13  -2  -7    6.31    7.43
  13   2  -7    2.79    6.83
 -13  -2   7   -0.00    7.40
 -13   2   8   -0.00    6.74
  13  -2  -8    9.50    7.39
  13  -2  -8    2.77    6.29
  13   2  -8    8.39    6.97
 -13  -2   8   -0.00    6.12
 -13   2   9    4.67    6.89
  13  -2  -9    7.55    7.66
  13  -2  -9    0.39    6.43
  13   2  -9    0.26    6.38
 -13  -2   9    0.00    5.49
 -13   2  10    0.05    6.73
  13  -2 -10   -0.00    6.65
 -13  -2  10   -0.00    4.75
 -13   2  11    5.30    8.90
  13  -2 -11    5.28    7.17
  13   2 -11    4.24    6.76
 -13  -2  11    2.09    6.34
 -13   2  12    3.75    8.25
  13   2 -12    1.94    7.06
 -13  -2  12   -0.00    5.52
  13  -2 -13    6.32    7.88
  13   2 -13    3.95    7.26
 -13  -2  13    4.73    6.15
 -13   2  14   -0.00    6.48
  13  -2 -14   -0.00    7.57
  13   2 -14    3.22    7.65
 -13   2  15   -0.00    5.95
  13  -2 -15    9.23    9.67
  13   2 -15   -0.00    7.10
 -13  -2  15   -0.00    6.27
 -13   2  16   -0.00    5.31
  13  -2 -16    0.51    6.68
  13   2 -16   -0.00    7.30
 -13  -2  16   -0.00    5.82
 -13   2  17    0.00    7.11
  13  -2 -17   -0.00    6.76
  13   2 -17    0.00    7.64
 -13  -2  17    7.07    7.47
 -13   2  18   -0.00    7.28
  13  -2 -18   -0.00    9.13
  13   2 -18   -0.00    6.95
 -13  -2  18   -0.00    7.11
 -13   2  19    0.00    4.94
  13  -2 -19    3.76    8.22
  13   2 -19   -0.00    7.55
 -13  -2  19    5.03    7.70
 -13   2  20    0.52    6.25
  13  -2 -20   -0.00    6.69
  13   2 -20   -0.00    5.88
 -13  -2  20    1.78    7.17
 -13   2  21    1.90    6.02
  13   2 -21    2.65    7.90
 -13  -2  21   -0.00    7.63
 -13   2  22    5.86    8.16
  13   2 -22    6.06    8.37
 -13  -2  22    0.00    7.12
 -13   2  23   10.86    9.01
  13   2 -23   12.73    9.13
 -13  -2  23    7.45    9.01
 -13   2  24    0.19    6.11
  13   2 -24   -0.00    7.80
 -13  -2  24   -0.00    6.43
  13   2 -25    0.57    7.35
 -13  -2  25   -0.00    7.72
  13   2 -26    0.45    7.73
 -13  -2  26   -0.00    6.90
  13   2 -27    0.00    8.39
  13   2 -28   -0.00    7.82
  13  -3  -1    0.00    7.48
  13  -3  -1   -0.00    6.78
  13   3  -1    0.93    5.57
  13  -3  -2   -0.00    5.77
  13   3  -2    4.52    5.86
  13  -3  -3   -0.00    5.84
  13  -3  -3    4.89    7.19
  13   3  -3    3.31    5.63
 -13   3   4   -0.00    6.70
  13  -3  -4   -0.00    6.22
  13  -3  -4   -0.00    6.77
  13   3  -4    5.47    5.58
  13   3  -4   -0.00    6.73
 -13   3   5   12.31    9.28
  13  -3  -5   15.06    8.71
  13  -3  -5   12.66    7.94
  13   3  -5    6.31    7.29
  13   3  -5    1.94    6.28
 -13  -3   5    4.93    6.51
  13  -3  -6   -0.00    7.40
  13   3  -6    0.63    6.09
 -13  -3   6    3.92    6.11
 -13   3   7    2.72    7.02
  13  -3  -7    1.87    6.35
  13  -3  -7   -0.00    6.49
  13   3  -7    0.00    6.15
 -13  -3   7    7.72    7.95
 -13   3   8    3.94    7.44
  13  -3  -8   11.74    7.95
  13  -3  -8    1.08    6.93
 -13   3   9    9.19    8.31
  13  -3  -9   -0.00    6.79
  13  -3  -9   -0.00    7.22
  13   3  -9    6.30    6.79
 -13  -3   9    4.01    5.77
 -13   3  10    1.10    6.89
  13  -3 -10    1.13    6.95
  13  -3 -10    4.29    7.45
  13   3 -10   12.50    8.28
 -13  -3  10    0.00    5.80
 -13   3  11   -0.00    7.63
  13  -3 -11    5.65    6.94
  13  -3 -11    5.18    7.35
  13   3 -11   10.18    8.05
 -13  -3  11    6.81    7.33
 -13   3  12   -0.00    7.92
  13  -3 -12   -0.00    6.59
  13   3 -12   -0.00    6.83
 -13  -3  12    1.94    6.16
 -13   3  13    8.07    8.37
  13  -3 -13    3.85    6.89
  13   3 -13   -0.00    6.28
 -13   3  14    8.83    8.52
  13  -3 -14   -0.00    7.17
  13   3 -14    8.79    7.50
 -13  -3  14   -0.00    6.08
 -13   3  15    6.79    8.13
  13  -3 -15    1.71    8.50
  13   3 -15   21.64    9.13
 -13  -3  15    5.29    7.06
 -13   3  16    7.37    7.08
  13  -3 -16    0.00   10.08
  13   3 -16    4.34    8.72
 -13  -3  16    5.96    7.97
 -13   3  17    0.00    5.83
  13  -3 -17    6.32    8.35
  13   3 -17    2.28    7.48
 -13  -3  17   -0.00    6.80
 -13   3  18    0.00    6.56
  13  -3 -18    1.27    8.51
  13   3 -18    2.31    6.90
 -13  -3  18    2.07    6.85
 -13   3  19    6.73    7.96
  13  -3 -19   -0.00    7.28
  13   3 -19   10.30    9.12
 -13  -3  19    5.12    7.42
 -13   3  20    6.29    7.58
  13   3 -20    5.95    7.31
 -13  -3  20   -0.00    6.28
 -13   3  21    1.57    7.61
  13   3 -21   -0.00    8.01
 -13  -3  21    0.00    5.33
 -13   3  22    0.00    6.96
  13   3 -22   -0.00    7.77
 -13  -3  22    1.28    6.37
 -13   3  23   -0.00    6.89
  13   3 -23   -0.00    9.13
 -13  -3  23    0.00    6.94
  13   3 -24    4.07    7.94
 -13  -3  24    0.00    6.46
  13   3 -25   -0.00    7.92
 -13  -3  25    0.56    5.43
  13   3 -26   -0.00    8.01
 -13  -3  26   -0.00    7.68
  13   3 -27    1.29    7.01
  13   3 -28   -0.00    6.19
  13  -4  -1   -0.00    6.74
  13  -4  -1    8.87    8.96
  13   4  -1    2.73    6.15
  13  -4  -2    0.00    7.56
  13  -4  -3    1.12    6.46
  13  -4  -3    1.62    7.35
  13   4  -3    1.90    5.22
  13  -4  -4   -0.00    6.11
  13  -4  -4    4.03    7.50
  13   4  -4    5.59    6.58
 -13   4   5   -0.00    7.00
  13  -4  -5   -0.00    5.19
  13  -4  -5   -0.00    6.60
  13   4  -5   -0.00    6.67
 -13   4   6    5.95    6.93
  13  -4  -6    2.13    7.12
  13  -4  -6    6.94    8.15
  13   4  -6    0.67    5.97
 -13   4   7    1.60    7.45
  13  -4  -7    8.62    8.30
  13   4  -7    3.21    7.52
 -13   4   8    0.00    7.52
  13  -4  -8    7.82    7.56
  13  -4  -8    0.00    6.59
  13   4  -8    9.02    6.80
 -13   4   9    3.32    7.39
  13  -4  -9   16.30    8.84
  13  -4  -9    1.02    5.42
  13  -4 -10   -0.00    5.99
  13  -4 -10    4.59    7.51
  13   4 -10    0.00    5.53
 -13  -4  10    1.81    5.97
 -13   4  11    5.58    8.11
  13  -4 -11   -0.00    6.97
  13  -4 -11    1.82    7.00
  13   4 -11    0.95    6.73
 -13  -4  11   -0.00    5.60
 -13   4  12    4.70    8.48
  13  -4 -12    6.07    7.87
  13  -4 -12   -0.00    6.74
  13   4 -12    9.89    6.55
 -13   4  13    4.38    8.42
  13  -4 -13   -0.00    6.65
  13   4 -13   10.46    7.85
 -13  -4  13    8.17    6.58
 -13   4  14   -0.00    7.46
  13  -4 -14    3.12    7.44
  13   4 -14   -0.00    6.15
 -13  -4  14    0.00    5.36
 -13   4  15    1.83    8.53
  13  -4 -15    6.89    7.45
  13   4 -15   -0.00    7.07
 -13  -4  15    0.00    5.79
  13  -4 -16    5.68    7.84
  13   4 -16   -0.00    7.88
 -13  -4  16    3.35    6.35
 -13   4  17    3.98    6.83
  13   4 -17   -0.00    7.42
 -13  -4  17   -0.00    6.86
 -13   4  18   10.50    7.82
  13   4 -18    7.18    7.59
 -13   4  19    0.00    6.55
  13   4 -19   -0.00    6.80
 -13  -4  19    3.67    6.17
 -13   4  20   -0.00    6.52
  13   4 -20   10.11    8.41
 -13  -4  20    2.42    7.10
 -13   4  21    7.72    9.41
  13   4 -21    3.64    7.25
 -13  -4  21    3.42    6.41
 -13   4  22   10.93    7.37
  13   4 -22    6.60    8.52
 -13  -4  22   11.04    8.46
 -13  -4  23    0.93    6.41
  13   4 -24   -0.00    6.36
 -13  -4  24   -0.00    6.72
  13   4 -25   -0.00    7.05
 -13  -4  25   -0.00    6.81
  13   4 -26    0.00    8.29
 -13  -4  26    0.00    7.10
  13   4 -27   -0.00    7.12
  13  -5  -1   10.08    8.52
  13  -5  -1   -0.00    8.08
  13   5  -1    3.64    6.29
  13  -5  -2    0.74    7.27
  13  -5  -2    5.01    8.79
  13   5  -2    9.31    7.48
  13  -5  -3    1.23    7.61
  13   5  -3    1.27    5.61
  13  -5  -4    1.96    5.99
  13  -5  -4   -0.00    7.03
  13   5  -4    0.37    5.73
  13  -5  -5    6.28    6.50
  13  -5  -5    0.00    7.09
 -13   5   6    7.86    9.68
  13  -5  -6    2.54    8.76
  13  -5  -6    0.00    7.76
  13   5  -6    5.03    5.55
 -13   5   7    0.00    8.15
  13  -5  -7    0.00    7.22
  13  -5  -7    0.00    7.19
  13   5  -7    1.64    5.63
 -13   5   8   -0.00    7.43
  13  -5  -8    4.28    7.56
  13  -5  -8   -0.00    8.02
  13   5  -8    2.01    6.17
 -13   5   9    6.08    8.43
  13  -5  -9   20.39    9.34
  13  -5  -9    8.67    8.10
  13   5  -9    0.00    6.23
 -13   5  10    0.40    7.76
  13  -5 -10   11.72    8.33
  13  -5 -10    6.89    8.08
  13  -5 -11    0.39    6.49
  13  -5 -11   -0.00    7.13
  13   5 -11    0.00    5.28
 -13   5  12   -0.00    7.52
  13  -5 -12   -0.00    6.98
  13   5 -12    1.90    6.53
 -13   5  13   -0.00    8.28
  13  -5 -13    4.48    7.51
  13  -5 -13   -0.00    7.01
  13   5 -13    2.81    6.40
 -13   5  14    8.14    7.73
  13  -5 -14    3.46    6.70
  13   5 -14    0.00    5.20
 -13   5  15   16.45    9.84
  13   5 -15   21.67    9.83
 -13   5  16    7.22    9.00
  13   5 -16    1.48    7.18
 -13  -5  16    4.72    7.74
 -13   5  17    0.00    7.23
  13   5 -17    2.26    7.79
  13   5 -18    4.10    7.03
 -13  -5  18    4.86    6.80
 -13   5  19   -0.00    7.60
 -13  -5  19    1.47    6.29
 -13   5  20    5.63    7.34
  13   5 -20    0.53    7.22
 -13  -5  20    2.50    6.74
 -13   5  21    5.58    8.37
  13   5 -21    0.00    6.38
 -13  -5  21   -0.00    6.50
  13   5 -22    0.01    6.53
 -13  -5  22    0.68    7.07
  13   5 -23    0.86    5.71
 -13  -5  23   -0.00    7.18
  13   5 -24   -0.00    6.87
 -13  -5  24   10.40    8.19
 -13  -5  25   -0.00    7.89
 -13  -5  26   -0.00    7.48
  13  -6  -1   12.87    8.42
  13   6  -1    1.04    5.95
  13  -6  -2    2.89    8.57
  13  -6  -2    2.90    8.58
  13   6  -2   -0.00    5.45
  13  -6  -3   -0.00    7.24
  13  -6  -3   -0.00    7.28
  13   6  -3    3.33    5.41
  13  -6  -4    1.97    6.85
  13   6  -4   -0.00    5.44
  13  -6  -5    4.21    6.36
  13  -6  -5    2.93    8.92
  13   6  -5    0.02    5.84
  13  -6  -6   10.61    8.41
  13  -6  -6    7.21    9.44
  13   6  -6    2.86    5.08
 -13   6   7    2.00    9.03
  13  -6  -7    1.58    7.22
  13   6  -7    2.38    5.53
 -13   6   8   16.87    9.33
  13  -6  -8    3.94    7.63
  13  -6  -8    0.36    7.23
  13   6  -8    4.83    5.42
 -13   6   9    4.54    7.97
  13  -6  -9    0.00    8.38
  13  -6  -9   -0.00    7.88
  13   6  -9   -0.00    6.17
 -13   6  10   -0.00    8.09
  13  -6 -10   -0.00    5.80
  13   6 -10    2.65    5.69
 -13   6  11    3.73    7.81
  13  -6 -11    0.99    7.43
  13   6 -11   -0.00    5.56
 -13   6  12    3.03    7.81
  13  -6 -12    4.45    7.27
  13   6 -12    3.07    7.09
 -13   6  13    5.35    7.88
  13  -6 -13    6.15    7.45
  13   6 -13    0.70    6.89
 -13   6  14   11.18    8.24
  13  -6 -14   -0.00    8.50
  13   6 -14   -0.00    6.99
 -13   6  15   -0.00    7.60
  13  -6 -15    0.00    7.34
  13   6 -15    4.49    7.16
 -13   6  16    4.68    7.74
 -13   6  17    5.30    7.94
  13   6 -17    0.00    7.74
 -13   6  18    9.38    8.12
  13   6 -18   -0.00    6.93
 -13   6  19    8.39    8.55
  13   6 -19   -0.00    5.50
  13   6 -20   -0.00    6.57
  13   6 -21   -0.00    6.35
 -13  -6  23    0.00    7.05
 -13  -6  24    4.66    7.10
 -13  -6  25   -0.00    6.52
 -13  -6  26   -0.00    8.34
  13  -7  -1   -0.00    6.89
  13   7  -1   13.02    6.72
  13  -7  -2    5.80    7.27
  13   7  -2    0.00    4.90
  13  -7  -3    6.70    8.06
  13   7  -3   -0.00    5.05
  13  -7  -4    6.60    6.90
  13   7  -4   10.62    6.66
  13   7  -5    9.65    6.46
  13  -7  -6    0.00    5.52
  13   7  -6    1.12    6.33
  13  -7  -7    3.73    6.90
  13   7  -7    0.00    5.59
  13  -7  -8    0.00    7.66
  13   7  -8   -0.00    5.37
 -13   7   9   -0.00    8.84
  13  -7  -9    3.26    6.68
  13   7  -9    6.72    5.85
 -13   7  10   10.10    9.00
  13  -7 -10   14.59    9.44
  13   7 -10    2.59    5.98
 -13   7  11   -0.00    7.58
  13   7 -11   -0.00    6.42
 -13   7  12   -0.00    7.39
  13  -7 -12    7.95    8.10
  13   7 -12   18.97    8.05
 -13   7  13   -0.00    8.46
  13  -7 -13   -0.00    6.58
 -13   7  14   -0.00    7.07
  13  -7 -14    0.00    6.68
  13   7 -14    0.00    6.71
 -13   7  15    0.00    7.12
  13  -7 -15    2.96    6.86
  13   7 -15   -0.00    6.84
 -13   7  16   -0.00    7.38
  13  -7 -16    4.68    7.87
  13   7 -16   -0.00    5.92
 -13   7  17   -0.00    8.31
  13  -7 -17    4.46    7.59
  13   7 -17   -0.00    6.25
 -13   7  18    6.31    8.69
  13   7 -18    0.00    6.85
  13  -8  -1   -0.00    7.60
  13   8  -1    0.00    5.56
  13  -8  -2    2.57    7.17
  13   8  -2    6.57    6.13
  13  -8  -3    6.97    6.77
  13   8  -3   -0.00    4.98
  13  -8  -4   -0.00    7.03
  13   8  -4   -0.00    5.38
  13  -8  -5    1.01    7.22
  13   8  -5    0.00    4.94
  13   8  -6   10.14    6.72
  13  -8  -7    8.31    7.85
  13   8  -7   -0.00    5.58
  13  -8  -8    7.90    9.39
  13   8  -8    6.55    6.35
  13  -8  -9   -0.00    6.88
  13   8  -9    0.99    5.07
 -13   8  10    6.07    8.41
  13  -8 -10   -0.00    6.95
  13   8 -10    5.49    6.74
 -13   8  11    6.52    8.01
  13  -8 -11    0.00    7.80
 -13   8  12    5.02    7.97
  13  -8 -12    1.22    7.66
  13   8 -12   -0.00    6.63
 -13   8  13   -0.00    8.49
  13  -8 -13   -0.00    6.71
  13   8 -13    3.58    7.33
 -13   8  14    0.00    7.23
  13  -8 -14    0.00    6.98
  13   8 -14    3.99    6.50
 -13   8  15   -0.00    8.18
  13  -8 -15    0.00    7.75
  13   8 -15    0.00    6.36
  13  -9  -1    0.00    6.55
  13   9  -1   -0.00    5.14
  13  -9  -2    6.41    8.89
  13   9  -2   -0.00    5.93
  13  -9  -3    0.72    7.63
  13   9  -3    0.00    5.25
  13  -9  -4    6.73    7.97
  13  -9  -5   -0.00    8.10
  13   9  -5    0.86    4.77
  13  -9  -6    3.33    7.30
  13   9  -6    4.07    5.33
  13  -9  -7   -0.00    8.84
  13   9  -7    0.00    5.54
  13  -9  -8   -0.00    7.76
  13   9  -8    5.72    5.57
  13  -9  -9    3.73    7.47
  13   9  -9   -0.00    5.24
  13  -9 -10    0.63    6.29
  13   9 -10    0.00    5.86
  13  -9 -11    0.00    6.34
  13   9 -11   -0.00    5.38
  13 -10  -1    0.00    7.07
  13  10  -1    8.05    5.66
  13 -10  -2    0.05    7.00
  13  10  -2    7.85    5.93
  13 -10  -3    0.12    7.91
  13  10  -4    8.54    5.75
  13  10  -5    6.01    5.90
  13  10  -6    1.19    5.90
  13  10  -7    0.00    4.90
  13  11  -1    0.05    4.67
 -12   0   1    0.00    7.55
  12   0  -1    1.83    5.79
  12   0  -1   -0.00    7.12
 -12   0   2    4.02    7.61
  12   0  -2    2.83    6.26
  12   0  -2    2.44    6.83
 -12   0   3   -0.00    5.49
  12   0  -3    0.00    5.86
  12   0  -3   -0.00    7.27
 -12   0   4    6.53    7.35
  12   0  -4    4.39    5.52
  12   0  -4    4.36    6.72
 -12   0   5    7.68    6.81
  12   0  -5    0.00    5.51
  12   0  -5    1.60    5.45
 -12   0   6   18.41    9.00
  12   0  -6   25.18    9.48
 -12   0   7   -0.00    7.28
  12   0  -7    0.00    5.90
 -12   0   8    0.00    7.41
  12   0  -8   -0.00    7.05
  12   0  -9    5.20    7.11
 -12   0  10   28.76    9.81
  12   0 -10   34.12   11.62
 -12   0  11    0.31    5.79
  12   0 -11   -0.00    6.01
 -12   0  12   22.81    8.76
 -12   0  13    3.09    6.44
  12   0 -13   14.42    7.80
  12   0 -14   -0.00    5.55
 -12   0  15    6.68    6.95
  12   0 -15   -0.00    6.24
 -12   0  16    7.68    7.36
  12   0 -16   18.58    9.43
  12   0 -17   -0.00    7.63
 -12   0  18   -0.00    7.13
  12   0 -18    9.68    7.68
 -12   0  19    2.40    6.75
  12   0 -19    0.00    6.65
 -12   0  20    6.39    7.69
  12   0 -20   -0.00    7.42
 -12   0  21    0.00    6.10
  12   0 -21   -0.00    7.10
 -12   0  22   11.40    7.67
  12   0 -22    6.44    7.87
 -12   0  23   -0.00    7.12
 -12   0  24    4.49    7.57
  12   0 -24   -0.00    8.06
 -12   0  25   -0.00    6.48
  12   0 -25   -0.00    9.40
 -12   0  26    4.93    6.71
  12   0 -26    0.97    7.44
 -12   0  27   -0.00    6.90
 -12   0  28    0.00    7.04
  12  -1  -1    4.80    6.65
  12  -1  -1    0.00    6.16
  12   1  -1    2.66    5.21
  12   1  -1   -0.00    5.84
 -12  -1   1    0.00    6.22
 -12   1   2   21.66    9.54
  12  -1  -2   20.85    8.46
  12  -1  -2   13.07    8.04
  12   1  -2    9.37    8.12
 -12  -1   2   30.83    9.71
 -12   1   3    3.35    7.46
  12  -1  -3   -0.00    5.59
  12   1  -3   -0.00    5.09
  12   1  -3   10.12    7.91
 -12  -1   3    2.21    6.03
 -12   1   4   28.51   10.16
  12  -1  -4   13.50    8.10
  12  -1  -4   17.83    8.68
  12   1  -4   25.71    9.01
  12   1  -4   10.95    7.92
 -12  -1   4   12.03    8.28
 -12   1   5   -0.00    6.05
  12  -1  -5   -0.00    5.07
  12  -1  -5    1.86    6.18
  12   1  -5    6.42    6.92
  12   1  -5    5.26    7.27
 -12  -1   5   -0.00    6.36
 -12   1   6    6.37    7.79
  12  -1  -6    5.95    6.97
  12  -1  -6   -0.00    7.49
  12   1  -6   -0.00    6.90
 -12  -1   6    0.34    6.76
 -12   1   7   -0.00    6.45
  12  -1  -7    1.74    6.54
  12  -1  -7    2.22    6.33
  12   1  -7   -0.00    6.32
 -12  -1   7    0.00    6.22
 -12   1   8   23.53    9.64
  12   1  -8   33.20   11.46
 -12   1   9   -0.00    6.82
  12  -1  -9   -0.00    5.80
  12   1  -9    0.00    6.05
 -12  -1   9    0.03    5.72
  12  -1 -10    3.46    7.48
  12   1 -10   15.14    8.08
 -12  -1  10   13.99    7.49
 -12   1  11   -0.00    5.93
  12  -1 -11    1.03    7.08
  12   1 -11   -0.00    6.14
 -12  -1  11   -0.00    5.24
 -12   1  12   11.59    8.13
  12  -1 -12    6.78    8.57
  12   1 -12    1.99    6.19
 -12  -1  12    1.82    5.75
 -12   1  13    0.85    5.45
  12  -1 -13    4.25    6.74
  12   1 -13   -0.00    6.91
 -12  -1  13    2.48    5.74
 -12   1  14   25.18    9.36
  12  -1 -14   24.35   11.15
  12   1 -14   21.02    9.41
 -12  -1  14    9.68    8.03
 -12   1  15   -0.00    6.76
  12  -1 -15    3.41    6.54
  12   1 -15   -0.00    7.64
 -12  -1  15   -0.00    5.96
 -12   1  16    0.69    6.16
  12  -1 -16   -0.00    7.03
  12   1 -16    0.00    6.63
 -12  -1  16    0.00    6.34
 -12   1  17    3.83    6.30
  12  -1 -17   -0.00    6.76
 -12  -1  17    0.00    6.66
 -12   1  18    0.00    5.31
  12  -1 -18    0.00    7.76
  12   1 -18    4.12    7.40
 -12  -1  18   15.52    8.61
 -12   1  19   -0.00    6.64
  12  -1 -19    2.98    8.18
  12   1 -19   -0.00    6.67
 -12  -1  19   -0.00    8.22
 -12   1  20    0.00    7.01
  12  -1 -20   11.17    7.95
  12   1 -20    0.51    7.15
 -12  -1  20    1.37    6.32
 -12   1  21   -0.00    5.99
  12  -1 -21    0.00    8.00
  12   1 -21   -0.00    5.70
 -12  -1  21    0.00    7.25
 -12   1  22    1.49    7.24
  12  -1 -22   12.92    8.98
  12   1 -22   -0.00    7.10
 -12  -1  22   -0.00    7.29
 -12   1  23   16.34    9.44
  12  -1 -23   -0.00    7.27
  12   1 -23    1.54    7.33
 -12  -1  23    0.58    7.13
  12  -1 -24    8.55    9.86
  12   1 -24    5.83    7.48
 -12  -1  24   16.16    9.21
 -12   1  25    7.44    8.56
  12   1 -25    1.03    7.17
 -12  -1  25    7.30    6.83
 -12   1  26    5.94    7.76
  12   1 -26    7.81    8.80
 -12  -1  26    0.55    5.52
 -12   1  27    2.60    7.64
  12   1 -27    4.40    8.86
 -12  -1  27    3.48    6.50
 -12  -1  28    0.00    7.48
  12  -2  -1    0.00    5.44
  12  -2  -1    0.00    6.25
  12   2  -1    8.43    6.62
  12   2  -1    0.00    5.97
 -12  -2   1    5.82    6.54
  12  -2  -2    0.13    6.04
  12  -2  -2    2.25    6.55
  12   2  -2    1.34    5.29
  12   2  -2    9.35    8.31
 -12  -2   2   10.67    7.51
 -12   2   3   -0.00    6.42
  12  -2  -3    9.15    6.92
  12  -2  -3    0.00    6.24
  12   2  -3    1.60    5.23
 -12   2   4    2.49    6.95
  12  -2  -4   -0.00    6.19
  12   2  -4    4.25    6.51
  12   2  -4    0.00    6.66
 -12  -2   4    1.40    5.84
 -12   2   5    8.89    8.08
  12  -2  -5    0.00    5.90
  12  -2  -5   -0.00    6.86
  12   2  -5    5.05    7.03
 -12  -2   5    4.47    6.77
 -12   2   6   22.36    8.85
  12  -2  -6   16.87    7.88
  12  -2  -6   18.29    8.99
  12   2  -6    9.61    8.34
 -12  -2   6   35.71   10.72
 -12   2   7   11.74    8.67
  12  -2  -7   10.67    8.40
  12  -2  -7    4.82    6.89
  12   2  -7    0.00    6.34
 -12   2   8   -0.00    6.37
  12  -2  -8    1.87    6.54
  12  -2  -8    0.00    5.70
  12   2  -8    0.00    6.38
 -12  -2   8    0.87    5.06
 -12   2   9    6.86    7.63
  12  -2  -9    0.48    5.46
  12   2  -9    2.44    5.85
 -12  -2   9    0.00    5.24
 -12   2  10   16.77    9.44
  12   2 -10    6.88    7.38
 -12  -2  10   13.58    7.86
  12  -2 -11    0.46    6.65
  12   2 -11    7.87    7.23
 -12  -2  11    1.35    5.41
 -12   2  12   13.42    8.02
  12  -2 -12   13.37    8.96
  12   2 -12   13.75    8.33
 -12  -2  12    0.00    5.95
 -12   2  13    4.34    5.72
  12  -2 -13    0.07    6.54
  12   2 -13   -0.00    6.08
 -12  -2  13    3.11    6.02
 -12   2  14    0.48    5.52
  12  -2 -14    1.09    7.05
 -12  -2  14   -0.00    4.95
 -12   2  15    2.99    7.17
  12  -2 -15    4.07    7.52
  12   2 -15   -0.00    7.50
 -12  -2  15    4.84    6.61
 -12   2  16    5.54    6.95
  12  -2 -16   14.36    9.10
  12   2 -16    9.48    7.63
 -12  -2  16    1.17    6.73
 -12   2  17    0.54    6.08
  12  -2 -17   -0.00    6.75
  12   2 -17   -0.00    7.19
 -12  -2  17   -0.00    6.35
 -12   2  18    6.30    8.52
  12  -2 -18   -0.00    6.23
  12   2 -18    0.00    7.31
 -12  -2  18   -0.00    5.08
 -12   2  19    0.00    6.41
  12  -2 -19   -0.00    6.58
  12   2 -19   -0.00    7.22
 -12  -2  19   -0.00    6.52
 -12   2  20   -0.00    7.25
  12  -2 -20   -0.00    6.30
  12   2 -20    0.00    6.39
 -12  -2  20    7.40    8.11
 -12   2  21    5.61    8.00
  12  -2 -21    9.82    8.68
  12   2 -21    1.84    6.18
 -12  -2  21    6.15    7.06
 -12   2  22    3.85    7.11
  12  -2 -22    2.16    6.57
  12   2 -22    9.33    7.79
 -12  -2  22    6.66    8.31
 -12   2  23   -0.00    9.05
  12   2 -23   -0.00    7.87
 -12  -2  23    7.29    7.25
 -12   2  24    2.19    7.96
  12   2 -24    2.47    7.59
 -12  -2  24    6.18    7.89
 -12   2  25    4.45    8.33
  12   2 -25    2.57    6.52
 -12  -2  25   -0.00    7.25
 -12   2  26    1.56    9.23
 -12  -2  26    3.55    7.42
  12   2 -27    6.35    6.41
 -12  -2  27   -0.00    7.31
  12   2 -28    3.32    6.86
  12   2 -29    2.44    6.47
  12  -3  -1    4.59    6.38
  12  -3  -1    0.00    6.68
  12   3  -1    1.82    5.21
  12  -3  -2    9.86    7.65
  12  -3  -2   13.51    7.95
  12   3  -2   11.33    6.76
  12   3  -2    8.89    7.52
 -12   3   3    3.59    7.67
  12  -3  -3    6.66    7.05
  12  -3  -3    8.31    7.98
  12   3  -3    2.70    6.25
  12   3  -3   -0.00    6.61
 -12  -3   3   11.15    7.06
 -12   3   4   13.62    9.24
  12  -3  -4    8.13    8.05
  12  -3  -4    5.64    6.63
  12   3  -4   16.71    7.67
  12   3  -4   10.55    7.54
 -12  -3   4    4.83    5.98
 -12   3   5    8.38    7.90
  12  -3  -5    4.21    6.84
  12   3  -5    1.05    6.20
 -12  -3   5    0.00    6.48
 -12   3   6   -0.00    6.95
  12  -3  -6    0.80    6.42
  12  -3  -6    0.00    5.80
 -12   3   7    1.63    6.06
  12  -3  -7    6.71    7.97
  12  -3  -7   -0.00    7.05
  12   3  -7   -0.00    5.85
 -12  -3   7   -0.00    5.90
 -12   3   8   15.40    8.95
  12  -3  -8   18.32    8.41
  12  -3  -8   15.38    9.32
  12   3  -8   -0.00    6.98
 -12  -3   8   10.43    6.77
 -12   3   9    0.00    7.68
  12  -3  -9    5.75    7.27
  12  -3  -9    6.07    7.26
  12   3  -9   11.63    7.13
 -12  -3   9    2.89    6.80
 -12   3  10    8.31    8.44
  12  -3 -10   14.97    8.88
  12   3 -10   14.63    7.72
 -12  -3  10   15.13    7.65
 -12   3  11    0.00    7.05
  12  -3 -11    0.00    6.47
  12   3 -11    1.74    6.09
 -12  -3  11    0.00    5.58
 -12   3  12    7.22    8.05
  12  -3 -12   -0.00    6.58
  12   3 -12    1.56    6.21
 -12  -3  12   17.20    8.20
 -12   3  13    6.44    6.57
  12  -3 -13    3.06    7.95
  12   3 -13   -0.00    5.96
 -12  -3  13    6.98    6.00
 -12   3  14    5.16    7.43
  12  -3 -14   14.96   10.92
  12   3 -14   12.95    9.22
 -12  -3  14   13.05    8.13
 -12   3  15    3.37    6.99
  12  -3 -15    5.96    7.38
  12   3 -15   -0.00    6.30
 -12  -3  15   -0.00    5.91
 -12   3  16   -0.00    6.55
  12  -3 -16    6.75   10.04
  12   3 -16    5.32    7.15
 -12   3  17   -0.00    6.57
  12  -3 -17    0.00    6.16
  12   3 -17   -0.00    6.60
 -12  -3  17    1.82    5.94
 -12   3  18    3.11    6.85
  12  -3 -18    0.00    7.76
  12   3 -18   -0.00    6.67
 -12  -3  18    1.53    6.55
 -12   3  19   -0.00    6.65
  12  -3 -19    0.00    6.62
  12   3 -19    8.39    8.81
 -12  -3  19    2.43    6.01
 -12   3  20    5.26    7.79
  12  -3 -20    3.65    8.69
  12   3 -20    6.77    8.07
 -12  -3  20    6.72    7.26
 -12   3  21   -0.00    7.05
 -12  -3  21    1.50    6.45
 -12   3  22    3.20    7.24
  12   3 -22    5.66    7.72
 -12  -3  22    6.42    7.60
 -12   3  23   -0.00    7.53
  12   3 -23    0.00    6.73
 -12  -3  23    1.06    6.98
 -12   3  24    8.51    8.34
  12   3 -24    9.31    8.25
 -12  -3  24    2.06    6.78
 -12   3  25   -0.00    8.56
  12   3 -25    3.87    6.42
 -12   3  26    5.40    8.20
  12   3 -26    4.62    8.18
 -12  -3  26    2.23    7.34
  12   3 -27    0.00    6.17
 -12  -3  27    4.57    7.41
  12   3 -28    0.00    7.34
 -12  -3  28   16.08    9.07
  12   3 -29    2.15    5.98
  12   3 -30    6.69    8.43
  12  -4  -1   -0.00    6.44
  12  -4  -1    0.00    7.07
  12   4  -1   -0.00    5.31
  12  -4  -2    3.48    6.28
  12  -4  -2   15.17    9.08
  12   4  -2    0.58    5.45
  12  -4  -3   -0.00    5.33
  12   4  -3    0.00    5.81
 -12   4   4    0.00    8.58
  12  -4  -4    0.00    7.16
  12  -4  -4   -0.00    6.80
  12   4  -4    7.62    6.58
 -12   4   5    3.60    7.85
  12  -4  -5    1.27    6.11
  12  -4  -5    0.00    6.35
  12   4  -5   10.26    6.67
 -12  -4   5    0.19    5.79
 -12   4   6   16.71    9.18
  12  -4  -6   14.17    9.05
  12   4  -6   12.41    6.72
 -12  -4   6   13.39    7.15
 -12   4   7   17.31    9.35
  12  -4  -7    4.63    6.13
  12  -4  -7   -0.00    6.53
  12   4  -7   13.35    6.99
 -12  -4   7    3.75    5.96
 -12   4   8   -0.00    6.14
  12  -4  -8    2.78    6.32
  12  -4  -8    4.88    6.99
  12   4  -8   -0.00    5.40
 -12  -4   8    0.00    5.68
 -12   4   9    0.00    6.86
  12  -4  -9    0.00    6.41
  12  -4  -9    0.00    6.42
 -12  -4   9    1.96    5.64
 -12   4  10   12.23    8.82
  12  -4 -10    3.72    6.67
  12  -4 -10    6.57    7.11
  12   4 -10    9.35    6.92
 -12  -4  10   13.80    7.28
 -12   4  11    5.29    7.12
  12  -4 -11   12.49    7.83
  12   4 -11   -0.00    5.77
 -12  -4  11    4.31    6.48
 -12   4  12   17.77    9.00
  12  -4 -12   21.88    9.94
  12   4 -12   12.52    8.32
 -12  -4  12    6.71    7.22
 -12   4  13   -0.00    7.11
  12  -4 -13    4.38    6.53
  12   4 -13    1.17    6.66
 -12  -4  13    6.18    6.78
  12  -4 -14   -0.00    7.15
  12   4 -14    1.79    5.85
 -12  -4  14   -0.00    6.40
 -12   4  15    7.74    7.60
  12   4 -15   -0.00    7.09
 -12   4  16    1.30    6.71
  12  -4 -16    9.62    8.93
  12   4 -16    9.63    7.79
 -12  -4  16    2.14    7.16
 -12   4  17    0.00    6.26
  12  -4 -17    8.52    9.12
 -12  -4  17    6.59    7.59
 -12   4  18    3.02    8.54
  12   4 -18   -0.00    5.86
 -12  -4  18    1.68    6.38
 -12   4  19    1.39    7.15
  12   4 -19    0.39    5.84
 -12  -4  19   -0.00    5.47
 -12   4  20    7.85    8.02
  12   4 -20    0.64    5.94
 -12  -4  20    0.00    5.87
 -12   4  21    6.21    7.61
  12   4 -21    4.09    6.98
 -12  -4  21   -0.00    6.01
  12   4 -22   -0.00    6.96
 -12  -4  22    4.84    7.87
 -12   4  23    0.00    8.41
  12   4 -23    1.34    6.93
 -12   4  24    0.66    7.73
  12   4 -24    0.00    6.96
 -12  -4  24    0.00    6.50
 -12   4  25   -0.00    7.00
  12   4 -25    0.11    6.98
 -12  -4  25    2.71    7.05
  12   4 -26    7.22    7.73
 -12  -4  26    0.00    7.86
  12   4 -27    3.48    7.64
 -12  -4  27   -0.00    7.79
  12   4 -28   -0.00    6.76
 -12  -4  28   10.69    8.17
  12   4 -29    9.14    9.03
  12   4 -30   -0.00    6.32
  12   4 -31    7.25    7.97
  12  -5  -1    2.99    6.30
  12  -5  -1    6.54    8.05
  12   5  -1   -0.00    5.26
  12  -5  -2    9.76    8.78
  12   5  -2    2.89    5.79
  12  -5  -3   -0.00    5.80
  12  -5  -3    3.32    7.06
  12  -5  -4   -0.00    7.82
  12  -5  -4    1.95    7.70
  12   5  -4    0.00    5.76
 -12   5   5   -0.00    6.85
  12  -5  -5    4.40    7.30
  12  -5  -5    3.87    6.78
  12   5  -5    0.00    4.86
 -12   5   6    0.00    7.31
  12  -5  -6    5.69    8.27
  12  -5  -6    3.36    7.01
  12   5  -6    3.17    5.29
 -12   5   7   -0.00    7.29
  12  -5  -7   -0.00    7.58
  12   5  -7    2.79    5.47
 -12   5   8    5.35    8.36
  12  -5  -8    4.70    7.67
  12  -5  -8   22.72    9.88
  12   5  -8    7.85    6.68
 -12   5   9   14.15    8.77
  12  -5  -9   15.28    8.16
  12  -5  -9   -0.00    6.92
  12   5  -9   19.65    8.34
 -12   5  10    7.02    8.05
  12  -5 -10   -0.00    6.59
  12  -5 -10   15.52    9.49
  12   5 -10    1.78    6.24
 -12  -5  10    0.69    5.77
 -12   5  11    7.45    7.30
  12  -5 -11   -0.00    7.19
  12  -5 -11    0.82    5.90
  12   5 -11    4.19    6.56
 -12  -5  11    0.84    4.95
 -12   5  12    3.14    5.47
  12  -5 -12    4.65    6.88
  12  -5 -12    3.78    7.25
  12   5 -12    0.90    6.26
 -12  -5  12    1.86    6.63
 -12   5  13   17.72    9.04
  12  -5 -13    9.47    8.43
  12   5 -13   10.07    8.03
 -12  -5  13    8.08    7.19
 -12   5  14    3.42    7.30
  12  -5 -14    4.56    6.86
 -12  -5  14    6.36    6.44
  12   5 -15   -0.00    6.31
 -12  -5  15    9.21    6.97
  12   5 -16    1.36    6.45
 -12  -5  16    2.84    6.12
 -12   5  17    2.76    6.97
  12   5 -17   -0.00    6.08
 -12  -5  17    0.00    5.53
 -12   5  18   14.87    8.62
  12   5 -18   -0.00    6.10
 -12  -5  18    1.03    6.45
 -12   5  19    0.63    7.37
  12   5 -19    5.64    6.73
 -12  -5  19   -0.00    5.34
 -12   5  20    0.00    7.96
  12   5 -20    4.79    7.18
 -12  -5  20    4.76    7.13
 -12   5  21    1.21    7.00
  12   5 -21    0.00    6.90
 -12   5  22   -0.00    8.71
  12   5 -22    4.19    6.51
 -12  -5  22   -0.00    7.32
 -12   5  23    4.44    8.22
  12   5 -23   -0.00    5.66
 -12  -5  23   -0.00    7.20
 -12   5  24    1.72    7.28
  12   5 -24    8.95    7.74
 -12  -5  24    7.97    7.68
 -12   5  25    0.00    7.07
  12   5 -25   -0.00    7.50
 -12  -5  25    0.00    6.45
  12   5 -26    2.67    6.67
 -12  -5  26    3.02    7.05
  12   5 -27    6.42    7.36
 -12  -5  27   -0.00    7.70
  12   5 -28    4.97    6.31
 -12  -5  28    0.00    6.73
  12   5 -29   -0.00    7.42
  12  -6  -1    7.76    8.33
  12   6  -1    7.61    6.54
  12  -6  -2    5.40    7.13
  12  -6  -2   -0.00    7.69
  12   6  -2    0.00    5.33
  12  -6  -3   -0.00    7.16
  12   6  -3   -0.00    5.32
  12  -6  -4    0.07    5.60
  12  -6  -4    6.53    8.67
  12   6  -4    1.62    5.18
  12  -6  -5   23.42    9.49
  12  -6  -5   23.20   11.21
  12   6  -5    6.14    6.43
 -12   6   6   22.91    9.69
  12  -6  -6    6.44    9.33
  12  -6  -6    2.58    8.97
  12   6  -6    5.03    6.67
 -12   6   7    0.00    7.45
  12  -6  -7    4.78    7.90
  12  -6  -7   -0.00    7.11
  12   6  -7    8.37    5.63
 -12   6   8    7.86    8.09
  12  -6  -8    1.11    7.49
  12  -6  -8    0.00    7.34
  12   6  -8    2.71    4.88
 -12   6   9   -0.00    6.73
  12  -6  -9    0.00    6.80
  12  -6  -9   -0.00    7.01
  12   6  -9    4.20    5.32
 -12   6  10    4.80    8.11
  12  -6 -10    5.45    7.70
  12  -6 -10   -0.00    7.97
  12   6 -10    0.00    6.04
  12  -6 -11    1.67    7.74
  12   6 -11   25.80    9.18
 -12   6  12    0.00    7.64
  12  -6 -12    2.04    6.20
  12   6 -12    8.77    8.11
 -12   6  13   -0.00    7.24
  12  -6 -13    0.49    7.00
  12   6 -13   10.85    6.87
 -12   6  14   -0.00    7.55
  12  -6 -14   -0.00    7.42
  12   6 -14    3.40    6.13
 -12   6  15   11.04    8.53
  12   6 -15    0.00    6.38
 -12   6  16    0.00    8.18
  12   6 -16    7.58    6.89
 -12  -6  16    0.00    5.51
 -12   6  17    3.14    7.89
  12   6 -17   -0.00    5.56
 -12  -6  17   -0.00    6.17
  12   6 -18   -0.00    5.83
 -12  -6  18    0.00    5.72
 -12   6  19    0.00    7.18
  12   6 -19    0.39    5.33
 -12   6  20    2.20    7.82
  12   6 -20    2.86    6.08
 -12  -6  20   -0.00    7.33
 -12   6  21    3.26    6.99
  12   6 -21   -0.00    7.63
 -12  -6  21   10.00    7.87
 -12   6  22    0.32    6.33
  12   6 -22    3.73    6.84
 -12  -6  22    1.64    6.45
 -12   6  23   -0.00    7.69
 -12  -6  23   -0.00    6.69
 -12  -6  24   -0.00    6.06
  12   6 -25   -0.00    5.14
 -12  -6  25    0.00    7.19
  12   6 -26    1.09    6.39
 -12  -6  26    0.00    5.81
  12   6 -27   -0.00    6.65
 -12  -6  27    8.01    8.04
 -12  -6  28    2.66    8.09
  12  -7  -1    1.70    5.92
  12   7  -1   11.86    6.09
  12  -7  -2   -0.00    7.35
  12   7  -2    8.03    5.58
  12  -7  -3    6.59    7.51
  12  -7  -3   20.48   11.10
  12   7  -3   -0.00    5.53
  12  -7  -4    4.36    7.41
  12  -7  -4    0.98    7.98
  12  -7  -5    2.02    7.01
  12  -7  -5    4.41    7.34
  12   7  -5    1.64    5.16
  12  -7  -6    1.63    7.52
  12  -7  -6    0.00    7.60
  12   7  -6    2.36    5.23
  12  -7  -7    5.78    6.83
  12   7  -7    5.20    6.12
 -12   7   8    0.00    7.87
  12  -7  -8   -0.00    6.93
  12   7  -8   -0.00    5.90
 -12   7   9    5.81    8.66
  12  -7  -9    2.09    7.13
 -12   7  10   -0.00    7.40
  12  -7 -10    0.63    6.01
  12   7 -10    0.00    5.68
 -12   7  11   -0.00    6.09
  12  -7 -11   -0.00    5.65
  12   7 -11   -0.00    4.75
 -12   7  12   14.38    8.87
  12  -7 -12    1.69    5.57
  12   7 -12   -0.00    6.45
  12  -7 -13    8.88    7.94
  12   7 -13    0.00    6.08
 -12   7  14    0.53    6.86
  12  -7 -14    2.04    6.87
  12   7 -14   10.26    6.97
 -12   7  15    0.00    7.51
  12  -7 -15   18.05    8.79
  12   7 -15    9.73    7.46
 -12   7  16    0.00    7.33
  12  -7 -16    6.56    5.70
  12   7 -16    0.00    5.93
 -12   7  17    3.18    7.62
  12   7 -17    1.59    4.96
 -12   7  18    4.36    7.45
 -12   7  19   11.55    9.47
  12   7 -19    0.00    6.75
  12   7 -20    1.31    6.12
 -12   7  21   -0.00    6.70
  12   7 -21    3.77    6.60
 -12   7  22    0.15    5.96
  12   7 -22   -0.00    6.41
  12   7 -23    0.49    6.07
 -12  -7  23   -0.00    6.19
  12   7 -24   -0.00    7.45
 -12  -7  24    1.32    7.35
 -12  -7  25   -0.00    8.03
 -12  -7  26    2.69    7.11
 -12  -7  27    0.00    7.27
 -12  -7  28    3.84    7.44
  12  -8  -1    4.65    8.12
  12   8  -1   10.59    6.10
  12  -8  -2   -0.00    7.02
  12   8  -2    2.11    5.18
  12  -8  -3   -0.00    7.39
  12   8  -3    5.01    5.80
  12  -8  -4    2.53    6.49
  12   8  -4    0.55    4.55
  12  -8  -5    7.81    8.60
  12   8  -5    6.98    6.52
  12  -8  -6   -0.00    7.43
  12   8  -6    0.37    5.01
  12  -8  -7    5.54    9.11
  12   8  -7    0.84    5.29
  12  -8  -8    0.12    6.58
  12   8  -8   -0.00    4.41
 -12   8   9   -0.00    7.79
  12  -8  -9   -0.00    5.80
  12   8  -9    0.00    5.96
 -12   8  10    4.48    9.20
  12  -8 -10    3.26    6.90
  12   8 -10   -0.00    6.20
 -12   8  11    0.42    7.19
  12  -8 -11    8.09    6.66
  12   8 -11   -0.00    6.57
 -12   8  12    1.92    8.26
  12  -8 -12    1.62    4.80
  12   8 -12    1.11    5.41
 -12   8  13    0.00    8.00
  12  -8 -13    0.00    7.14
  12   8 -13    3.01    4.63
 -12   8  14   -0.00    8.32
  12  -8 -14   -0.00    6.03
  12   8 -14   -0.00    5.87
 -12   8  15    6.89    7.73
  12  -8 -15    5.27    7.65
 -12   8  16   -0.00    7.52
  12  -8 -16    0.00    6.98
  12   8 -16    5.33    6.45
 -12   8  17    7.25    8.43
  12  -8 -17    5.44    8.13
  12   8 -17    3.62    5.76
 -12   8  18   -0.00    7.51
  12  -8 -18   11.89    8.82
  12   8 -18   14.65    7.30
 -12   8  19    4.11    7.26
  12   8 -19    0.41    4.34
 -12   8  20   -0.00    7.59
  12   8 -20    3.29    6.62
  12   8 -21   -0.00    5.88
  12   9  -1    0.00    4.90
  12  -9  -2    2.71    7.11
  12   9  -2   -0.00    3.85
  12  -9  -3   -0.00    6.98
  12   9  -3    4.44    5.10
  12  -9  -4    1.49    6.26
  12   9  -4    1.78    5.58
  12  -9  -5   -0.00    6.67
  12   9  -5    3.00    5.14
  12  -9  -6   -0.00    7.68
  12   9  -6    0.05    4.52
  12  -9  -7    6.01    7.01
  12   9  -7   -0.00    4.85
  12  -9  -8    1.67    6.22
  12   9  -8    0.00    4.68
  12  -9  -9    5.88    6.95
  12   9  -9    6.98    6.76
  12  -9 -10    0.00    6.69
  12   9 -10   -0.00    6.30
 -12   9  11   -0.00    9.17
  12  -9 -11   -0.00    7.44
  12   9 -11   -0.00    5.61
 -12   9  12    0.00    8.77
  12  -9 -12    0.19    8.01
 -12   9  13    0.00    8.32
  12   9 -13    4.12    6.46
 -12   9  14    0.30    6.97
  12  -9 -14   -0.00    6.36
  12   9 -14    0.41    5.22
 -12   9  15   -0.00    8.71
  12  -9 -15    0.00    7.69
  12   9 -15   -0.00    5.87
 -12   9  16   -0.00    7.81
  12  -9 -16    0.00    5.68
  12   9 -16    0.94    4.63
  12  -9 -17    3.40    7.52
  12   9 -17    0.00    5.61
 -12   9  18    1.01    7.35
  12  -9 -18   -0.00    7.35
  12   9 -18    0.00    5.06
  12 -10  -1    0.00    7.57
  12  10  -1    0.87    4.75
  12 -10  -2   -0.00    6.90
  12  10  -2    1.05    4.40
  12 -10  -3    1.67    7.47
  12  10  -3    0.00    4.06
  12 -10  -4   -0.00    8.78
  12  10  -4    0.31    3.62
  12 -10  -5   -0.00    6.93
  12  10  -5    1.05    4.43
  12 -10  -6    1.35    6.78
  12  10  -6    0.67    4.78
  12 -10  -7    0.86    8.10
  12  10  -7    1.45    5.30
  12  10  -8   -0.00    4.39
  12 -10  -9    8.40    8.57
  12  10  -9    1.09    5.27
  12 -10 -10   -0.00    7.10
  12 -10 -11    1.06    6.27
  12  10 -11    0.94    4.76
 -12  10  12   -0.00    7.36
  12 -10 -12   -0.00    8.21
  12  10 -12   -0.00    5.55
 -12  10  13   -0.00    8.45
  12 -10 -13    7.63    8.42
  12  10 -13    3.26    4.81
 -12  10  14    0.00    8.03
  12 -10 -14   -0.00    6.83
  12  10 -14   -0.00    6.38
 -12  10  15   -0.00   10.34
  12 -11  -1    4.63    7.53
  12  11  -1    1.24    3.68
  12 -11  -2    3.89    7.90
  12  11  -2   -0.00    4.14
  12 -11  -3    0.34    7.94
  12 -11  -4    4.14    7.14
  12  11  -4    1.47    4.69
  12 -11  -5    2.00    6.49
  12  11  -5   -0.00    4.86
  12 -11  -6    0.00    8.26
  12  11  -6   -0.00    4.41
  12 -11  -7   -0.00    6.55
  12  11  -7   -0.00    3.94
  12 -11  -8    0.00    6.77
  12 -11  -9    4.70    7.12
  12  11  -9    0.00    4.96
  12  11 -10   -0.00    5.05
  12 -11 -11    0.60    7.05
  12  12  -1    0.26    3.49
  12  12  -3   -0.00    4.40
  12  12  -4    2.43    4.75
  12  12  -5    2.31    4.62
  12  12  -6   -0.00    4.00
 -11   0   1   61.96   12.82
  11   0  -1   31.19    9.84
  11   0  -1   43.09   11.73
 -11   0   2   -0.00    5.26
  11   0  -2    0.32    5.70
  11   0  -2    0.00    5.79
 -11   0   3   14.78    7.56
  11   0  -3   22.34    8.58
  11   0  -3   14.30    8.00
 -11   0   4    6.03    6.90
  11   0  -4    7.21    7.07
  11   0  -4    3.29    6.45
 -11   0   5   44.79   12.01
  11   0  -5   57.87   12.43
  11   0  -5   59.70   13.15
 -11   0   6   -0.00    7.53
  11   0  -6   -0.00    6.73
 -11   0   7    0.00    6.24
  11   0  -7   -0.00    6.90
 -11   0   8   -0.00    4.76
  11   0  -8    2.41    6.33
 -11   0   9   11.77    7.68
  11   0  -9   24.92   10.18
 -11   0  10   -0.00    5.65
  11   0 -10    4.57    6.43
 -11   0  11   20.59    8.41
  11   0 -11   16.52    8.07
  11   0 -12   -0.00    6.62
 -11   0  13    1.39    4.76
  11   0 -13    0.00    6.39
 -11   0  14   -0.00    6.23
  11   0 -14   -0.00    6.38
 -11   0  15    7.77    8.07
  11   0 -15    8.96    8.54
 -11   0  16   -0.00    6.41
  11   0 -16   -0.00    6.53
 -11   0  17    1.62    5.81
  11   0 -18   12.35    7.71
 -11   0  19    8.40    8.41
  11   0 -19   11.50    9.86
 -11   0  20    7.18    7.08
  11   0 -20   -0.00    6.67
 -11   0  21   19.77    8.93
  11   0 -21   16.34    9.45
 -11   0  22    0.00    5.92
  11   0 -22    2.22    6.38
 -11   0  23   -0.00    7.72
  11   0 -23    2.82    7.31
 -11   0  24   -0.00    7.67
  11   0 -24   -0.00    8.75
 -11   0  25    3.80    7.26
  11   0 -25   17.80    9.79
 -11   0  26    0.00    6.75
  11   0 -26   -0.00    5.63
 -11   0  27   -0.00    7.55
 -11   0  28   -0.00    7.77
 -11   0  30    0.19    5.95
 -11   1   1   56.85   12.81
  11  -1  -1   30.45   10.05
  11  -1  -1   55.72   12.77
  11   1  -1   45.75   11.38
 -11   1   2    2.17    6.92
  11  -1  -2   -0.00    5.63
  11   1  -2   -0.00    5.62
 -11   1   3   20.58    8.77
  11  -1  -3   24.00    9.20
  11  -1  -3   31.48    9.89
  11   1  -3   38.85    9.97
 -11  -1   3   22.06    8.52
  11  -1  -4   -0.00    5.10
  11  -1  -4    3.77    6.43
  11   1  -4    0.29    5.59
  11   1  -4   -0.00    6.41
 -11  -1   4    0.00    5.88
 -11   1   5    4.87    6.97
  11  -1  -5    0.50    6.56
  11  -1  -5    4.85    6.38
  11   1  -5   -0.00    7.16
 -11  -1   5   -0.00    6.62
 -11   1   6    9.03    8.20
  11  -1  -6   -0.00    5.50
  11  -1  -6    5.16    6.06
  11   1  -6    2.41    6.73
 -11  -1   6   -0.00    7.32
 -11   1   7   18.41    9.92
  11  -1  -7    4.43    7.03
  11   1  -7   16.30    8.55
 -11  -1   7   17.14    8.19
 -11   1   8    2.89    7.15
  11  -1  -8   -0.00    7.15
  11   1  -8    0.78    5.70
 -11  -1   8    0.01    5.31
 -11   1   9    9.48    6.40
  11  -1  -9    6.24    8.31
  11   1  -9   27.47    9.59
 -11  -1   9   26.29    9.32
 -11   1  10   -0.00    6.12
  11  -1 -10    7.64    7.66
  11   1 -10    3.41    6.10
 -11  -1  10   -0.00    5.34
 -11   1  11    5.63    7.11
  11  -1 -11    0.00    7.42
  11   1 -11    0.00    6.16
 -11  -1  11    0.78    5.64
 -11   1  12   -0.00    5.91
  11   1 -12    7.69    7.72
 -11  -1  12    5.00    6.00
 -11   1  13   33.56   10.34
  11  -1 -13   22.89    9.17
  11   1 -13   11.18    8.75
 -11  -1  13   23.95    8.97
 -11   1  14    0.96    5.52
  11  -1 -14   -0.00    6.62
  11   1 -14   -0.00    6.51
 -11  -1  14    2.70    7.14
 -11   1  15    0.00    6.44
  11  -1 -15    0.00    6.54
  11   1 -15    3.92    6.64
 -11  -1  15    3.33    6.58
 -11   1  16    5.63    7.01
  11  -1 -16    2.02    6.88
  11   1 -16    4.55    6.80
 -11  -1  16   -0.00    6.26
 -11   1  17    0.00    6.78
  11  -1 -17   16.93    9.75
  11   1 -17    9.95    8.38
 -11  -1  17   10.96    8.19
 -11   1  18    5.74    7.66
  11  -1 -18   -0.00    7.07
  11   1 -18    4.16    7.10
 -11  -1  18    3.56    7.74
 -11   1  19    7.90    8.53
  11  -1 -19   -0.00    7.50
  11   1 -19    1.60    7.04
 -11  -1  19   -0.00    5.78
 -11   1  20    0.01    6.12
  11  -1 -20    1.70    7.60
  11   1 -20   -0.00    6.02
 -11  -1  20   -0.00    7.12
 -11   1  21   -0.00    6.05
  11  -1 -21    0.80    5.77
  11   1 -21   -0.00    7.18
 -11  -1  21    1.28    5.45
 -11   1  22    0.00    6.60
  11  -1 -22    6.88    8.11
  11   1 -22    0.76    7.46
 -11  -1  22   -0.00    6.16
 -11   1  23    8.70    8.77
  11  -1 -23   17.96   10.64
  11   1 -23   11.24    8.89
 -11  -1  23    7.42    8.34
 -11   1  24    5.67    7.52
  11  -1 -24    5.32    7.55
  11   1 -24   -0.00    6.85
 -11  -1  24   -0.00    6.57
 -11   1  25    3.84    7.10
 -11   1  26   -0.00    6.14
  11   1 -26   -0.00    7.42
 -11  -1  26   -0.00    7.48
 -11   1  27   -0.00    7.63
  11   1 -27    6.14    7.81
 -11  -1  27    5.35    7.32
 -11   1  28   -0.00    7.18
  11   1 -28    0.89    7.81
 -11  -1  28   10.30    8.19
 -11   1  29    7.41    7.44
 -11  -1  29    3.88    8.26
 -11   1  30    0.81    8.93
 -11  -1  30    6.90    9.14
  11  -2  -1   24.14    8.28
  11  -2  -1   -0.00    6.74
  11   2  -1   12.37    7.22
 -11   2   2    0.00    6.75
  11  -2  -2   13.85    7.89
  11  -2  -2   -0.00    6.65
  11   2  -2   -0.00    6.42
 -11   2   3    5.51    7.44
  11  -2  -3    7.30    7.15
  11   2  -3    5.50    6.79
 -11   2   4    5.64    6.78
  11  -2  -4    4.79    6.60
  11  -2  -4    8.43    7.15
  11   2  -4   -0.00    5.60
  11  -2  -5   10.17    7.20
  11  -2  -5   27.93    9.74
  11   2  -5   24.39    9.36
 -11   2   6   11.69    8.97
  11  -2  -6    4.75    7.81
  11  -2  -6   10.38    7.80
  11   2  -6    5.10    7.10
 -11  -2   6   12.09    6.67
 -11   2   7    9.78    7.91
  11  -2  -7    4.75    6.64
  11  -2  -7    7.75    7.87
  11   2  -7    8.21    6.75
 -11  -2   7   -0.00    5.87
 -11   2   8    2.63    6.68
  11  -2  -8   17.25    8.89
  11   2  -8   12.63    7.66
 -11  -2   8   19.00    7.80
 -11   2   9   24.05   10.25
  11  -2  -9   14.02    9.65
  11   2  -9   10.38    7.40
 -11  -2   9   14.55    7.84
 -11   2  10    2.98    6.56
  11  -2 -10    0.00    7.02
  11   2 -10    1.12    5.79
 -11  -2  10    0.00    5.22
 -11   2  11    7.81    7.53
  11  -2 -11   26.68   10.48
 -11  -2  11   20.15    8.14
 -11   2  12   -0.00    5.84
  11  -2 -12    1.28    6.72
  11   2 -12    5.20    6.37
 -11  -2  12   -0.00    6.13
 -11   2  13   -0.00    5.71
  11  -2 -13    0.04    6.74
  11   2 -13    2.76    6.69
 -11  -2  13    3.91    6.62
 -11   2  14   -0.00    6.36
  11  -2 -14    5.60    6.98
  11   2 -14    9.44    7.52
 -11  -2  14    0.04    5.57
  11   2 -15    7.07    7.63
 -11  -2  15   14.99    7.80
 -11   2  16    8.31    6.98
  11  -2 -16    5.51    6.88
  11   2 -16    2.38    6.84
 -11  -2  16    2.84    5.80
 -11   2  17    3.32    6.87
  11  -2 -17   -0.00    8.29
  11   2 -17   -0.00    6.86
 -11  -2  17   10.61    7.82
 -11   2  18    4.18    6.37
  11  -2 -18   -0.00    5.91
  11   2 -18   -0.00    5.77
 -11  -2  18   -0.00    5.25
 -11   2  19    7.77    9.19
  11  -2 -19    3.14    7.20
  11   2 -19    3.88    6.97
 -11  -2  19   -0.00    6.45
 -11   2  20    6.93    7.62
  11  -2 -20    3.35    7.00
  11   2 -20   -0.00    5.63
 -11  -2  20   -0.00    6.33
 -11   2  21   22.45    8.81
  11  -2 -21    0.86    6.09
  11   2 -21    5.34    7.27
 -11  -2  21    3.32    7.11
 -11   2  22   -0.00    8.23
  11  -2 -22   -0.00    7.54
  11   2 -22    2.61    6.96
 -11  -2  22    3.19    6.37
  11  -2 -23   -0.00    8.27
  11   2 -23   -0.00    6.58
 -11  -2  23    7.10    7.10
 -11   2  24    4.64    7.39
  11   2 -24    0.00    6.95
 -11  -2  24   -0.00    6.82
 -11   2  25    5.88    8.00
  11   2 -25    6.75    8.03
 -11  -2  25    0.20    6.32
 -11   2  26    0.78    6.00
  11   2 -26   -0.00    6.63
 -11  -2  26    2.23    6.27
 -11   2  27   12.32    8.39
  11   2 -27    7.20    7.61
 -11  -2  27    7.26    7.48
 -11   2  28    2.69    6.87
  11   2 -28   -0.00    6.38
 -11  -2  28   -0.00    7.69
 -11   2  29    0.00    6.81
  11   2 -29    9.86    8.34
 -11  -2  29   -0.00    7.30
 -11  -2  30    1.24    6.39
  11  -3  -1    2.13    7.25
  11  -3  -1    5.91    6.86
  11   3  -1    6.17    5.82
  11   3  -1    6.72    6.97
 -11  -3   1    9.93    6.01
  11  -3  -2    2.94    6.05
  11  -3  -2    9.42    7.35
  11   3  -2    5.71    6.39
 -11  -3   2   11.99    7.21
 -11   3   3   31.70   11.12
  11  -3  -3   27.93   10.03
  11  -3  -3   36.94   11.23
  11   3  -3   33.53    9.37
 -11   3   4    6.57    7.08
  11  -3  -4    1.76    7.48
 -11   3   5    6.21    7.18
  11  -3  -5    4.52    6.16
  11  -3  -5    2.25    6.89
  11   3  -5    0.80    5.62
  11  -3  -6   10.50    7.14
  11  -3  -6    1.87    7.12
  11   3  -6   10.19    6.69
 -11   3   7   30.52   10.52
  11  -3  -7   27.21    9.76
  11  -3  -7   25.08    9.90
  11   3  -7   19.68    7.99
 -11  -3   7   34.35    8.91
 -11   3   8    0.00    6.05
  11  -3  -8    0.00    6.31
  11  -3  -8    1.50    6.28
  11   3  -8    1.34    5.67
 -11  -3   8    0.00    5.71
 -11   3   9    1.68    6.73
  11  -3  -9    0.38    5.63
  11   3  -9   12.65    6.67
 -11  -3   9    8.89    6.73
 -11   3  10    0.00    6.81
  11  -3 -10   -0.00    6.33
  11   3 -10   -0.00    6.05
 -11  -3  10   -0.00    5.47
  11   3 -11    0.00    5.93
 -11  -3  11    5.53    6.32
 -11   3  12    5.14    6.82
  11  -3 -12    0.00    7.87
  11   3 -12    0.00    5.99
 -11  -3  12    0.00    6.95
 -11   3  13   11.39    7.58
  11  -3 -13   12.65    9.55
  11   3 -13   19.16    9.02
 -11   3  14    1.57    6.68
  11  -3 -14    6.41    6.75
  11   3 -14   -0.00    6.01
 -11  -3  14    2.69    4.89
 -11   3  15    0.00    6.89
  11  -3 -15   -0.00    7.46
  11   3 -15    0.00    6.87
 -11  -3  15   -0.00    6.10
 -11   3  16   -0.00    6.04
  11  -3 -16    2.79    7.21
  11   3 -16    1.11    4.20
 -11  -3  16   -0.00    7.33
  11  -3 -17    2.52    8.47
  11   3 -17    2.34    5.80
 -11  -3  17   11.55    8.12
 -11   3  18    4.94    6.77
  11   3 -18    4.61    6.46
 -11  -3  18    6.91    6.39
 -11   3  19    1.93    6.56
  11  -3 -19    0.00    6.69
  11   3 -19    2.11    6.85
 -11  -3  19   11.45    8.88
 -11   3  20    0.52    5.45
  11  -3 -20   -0.00    5.77
  11   3 -20   -0.00    6.74
 -11   3  21    0.00    7.24
  11  -3 -21   -0.00    5.42
  11   3 -21   -0.00    6.84
 -11  -3  21   -0.00    5.52
 -11   3  22    3.48    8.11
  11   3 -22    4.86    6.63
 -11  -3  22    9.44    7.77
 -11   3  23    0.48    6.90
  11   3 -23    6.40    8.10
 -11  -3  23    8.46    8.89
 -11   3  24    1.79    6.90
  11   3 -24    1.41    6.71
 -11  -3  24    3.50    7.56
 -11   3  25    0.00    7.21
  11   3 -25    0.00    7.06
 -11  -3  25   -0.00    6.83
  11   3 -26    0.00    5.82
 -11  -3  26    0.00    7.55
 -11   3  27    7.81    9.14
  11   3 -27   11.45    8.54
 -11  -3  27    5.97    7.31
 -11   3  28    3.59    6.03
  11   3 -28    4.79    9.31
 -11  -3  28    9.78    7.94
 -11   3  29    2.47    7.47
  11   3 -29   10.82    9.20
 -11  -3  29    0.00    6.96
  11   3 -30   17.13    9.37
 -11  -3  30    0.00    7.37
  11  -4  -1   19.51    8.73
  11  -4  -1   21.47    9.68
  11   4  -1   32.52    8.59
  11   4  -1    6.07    6.93
 -11  -4   1   14.74    6.82
  11  -4  -2    4.72    7.22
  11  -4  -2   -0.00    7.52
  11   4  -2    5.19    6.07
  11   4  -2   -0.00    5.37
 -11  -4   2    1.72    4.97
 -11   4   3    6.08    7.49
  11  -4  -3    2.66    6.27
  11  -4  -3   -0.00    5.35
  11   4  -3   10.48    6.25
 -11  -4   3    7.17    6.28
 -11   4   4    2.89    7.00
  11  -4  -4    0.00    7.00
  11  -4  -4    0.97    6.32
  11   4  -4    4.94    6.06
 -11   4   5   24.67    9.78
  11  -4  -5   24.21   10.04
  11   4  -5   10.65    7.59
 -11   4   6    0.57    7.40
  11  -4  -6    8.88    7.15
  11  -4  -6    5.30    7.37
  11   4  -6    8.82    6.61
 -11   4   7    2.17    6.33
  11  -4  -7    9.86    7.20
  11  -4  -7   -0.00    5.61
  11   4  -7    1.17    5.98
 -11   4   8   -0.00    6.54
  11  -4  -8   -0.00    5.64
  11  -4  -8   -0.00    6.54
  11   4  -8   -0.00    5.55
 -11   4   9   12.74    8.47
  11  -4  -9   12.48    7.48
  11  -4  -9   12.83    9.43
  11   4  -9   26.92    9.11
 -11  -4   9   10.58    6.42
 -11   4  10    7.42    7.87
  11  -4 -10    5.32    6.88
  11   4 -10   10.60    7.07
 -11  -4  10   -0.00    6.48
 -11   4  11   13.01    9.01
  11  -4 -11    0.00    6.69
  11   4 -11   -0.00    6.63
 -11  -4  11   11.61    7.15
 -11   4  12    1.51    7.06
  11  -4 -12   -0.00    6.04
  11   4 -12   -0.00    5.63
 -11   4  13   -0.00    6.74
  11  -4 -13    2.18    6.94
  11   4 -13    6.68    7.40
 -11  -4  13   -0.00    6.16
 -11   4  14    0.00    7.53
  11  -4 -14   11.61    8.85
  11   4 -14    0.00    6.32
 -11  -4  14   -0.00    5.87
 -11   4  15   10.46    8.66
  11  -4 -15    4.24    8.86
  11   4 -15   15.49    8.35
 -11  -4  15    0.00    5.79
 -11   4  16    0.00    6.76
  11  -4 -16   11.15   10.25
  11   4 -16   -0.00    4.99
 -11  -4  16    0.00    5.89
 -11   4  17    3.67    6.68
  11  -4 -17   -0.00    7.81
  11   4 -17    4.53    6.51
 -11  -4  17    0.45    5.90
 -11   4  18    9.51    6.39
  11  -4 -18    4.37    7.85
  11   4 -18    0.00    6.91
  11   4 -19   -0.00    5.12
 -11  -4  19   -0.00    6.39
 -11   4  20    5.12    8.15
  11   4 -20    1.59    5.82
 -11  -4  20   -0.00    7.00
 -11   4  21    0.84    6.18
  11   4 -21    4.01    6.38
 -11  -4  21   12.54    8.50
 -11   4  22   11.06    8.24
  11   4 -22   -0.00    6.21
 -11  -4  22    1.20    6.29
 -11   4  23    4.52    5.77
  11   4 -23    0.19    7.45
 -11  -4  23    0.42    6.00
 -11   4  24    0.00    8.47
  11   4 -24    0.00    6.70
 -11  -4  24    4.28    7.11
 -11   4  25    6.99    8.85
  11   4 -25    0.00    7.82
 -11  -4  25   -0.00    7.95
 -11   4  26   15.47    9.36
 -11  -4  26    2.09    6.02
 -11   4  27   -0.00    7.70
 -11  -4  27    8.90    7.25
 -11   4  28   -0.00    7.41
  11   4 -28    0.00    6.71
 -11  -4  28   -0.00    6.94
  11   4 -29   -0.00    7.61
 -11  -4  29    0.88    6.79
  11   4 -30   -0.00    6.85
 -11  -4  30   -0.00    6.60
  11   4 -31   -0.00    7.85
  11  -5  -1   -0.00    6.20
  11  -5  -1   -0.00    6.49
  11  -5  -2   19.42    8.93
  11  -5  -2   24.28   10.30
  11   5  -2   18.59    7.47
  11  -5  -3   11.86    7.95
  11  -5  -3   18.94   10.16
  11   5  -3    3.35    5.38
 -11   5   4    2.48    6.69
  11  -5  -4   -0.00    7.16
  11   5  -4    1.41    5.47
 -11   5   5    3.09    7.52
  11  -5  -5    0.00    7.24
  11  -5  -5   -0.00    6.85
  11   5  -5   -0.00    4.96
 -11  -5   5    0.00    5.26
 -11   5   6   -0.00    6.40
  11  -5  -6    0.00    8.30
  11   5  -6    0.00    5.83
 -11   5   7   30.69   10.52
  11  -5  -7   27.67    9.94
  11  -5  -7    7.21    7.37
  11   5  -7   17.48    7.71
 -11   5   8    0.77    6.16
  11  -5  -8    1.86    7.19
  11  -5  -8    2.88    6.59
  11   5  -8    6.85    5.81
 -11   5   9   12.68    8.00
  11  -5  -9   17.11    8.28
  11  -5  -9    9.69    8.98
  11   5  -9    3.50    5.73
 -11  -5   9    1.53    6.14
 -11   5  10    0.00    6.31
  11  -5 -10    0.94    5.54
  11  -5 -10    4.95    7.72
 -11  -5  10    5.75    6.71
 -11   5  11    6.22    7.69
  11  -5 -11    4.01    6.72
  11  -5 -11    3.17    6.71
  11   5 -11    0.44    6.67
 -11  -5  11    0.49    4.24
 -11   5  12    8.12    7.47
  11  -5 -12    6.09    7.14
  11   5 -12   24.88    8.68
 -11  -5  12   12.02    7.67
 -11   5  13   10.51    9.43
  11  -5 -13   12.56    8.02
  11   5 -13   24.49    8.92
 -11  -5  13   19.54    8.06
  11  -5 -14    4.08    6.93
  11   5 -14    6.24    6.73
 -11  -5  14    1.64    6.05
 -11   5  15    0.31    5.86
  11  -5 -15    2.62    7.32
  11   5 -15    7.65    6.99
 -11  -5  15   -0.00    5.66
 -11   5  16    0.07    4.43
  11   5 -16    6.53    5.93
 -11  -5  16    0.00    6.31
 -11   5  17    1.47    7.03
  11   5 -17    2.99    6.44
 -11  -5  17    1.09    5.73
 -11   5  18   10.92    8.36
  11   5 -18    1.09    6.61
 -11  -5  18    7.40    6.63
 -11   5  19    0.00    7.98
 -11  -5  19   18.34    9.65
 -11   5  20    0.90    7.74
  11   5 -20    7.57    6.71
 -11  -5  20    0.45    6.50
 -11   5  21   -0.00    5.19
  11   5 -21    2.20    5.95
 -11  -5  21    0.19    6.25
 -11   5  22    7.84    7.26
  11   5 -22   -0.00    5.29
 -11  -5  22    0.93    5.16
 -11   5  23    7.09    9.28
  11   5 -23    2.20    6.55
 -11  -5  23    0.00    6.40
 -11   5  24    4.00    7.32
  11   5 -24   -0.00    6.01
 -11  -5  24    0.23    6.61
 -11   5  25    1.40    6.94
  11   5 -25    2.91    6.85
 -11  -5  25    1.63    6.25
 -11   5  26    0.00    7.23
  11   5 -26   -0.00    6.40
 -11  -5  26   -0.00    6.68
 -11   5  27    0.00    8.54
  11   5 -27    0.63    7.49
  11   5 -28    0.00    6.32
  11   5 -29    6.66    8.01
 -11  -5  29   -0.00    6.72
  11   5 -30    1.45    6.05
 -11  -5  30    2.04    6.25
  11   5 -31    5.00    7.70
  11   5 -32   -0.00    6.03
  11  -6  -1   10.25    8.20
  11  -6  -1    7.03    8.31
  11   6  -1   11.08    6.59
  11  -6  -2   -0.00    5.89
  11  -6  -2   -0.00    7.63
  11   6  -2    4.15    5.14
  11  -6  -3    6.42    6.84
  11  -6  -3    0.28    6.80
  11  -6  -4   10.42    7.24
  11  -6  -4    1.72    8.48
  11   6  -4   24.00    7.67
  11  -6  -5    8.35    7.75
  11  -6  -5   25.42   11.32
  11   6  -5    7.25    6.80
 -11   6   6   19.23    9.10
  11  -6  -6    9.01    8.33
  11   6  -6   15.11    6.40
 -11   6   7    1.19    6.39
  11  -6  -7    5.90    7.88
  11  -6  -7    3.87    7.21
  11   6  -7    2.31    5.40
 -11   6   8    9.75    7.88
  11  -6  -8   -0.00    5.94
  11  -6  -8    0.68    7.33
  11   6  -8    2.01    5.43
 -11   6   9    4.22    7.45
  11  -6  -9    8.59    7.15
  11  -6  -9    4.71    7.74
  11   6  -9    1.21    6.15
  11  -6 -10    9.05    7.58
  11  -6 -10   13.41    8.93
  11   6 -10    4.93    6.24
 -11   6  11   -0.00    6.20
  11  -6 -11   11.25    7.68
  11  -6 -11    4.98    7.42
  11   6 -11    2.26    6.25
 -11  -6  11   -0.00    5.42
 -11   6  12    0.72    6.60
  11  -6 -12    4.56    7.68
  11   6 -12    0.35    5.81
 -11  -6  12    1.39    5.81
 -11   6  13   -0.00    6.47
  11   6 -13    0.00    5.73
 -11  -6  13    2.51    6.47
 -11   6  14    7.94    7.54
  11   6 -14    7.14    7.45
 -11  -6  14    2.59    5.57
 -11   6  15   19.70   10.69
  11   6 -16    6.69    6.17
 -11  -6  16    5.19    6.92
 -11   6  17    8.69    8.02
  11   6 -17    4.28    6.39
 -11  -6  17    2.02    5.87
 -11   6  18    1.40    5.34
  11   6 -18    6.43    6.68
 -11  -6  18    6.16    5.85
 -11   6  19    0.79    7.07
  11   6 -19    0.44    5.72
 -11  -6  19    0.00    5.65
 -11   6  20    3.08    8.50
  11   6 -20    4.49    6.47
 -11  -6  20   -0.00    5.68
 -11   6  21    2.00    8.71
  11   6 -21   -0.00    5.42
 -11  -6  21    1.51    6.17
 -11   6  22    1.85    6.73
  11   6 -22    5.99    7.61
 -11  -6  22    0.00    7.10
 -11   6  23   -0.00    8.28
  11   6 -23   -0.00    5.95
 -11  -6  23    0.00    5.39
 -11   6  24    1.31    5.02
  11   6 -24    1.19    7.31
 -11   6  25    0.18    6.46
  11   6 -25   -0.00    7.26
 -11  -6  25   -0.00    6.14
 -11   6  26    8.23    9.54
  11   6 -26    4.54    7.93
 -11  -6  26    0.00    6.16
 -11   6  27    2.30    7.66
  11   6 -27    6.57    6.76
 -11  -6  27   12.24    8.09
  11   6 -28    1.24    6.97
 -11  -6  28   -0.00    6.51
  11   6 -29   -0.00    6.41
 -11  -6  29   11.61    8.21
  11   6 -30   -0.00    7.14
 -11  -6  30    5.65    7.63
  11   6 -31    4.90    8.07
  11  -7  -1    1.86    5.94
  11   7  -1    5.81    4.86
  11  -7  -2    9.02    8.62
  11   7  -2    7.15    5.20
  11  -7  -3   -0.00    7.29
  11  -7  -3    0.18    6.47
  11   7  -3    1.54    5.24
  11  -7  -4    8.88    6.30
  11  -7  -4    3.53    8.59
  11   7  -4    0.97    5.66
  11  -7  -5    0.00    7.25
  11  -7  -5    0.00    7.27
  11   7  -5   -0.00    4.89
  11  -7  -6    7.11    7.52
  11  -7  -6    5.88    8.77
  11   7  -6    4.24    5.30
 -11   7   7    0.00    7.83
  11  -7  -7    2.87    6.49
  11  -7  -7   -0.00    6.62
  11   7  -7   -0.00    4.98
 -11   7   8   10.78    9.81
  11  -7  -8    2.94    7.44
  11   7  -8    7.43    6.48
 -11   7   9   16.18    9.63
  11  -7  -9   10.46    7.58
  11   7  -9    6.97    5.87
 -11   7  10    0.00    7.16
  11  -7 -10    2.85    6.62
  11   7 -10    0.48    4.17
 -11   7  11   -0.00    5.97
  11  -7 -11   -0.00    5.74
  11   7 -11   -0.00    5.97
 -11   7  12   17.50    9.26
  11  -7 -12    7.43    8.62
 -11   7  13   -0.00    6.37
  11  -7 -13   -0.00    7.13
  11   7 -13    8.47    6.69
 -11   7  14    1.91    7.12
  11  -7 -14    5.77    7.67
  11   7 -14    2.85    5.69
 -11   7  15    1.00    6.42
  11   7 -15    0.00    5.23
 -11   7  16   -0.00    6.33
  11   7 -16    1.66    5.40
 -11  -7  16   -0.00    5.82
 -11   7  17    1.91    6.79
  11   7 -17   -0.00    6.14
 -11  -7  17    6.92    6.64
  11   7 -18    5.21    6.84
 -11  -7  18    2.20    6.39
 -11   7  19    5.22    8.47
  11   7 -19    4.29    5.70
 -11  -7  19    4.89    6.65
 -11   7  20   -0.00    5.99
  11   7 -20   -0.00    6.35
 -11  -7  20   -0.00    6.94
 -11   7  21    8.92    8.01
  11   7 -21    3.01    7.20
 -11  -7  21    5.34    6.79
 -11   7  22    3.48    7.21
  11   7 -22    0.00    6.14
 -11   7  23    5.30    6.97
  11   7 -23   -0.00    5.36
 -11  -7  23    8.50    6.75
 -11   7  24   -0.00    6.54
  11   7 -24    2.96    6.58
 -11  -7  24   -0.00    5.84
 -11   7  25    1.15    6.47
  11   7 -25    5.71    6.75
 -11  -7  25   -0.00    5.34
  11   7 -26   -0.00    8.54
 -11  -7  26    4.56    6.73
  11   7 -27    2.69    6.29
 -11  -7  27    0.00    6.76
  11   7 -28    1.00    6.07
 -11  -7  28    0.00    6.42
 -11  -7  29    6.86    7.07
  11  -8  -1   -0.00    6.28
  11   8  -1   -0.00    3.78
  11  -8  -2    1.34    7.96
  11   8  -2    3.93    4.37
  11  -8  -3   -0.00    7.18
  11   8  -3   -0.00    3.95
  11  -8  -4   11.58    9.38
  11  -8  -5    2.17    5.73
  11   8  -5    4.31    4.71
  11  -8  -6    7.55    8.08
  11   8  -6   14.76    6.24
  11  -8  -7    0.91    5.19
  11   8  -7    1.17    4.56
 -11   8   8    0.00    8.44
  11  -8  -8    2.03    6.91
  11   8  -8    3.11    5.24
 -11   8   9    2.86    8.81
  11  -8  -9   -0.00    6.48
 -11   8  10    4.51    8.87
  11  -8 -10   12.47    8.03
  11   8 -10   17.46    7.14
 -11   8  11    1.78    8.80
  11  -8 -11   -0.00    6.58
  11   8 -11   -0.00    4.96
 -11   8  12    1.99    6.34
  11  -8 -12    0.58    5.52
  11   8 -12   -0.00    5.13
 -11   8  13    7.27    7.89
  11  -8 -13    1.88    6.56
  11   8 -13    5.37    5.45
 -11   8  14    0.75    7.34
  11  -8 -14    1.13    6.31
  11   8 -14    0.86    4.76
 -11   8  15    7.68    7.69
  11  -8 -15    2.01    7.00
  11   8 -15    4.76    5.63
 -11   8  16    8.29    8.34
  11  -8 -16    1.71    6.97
  11   8 -16    4.51    5.66
 -11   8  17    0.00    7.53
  11   8 -17   -0.00    5.68
 -11   8  18    4.56    7.86
  11   8 -18    4.61    5.91
 -11   8  19    3.98    7.94
  11   8 -19    0.00    5.09
 -11   8  20   12.92    9.02
  11   8 -20    0.00    6.26
  11   8 -21   -0.00    6.03
 -11   8  22   -0.00    7.25
  11   8 -22    0.00    6.80
 -11   8  23   -0.00    7.13
 -11  -8  23    6.06    7.02
 -11   8  24    7.73    7.55
 -11  -8  24   -0.00    6.34
 -11  -8  25    1.97    7.08
  11   8 -26    8.32    7.01
 -11  -8  26    3.74    6.23
 -11  -8  27    0.00    5.84
 -11  -8  28   -0.00    6.74
 -11  -8  29    3.00    7.76
  11  -9  -1   -0.00    6.49
  11   9  -1    1.73    3.83
  11  -9  -2    3.82    7.71
  11   9  -2   15.96    5.76
  11  -9  -3   -0.00    7.91
  11   9  -3    2.71    4.75
  11  -9  -4    1.53    6.92
  11   9  -4   -0.00    4.87
  11  -9  -5    0.00    6.84
  11   9  -5   -0.00    4.73
  11   9  -6   -0.00    4.59
  11  -9  -7    0.43    5.90
  11  -9  -8    7.50    8.64
  11   9  -8    1.57    5.27
  11  -9  -9   -0.00    7.31
  11   9  -9   -0.00    5.06
 -11   9  10    7.81   10.15
  11  -9 -10    1.58    7.93
  11   9 -10    3.58    4.62
 -11   9  11   -0.00    8.06
  11  -9 -11    0.00    8.97
  11   9 -11    3.72    5.22
 -11   9  12    0.68    7.74
  11   9 -12    1.19    4.55
 -11   9  13   -0.00    7.51
  11  -9 -13   -0.00    6.96
  11   9 -13   -0.00    5.12
 -11   9  14    0.58    8.21
  11  -9 -14    0.00    6.66
  11   9 -14    0.00    5.43
 -11   9  15    0.00    7.53
  11  -9 -15    8.21    7.24
  11   9 -15    0.00    5.57
 -11   9  16   -0.00    7.07
  11  -9 -16   -0.00    7.60
 -11   9  17   -0.00    8.11
  11  -9 -17    0.40    6.34
 -11   9  18   10.87    9.70
  11  -9 -18   12.23    7.98
  11   9 -18   11.05    7.41
 -11   9  19   -0.00    8.38
  11   9 -19   -0.00    5.82
 -11   9  20    7.74    8.28
  11   9 -20    0.00    6.67
 -11   9  21   -0.00    8.20
  11   9 -21    2.92    5.60
 -11   9  22    3.67    8.45
  11   9 -22    4.70    7.34
  11   9 -23    7.32    6.20
  11 -10  -1    7.23    8.36
  11  10  -1   -0.00    3.92
  11  10  -2    0.41    4.11
  11 -10  -3    0.00    7.76
  11  10  -3    3.73    4.00
  11 -10  -4   -0.00    7.82
  11  10  -4    0.00    4.41
  11 -10  -5    6.55    8.26
  11 -10  -6    3.05    8.23
  11  10  -6    0.00    4.45
  11 -10  -7   -0.00    7.13
  11  10  -7    0.10    4.18
  11 -10  -8    6.41    7.49
  11  10  -8    1.98    4.56
  11 -10  -9   -0.00    5.75
  11  10  -9    0.00    4.60
  11 -10 -10   12.17    8.67
  11  10 -10   12.51    6.79
 -11  10  11    0.87    6.69
  11 -10 -11   -0.00    8.04
  11  10 -11    0.42    4.88
 -11  10  12   -0.00    8.46
  11 -10 -12   -0.00    7.10
  11  10 -12    3.97    4.95
 -11  10  13   -0.00    6.78
  11 -10 -13    6.58    8.90
 -11  10  14    0.00    6.83
  11  10 -14    3.82    6.31
 -11  10  15   -0.00    7.98
  11 -10 -15   -0.00    7.59
  11  10 -15   -0.00    5.98
 -11  10  16    0.00    7.68
  11 -10 -16   18.95    9.49
  11  10 -16    1.51    6.31
 -11  10  17    1.63    8.27
  11 -10 -17    0.90    6.03
  11  10 -17   -0.00    6.10
 -11  10  18    0.00    7.75
  11 -10 -18   -0.00    8.43
  11  10 -18   -0.00    6.18
 -11  10  19   -0.00    7.55
  11 -10 -19    7.36    8.13
  11  10 -19   -0.00    6.38
 -11  10  20    9.60    8.59
  11 -10 -20    4.48    8.25
  11 -10 -21    3.94    7.27
  11 -11  -1   -0.00    7.29
  11  11  -1   -0.00    3.48
  11 -11  -2    9.42    8.13
  11  11  -2    1.74    4.20
  11  11  -3   -0.00    4.21
  11 -11  -4    0.00    7.88
  11  11  -4    3.81    4.78
  11 -11  -5    0.29    6.53
  11  11  -5    0.17    3.90
  11 -11  -6   10.03    8.37
  11  11  -6    0.00    3.95
  11 -11  -7    3.28    6.42
  11  11  -7    4.42    4.69
  11 -11  -8    3.47    6.70
  11  11  -8   11.06    6.32
  11  11  -9    2.77    4.85
  11 -11 -10   -0.00    6.22
  11 -11 -11    0.00    7.07
  11  11 -11    8.75    5.70
  11 -11 -12    0.00    6.84
  11  11 -12    8.41    6.00
 -11  11  13    0.00    9.61
  11 -11 -13    4.69    6.31
  11  11 -13   -0.00    4.75
 -11  11  14   -0.00    7.39
  11 -11 -14    6.48    6.53
  11  11 -14   -0.00    5.29
 -11  11  15    0.00    8.61
  11 -11 -15   -0.00    7.62
  11  11 -15   -0.00    5.09
 -11  11  16    3.57    8.02
  11  11 -16   -0.00    4.17
 -11  11  17    0.47    6.83
  11 -11 -17   -0.00    6.05
 -11  11  18    5.37    8.42
  11 -11 -18    0.24    6.97
  11 -12  -1    0.00    6.28
  11  12  -1   -0.00    3.70
  11 -12  -2   -0.00    6.79
  11  12  -2    2.57    3.93
  11 -12  -3    0.00    6.81
  11  12  -3   -0.00    3.42
  11 -12  -4    0.00    6.36
  11  12  -4    3.52    4.17
  11 -12  -5    1.22    7.30
  11  12  -5   -0.00    4.39
  11 -12  -6    9.67    9.31
  11  12  -6    4.41    4.48
  11 -12  -7    4.90    7.87
  11  12  -7   -0.00    4.69
  11 -12  -8   -0.00    6.09
  11  12  -8    3.42    4.75
  11 -12  -9   -0.00    6.46
  11  12  -9   -0.00    4.32
  11 -12 -10    3.88    8.27
  11  12 -10   -0.00    4.93
  11  12 -11   -0.00    4.65
  11 -12 -12    3.35    6.92
  11  12 -12    0.56    4.95
  11 -12 -13   -0.00    7.36
  11 -12 -14    4.33    6.94
  11 -12 -15    2.30    7.34
  11 -13  -1   -0.00    7.04
  11 -13  -2   -0.00    7.86
  11  13  -2    3.35    3.59
  11 -13  -3    3.45    7.43
  11  13  -3   -0.00    3.61
  11 -13  -4    6.55    8.16
  11  13  -4    0.00    4.09
  11 -13  -5    3.87    5.95
  11  13  -5   -0.00    4.52
  11 -13  -7   -0.00    6.57
  11  13  -7   -0.00    3.80
  11 -13  -8   -0.00    7.18
  11  13  -8    0.01    4.51
  11  14  -1   -0.00    3.34
  11  14  -2   -0.00    3.86
  11  14  -3    1.32    3.32
  10   0  -1    1.60    6.22
  10   0  -2   13.23    7.08
  10   0  -3   -0.00    6.83
  10   0  -4   94.77   16.11
  10   0  -5    4.45    6.41
  10   0  -6   14.69    7.83
 -10   0   7    0.00    4.61
  10   0  -7    0.68    5.59
 -10   0   8   11.46    7.78
 -10   0   9    0.00    5.49
  10   0  -9   -0.00    5.32
  10   0 -10   48.05   11.89
 -10   0  11    3.16    6.62
  10   0 -11   -0.00    6.13
 -10   0  12    0.11    6.21
  10   0 -12    3.44    6.93
 -10   0  13   -0.00    6.38
  10   0 -13   -0.00    6.94
 -10   0  14    7.40    7.31
  10   0 -14    8.36    6.67
  10   0 -15   -0.00    6.75
 -10   0  16   16.55    8.71
  10   0 -16   24.06   10.66
 -10   0  17   -0.00    5.37
  10   0 -17    7.10    8.13
 -10   0  18    4.83    7.20
  10   0 -18    1.85    6.09
 -10   0  19   -0.00    5.53
  10   0 -19    0.00    6.28
 -10   0  20   18.02    8.87
  10   0 -20   31.77   10.91
 -10   0  21    1.54    6.48
  10   0 -21    1.88    7.46
 -10   0  22   -0.00    6.53
  10   0 -22    2.00    7.02
  10   0 -23   -0.00    7.19
 -10   0  24    5.79    7.97
  10   0 -24   14.54    9.69
 -10   0  25   -0.00    6.87
 -10   0  26    4.79    8.08
  10   0 -26   14.94   10.02
 -10   0  27    1.41    6.68
  10   0 -27   -0.00    7.20
 -10   0  28   -0.00    8.58
 -10   0  29    1.37    8.25
 -10   0  30    0.00    8.32
 -10   0  31    2.92    7.13
 -10   0  32    3.03    7.02
  10  -1  -1    0.00    5.63
  10   1  -1    1.62    4.34
  10   1  -1    0.32    5.29
 -10  -1   1    5.44    6.31
  10  -1  -2   89.39   15.92
  10   1  -2  120.13   16.39
 -10  -1   2  124.31   16.86
  10  -1  -3    9.83    6.59
  10  -1  -3    2.65    5.85
  10   1  -3    1.10    5.81
 -10  -1   3   11.69    6.89
 -10   1   4    0.00    6.26
  10  -1  -4    3.71    5.21
  10  -1  -4   -0.00    6.47
  10   1  -4   -0.00    5.31
 -10   1   5    4.95    7.29
  10  -1  -5    4.39    6.16
  10   1  -5   19.49    7.93
 -10   1   6   71.76   13.85
  10  -1  -6   67.81   14.06
  10   1  -6   56.49   11.98
  10  -1  -7   -0.00    6.99
  10   1  -7    0.00    5.46
 -10   1   8   17.61    8.16
  10  -1  -8   56.79   12.80
  10   1  -8   38.55   10.47
 -10   1   9   -0.00    5.58
  10  -1  -9    1.21    6.77
  10   1  -9    4.63    6.03
 -10  -1   9    1.48    5.20
 -10   1  10    4.47    5.41
  10   1 -10   -0.00    5.51
 -10  -1  10    2.74    5.68
 -10   1  11   11.29    7.54
  10  -1 -11   13.70    7.87
 -10  -1  11    4.76    6.46
 -10   1  12   53.88   12.01
  10  -1 -12   39.41   11.76
  10   1 -12   54.00   12.69
 -10  -1  12   42.84   11.22
 -10   1  13    3.72    5.71
  10  -1 -13   10.67    7.79
  10   1 -13    1.66    6.75
 -10  -1  13   -0.00    5.44
 -10   1  14    2.78    6.68
  10  -1 -14    0.41    6.64
  10   1 -14   -0.00    5.89
 -10  -1  14    9.48    7.34
 -10   1  15    0.00    6.02
  10  -1 -15    6.93    8.22
  10   1 -15    2.05    6.02
 -10  -1  15    0.08    5.76
 -10   1  16   10.13    8.61
  10  -1 -16   18.60    9.31
  10   1 -16   38.01   11.26
 -10  -1  16   20.75    8.43
  10   1 -17    0.00    6.34
 -10  -1  17    4.41    6.20
 -10   1  18   10.66    7.69
  10  -1 -18   16.74    9.57
  10   1 -18   27.42    9.55
 -10  -1  18   13.35    7.99
 -10   1  19   -0.00    5.78
  10  -1 -19   -0.00    6.86
 -10  -1  19   -0.00    6.18
 -10   1  20   -0.00    6.09
  10  -1 -20    5.93    7.07
  10   1 -20   -0.00    6.90
 -10  -1  20    0.00    6.82
 -10   1  21    0.00    6.79
  10  -1 -21    0.00    6.89
  10   1 -21   16.82    8.46
 -10  -1  21   -0.00    6.85
 -10   1  22   33.24   11.24
  10  -1 -22   54.32   14.48
  10   1 -22   22.61    9.89
 -10  -1  22   37.38   11.30
 -10   1  23    1.79    6.57
  10  -1 -23    0.34    6.88
  10   1 -23   -0.00    6.41
 -10  -1  23    2.13    7.99
 -10   1  24   20.44    9.20
  10  -1 -24   -0.00    6.07
  10   1 -24    5.63    7.91
 -10  -1  24   10.65    8.44
 -10   1  25   -0.00    7.03
  10  -1 -25    1.91    6.69
  10   1 -25   12.82    8.04
 -10  -1  25    8.56    8.32
  10   1 -26    3.62    7.27
 -10  -1  26   11.38    8.50
  10   1 -27   -0.00    4.94
 -10  -1  27    0.17    7.04
 -10   1  28   -0.00    8.98
  10   1 -28   -0.00    7.52
 -10  -1  28    0.00    7.12
 -10   1  29    3.95    8.08
 -10  -1  29   -0.00    6.88
 -10   1  30    2.59    7.66
 -10  -1  30    2.23    8.17
 -10   1  31    5.45    8.70
 -10  -1  31   -0.00    7.20
 -10   1  32    1.88    7.98
 -10  -1  32    5.72    7.91
 -10   2   1   12.69    8.09
  10  -2  -1    0.00    4.70
  10  -2  -1   -0.00    6.17
  10   2  -1    5.37    5.20
  10   2  -1    0.00    5.66
 -10   2   2   -0.00    5.98
  10  -2  -2   -0.00    5.85
  10  -2  -2    2.81    5.89
  10   2  -2   -0.00    5.36
  10   2  -2    2.52    5.91
 -10  -2   2   -0.00    5.72
 -10   2   3    0.23    5.48
  10  -2  -3    0.53    4.69
  10  -2  -3    3.29    6.28
  10   2  -3    0.00    5.95
 -10  -2   3    3.44    6.34
  10  -2  -4   70.36   13.71
  10  -2  -4   88.84   14.91
 -10   2   5    6.26    7.73
  10  -2  -5   36.06   10.41
  10  -2  -5   20.33    8.72
  10   2  -5   25.70    8.24
 -10  -2   5   26.39    8.68
 -10   2   6    5.35    6.94
  10  -2  -6   23.36    9.28
  10   2  -6   15.98    7.59
 -10   2   7    1.39    7.27
  10  -2  -7   -0.00    5.99
  10   2  -7    2.62    6.47
  10  -2  -8   13.70    9.26
  10   2  -8   14.74    7.81
 -10   2   9    6.97    6.66
  10  -2  -9    8.63    7.44
  10   2  -9    0.93    6.24
 -10   2  10   46.61   11.67
  10  -2 -10   51.45   13.28
  10   2 -10   29.60    9.55
 -10  -2  10   50.20   11.57
 -10   2  11   10.37    6.96
  10  -2 -11    0.21    7.03
  10   2 -11   14.73    7.03
 -10  -2  11    2.38    6.56
 -10   2  12    0.00    5.45
  10  -2 -12    0.00    6.63
  10   2 -12    3.82    6.85
  10   2 -13   -0.00    5.71
 -10  -2  13   -0.00    5.88
 -10   2  14    0.00    6.00
  10  -2 -14   10.85    7.23
  10   2 -14   15.09    7.76
 -10  -2  14   17.89    8.03
 -10   2  15   20.30    9.16
  10  -2 -15    4.84    7.17
 -10  -2  15   12.65    8.42
 -10   2  16    0.00    7.20
  10  -2 -16    4.82    6.69
  10   2 -16    5.39    7.27
 -10  -2  16   12.92    7.30
 -10   2  17    1.92    7.23
  10  -2 -17    2.22    7.77
  10   2 -17    0.00    6.15
 -10  -2  17    1.37    5.68
 -10   2  18    2.58    6.92
  10  -2 -18    4.83    7.70
  10   2 -18    1.81    5.91
 -10   2  19    2.44    7.82
  10  -2 -19    0.00    7.48
  10   2 -19    4.37    5.69
 -10  -2  19    2.98    6.53
 -10   2  20    9.93    8.20
  10  -2 -20   13.59    8.50
  10   2 -20   20.49    9.24
 -10  -2  20   11.88    7.94
 -10   2  21    1.13    6.97
  10   2 -21    0.00    6.62
 -10  -2  21    3.37    5.94
 -10   2  22    8.00    7.41
  10  -2 -22    7.61    8.51
  10   2 -22   13.73    8.51
 -10  -2  22    2.79    7.18
 -10   2  23   -0.00    7.43
  10  -2 -23    7.54    7.60
  10   2 -23    0.00    6.72
 -10  -2  23    0.29    5.96
 -10   2  24   11.92    8.32
  10   2 -24    6.77    7.54
 -10  -2  24    3.58    7.02
 -10   2  25   -0.00    6.56
  10   2 -25   -0.00    6.03
 -10  -2  25   -0.00    5.74
 -10   2  26   10.76    8.95
  10   2 -26   -0.00    7.87
 -10  -2  26    0.00    7.47
 -10   2  27   -0.00    8.18
  10   2 -27    3.83    6.71
 -10  -2  27    0.00    6.30
 -10   2  28   -0.00    6.68
  10   2 -28   -0.00    6.22
 -10  -2  28    2.38    6.75
 -10   2  29    0.00    6.48
  10   2 -29   -0.00    7.07
 -10  -2  29   -0.00    6.72
 -10   2  30   -0.00    7.29
 -10  -2  30    0.00    6.21
  10  -3  -1    2.34    6.37
  10  -3  -1    7.02    6.70
  10   3  -1    0.84    5.29
  10   3  -1    2.66    4.90
 -10  -3   1   11.15    6.95
 -10   3   2   23.92   10.67
  10  -3  -2   40.87   11.69
  10  -3  -2   45.60   11.58
  10   3  -2   52.18   10.28
 -10  -3   2   77.09   12.51
 -10   3   3   32.00    9.89
  10  -3  -3   26.38    9.69
  10  -3  -3   12.88    8.33
  10   3  -3   21.01    7.68
 -10  -3   3   33.56    9.26
 -10   3   4    0.33    6.28
  10  -3  -4    2.19    6.55
  10  -3  -4   -0.00    5.72
  10   3  -4    0.00    5.43
 -10  -3   4    0.90    5.20
  10  -3  -5    0.00    6.89
  10  -3  -5    7.69    6.75
  10   3  -5    2.64    5.63
 -10  -3   5   17.40    7.49
 -10   3   6   11.61    7.66
  10  -3  -6    8.89    7.55
  10  -3  -6   21.51    9.05
  10   3  -6   12.83    6.47
 -10  -3   6    9.62    6.44
 -10   3   7   13.24    8.44
  10  -3  -7    2.54    5.49
  10  -3  -7   10.35    7.31
  10   3  -7   11.29    6.67
 -10   3   8   41.48   11.21
  10  -3  -8   26.30   10.27
  10   3  -8   26.29    8.66
 -10   3   9   -0.00    7.11
  10  -3  -9   -0.00    6.50
  10   3  -9    1.75    5.96
 -10   3  10    0.01    6.13
  10  -3 -10   16.81    8.04
  10   3 -10   -0.00    6.40
 -10   3  11    5.46    6.24
  10  -3 -11    0.00    8.29
  10   3 -11    5.94    6.78
 -10  -3  11    2.39    5.74
 -10   3  12   19.52    8.62
  10  -3 -12   15.37    9.63
  10   3 -12   23.87    8.87
 -10  -3  12   25.87    8.83
 -10   3  13    4.18    5.54
  10  -3 -13   -0.00    6.65
  10   3 -13    6.84    6.49
 -10  -3  13   -0.00    5.77
 -10   3  14   10.57    7.38
  10  -3 -14    2.73    7.42
  10   3 -14    8.33    6.75
 -10  -3  14    4.59    6.52
 -10   3  15    9.48    7.84
  10  -3 -15   -0.00    7.26
  10   3 -15    0.00    4.51
 -10  -3  15    0.00    6.13
 -10   3  16    8.01    7.07
  10   3 -16   21.83    9.35
 -10   3  17    3.79    6.74
  10  -3 -17    6.12    8.03
  10   3 -17   -0.00    5.85
 -10  -3  17    9.68    7.11
 -10   3  18    5.40    7.47
  10  -3 -18    0.72    6.63
  10   3 -18    5.76    7.01
 -10  -3  18    7.39    7.06
 -10   3  19    0.90    7.53
  10  -3 -19    0.00    6.82
  10   3 -19   -0.00    6.52
 -10  -3  19    0.00    5.92
 -10   3  20    4.82    7.39
  10  -3 -20    1.47    6.06
  10   3 -20   -0.00    5.04
 -10  -3  20    6.25    6.57
 -10   3  21   -0.00    6.87
  10  -3 -21    2.18    7.30
  10   3 -21    3.44    6.37
 -10  -3  21    3.87    6.34
  10   3 -22   15.74    9.00
 -10  -3  22    7.60    7.79
 -10   3  23   -0.00    7.60
 -10  -3  23    4.55    7.06
 -10   3  24    3.23    7.34
  10   3 -24    5.00    6.29
 -10  -3  24    4.06    6.44
 -10   3  25    1.40    6.43
  10   3 -25    0.00    5.56
 -10  -3  25   -0.00    5.74
 -10   3  26   11.86    9.42
  10   3 -26    6.44    7.23
 -10   3  27   15.90    7.95
  10   3 -27    0.45    7.30
 -10  -3  27    2.86    6.33
 -10   3  28    2.60    8.62
  10   3 -28    1.57    7.11
 -10  -3  28   15.13    7.87
 -10   3  29   -0.00    6.80
  10   3 -29    3.02    7.47
 -10  -3  29    6.03    7.27
 -10   3  30    4.62    6.73
  10   3 -30   -0.00    7.35
 -10  -3  30   -0.00    7.05
 -10   3  31    1.72    6.13
  10   3 -31    0.00    6.76
 -10  -3  31    0.00    6.93
 -10  -3  32   -0.00    7.22
  10  -4  -1    3.93    5.76
  10  -4  -1   -0.00    5.68
  10   4  -1    4.24    4.79
 -10  -4   1    4.42    5.46
  10  -4  -2   -0.00    6.47
  10   4  -2    0.63    5.67
 -10  -4   2    1.54    5.80
 -10   4   3    5.40    8.96
  10  -4  -3    2.32    7.05
  10  -4  -3   20.05    8.61
  10   4  -3    8.07    6.00
 -10  -4   3   12.57    6.16
 -10   4   4   40.73   12.43
  10  -4  -4   34.77   10.30
  10  -4  -4   56.36   12.49
  10   4  -4   38.14    9.76
 -10  -4   4   46.05    9.73
 -10   4   5   12.71    7.86
  10  -4  -5   27.80    9.29
  10  -4  -5   24.00    8.89
  10   4  -5   34.95    8.78
 -10  -4   5   50.42   10.42
 -10   4   6   15.88    7.92
  10  -4  -6   23.78    8.73
  10   4  -6    9.26    7.69
 -10  -4   6   25.07    8.27
 -10   4   7   -0.00    6.20
 -10   4   7    6.49    6.86
  10  -4  -7    0.00    5.34
  10   4  -7    3.22    5.25
 -10  -4   7   -0.00    4.64
 -10   4   8   51.54   12.35
  10  -4  -8   29.46    9.85
  10   4  -8   18.26    8.01
 -10   4   9   -0.00    6.98
 -10   4  10   19.92    9.09
  10   4 -10   11.57    6.76
  10   4 -11    5.75    6.17
 -10   4  12    0.00    5.96
  10   4 -12   -0.00    6.30
 -10  -4  12   -0.00    5.73
 -10   4  13   -0.00    6.95
  10   4 -13   -0.00    5.81
 -10  -4  13    0.00    5.56
 -10   4  14   10.04    7.72
  10   4 -14   14.85    7.75
 -10  -4  14   19.10    9.00
 -10   4  15    2.49    6.26
  10  -4 -15   13.85    9.99
  10   4 -15    0.90    6.16
 -10  -4  15    2.63    6.01
 -10   4  16    2.56    7.24
  10  -4 -16    0.00    8.03
  10   4 -16    8.12    6.35
 -10  -4  16    4.59    6.81
 -10   4  17    2.04    5.78
  10  -4 -17    2.86    6.58
 -10  -4  17   -0.00    5.45
 -10   4  18    3.23    5.52
  10  -4 -18   -0.00    7.35
  10   4 -18    4.87    6.50
 -10  -4  18    8.29    7.06
 -10   4  19    0.00    7.07
  10  -4 -19    2.82    6.88
  10   4 -19    8.91    6.48
 -10  -4  19    8.16    8.26
 -10   4  20   13.12    8.51
  10   4 -20    1.09    6.26
 -10  -4  20   15.48    8.79
 -10   4  21    0.89    8.32
  10   4 -21    7.53    7.89
 -10  -4  21    9.99    7.41
 -10   4  22    0.00    7.24
  10   4 -22    7.44    7.49
 -10  -4  22    3.72    6.97
 -10   4  23   10.08    7.65
  10   4 -23   10.86    8.06
 -10   4  24    1.95    7.32
  10   4 -24    1.67    6.44
 -10  -4  24    6.43    7.68
  10   4 -25    9.60    7.82
 -10  -4  25    1.89    6.52
 -10   4  26   10.90    8.34
  10   4 -26    5.56    7.03
 -10  -4  26    0.11    6.99
 -10   4  27    0.95    6.03
  10   4 -27    0.70    5.32
 -10  -4  27   -0.00    5.80
 -10   4  28    6.26    7.26
  10   4 -28   13.71    8.85
 -10  -4  28    5.35    7.01
 -10   4  29    0.27    6.87
  10   4 -29   -0.00    6.01
 -10  -4  29    0.00    6.82
 -10   4  30    0.00    6.77
  10   4 -30    1.86    7.27
 -10  -4  30    7.08    8.03
 -10   4  31    6.60    8.93
  10   4 -31    1.19    7.13
 -10  -4  31    6.45    6.65
  10   4 -32    1.99    6.86
 -10  -4  32    0.00    6.50
  10  -5  -1   33.80   10.58
  10   5  -1   36.28    8.53
  10   5  -1   31.83    8.22
 -10  -5   1   35.93    8.73
  10  -5  -2  108.64   16.88
  10  -5  -2   90.71   16.55
  10   5  -2   59.93   11.74
 -10  -5   2  126.87   15.28
  10  -5  -3    0.00    6.14
  10   5  -3   -0.00    4.73
 -10  -5   3    0.00    4.23
 -10   5   4    4.35    6.46
  10  -5  -4    0.00    7.67
  10   5  -4   -0.00    4.76
 -10  -5   4   -0.00    3.92
 -10   5   5    0.00    6.83
 -10   5   5    1.23    6.98
  10  -5  -5    7.67    7.69
  10   5  -5    6.39    5.72
 -10   5   6   12.00    9.10
 -10   5   6   33.53   10.96
  10  -5  -6    7.59    7.94
  10   5  -6   18.43    7.84
 -10  -5   6   22.54    7.56
 -10   5   7   13.62    7.92
 -10   5   7   39.16   11.57
  10  -5  -7    7.65    7.82
  10   5  -7   13.53    7.33
 -10  -5   7   36.94    9.38
 -10   5   8   14.96    7.66
  10  -5  -8   31.52    9.86
  10   5  -8   10.74    6.24
 -10  -5   8   18.11    8.14
 -10   5   9    0.67    6.19
  10  -5  -9    0.00    5.42
  10   5  -9    2.44    5.02
 -10   5  10    9.80    7.91
  10   5 -10    0.00    5.70
 -10   5  11    5.58    7.87
  10   5 -11    0.00    4.92
 -10   5  12   31.77   10.76
  10   5 -12    8.78    6.70
 -10  -5  12   20.53    7.94
 -10   5  13    5.23    6.61
 -10   5  14   -0.00    7.02
  10   5 -14   -0.00    5.77
 -10  -5  14    5.39    6.02
 -10   5  15    4.83    7.42
  10   5 -15   11.57    7.36
 -10  -5  15   -0.00    6.44
 -10   5  16    1.34    7.54
  10   5 -16    7.56    6.72
 -10  -5  16   -0.00    5.39
 -10   5  17   22.82   10.09
  10   5 -17   13.01    7.20
 -10  -5  17    6.65    7.24
 -10   5  18   -0.00    6.82
  10   5 -18    2.87    6.15
 -10  -5  18   11.42    8.01
  10   5 -19    2.64    5.32
 -10  -5  19    2.31    6.48
 -10   5  20    1.58    6.89
  10   5 -20    4.69    7.02
 -10   5  21    5.10    7.56
  10   5 -21    6.75    6.60
 -10  -5  21   26.04    9.04
 -10   5  22    8.23    7.25
  10   5 -22   11.52    9.05
 -10  -5  22    4.73    6.43
 -10   5  23    1.54    6.29
  10   5 -23   -0.00    5.90
 -10  -5  23   -0.00    6.17
 -10   5  24   -0.00    8.34
  10   5 -24    0.00    5.57
 -10  -5  24   -0.00    6.99
 -10   5  25   -0.00    8.15
  10   5 -25   -0.00    6.37
 -10  -5  25   -0.00    6.50
 -10   5  26    7.73    7.20
  10   5 -26    2.43    7.74
 -10  -5  26   -0.00    6.13
 -10   5  27   -0.00    8.40
  10   5 -27    5.87    7.11
 -10  -5  27    3.47    6.57
 -10   5  28    0.00    7.69
  10   5 -28    3.88    7.48
 -10  -5  28    2.14    7.15
  10   5 -29    4.20    8.31
 -10  -5  29    1.15    7.00
 -10   5  30   -0.00    7.27
  10   5 -30   -0.00    7.71
 -10  -5  30   -0.00    7.15
  10   5 -31   -0.00    7.61
 -10  -5  31    0.00    7.19
  10   5 -32    2.57    8.64
 -10  -5  32    1.32    8.55
  10   5 -33    1.46    6.27
  10  -6  -1    9.80    7.82
 -10   6   2   12.24    8.56
  10   6  -2    1.32    5.50
 -10   6   3   13.60    8.33
  10  -6  -3   10.39    6.58
  10   6  -3   11.57    5.49
 -10   6   4    1.98    6.60
  10  -6  -4   10.20    6.28
  10   6  -4    0.00    5.73
 -10   6   5    8.26    8.41
 -10   6   5   15.00    8.91
  10  -6  -5   19.45    8.31
  10   6  -5    3.06    4.93
 -10  -6   5   12.69    6.29
 -10   6   6   14.04    9.09
 -10   6   6   10.38    8.08
  10  -6  -6   -0.00    7.90
  10   6  -6   17.24    6.68
 -10  -6   6    7.27    5.97
 -10   6   7    0.00    8.48
 -10   6   7    6.25    7.70
  10  -6  -7   -0.00    8.56
  10   6  -7    5.03    5.37
 -10  -6   7    0.00    4.92
 -10   6   8    6.28    6.66
 -10   6   8   -0.00    5.27
  10  -6  -8   -0.00    6.65
  10   6  -8    2.88    4.66
 -10  -6   8    6.28    5.92
  10  -6  -9   17.83    9.56
  10   6  -9   26.33    8.66
 -10  -6   9   35.59    9.29
 -10   6  10    0.00    7.27
  10  -6 -10    2.87    7.28
 -10   6  11    2.24    7.93
  10  -6 -11    1.19    5.93
  10   6 -11    9.57    6.35
 -10   6  12    4.72    7.02
  10   6 -12   -0.00    4.60
 -10  -6  12   -0.00    5.96
 -10   6  13    1.89    5.95
  10   6 -13   12.01    6.86
 -10  -6  13    8.85    6.61
 -10   6  14    0.00    7.77
  10   6 -14    0.00    6.37
 -10  -6  14   14.63    7.69
 -10   6  15    0.00    7.72
  10   6 -15    5.30    6.41
 -10  -6  15    9.69    7.65
 -10   6  16    3.29    6.33
  10   6 -16    2.87    6.72
 -10  -6  16    6.49    6.27
 -10   6  17   -0.00    5.72
  10   6 -17   11.95    6.86
 -10  -6  17    0.00    5.55
 -10   6  18   -0.00    6.73
  10   6 -18    4.37    6.12
 -10   6  19    0.00    6.01
  10   6 -19    0.00    7.36
 -10  -6  19    4.83    6.20
 -10   6  20    5.63    6.28
  10   6 -20    6.35    7.35
 -10  -6  20    3.54    5.58
 -10   6  21    0.68    6.42
  10   6 -21    7.55    7.43
 -10  -6  21    7.67    6.68
 -10   6  22   -0.00    6.87
  10   6 -22   -0.00    5.97
 -10  -6  22    1.00    4.98
 -10   6  23   11.65    8.11
  10   6 -23    1.24    5.98
 -10  -6  23    1.78    7.56
 -10   6  24    0.62    6.95
 -10  -6  24    8.48    6.21
 -10   6  25   -0.00    8.14
 -10  -6  25    1.63    6.55
 -10   6  26    0.74    8.06
 -10  -6  26    6.24    7.33
 -10   6  27   -0.00    7.71
 -10  -6  27    5.21    7.56
 -10   6  28    0.00    7.37
 -10  -6  28   -0.00    7.25
 -10   6  29   -0.00    7.60
 -10  -6  29   -0.00    7.48
 -10  -6  30    0.51    8.34
 -10  -6  31    3.31    6.96
  10   6 -34    7.37    8.13
  10  -7  -1   30.29   10.90
  10   7  -1   32.58    7.62
 -10   7   2    4.76    6.23
  10  -7  -2    0.00    6.80
  10   7  -2    0.96    4.96
 -10   7   3   17.01    7.97
  10   7  -3   10.56    5.71
 -10   7   4   -0.00    5.97
  10  -7  -4    0.05    5.71
  10   7  -4   14.45    6.31
 -10   7   5   56.87   13.98
  10  -7  -5    7.79    7.65
  10   7  -5   30.51    7.83
 -10   7   6    1.45    9.01
  10  -7  -6    0.05    6.27
  10   7  -6    3.86    5.07
 -10   7   7    9.62    8.31
  10  -7  -7   16.18    9.45
 -10   7   8    9.28    7.77
  10   7  -8    4.59    5.44
 -10   7   9    5.91    8.28
  10  -7  -9    9.94    8.05
  10   7  -9    3.80    5.35
 -10   7  10    5.79    7.34
  10  -7 -10    1.21    5.55
  10   7 -10   -0.00    4.97
 -10   7  11    7.62    7.82
  10  -7 -11   15.16    7.99
  10   7 -11    1.16    5.33
 -10   7  12    2.67    7.14
  10  -7 -12   -0.00    7.29
  10   7 -12   15.46    5.98
 -10   7  13   35.47   11.28
  10  -7 -13   19.73    8.54
  10   7 -13   10.82    6.67
 -10  -7  13   20.52    7.91
 -10   7  14   -0.00    6.63
  10   7 -14   -0.00    4.50
 -10  -7  14    5.52    6.30
 -10   7  15   -0.00    7.51
  10   7 -15    0.00    6.02
 -10  -7  15   -0.00    5.60
 -10   7  16   -0.00    7.28
 -10   7  17   21.40    9.90
  10   7 -17   14.82    7.46
 -10  -7  17   17.25    8.11
 -10   7  18    2.60    6.23
  10   7 -18   10.59    6.97
 -10  -7  18   -0.00    5.93
 -10   7  19   -0.00    6.65
  10   7 -19    1.31    5.95
 -10  -7  19    0.00    5.79
 -10   7  20   -0.00    6.83
  10   7 -20    4.35    6.07
 -10  -7  20    1.56    6.16
 -10   7  21    9.31    8.51
  10   7 -21    1.97    5.21
 -10  -7  21   -0.00    6.08
 -10   7  22    0.00    5.96
  10   7 -22   -0.00    5.17
 -10  -7  22    1.81    6.73
 -10   7  23    1.00    6.76
  10   7 -23    4.75    7.23
 -10  -7  23    2.70    6.58
 -10   7  24    4.07    7.41
  10   7 -24    1.62    5.27
 -10  -7  24    1.27    6.38
  10   7 -25   -0.00    6.26
 -10  -7  25   -0.00    6.52
 -10   7  26   11.89    9.01
  10   7 -26    3.16    6.13
 -10  -7  26    0.27    6.88
 -10   7  27    4.96    7.95
  10   7 -27    1.24    7.40
 -10  -7  27   14.79    8.93
 -10   7  28   -0.00    7.28
  10   7 -28    2.53    6.13
 -10  -7  28    0.92    7.43
  10   7 -29   -0.00    5.41
 -10  -7  29    7.13    8.80
  10   7 -30    4.82    6.24
 -10  -7  30   -0.00    6.66
  10   7 -31    0.00    6.68
 -10  -7  31    4.39    8.57
  10   7 -32    3.71    6.86
  10  -8  -1    0.00    4.96
  10   8  -1   13.11    5.00
  10  -8  -2    8.50    7.45
  10   8  -2    2.20    5.17
  10  -8  -3   10.88    7.41
  10   8  -3    7.22    5.49
  10  -8  -4    4.47    7.94
  10   8  -4   14.14    6.24
  10  -8  -5   19.94   10.07
  10  -8  -6    0.00    6.05
  10   8  -6   -0.00    4.57
 -10   8   7    6.18    7.37
 -10   8   7    7.32    6.83
  10  -8  -7    0.00    5.92
  10   8  -7    5.82    4.80
 -10   8   8   -0.00    7.82
 -10   8   8   -0.00    5.85
  10  -8  -8    0.66    5.67
  10   8  -8    2.55    4.70
 -10   8   9    4.57    7.49
 -10   8   9    3.63    6.65
  10  -8  -9   12.35    7.99
  10   8  -9    5.33    5.22
 -10   8  10    0.00    7.20
 -10   8  10   -0.00    7.15
  10  -8 -10    0.00    6.40
  10   8 -10    5.45    5.71
 -10   8  11   15.24    9.94
  10  -8 -11   20.21    9.51
  10   8 -11    9.46    6.29
  10  -8 -12   -0.00    7.28
 -10   8  13    0.96    6.38
  10  -8 -13   -0.00    7.74
  10   8 -13    0.00    4.73
 -10   8  14    4.61    7.88
  10  -8 -14    8.10    6.91
  10   8 -14    5.35    5.97
 -10   8  15    2.86    7.64
  10  -8 -15    3.32    6.72
  10   8 -15    5.29    6.41
 -10   8  16    1.74    6.38
  10   8 -16   -0.00    5.38
 -10   8  17   -0.00    7.59
  10   8 -17   -0.00    5.79
 -10  -8  17    2.24    6.23
 -10   8  18   -0.00    7.01
  10   8 -18    0.00    5.23
 -10  -8  18   -0.00    5.00
  10   8 -19   12.65    8.09
 -10  -8  19    4.85    6.69
 -10   8  20   -0.00    7.26
  10   8 -20   -0.00    6.89
 -10  -8  20   -0.00    6.21
 -10   8  21    0.82    6.18
  10   8 -21    1.86    5.66
 -10  -8  21   -0.00    7.35
 -10   8  22   -0.00    6.48
  10   8 -22    1.94    6.79
 -10  -8  22    4.49    7.14
 -10   8  23    7.51    7.73
  10   8 -23    1.75    6.21
 -10  -8  23   -0.00    5.95
 -10   8  24    5.17    8.51
  10   8 -24   -0.00    6.86
 -10  -8  24   -0.00    6.01
 -10   8  25    5.85    8.37
  10   8 -25    2.93    6.95
 -10  -8  25   12.01    8.78
 -10   8  26    0.00    6.41
  10   8 -26    0.52    5.99
 -10  -8  26   -0.00    7.86
 -10   8  27    3.80    6.75
  10   8 -27    2.67    7.60
  10   8 -28   -0.00    6.47
  10   8 -29   -0.00    7.27
 -10  -8  29    1.51    6.61
 -10  -8  30    0.99    7.43
 -10   9   1   17.32    9.54
  10  -9  -1   14.75    8.82
  10   9  -1   12.82    5.50
 -10   9   2    3.21    7.90
  10  -9  -2    5.31    6.73
  10   9  -2    4.35    4.31
 -10   9   3   11.39    7.71
  10  -9  -3    7.79    8.00
 -10   9   4   -0.00    5.98
  10  -9  -4   -0.00    7.10
  10   9  -4    0.68    3.92
 -10   9   5    7.70    6.61
  10  -9  -5    5.56    7.32
  10   9  -5   -0.00    4.03
 -10   9   6   -0.00    5.04
  10  -9  -6   -0.00    5.93
  10   9  -6    1.15    4.86
  10  -9  -7   12.25    7.44
  10   9  -7    4.21    5.29
 -10   9   8    0.00    7.58
  10  -9  -8    0.00    7.14
  10   9  -8    2.99    4.55
 -10   9   9   -0.00    7.73
 -10   9   9   -0.00    6.88
  10  -9  -9   -0.00    7.09
  10   9  -9   -0.00    4.46
 -10   9  10   -0.00    6.64
 -10   9  10    4.79    6.61
  10  -9 -10    1.05    6.15
  10   9 -10   -0.00    4.61
 -10   9  11    4.64    8.07
 -10   9  11    3.25    7.14
  10   9 -11    0.00    5.58
 -10   9  12    8.65    8.54
  10  -9 -12    0.74    6.07
  10   9 -12   -0.00    4.76
 -10   9  13    9.27    8.63
  10  -9 -13   -0.00    6.62
  10   9 -13    0.00    4.67
  10  -9 -14    0.00    6.57
  10   9 -14   -0.00    4.53
 -10   9  15   -0.00    8.71
  10  -9 -15    2.33    7.17
  10   9 -15    0.00    5.53
 -10   9  16   10.35    8.81
  10  -9 -16    2.06    6.77
  10   9 -16    4.88    6.05
 -10   9  17   15.94    8.78
  10  -9 -17    0.34    6.33
  10   9 -17    5.32    6.31
 -10   9  18   -0.00    6.92
  10   9 -18    6.25    6.49
 -10   9  19    0.00    6.65
  10   9 -19   -0.00    6.60
 -10   9  20   13.55    9.70
  10   9 -20   -0.00    6.56
 -10   9  21    3.82    7.03
  10   9 -21    1.70    6.53
 -10   9  22   -0.00    7.84
  10   9 -22    3.56    7.60
 -10   9  23    3.80    8.35
  10   9 -23    0.06    6.79
 -10   9  24   -0.00    6.88
  10   9 -24   14.11    8.44
 -10   9  25   -0.00    8.12
  10   9 -25   -0.00    6.87
 -10  -9  25   -0.00    6.83
 -10   9  26    2.55    7.33
  10   9 -26   -0.00    7.54
 -10  -9  26    5.86    7.79
  10   9 -27   -0.00    7.48
 -10  -9  27   16.60   10.03
 -10  -9  28   -0.00    6.43
 -10  -9  29    3.72    7.31
 -10  -9  30    0.00    8.09
 -10  10   1    5.40    7.78
  10 -10  -1    4.23    7.01
  10  10  -1    0.11    3.70
 -10  10   2    2.82    6.63
  10 -10  -2    4.80    7.09
  10  10  -2    0.00    3.59
  10 -10  -3    0.56    6.05
  10  10  -3    8.95    5.07
 -10  10   4    2.99    6.05
  10 -10  -4    1.11    6.70
  10  10  -4    1.79    4.04
 -10  10   5   13.78    8.59
  10 -10  -5    9.57    8.80
  10  10  -5    6.55    4.74
 -10  10   6    2.68    5.38
  10 -10  -6   -0.00    6.42
 -10  10   7    1.52    5.74
  10  10  -7    1.41    4.35
 -10  10   8    6.68    7.26
  10 -10  -8    5.59    7.21
  10  10  -8    3.00    4.96
 -10  10   9   10.18    7.69
  10 -10  -9    3.20    7.59
  10  10  -9    0.74    5.41
 -10  10  10   13.49    8.32
  10 -10 -10    0.30    6.41
  10  10 -10    0.15    5.53
 -10  10  11   -0.00    7.33
 -10  10  11    2.55    6.84
  10 -10 -11    0.93    7.33
  10  10 -11   -0.00    5.74
 -10  10  12   -0.00    8.03
 -10  10  12   -0.00    6.17
  10 -10 -12   -0.00    8.17
  10  10 -12    2.83    5.87
 -10  10  13    1.97    8.19
 -10  10  13    0.03    6.20
  10  10 -13    2.29    5.17
 -10  10  14    0.00    6.73
  10 -10 -14    7.44    7.55
  10  10 -14    3.06    5.73
 -10  10  15    0.00    8.30
  10 -10 -15   -0.00    7.21
  10  10 -15    0.00    4.77
 -10  10  16    0.61    6.22
  10 -10 -16   -0.00    7.06
  10  10 -16   14.01    7.90
 -10  10  17   -0.00    8.42
  10 -10 -17   -0.00    6.61
  10  10 -17   -0.00    5.51
 -10  10  18   -0.00    6.03
  10 -10 -18    6.31    7.44
  10  10 -18   -0.00    6.45
 -10  10  19    7.98    7.97
  10 -10 -19    2.34    8.12
  10  10 -19    5.69    6.05
 -10  10  20    3.20    7.85
 -10  10  21   10.03    8.52
 -10  10  22    2.10    6.45
 -10  10  23    6.87    8.38
 -10  10  24   -0.00    5.71
 -10  11   1    8.71    9.19
  10 -11  -1    1.95    6.50
  10  11  -1    0.00    3.89
 -10  11   2   -0.00    5.97
  10 -11  -2    4.51    5.69
  10  11  -2    0.67    3.73
 -10  11   3   11.18    8.09
  10  11  -3    1.92    3.96
 -10  11   4    0.00    6.06
  10 -11  -4    1.07    7.38
 -10  11   5    4.31    6.47
  10 -11  -5   -0.00    6.76
  10  11  -5    1.66    3.86
 -10  11   6    3.39    7.21
  10 -11  -6   -0.00    6.67
  10  11  -6    2.78    4.94
 -10  11   7   25.16    9.88
  10 -11  -7    5.96    7.76
  10  11  -7    9.25    6.25
 -10  11   8   -0.00    5.82
  10 -11  -8    2.19    7.31
  10  11  -8   -0.00    4.84
  10 -11  -9    0.00    5.98
  10  11  -9   -0.00    4.76
 -10  11  10   -0.00    6.06
  10 -11 -10   -0.00    5.49
  10  11 -10   -0.00    5.16
 -10  11  11    1.32    7.64
  10 -11 -11    0.00    6.65
  10  11 -11    2.73    5.22
 -10  11  12    0.00    6.59
  10 -11 -12   -0.00    7.23
 -10  11  13    2.41    8.24
 -10  11  13    2.64    6.43
  10 -11 -13    0.11    5.88
  10  11 -13    1.86    4.81
 -10  11  14   -0.00    6.59
 -10  11  14   -0.00    7.31
  10 -11 -14   -0.00    5.44
  10  11 -14    0.78    5.13
 -10  11  15    0.00    7.74
  10  11 -15   -0.00    5.30
 -10  11  16    7.02    9.26
  10 -11 -16    0.31    7.50
  10  11 -16    0.27    5.04
 -10  11  17    5.61    8.50
  10 -11 -17    4.85    7.24
  10  11 -17    4.90    5.80
 -10  11  18    2.69    8.17
  10 -11 -18    4.65    7.01
  10  11 -18    0.00    6.26
  10 -11 -19   -0.00    6.99
  10  11 -19    5.86    6.64
 -10  11  20    5.04    8.29
  10 -11 -20   -0.00    7.10
  10  11 -20   -0.00    5.18
 -10  11  21   -0.00    7.50
  10 -11 -21    0.38    8.10
 -10  11  22    0.00    7.16
  10 -11 -22   -0.00    5.60
 -10  11  23    0.00    9.14
 -10  12   1    1.06    7.92
  10 -12  -1   -0.00    6.33
  10  12  -1    3.42    3.58
 -10  12   2    4.19    7.15
  10 -12  -2   -0.00    7.37
 -10  12   3   11.60    7.76
  10 -12  -3    8.52    7.87
  10  12  -3    6.27    4.88
 -10  12   4   -0.00    6.43
  10 -12  -4    0.00    8.24
  10  12  -4    0.30    4.41
 -10  12   5    7.32    7.20
  10 -12  -5   -0.00    6.83
  10  12  -5   -0.00    4.60
 -10  12   6    3.28    7.49
  10 -12  -6    1.50    6.56
  10  12  -6   -0.00    3.91
 -10  12   7    4.45    6.91
  10 -12  -7   -0.00    7.02
  10  12  -7    2.94    4.78
 -10  12   8    0.00    5.50
  10 -12  -8    6.23    7.75
  10  12  -8    4.25    4.98
 -10  12   9    8.00    7.98
  10 -12  -9    3.62    6.12
  10  12  -9   13.36    6.20
 -10  12  10   -0.00    4.39
  10 -12 -10   -0.00    6.79
  10  12 -10    1.07    4.51
 -10  12  11    1.55    6.39
  10 -12 -11    2.38    5.93
  10  12 -11    2.19    5.27
 -10  12  12   -0.00    6.75
  10 -12 -12    3.28    6.34
  10  12 -12    2.59    4.74
 -10  12  13    7.94    7.28
  10 -12 -13    0.00    6.99
  10  12 -13   -0.00    5.03
 -10  12  14    0.11    7.68
  10 -12 -14   -0.00    7.81
  10  12 -14   -0.00    4.71
 -10  12  15    4.29    8.10
 -10  12  15    3.31    7.58
  10 -12 -15   -0.00    7.24
  10  12 -15    3.75    5.78
 -10  12  16    0.85    7.33
 -10  12  16   -0.00    5.16
  10 -12 -16   -0.00    8.65
  10  12 -16    0.00    5.04
 -10  12  17   -0.00    6.55
  10 -12 -17    2.47    7.91
  10  12 -17    3.37    6.33
 -10  12  18    1.13    7.00
  10 -12 -18   -0.00    7.61
 -10  12  19    2.55    8.46
  10 -12 -19    5.36    7.52
 -10  12  20    4.67    7.98
  10 -12 -20   -0.00    7.34
  10 -12 -21    0.00    6.62
 -10  13   1    0.00    7.02
  10 -13  -1   -0.00    6.43
  10  13  -1    1.24    3.78
 -10  13   2    4.16    7.67
  10 -13  -2   10.63    7.12
  10  13  -2    1.44    3.91
 -10  13   3   -0.00    6.15
  10 -13  -3    2.31    6.53
  10  13  -3   -0.00    4.18
 -10  13   4   -0.00    7.85
  10 -13  -4   11.18    7.75
  10  13  -4    0.00    4.27
 -10  13   5    0.01    6.12
  10 -13  -5    7.54    7.77
  10  13  -5    0.94    4.32
 -10  13   6    7.66    7.94
 -10  13   7   -0.00    7.81
  10 -13  -7    7.67    7.65
  10  13  -7    4.64    4.88
 -10  13   8   -0.00    6.14
  10 -13  -8   -0.00    7.74
  10  13  -8    1.24    3.93
 -10  13   9   -0.00    5.90
  10 -13  -9    2.32    6.54
  10  13  -9   -0.00    4.38
 -10  13  10    0.91    5.67
  10 -13 -10   -0.00    6.24
  10  13 -10    0.00    4.29
 -10  13  11    6.72    6.37
  10 -13 -11   -0.00    7.02
  10  13 -11    0.76    4.66
 -10  13  12    5.92    7.84
  10 -13 -12    7.17    7.79
  10  13 -12   -0.00    4.72
 -10  13  13    5.20    8.31
  10 -13 -13   10.34    7.03
  10  13 -13    1.09    4.61
 -10  13  14   -0.00    7.03
  10 -13 -14    1.40    6.46
 -10  13  15    1.17    5.81
  10 -13 -15   -0.00    7.02
 -10  13  16    2.10    7.32
  10 -13 -16    3.41    7.28
 -10  13  17    5.67    9.10
 -10  13  17   -0.00    7.29
  10 -13 -17   -0.00    8.33
  10 -13 -18    6.56    8.61
 -10  14   1    0.00    7.60
  10 -14  -1    8.31    8.46
  10  14  -1    1.79    4.29
 -10  14   2    0.98    7.17
  10 -14  -2   -0.00    6.00
  10  14  -2    1.39    4.26
 -10  14   3    6.30    8.35
  10 -14  -3    0.12    5.58
  10  14  -3    5.31    5.14
 -10  14   4   -0.00    6.92
  10 -14  -4    2.92    6.57
 -10  14   5    5.74    7.16
  10 -14  -5    4.65    7.83
  10  14  -5    4.24    4.22
 -10  14   6    2.43    6.07
  10 -14  -6    1.77    5.58
  10  14  -6   -0.00    4.60
  10 -14  -7    0.80    6.04
  10  14  -7    0.40    3.51
 -10  14   8    0.41    5.96
  10 -14  -8   -0.00    7.72
  10  14  -8    4.87    4.25
 -10  14   9    0.33    5.61
  10 -14  -9    4.84    7.80
 -10  14  10   -0.00    5.74
  10 -14 -10    0.10    6.52
 -10  14  11    1.89    6.19
  10 -14 -11    0.00    6.76
 -10  14  12    7.11    6.46
  10 -14 -12   -0.00    6.92
  10 -14 -13   -0.00    7.01
 -10  14  14   -0.00    6.08
 -10  14  15   -0.00    5.57
 -10  14  16    5.26    7.62
 -10  14  17    2.80    7.08
 -10  15   1   -0.00    8.34
  10  15  -1    0.72    4.16
 -10  15   2   -0.00    7.00
 -10  15   3   -0.00    6.90
  10  15  -3   -0.00    3.39
 -10  15   4    0.35    6.52
 -10  15   5    2.41    6.43
 -10  15   6    3.49    7.84
 -10  15   7   13.51   10.06
 -10  15   9    0.00    6.55
 -10  15  10    9.34    8.22
 -10  15  11    3.99    7.04
 -10  16   1   -0.00    8.77
 -10  16   2    0.00    7.84
 -10  16   3   -0.00    7.98
  -9   0   1   13.29    6.90
  -9   0   1   19.06    7.13
   9   0  -1   19.64    7.49
  -9   0   2    0.03    5.20
   9   0  -2    1.54    5.28
  -9   0   3   87.93   14.85
  -9   0   3  141.33   17.43
  -9   0   4   -0.00    6.02
  -9   0   4    0.83    5.10
  -9   0   5   24.15    7.99
  -9   0   6   -0.00    4.84
  -9   0  11   13.62    7.03
  -9   0  12    2.80    6.22
  -9   0  13   87.83   14.72
   9   0 -13   78.45   15.86
  -9   0  14   -0.00    5.96
   9   0 -14   -0.00    6.34
  -9   0  15   11.62    8.20
   9   0 -15   29.80   10.28
  -9   0  16   -0.00    5.27
   9   0 -16    0.00    5.56
  -9   0  17   12.98    7.74
   9   0 -17   11.13    8.48
  -9   0  18   -0.00    6.68
   9   0 -18    0.00    6.45
  -9   0  20    8.19    7.52
   9   0 -20    1.14    6.19
  -9   0  21    3.92    6.83
   9   0 -21    6.01    6.62
  -9   0  22    1.13    7.95
   9   0 -22    3.53    6.66
  -9   0  23   23.59    9.96
   9   0 -23   27.26   10.56
  -9   0  24    1.11    7.05
   9   0 -24    0.40    6.35
  -9   0  25    3.03    6.59
   9   0 -25    0.00    6.29
  -9   0  26   -0.00    6.59
   9   0 -26    3.54    7.25
  -9   0  27    0.94    7.10
   9   0 -27    0.92    7.29
  -9   0  28    1.41    6.46
  -9   0  29   -0.00    6.88
  -9   0  30   -0.00    6.41
  -9   0  31    2.23    7.07
  -9   0  32   -0.00    7.48
  -9   1   1  285.82   28.99
  -9   1   1  275.08   29.01
   9   1  -1  325.20   28.61
  -9   1   2   11.20    6.55
   9  -1  -2    2.18    5.01
   9   1  -2    6.87    5.54
  -9  -1   2    4.38    5.72
  -9   1   3    0.14    5.50
  -9   1   3    3.06    4.93
   9  -1  -3    5.43    5.92
  -9  -1   3    5.49    5.74
  -9  -1   3    2.30    5.14
  -9   1   4   57.43   11.57
  -9   1   4   38.90   10.10
  -9  -1   4   53.71   10.64
  -9  -1   4   46.32   10.15
  -9  -1   5  113.40   15.55
  -9  -1   6    2.03    5.54
   9   1  -8   -0.00    4.83
  -9  -1   8    2.27    5.05
   9   1  -9   23.42    8.08
  -9   1  10    0.00    5.84
   9   1 -10    0.00    6.12
  -9   1  11   84.42   14.54
   9   1 -11   81.15   14.70
  -9   1  12   -0.00    7.15
   9   1 -12    4.43    6.68
  -9  -1  12    0.00    5.34
  -9   1  13   -0.00    6.67
   9   1 -13    1.05    6.28
  -9  -1  13    0.23    5.80
  -9   1  14    3.56    6.46
   9   1 -14    5.44    7.13
  -9  -1  14   -0.00    5.96
  -9   1  15   50.87   11.74
   9   1 -15   81.32   14.19
  -9  -1  15   62.03   12.73
  -9   1  16    9.37    7.63
   9   1 -16    7.16    7.42
  -9  -1  16    5.31    6.02
  -9   1  17   33.12   10.71
   9  -1 -17   14.76    9.40
   9   1 -17   29.69   10.25
  -9  -1  17   21.83    8.89
  -9   1  18   -0.00    5.00
   9  -1 -18   -0.00    6.70
   9   1 -18   -0.00    5.66
  -9  -1  18    2.25    6.24
  -9   1  19    6.11    7.59
   9  -1 -19   -0.00    6.13
   9   1 -19    3.22    6.92
  -9  -1  19    3.97    6.54
  -9   1  20    0.75    6.64
   9  -1 -20    4.79    7.34
   9   1 -20    6.49    5.87
  -9  -1  20    0.70    7.08
  -9   1  21   37.06   11.63
   9  -1 -21   46.99   12.88
   9   1 -21   34.21   11.57
  -9  -1  21   37.61   10.95
   9  -1 -22    0.41    5.41
   9   1 -22    2.35    6.55
  -9  -1  22    2.54    6.67
  -9   1  23    0.00    7.13
   9  -1 -23    5.91    7.74
   9   1 -23    4.13    6.47
  -9  -1  23   -0.00    7.36
  -9   1  24    9.77    8.28
   9  -1 -24   -0.00    6.08
   9   1 -24    3.76    7.39
  -9  -1  24    0.00    7.05
  -9   1  25   -0.00    8.01
   9   1 -25   14.65    8.12
  -9  -1  25    6.15    6.68
  -9   1  26   -0.00    8.29
   9   1 -26   -0.00    6.10
  -9  -1  26    0.00    7.14
  -9   1  27    2.11    8.49
   9   1 -27   18.05    9.55
  -9   1  28    2.70    6.46
   9   1 -28   -0.00    7.44
  -9  -1  28   -0.00    7.17
  -9   1  29   -0.00    6.50
  -9  -1  29   -0.00    6.26
  -9   1  30    2.24    6.53
  -9  -1  30    5.90    6.69
  -9   1  31   -0.00    6.56
  -9  -1  31    8.79    8.22
  -9   1  32    1.53    7.45
  -9  -1  32    2.27    7.41
  -9   1  33   -0.00    7.19
  -9  -1  33    2.86    7.31
  -9   1  34   -0.00    6.46
  -9  -1  34   -0.00    7.61
  -9   2   1   32.37    8.87
   9   2  -1   48.34    9.37
   9   2  -1   39.10    8.23
   9   2  -1   18.53    7.49
  -9  -2   1   31.79    8.44
  -9   2   2   10.89    6.89
   9   2  -2   13.23    6.20
  -9  -2   2    6.31    6.27
  -9   2   3  142.77   18.06
   9   2  -3   81.06   13.23
  -9   2   4    7.06    5.95
   9   2  -4    0.37    4.54
  -9  -2   4   13.06    5.61
  -9   2   5   17.53    7.75
   9   2  -5   10.28    6.27
  -9  -2   5   15.25    6.99
  -9  -2   6   -0.00    4.55
   9   2  -7   23.43    8.12
  -9  -2   7   47.75   10.19
  -9   2   8    8.55    6.86
   9   2  -8   14.91    7.06
  -9  -2   8   26.59    8.28
  -9   2   9   33.79    9.59
   9   2  -9   22.80    8.22
  -9  -2   9   36.87    9.35
  -9   2  10    5.55    6.01
   9   2 -10    1.20    5.91
   9   2 -11   -0.00    4.82
  -9   2  12   10.17    6.89
   9   2 -12    9.50    6.52
  -9   2  13   22.36    8.81
   9   2 -13   39.73   10.08
  -9  -2  13   13.13    7.72
  -9   2  14   26.36    9.90
   9   2 -14   11.19    7.57
  -9  -2  14    8.71    7.00
  -9   2  15    8.14    7.70
   9   2 -15   13.86    7.26
  -9  -2  15    1.89    6.40
  -9   2  16   -0.00    6.65
   9   2 -16    1.15    5.87
  -9  -2  16    1.57    5.63
  -9   2  17   22.84    8.61
   9   2 -17   16.14    7.77
  -9  -2  17   19.12    9.30
  -9   2  18    0.00    6.03
   9   2 -18   -0.00    6.35
  -9  -2  18    4.86    6.46
  -9   2  19   53.70   12.88
   9   2 -19   35.59   11.48
  -9  -2  19   73.58   14.01
  -9   2  20    3.07    6.48
   9   2 -20    4.82    6.83
  -9  -2  20    0.81    6.48
  -9   2  21   -0.00    6.75
   9  -2 -21   -0.00    8.96
  -9  -2  21    3.47    6.08
  -9   2  22    0.00    6.34
   9  -2 -22    3.78    7.00
   9   2 -22    2.70    6.25
  -9  -2  22    6.21    7.26
  -9   2  23   43.04   11.46
   9  -2 -23   20.48   10.82
   9   2 -23   28.64   10.89
  -9   2  24    1.15    6.03
   9  -2 -24    6.00    7.40
   9   2 -24   -0.00    6.60
  -9  -2  24    0.00    5.50
   9   2 -25    6.27    7.56
  -9  -2  25    3.15    6.44
  -9   2  26   -0.00    7.47
   9   2 -26    0.22    5.69
  -9  -2  26   -0.00    5.35
  -9   2  27    7.48    7.06
   9   2 -27    3.28    5.38
  -9  -2  27   -0.00    6.58
  -9   2  28   -0.00    6.29
   9   2 -28    1.94    7.40
  -9  -2  28    1.89    6.03
  -9   2  29    2.42    8.09
   9   2 -29    4.33    5.96
  -9  -2  29    7.10    7.86
  -9   2  30   -0.00    7.97
   9   2 -30    7.28    8.12
  -9  -2  30   -0.00    6.10
  -9   2  31    0.00    7.45
  -9  -2  31    5.41    8.46
  -9   2  32   -0.00    9.81
  -9  -2  32    4.13    8.20
  -9   2  33   -0.00    8.76
  -9  -2  33    0.00    8.26
  -9  -2  34    0.01    6.97
  -9   3   1  128.58   18.91
   9   3  -1  143.71   15.57
  -9  -3   1  152.49   17.31
  -9   3   2   17.47    8.06
   9   3  -2   36.49    7.44
   9   3  -2   16.34    6.46
  -9  -3   2   25.85    7.82
  -9   3   3    0.57    5.27
   9   3  -3    3.81    5.07
   9   3  -3    6.89    5.42
  -9  -3   3    4.38    4.84
  -9   3   4   -0.00    6.82
  -9   3   4    0.27    5.17
   9  -3  -4    8.89    6.75
  -9  -3   4    0.00    4.71
  -9   3   5   37.85   10.42
  -9   3   5   29.89    9.79
   9  -3  -5   28.49    8.77
   9  -3  -5   41.74   11.11
   9   3  -5   25.53    8.34
  -9   3   6   34.60   10.25
   9  -3  -6   53.69   11.72
   9   3  -6   22.25    8.24
  -9  -3   6   42.45    9.67
  -9   3   7   32.24    9.18
   9  -3  -7   17.52    8.75
   9   3  -7   21.40    8.09
  -9  -3   7   13.66    6.84
   9  -3  -8    7.89    7.03
   9   3  -8   -0.00    5.36
  -9  -3   8    0.25    4.67
  -9   3   9    2.68    5.67
   9  -3  -9   -0.00    6.69
   9   3  -9    0.19    4.76
  -9  -3   9   14.60    6.80
  -9   3  10   -0.00    6.39
   9  -3 -10    0.00    6.56
   9   3 -10   -0.00    5.13
  -9  -3  10    3.77    5.44
  -9   3  11   63.04   13.31
   9  -3 -11   85.15   15.87
   9   3 -11   61.03   12.41
  -9   3  12   21.43    8.57
   9  -3 -12   10.18    8.35
   9   3 -12   10.36    7.29
  -9   3  13    6.07    6.85
   9   3 -13    4.03    5.74
  -9   3  14    4.42    6.21
   9   3 -14    2.03    5.39
  -9  -3  14   -0.00    4.75
  -9   3  15   33.85   10.23
   9   3 -15   21.70    9.44
  -9  -3  15   39.61   10.30
  -9   3  16   12.07    8.73
   9   3 -16   21.69    8.29
  -9  -3  16    0.00    6.26
  -9   3  17   21.42    9.52
   9   3 -17   12.13    7.63
  -9  -3  17   17.13    8.46
  -9   3  18   -0.00    6.71
   9   3 -18    4.38    7.14
  -9  -3  18    4.67    6.77
   9   3 -19    4.39    5.61
  -9  -3  19    3.01    6.03
  -9   3  20   -0.00    6.85
   9   3 -20    9.06    7.75
  -9  -3  20   14.22    7.67
  -9   3  21   43.23   11.20
   9   3 -21   14.55    9.11
  -9  -3  21   26.11    9.00
  -9   3  22   -0.00    8.32
   9   3 -22    5.44    7.47
  -9  -3  22   -0.00    6.39
  -9   3  23    1.63    5.96
   9   3 -23    8.18    7.11
  -9  -3  23    4.28    7.24
  -9   3  24    0.69    6.54
   9   3 -24   -0.00    7.01
  -9  -3  24   14.04    8.02
  -9   3  25    1.61    7.86
   9   3 -25    3.40    6.87
  -9  -3  25    0.00    6.03
  -9   3  26    0.62    7.70
   9   3 -26    2.48    6.20
  -9  -3  26    2.74    6.68
  -9   3  27    7.02    8.06
   9   3 -27   -0.00    7.18
  -9  -3  27    5.12    6.23
  -9   3  28    0.00    8.38
   9   3 -28   -0.00    6.49
  -9  -3  28    2.23    7.33
  -9   3  29   10.62    8.47
   9   3 -29   -0.00    7.39
  -9  -3  29    0.00    7.54
   9   3 -30   -0.00    7.55
  -9  -3  30    2.84    7.33
  -9   3  31   -0.00    9.12
   9   3 -31   13.47    9.95
  -9  -3  31   14.35    8.82
  -9   3  32    2.21    8.14
  -9  -3  32    0.00    7.77
  -9   3  33   -0.00    8.54
  -9  -3  33    3.87    8.10
  -9  -3  34    0.83    5.33
  -9   4   1   -0.00    5.23
   9  -4  -1   -0.00    5.41
   9   4  -1    4.05    4.80
   9   4  -1   -0.00    4.48
  -9  -4   1   -0.00    4.85
  -9   4   2   25.50   10.11
  -9   4   2   43.18   10.93
   9  -4  -2   22.17    8.16
   9  -4  -2   22.82    9.86
   9   4  -2   38.59    8.17
   9   4  -2   12.86    6.67
  -9  -4   2   45.88    8.58
  -9   4   3   34.74   10.96
  -9   4   3   41.63   11.34
   9  -4  -3   35.65   10.54
   9  -4  -3   50.16   11.89
   9   4  -3   46.32    8.88
   9   4  -3   29.72    8.12
  -9  -4   3   47.33    9.42
  -9   4   4   25.16    9.85
  -9   4   4   42.90   11.66
   9  -4  -4   34.57   10.16
   9  -4  -4   21.39   10.08
   9   4  -4   68.98   10.32
   9   4  -4   21.54    7.99
  -9   4   5   50.59   11.68
  -9   4   5   65.47   13.61
   9  -4  -5   46.43   11.31
   9  -4  -5   59.55   13.05
   9   4  -5   39.22    9.73
  -9  -4   5   51.46    9.87
  -9   4   6    3.90    6.52
  -9   4   6    0.00    6.10
   9  -4  -6   -0.00    6.63
   9  -4  -6    6.50    7.36
  -9  -4   6    4.28    6.34
  -9   4   7   38.62   11.05
   9  -4  -7   27.51    9.63
   9  -4  -7   65.05   13.08
   9   4  -7   52.86   10.51
  -9   4   8   61.96   13.43
   9  -4  -8   53.65   12.89
   9   4  -8   55.09   11.18
  -9  -4   8   74.59   12.29
  -9   4   9   28.32   10.61
   9  -4  -9   38.55   10.94
   9   4  -9   36.43    9.19
  -9  -4   9   40.77    9.84
  -9   4  10    0.99    6.68
   9  -4 -10   -0.00    5.81
   9   4 -10    5.50    6.12
  -9  -4  10   -0.00    5.90
  -9   4  11    0.53    5.39
   9  -4 -11    0.00    7.44
   9   4 -11    0.48    5.39
  -9   4  12   -0.00    5.24
   9  -4 -12    0.69    6.14
   9   4 -12    2.85    5.67
  -9   4  13   39.79   11.25
   9  -4 -13   19.13   10.01
   9   4 -13   40.58   10.08
  -9   4  14    0.00    6.70
   9  -4 -14    7.80    7.90
   9   4 -14    6.17    6.11
  -9  -4  14    9.96    6.78
  -9   4  15    7.96    7.08
   9  -4 -15   22.29    9.51
   9   4 -15    2.63    6.10
  -9  -4  15   24.58    8.64
  -9   4  16    8.02    7.24
   9  -4 -16    5.32    8.63
   9   4 -16   -0.00    5.62
  -9  -4  16    2.07    5.54
  -9   4  17    5.14    6.88
   9   4 -17   13.08    7.58
  -9   4  18   40.10   11.66
   9  -4 -18   37.32   11.78
   9   4 -18   24.73   10.22
  -9  -4  18   30.60   10.05
  -9   4  19    4.23    7.40
   9   4 -19   34.80   10.55
  -9  -4  19   21.18    8.54
  -9   4  20    3.41    8.11
   9   4 -20    8.11    7.81
  -9  -4  20    2.48    6.30
  -9   4  21    0.00    7.42
   9   4 -21   -0.00    6.97
  -9  -4  21    3.07    5.94
   9   4 -22   -0.00    6.00
  -9  -4  22    1.47    6.34
  -9   4  23   26.46   10.06
   9   4 -23   36.20   10.99
  -9  -4  23   15.14    8.16
  -9   4  24   -0.00    6.17
   9   4 -24    2.48    5.75
  -9  -4  24   19.98    9.08
  -9   4  25   -0.00    7.07
   9   4 -25    6.54    7.91
  -9  -4  25    0.00    6.44
  -9   4  26    2.49    5.97
   9   4 -26   -0.00    7.15
  -9  -4  26    0.00    7.12
  -9   4  27    2.91    6.40
   9   4 -27   -0.00    7.49
  -9  -4  27   15.21    9.33
  -9   4  28   21.03    9.63
   9   4 -28   -0.00    6.62
  -9  -4  28    0.85    7.31
  -9   4  29    0.57    8.40
   9   4 -29    4.41    6.58
  -9  -4  29    3.97    8.21
  -9   4  30    1.66    7.59
   9   4 -30    4.20    7.30
  -9  -4  30    4.96    8.34
  -9   4  31    0.48    7.03
   9   4 -31    7.18    8.84
  -9  -4  31    8.08    8.38
  -9   4  32    2.48    7.91
   9   4 -32    0.00    6.95
  -9  -4  32    0.00    6.08
  -9   4  33    1.77    8.01
  -9  -4  33    0.12    6.90
  -9   5   1   79.77   15.03
   9  -5  -1   46.23   11.47
   9  -5  -1   83.98   15.56
   9   5  -1  107.45   12.49
   9   5  -1   53.96   10.16
  -9   5   2   47.01   11.86
   9  -5  -2   26.66    8.76
   9  -5  -2   15.80    9.41
   9   5  -2   60.71    9.38
   9   5  -2   28.75    7.51
  -9  -5   2   51.40    9.23
  -9   5   3    2.85    7.18
  -9   5   3    0.00    5.97
   9  -5  -3    9.26    6.58
   9   5  -3    5.60    4.78
   9   5  -3    4.32    5.84
  -9  -5   3    9.78    5.61
  -9   5   4   63.39   13.77
  -9   5   4   59.81   12.72
   9  -5  -4   23.52    9.97
   9  -5  -4   68.94   13.80
   9   5  -4   45.63    9.40
   9   5  -4   34.98    8.67
  -9  -5   4   54.18    9.90
  -9   5   5   25.23   10.01
  -9   5   5   29.27   10.33
   9  -5  -5   13.20    8.04
   9  -5  -5   23.76    9.34
   9   5  -5   28.94    7.69
   9   5  -5    7.38    6.13
  -9  -5   5   23.93    7.59
  -9   5   6   24.35    9.66
  -9   5   6   35.68   10.63
   9  -5  -6   12.98    8.55
   9  -5  -6   18.39   10.00
   9   5  -6   26.74    7.67
   9  -5  -7   23.91   10.41
   9  -5  -7   62.41   13.39
   9   5  -7   23.51    7.80
  -9  -5   7   59.21   10.71
  -9   5   8    0.16    6.42
   9  -5  -8    3.00    5.91
   9   5  -8   -0.00    4.37
  -9  -5   8    4.38    5.20
  -9   5   9    3.49    6.06
   9  -5  -9    1.84    6.75
   9   5  -9    0.74    4.12
  -9  -5   9   -0.00    4.65
  -9   5  10    4.36    7.08
   9  -5 -10    4.50    7.87
   9   5 -10    7.70    4.92
  -9  -5  10    2.99    5.18
   9  -5 -11   38.95   11.48
   9   5 -11   39.82   10.27
  -9  -5  11   51.52   11.49
  -9   5  12   20.24    9.08
   9  -5 -12    7.16    8.21
   9   5 -12   27.46    8.04
  -9   5  13   -0.00    6.01
   9  -5 -13   -0.00    6.41
   9   5 -13    3.33    4.92
  -9   5  14   22.01    8.80
   9  -5 -14   11.09    8.76
   9   5 -14   14.90    6.86
  -9  -5  14   10.93    7.02
  -9   5  15    0.82    6.72
   9  -5 -15   20.36    9.96
   9   5 -15    6.77    5.98
  -9   5  16    7.44    8.07
   9  -5 -16   10.11    8.63
   9   5 -16   38.22   10.05
  -9  -5  16    9.76    6.99
   9  -5 -17   16.09   10.13
   9   5 -17    6.88    7.39
  -9  -5  17   13.10    7.08
  -9   5  18    5.63    6.71
  -9  -5  18    1.81    5.18
  -9   5  19    4.14    7.24
   9   5 -19    2.89    4.39
  -9  -5  19    1.93    5.56
  -9   5  20    9.80    7.41
   9   5 -20    2.80    5.77
  -9  -5  20    5.06    6.49
  -9   5  21    4.83    8.52
   9   5 -21   14.05    7.52
  -9  -5  21   20.68    8.95
  -9   5  22   17.92    9.68
   9   5 -22    4.54    6.34
  -9  -5  22    0.00    7.07
  -9   5  23    0.60    7.71
   9   5 -23    3.79    6.22
  -9  -5  23    4.22    6.88
  -9   5  24   -0.00    6.95
   9   5 -24    6.83    7.45
  -9  -5  24    1.93    5.87
   9   5 -25   -0.00    5.28
  -9  -5  25   -0.00    6.97
  -9   5  26    7.27    7.27
   9   5 -26    8.36    6.83
  -9  -5  26    0.00    6.88
  -9   5  27    9.50    7.80
   9   5 -27    0.83    5.90
  -9  -5  27    7.19    6.99
  -9   5  28   -0.00    7.61
   9   5 -28    4.35    5.07
  -9   5  29    3.83    7.10
   9   5 -29   -0.00    6.38
  -9  -5  29    0.00    6.01
  -9   5  30    4.77    7.20
   9   5 -30    3.45    6.85
  -9  -5  30    1.15    7.32
  -9   5  31    1.50    7.39
   9   5 -31    2.58    6.42
  -9  -5  31   10.96    9.31
  -9   5  32    0.00    6.38
   9   5 -32    6.84    7.34
  -9  -5  32    7.09    7.72
   9   5 -33    1.72    7.26
  -9  -5  33    6.82    7.77
  -9   6   1    0.15    5.69
   9  -6  -1   11.66    7.50
   9  -6  -1    0.31    7.69
   9   6  -1    2.79    3.96
  -9  -6   1    7.90    4.58
  -9   6   2   81.34   15.59
   9  -6  -2   75.52   14.81
   9  -6  -2   70.45   14.87
  -9  -6   2   78.42   11.54
  -9   6   3   39.08   10.94
   9  -6  -3    8.76    8.19
   9  -6  -3   22.69   10.03
   9   6  -3   20.66    6.89
  -9  -6   3   26.45    7.38
  -9   6   4   15.18    9.92
  -9   6   4   22.60    9.58
   9  -6  -4   15.96    8.83
   9  -6  -4   14.77    9.51
   9   6  -4   10.65    5.99
  -9  -6   4   26.36    7.33
  -9   6   5    1.43    7.14
  -9   6   5   15.30    8.29
   9  -6  -5    6.65    7.46
   9   6  -5    5.47    5.00
  -9  -6   5   12.90    5.97
  -9   6   6   11.70    8.71
  -9   6   6    7.88    7.09
   9  -6  -6    0.59    5.77
   9  -6  -6    3.20    8.03
   9   6  -6   12.53    5.52
  -9  -6   6    0.57    4.45
  -9   6   7   22.42    9.31
  -9   6   7   16.59    9.21
   9  -6  -7   11.41    7.42
   9  -6  -7   16.15    9.02
   9   6  -7    0.00    5.10
  -9  -6   7   29.88    7.96
   9  -6  -8   67.77   13.39
   9  -6  -8   41.14   12.29
   9   6  -8   36.88    9.26
  -9  -6   8   37.77    9.26
  -9   6   9    5.31    6.95
   9  -6  -9    4.25    7.39
   9  -6  -9    0.72    6.96
   9   6  -9   10.42    6.53
  -9  -6   9   11.79    7.06
  -9   6  10   -0.00    6.64
   9  -6 -10    2.17    5.65
   9   6 -10   -0.00    4.41
  -9  -6  10    4.30    5.84
  -9   6  11    1.33    5.69
   9  -6 -11   -0.00    6.72
   9   6 -11   -0.00    4.45
  -9  -6  11    0.00    5.47
  -9   6  12   49.93   12.54
   9  -6 -12   10.81    8.64
   9   6 -12   16.65    7.38
   9  -6 -13   11.72    8.44
   9   6 -13    3.97    5.74
  -9   6  14   14.06    8.01
   9  -6 -14    8.55    8.37
   9   6 -14   16.29    7.60
  -9  -6  14   19.83    7.79
  -9   6  15    2.38    7.06
   9   6 -15    6.22    6.98
  -9  -6  15    5.81    6.68
  -9   6  16   -0.00    5.93
   9   6 -16   -0.00    5.54
  -9  -6  16   -0.00    4.90
  -9   6  17    6.87    7.91
   9   6 -17    4.07    6.11
  -9  -6  17    0.00    6.13
  -9   6  18   27.66   11.06
   9   6 -18   24.28    9.21
  -9  -6  18   18.16    8.34
  -9   6  19    0.83    6.60
   9   6 -19    0.42    5.46
  -9  -6  19    2.89    6.88
  -9   6  20    4.55    7.75
   9   6 -20    0.37    5.82
  -9  -6  20    5.91    7.28
  -9   6  21    0.13    6.83
   9   6 -21    1.43    4.80
  -9  -6  21    3.51    6.54
  -9   6  22    8.50    7.60
   9   6 -22    1.27    5.21
  -9  -6  22    2.90    6.51
  -9   6  23    0.00    7.59
   9   6 -23   -0.00    5.62
  -9   6  24   -0.00    6.50
   9   6 -24    5.09    6.52
  -9  -6  24    0.00    6.40
  -9   6  25    1.24    6.50
   9   6 -25   -0.00    5.04
  -9  -6  25    0.71    6.11
  -9   6  26   -0.00    8.55
   9   6 -26    2.49    6.45
  -9  -6  26    0.00    6.56
  -9   6  27   -0.00    7.28
   9   6 -27    2.86    6.15
  -9  -6  27    0.00    6.35
  -9   6  28    5.36    8.24
   9   6 -28    5.19    7.17
  -9  -6  28   11.22    8.75
   9   6 -29    5.82    6.60
  -9  -6  29    2.12    6.85
  -9   6  30    0.70    6.78
   9   6 -30    7.39    7.33
  -9  -6  30    3.01    7.51
  -9   6  31   -0.00    5.16
   9   6 -31    4.17    6.59
  -9  -6  31   -0.00    7.50
  -9   6  32   -0.00    6.08
   9   6 -32    0.00    5.34
  -9  -6  32    5.68    8.33
   9   6 -33   -0.00    6.69
  -9  -6  33    0.00    7.21
   9   6 -34    7.24    8.13
  -9   7   1   -0.00    6.13
   9  -7  -1   11.80    7.56
   9   7  -1   19.44    6.24
  -9   7   2   16.88    8.23
   9  -7  -2    5.59    7.17
   9   7  -2    0.00    4.22
  -9   7   3    0.99    5.93
   9  -7  -3   -0.00    6.05
   9  -7  -3    6.97    7.80
   9   7  -3   -0.00    4.48
  -9   7   4   12.07    8.49
   9  -7  -4    1.94    6.44
   9  -7  -4    9.76    8.12
   9   7  -4    7.07    4.90
  -9   7   5   13.22    8.23
   9  -7  -5    0.00    7.21
   9  -7  -5    1.59    7.11
   9   7  -5    4.19    4.43
  -9   7   6   24.22   10.13
  -9   7   6   30.82   10.40
   9  -7  -6   27.62   10.12
   9   7  -6   23.40    6.97
  -9  -7   6   17.66    6.45
  -9   7   7   -0.00    8.09
  -9   7   7   -0.00    7.40
   9   7  -7    3.31    4.42
  -9  -7   7    0.46    4.22
  -9   7   8    4.94    7.43
   9  -7  -8    0.00    6.70
   9  -7  -8    4.43    7.79
   9   7  -8    2.13    4.11
  -9  -7   8    0.00    5.67
  -9   7   9   15.53    9.21
   9  -7  -9   11.15    7.47
   9  -7  -9   27.35   10.51
   9   7  -9   10.09    5.49
  -9  -7   9   10.86    6.46
  -9   7  10   11.91    8.55
   9  -7 -10   20.10    8.94
   9  -7 -10   31.00   10.74
   9   7 -10    8.27    5.65
  -9  -7  10   12.59    6.61
  -9   7  11    2.36    5.02
   9  -7 -11    6.64    8.00
   9  -7 -11   10.15    8.05
   9   7 -11    0.71    4.82
  -9  -7  11    1.42    6.11
  -9   7  12   38.09   11.21
   9   7 -12   10.41    6.59
  -9   7  13   -0.00    7.32
   9   7 -13   -0.00    4.54
  -9   7  14   14.36    8.91
   9   7 -14    2.26    5.63
  -9  -7  14    2.51    5.57
   9   7 -15    0.00    5.74
  -9  -7  15   -0.00    5.70
  -9   7  16   24.29   10.73
   9   7 -16    7.82    6.87
  -9  -7  16   20.36    8.88
  -9   7  17    9.32    8.14
   9   7 -17    4.73    6.19
  -9  -7  17   -0.00    5.00
  -9   7  18    0.00    6.57
   9   7 -18   -0.00    5.89
  -9  -7  18    0.00    5.20
  -9   7  19   -0.00    6.04
   9   7 -19    0.23    5.41
  -9  -7  19    3.05    6.76
  -9   7  20    6.27    7.97
   9   7 -20   10.63    7.40
  -9   7  21    6.92    8.33
   9   7 -21    1.22    5.69
  -9  -7  21    2.17    6.70
   9   7 -22   10.92    9.01
  -9  -7  22    4.84    6.76
  -9   7  23    4.57    8.09
   9   7 -23    1.49    7.18
  -9  -7  23   -0.00    5.81
  -9   7  24   -0.00    7.48
   9   7 -24    3.59    7.38
  -9  -7  24   10.92    8.21
  -9   7  25   -0.00    6.17
   9   7 -25   -0.00    7.77
  -9  -7  25    3.12    6.98
  -9   7  26    5.85    8.22
   9   7 -26    0.00    7.21
  -9  -7  26   -0.00    6.15
  -9   7  27    2.32    7.08
   9   7 -27    6.15    7.13
  -9  -7  27    9.35    8.27
  -9   7  28   -0.00    6.93
   9   7 -28   13.00    7.91
  -9  -7  28   -0.00    7.43
  -9   7  29    0.25    6.13
   9   7 -29    0.00    6.97
  -9  -7  29    5.72    8.32
  -9   7  30    2.49    7.70
   9   7 -30    5.98    8.50
  -9  -7  30    9.90    8.42
  -9   7  31   -0.00    6.99
   9   7 -31    1.33    7.66
  -9  -7  31    0.00    6.93
   9   7 -32   -0.00    7.38
  -9  -7  32    2.24    6.72
   9   7 -33    1.28    6.92
   9   7 -34   -0.00    7.60
   9  -8  -1    0.00    7.65
   9   8  -1   18.55    5.36
   9  -8  -2   10.07    8.04
   9   8  -2   17.44    5.37
   9  -8  -3   -0.00    6.58
   9   8  -3    0.00    3.91
   9   8  -4   44.85    8.62
   9  -8  -5    1.87    4.99
   9  -8  -5   -0.00    7.13
   9   8  -5    0.38    4.21
   9  -8  -6    0.00    6.93
   9  -8  -6    7.24    8.42
   9   8  -6    2.28    4.46
  -9   8   7   -0.00    7.61
   9  -8  -7    5.48    6.85
   9   8  -7   -0.00    4.17
  -9   8   8   32.87   12.36
  -9   8   8   23.22   10.68
   9  -8  -8   59.12   13.02
   9   8  -8   34.82    8.91
  -9   8   9    2.12    8.37
  -9   8   9    5.56    6.51
   9  -8  -9    5.74    6.68
   9   8  -9    6.78    5.47
  -9   8  10   12.69    8.50
   9  -8 -10    0.00    7.51
   9   8 -10    2.25    4.07
  -9   8  11    0.00    6.22
   9  -8 -11    6.37    5.95
   9   8 -11    5.82    5.83
  -9  -8  11    6.68    5.91
  -9   8  12   18.91    9.01
   9  -8 -12    8.85    8.36
   9   8 -12    2.58    6.14
  -9   8  13    0.98    6.58
   9  -8 -13    2.28    5.73
   9   8 -13   -0.00    6.55
  -9   8  14   11.63    8.51
   9   8 -14    8.23    6.57
  -9  -8  14   10.29    6.02
  -9   8  15    0.88    7.52
   9   8 -15   11.94    6.92
  -9  -8  15    2.18    5.68
  -9   8  16   -0.00    7.45
   9   8 -16    1.19    4.51
  -9  -8  16    0.95    6.21
  -9  -8  17   -0.00    5.25
  -9   8  18   14.59    8.80
  -9  -8  18   29.95    9.53
  -9   8  19    3.19    6.57
   9   8 -19   -0.00    5.33
  -9  -8  19    0.80    5.32
  -9   8  20    3.54    6.09
   9   8 -20   -0.00    6.59
  -9  -8  20   -0.00    6.72
  -9   8  21    0.00    6.47
   9   8 -21    2.88    5.41
  -9  -8  21    3.04    5.80
  -9   8  22    0.91    5.86
   9   8 -22    4.83    6.07
  -9  -8  22    1.53    6.63
  -9   8  23    1.46    7.17
   9   8 -23   -0.00    5.64
  -9  -8  23    5.33    7.23
  -9   8  24   -0.00    7.29
   9   8 -24    3.69    7.48
  -9  -8  24    5.00    6.63
  -9   8  25    1.57    7.32
   9   8 -25   -0.00    5.48
  -9  -8  25   -0.00    6.10
  -9   8  26    5.73    7.60
   9   8 -26    7.28    6.94
  -9  -8  26    0.00    6.39
  -9   8  27    0.19    7.29
  -9  -8  27    0.00    6.98
  -9   8  28    1.56    8.32
  -9  -8  28   -0.00    5.82
  -9   8  29    3.70    6.80
   9   8 -29    1.10    6.84
  -9  -8  29    5.10    7.26
  -9   8  30    4.19    7.83
   9   8 -30    0.00    6.86
  -9  -8  30    1.77    7.96
   9   8 -31   -0.00    7.37
  -9  -8  31   -0.00    6.88
   9   8 -32    0.00    7.20
  -9  -8  32   -0.00    7.57
   9   8 -33    5.21    8.54
  -9   9   1   -0.00    6.19
   9  -9  -1    3.51    6.63
   9   9  -1    2.28    3.46
  -9   9   2   15.32    8.41
   9  -9  -2    5.56    7.82
   9   9  -2    9.54    4.58
  -9   9   3    1.96    5.21
   9  -9  -3    1.06    6.72
  -9   9   4    2.22    4.97
   9  -9  -4    9.08    7.36
   9   9  -4    3.79    4.22
  -9   9   5    4.77    6.80
   9   9  -5    1.61    3.81
   9  -9  -6   38.29   11.22
   9   9  -6   13.10    6.14
  -9   9   7   -0.00    5.68
   9  -9  -7    0.61    5.00
   9   9  -7    2.23    4.87
  -9   9   8    3.15    7.59
  -9   9   8   -0.00    6.40
   9  -9  -8    5.35    6.82
   9   9  -8    0.00    4.22
  -9   9   9    3.19    6.99
  -9   9   9    0.00    5.92
   9  -9  -9   -0.00    7.85
   9   9  -9    3.18    4.76
  -9   9  10   -0.00    7.69
  -9   9  10    8.54    7.83
   9  -9 -10   -0.00    6.55
  -9   9  11    3.52    6.60
   9  -9 -11    2.12    6.40
   9   9 -11   -0.00    4.40
  -9   9  12   25.91   10.66
   9  -9 -12   18.89    9.19
   9   9 -12   21.50    7.67
   9  -9 -13   -0.00    6.26
   9   9 -13    1.60    4.73
  -9   9  14   -0.00    6.70
   9  -9 -14   -0.00    6.14
   9   9 -14    0.00    4.91
  -9   9  15   -0.00    6.86
   9  -9 -15    1.85    7.07
   9   9 -15    0.00    4.68
  -9   9  16   21.70   10.04
   9   9 -16   13.84    7.23
  -9   9  17    0.00    7.48
   9   9 -17    6.49    5.98
  -9  -9  17    0.11    5.51
  -9   9  18   -0.00    5.62
   9   9 -18    0.00    5.29
  -9  -9  18    2.26    5.08
  -9   9  19    0.53    6.07
   9   9 -19    0.58    5.01
  -9  -9  19   -0.00    5.26
   9   9 -20    3.79    6.59
  -9  -9  20    6.29    7.59
  -9   9  21   -0.00    6.88
   9   9 -21   -0.00    5.95
  -9  -9  21    6.79    6.85
  -9   9  22   -0.00    7.44
   9   9 -22   11.02    7.90
  -9  -9  22   10.38    8.10
  -9   9  23    3.16    7.77
   9   9 -23   -0.00    5.65
  -9  -9  23   -0.00    6.94
  -9   9  24   -0.00    7.44
   9   9 -24    2.10    6.04
  -9  -9  24   -0.00    6.42
  -9   9  25   -0.00    6.09
   9   9 -25    2.05    5.88
  -9  -9  25    0.00    6.33
  -9   9  26    0.00    7.69
   9   9 -26    3.16    6.85
  -9  -9  26    6.24    7.83
  -9   9  27   -0.00    7.15
   9   9 -27   -0.00    5.54
  -9  -9  27    6.79    8.09
  -9   9  28    0.19    7.11
   9   9 -28   -0.00    5.47
  -9  -9  28    6.31    7.99
  -9   9  29    0.00    7.27
   9   9 -29   -0.00    6.95
  -9  -9  29   -0.00    7.45
   9   9 -30   -0.00    5.71
  -9  -9  30   -0.00    6.18
  -9  -9  31    7.54    8.17
  -9  10   1    6.06    7.15
   9 -10  -1   -0.00    5.79
  -9  10   2    7.86    6.53
   9 -10  -2   11.78    8.84
   9  10  -2    1.49    4.02
  -9  10   3    4.43    7.05
   9 -10  -3    5.80    7.41
   9  10  -3    1.51    4.15
  -9  10   4   18.59    9.32
   9 -10  -4   31.72   11.31
   9  10  -4   10.35    5.57
  -9  10   5   -0.00    4.88
   9 -10  -5    0.74    6.16
   9  10  -5    0.75    4.38
  -9  10   6   -0.00    5.83
   9 -10  -6    0.00    7.67
   9 -10  -7   -0.00    6.92
   9  10  -7    3.48    4.34
  -9  10   8    3.30    6.78
   9 -10  -8   19.74    9.25
   9  10  -8    8.99    5.21
  -9  10   9    2.02    5.94
   9 -10  -9    6.12    7.37
   9  10  -9    5.95    5.58
  -9  10  10   -0.00    8.31
  -9  10  10    1.94    6.17
   9 -10 -10    0.49    5.64
   9  10 -10    1.90    4.86
  -9  10  11    0.55    8.46
  -9  10  11   -0.00    6.47
   9 -10 -11    4.02    7.07
   9  10 -11   -0.00    4.71
  -9  10  12    6.55    9.27
   9  10 -12    1.07    5.01
  -9  10  13   -0.00    5.77
   9 -10 -13    3.03    6.27
   9  10 -13    2.90    4.75
  -9  10  14    8.70    9.00
   9 -10 -14    0.70    6.41
   9  10 -14   11.24    6.38
   9 -10 -15    5.13    6.99
   9  10 -15   -0.00    4.77
  -9  10  16    4.29    7.37
   9 -10 -16    0.42    7.03
   9  10 -16   -0.00    5.84
  -9  10  17    4.00    7.20
   9 -10 -17    3.85    6.72
   9  10 -17    1.12    4.04
  -9  10  18    4.16    8.27
   9 -10 -18    5.02    7.69
   9  10 -18    2.92    6.03
  -9  10  19   -0.00    6.62
   9  10 -19    0.00    4.69
  -9  10  20    6.16    8.00
   9  10 -20   -0.00    4.09
  -9  10  21   -0.00    6.17
   9  10 -21    0.00    4.99
  -9  10  22   16.35    8.42
   9  10 -22    0.00    5.37
   9  10 -23    3.42    6.89
  -9  10  24   10.08    7.88
   9  10 -24   -0.00    5.63
  -9  10  25    0.00    7.35
   9  10 -25   -0.00    5.80
  -9 -10  25    0.50    6.70
  -9  10  26   -0.00    9.08
   9  10 -26    0.40    5.51
  -9 -10  26    0.26    7.04
  -9  10  27   -0.00    8.10
   9  10 -27   -0.00    6.83
  -9 -10  27    5.19    7.00
  -9  10  28    4.24    7.45
  -9 -10  28    0.00    8.47
  -9 -10  29    3.65    7.43
  -9 -10  30    5.05    8.43
  -9  11   1   -0.00    7.00
   9 -11  -1    9.10    7.35
   9  11  -1    2.22    3.87
  -9  11   2   23.51    9.70
   9 -11  -2   14.39    7.75
   9  11  -2   15.21    5.83
  -9  11   4   10.82    7.93
   9 -11  -4    8.45    7.23
   9  11  -4    2.67    3.86
  -9  11   5    1.42    6.20
   9 -11  -5   -0.00    6.63
   9  11  -5   -0.00    3.68
  -9  11   6   -0.00    6.26
   9 -11  -6    3.17    7.13
   9  11  -6    9.65    5.11
  -9  11   7   -0.00    5.81
   9 -11  -7    5.39    7.98
   9  11  -7    4.59    4.60
   9 -11  -8    4.09    6.92
   9  11  -8    0.00    3.99
  -9  11   9   -0.00    6.74
   9 -11  -9   10.21    7.25
   9  11  -9    3.92    4.13
  -9  11  10    9.62    8.18
   9 -11 -10    6.63    7.60
   9  11 -10    4.51    4.47
  -9  11  11    1.26    5.68
   9 -11 -11    7.75    8.25
   9  11 -11   -0.00    4.24
  -9  11  12    1.20    8.01
  -9  11  12    0.00    6.89
   9 -11 -12    8.23    6.79
   9  11 -12    6.56    5.78
  -9  11  13    2.93    6.81
  -9  11  13    2.07    6.27
   9 -11 -13    0.00    7.38
   9  11 -13   -0.00    3.65
  -9  11  14    1.82    6.88
   9  11 -14    0.85    4.18
  -9  11  15    3.07    6.69
   9 -11 -15    0.00    6.15
   9  11 -15   -0.00    4.59
  -9  11  16   11.09    8.45
   9 -11 -16   20.19    9.91
   9  11 -16    7.00    5.43
  -9  11  17    2.69    6.73
   9 -11 -17    0.18    7.10
   9  11 -17    1.43    4.80
  -9  11  18   -0.00    6.29
   9 -11 -18    0.62    7.58
   9  11 -18   -0.00    4.56
  -9  11  19   -0.00    7.55
   9 -11 -19    2.97    7.69
   9  11 -19    0.00    5.26
  -9  11  20    2.43    7.39
   9 -11 -20   -0.00    6.88
   9  11 -20    0.00    5.72
  -9  11  21   -0.00    6.47
   9 -11 -21    0.00    5.97
   9  11 -21    0.27    5.02
  -9  11  22    6.61    8.31
   9  11 -22   -0.00    5.75
  -9  11  23    0.00    7.15
   9  11 -23    6.50    6.73
  -9  11  24    3.59    7.47
   9  11 -24    0.24    4.47
  -9  11  25   -0.00    7.41
  -9  12   1   10.26    8.16
   9 -12  -1    1.62    6.11
  -9  12   2   -0.00    5.28
   9 -12  -2    1.69    5.58
   9  12  -2    0.73    3.48
  -9  12   3    2.78    6.58
   9 -12  -3    0.00    6.14
   9  12  -3    1.03    3.36
   9 -12  -4   18.48    8.71
   9  12  -4   11.04    5.27
  -9  12   5    1.09    6.72
   9 -12  -5   -0.00    6.76
   9  12  -5   -0.00    4.07
  -9  12   6    3.59    6.82
   9 -12  -6   -0.00    6.65
   9  12  -6   -0.00    3.98
  -9  12   7    0.08    5.70
   9 -12  -7   -0.00    6.71
   9  12  -7    0.47    3.82
  -9  12   8   21.68    9.65
   9 -12  -8    3.75    6.78
   9  12  -8   12.45    6.00
  -9  12   9   -0.00    5.04
   9 -12  -9   -0.00    7.66
   9  12  -9   -0.00    4.18
  -9  12  10    3.49    6.53
  -9  12  11    0.85    5.26
   9 -12 -11    3.24    6.38
  -9  12  12   -0.00    6.12
   9 -12 -12    5.12    6.89
   9  12 -12    4.97    4.49
  -9  12  13    6.39    7.94
   9 -12 -13    3.17    7.29
   9  12 -13    2.55    4.44
  -9  12  14    3.07    7.49
  -9  12  14    0.00    6.30
   9 -12 -14    2.82    7.59
   9  12 -14    2.80    4.63
  -9  12  15    1.63    6.71
   9 -12 -15   20.36    9.29
   9  12 -15   -0.00    4.23
  -9  12  16   -0.00    7.35
   9 -12 -16   -0.00    6.69
   9  12 -16    3.27    4.49
  -9  12  17   -0.00    7.09
   9 -12 -17    1.24    7.56
   9  12 -17   -0.00    5.25
  -9  12  18    1.33    7.36
   9 -12 -18   -0.00    7.70
   9  12 -18   11.78    6.51
  -9  12  19    0.00    8.16
   9 -12 -19   -0.00    7.49
   9  12 -19   -0.00    5.40
   9 -12 -20    0.00    8.03
  -9  12  21   -0.00    7.79
   9 -12 -21    1.45    7.26
  -9  12  22    4.44    7.16
   9 -12 -22    0.00    7.11
  -9  12  23   -0.00    7.37
   9 -12 -23   -0.00    7.59
  -9  12  24    0.00    8.41
   9 -12 -24   -0.00    6.03
  -9  12  25    0.00    7.17
  -9  13   1   -0.00    7.04
   9 -13  -1   -0.00    6.49
   9  13  -1    2.63    3.44
  -9  13   2    0.00    6.33
   9 -13  -2    0.00    5.98
   9  13  -2    1.33    3.68
  -9  13   3    5.73    7.86
   9 -13  -3   -0.00    6.38
   9  13  -3    0.79    3.43
  -9  13   4    6.70    8.00
   9 -13  -4    0.35    5.19
   9  13  -4   -0.00    3.53
   9 -13  -5   -0.00    6.48
  -9  13   6    1.97    5.97
   9  13  -6    5.34    3.79
  -9  13   7    0.30    5.83
   9 -13  -7   -0.00    7.01
   9  13  -7    4.39    4.17
  -9  13   8    5.08    6.70
   9 -13  -8   -0.00    6.57
   9  13  -8    0.00    3.09
  -9  13   9    0.26    5.57
   9 -13  -9    0.00    7.18
   9  13  -9   -0.00    3.83
  -9  13  10    0.13    5.72
   9 -13 -10    0.00    8.13
   9  13 -10    5.82    4.59
  -9  13  11   -0.00    5.50
   9 -13 -11   -0.00    5.93
   9  13 -11   -0.00    3.91
  -9  13  12    4.95    6.80
   9  13 -12    2.87    4.38
  -9  13  13    0.78    6.75
   9 -13 -13   -0.00    5.21
   9  13 -13   -0.00    4.56
  -9  13  14   -0.00    5.90
   9 -13 -14   -0.00    6.43
   9  13 -14   -0.00    4.35
  -9  13  15   -0.00    8.39
   9 -13 -15   11.49    8.77
   9  13 -15    0.00    4.36
  -9  13  16    0.00    7.53
  -9  13  16   -0.00    7.38
   9 -13 -16    4.64    7.79
   9  13 -16    8.27    5.41
  -9  13  17   -0.00    7.67
   9 -13 -17    0.00    6.25
   9  13 -17    0.00    4.74
  -9  13  18    3.27    8.11
   9 -13 -18   -0.00    6.85
  -9  13  19    0.00    8.12
  -9  13  20   12.42    9.24
   9 -13 -20   -0.00    7.51
  -9  13  21    0.00    7.54
   9 -13 -21    0.00    7.90
  -9  13  22    4.01    7.07
   9 -13 -22    2.13    8.66
   9 -13 -23   -0.00    7.55
   9 -14  -1    0.00    7.70
   9  14  -1    0.00    3.42
  -9  14   2    6.51    7.12
   9 -14  -2    3.06    5.97
  -9  14   3    2.79    6.42
   9 -14  -3    1.51    6.06
   9  14  -3    3.82    3.64
  -9  14   4    1.11    7.75
   9 -14  -4    2.21    5.72
   9  14  -4    1.08    3.59
  -9  14   5    7.83    8.04
   9 -14  -5   -0.00    5.84
   9  14  -5    0.79    3.29
  -9  14   6    9.82    8.52
   9 -14  -6    2.36    5.85
   9  14  -6   -0.00    3.27
  -9  14   7    4.11    7.56
   9 -14  -7    6.01    6.76
   9  14  -7    0.49    3.60
  -9  14   8    3.92    6.79
   9 -14  -8    0.10    5.68
   9  14  -8    0.47    4.14
  -9  14   9   -0.00    6.43
   9 -14  -9   -0.00    7.55
   9  14  -9    1.22    3.66
  -9  14  10   -0.00    5.89
   9 -14 -10    0.00    7.01
   9  14 -10    1.74    4.41
  -9  14  11    1.58    6.40
   9 -14 -11    4.69    7.51
   9  14 -11    0.93    3.48
   9 -14 -12   -0.00    7.63
   9  14 -12    2.48    4.47
  -9  14  13   -0.00    6.76
   9 -14 -13   -0.00    6.23
  -9  14  14   -0.00    5.97
  -9  14  15    1.58    8.01
   9 -14 -15    0.00    7.30
  -9  14  16    7.59    7.76
   9 -14 -16    3.33    5.10
  -9  14  17    2.92    6.51
   9 -14 -17   -0.00    6.48
  -9  14  18   -0.00    7.91
   9 -14 -18    7.73    8.41
  -9  14  19    6.22    8.91
   9 -14 -19    1.25    7.42
   9 -14 -20   -0.00    7.36
  -9  15   1    5.22    8.43
   9 -15  -1    2.91    7.63
   9  15  -1    0.57    2.94
   9 -15  -2   -0.00    7.04
   9  15  -2    8.13    4.06
  -9  15   3    4.58    7.34
   9  15  -3   -0.00    2.96
  -9  15   4    2.14    6.21
   9 -15  -4   -0.00    6.51
   9  15  -4   -0.00    3.35
  -9  15   5    2.96    6.56
   9 -15  -5    3.82    7.30
   9  15  -5   -0.00    2.99
  -9  15   6    5.06    7.81
   9 -15  -6   -0.00    5.95
   9  15  -6    4.23    4.31
  -9  15   7   12.07    8.51
   9 -15  -7    0.94    5.40
   9  15  -7    2.44    3.70
  -9  15   8   -0.00    5.89
   9 -15  -8   -0.00    5.54
   9  15  -8   -0.00    3.41
  -9  15   9    2.73    6.08
   9 -15  -9    0.00    5.24
  -9  15  10   10.25    8.22
   9 -15 -10   -0.00    6.87
  -9  15  11    1.86    6.69
   9 -15 -11    3.69    7.27
  -9  15  12    0.00    5.02
   9 -15 -12    0.00    6.42
  -9  15  13   -0.00    4.80
   9 -15 -13   -0.00    7.41
   9 -15 -14    1.95    6.22
   9 -15 -15    1.47    6.71
   9 -15 -16    4.11    7.86
  -9  16   1   -0.00    6.90
   9  16  -1   -0.00    2.83
  -9  16   2    4.40    8.74
   9  16  -2    1.35    3.29
   9 -16  -3   -0.00    7.29
  -9  16   4   -0.00    5.80
   9 -16  -4    2.37    7.25
  -9  16   5    1.57    7.56
  -9  16   6    0.20    7.19
   9 -16  -6    3.41    6.97
  -9  16   7    0.00    6.62
   9 -16  -7    1.23    6.93
   9 -16  -8    3.47    7.02
   9 -16  -9    0.85    6.06
  -8   0   1    0.00    3.44
   8   0  -1   -0.00    4.58
   8   0  -1   -0.00    3.95
   8   0  -1   -0.00    4.89
  -8   0   2  418.75   36.09
  -8   0   2  436.14   36.75
   8   0  -2  408.28   35.31
   8   0  -2  427.65   34.96
   8   0  -2  442.69   37.35
  -8   0   3    0.07    5.01
  -8   0   3    1.51    4.39
   8   0  -3    0.00    5.43
  -8   0   4   65.71   11.39
   8   0  -4   59.72   11.43
  -8   0   5   -0.00    4.45
   8   0  -5   -0.00    4.55
  -8   0   6   76.83   12.49
   8   0  -6   77.23   12.78
  -8   0   7    0.00    4.46
   8   0  -7   -0.00    5.61
  -8   0   8  106.54   15.78
   8   0  -8  154.46   18.34
  -8   0   9   -0.00    4.33
  -8   0  10    0.58    4.90
   8   0 -10    5.65    5.86
   8   0 -11   -0.00    5.25
   8   0 -12  116.57   17.23
   8   0 -13    3.49    6.27
   8   0 -14   42.64   11.22
  -8   0  15   -0.00    5.83
  -8   0  16   -0.00    5.79
  -8   0  17    0.41    6.22
  -8   0  18   36.25   11.18
  -8   0  19    0.00    5.81
  -8   0  20    2.61    5.71
  -8   0  21    9.49    6.89
  -8   0  22   38.30   11.80
   8   0 -22   34.61   11.86
  -8   0  23    1.50    6.69
   8   0 -23   10.22    7.82
   8   0 -24   14.42    9.00
  -8   0  25    5.45    5.93
   8   0 -25   -0.00    5.28
  -8   0  26    4.58    6.07
   8   0 -26   -0.00    7.24
  -8   0  27   -0.00    6.08
   8   0 -27   -0.00    7.81
  -8   0  28   39.54   11.29
  -8   0  29    0.00    7.39
  -8   0  30    7.10    7.10
  -8   0  31    2.40    7.32
  -8   0  32   10.36    8.23
  -8   0  33    0.00    6.98
  -8   0  34    7.54    8.26
  -8   0  35   -0.00    7.44
  -8   1   1   55.05   10.49
  -8   1   1   46.39   10.16
   8  -1  -1   40.38    9.35
   8  -1  -1   33.58    8.83
   8   1  -1   43.90    8.89
   8   1  -1   46.83    8.41
   8   1  -1   54.15   10.24
  -8  -1   1   41.87    9.00
  -8   1   2    5.18    5.58
  -8   1   2    2.26    4.57
   8  -1  -2   10.02    5.84
   8  -1  -2    2.73    4.40
   8   1  -2    3.06    4.52
   8   1  -2    0.00    5.04
  -8  -1   2    0.81    4.67
  -8  -1   2    0.00    3.05
  -8   1   3    8.85    5.91
  -8   1   3    0.00    4.83
   8  -1  -3    0.41    4.32
   8   1  -3    2.89    4.47
  -8  -1   3    5.60    5.25
  -8  -1   3    4.84    4.61
  -8   1   4   40.07    9.16
   8  -1  -4   25.54    8.29
   8   1  -4   37.35    7.70
   8   1  -4   21.53    7.50
  -8  -1   4   21.16    6.73
  -8   1   5    5.13    5.57
   8  -1  -5    4.61    5.84
   8   1  -5   -0.00    4.88
  -8  -1   5    5.19    4.80
  -8   1   6   56.72   10.99
   8  -1  -6   72.55   12.73
   8   1  -6   53.01   10.73
  -8  -1   6   75.27   11.92
  -8   1   7    0.00    5.03
   8   1  -7    0.17    4.52
  -8  -1   7    1.24    4.95
   8  -1  -8   17.78    7.01
   8   1  -8    3.96    5.85
  -8  -1   8    7.16    5.34
  -8   1   9   16.37    7.58
   8  -1  -9   18.93    7.48
   8   1  -9   15.12    6.99
  -8  -1   9   28.66    8.06
   8  -1 -10  144.44   18.69
   8   1 -10  128.68   17.65
  -8  -1  10  125.14   17.04
   8  -1 -11    0.00    6.32
  -8  -1  11    3.98    5.12
   8  -1 -12    8.17    6.47
   8  -1 -13    0.00    6.85
  -8   1  14   58.01   11.62
   8  -1 -14   50.28   12.51
  -8   1  15   27.45    8.95
   8  -1 -15   43.04   10.97
  -8  -1  15   44.97   11.37
  -8   1  16   18.67    7.77
   8  -1 -16   37.57   10.98
  -8  -1  16   47.53   11.68
  -8   1  17    4.92    6.50
   8  -1 -17    0.00    6.11
  -8  -1  17    5.68    6.65
  -8  -1  18    5.65    6.66
  -8   1  19    0.76    5.48
   8   1 -19    0.00    5.77
  -8  -1  19    3.50    6.00
  -8   1  20    1.77    7.66
   8   1 -20   11.54    7.42
  -8  -1  20   27.93    9.62
  -8   1  21    1.21    6.21
  -8  -1  21    1.72    5.75
  -8   1  22   36.47   11.76
   8   1 -22   39.00   11.78
  -8  -1  22   15.73    8.79
  -8   1  23    0.00    6.61
   8   1 -23   -0.00    6.30
  -8  -1  23    4.31    7.20
  -8   1  24    1.48    7.64
   8   1 -24    5.48    7.14
  -8  -1  24    6.14    6.29
  -8   1  25    7.65    7.12
   8   1 -25   -0.00    5.74
  -8  -1  25    0.00    6.73
  -8   1  26    3.30    7.41
   8  -1 -26    9.84    8.46
   8   1 -26   -0.00    6.27
  -8  -1  26   15.31    8.22
  -8   1  27    2.08    7.44
   8   1 -27    3.80    7.24
  -8  -1  27    5.07    6.96
  -8   1  28   -0.00    7.85
   8   1 -28    0.21    4.89
  -8  -1  28    1.51    6.97
  -8   1  29    6.71    6.88
  -8  -1  29   -0.00    7.64
  -8  -1  30   -0.00    6.59
  -8   1  31    0.67    5.14
  -8  -1  31   -0.00    7.72
  -8   1  32    2.88    8.22
  -8  -1  32    1.50    8.96
  -8   1  33    0.00    7.29
  -8  -1  33    3.31    7.68
  -8   1  34   -0.00    7.37
  -8  -1  34    9.70    6.53
  -8   1  35   -0.00    6.85
  -8  -1  35   -0.00    6.90
  -8   2   1   -0.00    5.55
  -8   2   1    1.51    3.90
   8  -2  -1    0.00    4.49
   8  -2  -1   -0.00    5.43
   8   2  -1    1.28    3.47
   8   2  -1   -0.00    3.59
  -8  -2   1    0.00    4.52
  -8  -2   1   -0.00    3.82
  -8   2   2   66.90   12.35
  -8   2   2   48.43   10.64
   8  -2  -2   54.03   10.59
   8  -2  -2   50.19   10.72
   8   2  -2   75.53   10.23
   8   2  -2   43.97    9.12
  -8  -2   2   65.11   10.21
  -8  -2   2   62.43   10.05
  -8   2   3    9.46    6.29
  -8   2   3   12.48    6.37
   8  -2  -3    7.68    6.14
   8  -2  -3   17.65    7.14
   8   2  -3   16.17    5.48
   8   2  -3   15.03    5.94
  -8  -2   3   13.36    5.94
  -8   2   4   33.65    9.10
  -8   2   4   29.74    8.67
   8  -2  -4   30.12    8.54
   8   2  -4   27.58    6.73
   8   2  -4   51.19    9.40
  -8  -2   4   25.40    7.07
  -8   2   5   15.50    6.50
   8  -2  -5    5.79    5.34
   8   2  -5    5.58    5.20
   8   2  -5    3.17    5.07
  -8  -2   5    4.43    4.64
  -8   2   6   66.14   11.92
   8  -2  -6   48.63   11.75
  -8  -2   6   69.97   11.52
  -8   2   7   28.80    8.17
   8  -2  -7   19.79    8.31
  -8  -2   7   36.05    8.63
   8  -2  -8   83.77   14.45
  -8  -2   8   82.53   12.85
   8  -2  -9    0.00    5.44
  -8  -2   9   10.18    5.80
   8  -2 -10   -0.00    5.57
  -8  -2  10   -0.00    4.48
   8  -2 -11    0.00    6.45
  -8  -2  11   -0.00    4.50
   8  -2 -12   39.55   10.81
  -8  -2  12   50.69   10.83
  -8   2  13   14.93    7.80
   8  -2 -13   31.79    9.73
   8  -2 -14   19.00    8.52
  -8   2  15   32.53    8.87
  -8   2  16   18.61    8.66
   8  -2 -16   11.91    7.64
   8   2 -16   34.20    9.33
  -8  -2  16   11.12    7.34
  -8   2  17    1.37    6.50
   8  -2 -17   10.22    8.11
   8   2 -17   18.83    8.91
  -8  -2  17    8.91    7.25
  -8   2  18  113.22   17.33
   8  -2 -18  121.11   19.26
   8   2 -18   90.79   16.48
  -8  -2  18  102.37   16.20
  -8   2  19   -0.00    6.01
   8  -2 -19    9.94    7.79
   8   2 -19    8.58    6.92
  -8  -2  19    4.04    6.00
  -8   2  20    0.00    6.78
   8  -2 -20    4.41    7.10
   8   2 -20    5.51    6.80
  -8  -2  20    4.18    6.30
   8  -2 -21    2.72    7.53
   8   2 -21   -0.00    6.53
  -8  -2  21   -0.00    5.91
  -8   2  22   16.56    8.32
   8   2 -22    8.60    7.40
  -8  -2  22   21.74    9.90
  -8   2  23   -0.00    8.25
   8   2 -23    1.69    6.49
  -8  -2  23    6.44    7.59
  -8   2  24    3.93    7.45
   8   2 -24    5.43    7.49
  -8  -2  24    6.84    7.85
  -8   2  25    6.59    8.02
   8   2 -25   -0.00    6.74
  -8  -2  25   -0.00    7.04
  -8   2  26    3.69    7.84
   8   2 -26    3.54    7.05
  -8  -2  26    5.53    9.10
  -8   2  27    5.09    7.40
   8   2 -27    0.50    6.35
  -8  -2  27   -0.00    7.67
  -8   2  28    6.02    7.87
   8   2 -28   12.12    8.13
  -8  -2  28   21.43    9.61
  -8   2  29    5.69    7.32
   8   2 -29    0.41    6.31
  -8  -2  29   -0.00    6.52
  -8   2  30    9.39    7.96
   8   2 -30    7.14    7.59
  -8  -2  30    0.00    7.68
  -8   2  31    2.35    7.06
  -8  -2  31   -0.00    7.64
  -8   2  32   -0.00    8.36
  -8  -2  32    8.50    8.51
  -8   2  33   13.39   10.50
  -8  -2  33    2.44    8.02
  -8   2  34   -0.00    7.51
  -8  -2  34   -0.00    7.40
  -8   2  35    6.21    8.33
  -8  -2  35    9.47    8.87
  -8   3   1   61.02   12.53
  -8   3   1   43.00   10.17
   8  -3  -1   65.46   12.12
   8  -3  -1   67.22   12.40
   8   3  -1   64.32    9.21
  -8  -3   1   43.71    9.15
  -8  -3   1   56.47    8.81
  -8   3   2   -0.00    6.01
  -8   3   2    2.20    5.73
   8  -3  -2   -0.00    5.48
   8   3  -2    0.38    3.56
  -8  -3   2    4.03    4.51
  -8  -3   2   -0.00    4.11
  -8   3   3   33.09    9.24
  -8   3   3   23.79    8.24
   8  -3  -3   35.90    9.90
   8  -3  -3   40.52   10.44
   8   3  -3   35.56    7.77
  -8  -3   3   46.89    8.80
  -8  -3   3   58.52    8.95
  -8   3   4  133.42   17.10
  -8   3   4   82.32   14.64
   8  -3  -4   94.13   14.70
   8  -3  -4  118.14   16.50
   8   3  -4   99.18   12.94
  -8  -3   4   91.30   13.01
   8  -3  -5   18.13    7.83
   8   3  -5   26.85    6.74
  -8  -3   5   11.21    5.52
   8  -3  -6   29.63    9.20
   8   3  -6   31.57    7.91
  -8  -3   6   34.42    8.08
   8  -3  -7    9.02    6.54
  -8  -3   7   10.91    6.01
   8  -3  -8   13.29    7.45
  -8  -3   8    7.87    5.67
   8  -3  -9    9.72    6.85
  -8  -3   9    0.00    4.46
   8  -3 -10   70.95   14.16
  -8  -3  10   61.97   11.90
   8  -3 -11   44.51   11.81
  -8  -3  11   56.25   11.29
  -8   3  12    0.00    6.29
   8   3 -12   -0.00    4.47
  -8  -3  12    4.30    5.91
  -8   3  13    1.10    5.76
   8  -3 -13    1.78    6.00
   8   3 -13    7.06    5.76
  -8   3  14    1.70    5.09
   8  -3 -14   21.13    8.89
   8   3 -14   13.03    6.55
  -8   3  15   12.18    8.01
   8  -3 -15   13.61    8.76
   8   3 -15    8.35    6.04
  -8   3  16   75.88   13.84
   8  -3 -16   50.43   12.04
   8   3 -16   59.15   12.50
  -8  -3  16   38.86   10.03
  -8   3  17    1.33    6.43
   8  -3 -17    0.00    7.23
   8   3 -17   -0.00    6.04
  -8  -3  17    3.42    5.24
  -8   3  18    0.00    6.58
   8  -3 -18    7.38    7.63
   8   3 -18    4.75    7.12
  -8  -3  18    6.71    6.66
  -8   3  19   10.28    7.32
   8   3 -19    2.78    6.01
  -8  -3  19    0.00    6.71
  -8   3  20   32.45   11.22
   8  -3 -20   42.42   12.78
   8   3 -20   84.18   15.60
  -8  -3  20   58.12   12.49
  -8   3  21    6.13    6.75
   8  -3 -21    1.65    6.80
   8   3 -21    0.64    6.77
  -8  -3  21    3.83    6.65
  -8   3  22    0.00    5.60
   8  -3 -22    3.69    6.00
   8   3 -22    9.97    8.20
  -8  -3  22    6.91    7.01
  -8   3  23    7.25    6.98
   8   3 -23    3.25    7.02
  -8  -3  23    6.75    7.87
  -8   3  24    4.79    7.27
   8   3 -24   18.45    9.32
  -8  -3  24    8.25    7.99
  -8   3  25    8.27    8.10
   8   3 -25    4.36    6.80
  -8  -3  25    6.19    7.70
  -8   3  26    0.00    8.19
  -8  -3  26    3.06    5.95
  -8   3  27    6.77    7.48
  -8   3  28    7.00    8.06
  -8  -3  28   -0.00    6.49
  -8   3  29   -0.00    7.68
  -8  -3  29    0.00    6.57
  -8   3  30    0.11    7.47
  -8  -3  30   13.51    9.03
  -8   3  31    9.87    8.68
   8   3 -31    5.87    7.09
  -8  -3  31   -0.00    6.80
  -8   3  32   -0.00    7.21
  -8  -3  32    8.97    9.28
  -8   3  33    0.89    7.15
  -8  -3  33   -0.00    7.37
  -8   3  34    3.83    7.41
  -8  -3  34    2.48    6.84
  -8   3  35   -0.00    6.89
  -8  -3  35    3.74    7.74
  -8   4   1   48.75   11.21
   8  -4  -1   60.10   12.29
  -8  -4   1   55.80    9.19
  -8  -4   1   50.43    7.68
   8  -4  -2   19.56    8.21
   8   4  -2   33.17    6.99
  -8  -4   2   20.31    6.47
  -8  -4   2   25.92    5.95
  -8   4   3   -0.00    5.63
   8  -4  -3   17.98    7.18
   8   4  -3   19.39    6.31
  -8  -4   3   14.12    5.58
  -8  -4   3   12.14    4.70
  -8   4   4   88.47   14.84
   8  -4  -4   83.79   14.72
  -8  -4   4   95.27   12.58
  -8   4   5    0.00    5.94
   8  -4  -5   13.96    7.03
   8   4  -5   10.13    5.27
   8  -4  -6   19.55    8.76
   8   4  -6   38.42    8.09
  -8  -4   6   46.02    9.12
   8  -4  -7   78.07   14.38
   8   4  -7   88.27   12.68
  -8  -4   7   79.62   12.15
   8  -4  -8   15.30    7.53
  -8  -4   8   26.61    7.73
  -8   4   9   -0.00    5.43
   8  -4  -9    7.75    7.16
   8   4  -9    6.20    5.05
  -8  -4   9    3.88    5.45
  -8   4  10    0.00    5.55
   8  -4 -10    0.96    6.56
   8   4 -10   -0.00    4.61
  -8  -4  10    4.06    5.51
  -8   4  11   11.86    6.54
   8  -4 -11    9.32    8.02
   8   4 -11    1.22    4.83
  -8  -4  11   13.29    6.81
  -8   4  12   77.18   14.35
   8  -4 -12   71.04   14.29
   8   4 -12   55.67   11.69
  -8  -4  12   73.05   12.62
   8  -4 -13   11.58    7.50
   8   4 -13    4.33    5.75
  -8   4  14   15.28    8.37
   8  -4 -14   39.44   11.65
   8   4 -14   25.62    8.61
  -8   4  15   -0.00    6.24
   8  -4 -15   -0.00    6.58
  -8   4  16    7.80    7.25
   8  -4 -16   17.04    9.12
   8   4 -16   29.27    8.97
  -8  -4  16   11.02    7.13
  -8   4  17    8.53    7.33
   8  -4 -17   11.58    8.76
   8   4 -17   23.85    7.93
  -8  -4  17    7.88    7.08
  -8   4  18   18.81    9.48
   8  -4 -18   41.88   12.79
   8   4 -18   55.60   11.76
  -8  -4  18   54.30   11.58
   8  -4 -19    1.21    6.27
   8   4 -19   -0.00    5.27
  -8  -4  19    9.18    6.63
  -8   4  20    6.94    7.51
   8  -4 -20    4.29    7.26
   8   4 -20   20.69    8.13
  -8  -4  20    4.58    7.29
  -8   4  21   -0.00    5.77
   8   4 -21    2.27    6.17
  -8  -4  21    3.22    5.83
  -8   4  22    0.00    7.13
   8   4 -22   11.35    8.08
  -8  -4  22    8.56    6.95
  -8   4  23   -0.00    6.91
   8   4 -23    6.96    6.25
  -8  -4  23    0.00    7.14
  -8   4  24   -0.00    5.70
   8   4 -24   12.41    7.63
  -8  -4  24    0.00    5.82
  -8   4  25   -0.00    7.10
   8   4 -25    0.20    6.36
  -8  -4  25    1.62    6.29
  -8   4  26    7.28    7.59
   8   4 -26    2.19    4.97
  -8  -4  26   -0.00    7.61
  -8   4  27    2.26    6.46
   8   4 -27   -0.00    5.56
  -8  -4  27    5.99    6.84
  -8   4  28   11.58    8.83
   8   4 -28    2.14    5.97
  -8  -4  28    7.42    7.80
   8   4 -29    0.37    6.25
  -8  -4  29   -0.00    7.26
  -8   4  30   -0.00    6.40
   8   4 -30    4.62    6.34
  -8  -4  30   -0.00    6.82
  -8   4  31    2.27    7.99
   8   4 -31    0.46    6.34
  -8  -4  31    0.00    6.05
  -8   4  32   15.07    9.96
   8   4 -32    0.00    6.85
  -8  -4  32   -0.00    7.73
  -8   4  33    4.55    7.82
  -8  -4  33    0.78    7.08
  -8   4  34    9.70    9.34
  -8  -4  34    0.00    7.51
  -8   4  35   -0.00    7.09
  -8  -4  35    0.00    7.03
  -8   5   1   26.17    8.91
   8  -5  -1   22.44    9.53
   8   5  -1   28.93    6.48
  -8  -5   1   28.35    6.53
  -8   5   2   15.11    7.47
   8  -5  -2   11.81    8.41
   8   5  -2   21.52    5.83
  -8  -5   2   19.97    5.00
  -8   5   3   75.99   13.86
   8  -5  -3   52.00   11.49
   8   5  -3   75.91   10.84
  -8  -5   3   68.87   10.15
  -8  -5   3   54.53    8.46
  -8   5   4   14.14    7.81
  -8   5   4    6.22    5.70
   8  -5  -4   10.05    7.69
   8   5  -4   12.55    5.69
  -8  -5   4   14.75    5.67
  -8   5   5   39.53   10.58
  -8   5   5   50.36   11.73
   8  -5  -5   39.12   10.12
   8  -5  -5   40.64   10.93
   8   5  -5   51.68    9.29
   8   5  -5   42.85    8.93
  -8  -5   5   45.74    8.77
  -8   5   6   62.68   12.66
   8  -5  -6   46.09   11.53
   8  -5  -6   62.41   13.27
   8   5  -6   74.58   11.44
   8   5  -6   74.35   11.45
  -8  -5   6   75.34   11.43
  -8   5   7   -0.00    5.51
   8  -5  -7    0.84    4.90
   8  -5  -7    1.80    6.03
   8   5  -7    8.78    5.62
   8   5  -7    1.81    4.38
  -8   5   8    5.76    6.38
   8  -5  -8    3.60    6.44
   8   5  -8   -0.00    4.71
   8   5  -8   -0.00    4.27
  -8  -5   8   -0.00    4.42
  -8   5   9    0.00    6.34
   8  -5  -9    3.76    6.61
   8   5  -9    6.61    5.21
  -8  -5   9    0.00    5.35
   8  -5 -10  108.45   18.04
  -8  -5  10  145.77   17.24
  -8   5  11    9.15    6.66
   8  -5 -11   40.07   10.89
   8   5 -11   12.62    6.99
  -8   5  12    1.42    5.71
   8  -5 -12    0.59    6.24
   8   5 -12    4.80    5.34
  -8  -5  12    3.51    5.14
  -8   5  13    3.87    6.11
   8  -5 -13    5.40    7.17
   8   5 -13    0.00    5.52
  -8   5  14    5.08    6.65
   8  -5 -14    8.05    8.19
   8   5 -14    7.73    6.74
   8  -5 -15   21.67    9.60
   8   5 -15   17.49    7.79
  -8   5  16   47.20   11.50
   8  -5 -16   55.54   14.24
   8   5 -16   25.19    9.11
  -8  -5  16   52.45   11.51
  -8   5  17    0.00    6.55
   8  -5 -17    0.00    8.09
   8   5 -17    1.30    4.66
  -8  -5  17    0.00    6.04
  -8   5  18   -0.00    6.00
   8  -5 -18    6.11    7.32
   8   5 -18   -0.00    5.48
  -8   5  19    9.27    7.80
   8   5 -19   12.40    7.64
  -8  -5  19   12.99    7.34
  -8   5  20   17.79    8.89
   8   5 -20   17.24    8.56
  -8  -5  20   19.88    9.17
  -8   5  21    7.05    8.28
   8   5 -21    6.00    7.90
  -8  -5  21    6.51    6.41
   8   5 -22    4.99    6.54
  -8  -5  22   13.34    8.92
  -8   5  23   -0.00    6.15
   8   5 -23   -0.00    6.65
  -8  -5  23   -0.00    8.01
  -8   5  24   14.43    8.17
   8   5 -24   -0.00    7.34
  -8  -5  24   -0.00    6.46
  -8   5  25    3.18    6.92
   8   5 -25    7.54    7.86
  -8  -5  25    8.82    7.90
  -8   5  26    6.40    6.97
   8   5 -26    2.64    6.17
  -8  -5  26   -0.00    6.83
  -8   5  27    1.29    7.07
   8   5 -27    7.53    8.69
  -8  -5  27   -0.00    6.35
  -8   5  28    5.53    6.80
   8   5 -28   -0.00    5.30
  -8  -5  28    1.64    4.76
  -8   5  29   -0.00    6.96
   8   5 -29    0.25    7.08
  -8  -5  29    3.34    7.47
  -8   5  30    6.29    8.13
   8   5 -30    2.16    7.23
  -8  -5  30   10.90    7.39
  -8   5  31   -0.00    6.94
   8   5 -31    3.54    7.74
  -8  -5  31   11.34    8.72
  -8   5  32    7.76    7.69
   8   5 -32    0.00    6.90
  -8  -5  32    0.85    7.46
  -8   5  33    0.31    7.11
   8   5 -33    2.36    8.47
  -8  -5  33   -0.00    7.51
  -8   5  34   -0.00    7.67
  -8  -5  34    1.88    7.87
  -8   6   1   70.72   14.67
   8  -6  -1   77.35   14.18
   8  -6  -1   88.17   15.73
   8   6  -1   85.90   11.26
   8   6  -1   83.34   11.11
  -8  -6   1   92.94   11.36
  -8   6   2   77.83   14.30
   8  -6  -2   53.47   12.08
   8  -6  -2   53.78   12.62
   8   6  -2   57.10    9.48
   8   6  -2   57.65    9.41
  -8  -6   2   59.25    9.25
  -8  -6   2   57.47    6.96
   8  -6  -3   41.39   10.37
   8  -6  -3   97.93   16.38
   8   6  -3   54.54    9.47
   8   6  -3   63.83    9.81
  -8  -6   3   82.30   10.78
  -8   6   4    2.59    7.57
  -8   6   4   20.89    8.27
   8  -6  -4   16.25    7.46
   8  -6  -4   22.15    9.76
   8   6  -4   28.88    7.64
   8   6  -4   14.53    5.69
  -8  -6   4   22.32    6.18
  -8   6   5   10.60    8.07
  -8   6   5   14.60    7.92
   8  -6  -5    7.08    6.97
   8   6  -5   16.11    5.86
   8   6  -5   15.05    5.66
  -8  -6   5   15.73    6.28
  -8   6   6   25.60   10.20
  -8   6   6   33.41   10.81
   8  -6  -6   16.94    7.26
   8  -6  -6   31.45   10.34
   8   6  -6   28.30    7.06
   8   6  -6   26.57    7.54
  -8  -6   6   21.05    6.68
  -8   6   7   29.15    9.23
   8  -6  -7   21.40    8.57
   8  -6  -7   23.68    9.71
   8   6  -7   25.14    6.81
   8   6  -7   18.87    6.47
  -8  -6   7   28.92    7.79
  -8   6   8   14.34    7.98
   8  -6  -8    9.57    7.12
   8  -6  -8   19.04    9.49
   8   6  -8   10.74    6.27
   8   6  -8   12.09    5.53
  -8  -6   8    5.03    5.09
  -8   6   9   -0.00    6.13
   8  -6  -9    0.80    6.32
   8  -6  -9   -0.00    6.09
   8   6  -9    0.00    4.36
  -8  -6   9   -0.00    4.21
  -8   6  10    0.00    5.76
   8  -6 -10    4.70    6.76
   8   6 -10    1.97    4.13
  -8  -6  10    0.00    4.86
  -8   6  11   20.20    8.79
   8  -6 -11   24.20    9.84
   8   6 -11   10.74    5.94
  -8  -6  11   10.84    6.12
  -8   6  12   11.50    7.78
   8  -6 -12   28.46   10.28
   8   6 -12    9.99    5.91
  -8  -6  12   12.24    6.35
  -8   6  13    7.77    7.00
   8  -6 -13   12.53    8.03
   8   6 -13    6.90    6.15
  -8   6  14   13.39    8.28
   8  -6 -14    8.67    7.87
   8   6 -14   15.68    7.98
  -8   6  15    5.63    6.18
   8  -6 -15    8.93    7.99
   8   6 -15   10.29    7.52
  -8   6  16    2.19    7.08
   8   6 -16    4.58    6.19
  -8  -6  16   12.17    7.41
  -8   6  17   28.63   10.01
   8   6 -17   17.57    9.30
  -8  -6  17   55.56   11.90
  -8   6  18    9.14    7.21
   8   6 -18   10.70    7.32
  -8  -6  18   15.32    8.07
  -8   6  19    0.54    5.82
  -8  -6  19    4.91    6.31
  -8   6  20   -0.00    6.24
  -8  -6  20    3.91    5.62
  -8   6  21    3.59    7.20
  -8  -6  21    3.99    7.75
  -8   6  22   -0.00    7.49
  -8  -6  22    0.85    5.72
  -8   6  23    4.92    7.63
  -8  -6  23    1.78    7.22
  -8   6  24    4.68    7.23
  -8  -6  24    4.31    6.92
  -8   6  25    0.00    6.13
  -8  -6  25    1.93    6.63
  -8   6  26    4.75    5.99
   8   6 -26    4.47    7.77
  -8  -6  26    3.42    6.30
  -8   6  27    8.50    7.73
   8   6 -27    4.71    8.69
  -8  -6  27   12.87    8.78
  -8   6  28    5.64    5.62
   8   6 -28   -0.00    7.30
  -8  -6  28    5.26    7.44
  -8   6  29    0.00    5.43
   8   6 -29   -0.00    7.30
  -8  -6  29    6.05    8.73
  -8   6  30   -0.00    6.53
   8   6 -30   -0.00    6.51
  -8  -6  30    0.04    5.74
  -8   6  31   -0.00    5.99
   8   6 -31   -0.00    7.65
  -8  -6  31   -0.00    7.57
  -8   6  32    1.63    7.30
   8   6 -32   -0.00    8.53
  -8  -6  32   -0.00    8.46
  -8   6  33   -0.00    7.60
   8   6 -33    0.00    7.81
  -8  -6  33   -0.00    6.49
  -8   6  34    7.28    7.34
  -8  -6  34    0.00    8.53
  -8   7   1   55.52   12.54
   8  -7  -1   46.49   12.10
   8   7  -1   46.66    8.21
  -8   7   2   -0.00    5.13
   8  -7  -2    4.10    6.06
   8   7  -2    0.59    3.78
  -8  -7   2    0.88    3.74
  -8   7   3   35.25   10.49
   8  -7  -3   23.93    8.77
   8  -7  -3   20.28    9.61
   8   7  -3   26.05    6.71
  -8  -7   3   20.10    6.23
  -8   7   4    0.52    5.60
   8  -7  -4   -0.00    6.40
   8  -7  -4   -0.00    6.58
   8   7  -4    3.48    3.63
  -8  -7   4    1.75    4.38
  -8   7   5   33.39   12.11
  -8   7   5   29.68   10.93
   8  -7  -5   46.25   12.51
   8   7  -5   29.23    7.14
  -8   7   6    2.03    8.19
  -8   7   6   21.38    8.79
   8  -7  -6    4.81    6.99
   8  -7  -6   13.68    8.42
   8   7  -6    3.35    4.51
  -8  -7   6   10.54    5.68
  -8   7   7    3.46    7.35
  -8   7   7    4.48    6.20
   8  -7  -7   -0.00    6.76
   8   7  -7   -0.00    5.09
  -8  -7   7    1.96    4.34
  -8   7   8   -0.00    5.80
   8  -7  -8   -0.00    6.17
   8  -7  -8    0.35    6.30
   8   7  -8   -0.00    4.45
   8   7  -8   -0.00    5.57
  -8   7   9   39.63   11.19
   8  -7  -9   24.90    9.85
   8  -7  -9   31.55   11.12
   8   7  -9   32.46    8.79
  -8  -7   9   42.38    8.81
  -8   7  10    0.00    6.83
   8  -7 -10    2.72    6.74
   8  -7 -10   11.19    8.58
  -8  -7  10   13.71    6.79
  -8   7  11   53.65   12.64
   8  -7 -11   39.41   11.83
   8   7 -11   29.43    8.55
  -8  -7  11   19.40    7.48
  -8   7  12    6.26    8.66
   8   7 -12    6.28    5.56
  -8  -7  12   -0.00    5.90
  -8   7  13    0.00    7.95
   8   7 -13   10.11    5.77
  -8   7  14   13.89    8.43
   8   7 -14   12.89    6.79
  -8   7  15   26.34   10.28
   8   7 -15   42.61    9.87
  -8   7  16    2.68    6.68
   8   7 -16    1.92    5.38
  -8  -7  16    2.96    5.75
  -8   7  17    3.95    7.83
   8   7 -17    3.34    5.24
  -8  -7  17    9.74    7.35
  -8   7  18    1.51    7.49
   8   7 -18    1.96    5.94
  -8  -7  18   -0.00    5.82
  -8   7  19    4.70    6.18
   8   7 -19   -0.00    5.40
  -8  -7  19    8.08    6.40
   8   7 -20    3.90    5.78
  -8  -7  20    2.32    6.69
  -8   7  21    8.91    7.28
   8   7 -21   11.17    6.29
  -8  -7  21    8.54    8.05
  -8   7  22    1.88    6.48
   8   7 -22    3.92    6.56
  -8  -7  22    1.61    7.42
  -8   7  23   -0.00    6.04
   8   7 -23    2.51    5.86
  -8  -7  23    2.53    6.01
  -8   7  24   -0.00    7.24
  -8  -7  24   -0.00    6.69
  -8   7  25    7.76    7.42
   8   7 -25   -0.00    5.92
  -8  -7  25    5.43    8.30
  -8   7  26   -0.00    6.25
   8   7 -26    1.04    6.06
  -8  -7  26    0.00    6.60
  -8   7  27    0.68    5.59
   8   7 -27    1.79    6.53
  -8  -7  27    6.70    8.01
  -8   7  28    1.27    6.77
   8   7 -28    0.31    5.62
  -8  -7  28   -0.00    7.95
  -8   7  29   -0.00    8.35
   8   7 -29   -0.00    6.45
  -8  -7  29    0.25    6.20
   8   7 -30    9.38    8.91
  -8  -7  30    1.23    7.32
  -8   7  31    0.00    6.42
   8   7 -31    3.73    6.82
  -8  -7  31   -0.00    7.30
  -8   7  32   -0.00    6.86
   8   7 -32    0.00    7.34
  -8  -7  32    0.45    7.35
  -8   7  33    4.87    7.16
   8   7 -33   -0.00    6.54
  -8  -7  33   -0.00    9.39
  -8   8   1   61.30   13.33
   8  -8  -1   35.48   11.23
  -8   8   2   -0.00    6.75
   8  -8  -2   -0.00    6.04
   8   8  -2    2.78    3.82
   8  -8  -3   13.03    8.63
   8   8  -3   13.02    5.20
   8  -8  -4    5.35    6.70
   8   8  -4    6.83    5.19
   8  -8  -5    1.85    5.93
   8  -8  -5    0.00    7.13
   8   8  -5   -0.00    4.28
   8  -8  -6   -0.00    5.60
   8  -8  -6    1.77    7.98
   8   8  -6    0.00    3.31
  -8  -8   6    0.46    4.54
  -8   8   7   51.28   13.41
   8  -8  -7   51.44   13.16
   8  -8  -7   89.95   16.43
   8   8  -7   71.69   11.33
  -8   8   8    1.62    6.36
   8  -8  -8    7.65    7.94
   8   8  -8    0.83    3.91
  -8  -8   8    3.78    4.79
  -8   8   9   -0.00    7.66
   8  -8  -9   14.99    8.56
   8   8  -9   -0.00    4.24
  -8  -8   9    8.29    5.56
  -8   8  10    4.76    6.30
   8  -8 -10    6.52    6.87
   8   8 -10    3.46    4.54
  -8  -8  10    6.98    5.56
  -8   8  11    0.00    6.70
   8  -8 -11    4.05    6.16
   8   8 -11    3.45    4.74
  -8  -8  11    0.00    5.08
  -8   8  12    0.00    6.32
   8  -8 -12    0.00    7.01
   8   8 -12    3.09    4.59
  -8  -8  12    3.37    6.00
  -8   8  13   33.83   10.13
   8   8 -13   26.09    7.80
  -8   8  14   -0.00    6.52
   8   8 -14   -0.00    4.19
  -8   8  15    2.62    6.38
   8   8 -15    6.20    4.95
  -8  -8  15    3.30    6.53
   8   8 -16   -0.00    4.80
  -8  -8  16    0.73    6.26
  -8   8  17    7.29    7.09
   8   8 -17   21.74    8.21
  -8  -8  17   21.44    8.48
  -8   8  18    0.00    7.36
   8   8 -18    5.09    5.80
  -8  -8  18    1.68    6.04
  -8   8  19   16.80    8.16
   8   8 -19   -0.00    5.30
  -8  -8  19    8.02    8.28
  -8   8  20    3.02    6.60
   8   8 -20    3.70    5.39
  -8  -8  20    5.93    6.57
  -8   8  21    5.74    6.14
   8   8 -21   -0.00    5.72
  -8  -8  21   -0.00    6.02
  -8   8  22   -0.00    7.31
   8   8 -22    4.34    5.49
  -8  -8  22    1.92    6.80
   8   8 -23   32.92   10.76
  -8   8  24    6.41    6.93
   8   8 -24    0.40    4.45
  -8   8  25   -0.00    6.92
   8   8 -25    1.21    4.91
  -8  -8  25   -0.00    5.82
  -8   8  26    0.00    7.27
   8   8 -26   -0.00    7.21
  -8  -8  26   -0.00    6.61
  -8   8  27    2.42    7.42
   8   8 -27    0.00    7.74
  -8  -8  27    5.08    8.07
  -8   8  28    2.01    7.34
   8   8 -28   -0.00    5.56
  -8  -8  28    0.04    6.90
  -8   8  29    7.30    7.48
   8   8 -29    0.00    8.11
  -8  -8  29    6.33    7.46
  -8   8  30   -0.00    6.76
   8   8 -30   -0.00    6.75
  -8  -8  30   -0.00    7.49
  -8   8  31    4.23    7.19
   8   8 -31   -0.00    8.23
  -8  -8  31    0.00    7.49
  -8   8  32   -0.00    7.16
   8   8 -32    3.15    6.36
  -8  -8  32    4.68    8.38
   8   8 -33    3.54    7.11
  -8  -8  33    0.00    6.29
   8   8 -34   14.01    9.89
   8   8 -35    0.00    8.13
   8  -9  -1   54.30   12.83
   8   9  -1   28.29    6.43
  -8   9   2    0.00    5.68
   8  -9  -2    0.25    5.26
  -8   9   3    9.57    7.53
   8  -9  -3   17.04    8.99
   8   9  -3   30.07    6.42
  -8   9   4    9.61    7.04
   8  -9  -4    7.07    6.86
   8   9  -4    5.11    4.72
  -8   9   5   18.67    8.38
   8   9  -5   27.17    6.99
  -8   9   6   -0.00    5.39
   8  -9  -6    0.00    5.51
   8   9  -6    4.69    4.02
  -8   9   7   -0.00    5.74
   8  -9  -7    1.21    5.70
   8   9  -7   -0.00    4.28
  -8   9   8    6.39    8.08
  -8   9   8   -0.00    5.91
   8  -9  -8   -0.00    6.56
   8   9  -8    1.29    3.71
  -8   9   9    4.12    7.96
  -8   9   9    0.59    6.06
   8  -9  -9    8.23    7.47
   8   9  -9   11.01    5.55
  -8   9  10    4.18    6.81
   8  -9 -10    0.00    7.18
   8   9 -10   -0.00    4.03
  -8   9  11   27.03   11.05
   8  -9 -11   44.75   11.99
   8   9 -11   67.54   11.39
  -8   9  12    3.10    6.70
   8  -9 -12   -0.00    6.01
   8   9 -12    1.64    4.28
  -8  -9  12   -0.00    4.92
  -8   9  13    0.07    5.98
   8  -9 -13   11.11    8.05
   8   9 -13    2.84    4.88
  -8   9  14    8.22    7.46
   8  -9 -14    2.59    6.22
   8   9 -14   -0.00    5.06
  -8   9  15   50.02   12.71
  -8  -9  15    4.04    6.88
  -8   9  16    0.13    5.36
  -8  -9  16    3.88    6.53
  -8   9  17    7.01    7.17
   8   9 -17    0.84    4.12
  -8  -9  17    3.19    6.29
  -8   9  18   -0.00    5.76
   8   9 -18    5.70    5.53
  -8  -9  18    2.40    6.09
  -8   9  19   11.80    8.32
   8   9 -19    4.38    5.29
  -8   9  20    7.95    8.02
   8   9 -20    5.37    6.18
  -8  -9  20    3.09    6.91
  -8   9  21    7.16    7.38
   8   9 -21    0.89    4.51
  -8  -9  21    6.34    7.45
  -8   9  22    6.26    8.18
   8   9 -22    1.46    5.74
  -8  -9  22   -0.00    7.05
  -8   9  23    1.34    6.59
   8   9 -23    4.89    5.83
  -8  -9  23   -0.00    6.41
  -8   9  24    0.53    6.40
   8   9 -24    4.38    5.65
  -8  -9  24   -0.00    6.64
  -8   9  25   10.37    7.60
   8   9 -25    5.26    6.19
  -8  -9  25    7.23    8.06
  -8   9  26    4.94    6.33
   8   9 -26    0.00    5.78
  -8  -9  26    3.09    7.62
   8   9 -27    9.18    6.40
  -8  -9  27   -0.00    7.45
  -8   9  28    0.00    6.37
   8   9 -28    0.00    6.21
  -8  -9  28   -0.00    6.30
  -8   9  29    1.80    7.60
   8   9 -29   -0.00    6.28
  -8  -9  29    4.68    8.76
  -8   9  30    2.32    7.58
   8   9 -30   -0.00    5.79
  -8  -9  30    1.75    7.19
  -8   9  31    7.16    8.70
   8   9 -31    0.00    6.56
  -8  -9  31   -0.00    8.08
  -8   9  32   -0.00    8.87
   8   9 -32    0.00    6.76
  -8  -9  32    6.71    8.86
   8   9 -33    1.97    6.26
  -8  10   1   15.79    8.75
   8 -10  -1   21.45    8.95
   8  10  -1   18.83    5.51
   8 -10  -2   17.10    8.22
   8  10  -2    0.03    3.07
  -8  10   3   13.40    7.94
   8 -10  -3   11.94    8.52
   8  10  -3   33.01    6.96
  -8  10   4   13.98    7.93
   8 -10  -4    0.23    6.43
   8  10  -4   10.97    5.29
  -8  10   5    8.57    6.55
   8 -10  -5    0.00    5.84
   8  10  -5   -0.00    3.64
  -8  10   6   -0.00    4.86
   8 -10  -6    1.03    7.01
   8  10  -6   -0.00    3.27
  -8  10   7   33.75   11.13
   8 -10  -7   28.87    9.80
   8  10  -7   38.61    8.07
  -8  10   8    0.00    6.38
   8 -10  -8    0.65    6.03
   8  10  -8    2.10    3.70
  -8  10   9    5.74    7.16
   8 -10  -9    2.45    6.84
   8  10  -9    3.17    4.29
  -8  10  10    0.00    7.21
  -8  10  10    0.00    6.45
   8 -10 -10   -0.00    6.59
   8  10 -10    0.00    3.85
  -8  10  11    2.27    7.04
   8 -10 -11    2.97    6.92
   8  10 -11    3.13    4.35
  -8  10  12   -0.00    6.55
   8 -10 -12    3.22    7.40
   8  10 -12   -0.00    4.87
  -8  10  13   22.23    9.66
   8 -10 -13    4.42    8.27
   8  10 -13   25.03    7.83
  -8  10  14    0.34    5.57
   8 -10 -14    2.11    6.43
   8  10 -14   -0.00    4.50
  -8  10  15    3.41    6.73
   8 -10 -15    0.85    5.55
   8  10 -15   -0.00    4.11
  -8  10  16   -0.00    6.44
   8 -10 -16    2.27    7.13
   8  10 -16    9.58    5.35
  -8  10  17   23.65   10.22
   8 -10 -17   14.52    9.04
   8  10 -17    8.91    6.27
  -8  10  18   -0.00    5.67
   8  10 -18    0.04    4.19
  -8 -10  18   -0.00    5.48
  -8  10  19    4.51    6.74
   8  10 -19   12.69    6.51
  -8 -10  19    3.42    6.10
  -8  10  20    0.00    6.88
   8  10 -20    1.07    4.86
  -8 -10  20    0.00    6.69
   8  10 -21   -0.00    5.13
  -8 -10  21   -0.00    6.92
  -8  10  22   10.29    7.54
   8  10 -22    1.02    5.47
  -8 -10  22   -0.00    6.69
  -8  10  23   -0.00    6.17
   8  10 -23    9.99    7.46
  -8 -10  23    5.33    7.83
  -8  10  24    3.24    7.48
   8  10 -24    2.46    5.14
  -8 -10  24    0.09    5.80
  -8  10  25    5.28    7.51
   8  10 -25    7.89    6.15
  -8 -10  25    0.00    6.89
  -8  10  26    2.04    6.81
  -8 -10  26    2.58    7.61
  -8  10  27   -0.00    8.23
   8  10 -27   -0.00    5.77
  -8 -10  27    8.23    8.45
  -8  10  28   -0.00    7.71
   8  10 -28    3.15    6.42
  -8 -10  28   -0.00    7.57
  -8  10  29    4.36    6.64
   8  10 -29    9.95    7.70
  -8 -10  29   10.15    7.95
  -8  10  30   -0.00    6.50
   8  10 -30    0.75    7.49
  -8 -10  30    0.00    7.39
  -8 -10  31    1.35    7.31
  -8  11   1   18.27   10.16
   8 -11  -1   47.49   12.08
   8  11  -1   28.31    5.79
  -8  11   2    4.34    6.75
   8 -11  -2   -0.00    5.38
   8  11  -2    1.83    2.85
  -8  11   3    6.52    6.42
   8  11  -3    1.59    2.91
  -8  11   4    1.55    5.19
   8 -11  -4    0.00    6.98
   8  11  -4    0.41    2.83
  -8  11   5    7.65    6.39
   8 -11  -5    5.48    6.80
   8  11  -5    7.77    4.20
  -8  11   6    0.00    5.18
   8 -11  -6   10.23    7.77
   8  11  -6   -0.00    3.32
  -8  11   7    0.81    5.58
   8 -11  -7   -0.00    6.35
   8  11  -7   -0.00    3.43
  -8  11   8    1.43    5.93
   8  11  -8    3.51    4.53
  -8  11   9    0.00    6.28
   8 -11  -9    5.08    6.90
   8  11  -9    0.69    4.21
  -8  11  10    3.51    5.68
   8 -11 -10   -0.00    5.64
   8  11 -10    0.00    4.35
  -8  11  11   10.35    8.50
  -8  11  11    0.00    6.95
   8 -11 -11    3.81    7.98
   8  11 -11    8.59    5.56
  -8  11  12   -0.00    6.99
   8 -11 -12    4.45    6.36
   8  11 -12    1.95    4.15
  -8  11  13   -0.00    6.25
   8 -11 -13   -0.00    6.72
   8  11 -13    0.00    4.58
  -8  11  14   -0.00    6.88
   8 -11 -14    0.00    7.05
   8  11 -14    0.21    4.24
  -8  11  15   33.07   11.22
   8 -11 -15    8.98    8.77
   8  11 -15   17.68    7.62
  -8  11  16    1.25    5.78
   8 -11 -16   -0.00    8.17
   8  11 -16    0.00    4.95
   8 -11 -17    0.00    6.61
   8  11 -17   -0.00    5.00
  -8  11  18    0.00    6.15
   8 -11 -18    3.04    8.33
   8  11 -18    0.96    3.96
  -8  11  19    6.16    7.97
   8 -11 -19    7.75    7.57
   8  11 -19    8.09    6.09
  -8  11  20   -0.00    6.06
   8  11 -20    1.78    5.08
  -8  11  21   10.93    7.83
   8  11 -21    0.82    4.51
  -8  11  22    0.00    6.59
   8  11 -22    0.00    5.02
  -8  11  23   -0.00    6.30
   8  11 -23    0.00    4.58
   8  11 -24    6.14    6.00
  -8  11  25   -0.00    6.77
   8  11 -25   11.58    6.50
  -8  11  26    5.37    7.49
   8  11 -26   -0.00    3.76
  -8 -11  26    1.12    7.55
  -8  11  27   -0.00    6.57
   8  11 -27    1.28    5.34
  -8 -11  27   -0.00    7.35
  -8  11  28    9.42    8.42
  -8 -11  28   -0.00    8.03
  -8  11  29   10.13    9.22
  -8 -11  29    9.16    8.83
  -8 -11  30    9.87    8.88
  -8  12   1    3.13    6.78
   8 -12  -1   -0.00    6.57
   8  12  -1    2.83    3.14
  -8  12   2   -0.00    5.78
   8 -12  -2    2.64    6.00
   8  12  -2   -0.00    2.60
  -8  12   3   35.00   11.83
   8 -12  -3   26.22   10.02
   8  12  -3   17.44    5.32
  -8  12   4    0.00    5.76
   8 -12  -4   -0.00    6.48
   8  12  -4    1.32    3.05
  -8  12   5   -0.00    6.15
   8 -12  -5    0.00    6.03
   8  12  -5    4.49    3.95
  -8  12   6    7.99    6.83
   8 -12  -6    0.42    5.23
   8  12  -6   -0.00    3.60
  -8  12   7   49.25   11.99
   8 -12  -7    4.28    7.09
   8  12  -7   11.01    5.11
  -8  12   8   -0.00    5.78
   8 -12  -8   -0.00    6.42
   8  12  -8    0.00    4.46
  -8  12   9   -0.00    6.46
   8 -12  -9    1.52    6.82
   8  12  -9   10.45    5.00
  -8  12  10   10.99    8.07
   8 -12 -10   -0.00    5.67
   8  12 -10    2.46    4.48
  -8  12  11    2.23    6.02
   8 -12 -11    1.76    7.25
   8  12 -11   -0.00    4.04
  -8  12  12    0.00    6.39
   8 -12 -12    2.71    6.65
   8  12 -12    2.14    4.28
  -8  12  13    9.24    7.98
   8 -12 -13   15.37    8.84
   8  12 -13    6.28    5.69
  -8  12  14   -0.00    7.45
   8 -12 -14   -0.00    6.72
   8  12 -14   -0.00    5.72
  -8  12  15   -0.00    5.44
   8 -12 -15    1.24    6.96
   8  12 -15    0.31    4.87
  -8  12  16   -0.00    6.54
   8  12 -16   -0.00    3.89
  -8  12  17   -0.00    6.56
   8 -12 -17   -0.00    6.06
   8  12 -17    1.18    3.64
  -8  12  18    0.00    5.82
   8 -12 -18    4.64    8.01
   8  12 -18   -0.00    4.82
  -8  12  19   11.41    8.15
   8 -12 -19   -0.00    6.60
   8  12 -19    7.45    5.74
  -8  12  20   -0.00    7.64
   8 -12 -20   -0.00    7.74
   8  12 -20    0.00    5.63
  -8  12  21   -0.00    7.27
   8 -12 -21   -0.00    7.21
   8  12 -21    4.82    6.12
  -8  12  22    0.00    6.30
   8 -12 -22    7.31    7.58
   8  12 -22    2.96    5.89
  -8  12  23    7.98    8.06
   8  12 -23    7.63    6.49
  -8  12  24   -0.00    6.70
   8  12 -24   -0.00    5.82
  -8  12  25   -0.00    6.90
  -8  12  26    9.37    7.69
  -8  12  27    5.79    6.86
  -8  13   1    0.11    6.38
   8 -13  -1    0.00    5.64
   8  13  -1   13.39    4.57
  -8  13   2    2.78    6.97
   8 -13  -2    5.21    7.20
  -8  13   3    4.07    7.28
   8 -13  -3    1.12    6.26
  -8  13   4    0.00    7.46
   8 -13  -4   15.08    8.64
   8  13  -4   11.14    4.96
  -8  13   5   15.07    8.90
   8 -13  -5    3.37    7.51
   8  13  -5   14.61    5.98
  -8  13   6   -0.00    5.76
   8  13  -6   -0.00    3.90
  -8  13   7    0.00    6.38
   8 -13  -7   -0.00    5.48
   8  13  -7   -0.00    4.18
  -8  13   8    1.97    5.55
   8 -13  -8   -0.00    5.84
   8  13  -8    0.54    4.05
  -8  13   9   -0.00    5.98
   8 -13  -9    4.77    6.76
   8  13  -9    4.59    4.98
  -8  13  10   -0.00    5.53
   8 -13 -10    2.70    6.13
   8  13 -10    1.43    4.10
  -8  13  11    0.54    6.15
   8 -13 -11    8.41    8.42
   8  13 -11    0.00    4.71
  -8  13  12   -0.00    6.61
   8 -13 -12   -0.00    4.57
   8  13 -12    0.00    4.93
  -8  13  13    5.32    6.93
   8 -13 -13   -0.00    6.02
   8  13 -13    3.87    5.02
  -8  13  14   -0.00    6.21
   8 -13 -14   -0.00    6.08
   8  13 -14   -0.00    4.26
  -8  13  15    0.00    7.07
   8 -13 -15    8.55    8.25
  -8  13  16    0.00    7.12
   8 -13 -16    0.00    7.81
   8  13 -16    1.01    3.98
  -8  13  17   -0.00    8.25
   8 -13 -17    0.00    7.28
   8  13 -17    1.14    4.72
  -8  13  18   -0.00    7.30
   8 -13 -18   -0.00    6.28
   8  13 -18    3.56    5.75
  -8  13  19   -0.00    7.65
   8 -13 -19   -0.00    6.65
   8  13 -19    6.19    5.52
  -8  13  20   -0.00    7.28
   8 -13 -20    0.00    6.08
   8  13 -20    0.00    4.19
  -8  13  21    5.85    8.09
   8 -13 -21    1.03    7.85
   8 -13 -22   -0.00    6.85
  -8  13  23    3.34    7.08
   8 -13 -23    1.11    6.36
  -8  13  24    2.07    6.41
   8 -13 -24   -0.00    8.00
  -8  13  25    8.89    9.07
   8 -13 -25    0.64    6.99
  -8  13  26   -0.00    7.42
   8 -13 -26    4.18    6.97
  -8  14   1   -0.00    6.40
   8 -14  -1   -0.00    7.76
   8  14  -1   11.33    4.86
  -8  14   2    0.00    6.57
   8  14  -2    4.89    4.22
  -8  14   3    2.47    6.47
   8 -14  -3    6.15    6.83
   8  14  -3    0.99    3.69
  -8  14   4    2.35    6.24
   8 -14  -4    0.00    5.96
   8  14  -4    0.69    3.81
  -8  14   5   -0.00    7.51
   8 -14  -5   -0.00    5.87
   8  14  -5    2.83    4.61
  -8  14   6    3.10    6.17
   8 -14  -6    7.18    8.02
   8  14  -6    2.70    4.46
  -8  14   7    8.35    7.21
   8 -14  -7    3.85    7.26
   8  14  -7    5.74    5.32
  -8  14   8   15.35    9.08
   8 -14  -8    3.01    6.94
   8  14  -8    3.99    4.71
  -8  14   9    4.00    6.27
   8 -14  -9    0.00    6.62
   8  14  -9   -0.00    4.37
  -8  14  10   -0.00    5.78
   8 -14 -10   -0.00    6.39
   8  14 -10    4.57    4.48
  -8  14  11   -0.00    5.50
   8 -14 -11    2.47    6.25
   8  14 -11    0.45    3.72
  -8  14  12    1.65    6.72
   8 -14 -12   11.85    8.28
   8  14 -12    0.00    4.33
  -8  14  13    2.72    6.58
   8 -14 -13    1.88    7.03
   8  14 -13    0.74    4.86
  -8  14  14    0.00    5.57
   8  14 -14    3.28    5.30
  -8  14  15    5.36    6.55
   8 -14 -15   -0.00    6.83
   8  14 -15   -0.00    4.79
  -8  14  16    6.32    7.16
   8 -14 -16    1.37    6.90
   8  14 -16   -0.00    4.85
  -8  14  17    0.00    5.71
   8 -14 -17    8.87    7.99
  -8  14  18   11.53    9.29
   8 -14 -18    8.21    7.61
  -8  14  19   -0.00    7.02
   8 -14 -19   -0.00    6.12
  -8  14  20    2.33    7.76
   8 -14 -20   -0.00    7.65
  -8  14  21    2.51    7.39
  -8  14  22   -0.00    7.80
   8 -14 -22    0.00    7.64
  -8  14  23    8.45    8.94
   8 -14 -23   11.29    8.33
  -8  14  24   10.15    9.12
  -8  15   1    1.74    6.75
   8 -15  -1   -0.00    7.10
   8  15  -1   -0.00    3.36
  -8  15   2   -0.00    6.78
   8 -15  -2    3.04    5.88
   8  15  -2    4.19    4.03
  -8  15   3    1.06    6.92
   8 -15  -3    3.86    7.35
   8  15  -3   -0.00    3.79
  -8  15   4    4.16    7.65
   8 -15  -4   -0.00    6.27
   8  15  -4   -0.00    3.59
  -8  15   5   -0.00    7.11
   8 -15  -5   -0.00    5.56
   8  15  -5    1.01    3.26
  -8  15   6    5.26    7.69
   8 -15  -6    1.25    5.53
   8  15  -6   -0.00    4.08
   8 -15  -7    1.90    6.75
   8  15  -7   -0.00    3.96
  -8  15   8    5.11    6.55
   8 -15  -8   -0.00    7.04
   8  15  -8   -0.00    3.93
  -8  15   9   -0.00    7.06
   8 -15  -9    0.13    5.10
   8  15  -9    0.75    3.97
  -8  15  10    8.56    7.24
   8 -15 -10    7.58    7.48
   8  15 -10    1.51    4.89
  -8  15  11    2.20    6.18
   8 -15 -11   -0.00    6.44
   8  15 -11   -0.00    4.20
  -8  15  12   -0.00    5.97
   8 -15 -12    0.00    6.46
   8 -15 -13    5.10    6.99
  -8  15  14   -0.00    6.46
   8 -15 -14    3.03    7.37
  -8  15  15    0.97    6.51
   8 -15 -15    1.96    6.76
   8 -15 -16   -0.00    7.66
   8 -15 -17    0.00    6.07
   8 -15 -18    1.61    6.27
   8 -15 -19    2.96    6.18
  -8  16   1    4.29    7.15
   8 -16  -1    3.94    7.01
   8  16  -1    3.60    4.05
  -8  16   2    3.91    8.00
   8 -16  -2    0.00    7.21
   8  16  -2    0.00    3.39
   8 -16  -3    9.98    8.88
   8  16  -3   -0.00    3.86
  -8  16   4    0.04    6.51
   8 -16  -4   -0.00    6.88
   8  16  -4   -0.00    3.52
  -8  16   5    0.00    6.89
   8  16  -5    5.81    4.17
  -8  16   6    1.27    6.67
   8 -16  -6   -0.00    6.10
   8  16  -6   -0.00    3.45
  -8  16   7    3.60    7.17
   8 -16  -7    9.98    8.33
  -8  16   8    4.69    7.59
   8 -16  -8    7.22    7.63
  -8  16   9    6.21    6.87
   8 -16  -9   -0.00    6.58
   8 -16 -10    1.81    6.90
   8 -16 -11    2.51    6.57
   8 -16 -13   -0.00    7.86
   8 -16 -14   -0.00    7.48
   8 -17  -1   -0.00    7.09
   8 -17  -2   -0.00    7.30
   8 -17  -3    3.21    7.68
   8 -17  -4    5.22    8.03
   8 -17  -5    2.97    7.81
   8 -17  -6    4.62    7.86
   8 -17  -8    0.63    5.63
   8 -17  -9    1.45    6.66
  -7   0   1  799.73   56.08
  -7   0   1  688.56   54.60
  -7   0   1  768.93   54.42
   7   0  -1  704.59   54.57
   7   0  -1  781.18   56.78
  -7   0   2   -0.00    4.99
  -7   0   2    0.00    3.74
  -7   0   2    4.72    4.06
   7   0  -2   -0.00    4.24
   7   0  -2    1.32    4.82
  -7   0   3    8.49    5.65
  -7   0   3   15.50    5.82
   7   0  -3   12.87    4.91
   7   0  -3    2.85    5.09
  -7   0   4    0.00    4.01
   7   0  -4   -0.00    3.40
   7   0  -4    2.47    4.94
  -7   0   5   43.77    8.69
   7   0  -5   43.88    8.44
   7   0  -5   32.67    8.70
  -7   0   6   -0.00    4.07
   7   0  -6   -0.00    4.13
   7   0  -6   -0.00    4.79
  -7   0   7  246.45   24.73
   7   0  -7  278.72   24.39
  -7   0   8    5.04    4.97
   7   0  -8    0.00    5.21
  -7   0   9    0.00    5.07
   7   0  -9   11.93    6.70
  -7   0  10   -0.00    4.46
   7   0 -10    1.03    4.89
  -7   0  11  240.31   24.33
   7   0 -11  228.62   24.70
  -7   0  12    2.63    5.28
   7   0 -12    4.26    5.29
  -7   0  13   76.27   13.27
   7   0 -13   80.57   13.74
   7   0 -14    1.85    5.75
   7   0 -15   10.58    6.68
   7   0 -16    1.22    5.12
  -7   0  17  330.04   30.58
   7   0 -17  253.21   29.04
  -7   0  18    3.69    6.55
   7   0 -18    3.56    5.85
  -7   0  19   14.85    7.84
   7   0 -19    4.95    5.93
  -7   0  20    0.00    5.60
   7   0 -20   -0.00    5.21
  -7   0  21    0.02    5.71
  -7   0  22   -0.00    6.35
   7   0 -22   -0.00    5.66
  -7   0  23   29.52   10.12
  -7   0  24   -0.00    6.24
  -7   0  25    0.00    6.42
  -7   0  26   -0.00    6.31
  -7   0  27   46.90   12.69
  -7   0  28   -0.00    7.26
  -7   0  29   27.39   10.97
  -7   0  30    8.95    6.96
  -7   0  31    7.54    7.99
  -7   0  32   11.28    8.98
  -7   0  33   20.11   10.42
  -7   0  34   -0.00    7.64
  -7   0  35   -0.00    7.44
  -7   0  36   -0.00    8.52
  -7   0  37    7.35   10.02
  -7   1   1   -0.00    3.74
  -7   1   1    3.06    4.60
   7  -1  -1    0.00    4.55
   7  -1  -1    3.35    4.24
   7  -1  -1    4.46    4.81
   7   1  -1    3.85    3.74
   7   1  -1    0.71    3.60
  -7  -1   1    0.96    4.31
  -7   1   2   38.53    8.30
  -7   1   2   12.45    5.76
  -7   1   2   27.67    7.08
   7  -1  -2   27.93    7.61
   7  -1  -2   35.47    7.95
   7  -1  -2   31.64    7.95
   7   1  -2   31.50    7.10
   7   1  -2   30.21    7.56
  -7  -1   2   30.86    7.26
  -7  -1   2   24.10    6.64
  -7   1   3  237.67   23.74
  -7   1   3  223.52   22.05
   7  -1  -3  250.77   22.77
   7  -1  -3  237.42   24.12
   7   1  -3  244.36   21.98
   7   1  -3  219.54   22.06
  -7  -1   3  243.84   22.77
  -7   1   4   -0.00    4.43
  -7   1   4    3.67    4.57
   7  -1  -4    0.81    4.06
   7  -1  -4    3.16    5.10
   7   1  -4    3.85    4.30
   7   1  -4    3.88    5.25
  -7   1   5   71.68   11.77
  -7   1   5   82.68   11.59
   7  -1  -5   66.89   10.83
   7  -1  -5   72.10   12.13
   7   1  -5   64.22    9.76
   7   1  -5   56.94   10.91
  -7  -1   5   83.55   11.61
  -7   1   6    0.25    4.50
  -7   1   6    0.00    4.02
   7  -1  -6   -0.00    4.16
   7  -1  -6   -0.00    5.13
   7   1  -6    2.67    4.18
   7   1  -6    0.00    4.16
  -7  -1   6   -0.00    4.31
  -7   1   7   26.75    7.61
   7  -1  -7   28.44    8.44
   7   1  -7   35.62    7.59
   7   1  -7   23.94    7.86
  -7  -1   7   39.36    8.52
  -7   1   8   15.20    6.88
   7  -1  -8   17.64    7.17
   7   1  -8   16.03    5.97
   7   1  -8   17.53    7.20
  -7  -1   8    8.29    5.44
  -7   1   9  285.80   26.46
   7  -1  -9  248.33   26.05
   7   1  -9  259.62   25.70
  -7  -1   9  247.02   24.86
   7  -1 -10   15.36    7.02
   7   1 -10   18.64    6.50
  -7  -1  10    7.66    5.60
  -7   1  11   92.85   13.23
   7  -1 -11   63.23   12.77
   7   1 -11   72.86   12.24
  -7  -1  11   50.60   10.53
  -7   1  12    5.83    5.19
   7  -1 -12   -0.00    5.53
   7   1 -12   -0.00    4.93
  -7  -1  12    7.52    5.60
   7  -1 -13  165.37   20.37
   7   1 -13  131.14   18.05
  -7  -1  13  161.68   19.13
   7  -1 -14    1.42    5.34
   7   1 -14   11.36    7.01
  -7  -1  14   -0.00    4.66
   7  -1 -15   63.86   13.03
   7   1 -15   80.81   14.07
   7  -1 -16   20.62    8.15
   7   1 -16   26.88    8.82
  -7   1  17   23.24    9.10
   7  -1 -17    6.03    7.03
   7   1 -17   22.30    8.65
  -7  -1  17    7.56    7.09
  -7   1  18    3.16    6.83
   7  -1 -18    6.46    6.55
   7   1 -18   -0.00    5.70
  -7  -1  18   -0.00    5.56
  -7   1  19   83.26   15.65
   7  -1 -19   88.02   16.10
  -7  -1  19  136.07   17.86
  -7   1  20    3.73    6.27
   7  -1 -20    1.01    6.11
  -7  -1  20    5.00    7.33
  -7   1  21   24.79    9.17
   7  -1 -21   54.03   12.28
  -7  -1  21   13.19    8.54
  -7   1  22    2.99    6.60
   7  -1 -22   -0.00    6.06
  -7  -1  22    0.00    7.58
  -7   1  23   32.27    9.30
   7  -1 -23   34.17   10.82
  -7  -1  23   16.81    9.39
  -7   1  24   10.81    8.12
   7  -1 -24   11.27    8.33
  -7  -1  24    5.61    7.45
  -7   1  25   42.59   11.10
   7  -1 -25   40.93   11.93
   7   1 -25   12.57    9.22
  -7  -1  25   41.98   12.46
  -7   1  26    7.00    6.23
   7   1 -26   -0.00    5.36
  -7  -1  26    0.88    6.16
  -7   1  27    4.65    6.12
   7   1 -27   -0.00    8.37
  -7  -1  27    0.00    6.24
  -7   1  28    3.22    5.90
   7   1 -28    7.56    7.87
  -7   1  29   12.12    7.89
   7   1 -29   27.60   11.48
  -7   1  30    5.09    6.58
  -7  -1  30   -0.00    6.38
  -7   1  31   14.16    9.76
  -7  -1  31    3.89    7.98
  -7   1  32    0.38    6.02
  -7  -1  32   -0.00    6.11
  -7   1  33    5.75    7.42
  -7  -1  33    3.66    7.26
  -7   1  34    1.40    7.35
  -7  -1  34   -0.00    7.53
  -7   1  35    0.00    8.41
  -7  -1  35    8.24    8.20
  -7   1  36    0.00    8.43
  -7  -1  36    0.00    6.94
  -7   1  37    2.39    8.44
  -7  -1  37    0.00    7.77
  -7   2   1   36.67    8.79
  -7   2   1   29.07    8.23
  -7   2   1   63.28   10.08
   7  -2  -1   44.05    9.33
   7  -2  -1   35.68    8.39
   7  -2  -1   40.82    9.70
   7   2  -1   45.58    7.88
   7   2  -1   43.77    8.38
  -7  -2   1   53.79    8.77
  -7   2   2   57.40   10.76
  -7   2   2   35.72    8.46
   7  -2  -2   58.85   10.18
   7  -2  -2   33.11    8.09
   7  -2  -2   32.32    8.56
   7   2  -2   39.21    7.47
   7   2  -2   51.86    8.73
  -7  -2   2   52.66    8.74
  -7  -2   2   40.79    7.61
  -7   2   3    5.58    5.45
  -7   2   3    6.82    5.45
  -7   2   3    2.61    4.79
   7  -2  -3    1.15    4.48
   7  -2  -3   14.83    6.25
   7  -2  -3    0.00    4.48
   7   2  -3    7.86    4.18
   7   2  -3    5.60    3.88
  -7   2   4    0.00    5.10
  -7   2   4    2.51    4.50
   7  -2  -4    3.51    5.15
   7   2  -4    4.46    4.01
   7   2  -4    3.70    4.57
  -7  -2   4   -0.00    4.06
  -7   2   5  240.49   24.55
  -7   2   5  246.36   23.77
   7  -2  -5  228.91   24.79
   7   2  -5  260.76   22.86
   7   2  -5  247.15   23.48
  -7  -2   5  235.90   22.82
  -7   2   6    2.80    5.46
  -7   2   6   20.11    6.58
   7  -2  -6   10.92    7.07
   7   2  -6   12.10    5.33
   7   2  -6   16.71    6.24
  -7  -2   6   17.73    5.91
  -7   2   7  211.27   21.91
  -7   2   7  192.12   20.71
   7  -2  -7  196.22   22.02
   7   2  -7  166.74   18.89
   7   2  -7  199.46   20.47
  -7  -2   7  207.25   20.54
  -7   2   8    7.51    5.17
   7   2  -8    7.63    5.06
   7   2  -8    6.25    5.51
  -7  -2   8    2.08    4.73
  -7   2   9   63.85   11.85
  -7   2   9   72.60   11.84
   7  -2  -9   55.45   11.13
   7   2  -9   48.65    9.67
   7   2  -9   46.93    9.82
  -7  -2   9   72.00   11.24
  -7   2  10   14.68    7.21
   7  -2 -10   14.15    7.16
   7   2 -10   12.58    6.28
  -7  -2  10   13.90    6.34
  -7   2  11  127.40   16.68
   7  -2 -11  123.71   17.10
   7   2 -11  115.49   16.34
  -7  -2  11  139.14   16.73
   7  -2 -12   39.03   10.01
   7   2 -12   39.94    9.74
  -7  -2  12   32.75    8.88
   7   2 -13   42.81    9.75
   7  -2 -14    2.39    5.34
   7   2 -14    2.20    5.21
  -7  -2  14   -0.00    5.28
   7  -2 -15   14.23    7.93
   7   2 -15   15.15    7.10
  -7   2  16   63.05   12.74
   7  -2 -16   62.84   13.74
  -7   2  17   49.08   11.34
   7  -2 -17   35.62   11.17
  -7   2  18   20.26    9.16
   7  -2 -18   44.12   11.51
  -7  -2  18   38.74   10.78
  -7   2  19   -0.00    7.03
   7  -2 -19   -0.00    5.69
  -7  -2  19    5.07    7.70
  -7   2  20    0.00    6.55
   7  -2 -20    6.93    7.02
  -7  -2  20    2.43    5.94
  -7   2  21   12.97    8.92
  -7  -2  21   36.23   10.75
  -7   2  22    8.93    8.17
   7  -2 -22    4.32    7.66
   7   2 -22    4.60    6.55
  -7   2  23   14.07    9.07
   7  -2 -23   23.81    9.86
  -7  -2  23   10.32    7.36
  -7   2  24   -0.00    6.03
   7  -2 -24   -0.00    4.92
  -7  -2  24    0.00    6.77
  -7   2  25    6.67    6.77
   7   2 -25    6.87    7.03
  -7  -2  25   10.71    8.29
  -7   2  26   -0.00    6.42
   7   2 -26    5.94    6.64
  -7  -2  26    4.80    7.22
  -7   2  27    0.00    6.69
   7   2 -27   22.19    9.30
  -7  -2  27    3.17    6.36
   7   2 -28   12.01    7.94
  -7  -2  28    0.99    6.82
  -7   2  29    2.87    6.21
   7   2 -29    0.00    5.97
  -7  -2  29    0.33    5.93
  -7   2  30    2.97    7.37
   7   2 -30    0.28    5.16
  -7  -2  30    0.00    6.34
  -7   2  31    7.79    6.77
  -7  -2  31    0.00    7.81
  -7   2  32   -0.00    7.52
  -7  -2  32    2.29    7.44
  -7   2  33    2.79    6.33
  -7  -2  33    8.04    7.54
  -7   2  34    0.00    6.40
  -7  -2  34    1.38    7.35
  -7   2  35   -0.00    5.02
  -7  -2  35   -0.00    7.06
  -7   2  36    7.22    7.64
  -7  -2  36   -0.00    8.21
  -7   2  37   -0.00    6.69
  -7   3   1   -0.00    4.80
  -7   3   1   -0.00    5.20
   7  -3  -1    1.41    4.53
   7  -3  -1   -0.00    5.03
   7   3  -1   -0.00    3.17
   7   3  -1    0.00    3.65
  -7  -3   1    3.94    3.86
  -7   3   2  127.67   17.10
  -7   3   2  125.86   16.97
  -7   3   2  130.71   16.26
   7  -3  -2  147.08   17.74
   7  -3  -2  155.15   18.22
   7   3  -2  151.07   14.88
   7   3  -2  148.57   15.55
  -7  -3   2  131.64   14.91
  -7  -3   2  133.70   14.36
  -7   3   3   28.28    8.51
  -7   3   3   47.69    9.46
   7  -3  -3   56.83   10.39
   7   3  -3   50.58    8.74
  -7  -3   3   47.64    8.29
  -7   3   4    1.14    4.59
  -7   3   4    4.40    5.22
   7  -3  -4    4.73    5.47
   7  -3  -4    6.02    5.83
   7   3  -4    5.85    4.39
   7   3  -4    3.52    4.02
  -7  -3   4    3.22    4.56
  -7   3   5   81.45   13.07
  -7   3   5   81.76   12.84
   7  -3  -5   84.70   13.59
   7   3  -5   76.96   10.93
   7   3  -5   61.70   10.57
  -7  -3   5   80.70   11.11
  -7   3   6   14.49    6.69
   7  -3  -6   11.40    6.34
   7   3  -6    8.73    4.90
  -7  -3   6   13.98    5.69
  -7   3   7    0.00    3.74
  -7   3   7    3.49    4.25
   7  -3  -7    2.81    5.93
   7   3  -7    2.66    4.18
   7   3  -7    8.33    5.18
  -7   3   8    1.43    5.70
  -7   3   8    1.59    5.32
   7  -3  -8   -0.00    5.29
   7   3  -8   -0.00    4.55
   7   3  -8    2.41    4.58
  -7  -3   8    0.81    3.98
  -7   3   9  198.20   21.84
  -7   3   9  196.22   21.32
   7  -3  -9  182.28   21.79
   7   3  -9  175.74   19.22
   7   3  -9  170.81   19.56
  -7  -3   9  196.02   20.37
  -7   3  10   61.30   12.04
  -7   3  10   71.31   12.20
   7  -3 -10   88.40   14.04
   7   3 -10   47.52   10.44
  -7  -3  10   62.73   11.06
  -7   3  11   10.36    6.22
   7  -3 -11    3.05    5.50
   7   3 -11    5.98    5.30
   7  -3 -12   -0.00    5.53
  -7  -3  12    5.63    5.06
   7  -3 -13   45.32   11.64
  -7  -3  13   64.47   11.16
   7  -3 -14   92.74   15.70
  -7  -3  14   85.38   14.03
  -7   3  15  115.61   17.00
   7  -3 -15  127.33   18.74
  -7   3  16    3.93    7.42
   7  -3 -16   16.17    8.96
  -7   3  17    4.43    6.92
   7  -3 -17   -0.00    7.45
  -7   3  18    3.09    7.31
   7  -3 -18   18.47    8.69
  -7  -3  18   20.89    7.72
  -7   3  19  178.97   23.23
   7  -3 -19  219.31   26.10
   7   3 -19  147.77   21.27
  -7  -3  19  201.58   23.70
  -7   3  20    2.17    6.75
   7  -3 -20    3.87    6.62
   7   3 -20   -0.00    4.93
  -7  -3  20    9.51    7.13
  -7   3  21    0.00    7.07
   7  -3 -21    8.81    7.85
   7   3 -21    6.95    6.48
  -7  -3  21    0.92    6.45
  -7   3  22    0.00    5.46
   7  -3 -22    1.61    6.68
   7   3 -22    0.23    5.18
  -7  -3  22    0.00    5.84
  -7   3  23    7.93    7.50
   7  -3 -23   21.79   10.46
   7   3 -23   14.84    8.12
  -7  -3  23    5.36    7.72
  -7   3  24    1.75    7.43
   7   3 -24    1.17    5.77
  -7  -3  24    6.73    7.07
  -7   3  25   10.02    8.84
   7   3 -25   10.03    8.03
  -7  -3  25    7.03    7.12
  -7   3  26   -0.00    6.68
   7   3 -26    0.00    4.81
  -7  -3  26    0.00    7.27
  -7   3  27    9.74    8.06
   7   3 -27    2.66    5.61
  -7  -3  27    0.00    6.90
  -7   3  28    4.37    5.55
   7   3 -28   -0.00    5.60
  -7  -3  28   -0.00    6.33
  -7   3  29    3.29    8.40
   7   3 -29    0.23    6.12
  -7  -3  29    0.00    6.95
  -7   3  30   -0.00    6.87
   7   3 -30   -0.00    5.14
  -7  -3  30   -0.00    7.57
  -7   3  31    2.72    6.82
   7   3 -31    6.44    6.71
  -7  -3  31    0.00    7.94
  -7   3  32    1.42    5.99
  -7  -3  32    3.67    6.76
  -7   3  33    1.48    6.96
  -7  -3  33    0.00    8.05
  -7   3  34    1.75    6.48
  -7  -3  34   -0.00    7.05
  -7   3  35    4.62    7.72
  -7  -3  35    7.57    8.29
  -7   3  36    3.48    8.08
  -7  -3  36   -0.00    7.84
  -7   3  37    4.11    6.30
  -7   4   1   65.82   12.49
  -7   4   1   76.69   12.42
   7  -4  -1   84.40   13.11
   7  -4  -1   73.30   12.83
   7   4  -1   79.90    9.89
  -7  -4   1   70.28    9.76
  -7  -4   1   64.13    8.36
  -7   4   2   77.79   13.18
  -7   4   2   77.19   13.27
  -7   4   2   80.76   12.65
   7  -4  -2   64.80   12.15
   7  -4  -2   77.50   12.84
   7   4  -2   81.45   10.21
   7   4  -2   74.12   10.27
  -7  -4   2   80.56   10.33
  -7  -4   2   71.39    9.22
  -7   4   3   24.11    8.34
  -7   4   3    9.22    6.31
  -7   4   3   13.45    6.85
   7  -4  -3   17.14    7.28
   7  -4  -3   16.36    7.59
   7   4  -3    5.00    4.37
  -7  -4   3   14.52    5.28
  -7   4   4   33.12    8.75
  -7   4   4   24.55    7.38
   7  -4  -4   24.85    8.15
   7  -4  -4   34.27    9.01
   7   4  -4   40.18    7.63
  -7  -4   4   27.60    6.91
  -7   4   5   70.75   12.78
  -7   4   5   53.09   11.04
   7  -4  -5   81.25   12.56
   7  -4  -5   76.97   13.15
   7   4  -5   60.86    9.69
   7   4  -5   72.26   10.58
  -7  -4   5   47.47    8.87
  -7   4   6   53.09   11.43
  -7   4   6   72.72   12.37
   7  -4  -6   44.01   10.52
   7   4  -6   58.10    9.61
   7   4  -6   54.26    9.44
  -7  -4   6   50.09    9.51
  -7   4   7   44.65   10.63
  -7   4   7   44.77    9.81
   7  -4  -7   27.90    8.91
   7   4  -7   39.21    8.24
   7   4  -7   42.79    8.57
  -7  -4   7   50.02    9.35
  -7   4   8   48.42   10.55
  -7   4   8   46.51    9.92
   7  -4  -8   27.47    8.93
   7   4  -8   54.09    9.31
   7   4  -8   28.90    7.67
  -7  -4   8   24.08    7.44
  -7   4   9   27.11    8.68
   7  -4  -9   25.67    8.54
   7   4  -9   19.28    6.70
  -7   4  10    4.68    5.71
   7  -4 -10    0.98    5.89
   7   4 -10   -0.00    4.65
  -7  -4  10    5.97    4.78
  -7   4  11  106.01   15.09
   7  -4 -11   79.71   14.56
  -7  -4  11   89.80   13.15
  -7   4  12   87.39   14.44
   7  -4 -12   87.59   15.41
  -7  -4  12   81.72   13.27
  -7   4  13   96.34   15.37
   7  -4 -13   89.62   16.12
  -7  -4  13  110.20   15.11
  -7   4  14    7.23    7.11
  -7   4  14   20.52    8.24
  -7  -4  14   18.10    7.42
  -7   4  15   34.79   10.96
   7  -4 -15   44.37   11.31
   7   4 -15   43.92   10.85
  -7   4  16   18.90    8.49
   7  -4 -16   28.06   10.12
   7   4 -16   18.88    8.78
  -7   4  17  115.58   16.94
   7  -4 -17  101.43   17.43
   7   4 -17   78.21   15.22
  -7   4  18    2.70    6.54
   7  -4 -18   17.06    9.01
   7   4 -18    9.77    7.35
  -7  -4  18   11.26    7.14
  -7   4  19   11.96    7.04
   7  -4 -19    5.86    7.06
   7   4 -19    9.68    7.41
  -7  -4  19    4.55    6.89
  -7   4  20   20.40    9.68
   7  -4 -20   34.91   11.51
   7   4 -20   22.28   10.14
  -7  -4  20   29.63    9.67
  -7   4  21   31.14   11.35
   7   4 -21   22.27    9.08
  -7  -4  21   30.02   10.30
  -7   4  22   14.82    8.10
   7   4 -22   26.87    9.70
  -7  -4  22   18.23    8.94
  -7   4  23   12.55    7.94
   7   4 -23    6.04    8.10
  -7  -4  23    0.00    6.14
   7   4 -24   -0.00    6.02
  -7  -4  24    0.00    5.77
  -7   4  25    4.46    6.51
   7   4 -25    2.29    5.22
  -7  -4  25   -0.00    4.90
  -7   4  26    4.37    7.11
   7   4 -26    0.00    8.02
  -7  -4  26    4.32    6.81
  -7   4  27    2.01    6.59
   7   4 -27    0.26    6.36
  -7  -4  27    7.16    8.87
  -7   4  28    0.85    7.65
   7   4 -28   -0.00    6.63
  -7  -4  28    0.89    7.30
  -7   4  29   -0.00    7.50
   7   4 -29   12.07    9.06
  -7  -4  29   -0.00    7.09
  -7   4  30   -0.00    6.72
   7   4 -30    5.76    7.45
  -7  -4  30    4.04    6.98
  -7   4  31    5.01    6.78
   7   4 -31    8.26    8.54
  -7  -4  31    5.30    8.21
  -7   4  32    1.87    7.05
   7   4 -32    2.75    9.13
  -7  -4  32    7.37    7.57
  -7   4  33   -0.00    8.87
  -7  -4  33   -0.00    7.84
  -7   4  34   -0.00    8.79
  -7  -4  34   -0.00    7.76
  -7   4  35   -0.00    6.95
  -7  -4  35   -0.00    7.21
  -7   4  36    2.04    6.60
  -7  -4  36   -0.00    8.92
  -7   5   1    0.76    4.73
  -7   5   1   -0.00    5.26
   7  -5  -1   -0.00    5.28
   7  -5  -1    0.00    5.97
   7   5  -1    7.96    3.84
   7   5  -1    6.28    4.19
  -7  -5   1   -0.00    3.43
  -7  -5   1    0.00    2.23
  -7   5   2    1.44    4.68
   7  -5  -2    1.59    4.30
   7  -5  -2   -0.00    5.84
   7   5  -2    1.52    3.43
   7   5  -2    4.67    3.72
  -7  -5   2   -0.00    3.81
  -7  -5   2    1.33    2.71
  -7   5   3   38.48    9.99
  -7   5   3   33.08    9.27
  -7   5   3   37.38    9.20
   7  -5  -3   34.53   10.25
   7   5  -3   42.25    7.84
   7   5  -3   36.61    7.24
  -7  -5   3   32.71    6.63
  -7   5   4  100.09   14.91
  -7   5   4  115.49   16.05
  -7   5   4   96.03   14.22
   7  -5  -4   85.43   14.25
   7  -5  -4   78.52   13.57
   7   5  -4  106.52   12.44
   7   5  -4   67.01   10.53
  -7  -5   4   97.55   12.01
  -7   5   5   36.10    9.34
   7  -5  -5   22.84    8.72
   7   5  -5   40.41    8.01
  -7  -5   5   39.46    7.89
  -7   5   6    0.37    4.87
   7  -5  -6    4.78    6.23
   7   5  -6   -0.00    4.31
  -7  -5   6    4.80    4.54
  -7   5   7    4.76    5.52
  -7  -5   7   12.39    5.58
  -7   5   8   76.64   13.16
   7  -5  -8   73.70   13.32
   7   5  -8   45.70    8.99
  -7  -5   8   75.76   10.79
  -7   5   9  104.50   15.72
   7  -5  -9   94.61   15.85
   7   5  -9   91.92   12.90
  -7  -5   9   94.50   13.04
  -7   5  10   16.33    7.48
   7  -5 -10   31.81    9.26
   7   5 -10   36.76    8.40
  -7  -5  10   25.99    7.27
   7  -5 -11   73.85   13.82
  -7  -5  11   73.74   12.13
  -7   5  12    2.75    6.25
  -7   5  12    2.80    6.05
   7  -5 -12    9.01    7.72
   7   5 -12    2.19    5.26
  -7   5  13   16.67    7.44
  -7   5  13   26.57    8.72
   7  -5 -13   13.14    8.13
  -7  -5  13   32.23    9.01
  -7   5  14   23.09    9.47
  -7   5  14   41.08   10.46
   7  -5 -14   46.07   11.80
   7   5 -14   28.23    8.55
  -7  -5  14   35.68    9.73
  -7   5  15  103.52   16.46
  -7   5  15  138.44   18.84
   7  -5 -15  129.61   19.64
   7   5 -15   92.52   15.06
  -7   5  16    3.03    6.14
   7  -5 -16   -0.00    6.35
   7   5 -16    0.00    4.91
  -7   5  17    0.68    6.88
   7  -5 -17    3.27    6.65
   7   5 -17    0.09    5.41
  -7  -5  17    5.21    6.11
  -7   5  18    0.65    6.86
   7  -5 -18    5.30    7.47
   7   5 -18    2.22    5.31
  -7  -5  18    3.09    6.17
   7  -5 -19   30.02   11.55
   7   5 -19   15.97    8.08
  -7  -5  19   12.31    7.82
  -7   5  20   27.87    9.39
   7   5 -20   15.86    8.12
  -7  -5  20   20.34    8.92
  -7   5  21    1.94    6.42
   7   5 -21    3.00    5.84
  -7  -5  21   11.70    8.31
  -7   5  22    1.55    6.03
   7   5 -22    0.31    6.15
  -7  -5  22   -0.00    6.56
  -7   5  23   13.22    7.66
   7   5 -23    0.89    5.45
  -7  -5  23    0.93    6.10
  -7   5  24    5.04    6.24
   7   5 -24    6.76    7.36
  -7  -5  24    9.69    7.41
  -7   5  25    1.97    6.27
   7   5 -25    6.22    8.05
  -7   5  26    4.36    6.82
   7   5 -26    0.51    6.64
  -7   5  27    4.91    6.48
   7   5 -27   -0.00    5.92
  -7  -5  27   -0.00    6.79
  -7   5  28   -0.00    6.72
   7   5 -28   -0.00    7.07
  -7  -5  28   -0.00    6.19
   7   5 -29   -0.00    5.48
  -7  -5  29    4.79    7.52
  -7   5  30    1.32    6.39
   7   5 -30   10.91    9.46
  -7  -5  30    6.85    7.20
  -7   5  31   -0.00    7.14
  -7  -5  31    0.00    6.63
  -7   5  32    0.00    6.16
   7   5 -32    2.26    6.51
  -7  -5  32    5.25    7.72
  -7   5  33    0.00    6.07
  -7   5  34    1.26    7.42
  -7   5  35    4.95    7.20
  -7   5  36    5.99    8.35
  -7   6   1   57.14   11.98
  -7   6   1   60.90   11.67
   7   6  -1   60.74    8.48
  -7  -6   1   79.13    9.23
  -7  -6   1   50.37    5.50
  -7   6   2   55.09   11.76
  -7   6   2   57.23   11.88
   7  -6  -2   52.82   12.11
   7   6  -2   57.76    8.31
  -7  -6   2   47.25    7.67
  -7  -6   2   51.75    6.08
  -7   6   3   33.33    9.35
  -7   6   3   19.11    7.97
   7  -6  -3   22.72    9.41
   7   6  -3   19.62    5.78
  -7  -6   3   22.34    5.81
  -7   6   4    5.46    6.26
  -7   6   4    8.15    6.50
   7  -6  -4    4.23    6.36
   7   6  -4    0.00    3.37
  -7  -6   4    7.17    4.08
  -7   6   5   -0.00    5.15
   7   6  -5    0.00    3.89
  -7  -6   5    2.83    3.87
  -7   6   6   49.15   11.32
   7  -6  -6   77.66   13.94
   7   6  -6   83.91   11.32
  -7   6   7  112.62   16.25
   7  -6  -7  106.31   16.64
  -7  -6   7  103.42   13.07
  -7   6   8   33.45    9.63
   7  -6  -8   39.27   10.93
   7   6  -8   54.09    9.45
  -7  -6   8   41.76    8.74
  -7   6   9    0.65    5.11
  -7   6   9   -0.00    6.03
   7  -6  -9    5.29    6.35
   7   6  -9    0.50    4.43
   7   6  -9    5.30    5.17
  -7  -6   9    3.02    5.06
  -7   6  10   52.72   12.53
  -7   6  10   63.63   12.80
   7  -6 -10   73.39   13.99
   7   6 -10   68.79   11.28
   7   6 -10   59.69   10.92
  -7   6  11   89.77   15.28
  -7   6  11   81.86   14.65
   7  -6 -11   99.27   16.51
   7   6 -11   90.98   13.67
  -7  -6  11   85.60   13.36
  -7   6  12    5.10    6.88
  -7   6  12   14.84    7.25
   7  -6 -12   12.82    7.83
   7   6 -12    3.85    4.89
  -7  -6  12    6.34    5.63
  -7   6  13   13.34    8.18
  -7   6  13    9.03    7.33
   7  -6 -13    3.46    7.15
   7   6 -13    5.91    4.66
  -7  -6  13   18.63    7.52
  -7   6  14    1.85    5.30
  -7   6  14   15.73    8.34
   7  -6 -14   16.39    8.29
   7   6 -14    6.00    5.62
  -7  -6  14   12.22    7.84
  -7   6  15    0.00    6.18
  -7   6  15    4.70    6.22
   7  -6 -15    6.50    8.07
   7   6 -15   -0.00    4.86
  -7   6  16   45.50   11.01
   7  -6 -16   30.24   11.52
   7   6 -16   35.76    9.76
  -7   6  17   30.25    9.75
   7   6 -17   54.94   11.27
  -7  -6  17   30.34    9.86
  -7   6  18   35.26   11.16
   7   6 -18   43.62   11.03
  -7  -6  18   37.23    9.91
  -7   6  19   -0.00    6.16
   7   6 -19    1.85    5.09
  -7  -6  19    3.18    5.71
  -7   6  20   -0.00    7.03
   7   6 -20   -0.00    4.73
  -7  -6  20   -0.00    5.93
  -7   6  21    6.42    7.66
   7   6 -21    0.00    6.07
  -7  -6  21    2.37    7.22
  -7   6  22   17.55    8.95
   7   6 -22   16.56    8.02
  -7  -6  22   19.31    9.87
  -7   6  23    0.00    6.65
   7   6 -23    7.87    7.50
  -7  -6  23    7.52    7.55
  -7   6  24    7.53    7.95
   7   6 -24    3.05    6.56
  -7  -6  24    8.09    7.37
  -7   6  25    0.00    5.64
   7   6 -25    3.00    6.62
  -7  -6  25   -0.00    7.77
  -7   6  26    8.83    7.12
   7   6 -26    0.87    5.88
  -7  -6  26   19.55    9.74
  -7   6  27    0.00    7.60
   7   6 -27    6.78    6.85
  -7  -6  27   20.25    9.83
  -7   6  28    5.59    7.84
   7   6 -28   -0.00    5.44
  -7  -6  28    0.00    8.19
  -7   6  29    5.87    6.75
   7   6 -29   -0.00    6.10
  -7  -6  29   -0.00    7.16
  -7   6  30    6.54    7.28
   7   6 -30    6.31    8.10
  -7  -6  30    6.50    9.18
  -7   6  31    0.46    6.71
  -7  -6  31   -0.00    7.64
  -7   6  32    3.86    7.31
   7   6 -32    0.28    6.23
  -7  -6  32    5.73    8.43
  -7   6  33   -0.00    6.59
   7   6 -33   -0.00    6.07
  -7  -6  33    4.07    7.59
  -7   6  34    3.55    8.66
  -7  -6  34    1.52    8.37
  -7   6  35    0.53    6.03
  -7  -6  35   -0.00    9.31
  -7   6  36    9.12    8.00
  -7   7   1   -0.00    5.70
  -7   7   1   -0.00    6.02
   7  -7  -1    0.28    4.79
   7   7  -1    0.00    3.06
  -7   7   2   25.08    9.00
   7  -7  -2   29.75    9.57
   7   7  -2   22.86    5.52
  -7  -7   2   35.70    6.30
  -7  -7   2   12.37    2.17
  -7   7   3    3.39    6.74
   7  -7  -3    4.96    5.76
   7  -7  -3    3.49    6.94
   7   7  -3    9.52    4.61
  -7  -7   3    6.68    4.57
  -7  -7   3   15.01    3.42
  -7   7   4  180.06   22.49
  -7   7   4  205.77   23.44
   7  -7  -4  182.03   21.86
   7  -7  -4  146.02   21.41
   7   7  -4  185.09   17.51
  -7  -7   4  181.78   17.78
  -7   7   5   46.00   11.73
  -7   7   5   76.47   14.23
  -7   7   5   66.11   13.03
   7  -7  -5   49.63   11.94
   7  -7  -5   57.62   13.28
   7   7  -5   64.97    9.52
   7   7  -5   71.22   10.49
  -7  -7   5   74.86    9.71
  -7   7   6    9.66    8.01
  -7   7   6   13.94    7.20
   7  -7  -6   16.04    8.76
   7   7  -6    8.88    4.94
   7   7  -6    5.03    4.27
  -7  -7   6   11.96    5.27
  -7   7   7   36.30   10.58
  -7   7   7   58.99   12.14
   7  -7  -7   41.58   10.65
   7   7  -7   47.01    8.70
   7   7  -7   50.07    8.91
  -7  -7   7   67.38   10.24
  -7   7   8   18.87    8.91
   7  -7  -8    4.84    5.65
   7  -7  -8   26.44    9.61
   7   7  -8    3.12    4.09
  -7  -7   8    8.61    5.20
  -7   7   9   11.10    7.81
  -7   7   9   27.78    9.07
   7  -7  -9   19.69    8.87
   7  -7  -9   19.42    9.07
   7   7  -9   26.08    6.79
   7   7  -9   25.66    6.98
  -7  -7   9   33.07    7.95
  -7   7  10   60.22   13.03
  -7   7  10   55.51   12.44
   7  -7 -10   40.09   10.43
   7  -7 -10   79.15   14.58
   7   7 -10   62.39   10.30
   7   7 -10   61.21   10.69
  -7  -7  10   81.38   12.42
  -7   7  11    5.39    6.98
  -7   7  11   10.71    7.03
   7  -7 -11   21.58    9.71
   7   7 -11   24.33    7.20
  -7  -7  11   15.09    7.64
  -7   7  12    3.18    6.51
  -7   7  12    9.90    7.31
   7   7 -12   -0.00    4.61
  -7  -7  12    5.12    5.99
  -7   7  13   13.81    7.38
   7  -7 -13   15.09    8.71
   7   7 -13   16.88    6.51
  -7  -7  13    8.89    7.20
  -7   7  14   86.89   15.87
  -7  -7  14  120.83   16.56
  -7   7  15    4.08    6.38
  -7   7  16    0.00    6.33
  -7   7  17    0.00    7.04
  -7  -7  17    1.07    5.65
   7   7 -18    3.16    5.19
  -7  -7  18    6.40    6.46
  -7   7  19   -0.00    6.94
   7   7 -19    0.00    4.70
  -7  -7  19    7.82    6.53
  -7   7  20   24.96    9.61
   7   7 -20   11.64    6.84
  -7  -7  20    6.95    7.30
  -7   7  21    2.26    6.70
   7   7 -21    1.57    5.79
  -7  -7  21    0.00    6.84
  -7   7  22   -0.00    6.43
   7   7 -22    2.52    5.29
  -7  -7  22    0.36    5.60
  -7   7  23   -0.00    6.16
   7   7 -23    0.00    5.68
  -7  -7  23    0.00    5.16
  -7   7  24   18.87    9.07
   7   7 -24    0.00    5.75
  -7  -7  24   17.96   10.13
  -7   7  25   -0.00    6.13
   7   7 -25   11.46    6.92
  -7  -7  25   -0.00    6.39
   7   7 -26   13.02    7.64
  -7  -7  26   12.12    9.21
  -7   7  27    8.83    6.96
   7   7 -27    0.82    5.95
  -7  -7  27    0.00    8.10
  -7   7  28    0.92    5.43
   7   7 -28    8.41    6.76
  -7  -7  28   -0.00    7.87
  -7   7  29    6.29    6.81
   7   7 -29    2.51    6.21
  -7  -7  29   -0.00    6.99
  -7   7  30   -0.00    6.03
   7   7 -30   22.52   10.21
  -7  -7  30    2.66    7.34
  -7   7  31    1.73    6.55
   7   7 -31    0.00    6.20
  -7  -7  31    1.13    8.59
  -7   7  32    0.00    6.89
   7   7 -32    4.66    8.48
  -7  -7  32   -0.00    6.73
  -7   7  33    4.12    6.67
   7   7 -33   -0.00    6.12
  -7  -7  33   -0.00    8.49
  -7   7  34   -0.00    6.26
   7   7 -34    0.00    6.23
  -7  -7  34   -0.00    7.21
  -7   7  35   -0.00    6.99
  -7   8   1   38.56   10.55
  -7   8   1   29.71    9.68
   7  -8  -1   34.49    9.78
   7   8  -1   23.06    5.87
  -7   8   2   59.54   13.01
  -7   8   2   68.38   13.80
   7  -8  -2   53.91   12.05
   7   8  -2   75.75    9.45
  -7  -8   2   63.08    8.88
  -7   8   3    0.51    6.48
   7  -8  -3    9.72    6.90
   7   8  -3    0.00    3.77
  -7  -8   3    2.66    3.87
  -7   8   4   17.67    9.24
  -7   8   4   39.78   10.79
   7  -8  -4    2.32    6.15
  -7  -8   4   12.14    4.57
  -7   8   5    2.21    6.49
   7  -8  -5    4.51    5.87
   7  -8  -5    0.00    7.05
   7   8  -5    9.38    4.33
  -7  -8   5   -0.00    3.49
  -7   8   6   14.86    8.65
  -7   8   6   14.76    7.73
   7  -8  -6    5.98    6.18
   7  -8  -6   29.45   11.38
   7   8  -6   15.39    5.44
  -7  -8   6   29.78    7.02
  -7   8   7    4.74    7.58
  -7   8   7   -0.00    4.54
   7  -8  -7    5.77    7.50
   7  -8  -7    0.00    6.68
   7   8  -7    4.56    3.74
  -7  -8   7   -0.00    4.43
  -7   8   8   30.60   10.46
  -7   8   8   53.18   12.25
   7  -8  -8   19.23    8.23
   7  -8  -8   52.17   12.52
   7   8  -8   43.06    8.27
   7   8  -8   23.22    6.78
  -7  -8   8   36.23    8.25
  -7   8   9    3.18    6.85
   7  -8  -9   -0.00    5.80
   7  -8  -9    0.00    7.78
   7   8  -9    5.01    4.74
   7   8  -9    2.01    4.08
  -7  -8   9   -0.00    5.35
  -7   8  10    3.40    6.44
   7  -8 -10    7.09    7.01
   7   8 -10   10.62    5.73
  -7  -8  10   12.75    6.54
  -7   8  11    0.82    6.02
   7  -8 -11   -0.00    5.94
   7   8 -11    2.99    4.29
  -7  -8  11    5.04    6.25
  -7   8  12   83.88   15.25
   7   8 -12   80.37   12.68
  -7   8  13    0.00    6.09
   7   8 -13   -0.00    4.07
  -7  -8  13    4.91    5.58
  -7   8  14    6.76    6.89
   7   8 -14    1.45    4.42
  -7   8  15    7.82    6.69
   7   8 -15   -0.00    4.12
  -7   8  16   42.46   11.16
   7   8 -16   33.40    9.25
  -7  -8  16   29.94    9.63
  -7   8  17    0.00    5.68
   7   8 -17    4.04    5.19
  -7  -8  17    0.20    5.43
  -7   8  18    4.23    6.52
   7   8 -18   11.30    5.70
  -7  -8  18   12.58    8.31
   7   8 -19    0.24    5.10
  -7  -8  19   -0.00    6.18
  -7   8  20    9.40    7.52
   7   8 -20   10.90    6.23
  -7  -8  20    8.74    7.66
   7   8 -21    0.00    5.10
  -7  -8  21    8.74    8.42
  -7   8  22   12.96    7.54
   7   8 -22    1.39    5.37
  -7  -8  22    2.55    7.33
  -7   8  23    2.60    7.02
   7   8 -23    3.12    5.73
  -7  -8  23    3.70    7.25
  -7   8  24    2.07    7.51
   7   8 -24   -0.00    5.36
  -7  -8  24    3.90    7.72
  -7   8  25    3.46    6.46
   7   8 -25    1.62    5.10
  -7  -8  25   -0.00    8.02
  -7   8  26    0.13    6.08
   7   8 -26    5.81    6.85
  -7  -8  26    6.42    8.26
  -7   8  27    2.85    6.07
  -7  -8  27    2.83    7.33
  -7   8  28    3.06    6.77
   7   8 -28   10.75    7.38
  -7  -8  28   12.03    8.66
  -7   8  29    0.00    5.82
   7   8 -29    0.00    5.80
  -7  -8  29   -0.00    8.07
  -7   8  30   -0.00    6.47
   7   8 -30   -0.00    7.04
  -7  -8  30   -0.00    8.61
   7   8 -31    5.89    7.17
  -7  -8  31    4.36    7.75
  -7   8  32   16.13    8.37
   7   8 -32    0.65    6.61
  -7  -8  32    4.20    6.72
  -7   8  33    3.07    6.34
   7   8 -33   -0.00    6.05
  -7  -8  33    0.00    8.16
  -7   8  34    2.69    7.04
   7   8 -34   -0.00    7.30
  -7   8  35    6.81    8.64
  -7   9   1    6.11    7.77
   7  -9  -1   -0.00    5.59
   7   9  -1    2.86    2.61
   7  -9  -2   17.28    8.93
   7   9  -2   22.17    5.03
   7  -9  -3    1.85    6.75
   7   9  -3    1.73    2.99
   7  -9  -4   10.66    8.14
   7   9  -4   16.12    5.55
  -7   9   5    1.42    5.68
   7   9  -5    1.88    3.58
  -7   9   6   12.87    8.07
   7  -9  -6   10.04    7.50
   7   9  -6   27.32    6.25
  -7   9   7    0.07    5.88
   7  -9  -7    3.56    5.54
   7   9  -7    8.18    4.16
  -7  -9   7    9.16    5.27
  -7   9   8    9.41    8.55
  -7   9   8   16.10    8.51
   7  -9  -8   18.93    9.53
   7   9  -8   26.45    6.96
  -7  -9   8   31.10    8.26
  -7   9   9   -0.00    6.68
   7  -9  -9    2.70    5.18
   7   9  -9    0.19    4.41
  -7  -9   9    0.00    4.93
  -7   9  10   43.46   12.24
   7  -9 -10   50.15   12.76
   7   9 -10   63.18   10.95
  -7   9  11    0.00    6.18
   7  -9 -11    3.16    6.99
   7   9 -11    0.54    3.97
  -7  -9  11   -0.00    5.27
  -7   9  12   -0.00    6.37
   7  -9 -12    5.84    7.35
   7   9 -12    2.90    4.19
  -7  -9  12    0.00    5.52
  -7   9  13    4.69    7.38
   7  -9 -13    1.57    5.73
   7   9 -13    2.55    4.54
  -7  -9  13    3.64    6.48
  -7   9  14   34.87   10.75
   7   9 -14   34.09    8.62
  -7   9  15   -0.00    6.00
   7   9 -15    0.72    3.89
  -7   9  16   15.52    7.79
   7   9 -16    3.10    4.57
  -7  -9  16    7.91    7.68
   7   9 -17   -0.00    4.57
  -7  -9  17    2.54    6.32
  -7   9  18   10.53    7.67
   7   9 -18   21.59    8.84
  -7  -9  18   11.78    7.98
  -7   9  19    4.74    7.59
   7   9 -19    2.72    4.78
  -7  -9  19    0.10    6.06
  -7   9  20   12.96    7.85
   7   9 -20    9.01    6.69
  -7  -9  20    7.62    7.41
  -7   9  21    0.07    5.61
   7   9 -21    6.84    6.20
  -7  -9  21    0.00    7.27
  -7   9  22   -0.00    6.04
   7   9 -22    0.93    4.33
  -7  -9  22   -0.00    7.01
  -7   9  23    0.48    5.81
   7   9 -23   -0.00    5.72
  -7  -9  23    0.00    5.99
  -7   9  24    4.21    6.83
   7   9 -24    0.00    5.88
  -7  -9  24    1.74    7.51
  -7   9  25    1.85    6.70
   7   9 -25    0.38    5.12
  -7  -9  25   -0.00    7.30
  -7   9  26   -0.00    8.06
   7   9 -26    1.62    5.14
  -7  -9  26    7.50    7.74
  -7   9  27    4.89    7.82
   7   9 -27    4.03    5.88
  -7  -9  27    0.12    6.96
  -7   9  28   -0.00    6.47
   7   9 -28   -0.00    4.93
  -7  -9  28    4.24    7.96
  -7   9  29    0.01    6.30
   7   9 -29    0.00    4.83
  -7  -9  29    4.16    7.64
  -7   9  30    0.00    6.59
   7   9 -30   -0.00    4.93
  -7  -9  30    7.62    8.37
  -7   9  31   -0.00    6.89
  -7  -9  31    3.73    7.62
  -7   9  32    0.12    5.97
   7   9 -32   -0.00    5.52
  -7  -9  32    0.00    8.67
  -7   9  33   -0.00    6.18
   7   9 -33    8.36    7.72
  -7  -9  33    0.97    7.29
  -7   9  34   -0.00    7.01
   7   9 -34   -0.00    7.40
   7   9 -35   -0.00    6.98
  -7  10   1   -0.00    6.35
   7 -10  -1    0.38    7.07
   7  10  -1    5.48    3.26
  -7  10   2   26.20    9.03
  -7  10   3   -0.00    5.93
   7 -10  -3    0.99    5.72
   7  10  -3    0.00    3.18
  -7  10   4    8.14    5.58
   7 -10  -4    3.32    5.63
   7  10  -4    0.79    3.28
  -7  10   5   -0.00    4.74
   7 -10  -5    0.00    6.97
   7  10  -5   -0.00    3.82
  -7  10   6   52.88   13.26
   7 -10  -6   80.93   14.79
   7  10  -6   73.21   10.50
  -7  10   7    2.81    6.50
   7 -10  -7    8.14    6.51
   7  10  -7    6.03    4.82
  -7  10   8    6.52    7.26
   7 -10  -8    7.45    5.92
   7  10  -8    4.25    4.56
  -7  10   9    2.18    7.06
  -7  10   9    2.85    5.45
   7 -10  -9    4.02    6.46
   7  10  -9    2.12    4.00
  -7  10  10    4.86    6.86
   7 -10 -10    7.34    7.33
   7  10 -10    1.40    4.13
  -7  10  11    0.89    6.06
  -7  10  12   21.46    9.28
   7 -10 -12   23.31    9.52
   7  10 -12   35.01    8.73
  -7  10  13   -0.00    5.98
   7 -10 -13    0.47    6.04
   7  10 -13    2.68    4.63
  -7  10  14    1.75    6.27
   7 -10 -14   -0.00    6.85
   7  10 -14    0.00    4.48
  -7  10  15   -0.00    6.03
   7 -10 -15    0.00    5.77
  -7 -10  15   -0.00    6.75
  -7  10  16   33.73   11.50
   7 -10 -16   38.06   10.73
  -7 -10  16   20.49    8.63
  -7  10  17    0.00    6.67
   7  10 -17   -0.00    5.58
  -7 -10  17   -0.00    5.53
  -7  10  18   18.44    9.18
   7  10 -18   21.11    8.08
  -7 -10  18   12.96    8.03
  -7  10  19   10.20    7.20
   7  10 -19   -0.00    3.36
  -7 -10  19    4.10    7.07
   7  10 -20    4.55    5.66
  -7 -10  20    1.61    6.24
  -7  10  21   -0.00    6.95
   7  10 -21    0.00    5.84
  -7 -10  21   -0.00    6.54
  -7  10  22    3.85    7.36
   7  10 -22   11.24    7.39
  -7 -10  22   20.11    9.75
  -7  10  23   -0.00    6.94
   7  10 -23    0.00    5.50
  -7 -10  23    1.32    6.43
  -7  10  24    5.42    7.58
   7  10 -24   -0.00    4.49
  -7 -10  24    6.54    7.84
  -7  10  25   -0.00    6.04
   7  10 -25   -0.00    5.49
  -7 -10  25    4.16    6.88
  -7  10  26    5.36    7.47
   7  10 -26   10.49    7.39
  -7 -10  26    4.87    8.19
  -7  10  27    0.00    5.97
   7  10 -27   -0.00    5.15
  -7 -10  27   -0.00    7.08
  -7  10  28    0.27    6.74
   7  10 -28    1.74    6.34
  -7 -10  28   -0.00    7.85
   7  10 -29   -0.00    6.46
  -7 -10  29    3.23    7.19
  -7  10  30    0.19    7.93
   7  10 -30    0.00    6.33
  -7 -10  30    4.86    8.18
  -7  10  31    0.00    6.96
   7  10 -31   12.19    7.90
  -7 -10  31    6.20    7.41
  -7  10  32    8.04    7.88
   7  10 -32    2.25    5.76
  -7 -10  32    1.04    6.86
  -7  10  33   -0.00    6.47
   7  10 -33   -0.00    5.63
  -7  11   1    0.00    6.58
   7 -11  -1   -0.00    5.65
   7  11  -1    3.12    3.19
  -7  11   2    1.13    6.03
   7 -11  -2    2.60    5.59
   7  11  -2    1.60    2.98
  -7  11   3    7.92    7.20
   7 -11  -3    0.00    5.89
   7  11  -3    3.91    3.50
  -7  11   4   26.20    9.75
   7 -11  -4    9.36    7.53
   7  11  -4   12.94    4.97
  -7  11   5   17.39    7.75
   7 -11  -5    4.15    6.52
   7  11  -5   14.19    5.10
  -7  11   6    2.84    5.72
   7 -11  -6    0.00    5.55
   7  11  -6    0.00    3.73
  -7  11   7   -0.00    6.36
   7 -11  -7    2.78    7.20
   7  11  -7    0.00    4.02
  -7  11   8    0.00    5.81
   7  11  -8   16.10    5.75
  -7  11   9    0.78    6.26
   7 -11  -9    0.00    5.67
   7  11  -9    2.20    4.03
  -7  11  10    2.24    5.65
   7 -11 -10   14.27    8.00
   7  11 -10    9.12    5.06
  -7  11  11    0.24    6.74
   7 -11 -11    1.42    6.60
   7  11 -11    2.67    4.28
  -7  11  12    0.39    7.31
   7 -11 -12    1.84    6.10
   7  11 -12   -0.00    4.74
  -7  11  13   -0.00    7.29
   7  11 -13   -0.00    4.80
  -7  11  14   17.63    8.77
   7 -11 -14    2.60    7.43
   7  11 -14   10.68    6.56
  -7  11  15    6.33    8.01
   7 -11 -15   -0.00    6.33
   7  11 -15    0.62    4.91
   7 -11 -16    0.00    6.43
   7  11 -16    3.58    4.96
  -7  11  17    5.91    6.69
   7 -11 -17   -0.00    6.89
   7  11 -17   -0.00    4.71
  -7  11  18    7.42    7.75
   7 -11 -18    7.65    7.82
   7  11 -18    9.17    6.42
  -7  11  19    4.86    7.39
   7  11 -19   -0.00    5.35
  -7 -11  19    0.14    5.19
  -7  11  20    9.54    7.18
   7  11 -20   12.13    6.84
  -7 -11  20   13.45    8.44
  -7  11  21    2.80    6.89
  -7 -11  21   -0.00    7.08
  -7  11  22   -0.00    6.43
   7  11 -22   -0.00    5.23
  -7 -11  22    2.23    6.97
   7  11 -23    0.36    5.64
  -7 -11  23   11.07    8.27
  -7  11  24    3.31    7.04
   7  11 -24    3.29    6.25
  -7 -11  24    4.65    7.27
  -7  11  25   -0.00    5.62
   7  11 -25    6.64    6.41
  -7 -11  25    0.46    7.37
  -7  11  26   -0.00    6.57
   7  11 -26    3.45    6.01
  -7 -11  26    0.26    8.14
  -7  11  27    2.77    7.34
   7  11 -27    0.72    5.53
  -7 -11  27    7.66    7.63
  -7  11  28    7.47    8.08
   7  11 -28    3.02    5.51
  -7  11  29    0.27    6.07
   7  11 -29    0.00    5.97
  -7  11  30   -0.00    7.09
   7  11 -30    0.00    5.94
  -7  11  31   -0.00    6.24
  -7 -11  31   -0.00    7.26
  -7  11  32    5.42    8.15
  -7  12   1    1.08    6.33
   7 -12  -1    2.27    6.53
  -7  12   2   10.33    6.99
   7 -12  -2    9.78    7.30
  -7  12   3   -0.00    6.11
   7 -12  -3    0.00    5.05
  -7  12   4    0.00    6.01
   7 -12  -4   -0.00    5.25
  -7  12   5    3.94    6.22
   7 -12  -5    0.75    6.49
  -7  12   6   24.12    9.54
   7 -12  -6   12.25    8.77
   7  12  -6   44.02    7.99
  -7  12   7    1.61    4.27
   7 -12  -7    7.51    6.47
   7  12  -7    0.00    4.31
  -7  12   8    1.83    5.47
   7 -12  -8    0.00    6.85
   7  12  -8    0.00    4.35
  -7  12   9   -0.00    5.88
   7 -12  -9    0.30    6.44
   7  12  -9    0.00    3.64
  -7  12  10   -0.00    6.35
   7 -12 -10    3.14    6.21
   7  12 -10    8.11    5.27
  -7  12  11   -0.00    6.18
   7 -12 -11    4.65    5.75
   7  12 -11    2.07    4.77
  -7  12  12   12.79    8.55
   7 -12 -12   14.32    7.50
   7  12 -12   17.72    7.44
  -7  12  13    5.21    8.03
   7 -12 -13    0.00    6.27
   7  12 -13    6.43    5.21
  -7  12  14   -0.00    7.12
   7 -12 -14   -0.00    6.73
   7  12 -14    3.43    4.35
  -7  12  15    1.24    5.52
   7 -12 -15   -0.00    5.97
   7  12 -15   -0.00    5.06
  -7  12  16   24.34    9.87
   7 -12 -16    5.82    8.23
   7  12 -16   15.58    6.71
  -7  12  17    0.55    6.32
   7 -12 -17    4.16    7.79
   7  12 -17   -0.00    4.40
  -7  12  18    0.00    6.68
   7 -12 -18   -0.00    7.47
   7  12 -18    5.44    6.69
  -7  12  19    0.97    6.34
   7 -12 -19   -0.00    6.26
   7  12 -19   -0.00    4.96
  -7  12  20    2.79    7.71
   7 -12 -20    0.54    7.12
   7  12 -20    3.57    5.95
  -7  12  21   -0.00    7.86
   7 -12 -21    7.95    7.86
   7  12 -21    0.00    5.80
  -7  12  22    2.92    7.14
   7  12 -22    1.50    6.30
  -7  12  23    5.60    6.87
   7  12 -23    0.00    4.95
  -7  12  24    5.66    6.60
  -7  12  25   10.99    8.66
   7  12 -25    0.00    6.02
  -7  12  26    4.19    6.61
   7  12 -26   -0.00    5.74
  -7 -12  27    0.19    6.25
  -7  12  28    0.00    5.72
  -7 -12  28   -0.00    7.49
  -7  12  29    3.99    7.27
  -7 -12  29   -0.00    7.75
  -7  12  30   -0.00    7.06
  -7 -12  30    0.00    7.49
  -7  13   1    0.50    5.61
   7  13  -1   -0.00    3.10
  -7  13   2   -0.00    7.04
   7 -13  -2    3.21    6.12
   7  13  -2    3.53    3.88
  -7  13   3    3.71    6.33
   7 -13  -3   -0.00    5.85
   7  13  -3    5.29    3.90
  -7  13   4   19.95   10.02
   7 -13  -4    4.11    7.17
   7  13  -4   12.24    4.83
  -7  13   5   10.93    7.54
   7 -13  -5    1.06    6.39
   7  13  -5    0.00    3.85
  -7  13   6    0.00    4.68
   7  13  -6    0.22    3.97
  -7  13   7   -0.00    4.63
   7 -13  -7    2.97    6.69
   7  13  -7    1.00    4.16
  -7  13   8    0.30    4.51
   7 -13  -8   -0.00    6.53
   7  13  -8    0.00    3.99
   7 -13  -9   21.34    8.74
   7  13  -9    0.15    4.58
  -7  13  10   11.39    7.04
   7 -13 -10    4.44    6.94
  -7  13  11    0.69    5.75
   7 -13 -11    5.33    5.92
   7  13 -11    2.15    4.24
  -7  13  12   -0.00    6.33
   7 -13 -12    3.50    5.74
   7  13 -12   -0.00    4.72
  -7  13  13    0.48    6.41
   7 -13 -13    0.00    5.67
   7  13 -13    4.43    5.45
  -7  13  14   15.08    8.05
   7 -13 -14   14.00    8.51
   7  13 -14   14.88    7.04
   7 -13 -15    3.45    6.53
   7  13 -15   -0.00    4.99
  -7  13  16    0.00    7.35
   7 -13 -16   -0.00    6.09
   7  13 -16   -0.00    4.56
  -7  13  17    1.25    8.08
   7 -13 -17    0.48    5.73
   7  13 -17    4.80    4.88
  -7  13  18    0.00    6.79
   7  13 -18   -0.00    5.54
  -7  13  19    3.61    7.01
   7 -13 -19   -0.00    6.21
   7  13 -19   -0.00    6.03
  -7  13  20    9.46    8.40
   7 -13 -20    1.79    6.78
   7  13 -20    9.36    5.86
  -7  13  21    6.15    7.26
   7 -13 -21   -0.00    7.30
   7  13 -21   -0.00    4.05
  -7  13  22    5.63    7.55
   7 -13 -22    0.00    7.38
   7  13 -22    0.54    4.28
  -7  13  23   10.98    8.45
   7 -13 -23    1.10    6.26
   7  13 -23    2.28    5.89
  -7  13  24    0.00    7.80
   7 -13 -24    0.04    6.35
  -7  13  25   -0.00    6.72
   7 -13 -25    0.00    6.35
  -7  13  26    0.00    7.88
  -7  14   1    2.67    6.73
   7 -14  -1    3.20    6.53
   7  14  -1    0.00    2.80
  -7  14   2    0.00    6.63
   7 -14  -2    0.78    7.36
   7  14  -2    4.44    3.45
  -7  14   3   -0.00    6.93
   7 -14  -3   -0.00    6.16
   7  14  -3    4.45    4.01
  -7  14   4   -0.00    5.38
   7 -14  -4    0.59    5.92
   7  14  -4   -0.00    3.31
  -7  14   5   12.47    8.60
   7 -14  -5   -0.00    5.05
   7  14  -5    0.30    3.31
  -7  14   6    6.06    7.03
   7 -14  -6    8.35    6.73
   7  14  -6    2.95    4.43
  -7  14   7   13.58    8.91
   7 -14  -7   10.93    8.22
   7  14  -7   10.65    5.58
  -7  14   8    8.40    6.75
   7  14  -8    2.47    4.19
  -7  14   9    0.00    4.50
   7 -14  -9   -0.00    6.32
   7  14  -9    3.83    4.43
  -7  14  10    5.53    6.61
   7 -14 -10    4.72    6.71
   7  14 -10    4.26    4.88
  -7  14  11    1.14    6.13
   7 -14 -11    1.41    5.80
   7  14 -11    5.46    4.59
  -7  14  12    2.27    6.05
   7 -14 -12    4.45    7.01
   7  14 -12    1.93    4.78
  -7  14  13   -0.00    5.97
   7 -14 -13    0.19    6.45
  -7  14  14   -0.00    5.58
   7  14 -14    1.20    5.03
  -7  14  15    7.00    7.54
   7 -14 -15    1.72    5.62
   7  14 -15    0.00    4.91
   7 -14 -16    7.38    7.61
   7  14 -16    2.33    5.65
   7 -14 -17    2.05    6.72
   7  14 -17    4.24    5.19
  -7  14  18    5.20    7.47
   7 -14 -18    0.44    6.56
   7  14 -18    2.22    5.23
  -7  14  19   -0.00    6.48
   7 -14 -19    4.38    6.23
   7  14 -19    3.19    6.11
  -7  14  20   -0.00    7.58
   7 -14 -20   15.33    8.97
  -7  14  21   -0.00    7.47
  -7  14  22    0.00    7.56
  -7  15   1    9.27    7.26
   7 -15  -1    0.26    6.04
   7  15  -1    1.49    2.78
  -7  15   2   -0.00    6.22
   7 -15  -2    0.00    5.23
   7  15  -2    2.74    3.20
  -7  15   3    2.94    7.04
   7 -15  -3    1.65    6.87
   7  15  -3    4.01    3.45
  -7  15   4    0.00    6.42
   7  15  -4    3.95    3.51
  -7  15   5    4.84    7.30
   7 -15  -5    0.00    6.23
   7  15  -5    0.01    3.20
  -7  15   6   -0.00    7.49
   7 -15  -6   -0.00    6.12
   7  15  -6    0.02    3.31
  -7  15   7    7.79    6.67
   7 -15  -7    0.90    5.75
   7  15  -7    2.60    3.72
  -7  15   8   -0.00    7.54
   7 -15  -8   14.93    8.58
   7  15  -8    5.43    4.57
  -7  15   9   -0.00    6.28
   7 -15  -9    6.98    6.86
   7  15  -9   -0.00    4.18
  -7  15  10   -0.00    5.38
   7  15 -10   -0.00    5.08
  -7  15  11    0.00    5.40
   7 -15 -11   -0.00    6.91
   7  15 -11    5.75    5.50
  -7  15  12    2.42    5.11
   7 -15 -12   -0.00    6.53
   7  15 -12    1.12    4.48
  -7  15  13    1.32    5.50
   7 -15 -13    4.97    7.17
   7  15 -13   -0.00    4.44
  -7  15  14    5.78    6.51
   7 -15 -14   -0.00    6.26
   7  15 -14   -0.00    4.67
  -7  15  15    2.08    7.35
   7 -15 -15    3.91    7.74
  -7  15  16   -0.00    6.80
  -7  15  17    0.00    6.78
  -7  16   1    5.00    7.95
   7 -16  -1   -0.00    7.88
   7  16  -1    3.68    3.41
  -7  16   2   -0.00    6.71
   7 -16  -2   11.66    9.12
  -7  16   3    1.70    5.67
   7 -16  -3   -0.00    6.74
  -7  16   4   -0.00    5.88
   7 -16  -4    4.97    6.84
   7  16  -4   -0.00    3.43
  -7  16   5   -0.00    5.87
   7 -16  -5   -0.00    7.19
   7  16  -5    4.65    3.99
  -7  16   6    2.61    6.24
   7  16  -6   -0.00    2.98
  -7  16   7    1.90    6.28
   7 -16  -7    5.78    6.52
   7  16  -7    0.00    3.89
   7 -16  -8   -0.00    6.67
   7  16  -8    0.48    3.84
  -7  16   9    6.39    7.37
   7 -16  -9    0.67    5.87
   7  16  -9    0.00    3.87
  -7  16  10   -0.00    6.25
   7 -16 -10    1.89    6.35
  -7  16  11    4.64    5.53
   7 -16 -11    1.90    7.32
  -7  17   1    3.51    8.23
   7 -17  -1    0.00    6.36
   7  17  -1    1.39    3.30
  -7  17   2    5.59    6.92
   7 -17  -2   -0.00    7.15
   7  17  -2    0.00    3.21
   7 -17  -3   -0.00    6.86
   7  17  -3    4.81    3.98
   7 -17  -4   10.28    9.03
   7 -17  -5    2.77    6.81
   7 -17  -6    9.12    7.11
  -6   0   1    0.81    4.66
  -6   0   1    1.05    4.47
  -6   0   1   -0.00    4.42
   6   0  -1   -0.00    4.69
   6   0  -1   -0.00    5.11
  -6   0   2  326.75   27.46
  -6   0   2  335.70   26.95
   6   0  -2  279.31   25.75
   6   0  -2  340.77   27.99
  -6   0   3   -0.00    4.88
  -6   0   3   -0.00    4.14
   6   0  -3    1.55    4.27
   6   0  -3    0.00    5.09
  -6   0   4   24.52    6.50
   6   0  -4   22.26    6.22
   6   0  -4   15.34    6.67
  -6   0   5    6.14    4.92
  -6   0   5   -0.00    3.80
   6   0  -5    3.22    4.13
   6   0  -5    0.00    4.77
  -6   0   6 1046.91   77.12
  -6   0   6 1087.56   76.76
   6   0  -6 1215.66   77.17
   6   0  -6 1082.38   78.43
  -6   0   7    0.72    4.54
  -6   0   7   -0.00    4.15
   6   0  -7    2.57    4.39
   6   0  -7    2.11    4.94
  -6   0   8   17.87    6.09
  -6   0   8   20.36    6.05
   6   0  -8   24.15    6.54
   6   0  -8   22.58    7.53
  -6   0   9   -0.00    4.70
  -6   0   9   -0.00    4.26
   6   0  -9   -0.00    4.30
  -6   0  10  213.27   23.60
  -6   0  10  274.67   24.67
   6   0 -10  259.55   23.88
   6   0 -10  251.58   24.81
  -6   0  11   -0.00    4.35
  -6   0  11   -0.00    3.68
   6   0 -11   -0.00    4.29
   6   0 -11    0.95    4.28
  -6   0  12  218.47   22.79
  -6   0  12  226.60   22.39
   6   0 -12  220.31   23.35
  -6   0  13   -0.00    4.36
  -6   0  13    0.00    4.07
   6   0 -13   -0.00    3.78
  -6   0  14   84.46   13.39
   6   0 -14   72.46   12.70
  -6   0  15    0.00    4.84
   6   0 -15   -0.00    4.43
  -6   0  16  164.39   20.49
   6   0 -16  237.07   24.66
   6   0 -17   -0.00    5.72
   6   0 -18  144.59   19.56
  -6   0  19   -0.00    5.82
   6   0 -19   -0.00    4.83
  -6   0  20    5.37    5.75
   6   0 -20    7.46    6.94
  -6   0  21    2.84    6.17
   6   0 -21    1.50    6.24
  -6   0  22   54.95   13.35
   6   0 -22   51.88   13.31
  -6   0  23    7.58    6.84
   6   0 -23    0.00    6.17
   6   0 -24    0.00    6.24
  -6   0  25    3.64    6.27
   6   0 -25    3.84    8.38
  -6   0  26   22.39    9.21
   6   0 -26   34.94   11.80
  -6   0  27    1.79    5.85
   6   0 -27    3.23    6.50
  -6   0  28   20.65    9.08
  -6   0  29    6.08    7.09
  -6   0  30   12.04    8.95
  -6   0  31   10.96    7.91
  -6   0  32   21.57   10.42
  -6   0  33   -0.00    8.32
  -6   0  34   -0.00    6.64
  -6   0  35    0.48    6.59
  -6   0  36    1.91    6.40
  -6   0  37    7.64    7.54
  -6   0  38   10.65    8.39
  -6   1   1    2.60    4.76
  -6   1   1    0.00    4.18
  -6   1   1    0.00    5.22
   6  -1  -1    7.90    5.31
   6  -1  -1    5.63    5.03
   6  -1  -1   -0.00    4.95
   6   1  -1    3.24    4.21
   6   1  -1    4.25    4.10
  -6  -1   1    0.59    3.96
  -6   1   2  616.93   43.37
  -6   1   2  551.86   42.76
  -6   1   2  516.53   41.06
   6  -1  -2  502.92   40.56
   6   1  -2  540.45   40.57
   6   1  -2  502.41   40.47
  -6  -1   2  567.74   41.37
  -6  -1   2  568.54   40.61
  -6   1   3   24.97    7.02
  -6   1   3   15.44    5.73
   6  -1  -3   25.30    6.68
   6  -1  -3   13.65    6.63
   6   1  -3   30.65    6.82
  -6  -1   3   25.89    6.66
  -6  -1   3   25.06    6.18
  -6   1   4  693.00   52.68
   6  -1  -4  714.51   52.06
   6  -1  -4  674.53   52.88
   6   1  -4  724.62   52.67
  -6  -1   4  712.23   51.78
  -6  -1   4  736.49   51.35
  -6   1   5   83.26   12.70
  -6   1   5  110.01   13.31
   6  -1  -5  116.02   13.58
   6  -1  -5  109.31   14.08
   6   1  -5  101.47   11.98
   6   1  -5   85.66   12.43
  -6  -1   5   89.52   12.22
  -6  -1   5   87.66   11.60
  -6   1   6   58.82   10.82
  -6   1   6   86.12   11.58
   6  -1  -6   75.99   10.90
   6  -1  -6   61.87   11.18
   6   1  -6   81.29   10.96
  -6  -1   6   69.65   10.77
  -6  -1   6   61.98    9.96
  -6   1   7  206.46   20.94
  -6   1   7  186.13   19.89
   6  -1  -7  229.18   20.43
   6  -1  -7  178.01   20.24
   6   1  -7  209.03   19.64
   6   1  -7  192.24   20.01
  -6  -1   7  176.95   19.46
  -6  -1   7  199.57   19.56
  -6   1   8  585.71   45.59
  -6   1   8  614.59   45.59
   6  -1  -8  591.35   44.25
   6   1  -8  583.04   44.29
   6   1  -8  550.04   44.90
  -6  -1   8  571.88   44.01
  -6   1   9    0.00    4.82
  -6   1   9    4.50    4.35
   6  -1  -9    2.52    4.85
   6  -1  -9   10.77    6.72
   6   1  -9    8.86    5.63
   6   1  -9    6.48    5.89
  -6  -1   9   13.39    6.54
  -6  -1   9    4.11    4.16
  -6   1  10   74.84   12.10
  -6   1  10   75.52   11.53
   6  -1 -10   71.48   11.46
   6  -1 -10  102.92   14.10
   6   1 -10   74.14   11.20
   6   1 -10   64.29   11.34
  -6  -1  10   82.17   12.03
  -6  -1  10   78.40   11.26
  -6   1  11    8.72    5.53
  -6   1  11    8.87    5.46
   6  -1 -11    9.20    5.86
   6   1 -11    4.50    5.40
   6   1 -11   19.92    6.91
  -6  -1  11   29.16    7.71
  -6  -1  11    3.57    4.38
  -6   1  12  251.21   25.04
   6  -1 -12  253.71   26.38
   6   1 -12  289.32   26.86
  -6   1  13   39.12    9.75
  -6   1  13   45.52    9.81
   6  -1 -13   52.42   10.58
   6   1 -13   26.88    8.58
  -6  -1  13   41.49    9.19
  -6   1  14  124.34   17.17
  -6   1  14  186.52   19.66
   6  -1 -14  121.81   17.55
   6   1 -14  138.70   17.69
  -6  -1  14  146.79   17.48
  -6   1  15    9.31    6.85
  -6   1  15    6.25    4.78
   6  -1 -15   -0.00    5.18
   6   1 -15    8.14    5.55
  -6  -1  15    6.89    5.89
  -6   1  16    5.48    5.22
   6  -1 -16    5.44    6.16
   6   1 -16   14.60    7.73
  -6  -1  16    5.02    5.94
   6  -1 -17    2.18    5.32
   6   1 -17    4.20    6.69
   6  -1 -18  177.22   21.88
   6   1 -18  165.97   21.38
  -6   1  19   20.97    8.20
   6  -1 -19   43.56   10.59
   6   1 -19   36.66   10.58
  -6   1  20   -0.00    7.13
   6  -1 -20   -0.00    5.31
   6   1 -20    6.48    6.73
  -6  -1  20    0.00    5.63
  -6   1  21    6.28    5.72
   6  -1 -21    7.31    6.89
   6   1 -21    0.12    6.09
  -6  -1  21    4.60    6.15
  -6   1  22    0.00    6.34
  -6  -1  22    4.46    6.60
  -6   1  23    0.67    6.96
   6  -1 -23   13.43    8.16
  -6  -1  23   10.76    7.02
  -6   1  24   14.98    8.16
   6  -1 -24   31.13   11.58
   6   1 -24   20.81    9.12
  -6  -1  24    3.75    7.31
  -6   1  25    2.53    6.51
   6  -1 -25    7.66    6.70
  -6  -1  25    1.79    6.93
  -6   1  26    0.00    6.17
   6  -1 -26   -0.00    6.66
  -6  -1  26   -0.00    5.38
  -6  -1  27   -0.00    7.38
  -6   1  28   13.91   10.06
  -6  -1  28   21.56    9.45
  -6   1  29    2.20    7.22
  -6  -1  29    0.21    8.29
  -6   1  30   22.41    9.69
  -6  -1  30   14.80    9.49
  -6   1  31    9.15    9.02
  -6  -1  31    0.00    7.42
  -6   1  32    2.41    7.36
  -6  -1  32   -0.00    7.58
  -6   1  33   -0.00    7.11
  -6  -1  33    0.92    7.82
  -6   1  34   13.64   10.26
  -6  -1  34   10.99    9.07
  -6   1  35    1.65    6.70
  -6  -1  35   -0.00    6.57
  -6   1  36    2.01    8.12
  -6  -1  36   10.46    7.71
  -6   1  37   -0.00    7.45
  -6  -1  37   -0.00    7.45
  -6   1  38    3.25    7.94
  -6  -1  38    7.71    8.13
  -6   2   1    0.00    5.80
  -6   2   1    0.61    4.40
  -6   2   1    0.00    4.43
   6  -2  -1   -0.00    4.68
   6  -2  -1    6.03    4.71
   6   2  -1    2.25    3.85
  -6  -2   1    6.30    4.48
  -6  -2   1    0.64    3.64
  -6  -2   1    6.61    3.67
  -6   2   2   21.82    6.37
  -6   2   2    9.02    5.39
  -6   2   2    9.12    5.61
   6  -2  -2   15.18    6.17
   6  -2  -2   14.33    5.49
   6  -2  -2   10.77    6.52
   6   2  -2   14.91    5.03
   6   2  -2   13.00    5.19
  -6  -2   2   15.92    4.92
  -6  -2   2   13.97    4.57
  -6   2   3   -0.00    5.29
  -6   2   3    4.82    5.52
   6  -2  -3    1.59    5.08
   6  -2  -3    0.00    4.23
   6   2  -3    4.06    3.89
   6   2  -3   -0.00    3.93
  -6  -2   3    0.00    4.19
  -6  -2   3   -0.00    3.24
  -6   2   4   69.30   10.95
   6  -2  -4   58.35    9.73
   6  -2  -4   56.87   10.92
   6   2  -4   59.06    9.25
   6   2  -4   59.44    9.42
  -6  -2   4   66.49    9.49
  -6  -2   4   71.02    9.22
  -6   2   5   13.71    5.74
  -6   2   5   15.45    6.23
   6  -2  -5    8.25    5.22
   6  -2  -5    6.57    6.39
   6   2  -5    7.76    4.60
   6   2  -5    8.57    4.80
  -6  -2   5   10.53    5.20
  -6  -2   5    9.63    4.26
  -6   2   6  288.02   26.50
   6  -2  -6  273.09   25.14
   6  -2  -6  237.46   25.42
   6   2  -6  303.52   24.69
   6   2  -6  270.06   24.84
  -6  -2   6  263.90   24.36
  -6  -2   6  290.86   23.77
  -6   2   7   54.93   10.26
  -6   2   7   39.61    8.60
   6  -2  -7   47.80    9.21
   6   2  -7   36.99    8.17
   6   2  -7   51.44    9.30
  -6  -2   7   45.91    9.12
  -6  -2   7   56.07    8.87
  -6   2   8   -0.00    5.53
  -6   2   8    0.00    4.18
   6  -2  -8    5.35    5.23
   6  -2  -8    0.00    5.10
   6   2  -8    7.92    5.19
   6   2  -8    5.92    5.38
  -6  -2   8    0.00    4.32
  -6  -2   8    3.34    3.58
  -6   2   9   -0.00    4.19
  -6   2   9    0.71    3.63
   6  -2  -9    8.19    4.82
   6  -2  -9    1.46    4.00
   6   2  -9    0.00    4.25
   6   2  -9   -0.00    3.62
  -6  -2   9    4.20    4.91
  -6  -2   9   -0.00    3.62
  -6   2  10  266.39   24.43
   6  -2 -10  203.59   23.29
   6   2 -10  256.62   23.36
   6   2 -10  232.66   23.12
  -6  -2  10  206.17   21.46
  -6   2  11  200.17   21.31
  -6   2  11  226.79   22.08
   6   2 -11  217.58   21.65
  -6  -2  11  157.27   18.91
  -6   2  12   93.56   13.66
  -6   2  12   64.47   11.47
   6  -2 -12  107.61   15.14
   6   2 -12   59.37   11.34
  -6  -2  12   96.29   13.08
  -6   2  13    3.52    5.76
  -6   2  13   11.24    5.51
   6  -2 -13    1.25    4.58
  -6  -2  13    6.09    5.92
  -6   2  14  114.50   15.52
  -6   2  14   85.67   13.32
   6  -2 -14   91.20   14.64
   6   2 -14   64.21   12.32
  -6  -2  14   66.95   12.46
  -6   2  15   22.70    8.11
  -6   2  15   25.64    7.74
   6  -2 -15   34.65    9.23
   6   2 -15   27.14    7.88
  -6   2  16   50.81   11.09
   6  -2 -16   60.68   12.47
   6   2 -16   69.04   12.27
  -6  -2  16   56.83   11.35
   6   2 -17   23.63    7.74
  -6   2  18    0.78    6.19
  -6   2  18   15.27    6.95
   6  -2 -18    0.00    6.29
   6   2 -18    4.47    5.99
  -6   2  19    2.86    6.72
   6  -2 -19   11.49    7.08
   6   2 -19   14.19    8.10
  -6  -2  19   10.76    7.49
  -6   2  20  123.55   17.55
   6  -2 -20  108.50   17.49
   6   2 -20   95.57   16.33
  -6  -2  20  104.13   16.53
  -6   2  21    2.61    5.90
   6  -2 -21    1.71    6.08
  -6  -2  21   -0.00    6.05
  -6   2  22   22.21    8.90
   6  -2 -22   23.80    9.79
  -6  -2  22    5.75    8.24
  -6   2  23    3.65    7.19
   6  -2 -23    0.36    5.19
  -6  -2  23    6.60    7.75
  -6   2  24   14.59    8.31
   6  -2 -24    8.62    6.82
  -6  -2  24    0.17    6.25
  -6   2  25    7.59    7.36
   6  -2 -25   10.98    7.90
  -6  -2  25    9.14    8.11
  -6   2  26   24.06    9.19
  -6  -2  26   13.20    9.36
  -6   2  27    1.51    5.96
   6   2 -27   -0.00    5.36
  -6  -2  27    3.67    7.68
  -6   2  28   13.20    7.92
   6   2 -28    4.13    6.00
  -6  -2  28   13.52    9.76
  -6   2  29    4.96    7.78
   6   2 -29    1.07    5.78
  -6  -2  29    1.56    7.04
  -6   2  30   21.97    9.33
   6   2 -30    1.84    5.18
  -6  -2  30    2.74    7.53
  -6   2  31   -0.00    7.17
  -6  -2  31   -0.00    8.19
  -6   2  32   17.11   10.30
  -6  -2  32   15.16    8.57
  -6   2  33    0.00    6.97
  -6  -2  33   -0.00    7.53
  -6   2  34    3.29    7.36
  -6  -2  34    5.18    8.89
  -6   2  35   -0.00    6.78
  -6  -2  35    6.84    6.48
  -6   2  36    0.00    6.95
  -6  -2  36    5.58    6.81
  -6   2  37   -0.00    6.56
  -6  -2  37    3.11    7.48
  -6   2  38   -0.00    7.10
  -6   3   1    0.00    5.71
  -6   3   1    4.98    5.55
  -6   3   1    4.14    5.29
   6  -3  -1    0.00    4.79
   6  -3  -1    3.63    4.29
   6  -3  -1    5.17    5.71
   6   3  -1    0.00    3.14
   6   3  -1   -0.00    3.46
  -6  -3   1   -0.00    2.78
  -6  -3   1    0.34    2.54
  -6   3   2   99.05   14.35
  -6   3   2  102.84   14.59
   6  -3  -2  113.82   14.91
   6  -3  -2  140.49   16.33
   6   3  -2  108.82   12.70
  -6  -3   2  130.46   13.40
  -6  -3   2  129.07   11.67
  -6   3   3  117.14   15.07
  -6   3   3  111.17   14.37
   6  -3  -3  116.56   15.24
   6  -3  -3  106.60   13.89
   6  -3  -3  134.84   15.94
   6   3  -3  109.64   12.34
   6   3  -3  104.35   12.51
  -6  -3   3  111.86   12.53
  -6  -3   3  119.24   11.55
  -6   3   4   36.02    8.53
  -6   3   4   30.21    7.95
   6  -3  -4   20.67    6.55
   6  -3  -4   29.78    8.48
   6   3  -4   31.21    6.81
   6   3  -4   25.59    6.40
  -6  -3   4   14.47    5.58
  -6  -3   4   35.73    6.07
  -6   3   5   10.37    5.96
  -6   3   5   15.14    6.21
   6  -3  -5    0.47    4.45
   6  -3  -5    8.51    5.82
   6   3  -5    6.91    4.38
   6   3  -5    6.37    4.22
  -6  -3   5    9.32    5.00
  -6  -3   5    6.04    3.51
  -6   3   6   15.44    6.12
  -6   3   6   18.46    6.86
   6  -3  -6    7.13    4.62
   6  -3  -6   27.05    8.35
   6   3  -6   25.46    6.33
   6   3  -6   15.86    5.53
  -6  -3   6    8.22    4.76
  -6  -3   6    9.15    4.04
  -6   3   7   23.87    7.34
  -6   3   7   11.62    6.07
   6  -3  -7   18.90    6.86
   6  -3  -7   17.53    7.66
   6   3  -7   17.49    5.86
   6   3  -7   21.08    6.25
  -6  -3   7   21.89    6.35
  -6   3   8  312.87   29.39
   6  -3  -8  271.97   29.26
   6   3  -8  438.70   30.68
  -6  -3   8  296.69   26.95
  -6   3   9   71.77   11.94
   6  -3  -9   62.92   11.87
   6   3  -9   61.75   10.26
   6   3  -9   61.20   10.20
  -6  -3   9   68.52   10.57
  -6   3  10   18.54    7.17
  -6   3  10   28.38    7.47
   6  -3 -10   16.04    7.39
   6   3 -10   31.58    7.84
   6   3 -10   24.06    7.00
  -6  -3  10   17.54    6.40
  -6   3  11    3.90    5.69
  -6   3  11    2.71    4.80
   6  -3 -11    7.33    6.18
   6   3 -11    0.00    4.15
   6   3 -11    1.42    4.16
  -6  -3  11    0.00    4.25
  -6   3  12   82.13   12.95
   6  -3 -12   70.08   12.45
   6   3 -12   58.24   10.98
  -6   3  13  101.87   15.18
  -6   3  13  121.52   16.29
   6  -3 -13  122.41   17.09
   6   3 -13  120.49   15.91
  -6  -3  13  117.03   15.59
  -6   3  14  167.89   19.75
  -6   3  14  156.26   18.74
   6  -3 -14  149.14   19.58
   6   3 -14  145.63   18.62
  -6  -3  14  122.89   17.07
   6  -3 -15    8.61    6.45
   6   3 -15   20.22    7.50
  -6  -3  15    4.68    5.29
  -6   3  16   17.11    6.89
   6  -3 -16    2.91    5.63
   6   3 -16   23.81    7.79
  -6  -3  16   19.44    7.63
  -6   3  17   71.04   12.58
   6  -3 -17   56.31   12.82
   6   3 -17   60.62   12.72
  -6   3  18   75.76   14.48
  -6   3  18   94.13   15.26
   6  -3 -18  140.24   18.96
  -6   3  19   12.70    8.40
  -6   3  19   23.05    8.72
   6  -3 -19   32.97   10.45
  -6  -3  19   19.29    8.84
  -6   3  20   -0.00    6.77
  -6   3  20    3.85    5.36
   6  -3 -20   -0.00    5.77
  -6  -3  20    1.39    6.45
  -6   3  21    2.45    6.14
   6  -3 -21   11.03    7.72
  -6  -3  21   -0.00    6.38
  -6   3  22   36.96   11.20
   6  -3 -22   59.96   13.89
  -6  -3  22   34.42   11.28
  -6   3  23    5.46    6.04
   6   3 -23   16.15    8.14
  -6  -3  23   15.12    8.08
  -6   3  24   16.87    9.46
   6   3 -24   65.10   14.46
  -6   3  25    0.81    6.15
   6   3 -25    1.42    6.08
  -6   3  26    3.66    6.55
   6   3 -26    3.13    6.93
  -6  -3  26    9.66    7.20
   6   3 -27   -0.00    6.74
  -6  -3  27    3.06    7.78
  -6   3  28    9.98    7.03
   6   3 -28   14.66    8.67
  -6  -3  28   26.94   10.58
  -6   3  29    9.23    6.92
   6   3 -29    5.55    7.93
  -6  -3  29    3.31    8.39
  -6   3  30   14.13    8.48
   6   3 -30    4.49    7.27
  -6  -3  30    9.05    8.78
  -6   3  31    9.32    7.71
   6   3 -31   -0.00    6.95
  -6  -3  31   -0.00    6.95
  -6   3  32    1.32    6.91
  -6  -3  32    0.00    8.38
  -6   3  33   -0.00    6.59
  -6  -3  33    7.31    7.92
  -6   3  34   12.06    7.92
  -6   3  35   -0.00    7.42
  -6   3  36   -0.00    6.64
  -6   3  37   -0.00    7.18
  -6  -3  37    0.00    8.49
  -6   3  38   -0.00    8.89
  -6   4   1  190.14   20.57
  -6   4   1  185.67   19.63
   6  -4  -1  154.35   18.58
   6  -4  -1  178.18   18.82
   6  -4  -1  193.38   20.58
   6   4  -1  164.36   15.54
  -6  -4   1  176.34   15.88
  -6  -4   1  159.24   13.75
  -6   4   2   16.71    7.88
  -6   4   2   10.26    6.74
  -6   4   2   14.21    6.02
   6  -4  -2   15.21    7.23
   6  -4  -2   12.39    6.05
   6  -4  -2   18.90    7.38
   6   4  -2    9.25    4.19
   6   4  -2   18.88    4.94
  -6  -4   2   12.00    4.27
  -6   4   3   12.68    6.16
  -6   4   3   -0.00    4.17
  -6   4   3    7.30    5.40
   6  -4  -3    0.00    4.66
   6  -4  -3    5.52    5.02
   6  -4  -3    0.10    5.66
   6   4  -3    0.00    3.51
   6   4  -3    2.81    3.26
  -6  -4   3    4.23    3.86
  -6   4   4   14.35    6.74
  -6   4   4    3.15    4.33
   6  -4  -4   15.10    7.15
   6  -4  -4    7.07    6.45
   6   4  -4   12.17    4.76
  -6  -4   4    9.53    4.31
  -6   4   5  201.99   22.36
  -6   4   5  181.25   21.21
   6  -4  -5  205.14   22.65
   6   4  -5  252.98   21.25
   6   4  -5  253.68   21.20
  -6  -4   5  217.96   20.02
  -6  -4   5  215.42   18.11
  -6   4   6  193.76   22.23
  -6   4   6  248.65   23.37
   6  -4  -6  225.90   23.42
   6   4  -6  227.08   20.79
   6   4  -6  198.94   20.14
  -6   4   7   56.64   11.20
  -6   4   7   53.66   10.81
   6  -4  -7   63.74   11.69
   6   4  -7   69.91   10.44
   6   4  -7   60.57    9.76
  -6  -4   7   50.73    9.02
  -6   4   8   -0.00    4.33
  -6   4   8    5.20    4.83
   6  -4  -8    5.00    5.25
   6   4  -8    0.79    4.42
   6   4  -8    6.16    4.79
  -6  -4   8    0.00    3.74
  -6   4   9   39.89    9.39
  -6   4   9   60.17   10.90
   6  -4  -9   45.12   10.66
   6   4  -9   55.97    9.47
   6   4  -9   41.16    8.98
  -6  -4   9   52.12    9.42
  -6   4  10   60.81   11.01
   6  -4 -10   31.58    9.21
   6   4 -10   32.39    7.60
  -6  -4  10   27.18    7.37
  -6   4  11   99.26   15.13
  -6   4  11  129.46   16.35
   6  -4 -11   80.46   14.67
   6   4 -11  111.30   13.96
   6   4 -11   97.70   14.16
  -6  -4  11  105.35   14.25
  -6   4  12   71.21   12.81
  -6   4  12   83.94   13.34
   6  -4 -12  102.00   15.32
   6   4 -12   99.72   13.90
  -6  -4  12   81.05   13.19
  -6   4  13   46.22   10.46
  -6   4  13   35.36    8.94
   6  -4 -13   32.21    9.21
   6   4 -13   19.54    7.49
  -6  -4  13   21.33    7.81
  -6   4  14   -0.00    4.36
   6  -4 -14    1.22    6.18
   6   4 -14    8.81    6.04
  -6  -4  14    6.03    6.54
  -6   4  15  126.88   17.25
   6  -4 -15  100.00   16.61
  -6  -4  15  118.05   16.24
  -6   4  16  135.81   18.87
   6  -4 -16  154.06   20.38
  -6  -4  16  156.90   19.68
  -6   4  17    6.60    6.44
   6  -4 -17    1.15    6.41
  -6   4  18   31.02   10.00
  -6   4  18   35.29   10.15
   6  -4 -18   36.16   11.20
  -6   4  19   71.19   13.14
  -6   4  19   82.27   14.48
   6  -4 -19   92.50   16.16
  -6  -4  19   36.11   11.36
  -6   4  20   74.02   13.96
  -6   4  20   72.42   14.22
   6  -4 -20   80.98   16.00
   6   4 -20   74.47   13.87
  -6  -4  20   50.26   12.72
  -6   4  21    5.36    9.08
  -6   4  21    0.30    5.72
   6  -4 -21    1.54    6.94
   6   4 -21    3.12    6.15
  -6  -4  21    4.08    7.26
  -6   4  22    4.18    6.99
   6   4 -22    0.57    5.28
  -6  -4  22    0.00    7.40
  -6   4  23    0.00    6.32
   6   4 -23    2.26    5.63
  -6  -4  23    4.01    8.47
  -6   4  24   10.18    8.05
   6   4 -24   -0.00    6.40
  -6  -4  24   14.78    9.18
  -6   4  25    5.07    7.40
   6   4 -25    5.24    6.88
  -6  -4  25    0.00    6.76
  -6   4  26    2.30    6.92
   6   4 -26    5.38    6.44
  -6  -4  26   -0.00    7.87
  -6   4  27    7.12    8.61
   6   4 -27    4.36    7.90
  -6  -4  27   -0.00    8.22
  -6   4  28    3.77    7.58
   6   4 -28    3.69    7.65
  -6  -4  28   15.66    9.20
  -6   4  29   -0.00    6.46
   6   4 -29    1.67    6.61
  -6  -4  29   -0.00    7.51
  -6   4  30   12.44    8.31
   6   4 -30    3.11    6.69
  -6  -4  30    9.06    8.03
  -6   4  31    5.09    6.62
   6   4 -31    5.74    7.32
  -6  -4  31    2.51    8.59
  -6   4  32    9.07    8.32
  -6  -4  32   13.64    9.82
  -6   4  33   -0.00    6.74
  -6  -4  33    7.78    8.36
  -6   4  34    0.00    7.68
  -6  -4  34   -0.00    7.54
  -6   4  35   -0.00    7.57
  -6  -4  35    3.07    8.56
  -6  -4  36   -0.00    8.75
  -6  -4  37    8.27   10.60
  -6   5   1   16.03    6.72
  -6   5   1   36.69    8.33
   6  -5  -1   13.43    6.88
   6  -5  -1   23.35    8.13
   6   5  -1   16.31    4.55
   6   5  -1    8.61    3.61
  -6  -5   1    9.48    3.85
  -6  -5   1   13.71    2.98
  -6  -5   1    6.10    2.27
  -6   5   2   90.09   13.87
  -6   5   2   73.72   13.03
  -6   5   2   91.50   13.64
   6  -5  -2   81.60   13.16
   6  -5  -2  101.67   15.04
   6   5  -2   86.39   10.53
   6   5  -2   71.97    9.65
  -6  -5   2   87.40   10.19
  -6  -5   2   90.72    8.21
  -6   5   3  146.83   17.29
  -6   5   3  103.72   15.47
  -6   5   3  106.36   15.04
   6  -5  -3  106.55   15.33
   6  -5  -3  144.25   17.57
   6   5  -3  104.00   12.35
   6   5  -3  118.92   13.12
  -6  -5   3  124.13   13.00
  -6  -5   3  117.35   10.71
  -6   5   4   86.94   13.95
  -6   5   4  111.23   15.62
  -6   5   4   83.29   13.32
   6  -5  -4  101.75   14.81
   6  -5  -4  109.45   15.32
   6   5  -4  115.89   12.20
   6   5  -4   92.59   11.91
  -6  -5   4   97.77   11.54
  -6   5   5    0.97    4.64
  -6   5   5    2.22    4.01
   6  -5  -5    0.00    4.66
   6  -5  -5    4.99    5.84
   6   5  -5    0.00    3.38
   6   5  -5    5.61    3.71
  -6  -5   5    3.37    3.50
  -6   5   6    2.59    5.47
  -6   5   6   -0.00    4.09
   6  -5  -6    1.28    4.84
   6  -5  -6    2.55    5.52
   6   5  -6    0.00    3.20
   6   5  -6    2.89    3.46
  -6  -5   6    2.39    3.86
  -6   5   7   50.11   10.92
  -6   5   7   47.43   10.40
   6  -5  -7   55.59   11.35
   6   5  -7   71.31   10.22
   6   5  -7   70.15    9.85
  -6  -5   7   58.74    9.59
  -6   5   8   54.41   10.43
   6  -5  -8   38.73    9.65
   6   5  -8   27.95    7.20
   6   5  -8   40.82    7.67
  -6  -5   8   36.28    7.78
  -6   5   9   67.20   12.60
  -6   5   9   71.31   12.83
   6  -5  -9   64.60   12.38
   6   5  -9   91.16   12.09
   6   5  -9   86.86   11.93
  -6  -5   9   72.41   11.07
  -6   5  10   40.87    9.38
  -6   5  10   36.95    9.72
   6  -5 -10   36.28    9.68
   6   5 -10   33.04    8.06
   6   5 -10   34.47    7.96
  -6  -5  10   40.28    8.94
  -6   5  11    2.55    5.50
  -6   5  11    6.81    6.15
   6  -5 -11    7.12    6.57
   6   5 -11    3.73    4.31
   6   5 -11   -0.00    3.67
  -6  -5  11    0.87    4.53
  -6   5  12   11.33    6.88
   6  -5 -12   13.35    7.31
  -6  -5  12    5.34    5.69
  -6   5  13  201.54   21.75
   6  -5 -13  130.96   19.54
  -6   5  14  239.33   25.24
   6  -5 -14  236.99   26.20
  -6  -5  14  201.52   23.36
  -6   5  15   -0.00    6.14
   6  -5 -15    0.00    6.27
  -6  -5  15    0.00    4.63
  -6   5  16    0.00    5.58
  -6   5  16    0.00    5.58
  -6   5  17   -0.00    5.01
   6  -5 -17    1.79    6.19
   6   5 -17    0.60    4.81
  -6   5  18   84.97   14.73
  -6   5  18   98.30   15.90
   6  -5 -18   75.25   14.97
   6   5 -18   77.76   14.36
  -6   5  19   15.36    8.42
  -6   5  19   12.95    7.30
   6  -5 -19   19.61    8.56
   6   5 -19    8.99    7.07
  -6  -5  19    5.80    7.07
  -6   5  20    9.98    7.42
   6   5 -20    8.97    7.32
  -6  -5  20    8.80    8.36
  -6   5  21   -0.00    6.28
   6   5 -21    5.90    5.39
  -6  -5  21    0.31    6.25
  -6   5  22   -0.00    5.78
   6   5 -22   -0.00    5.13
  -6  -5  22   -0.00    5.94
  -6   5  23   14.99    8.34
   6   5 -23   38.86   10.88
  -6  -5  23   10.83    8.78
  -6   5  24   18.45    8.56
   6   5 -24    0.00    7.33
  -6  -5  24   19.33    9.37
  -6   5  25    1.25    6.16
   6   5 -25    5.61    6.59
  -6  -5  25   11.86    8.92
  -6   5  26   -0.00    6.23
   6   5 -26   -0.00    6.00
  -6  -5  26   -0.00    7.41
  -6   5  27   -0.00    6.32
   6   5 -27    1.63    5.36
  -6  -5  27   -0.00    8.03
  -6   5  28    3.36    6.75
   6   5 -28    6.49    6.78
  -6  -5  28    5.70    6.93
  -6   5  29    1.92    6.54
   6   5 -29    4.70    6.79
  -6  -5  29    7.74    9.44
  -6   5  30    1.00    6.78
   6   5 -30    1.64    5.98
  -6  -5  30   16.80    9.23
  -6   5  31   -0.00    6.19
   6   5 -31   -0.00    7.58
  -6  -5  31    3.26    9.09
  -6   5  32   -0.00    5.45
   6   5 -32   -0.00    7.17
  -6  -5  32   -0.00    9.20
  -6   5  33   -0.00    8.24
  -6  -5  33   12.74    9.37
  -6   5  34    2.78    7.31
  -6  -5  34    1.53    7.45
  -6   5  35    4.64    7.20
  -6  -5  35    6.60    8.78
  -6   5  36    0.68    7.01
  -6  -5  36    8.26    9.30
  -6   5  37    4.90    8.11
  -6   5  38    4.44    7.45
  -6   6   1  143.59   17.97
  -6   6   1  124.46   16.40
   6  -6  -1  116.06   16.42
   6   6  -1  133.95   12.78
  -6  -6   1  107.82   11.82
  -6   6   2   31.54    8.58
   6  -6  -2   36.41    8.78
   6  -6  -2   35.03    9.99
   6   6  -2   38.03    6.22
   6   6  -2   30.36    5.80
  -6  -6   2   35.16    6.22
  -6  -6   2   34.00    4.39
  -6  -6   2   25.53    3.79
  -6   6   3    9.56    6.58
  -6   6   3    6.89    5.93
   6  -6  -3    8.39    5.97
   6  -6  -3    0.00    5.08
   6   6  -3    3.99    3.42
   6   6  -3    3.09    3.23
  -6  -6   3    4.20    3.29
  -6   6   4   24.49    8.87
  -6   6   4   18.02    7.11
  -6   6   4   16.61    7.75
   6  -6  -4   19.43    7.62
   6  -6  -4   14.60    7.30
   6   6  -4   10.56    4.59
   6   6  -4   16.45    4.92
  -6  -6   4   13.88    4.67
  -6   6   5   99.94   15.21
  -6   6   5  117.54   15.95
   6  -6  -5  118.83   16.10
   6   6  -5  112.81   12.75
   6   6  -5  112.37   12.87
  -6  -6   5  118.78   13.00
  -6   6   6   84.80   13.42
  -6   6   6   93.33   14.11
   6  -6  -6   92.12   13.91
   6  -6  -6   73.47   13.33
   6   6  -6   73.93   10.39
   6   6  -6   93.53   11.23
  -6  -6   6   71.74   10.47
  -6   6   7   62.42   11.75
  -6   6   7   59.44   11.73
   6  -6  -7   58.22   11.22
   6  -6  -7   47.28   11.24
   6   6  -7   50.54    8.75
   6   6  -7   54.97    8.94
  -6  -6   7   49.60    8.80
  -6   6   8   22.86    8.48
  -6   6   8    9.50    6.63
   6  -6  -8   16.94    7.73
   6   6  -8   10.10    5.20
  -6  -6   8    9.57    5.52
   6   6  -9   83.24   11.83
  -6  -6   9  100.38   13.40
  -6   6  10   67.03   12.90
   6  -6 -10   83.02   13.98
   6   6 -10   71.69   11.15
  -6   6  11   65.18   12.49
   6  -6 -11   66.50   13.24
  -6  -6  11   60.74   11.38
  -6   6  12   60.28   12.03
   6  -6 -12   45.96   11.19
  -6  -6  12   82.37   12.93
  -6   6  13    2.18    5.21
   6  -6 -13    2.17    5.81
   6   6 -13   -0.00    4.92
  -6  -6  13    8.21    6.61
  -6   6  14   -0.00    5.43
   6  -6 -14   -0.00    5.46
   6   6 -14   -0.00    4.01
  -6  -6  14    2.33    5.90
  -6   6  15   54.56   11.94
  -6   6  15   51.06   11.67
   6  -6 -15   71.08   14.09
   6   6 -15   50.36   10.16
  -6  -6  15   83.69   13.93
  -6   6  16    0.37    5.91
  -6   6  16    9.53    6.77
   6  -6 -16    0.00    6.72
   6   6 -16    0.00    4.24
  -6   6  17   23.24    8.70
   6  -6 -17   12.18    7.19
   6   6 -17    8.11    6.49
  -6   6  18    5.10    7.09
   6   6 -18   29.96    8.47
  -6  -6  18   12.01    8.20
  -6   6  19   17.18    8.60
   6   6 -19    7.34    6.23
  -6  -6  19    7.80    7.39
   6   6 -20    0.72    4.65
  -6  -6  20   10.46    7.66
  -6   6  21   16.68    8.67
   6   6 -21    9.62    6.73
  -6  -6  21   11.46    8.28
  -6   6  22    3.12    6.10
   6   6 -22    5.32    6.16
  -6  -6  22    5.19    7.75
  -6   6  23   11.25    6.74
   6   6 -23    4.93    5.86
  -6  -6  23    2.34    7.67
  -6   6  24    3.00    5.98
   6   6 -24    2.24    5.27
  -6  -6  24   -0.00    6.75
  -6   6  25   14.49    7.76
  -6  -6  25   16.91    9.33
  -6   6  26    8.76    6.92
   6   6 -26    2.96    7.05
  -6  -6  26    0.00    7.60
  -6   6  27    2.03    7.16
   6   6 -27    1.71    5.81
  -6  -6  27    0.00    7.89
  -6   6  28    0.75    6.59
   6   6 -28   -0.00    6.92
  -6  -6  28    0.00    6.84
  -6   6  29   -0.00    6.92
   6   6 -29   -0.00    6.17
  -6  -6  29   -0.00    7.75
   6   6 -30    0.00    5.42
  -6  -6  30   -0.00    8.23
  -6   6  31   11.48    8.33
   6   6 -31    9.76    8.37
  -6  -6  31    9.50    9.13
  -6   6  32    2.36    8.12
   6   6 -32    6.82    7.74
  -6  -6  32   16.76    9.53
  -6   6  33    3.03    7.14
   6   6 -33   -0.00    6.17
  -6  -6  33   -0.00    7.11
  -6   6  34    0.68    6.06
  -6  -6  34   -0.00    9.35
  -6   6  35    0.42    7.00
  -6  -6  35    0.23    7.94
  -6   6  36    5.97    7.91
  -6  -6  36   -0.00    8.45
  -6   6  37    0.63    7.47
  -6   7   1   15.40    7.34
  -6   7   1    8.90    6.10
   6   7  -1   14.92    3.99
   6   7  -1   12.43    3.78
  -6  -7   1   19.71    4.61
  -6   7   2   12.17    6.72
  -6   7   2    7.27    6.41
   6   7  -2   17.61    4.51
   6   7  -2    8.98    3.85
  -6   7   3  187.54   22.89
  -6   7   3  265.21   25.13
   6   7  -3  203.23   17.71
   6   7  -3  185.54   17.75
  -6  -7   3  209.91   18.08
  -6   7   4   46.32   11.31
  -6   7   4   64.01   12.37
   6  -7  -4   61.48   12.71
   6   7  -4   66.86    8.72
  -6  -7   4   65.55    9.09
  -6   7   5   14.92    6.80
  -6   7   5   31.27    9.54
   6  -7  -5   14.11    8.07
   6   7  -5   16.95    5.10
  -6  -7   5   16.08    5.36
  -6   7   6   17.01    7.42
   6  -7  -6   21.42    8.61
   6   7  -6   23.16    5.66
  -6  -7   6   24.57    6.53
  -6   7   7   25.11    8.11
   6  -7  -7    8.73    7.49
   6   7  -7   14.29    5.10
  -6  -7   7   16.84    6.33
  -6   7   8   58.20   11.37
   6  -7  -8   23.49    9.48
   6   7  -8   48.96    8.43
  -6  -7   8   33.39    7.53
  -6   7   9  151.43   18.94
   6  -7  -9  115.56   17.11
   6   7  -9  110.26   13.89
  -6  -7   9  117.44   15.38
  -6   7  10   -0.00    5.83
   6  -7 -10    0.00    6.46
   6   7 -10    4.00    4.27
   6   7 -10    0.06    4.63
  -6  -7  10    1.68    4.82
  -6   7  11    1.71    5.12
   6  -7 -11    0.00    6.62
   6   7 -11   -0.00    3.94
   6   7 -11    0.00    3.10
  -6  -7  11    0.00    4.41
  -6   7  12   16.36    7.75
  -6   7  12   23.67    9.32
   6  -7 -12   15.43    8.13
   6   7 -12    7.95    5.58
  -6  -7  12   26.40    8.26
  -6   7  13  121.17   17.29
  -6   7  13   87.15   16.44
   6  -7 -13  144.39   19.38
   6   7 -13  109.76   15.22
  -6  -7  13  148.57   18.17
  -6   7  14   -0.00    5.97
  -6   7  14    0.00    7.09
   6  -7 -14   -0.00    5.89
   6   7 -14    2.91    4.70
  -6  -7  14   -0.00    6.59
  -6   7  15    1.15    5.48
   6   7 -15    1.13    4.63
  -6  -7  15    3.06    6.81
  -6   7  16    0.00    5.54
   6   7 -16    1.36    4.46
  -6   7  17    2.52    6.30
   6   7 -17    3.04    5.12
  -6   7  18    1.21    5.71
   6   7 -18    3.66    5.23
  -6  -7  18    5.33    6.08
  -6   7  19   21.81    9.08
   6   7 -19   49.08   10.84
  -6   7  20   -0.00    5.88
   6   7 -20    5.22    5.32
  -6   7  21   -0.00    5.61
   6   7 -21    4.49    4.97
  -6  -7  21    4.87    6.25
  -6   7  22    0.00    6.38
   6   7 -22    0.00    4.85
  -6  -7  22    8.93    6.84
  -6   7  23    4.55    5.93
   6   7 -23   12.20    6.95
  -6  -7  23   17.31    9.04
  -6   7  24   14.64    7.17
   6   7 -24   12.00    7.06
  -6  -7  24    1.11    6.11
  -6   7  25   21.51    8.28
   6   7 -25    5.09    5.85
  -6  -7  25    0.00    5.78
  -6   7  26   -0.00    5.15
   6   7 -26    2.95    5.24
  -6   7  27    6.46    6.49
   6   7 -27   -0.00    5.15
  -6   7  28   -0.00    5.86
   6   7 -28    8.42    5.83
  -6   7  29   15.59    8.07
   6   7 -29    5.73    5.99
  -6  -7  29   16.75    9.88
  -6   7  30    0.00    5.57
   6   7 -30   -0.00    6.17
  -6  -7  30    0.00    6.45
  -6   7  31    1.19    6.53
  -6  -7  31    0.00    6.56
  -6   7  32   -0.00    7.45
   6   7 -32    1.85    7.53
  -6  -7  32    6.95    7.39
  -6   7  33   -0.00    6.62
   6   7 -33    1.14    5.10
  -6  -7  33    8.03    8.38
  -6   7  34    9.13    7.99
   6   7 -34    1.17    6.46
  -6  -7  34   -0.00    8.70
  -6   7  35   -0.00    6.08
  -6  -7  35    0.00    8.39
  -6   7  36    6.94    7.91
  -6   7  37    2.04    6.78
  -6   8   1  118.36   16.96
  -6   8   1  102.66   15.81
   6   8  -1   92.65    9.70
  -6   8   2    0.00    4.57
  -6   8   2    2.61    6.01
   6   8  -2    3.62    2.94
  -6  -8   2    7.20    3.76
  -6   8   3   -0.00    5.73
  -6   8   3    0.00    6.06
  -6   8   4   -0.00    5.81
   6   8  -4    8.45    4.18
  -6  -8   4   -0.00    4.28
  -6   8   5  193.36   23.51
  -6   8   5  203.90   23.95
   6   8  -5  198.16   18.22
  -6  -8   5  194.02   19.14
  -6   8   6    3.21    5.27
  -6   8   6    0.00    5.79
   6  -8  -6    0.78    6.34
   6   8  -6    4.84    4.01
   6   8  -6    5.96    3.97
  -6   8   7   83.91   14.37
   6  -8  -7   64.91   13.63
   6   8  -7   74.96   10.47
   6   8  -7   52.69    9.34
  -6  -8   7   68.50   10.95
  -6   8   8   -0.00    6.92
  -6   8   8    0.00    5.28
   6  -8  -8    6.95    6.74
   6   8  -8    0.00    4.65
   6   8  -8    1.94    3.67
  -6  -8   8    0.00    4.18
  -6   8   9   71.33   14.53
  -6   8   9   77.35   14.84
   6  -8  -9   96.49   15.80
   6  -8  -9  109.05   17.44
   6   8  -9  102.25   12.91
   6   8  -9  121.21   14.30
  -6  -8   9   99.74   14.11
  -6   8  10   15.60    8.37
  -6   8  10   30.24    9.72
   6  -8 -10   16.75    8.27
   6  -8 -10   29.80    9.70
   6   8 -10   41.26    8.27
   6   8 -10   26.10    7.48
  -6  -8  10   26.63    8.22
  -6   8  11   72.02   13.41
   6  -8 -11   68.90   13.11
   6   8 -11   48.39   10.18
  -6  -8  11   60.01   11.54
  -6   8  12   14.50    7.72
   6   8 -12   10.64    5.48
  -6  -8  12   12.29    7.32
  -6   8  13    6.22    6.60
   6   8 -13   -0.00    4.62
  -6   8  14   -0.00    5.32
   6   8 -14    0.00    5.02
  -6  -8  14    8.95    7.87
  -6   8  15   63.90   13.13
   6   8 -15   67.36   12.43
  -6   8  16    6.40    6.74
   6   8 -16    3.69    5.32
  -6   8  17   16.43    8.48
   6   8 -17   22.94    7.96
  -6  -8  17   13.56    8.06
  -6   8  18    5.83    6.24
  -6  -8  18    0.00    7.15
  -6   8  19   15.94    8.33
   6   8 -19    4.60    5.42
  -6  -8  19   17.64    8.95
  -6   8  20    5.48    6.62
   6   8 -20   -0.00    4.85
  -6  -8  20   -0.00    5.96
  -6   8  21    4.64    6.80
   6   8 -21   11.85    7.06
  -6  -8  21    9.09    7.36
  -6   8  22   -0.00    6.32
   6   8 -22    6.27    7.13
  -6  -8  22   10.62    7.90
  -6   8  23   -0.00    6.29
   6   8 -23    0.00    4.69
  -6  -8  23    0.88    5.85
  -6   8  24   -0.00    5.34
   6   8 -24    2.22    6.31
  -6  -8  24    1.01    6.07
  -6   8  25   13.16    7.62
   6   8 -25    8.14    6.79
  -6  -8  25    5.61    7.85
  -6   8  26    0.00    6.54
   6   8 -26   -0.00    5.05
  -6  -8  26   12.16    8.86
  -6   8  27    3.59    6.69
   6   8 -27    0.18    4.25
  -6  -8  27   20.91    9.87
   6   8 -28   -0.00    5.58
  -6  -8  28    0.00    7.07
  -6   8  29    3.27    6.22
   6   8 -29   -0.00    4.43
  -6  -8  29   -0.00    6.60
  -6   8  30    6.75    7.21
   6   8 -30    0.00    4.75
  -6  -8  30   -0.00    5.99
  -6   8  31    9.33    6.65
   6   8 -31    1.66    5.17
  -6  -8  31   -0.00    8.48
  -6   8  32    0.42    5.54
   6   8 -32   -0.00    5.99
  -6  -8  32    0.31    7.95
  -6   8  33    4.98    7.69
   6   8 -33    4.37    6.18
  -6   8  34   -0.00    5.72
   6   8 -34    3.15    6.85
  -6   8  35    0.73    6.11
  -6   8  36    3.08    7.52
  -6   8  37    0.00    7.30
  -6   9   2    8.78    7.93
   6  -9  -2   15.49    7.49
  -6   9   3  131.07   18.45
   6  -9  -3  121.72   18.10
  -6  -9   3  116.35   13.05
  -6   9   4   16.81    8.11
   6  -9  -4   11.07    6.60
  -6  -9   4   12.31    4.93
   6   9  -5   -0.00    2.84
  -6  -9   5    1.59    4.16
  -6   9   6    6.53    6.12
   6  -9  -6    7.03    6.27
   6   9  -6    7.11    4.47
  -6  -9   6   10.93    5.70
  -6   9   7    5.68    6.57
   6  -9  -7    6.45    7.13
   6   9  -7   13.63    5.22
  -6  -9   7   13.06    5.92
  -6   9   8    6.08    7.21
   6  -9  -8    2.12    6.78
   6   9  -8   -0.00    4.18
  -6  -9   8    8.02    5.26
  -6   9   9   51.43   12.19
   6   9  -9   65.18   10.23
   6   9  -9   70.06   11.00
  -6  -9   9   57.94   11.30
  -6   9  10    1.67    6.21
   6  -9 -10   -0.00    5.85
   6   9 -10    2.45    4.09
   6   9 -10   -0.00    4.58
   6  -9 -11   -0.00    5.57
   6   9 -11    0.83    4.09
  -6  -9  11    4.23    5.53
  -6   9  12    4.14    6.80
   6  -9 -12    4.81    6.39
   6   9 -12   -0.00    4.69
  -6  -9  12    4.39    5.99
  -6   9  13   55.70   12.78
   6  -9 -13   36.63   10.65
   6   9 -13   47.73    9.78
  -6  -9  13   60.54   12.72
  -6   9  14    2.44    6.40
   6   9 -14    3.40    4.95
  -6   9  15   10.92    7.51
   6   9 -15    7.14    5.76
   6   9 -16    6.35    5.62
  -6   9  17    7.37    6.84
   6   9 -17    6.19    5.72
  -6  -9  17    6.07    6.42
  -6   9  18   11.54    7.19
   6   9 -18    3.91    5.11
  -6  -9  18    0.00    6.27
  -6   9  19   23.65    9.21
   6   9 -19   34.46   10.06
  -6  -9  19   22.99    9.69
  -6   9  20   -0.00    6.10
   6   9 -20    0.95    5.05
  -6  -9  20    1.57    6.72
  -6   9  21    1.57    6.97
   6   9 -21    2.97    5.62
  -6  -9  21   -0.00    6.33
  -6   9  22    2.84    6.23
   6   9 -22    1.85    5.36
  -6  -9  22   -0.00    6.67
  -6   9  23   36.78   10.98
   6   9 -23    6.63    5.69
  -6  -9  23   14.03    9.04
  -6   9  24   -0.00    6.83
   6   9 -24   -0.00    5.10
  -6  -9  24    0.23    6.82
  -6   9  25    0.00    6.21
   6   9 -25    2.60    5.23
  -6  -9  25   11.21    7.85
  -6   9  26    4.05    7.05
   6   9 -26    2.88    6.57
  -6  -9  26   -0.00    7.29
  -6   9  27    5.08    8.23
   6   9 -27    1.95    6.12
  -6  -9  27   -0.00    6.88
  -6   9  28   -0.00    6.38
   6   9 -28    0.00    5.20
  -6  -9  28    4.21    8.31
  -6   9  29    0.00    6.38
   6   9 -29   15.89    8.74
  -6  -9  29    0.00    7.61
  -6   9  30   -0.00    5.73
   6   9 -30    0.00    5.85
  -6  -9  30    2.10    6.68
  -6   9  31    5.30    6.93
   6   9 -31    0.01    4.92
  -6  -9  31    0.06    7.81
  -6   9  32   -0.00    6.36
   6   9 -32    0.88    5.58
  -6  -9  32   -0.00    7.52
   6   9 -33    3.15    6.04
  -6  -9  33    2.43    8.30
   6   9 -34   -0.00    5.17
  -6   9  35    0.79    6.02
   6   9 -35   -0.00    6.18
  -6   9  36    2.04    6.92
  -6  10   1   13.83    8.57
   6 -10  -1   39.37   10.38
   6  10  -1   42.65    6.35
  -6  10   2   -0.00    6.00
   6 -10  -2    5.05    7.09
   6  10  -2   14.41    4.33
  -6  10   3    7.97    6.54
   6 -10  -3    0.98    5.29
   6  10  -3   -0.00    2.57
  -6  10   4    7.00    6.13
   6 -10  -4    2.71    6.30
   6  10  -4    4.19    3.64
   6 -10  -5   21.09    8.14
   6  10  -5   19.34    5.57
  -6  10   6   -0.00    4.97
   6 -10  -6    0.64    5.85
   6  10  -6    0.62    3.06
  -6  10   7   -0.00    5.12
   6 -10  -7    1.20    4.91
   6  10  -7   11.25    4.78
  -6  10   8    1.92    4.24
   6 -10  -8    0.00    5.40
   6  10  -8    2.02    3.44
  -6 -10   8    1.53    4.70
  -6  10   9   -0.00    6.93
   6 -10  -9    8.11    6.41
   6  10  -9   -0.00    4.37
  -6 -10   9   -0.00    5.76
  -6  10  10   -0.00    6.10
   6 -10 -10    0.00    6.51
   6  10 -10    4.22    4.45
  -6 -10  10   13.36    6.75
  -6  10  11   34.34   11.16
   6 -10 -11   71.55   13.88
   6  10 -11   57.67    9.98
  -6 -10  11   52.98   11.29
  -6  10  12   -0.00    5.42
   6 -10 -12   -0.00    6.34
  -6 -10  12   15.37    7.19
   6 -10 -13    3.21    7.67
   6  10 -13    6.37    5.41
  -6 -10  13    3.45    6.48
  -6  10  14   -0.00    6.48
   6 -10 -14    0.31    5.83
   6  10 -14    6.10    5.07
  -6  10  15   36.32   10.97
   6 -10 -15   27.18    9.52
   6  10 -15   34.41    9.18
  -6  10  16   -0.00    5.33
   6  10 -16   -0.00    5.03
  -6 -10  16    2.83    6.25
  -6  10  17   33.48   10.04
   6  10 -17   22.14    8.21
  -6 -10  17   18.15    8.80
  -6  10  18    7.15    6.97
   6  10 -18   -0.00    3.50
  -6 -10  18   -0.00    6.83
  -6  10  19    0.83    5.50
   6  10 -19    4.52    6.23
  -6 -10  19    3.28    6.16
  -6  10  20   -0.00    6.30
   6  10 -20   -0.00    5.03
  -6 -10  20    8.14    7.16
  -6  10  21   21.41    9.57
   6  10 -21   16.63    7.60
  -6 -10  21   18.36    9.82
  -6  10  22    1.38    5.96
   6  10 -22   -0.00    5.55
  -6 -10  22   -0.00    5.37
  -6  10  23   -0.00    6.16
   6  10 -23   -0.00    5.76
  -6 -10  23    0.29    6.92
  -6  10  24    4.00    7.32
   6  10 -24   -0.00    7.07
  -6 -10  24    2.85    7.82
  -6  10  25   -0.00    7.38
   6  10 -25    0.00    5.80
  -6 -10  25   -0.00    6.71
  -6  10  26    4.45    6.06
  -6 -10  26   -0.00    8.11
  -6  10  27    8.17    7.42
   6  10 -27    3.09    6.18
  -6 -10  27    2.49    7.35
  -6  10  28    0.48    6.34
   6  10 -28   -0.00    5.20
  -6 -10  28   -0.00    7.47
  -6  10  29    0.00    6.97
   6  10 -29    3.11    6.06
  -6 -10  29   -0.00    7.63
  -6  10  30    2.32    8.02
   6  10 -30    0.17    6.33
  -6 -10  30    0.00    7.29
  -6  10  31   -0.00    7.28
   6  10 -31   -0.00    6.18
  -6 -10  31   -0.00    8.63
  -6  10  32    9.66    8.52
   6  10 -32   -0.00    4.76
  -6 -10  32   -0.00    7.54
  -6  10  33   -0.00    5.98
   6  10 -33    0.99    5.79
  -6 -10  33    6.27    8.82
  -6  10  34   -0.00    6.78
   6  10 -34   -0.00    6.23
  -6  10  35   -0.00    6.23
   6  10 -35    5.14    6.33
  -6  11   1   11.10    7.23
   6 -11  -1    5.68    6.59
   6  11  -1    7.04    3.49
  -6  11   2    1.01    4.53
   6 -11  -2    0.17    5.53
   6  11  -2    0.00    2.61
  -6  11   3   15.44    8.27
   6 -11  -3   14.93    7.30
  -6  11   4    0.00    5.42
   6 -11  -4    0.30    5.74
   6  11  -4    3.64    3.22
  -6  11   5   -0.00    5.50
   6 -11  -5    2.50    6.11
   6  11  -5    2.74    3.92
  -6  11   6   -0.00    4.62
   6 -11  -6    2.60    6.05
   6  11  -6   -0.00    3.94
  -6  11   7    0.00    6.26
   6 -11  -7    0.00    6.50
   6  11  -7    6.58    4.38
  -6  11   8   11.78    7.67
   6  11  -8    0.00    4.13
  -6  11   9   35.43   10.21
   6 -11  -9   15.66    7.68
   6  11  -9   14.30    6.45
  -6  11  10    6.25    6.80
   6 -11 -10    2.64    6.09
   6  11 -10   -0.00    4.06
  -6  11  11   12.02    8.26
   6 -11 -11   -0.00    6.34
   6  11 -11   -0.00    4.37
  -6  11  12    2.78    6.41
   6 -11 -12   -0.00    6.39
   6  11 -12   12.68    5.65
  -6  11  13    8.23    7.50
   6 -11 -13    9.47    7.66
   6  11 -13   15.23    6.35
  -6  11  14   -0.00    5.32
   6 -11 -14    1.20    6.18
   6  11 -14   -0.00    4.74
  -6  11  15    1.28    6.06
   6 -11 -15    3.17    6.88
   6  11 -15   10.15    5.93
  -6 -11  15   13.52    8.30
  -6  11  16    5.07    6.67
   6 -11 -16    4.34    6.63
   6  11 -16    5.73    5.96
  -6 -11  16    5.66    7.45
  -6  11  17   26.46    9.76
   6 -11 -17    4.44    6.32
   6  11 -17    4.74    6.63
  -6 -11  17    9.16    7.73
  -6  11  18   -0.00    5.99
   6 -11 -18   -0.00    4.97
   6  11 -18   10.00    6.07
  -6 -11  18    2.08    6.93
  -6  11  19   20.99    8.59
   6  11 -19   36.63   10.44
  -6 -11  19   21.26    9.58
  -6  11  20   -0.00    5.16
   6  11 -20   -0.00    5.67
  -6 -11  20    6.46    6.96
  -6  11  21    1.82    5.97
   6  11 -21    2.53    5.76
  -6 -11  21    5.11    6.97
   6  11 -22    0.61    5.72
  -6 -11  22   -0.00    6.42
  -6  11  23    9.49    8.30
   6  11 -23    4.21    6.23
  -6 -11  23    0.00    6.84
  -6  11  24    7.45    7.70
   6  11 -24   -0.00    6.31
  -6 -11  24   -0.00    7.14
  -6  11  25   -0.00    6.89
   6  11 -25    1.05    6.13
  -6 -11  25    1.71    8.24
  -6  11  26   -0.00    6.74
   6  11 -26    5.93    7.23
  -6 -11  26    0.00    6.54
  -6  11  27    3.90    6.42
   6  11 -27    1.62    6.85
  -6 -11  27    2.45    7.60
  -6  11  28   -0.00    5.82
   6  11 -28    0.00    5.97
  -6 -11  28   13.42    9.06
  -6  11  29   11.37    8.50
   6  11 -29    3.55    5.65
  -6 -11  29    0.00    7.62
  -6  11  30   12.95    8.35
   6  11 -30    4.07    5.04
  -6 -11  30   17.04    9.26
   6  11 -31    3.36    6.69
  -6 -11  31   -0.00    6.46
  -6  11  32    5.19    7.57
   6  11 -32   -0.00    5.56
  -6 -11  32   -0.00    7.86
  -6  12   1   20.39    9.30
   6 -12  -1   15.17    8.51
   6  12  -1   18.85    5.12
  -6  12   2    0.52    5.37
   6 -12  -2    1.40    5.48
   6  12  -2    0.01    2.86
   6 -12  -3    8.18    6.71
   6  12  -3    2.53    3.16
  -6  12   4    0.00    5.51
   6 -12  -4   -0.00    5.20
   6  12  -4   -0.00    3.17
  -6  12   5   39.61   10.65
   6  12  -5   15.67    5.31
  -6  12   6   -0.00    4.63
   6 -12  -6    0.20    5.44
   6  12  -6    1.02    4.04
  -6  12   7    0.00    4.28
   6 -12  -7    3.79    5.56
  -6  12   8   -0.00    6.05
   6 -12  -8   -0.00    6.35
   6  12  -8    0.88    4.44
  -6  12   9   11.43    7.54
   6 -12  -9    2.15    6.88
   6  12  -9    3.77    4.30
  -6  12  10   -0.00    5.96
   6 -12 -10    5.93    6.47
   6  12 -10    0.00    4.24
  -6  12  11   10.54    7.44
   6 -12 -11    7.08    6.59
   6  12 -11    8.41    5.65
   6 -12 -12   -0.00    5.75
   6  12 -12    0.71    4.54
  -6  12  13    2.85    6.71
   6 -12 -13    1.01    5.71
   6  12 -13    0.64    3.99
  -6  12  14    8.31    7.95
   6 -12 -14    2.47    6.49
   6  12 -14    1.74    4.86
  -6  12  15    4.36    6.68
   6  12 -15    9.59    5.32
  -6  12  16    2.09    6.20
   6 -12 -16    4.85    7.03
   6  12 -16   -0.00    5.05
  -6  12  17   12.49    8.36
   6 -12 -17    5.35    7.95
   6  12 -17    6.82    5.42
   6 -12 -18   -0.00    5.43
  -6  12  19    3.98    7.17
   6 -12 -19   -0.00    6.99
   6  12 -19    0.00    5.39
  -6  12  20    0.90    5.73
   6 -12 -20   -0.00    5.56
   6  12 -20    3.18    5.63
  -6 -12  20   -0.00    6.67
  -6  12  21   21.18    9.69
   6  12 -21   12.24    7.43
  -6 -12  21    3.52    8.26
  -6  12  22    1.78    6.65
   6  12 -22   -0.00    5.91
  -6 -12  22   -0.00    6.57
  -6  12  23    0.00    5.99
   6  12 -23    2.74    5.63
  -6 -12  23    0.00    7.64
  -6  12  24   -0.00    6.37
   6  12 -24    1.76    6.46
  -6 -12  24   -0.00    7.79
   6  12 -25   -0.00    6.59
  -6 -12  25    2.82    7.51
  -6  12  26    0.00    7.62
   6  12 -26    0.11    6.47
  -6 -12  26   -0.00    6.94
  -6  12  27    9.27    8.12
   6  12 -27    7.50    6.26
  -6 -12  27    7.10    8.52
  -6  12  28    1.65    6.06
   6  12 -28   -0.00    5.73
  -6 -12  28   -0.00    7.36
   6  12 -29   -0.00    5.42
  -6 -12  29   -0.00    8.21
  -6 -12  30   11.00    9.03
  -6 -12  31    0.00    8.68
  -6  13   1    3.84    6.34
   6 -13  -1   -0.00    6.62
   6  13  -1    7.63    4.05
  -6  13   2    9.02    7.57
   6 -13  -2    3.61    6.47
   6  13  -2    6.02    4.04
  -6  13   3   23.20    9.43
   6 -13  -3   13.80    7.99
   6  13  -3   36.20    7.24
   6 -13  -4    2.77    5.67
   6  13  -4    7.38    4.96
  -6  13   5   -0.00    6.77
   6 -13  -5    8.55    7.23
   6  13  -5    6.20    4.28
  -6  13   6   -0.00    5.98
   6 -13  -6    6.38    6.45
   6  13  -6   -0.00    4.02
  -6  13   7    9.28    6.93
   6 -13  -7   18.27    7.80
   6  13  -7    2.25    4.63
  -6  13   8   -0.00    5.46
   6 -13  -8   -0.00    6.15
   6  13  -8    3.08    4.95
  -6  13   9   16.44    8.46
   6 -13  -9   30.85   10.06
  -6  13  10    0.41    5.75
   6 -13 -10    2.86    6.09
   6  13 -10   -0.00    4.64
  -6  13  11    2.69    6.04
   6 -13 -11   -0.00    5.86
   6  13 -11    3.35    4.87
  -6  13  12    2.77    5.84
   6 -13 -12    0.76    5.29
   6  13 -12    3.16    5.77
  -6  13  13    8.91    6.94
   6 -13 -13    8.87    6.72
   6  13 -13    0.00    5.13
   6 -13 -14   -0.00    5.57
   6  13 -14    0.00    4.47
  -6  13  15    1.39    7.43
   6 -13 -15   10.86    7.81
   6  13 -15    4.78    5.42
  -6  13  16    5.21    7.93
   6 -13 -16   -0.00    5.18
   6  13 -16   -0.00    4.45
  -6  13  17    1.57    6.15
   6 -13 -17    0.99    7.25
   6  13 -17    4.88    5.73
  -6  13  18    0.00    7.34
   6 -13 -18   -0.00    6.33
   6  13 -18   -0.00    5.23
  -6  13  19    3.17    7.08
   6 -13 -19   10.02    8.00
   6  13 -19    3.13    5.57
  -6  13  20    9.54    7.84
   6 -13 -20    5.34    6.62
   6 -13 -21    0.00    8.09
   6  13 -21    0.00    5.76
  -6  13  22    6.25    7.66
   6 -13 -22    0.00    6.33
   6  13 -22   13.34    8.08
  -6  13  23    7.12    8.00
   6  13 -23    4.97    6.37
  -6  13  24    0.00    6.59
   6  13 -24   -0.00    6.70
   6  13 -25    2.55    6.54
  -6 -13  29    0.00    6.57
  -6 -13  30    0.19    7.43
  -6  14   1    4.10    6.95
   6 -14  -1    5.53    7.97
   6  14  -1    4.44    3.11
  -6  14   2    5.44    7.45
   6 -14  -2    4.12    7.64
  -6  14   3    1.54    5.39
   6  14  -3   -0.00    3.26
  -6  14   4    6.32    7.25
   6 -14  -4    7.15    6.40
   6  14  -4    7.94    4.43
  -6  14   5   16.18    8.67
   6 -14  -5   10.10    7.51
   6  14  -5   14.44    5.46
  -6  14   6   10.26    6.99
   6 -14  -6    2.30    5.91
   6  14  -6   16.13    6.05
  -6  14   7    3.91    6.76
   6 -14  -7    2.73    7.26
   6  14  -7    7.37    5.40
  -6  14   8   -0.00    5.06
   6 -14  -8   -0.00    5.40
   6  14  -8   -0.00    4.95
  -6  14   9    5.92    5.87
   6 -14  -9    4.99    7.52
   6  14  -9    0.54    4.12
   6 -14 -10    4.74    6.74
   6  14 -10    1.71    4.75
  -6  14  11   -0.00    5.66
   6 -14 -11    0.00    5.76
  -6  14  12   -0.00    5.79
   6 -14 -12    0.00    5.81
   6  14 -12    4.62    5.01
  -6  14  13   -0.00    5.71
   6 -14 -13   -0.00    6.81
   6  14 -13   -0.00    5.45
  -6  14  14    7.61    7.25
   6  14 -14    4.31    5.76
  -6  14  15    5.49    6.01
   6 -14 -15   -0.00    5.81
   6  14 -15   -0.00    5.08
   6 -14 -16    7.59    7.37
   6  14 -16    5.66    5.42
   6 -14 -17   -0.00    6.96
   6  14 -17    1.66    5.81
  -6  14  18   -0.00    7.68
   6 -14 -18   -0.00    5.87
   6  14 -18   -0.00    5.04
  -6  14  19   -0.00    7.53
   6  14 -19   -0.00    5.71
   6  14 -20    0.50    5.68
   6  14 -21   -0.00    5.30
  -6  15   1   -0.00    4.83
   6 -15  -1   -0.00    6.66
   6  15  -1    0.00    2.84
  -6  15   2    1.02    6.53
   6 -15  -2   -0.00    6.87
   6  15  -2   -0.00    2.74
  -6  15   3   -0.00    5.84
   6 -15  -3    0.00    7.22
  -6  15   4    3.16    6.20
   6 -15  -4   -0.00    5.76
   6  15  -4    2.24    3.49
  -6  15   5    4.34    6.95
   6 -15  -5   -0.00    5.18
   6  15  -5    0.07    3.29
  -6  15   6    1.51    6.51
   6 -15  -6    5.88    6.70
   6  15  -6   -0.00    3.93
  -6  15   7    7.53    7.15
   6 -15  -7    0.37    4.74
   6  15  -7   -0.00    3.54
  -6  15   8   -0.00    5.24
   6 -15  -8    5.84    6.90
   6  15  -8   -0.00    4.58
  -6  15   9    1.51    6.71
   6 -15  -9    2.76    5.75
   6  15  -9    1.73    4.48
  -6  15  10    3.93    5.27
   6 -15 -10   -0.00    5.51
   6  15 -10    3.74    4.59
  -6  15  11    3.72    5.88
   6 -15 -11   -0.00    5.94
   6  15 -11    0.88    4.85
  -6  15  12    3.39    6.58
   6 -15 -12    3.72    5.96
  -6  15  13    0.23    5.03
   6 -15 -13   -0.00    6.70
   6  15 -13    2.04    5.18
  -6  15  14    6.99    7.27
   6  15 -14    1.20    4.04
  -6  15  15    6.00    6.79
   6  15 -15   -0.00    4.98
  -6  15  16    0.00    5.71
   6  15 -16    0.00    4.94
  -6  15  17    2.18    5.20
   6  15 -17   -0.00    4.89
  -6  16   1   -0.00    6.79
   6  16  -1   -0.00    2.78
  -6  16   2   -0.00    6.56
   6 -16  -2    0.00    6.57
   6  16  -2    0.88    2.73
   6 -16  -3    0.00    7.33
   6  16  -3    0.00    2.31
  -6  16   4   -0.00    7.49
   6 -16  -4   -0.00    6.85
   6  16  -4    3.15    4.06
  -6  16   5   -0.00    6.38
   6 -16  -5   -0.00    6.96
   6  16  -5    1.17    3.72
  -6  16   6    0.00    6.36
   6 -16  -6    4.85    7.01
   6  16  -6    0.91    3.55
  -6  16   7   -0.00    7.10
   6 -16  -7    3.16    6.73
   6  16  -7   -0.00    4.07
   6 -16  -8   -0.00    5.16
   6  16  -8    1.21    3.81
  -6  16   9    3.76    5.76
   6  16  -9    0.65    4.55
  -6  16  10   10.50    7.59
   6  16 -10    2.85    4.60
  -6  16  11    1.70    3.93
   6  16 -11   -0.00    5.27
  -6  16  12   -0.00    5.33
   6  16 -12   -0.00    5.50
  -6  16  13    0.58    6.03
  -6  17   1    0.00    6.83
   6 -17  -1    3.00    5.85
   6  17  -1    2.07    3.16
  -6  17   2    3.94    6.63
   6 -17  -2    0.00    6.30
   6  17  -2   -0.00    2.70
  -6  17   3   -0.00    6.23
   6 -17  -3    6.53    7.22
   6  17  -3    0.00    2.67
  -6  17   5   -0.00    5.87
   6  17  -5   -0.00    4.08
  -6  17   6   -0.00    6.11
  -5   0   1   -0.00    4.39
  -5   0   1   -0.00    3.72
  -5   0   1   -0.00    3.77
   5   0  -1   -0.00    3.50
   5   0  -1   -0.00    3.47
  -5   0   2    0.43    4.08
  -5   0   2    0.63    3.60
   5   0  -2    2.60    3.85
   5   0  -2    5.20    4.75
  -5   0   3   64.78    9.16
   5   0  -3   65.98    9.38
   5   0  -3   62.62    9.68
  -5   0   4    1.97    4.59
  -5   0   4   -0.00    3.56
   5   0  -4    0.54    3.81
  -5   0   5 2115.07  137.49
   5   0  -5 2027.62  136.55
   5   0  -5 2160.85  138.39
  -5   0   6    3.48    4.81
  -5   0   6    1.42    4.06
   5   0  -6    0.00    4.27
   5   0  -6    2.28    5.24
  -5   0   7   36.50    8.52
  -5   0   7   78.19   10.37
   5   0  -7   57.59    9.26
   5   0  -7   73.72   10.51
  -5   0   8    0.45    4.85
  -5   0   8   -0.00    3.91
   5   0  -8    3.63    5.43
   5   0  -8    0.20    4.09
  -5   0   9  503.20   40.70
  -5   0   9  549.59   41.17
   5   0  -9  527.18   40.57
   5   0  -9  523.53   41.47
  -5   0  10    2.71    4.56
  -5   0  10    2.09    4.81
   5   0 -10    1.74    4.58
   5   0 -10   -0.00    4.74
  -5   0  11   29.51    7.05
   5   0 -11   25.24    7.42
   5   0 -11   30.78    7.83
  -5   0  12    2.55    4.86
  -5   0  12   -0.00    3.72
   5   0 -12    0.17    4.81
   5   0 -12   -0.00    4.12
  -5   0  13    5.34    5.53
  -5   0  13   -0.00    3.81
   5   0 -13    6.89    6.03
   5   0 -13    0.00    4.93
  -5   0  14   -0.00    5.28
  -5   0  14    1.92    3.78
   5   0 -14   -0.00    4.02
  -5   0  15  146.45   18.20
  -5   0  15  177.25   18.23
   5   0 -15  141.03   18.31
  -5   0  16   -0.00    4.71
  -5   0  16   -0.00    2.93
   5   0 -16    0.58    4.68
  -5   0  17   69.44   11.42
   5   0 -17   65.93   12.57
  -5   0  18    0.15    3.58
   5   0 -18    0.00    4.64
  -5   0  19  125.41   16.23
   5   0 -19  129.79   18.05
   5   0 -20   -0.00    5.52
  -5   0  21  188.19   22.85
   5   0 -21  170.41   22.43
  -5   0  22    2.48    5.82
   5   0 -22    0.74    6.16
  -5   0  23    0.61    5.18
  -5   0  24   -0.00    5.72
  -5   0  25   15.83    8.92
  -5   0  26    9.03    7.71
   5   0 -26    0.00    5.66
  -5   0  27   14.74    9.76
   5   0 -27   44.73   11.81
  -5   0  28    6.65    7.48
  -5   0  29    1.23    6.59
  -5   0  30    6.96    7.26
  -5   0  31   27.92   11.41
  -5   0  32   13.36    8.52
  -5   0  33    0.00    7.58
  -5   0  34    0.97    5.41
  -5   0  35    3.70    7.30
  -5   0  36   -0.00    6.23
  -5   0  37    4.34    8.58
  -5   0  38    0.91    7.82
  -5   0  39   15.26    9.73
  -5   1   1  411.39   33.45
  -5   1   1  349.54   32.43
  -5   1   1  452.06   33.34
   5  -1  -1  401.41   33.00
   5  -1  -1  435.67   33.14
   5  -1  -1  463.18   34.19
   5   1  -1  421.66   31.85
   5   1  -1  440.40   32.66
  -5  -1   1  425.37   32.27
  -5  -1   1  479.15   32.56
  -5   1   2    0.00    4.84
  -5   1   2    6.18    4.96
   5  -1  -2    4.57    4.71
   5  -1  -2    8.58    5.40
   5   1  -2    0.99    3.74
   5   1  -2    3.45    3.99
  -5  -1   2    4.00    4.04
  -5  -1   2    3.42    3.86
  -5   1   3  410.98   34.49
  -5   1   3  508.00   35.36
   5  -1  -3  462.85   34.56
   5  -1  -3  417.09   34.98
   5   1  -3  419.42   33.13
   5   1  -3  433.75   34.09
  -5  -1   3  416.75   33.61
  -5  -1   3  515.36   34.27
  -5   1   4    3.67    4.26
  -5   1   4   10.50    4.93
   5  -1  -4    4.77    4.66
   5  -1  -4    9.10    5.37
   5   1  -4   15.29    4.96
  -5  -1   4    5.98    4.76
  -5  -1   4    4.18    4.01
  -5   1   5   96.81   12.65
  -5   1   5  118.78   13.07
   5  -1  -5  124.39   13.59
   5  -1  -5   90.34   13.01
   5   1  -5  104.28   12.12
   5   1  -5   96.67   12.35
  -5  -1   5   95.58   11.91
  -5  -1   5  105.55   12.07
  -5   1   6  471.80   37.82
   5  -1  -6  531.66   38.04
   5  -1  -6  491.53   38.81
   5   1  -6  461.62   36.71
   5   1  -6  493.51   37.96
  -5  -1   6  478.63   37.67
  -5  -1   6  500.66   37.46
  -5   1   7  486.49   42.59
  -5   1   7  581.25   43.92
   5  -1  -7  746.05   44.78
   5  -1  -7  530.66   43.99
   5   1  -7  566.93   42.70
   5   1  -7  613.42   44.31
  -5  -1   7  563.19   43.17
  -5  -1   7  550.65   42.37
  -5   1   8    2.42    5.13
  -5   1   8    0.81    3.98
   5  -1  -8   -0.00    4.60
   5  -1  -8    6.25    5.59
   5   1  -8   -0.00    5.18
   5   1  -8    0.00    4.49
  -5  -1   8    1.12    5.06
  -5  -1   8    2.18    4.18
  -5   1   9   36.35    8.00
  -5   1   9   42.53    8.50
   5  -1  -9   52.20    9.38
   5  -1  -9   29.32    7.72
   5   1  -9   22.34    7.35
   5   1  -9   32.31    7.76
  -5  -1   9   25.67    7.22
  -5  -1   9   32.93    7.22
  -5   1  10    5.00    5.52
  -5   1  10    1.55    4.56
   5  -1 -10    0.00    5.01
   5  -1 -10   -0.00    4.84
   5   1 -10    0.00    4.22
   5   1 -10    0.00    4.19
  -5  -1  10    4.50    4.62
  -5  -1  10    3.38    4.19
  -5   1  11  194.53   21.62
  -5   1  11  195.72   21.11
   5  -1 -11  234.35   22.01
   5  -1 -11  220.05   22.62
   5   1 -11  231.89   22.21
   5   1 -11  210.63   22.01
  -5  -1  11  216.88   21.85
  -5  -1  11  274.51   22.13
  -5   1  12   16.90    7.25
  -5   1  12   11.52    5.61
   5  -1 -12   10.10    5.85
   5  -1 -12   28.35    7.61
   5   1 -12   19.47    6.79
   5   1 -12   13.79    6.38
  -5  -1  12   14.82    6.68
  -5  -1  12   30.17    6.92
  -5   1  13  303.97   28.97
  -5   1  13  342.69   30.15
   5  -1 -13  347.62   29.69
   5  -1 -13  345.29   30.51
   5   1 -13  298.40   28.59
  -5  -1  13  313.87   29.52
  -5  -1  13  327.97   28.11
  -5   1  14   -0.00    4.31
   5  -1 -14    0.11    3.70
   5   1 -14    1.73    4.68
  -5  -1  14   -0.00    4.83
  -5  -1  14    0.38    3.53
  -5   1  15   38.63    9.37
  -5   1  15   57.13   10.08
   5  -1 -15   46.68   10.56
   5   1 -15   38.01    9.06
  -5  -1  15   40.55    9.96
  -5  -1  15   43.46    8.81
  -5   1  16    1.43    5.11
  -5   1  16    1.87    4.81
   5  -1 -16    4.12    5.15
   5   1 -16   11.03    5.72
  -5  -1  16    3.12    5.44
  -5  -1  16    1.38    3.49
  -5   1  17   36.90    9.44
  -5   1  17   22.40    7.61
   5  -1 -17   26.15    8.29
   5   1 -17   29.52    8.83
  -5  -1  17   28.12    9.33
   5  -1 -18    4.01    5.21
   5   1 -18   -0.00    5.35
  -5   1  19  134.71   16.57
   5  -1 -19  105.05   16.80
   5   1 -19  109.30   16.56
  -5   1  20    0.00    5.00
   5  -1 -20    5.00    5.77
   5   1 -20    5.29    6.37
  -5   1  21    0.00    6.16
  -5   1  21   -0.00    5.07
   5  -1 -21   -0.00    5.72
   5   1 -21   -0.00    6.23
  -5  -1  21   -0.00    6.34
   5  -1 -22    0.00    4.68
   5   1 -22    7.54    6.59
  -5  -1  22    3.31    6.73
  -5   1  23   28.05    9.74
   5  -1 -23   10.52    8.64
   5   1 -23   38.78   11.70
  -5  -1  23   21.40    9.50
  -5   1  24    2.45    5.97
   5  -1 -24    4.33    6.24
   5   1 -24    3.87    6.67
  -5  -1  24    0.00    6.25
  -5   1  25   11.58    8.30
   5  -1 -25   13.28    7.83
   5   1 -25    8.27    7.78
  -5  -1  25    0.60    6.84
  -5   1  26   -0.00    7.76
   5  -1 -26    0.12    6.04
   5   1 -26    0.19    6.04
  -5  -1  26   -0.00    7.59
  -5   1  27   31.63   10.08
   5   1 -27   20.27    9.60
  -5  -1  27   38.94   13.05
  -5   1  28    1.88    5.41
   5   1 -28    0.00    5.13
  -5  -1  28    3.04    7.57
  -5   1  29   11.63    8.53
  -5  -1  29   20.73   10.34
  -5   1  30    7.02    7.81
  -5  -1  30   -0.00    6.62
  -5   1  31    1.27    6.71
  -5  -1  31    0.00    5.78
  -5   1  32   -0.00    6.93
  -5  -1  32   -0.00    7.15
  -5   1  33   34.14   11.66
  -5  -1  33   14.13    9.28
  -5   1  34    1.47    6.93
  -5  -1  34    1.76    8.33
  -5   1  35   12.48    8.99
  -5  -1  35    4.89    7.24
  -5   1  36   -0.00    7.77
  -5  -1  36    0.00    8.16
  -5   1  37    0.00    7.86
  -5  -1  37    8.86    9.29
  -5   1  38   -0.00    8.41
  -5  -1  38   12.44   10.01
  -5   1  39   -0.00    7.71
  -5  -1  39    3.12    7.67
  -5   2   1   16.11    6.48
  -5   2   1    5.57    4.79
  -5   2   1   10.37    5.87
   5  -2  -1    5.40    5.28
   5  -2  -1   13.04    5.72
   5   2  -1   14.04    4.33
   5   2  -1   12.97    4.49
  -5  -2   1    5.70    4.28
  -5  -2   1    4.59    3.54
  -5  -2   1   13.66    4.40
  -5   2   2   20.65    7.12
  -5   2   2   15.39    5.36
   5  -2  -2    5.42    5.00
   5  -2  -2   13.01    5.75
   5  -2  -2   14.98    6.44
   5   2  -2    0.00    3.28
   5   2  -2    8.96    4.45
  -5  -2   2   10.72    4.74
  -5  -2   2    9.09    4.31
  -5   2   3  185.74   18.37
  -5   2   3  173.82   17.84
   5  -2  -3  184.24   17.65
   5  -2  -3  182.23   18.46
   5   2  -3  178.49   16.11
   5   2  -3  161.76   16.17
  -5  -2   3  165.31   15.98
  -5  -2   3  169.45   15.50
  -5   2   4   57.95   10.00
  -5   2   4   76.84   11.23
   5  -2  -4   69.00   10.26
   5  -2  -4   71.10   11.61
   5   2  -4   70.98    9.39
   5   2  -4   67.04    9.65
  -5  -2   4   68.30    9.61
  -5  -2   4   72.72    8.85
  -5   2   5  518.06   39.83
  -5   2   5  527.80   39.67
   5  -2  -5  537.70   39.26
   5  -2  -5  504.47   40.17
   5   2  -5  466.65   37.30
   5   2  -5  479.63   38.03
  -5  -2   5  517.35   38.13
  -5  -2   5  518.99   37.47
  -5   2   6    6.24    5.37
  -5   2   6    0.00    5.13
   5  -2  -6   11.77    5.61
   5   2  -6    4.47    4.61
   5   2  -6    5.62    4.14
  -5  -2   6    1.94    4.64
  -5  -2   6    8.13    4.00
  -5   2   7   31.55    8.14
  -5   2   7   51.72    9.44
   5  -2  -7   39.13    8.32
   5  -2  -7   39.83    9.03
   5   2  -7   44.52    8.25
   5   2  -7   27.91    7.15
  -5  -2   7   44.22    7.84
  -5  -2   7   39.75    7.08
  -5   2   8    0.00    5.85
  -5   2   8   15.17    5.87
   5  -2  -8   12.35    5.72
   5  -2  -8   13.33    6.49
   5   2  -8    5.20    4.44
   5   2  -8    7.83    4.89
  -5  -2   8    5.86    4.93
  -5  -2   8    9.34    4.62
  -5   2   9  522.88   43.67
   5  -2  -9  591.57   43.48
   5  -2  -9  534.47   44.48
   5   2  -9  543.33   43.47
  -5  -2   9  601.64   44.10
  -5  -2   9  627.61   42.98
  -5   2  10    6.39    4.78
  -5   2  10   -0.00    4.74
   5  -2 -10   -0.00    5.06
   5  -2 -10    7.23    5.82
   5   2 -10    5.42    5.04
   5   2 -10   -0.00    4.46
  -5  -2  10   -0.00    5.49
  -5  -2  10    3.33    3.81
  -5   2  11    9.55    6.30
  -5   2  11   15.52    6.07
   5  -2 -11    8.09    5.68
   5  -2 -11    8.17    5.64
   5   2 -11    4.28    5.80
   5   2 -11    5.87    5.47
  -5  -2  11    4.70    5.50
  -5   2  12   43.16    9.80
  -5   2  12   50.56   10.07
   5  -2 -12   48.19    9.66
   5  -2 -12   44.66   10.01
   5   2 -12   71.21   11.39
   5   2 -12   48.59    9.73
  -5  -2  12   50.81   10.10
  -5  -2  12   59.49    8.99
  -5   2  13   61.19   11.12
  -5   2  13   58.20   10.43
   5  -2 -13   52.95   11.00
   5   2 -13   64.06   11.05
   5   2 -13   47.42   10.10
  -5  -2  13   54.96   10.95
  -5  -2  13   72.22   10.36
  -5   2  14   35.13    8.83
  -5   2  14   39.46    8.97
   5  -2 -14   33.71    8.58
   5   2 -14   38.47    9.46
  -5  -2  14   31.87    9.03
  -5  -2  14   19.27    6.54
  -5   2  15  308.41   28.83
  -5   2  15  320.71   29.43
   5  -2 -15  304.43   29.64
   5   2 -15  292.19   29.28
  -5  -2  15  289.02   28.56
  -5   2  16    6.24    6.37
  -5   2  16   -0.00    4.53
   5  -2 -16    3.18    5.07
   5   2 -16    5.41    5.35
  -5  -2  16    9.81    6.00
  -5   2  17    7.78    5.67
   5  -2 -17    6.59    5.38
   5   2 -17    3.61    6.20
  -5  -2  17    8.96    6.55
  -5   2  18    0.00    3.65
   5  -2 -18   -0.00    4.35
   5   2 -18    1.20    6.15
  -5   2  19  138.53   17.69
   5  -2 -19  119.84   17.58
   5   2 -19  103.60   16.90
  -5   2  20   50.57   10.69
   5  -2 -20   49.32   11.25
  -5   2  21    1.01    6.02
  -5   2  21    3.38    4.56
   5  -2 -21    0.04    4.86
  -5  -2  21    1.65    6.46
  -5   2  22    4.54    6.01
  -5   2  22    7.76    5.75
   5  -2 -22    9.49    6.27
  -5  -2  22    7.95    8.16
  -5   2  23    7.06    7.36
  -5   2  23    6.91    6.50
   5  -2 -23   19.30    8.82
  -5  -2  23    5.71    7.09
  -5   2  24   -0.00    6.20
   5  -2 -24    4.35    6.18
  -5  -2  24    2.60    8.05
  -5   2  25   57.57   13.52
   5   2 -25  106.82   17.72
  -5  -2  25   60.21   14.63
  -5   2  26    6.19    7.09
  -5  -2  26   12.14    8.64
  -5   2  27   44.75   11.71
  -5  -2  27   45.60   12.10
  -5   2  28    6.46    7.29
  -5  -2  28    2.99    6.82
  -5   2  29   23.48   10.51
  -5  -2  29   18.55    9.96
  -5   2  30    0.00    6.87
  -5  -2  30    4.06    8.25
  -5   2  31   12.73    8.40
  -5  -2  31    8.65    9.31
  -5  -2  32    0.74    6.97
  -5  -2  33    4.44    7.64
  -5  -2  34   -0.00    8.01
  -5  -2  35   -0.00    8.00
  -5  -2  36    0.00    7.38
  -5  -2  37    0.00    7.81
  -5  -2  38   -0.00    7.28
  -5   3   1  255.47   24.95
  -5   3   1  296.66   25.87
  -5   3   1  305.01   25.85
   5  -3  -1  253.19   24.83
   5  -3  -1  295.56   25.02
   5  -3  -1  250.99   24.40
  -5  -3   1  276.35   22.07
  -5  -3   1  295.48   21.82
  -5  -3   1  278.51   20.80
  -5   3   2   45.66    9.32
  -5   3   2   55.50    9.59
  -5   3   2   27.64    7.82
   5  -3  -2   65.51   10.27
   5  -3  -2   53.60    8.98
   5  -3  -2   46.71    9.82
   5   3  -2   45.78    7.30
   5   3  -2   42.75    7.12
  -5  -3   2   48.68    7.12
  -5  -3   2   45.57    6.27
  -5   3   3  105.06   13.18
  -5   3   3  136.79   14.12
   5  -3  -3   88.96   12.61
   5  -3  -3  105.45   12.73
   5  -3  -3   69.60   11.79
   5   3  -3   79.32   10.24
  -5  -3   3   73.24    9.86
  -5   3   4    3.23    4.88
  -5   3   4    1.75    4.73
   5  -3  -4    4.30    5.57
   5  -3  -4    8.82    6.32
   5   3  -4    9.67    4.68
   5   3  -4    4.55    3.53
  -5  -3   4    2.23    4.00
  -5  -3   4    7.62    3.47
  -5   3   5  172.31   18.94
  -5   3   5  188.27   19.17
   5  -3  -5  167.66   17.70
   5  -3  -5  177.89   19.20
   5   3  -5  229.17   18.34
   5   3  -5  168.74   16.98
  -5  -3   5  189.10   16.92
  -5  -3   5  167.07   15.63
  -5   3   6  166.46   19.06
  -5   3   6  173.32   19.27
   5  -3  -6  222.10   20.09
   5  -3  -6  163.29   19.39
   5   3  -6  203.38   18.62
   5   3  -6  168.94   17.92
  -5  -3   6  224.11   18.56
  -5   3   7   42.25    9.01
  -5   3   7   63.50   10.30
   5  -3  -7   58.62   10.52
   5   3  -7   38.36    8.21
   5   3  -7   81.03   10.60
  -5  -3   7   61.18    9.25
  -5  -3   7   55.66    8.05
  -5   3   8   81.37   11.71
  -5   3   8   63.51   10.70
   5  -3  -8   81.71   11.10
   5  -3  -8   66.53   11.80
   5   3  -8   60.18    9.97
   5   3  -8   78.42   10.90
  -5  -3   8   50.44    9.17
  -5  -3   8   68.21    9.28
  -5   3   9   52.53    9.97
  -5   3   9   68.65   11.20
   5  -3  -9   76.26   10.80
   5  -3  -9   51.86   10.04
   5   3  -9   70.55   10.80
   5   3  -9   59.31    9.83
  -5  -3   9   45.61    9.15
  -5  -3   9   66.89    9.06
  -5   3  10   22.79    6.68
  -5   3  10   10.37    5.98
   5  -3 -10   13.39    5.89
   5  -3 -10   15.91    6.80
   5   3 -10   14.56    5.69
   5   3 -10   13.46    5.50
  -5  -3  10   10.56    5.71
  -5  -3  10   13.18    5.12
  -5   3  11    0.00    4.67
   5  -3 -11    0.81    4.14
   5  -3 -11    2.88    5.46
   5   3 -11    0.00    4.35
   5   3 -11    1.35    4.42
  -5  -3  11   -0.00    4.60
  -5  -3  11    1.23    3.63
  -5   3  12   29.57    8.57
  -5   3  12   24.30    7.40
   5  -3 -12   38.65    9.19
   5   3 -12   24.37    7.04
   5   3 -12   25.56    7.02
  -5  -3  12   40.24    9.10
  -5  -3  12   35.26    6.76
  -5   3  13  188.50   20.33
  -5   3  13  185.79   20.30
   5  -3 -13  184.48   21.17
   5   3 -13  160.74   18.95
   5   3 -13  175.81   19.60
  -5   3  14   13.66    6.52
  -5   3  14   19.56    6.73
   5  -3 -14   10.43    6.57
   5   3 -14   21.29    7.00
  -5  -3  14    9.72    6.37
  -5   3  15    6.09    6.36
  -5   3  15   12.22    5.67
   5  -3 -15   15.58    7.18
   5   3 -15    9.35    5.76
  -5  -3  15    6.80    6.13
  -5   3  16   36.51    9.37
  -5   3  16   32.93    8.63
   5  -3 -16   31.95    9.73
   5   3 -16   40.24    9.27
  -5  -3  16   58.08   11.18
  -5   3  17   73.67   12.51
   5  -3 -17   50.51   11.63
   5   3 -17   60.65   11.55
  -5  -3  17   48.08   11.22
  -5   3  18    3.63    5.44
   5  -3 -18   18.22    7.86
   5   3 -18   11.99    6.40
  -5   3  19    2.31    5.02
   5  -3 -19    0.00    5.28
   5   3 -19    1.98    4.12
  -5   3  20    1.07    5.10
  -5   3  20    4.23    5.41
   5  -3 -20    4.66    5.85
   5   3 -20    2.74    5.07
  -5  -3  20    1.62    6.56
  -5   3  21   48.85   11.14
   5  -3 -21   39.91   10.52
   5   3 -21   49.63   11.74
  -5  -3  21   53.95   12.10
  -5   3  22   76.52   13.22
  -5   3  22   49.63   11.40
   5  -3 -22   41.59   11.37
   5   3 -22   72.36   13.88
  -5  -3  22   40.36   11.74
  -5   3  23   52.64   11.25
  -5   3  23   47.03   11.47
   5  -3 -23   68.24   14.02
  -5  -3  23   53.31   13.29
  -5   3  24    4.81    6.84
  -5  -3  24    4.06    7.75
  -5   3  25    4.62    6.91
  -5  -3  25   -0.00    7.00
  -5   3  26    7.21    7.24
  -5  -3  26   -0.00    6.63
  -5   3  27   27.29    9.37
  -5  -3  27   23.80   10.77
  -5   3  28    4.29    6.47
   5   3 -28    2.21    6.02
  -5  -3  28   -0.00    6.02
  -5   3  29    9.81    8.72
   5   3 -29   18.35    8.60
  -5  -3  29   21.21   10.60
  -5   3  30   -0.00    5.85
   5   3 -30   -0.00    6.37
  -5  -3  30   11.49    7.73
  -5   3  31    3.01    6.00
  -5  -3  31   -0.00    8.10
  -5   3  32   10.65    8.83
  -5  -3  32    4.15    8.11
  -5   3  33   10.08    7.45
  -5  -3  33   15.86    8.45
  -5   3  34    0.51    6.53
  -5  -3  34    2.87    8.06
  -5   3  35    8.99    7.07
  -5  -3  35   -0.00    7.36
  -5   3  36   -0.00    7.21
  -5  -3  36   10.42    7.98
  -5   3  37    4.83    7.72
  -5  -3  37    8.50    9.04
  -5   3  38    0.01    8.38
  -5  -3  38    3.22    7.12
  -5   3  39    0.00    7.60
  -5   4   1   96.91   13.26
  -5   4   1   46.23    9.96
  -5   4   1   95.86   12.58
   5  -4  -1   60.33   10.31
   5  -4  -1   70.67   10.84
   5  -4  -1   50.97   10.57
   5   4  -1   75.31    8.50
   5   4  -1   60.99    8.12
  -5  -4   1   69.71    8.22
  -5  -4   1   74.27    7.44
  -5  -4   1   73.39    6.98
  -5   4   2   12.88    7.24
  -5   4   2    2.92    4.35
  -5   4   2    7.20    5.31
   5  -4  -2   14.06    5.82
   5  -4  -2    5.66    5.85
   5   4  -2    8.61    4.35
  -5  -4   2   13.64    4.63
  -5   4   3   19.89    8.28
  -5   4   3   40.98    8.88
   5  -4  -3   41.52    8.71
   5  -4  -3   33.02    7.76
   5  -4  -3   34.16    8.78
   5   4  -3   38.18    6.57
  -5  -4   3   24.27    5.67
  -5   4   4   59.45   10.85
  -5   4   4   65.00   10.57
   5  -4  -4   57.65   10.61
   5  -4  -4   77.38   10.80
   5  -4  -4   60.34   10.82
   5   4  -4   65.43    9.27
   5   4  -4   56.75    8.55
  -5  -4   4   58.00    8.22
  -5  -4   4   62.84    7.61
  -5   4   5  142.22   17.45
  -5   4   5  180.06   18.34
   5  -4  -5  145.94   16.32
   5  -4  -5  135.40   16.96
   5   4  -5  159.14   15.85
   5   4  -5  159.43   15.46
  -5  -4   5  134.20   14.71
  -5  -4   5  172.05   14.36
  -5   4   6    0.46    3.99
  -5   4   6    7.01    5.25
   5  -4  -6   -0.00    4.04
   5  -4  -6    0.30    4.62
   5   4  -6   -0.00    3.44
   5   4  -6   -0.00    3.27
  -5  -4   6    3.31    3.84
  -5  -4   6   -0.00    3.17
  -5   4   7    0.00    4.89
  -5   4   7    6.65    5.06
   5  -4  -7    0.00    3.97
   5  -4  -7    2.94    5.38
   5   4  -7    3.80    3.71
   5   4  -7    6.23    3.96
  -5  -4   7    0.00    3.29
  -5  -4   7    4.87    3.28
  -5   4   8   47.10    9.91
  -5   4   8   57.52   10.34
   5  -4  -8   51.69    9.49
   5  -4  -8   69.95   11.76
   5   4  -8   63.34    9.66
   5   4  -8   69.64    9.97
  -5  -4   8   60.01    9.59
  -5  -4   8   49.47    8.07
  -5   4   9  107.41   14.19
  -5   4   9  106.29   13.91
   5  -4  -9   94.20   12.99
   5  -4  -9   78.61   13.18
   5   4  -9   86.48   12.03
   5   4  -9   90.17   12.07
  -5  -4   9  105.29   13.46
  -5   4  10  125.76   16.48
  -5   4  10  156.62   18.03
   5  -4 -10  147.10   16.62
   5  -4 -10  179.12   19.37
   5   4 -10  142.54   16.19
   5   4 -10  143.14   16.16
  -5  -4  10  142.16   16.53
  -5   4  11  125.38   17.31
  -5   4  11  154.75   18.13
   5  -4 -11  139.96   18.02
   5   4 -11  161.52   17.35
  -5  -4  11  175.22   18.52
  -5   4  12    8.78    5.39
  -5   4  12    2.37    4.73
   5  -4 -12    4.89    4.86
   5   4 -12    9.81    5.52
  -5  -4  12    0.00    4.73
  -5   4  13    3.42    4.13
   5  -4 -13    0.00    5.59
   5   4 -13    4.81    4.69
   5   4 -13    4.63    4.43
  -5  -4  13    0.00    4.00
  -5   4  14   34.45    9.28
  -5   4  14   35.14    8.98
   5  -4 -14   22.43    8.38
   5   4 -14   43.06    8.69
  -5  -4  14   22.25    8.07
  -5   4  15  266.59   28.46
  -5   4  15  289.14   29.07
   5  -4 -15  299.54   30.02
   5   4 -15  344.18   29.56
  -5  -4  15  338.23   30.68
  -5   4  16   51.63   10.65
  -5   4  16   44.55   10.04
   5  -4 -16   45.38   10.99
   5   4 -16   74.90   11.74
  -5  -4  16   51.76   11.23
  -5   4  17   66.59   12.87
   5  -4 -17   84.35   14.80
   5   4 -17  117.76   14.95
  -5  -4  17   54.65   12.46
  -5   4  18    1.95    5.44
   5  -4 -18    1.60    5.85
  -5   4  19  153.03   19.97
   5  -4 -19  155.65   20.98
  -5   4  20    1.63    5.55
  -5   4  20    3.95    6.15
   5  -4 -20    0.00    5.22
  -5  -4  20    5.28    7.39
  -5   4  21   19.90    9.06
  -5   4  21   24.31    8.93
   5  -4 -21   26.80    9.99
  -5  -4  21   38.10   11.20
  -5   4  22    3.17    6.44
   5  -4 -22   -0.00    5.56
  -5  -4  22    2.80    6.58
  -5   4  23    0.00    6.51
  -5  -4  23   -0.00    6.16
  -5   4  24    3.64    5.76
   5   4 -24    0.56    5.79
  -5  -4  24    5.15    7.14
  -5   4  25   11.99    7.40
   5   4 -25   16.17    8.63
  -5  -4  25   16.71    9.73
  -5   4  26   10.28    7.82
   5   4 -26   18.09    8.41
  -5  -4  26    8.80    8.58
   5   4 -27    6.74    7.45
  -5  -4  27    1.04    6.34
  -5   4  28    1.97    6.78
   5   4 -28   -0.00    5.04
  -5  -4  28   -0.00    8.12
  -5   4  29   12.11    7.63
   5   4 -29    6.26    6.46
  -5  -4  29    0.00    8.32
  -5   4  30   10.97    7.59
   5   4 -30   16.02    8.28
  -5  -4  30    1.79    7.91
  -5   4  31    5.96    7.53
   5   4 -31   14.25    8.50
  -5  -4  31    2.45    7.63
  -5   4  32    3.66    5.95
  -5  -4  32    4.76    7.78
  -5   4  33   -0.00    5.64
  -5  -4  33   -0.00    7.99
  -5   4  34    8.40    7.43
  -5  -4  34   11.39    9.54
  -5   4  35    2.27    7.51
  -5  -4  35   -0.00    9.01
  -5   4  36    0.00    6.72
  -5  -4  36    2.42    8.32
  -5   4  37   -0.00    6.35
  -5  -4  37    0.72    7.58
  -5   4  38    1.58    6.34
  -5   4  39   -0.00    4.58
  -5   5   1  213.92   21.24
  -5   5   1  189.35   19.39
   5  -5  -1  172.01   18.50
   5  -5  -1  156.13   18.01
   5  -5  -1  177.52   19.59
   5   5  -1  162.10   14.69
   5   5  -1  174.40   15.04
  -5  -5   1  179.39   15.04
  -5  -5   1  183.13   13.13
  -5  -5   1  163.14   12.60
  -5   5   2   61.71   11.04
  -5   5   2   46.93    9.81
  -5   5   2   53.06   10.63
   5  -5  -2   65.09   11.14
   5  -5  -2   66.77   10.58
   5  -5  -2   72.55   11.81
   5   5  -2   64.51    8.03
  -5  -5   2   72.49    7.86
  -5  -5   2   57.84    6.13
  -5   5   3  124.18   16.35
  -5   5   3  132.08   16.45
  -5   5   3  156.23   17.22
   5  -5  -3  128.91   16.23
   5  -5  -3  116.30   14.77
   5  -5  -3  100.72   14.69
   5   5  -3  117.69   12.18
   5   5  -3  113.80   11.71
  -5  -5   3  121.07   12.22
  -5   5   4   33.96    9.28
  -5   5   4   39.41    8.77
   5  -5  -4   31.20    7.62
   5  -5  -4   23.86    7.13
   5  -5  -4   19.96    7.48
   5   5  -4   27.98    5.58
  -5  -5   4   26.48    5.82
  -5  -5   4   26.35    4.65
  -5   5   5   20.12    7.34
  -5   5   5   20.57    6.83
   5  -5  -5   13.87    6.49
   5  -5  -5   12.18    5.67
   5  -5  -5    8.59    5.16
   5   5  -5   19.55    5.36
   5   5  -5   14.15    4.64
  -5  -5   5   12.96    4.78
  -5  -5   5   12.93    3.67
  -5   5   6   11.69    6.53
  -5   5   6    6.66    5.50
   5  -5  -6    7.42    4.99
   5  -5  -6    8.44    6.31
   5   5  -6   10.64    4.79
   5   5  -6   12.28    4.64
  -5  -5   6   10.92    4.99
  -5  -5   6   15.56    4.05
  -5   5   7  171.91   21.08
  -5   5   7  221.61   22.58
   5  -5  -7  224.95   21.30
   5  -5  -7  222.20   22.95
   5   5  -7  214.87   19.80
   5   5  -7  201.40   19.43
  -5  -5   7  278.60   21.72
  -5  -5   7  197.33   17.80
  -5   5   8   82.53   13.68
  -5   5   8  120.34   15.73
   5  -5  -8  122.75   16.01
   5   5  -8  115.09   13.45
   5   5  -8  127.09   13.88
  -5  -5   8  149.90   15.27
  -5   5   9   19.20    7.24
  -5   5   9   14.48    6.44
   5  -5  -9   11.22    6.16
   5   5  -9   21.54    6.25
   5   5  -9   12.67    5.02
  -5  -5   9    4.51    4.80
  -5   5  10    0.81    4.35
  -5   5  10    0.00    4.98
   5  -5 -10    0.95    4.72
   5   5 -10    6.50    5.03
   5   5 -10    1.71    3.56
  -5  -5  10   12.24    5.55
  -5   5  11   20.36    7.09
  -5   5  11   12.04    6.34
   5  -5 -11    0.00    5.35
   5   5 -11   26.57    6.99
   5   5 -11   11.03    4.70
  -5  -5  11   26.85    7.61
  -5   5  12  215.34   22.68
  -5   5  12  215.95   22.99
   5  -5 -12  169.28   21.85
   5   5 -12  209.65   20.95
   5   5 -12  208.89   21.29
  -5  -5  12  255.30   23.70
  -5   5  13  208.31   23.00
  -5   5  13  211.91   23.18
   5  -5 -13  207.76   23.44
   5   5 -13  217.08   21.87
  -5  -5  13  213.99   22.80
  -5   5  14   16.36    8.00
  -5   5  14    8.82    6.45
   5  -5 -14    8.27    6.39
   5   5 -14    0.00    4.35
  -5  -5  14    0.00    4.53
  -5   5  15    9.05    5.79
   5  -5 -15    1.93    5.25
   5   5 -15   -0.00    4.69
  -5   5  16   48.96   11.06
   5  -5 -16   57.73   12.01
  -5  -5  16   57.21   12.20
  -5   5  17   89.92   14.12
   5  -5 -17   46.04   11.75
  -5   5  18   28.57    9.26
   5  -5 -18   30.92    9.69
  -5   5  19   53.39   11.54
  -5   5  19   35.59   10.34
   5  -5 -19   57.99   12.58
  -5   5  20    3.91    5.77
   5  -5 -20    0.15    6.23
  -5  -5  20   -0.00    6.57
   5   5 -21   -0.00    4.64
  -5  -5  21    0.00    7.21
  -5   5  22   30.75    9.40
   5   5 -22   23.25    8.33
  -5  -5  22   27.11   10.60
  -5   5  23   24.95    8.96
   5   5 -23   22.61    7.96
  -5  -5  23   25.73   11.29
  -5   5  24    1.48    5.74
   5   5 -24    0.00    4.36
  -5  -5  24    3.43    7.76
  -5   5  25    2.17    5.75
   5   5 -25    3.37    4.50
  -5  -5  25    0.00    7.14
  -5   5  26    0.85    6.11
   5   5 -26   -0.00    5.21
  -5  -5  26    0.25    7.13
  -5   5  27    3.78    7.92
   5   5 -27    5.12    5.97
  -5  -5  27    4.65    8.34
  -5   5  28    8.46    7.84
  -5  -5  28   13.47    9.03
  -5   5  29    3.37    6.47
   5   5 -29    3.55    6.74
  -5  -5  29    7.51    9.03
  -5   5  30    1.89    5.94
   5   5 -30   -0.00    5.88
  -5  -5  30   -0.00    7.64
  -5   5  31    1.61    6.79
   5   5 -31   -0.00    6.66
  -5   5  32    6.18    7.10
   5   5 -32    2.01    6.02
  -5   5  33    0.02    5.71
  -5  -5  33   -0.00    8.09
  -5   5  34    0.00    6.42
  -5  -5  34    0.77    9.13
  -5   5  35    3.63    8.10
  -5  -5  35    2.57    8.10
  -5   5  36    2.29    7.12
  -5  -5  36   10.49    8.36
  -5  -5  37   -0.00    9.61
  -5   6   1   18.73    6.93
  -5   6   1   27.91    7.95
   5  -6  -1   13.62    6.48
   5   6  -1   21.93    4.21
   5   6  -1   18.79    4.11
  -5  -6   1   15.25    3.66
  -5   6   2    0.77    4.35
  -5   6   2    2.72    5.08
   5  -6  -2    3.48    4.40
   5   6  -2    0.00    2.40
   5   6  -2    3.40    2.96
  -5  -6   2    1.58    2.88
  -5  -6   2    1.34    1.78
  -5   6   3   63.51   11.46
  -5   6   3   63.91   11.41
   5  -6  -3   87.55   13.12
   5  -6  -3   66.85   11.96
   5   6  -3   73.77    8.39
   5   6  -3   60.04    8.16
  -5  -6   3   76.44    8.87
  -5  -6   3   59.68    6.49
  -5   6   4  111.99   15.68
  -5   6   4   97.47   14.93
  -5   6   4  117.37   15.62
   5  -6  -4  104.22   15.05
   5  -6  -4  118.45   15.92
   5   6  -4  122.18   12.01
   5   6  -4  127.16   12.45
  -5  -6   4  105.95   12.14
  -5  -6   4  110.10   10.28
  -5   6   5   79.17   13.28
  -5   6   5  106.56   14.54
   5  -6  -5   75.63   12.60
   5  -6  -5   98.67   14.43
   5   6  -5   89.64   10.35
   5   6  -5   97.72   11.07
  -5  -6   5   94.88   11.52
  -5  -6   5   82.39    9.09
  -5   6   6   19.00    7.08
  -5   6   6   28.40    8.02
   5  -6  -6   18.79    7.14
   5  -6  -6   14.84    6.64
   5   6  -6   25.16    5.82
   5   6  -6   14.73    4.74
  -5  -6   6   17.81    5.60
  -5   6   7   68.16   11.83
  -5   6   7   43.28   10.28
   5  -6  -7   53.84   10.62
   5  -6  -7   64.94   11.55
   5   6  -7   67.04    9.28
   5   6  -7   77.57   10.06
  -5  -6   7   66.15   10.04
  -5   6   8   34.42    8.88
  -5   6   8   27.08    8.09
   5  -6  -8   14.42    7.35
   5   6  -8   21.53    5.72
   5   6  -8   27.23    6.34
  -5  -6   8   27.61    6.73
  -5   6   9   80.36   13.35
   5   6  -9   74.51   10.74
   5   6  -9   80.50   11.39
  -5  -6   9  123.06   13.99
  -5   6  10   76.99   13.51
  -5   6  10  100.89   15.39
   5  -6 -10   99.52   15.00
   5   6 -10  128.56   13.92
   5   6 -10  118.98   14.04
  -5  -6  10  110.48   14.48
  -5   6  11   95.23   14.31
  -5   6  11  107.33   15.07
   5  -6 -11   83.39   13.88
   5   6 -11   79.76   11.44
   5   6 -11   93.35   12.58
  -5  -6  11   63.24   11.51
  -5   6  12   11.89    6.75
  -5   6  12   16.80    7.02
   5  -6 -12   11.20    6.95
   5   6 -12    6.47    4.81
  -5  -6  12   18.79    6.95
  -5   6  13    0.00    4.51
  -5   6  13   -0.00    5.11
  -5  -6  13    2.76    5.99
  -5   6  14   88.61   14.51
   5  -6 -14  105.98   16.67
  -5  -6  14   88.99   14.24
  -5   6  15   67.91   12.49
   5  -6 -15   52.31   12.19
  -5  -6  15   64.60   12.68
  -5   6  16    6.14    5.70
   5  -6 -16   -0.00    5.98
  -5  -6  16    0.00    5.77
  -5   6  17   42.41   10.29
   5  -6 -17   47.67   11.57
   5   6 -17   28.11    8.19
  -5   6  18   17.73    7.13
   5   6 -18   10.30    5.95
  -5   6  19    8.82    7.10
   5   6 -19   19.08    8.07
  -5  -6  19    9.21    8.06
  -5   6  20    3.16    5.63
   5   6 -20    3.56    5.99
  -5  -6  20    3.71    6.44
  -5   6  21   24.00    8.40
   5   6 -21    5.62    5.97
  -5  -6  21    4.33    7.58
  -5   6  22   32.39   10.24
   5   6 -22   23.84    8.79
  -5  -6  22   22.65   10.17
  -5   6  23    1.70    5.36
   5   6 -23    0.00    5.74
  -5  -6  23   -0.00    5.91
  -5   6  24    9.60    7.44
   5   6 -24    6.46    6.44
  -5  -6  24    0.70    6.98
  -5   6  25   11.78    7.10
   5   6 -25    7.86    7.37
  -5  -6  25    2.19    7.47
  -5   6  26    9.82    7.87
   5   6 -26   22.57    8.89
  -5  -6  26   11.73    9.64
  -5   6  27    0.00    5.33
   5   6 -27    2.98    5.44
  -5  -6  27    2.02    8.01
  -5   6  28   -0.00    5.96
   5   6 -28   -0.00    5.58
  -5  -6  28   -0.00    7.16
  -5   6  29    0.00    7.01
   5   6 -29   -0.00    5.22
  -5  -6  29    1.98    7.14
  -5   6  30    3.55    7.18
   5   6 -30    8.54    6.77
  -5  -6  30   24.07   10.69
  -5   6  31    1.45    8.12
   5   6 -31    0.34    5.19
  -5  -6  31    2.13    8.17
  -5   6  32   -0.00    6.75
   5   6 -32    1.70    4.47
  -5  -6  32   -0.00    8.68
  -5   6  33   -0.00    6.53
  -5  -6  33   16.64   11.63
  -5   6  34    3.42    8.33
  -5  -6  34    3.60    7.15
  -5   6  35    1.52    7.07
  -5  -6  35   -0.00    8.27
  -5   6  36    1.41    6.14
  -5  -6  36    2.32    8.90
  -5   6  37   -0.00    7.88
  -5   6  38   -0.00    6.97
  -5   6  39   -0.00    7.76
  -5   7   1    3.33    5.53
  -5   7   1    5.41    6.25
   5  -7  -1    4.62    4.97
   5   7  -1   11.95    3.27
   5   7  -1    9.38    3.14
  -5  -7   1    5.22    3.18
  -5   7   2  144.27   17.95
  -5   7   2  129.37   16.63
   5  -7  -2  146.01   17.46
   5   7  -2  117.65   11.62
  -5  -7   2  114.75   12.07
  -5   7   3   93.54   14.05
  -5   7   3   72.27   13.09
   5  -7  -3  112.56   14.95
   5   7  -3  105.41   10.51
   5   7  -3   72.20    9.35
  -5  -7   3  102.44   11.05
  -5  -7   3   95.34    8.09
  -5   7   4   52.56   10.92
  -5   7   4   63.93   11.79
   5  -7  -4   79.33   12.39
   5   7  -4   54.48    7.94
   5   7  -4   52.94    7.85
  -5  -7   4   67.05    8.97
  -5   7   5   19.53    7.77
  -5   7   5   17.53    7.47
   5  -7  -5   14.94    6.70
   5  -7  -5   14.63    7.44
   5   7  -5   13.84    4.62
   5   7  -5    3.43    3.55
  -5  -7   5   10.65    4.80
  -5   7   6    8.91    6.70
  -5   7   6   26.65    8.28
   5  -7  -6   33.41    8.51
   5  -7  -6   27.85    8.49
   5   7  -6   42.64    7.22
   5   7  -6   33.56    6.18
  -5  -7   6   32.03    7.43
  -5   7   7  108.59   16.06
  -5   7   7   95.77   14.82
   5  -7  -7  112.00   15.47
   5  -7  -7  122.61   16.78
   5   7  -7  111.75   12.70
  -5  -7   7  106.15   13.68
  -5   7   8  230.97   24.79
  -5   7   8  246.84   25.44
   5  -7  -8  243.30   24.84
   5  -7  -8  229.59   24.94
   5   7  -8  226.62   21.34
   5   7  -8  257.41   22.81
  -5  -7   8  250.69   23.59
  -5   7   9   29.30    8.57
  -5   7   9   35.49    9.26
   5  -7  -9   12.44    6.69
   5   7  -9   19.89    6.05
  -5  -7   9   20.49    7.02
  -5   7  10   12.59    7.06
  -5   7  10   13.50    6.50
   5  -7 -10    9.36    7.03
   5   7 -10   13.02    5.35
  -5  -7  10   15.91    6.74
  -5   7  11   28.69    8.87
   5  -7 -11   22.44    8.68
   5   7 -11   12.79    5.47
  -5  -7  11   13.86    6.77
  -5   7  12  133.32   17.68
   5  -7 -12  117.08   16.88
  -5  -7  12   96.97   15.28
  -5   7  13   49.34   11.10
   5  -7 -13   64.89   12.37
  -5  -7  13   53.68   11.42
   5  -7 -14    7.32    6.89
   5   7 -14    1.39    4.37
  -5  -7  14    0.00    5.54
  -5   7  15   52.05   11.68
   5  -7 -15   32.90    9.76
   5   7 -15   31.72    8.47
  -5  -7  15   27.96    9.28
   5   7 -16    0.00    3.83
  -5   7  17    3.60    5.95
   5   7 -17    5.67    5.17
  -5   7  18   33.18    9.88
   5   7 -18   71.83   12.65
  -5  -7  18   62.28   13.49
  -5   7  19    0.00    5.13
   5   7 -19   -0.00    5.57
  -5  -7  19    0.19    5.32
  -5   7  20    8.80    6.50
   5   7 -20    1.63    6.05
  -5  -7  20    2.23    6.64
   5   7 -21    2.26    5.03
  -5  -7  21    7.09    7.59
  -5   7  22   30.62    9.12
   5   7 -22   30.10    9.27
  -5  -7  22    9.79    8.05
  -5   7  23    6.81    6.16
   5   7 -23    2.96    6.03
  -5  -7  23   11.38    8.03
  -5   7  24    9.75    7.45
   5   7 -24   16.96    7.96
  -5  -7  24    9.49    8.46
  -5   7  25    3.83    6.40
   5   7 -25    3.36    6.01
  -5  -7  25    2.69    7.10
  -5   7  26    0.00    6.20
   5   7 -26    0.00    6.29
  -5  -7  26    0.00    6.27
  -5   7  27   11.24    7.31
   5   7 -27   12.54    8.02
  -5  -7  27    4.97    7.18
  -5   7  28   27.63    9.91
   5   7 -28   17.81    7.52
  -5  -7  28   15.02   10.54
  -5   7  29   -0.00    7.35
   5   7 -29    0.00    5.69
  -5  -7  29    2.03    6.37
  -5   7  30   -0.00    5.79
   5   7 -30   -0.00    4.66
  -5  -7  30   -0.00    7.84
  -5   7  31   -0.00    6.06
   5   7 -31    0.00    5.41
  -5  -7  31   -0.00    7.11
   5   7 -32    6.13    6.64
  -5  -7  32   -0.00    8.92
  -5   7  33   -0.00    6.73
   5   7 -33   -0.00    6.10
  -5  -7  33    0.00    7.72
  -5   7  34    4.13    8.20
  -5  -7  34    6.47    7.36
  -5   7  35    2.46    6.71
  -5  -7  35    4.71    8.72
  -5   7  36    2.26    6.63
  -5  -7  36    7.50   10.26
  -5   7  37    7.12    7.72
  -5   7  38    0.00    6.65
  -5   8   1   40.36    9.27
  -5   8   1   27.53    8.73
   5  -8  -1   25.50    8.77
   5   8  -1   20.12    4.52
  -5   8   2   10.90    6.66
   5  -8  -2    5.86    5.62
   5   8  -2    8.86    3.59
   5   8  -2    8.28    3.50
  -5  -8   2    6.96    3.49
  -5   8   3   11.18    6.96
   5  -8  -3   10.87    6.87
   5   8  -3    8.43    3.94
  -5  -8   3   17.68    5.09
  -5  -8   3   11.92    2.22
  -5   8   4  371.73   32.30
  -5   8   4  327.78   30.82
   5  -8  -4  273.00   28.59
   5   8  -4  337.36   25.50
   5   8  -4  299.00   25.36
  -5   8   5   33.88    9.34
  -5   8   5   41.10   10.61
   5  -8  -5   37.51    9.52
   5   8  -5   47.89    7.41
  -5  -8   5   36.03    7.57
  -5   8   6   76.07   13.82
  -5   8   6   61.00   13.03
   5  -8  -6   94.49   14.29
   5   8  -6  108.35   11.49
  -5  -8   6   86.24   11.96
  -5   8   7    4.87    6.18
  -5   8   7   -0.00    4.90
   5  -8  -7   -0.00    5.81
   5  -8  -7    0.00    5.74
   5   8  -7    0.00    3.64
  -5  -8   7    2.91    5.02
  -5   8   8   99.30   14.97
  -5   8   8   75.22   13.68
   5  -8  -8   96.79   14.71
   5  -8  -8   97.88   15.25
   5   8  -8  112.91   12.44
  -5  -8   8   77.26   12.38
  -5   8   9  109.57   16.89
   5  -8  -9  104.39   16.75
   5   8  -9  137.67   14.44
  -5  -8   9  112.76   15.25
  -5   8  10   44.67   10.71
   5   8 -10   41.47    8.22
   5   8 -10   44.15    8.44
  -5  -8  10   73.36   11.96
  -5   8  11   21.76    9.13
   5  -8 -11   34.31   10.07
   5   8 -11   18.39    6.29
   5   8 -11   15.11    5.71
  -5  -8  11   26.12    8.55
   5   8 -12    6.81    4.61
  -5  -8  12   16.11    7.39
   5   8 -13   -0.00    4.33
  -5  -8  13    9.85    6.52
   5   8 -14   97.45   14.39
  -5  -8  14  114.72   16.69
  -5   8  15    3.03    6.24
   5   8 -15    2.26    4.78
  -5  -8  15    7.88    6.72
  -5   8  16   15.45    8.03
   5   8 -16   17.31    7.28
  -5   8  17    2.89    5.86
   5   8 -17   -0.00    5.19
   5   8 -18    0.78    5.33
  -5  -8  18    2.98    6.62
  -5   8  19    0.50    5.58
   5   8 -19    2.28    5.70
  -5  -8  19    5.04    7.10
  -5   8  20   24.04    9.56
   5   8 -20   32.43   10.38
  -5  -8  20   29.15   10.73
  -5   8  21   -0.00    5.83
   5   8 -21    6.84    6.59
  -5  -8  21    0.00    6.58
  -5   8  22    8.75    5.94
   5   8 -22   -0.00    5.82
  -5  -8  22    0.00    8.85
  -5   8  23    2.80    5.43
   5   8 -23   -0.00    6.18
  -5  -8  23    1.27    7.69
  -5   8  24    4.78    6.83
   5   8 -24    5.78    6.41
  -5  -8  24   27.69   10.50
   5   8 -25    4.84    5.71
  -5  -8  25    0.00    6.99
  -5   8  26    9.48    6.24
   5   8 -26    0.00    6.10
  -5  -8  26    2.62    8.07
  -5   8  27   -0.00    5.21
   5   8 -27    2.09    5.55
  -5  -8  27   -0.00    6.64
  -5   8  28    4.28    5.77
   5   8 -28    2.01    6.19
  -5  -8  28    3.18    7.88
  -5   8  29   -0.00    5.95
   5   8 -29    3.91    6.44
  -5  -8  29   -0.00    7.09
  -5   8  30   14.94    8.13
   5   8 -30   -0.00    4.60
  -5  -8  30   11.55   10.16
  -5   8  31    0.00    7.29
   5   8 -31    9.56    7.16
  -5  -8  31   15.71   10.72
  -5   8  32   -0.00    7.31
   5   8 -32    6.42    6.62
  -5  -8  32    3.90    7.18
  -5   8  33    3.82    5.95
   5   8 -33    0.00    5.51
  -5  -8  33   -0.00    6.96
  -5   8  34    4.49    6.23
   5   8 -34   -0.00    5.60
  -5  -8  34   -0.00    8.37
  -5   8  35   -0.00    6.92
  -5  -8  35    3.36    8.11
  -5   8  36    0.00    7.38
  -5   8  37    4.97    7.32
  -5   8  38   -0.00    6.22
  -5   9   1   -0.00    5.98
   5   9  -1   -0.00    2.44
  -5  -9   1   -0.00    3.07
  -5   9   2  113.57   16.59
   5   9  -2  109.64   10.93
  -5   9   3   28.83    8.66
   5   9  -3   13.08    4.27
  -5  -9   3   24.03    6.08
  -5   9   4   -0.00    6.16
  -5  -9   4   -0.00    3.88
  -5   9   5    0.16    5.83
   5   9  -5    3.32    3.56
  -5  -9   5    9.75    5.15
  -5   9   6   27.40    9.00
   5   9  -6   50.14    7.97
   5   9  -6   33.04    6.83
  -5  -9   6   17.66    6.55
   5   9  -7   12.14    5.03
   5   9  -7    0.00    3.65
  -5  -9   7    0.00    4.80
   5   9  -8  122.35   13.48
   5   9  -8   89.58   12.63
   5   9  -9   17.58    5.79
   5   9  -9    2.19    3.88
  -5  -9   9    0.00    5.23
   5   9 -10    0.32    4.24
  -5  -9  10   -0.00    5.33
   5   9 -11   -0.00    4.62
  -5  -9  11    4.43    6.08
  -5   9  12  125.60   17.32
   5  -9 -12   82.44   14.89
   5   9 -12  113.95   14.77
  -5  -9  12  109.69   15.86
  -5   9  13   -0.00    5.03
   5   9 -13    2.42    4.67
  -5  -9  13    0.00    5.88
  -5   9  14   28.08    8.81
   5   9 -14   18.50    7.22
  -5  -9  14   17.63    7.67
  -5   9  15    2.53    4.52
   5   9 -15    0.00    4.63
  -5   9  16    1.77    5.81
   5   9 -16   15.05    6.82
  -5   9  17    0.00    5.54
   5   9 -17   -0.00    5.08
  -5  -9  17   -0.00    6.25
  -5   9  18   41.86   10.84
   5   9 -18   37.70    9.60
  -5  -9  18   21.17    9.51
  -5   9  19    0.00    6.40
   5   9 -19    5.40    5.58
  -5  -9  19   -0.00    6.83
  -5   9  20    3.01    6.13
   5   9 -20    7.07    5.84
  -5  -9  20    0.00    5.95
   5   9 -21    0.00    5.36
  -5  -9  21    3.93    6.83
  -5   9  22   22.91    9.53
   5   9 -22   25.04    9.24
  -5  -9  22   29.98   10.37
  -5   9  23   -0.00    6.54
   5   9 -23   -0.00    4.67
  -5  -9  23    2.24    7.13
  -5   9  24   17.38    8.95
   5   9 -24    3.15    7.19
  -5   9  25    0.59    6.38
   5   9 -25    0.00    5.29
  -5   9  26    7.79    6.96
   5   9 -26    6.93    7.01
  -5  -9  26    1.16    7.62
  -5   9  27   -0.00    5.53
   5   9 -27   -0.00    5.67
  -5  -9  27   -0.00    7.76
  -5   9  28    0.00    6.09
   5   9 -28    7.51    7.46
  -5  -9  28   19.81    9.86
  -5   9  29   -0.00    5.66
   5   9 -29   -0.00    5.60
  -5  -9  29    3.64    8.21
   5   9 -30    4.37    6.31
  -5  -9  30    3.94    7.88
  -5   9  31    0.00    6.14
   5   9 -31    5.27    6.80
  -5  -9  31    1.26    7.64
  -5   9  32    1.22    5.74
   5   9 -32   -0.00    5.72
  -5  -9  32    2.75    7.64
  -5   9  33    3.50    6.10
   5   9 -33    5.72    7.40
  -5  -9  33   -0.00    7.78
  -5   9  34    0.00    5.07
   5   9 -34   -0.00    6.40
  -5  -9  34    4.35    9.19
  -5   9  35   -0.00    5.92
  -5   9  36    0.00    5.61
  -5   9  37    2.25    6.56
  -5  10   1    4.06    5.94
   5 -10  -1    2.00    5.52
   5  10  -1   12.77    3.95
  -5  10   2    4.68    5.35
   5 -10  -2    1.16    5.05
   5  10  -2    0.19    2.26
  -5  10   3    2.80    5.33
   5 -10  -3   -0.00    5.28
   5  10  -3    3.63    3.09
  -5  10   4    8.94    5.69
   5 -10  -4    7.58    6.29
   5  10  -4   12.99    4.88
  -5 -10   4   10.72    5.23
  -5  10   5    1.66    5.09
   5 -10  -5    0.32    5.57
   5  10  -5   -0.00    3.33
  -5  10   6   22.55    8.74
   5 -10  -6   28.97    9.01
   5  10  -6   24.69    6.12
  -5 -10   6   18.92    6.83
  -5  10   7    2.34    5.39
   5 -10  -7    2.77    5.38
   5  10  -7    0.97    3.41
  -5 -10   7   -0.00    4.78
  -5  10   8    7.61    6.34
   5 -10  -8    0.00    5.26
   5  10  -8    3.09    4.28
  -5 -10   8    2.21    5.17
  -5  10   9    3.03    5.97
   5 -10  -9    4.42    5.58
   5  10  -9    0.00    5.54
  -5 -10   9    0.00    4.94
  -5  10  10   19.81    9.12
   5 -10 -10   56.70   12.32
   5  10 -10   69.67   10.81
  -5 -10  10   71.86   12.14
  -5  10  11   -0.00    5.03
   5 -10 -11    1.17    6.11
   5  10 -11    0.00    4.53
  -5 -10  11   -0.00    5.30
  -5  10  12   -0.00    5.50
   5 -10 -12   -0.00    5.59
   5  10 -12    1.30    4.39
  -5 -10  12    0.00    5.78
   5 -10 -13    1.83    6.79
   5  10 -13    2.94    4.68
  -5 -10  13    2.25    5.49
  -5  10  14   26.25    9.37
   5 -10 -14    9.07    7.50
   5  10 -14   31.23    8.61
  -5  10  15   -0.00    6.34
   5  10 -15    6.60    5.55
  -5  10  16   27.56    9.16
   5  10 -16   23.61    8.15
  -5 -10  16   13.72    7.62
  -5  10  17    0.76    5.26
   5  10 -17    0.31    5.18
  -5 -10  17    2.14    6.67
   5  10 -18   14.42    6.81
  -5 -10  18    2.16    6.08
  -5  10  19    0.00    5.54
   5  10 -19    5.64    5.78
  -5 -10  19   -0.00    6.53
  -5  10  20   21.17    9.03
   5  10 -20   35.73    9.32
  -5 -10  20   25.14    9.99
  -5  10  21   -0.00    5.46
   5  10 -21    8.90    6.26
  -5 -10  21   -0.00    6.19
   5  10 -22    8.77    6.92
  -5 -10  22    5.19    7.38
  -5  10  23    3.04    6.80
   5  10 -23    5.86    6.42
  -5 -10  23    0.02    6.68
  -5  10  24   14.14    8.30
   5  10 -24    0.00    6.76
  -5 -10  24    2.28    5.33
  -5  10  25   -0.00    6.36
   5  10 -25   -0.00    4.79
  -5 -10  25    0.00    7.25
  -5  10  26    7.65    7.92
   5  10 -26   11.34    8.15
  -5 -10  26    8.17    8.37
  -5  10  27   -0.00    6.10
   5  10 -27    3.32    5.73
  -5 -10  27   -0.00    6.80
  -5  10  28    0.00    6.83
   5  10 -28    2.29    6.12
  -5  10  29    1.95    6.72
   5  10 -29   -0.00    6.06
  -5 -10  29    5.69    8.67
  -5  10  30    5.74    7.91
   5  10 -30   -0.00    6.36
  -5 -10  30    8.79    9.86
  -5  10  31    0.05    6.16
   5  10 -31    1.12    6.67
  -5 -10  31    6.32    8.43
  -5  10  32    3.54    6.99
  -5 -10  32   -0.00    7.60
  -5  10  33   -0.00    6.36
   5  10 -33    3.82    6.19
  -5 -10  33   -0.00    8.68
   5  10 -34    7.71    7.71
   5  10 -35   -0.00    7.11
  -5  11   1    8.15    7.74
   5 -11  -1   10.28    6.66
   5  11  -1    7.49    3.79
   5 -11  -2   55.45   12.19
   5  11  -2   71.98    9.41
  -5  11   3   16.66    7.30
   5 -11  -3    7.44    6.87
   5  11  -3   10.09    3.88
  -5  11   4    1.07    4.90
   5  11  -4    2.67    3.26
  -5  11   5   -0.00    4.70
   5 -11  -5    0.00    5.44
   5  11  -5    0.49    2.95
  -5  11   6    0.00    6.10
   5 -11  -6    6.50    6.95
   5  11  -6    4.91    4.10
  -5  11   7   -0.00    5.57
   5 -11  -7    0.00    4.72
   5  11  -7    2.78    4.20
  -5  11   8    3.60    6.62
   5  11  -8   27.12    6.94
  -5  11   9    5.72    6.20
   5 -11  -9    0.51    5.35
   5  11  -9    0.72    4.36
  -5 -11   9    0.00    4.80
   5 -11 -10    6.30    5.85
   5  11 -10    1.25    4.03
  -5 -11  10   -0.00    5.32
  -5  11  11    3.00    6.22
   5 -11 -11    2.99    5.65
   5  11 -11    0.00    4.01
  -5 -11  11   -0.00    5.61
  -5  11  12   27.65   10.20
   5 -11 -12   23.31    9.08
   5  11 -12   34.86    8.85
  -5 -11  12   55.44   11.92
  -5  11  13    1.77    6.10
   5 -11 -13    1.40    6.58
  -5  11  14    7.59    7.11
   5 -11 -14    8.89    7.78
   5  11 -14   11.28    7.11
   5 -11 -15    1.84    6.03
   5  11 -15   -0.00    4.43
  -5 -11  15    2.94    6.13
  -5  11  16   12.94    7.38
   5 -11 -16    9.55    6.66
   5  11 -16   -0.00    5.13
  -5 -11  16   26.96    8.90
  -5  11  17    1.36    6.98
   5 -11 -17    2.03    5.84
   5  11 -17    0.00    5.16
  -5 -11  17   -0.00    5.20
  -5  11  18   25.74    9.46
   5  11 -18   21.99    8.54
  -5 -11  18   23.17    9.66
  -5  11  19    2.46    6.15
   5  11 -19   -0.00    5.60
  -5 -11  19    0.15    6.77
  -5  11  20    0.00    5.41
   5  11 -20    1.82    5.01
  -5 -11  20   -0.00    5.64
   5  11 -21    0.00    5.11
  -5 -11  21   -0.00    7.61
  -5  11  22   14.13    8.46
   5  11 -22    8.99    5.57
  -5 -11  22    8.43    8.02
  -5  11  23    1.42    5.87
   5  11 -23    0.00    3.94
  -5 -11  23    4.09    7.16
  -5  11  24    0.00    5.39
   5  11 -24    6.67    7.94
  -5 -11  24   -0.00    6.92
  -5  11  25    0.00    6.76
   5  11 -25    1.24    6.51
  -5 -11  25   -0.00    6.65
  -5  11  26    4.51    7.01
   5  11 -26    0.00    6.08
  -5 -11  26    5.22    8.22
  -5  11  27   -0.00    5.93
   5  11 -27    1.75    6.99
  -5 -11  27   -0.00    6.72
  -5  11  28   -0.00    7.71
   5  11 -28    9.01    7.92
  -5 -11  28   12.18    9.20
   5  11 -29   -0.00    5.42
  -5 -11  29   -0.00    8.65
   5  11 -30   -0.00    5.30
   5  11 -31   -0.00    6.94
  -5 -11  31   -0.00    6.50
   5  11 -32    7.45    6.86
  -5 -11  32    6.77    9.04
   5  11 -33    0.00    7.25
   5  11 -35   -0.00    6.03
  -5  12   1   -0.00    5.80
   5 -12  -1    1.46    5.62
  -5  12   2   -0.00    5.80
   5 -12  -2    0.59    5.27
   5  12  -2    0.16    2.69
   5 -12  -3   -0.00    5.64
   5  12  -3    2.59    3.20
  -5  12   4   30.91    9.35
   5 -12  -4   41.30   10.60
   5  12  -4   32.29    7.36
  -5  12   5   13.92    7.05
   5 -12  -5    2.73    5.83
   5  12  -5    5.77    4.10
  -5  12   6   12.77    7.38
   5 -12  -6    3.87    6.21
   5  12  -6    0.75    3.13
   5 -12  -7    9.61    7.00
  -5  12   8   13.47    7.61
   5 -12  -8    3.03    5.96
   5  12  -8    3.64    4.36
  -5  12   9    2.21    5.83
   5 -12  -9   -0.00    5.66
   5  12  -9    1.57    4.80
  -5  12  10   12.22    7.82
   5  12 -10    8.01    5.13
   5 -12 -11    7.01    5.86
   5  12 -11   -0.00    4.00
   5 -12 -12    1.08    4.83
   5  12 -12    3.13    5.02
  -5  12  13    1.19    6.56
   5 -12 -13    1.46    6.26
   5  12 -13    4.89    5.29
  -5  12  14    8.70    8.05
   5 -12 -14    7.69    6.64
   5  12 -14    1.04    4.57
  -5  12  15    2.44    5.96
   5  12 -15    4.25    5.51
  -5 -12  15   -0.00    5.91
  -5  12  16   22.72    8.82
   5 -12 -16   13.46    9.01
   5  12 -16   11.51    7.18
  -5 -12  16    3.29    5.50
  -5  12  17    3.01    6.27
   5 -12 -17    3.98    6.67
   5  12 -17    3.04    4.85
  -5 -12  17    4.26    6.76
  -5  12  18    3.25    6.31
   5 -12 -18   -0.00    6.23
   5  12 -18    2.56    5.69
  -5 -12  18    1.98    6.56
  -5  12  19    3.96    6.59
   5 -12 -19    0.00    6.14
   5  12 -19    3.33    5.56
  -5 -12  19    2.22    6.20
  -5  12  20    9.07    7.59
   5 -12 -20   11.12    7.91
   5  12 -20    7.53    6.34
  -5 -12  20   26.27   10.54
  -5  12  21    9.31    7.05
   5  12 -21    3.14    5.53
  -5 -12  21    3.01    6.45
  -5  12  22   -0.00    5.84
   5  12 -22    3.57    5.05
  -5 -12  22    0.03    6.14
  -5  12  23    2.36    6.87
   5  12 -23   -0.00    4.65
  -5 -12  23    0.00    6.76
   5  12 -24    2.32    5.87
  -5 -12  24    0.00    6.75
  -5  12  25    0.42    6.20
   5  12 -25   -0.00    7.53
  -5 -12  25   -0.00    7.00
   5  12 -26    5.32    6.45
  -5 -12  26    0.55    6.96
   5  12 -27    5.39    6.48
  -5 -12  27    3.35    7.77
   5  12 -28   10.66    7.89
  -5 -12  28   -0.00    7.94
   5  12 -29   -0.00    6.01
  -5 -12  29   -0.00    7.64
   5  12 -30   -0.00    6.07
  -5 -12  30   -0.00    7.56
   5  12 -31   -0.00    6.36
  -5 -12  31    1.12    8.45
  -5  13   1    9.19    6.96
   5 -13  -1    6.47    7.16
   5  13  -1    5.69    3.32
  -5  13   2   39.59   10.82
   5 -13  -2   13.73    8.14
   5  13  -2   26.12    5.93
  -5  13   3    0.00    6.94
   5 -13  -3   -0.00    6.08
   5  13  -3    0.00    3.61
   5 -13  -4   12.41    7.16
   5  13  -4   12.62    4.67
  -5  13   5    2.02    5.19
   5 -13  -5   10.34    6.98
   5  13  -5    1.21    4.07
  -5  13   6   17.56    7.78
   5 -13  -6   14.67    7.95
   5  13  -6   29.47    6.94
  -5  13   7    0.00    5.95
   5  13  -7    4.27    4.42
  -5  13   8   24.42    8.90
   5 -13  -8   13.60    7.84
  -5  13   9    0.02    5.59
   5 -13  -9    3.46    6.58
   5  13  -9    0.62    4.39
  -5  13  10    0.72    5.90
   5 -13 -10    6.09    6.77
   5  13 -10    0.16    3.16
  -5  13  11    6.83    6.76
   5 -13 -11    8.67    6.26
   5  13 -11    4.22    5.09
  -5  13  12    4.79    6.76
   5  13 -12    9.99    5.62
   5 -13 -13    0.09    4.54
   5  13 -13   -0.00    5.51
   5 -13 -14   -0.00    5.61
   5  13 -14    0.00    5.18
  -5  13  15    4.54    7.05
   5 -13 -15    0.00    5.44
   5  13 -15   -0.00    3.83
  -5  13  16    3.14    6.35
   5 -13 -16    5.35    6.52
  -5  13  17    0.00    6.46
   5 -13 -17   -0.00    5.84
   5  13 -17    3.46    5.05
  -5  13  18    4.91    6.69
   5 -13 -18    9.81    7.64
   5  13 -18    7.85    6.46
  -5  13  19    2.04    6.57
   5 -13 -19    0.00    5.37
   5  13 -19    1.18    4.62
  -5  13  20    0.00    5.80
   5 -13 -20   -0.00    5.52
   5  13 -20    2.52    6.41
  -5  13  21    2.64    7.25
   5  13 -21    4.98    5.62
   5  13 -22    7.49    6.76
  -5 -13  22    4.61    7.47
   5  13 -23    2.46    6.11
  -5 -13  23    0.00    6.92
   5  13 -24   -0.00    5.07
  -5 -13  24    1.97    7.29
   5  13 -25    1.59    4.53
  -5 -13  25    0.00    7.13
  -5 -13  26   -0.00    5.00
   5  13 -27    5.11    7.33
  -5 -13  27    8.61    7.45
   5  13 -28    4.48    6.73
  -5 -13  28    0.00    6.91
  -5 -13  29   10.52    9.32
  -5 -13  30    0.00    7.54
   5 -14  -1    0.08    6.09
   5  14  -1    1.30    2.68
  -5  14   2    2.48    5.71
   5 -14  -2    0.00    5.68
   5  14  -2    0.86    2.61
  -5  14   3   -0.00    5.56
   5 -14  -3    7.38    7.92
  -5  14   4    4.82    6.43
   5  14  -4   24.81    6.42
  -5  14   5   17.93    8.13
   5 -14  -5    3.66    5.58
   5  14  -5   15.28    5.42
  -5  14   6   12.61    6.71
   5 -14  -6   -0.00    4.86
   5  14  -6   22.36    6.07
  -5  14   7    0.00    4.83
   5 -14  -7    0.00    5.05
   5  14  -7    1.11    3.57
  -5  14   8    0.00    5.55
   5 -14  -8    2.80    5.80
   5  14  -8    3.27    4.16
  -5  14   9    4.55    5.92
  -5  14  10   12.36    7.92
   5 -14 -10    6.84    6.40
   5  14 -10   11.24    5.83
  -5  14  11    0.00    6.14
   5 -14 -11    6.47    7.04
   5  14 -11    8.14    5.36
  -5  14  12   -0.00    5.08
   5 -14 -12   -0.00    6.20
   5  14 -12    0.00    4.58
  -5  14  13    3.12    5.98
   5 -14 -13   -0.00    6.29
   5  14 -13    2.44    4.12
  -5  14  14    0.95    5.98
   5  14 -14    6.30    5.43
   5 -14 -15    0.08    4.97
   5  14 -15    6.47    6.50
   5  14 -16    0.98    4.33
   5  14 -17   -0.00    5.72
   5  14 -18    3.34    6.47
   5  14 -19   -0.00    6.04
   5  14 -20    1.79    5.82
   5  14 -21   -0.00    5.24
   5  14 -22   13.02    6.88
   5  14 -23    3.22    4.72
   5  14 -24    2.62    6.38
  -5  15   1   -0.00    6.40
   5 -15  -1    0.11    6.66
   5  15  -1    1.91    2.99
   5 -15  -2    1.38    5.98
   5  15  -2    7.64    3.87
  -5  15   3   12.36    7.88
   5 -15  -3   -0.00    5.77
   5  15  -3    4.06    3.30
  -5  15   4   -0.00    6.55
   5 -15  -4    3.24    7.05
   5  15  -4    1.66    3.86
  -5  15   5    3.37    5.92
   5 -15  -5    0.00    7.44
   5  15  -5    3.45    3.89
  -5  15   6    1.26    4.84
   5 -15  -6    2.55    5.74
   5  15  -6    0.54    4.18
  -5  15   7    1.06    5.60
   5 -15  -7    8.29    6.65
   5  15  -7    3.74    4.11
  -5  15   8    3.10    5.72
   5 -15  -8   -0.00    5.92
   5  15  -8   -0.00    3.87
  -5  15   9    0.00    5.63
   5 -15  -9   -0.00    4.71
   5  15  -9    0.84    3.51
  -5  15  10   -0.00    4.79
   5 -15 -10    0.00    5.15
  -5  15  11    2.75    5.48
   5  15 -11    1.50    4.16
  -5  15  12    4.25    6.72
   5  15 -12    3.30    4.81
  -5  15  13   -0.00    6.90
   5  15 -13    3.70    4.80
  -5  15  14   -0.00    5.67
   5  15 -14    0.00    4.93
  -5  15  15   -0.00    6.83
   5  15 -15    3.08    5.35
  -5  15  16    7.92    6.17
   5  15 -16    0.01    4.93
   5  15 -17    7.12    6.21
   5  15 -18    4.61    5.66
   5  15 -19    0.00    4.99
  -5  16   1    2.46    6.72
   5 -16  -1    4.84    5.71
   5  16  -1    0.42    2.68
  -5  16   2    8.12    7.80
   5  16  -2    0.00    2.14
   5 -16  -3    2.80    7.17
   5  16  -3    0.00    2.73
  -5  16   4    0.82    5.04
   5 -16  -4   -0.00    6.04
   5  16  -4   -0.00    3.55
  -5  16   5    0.68    5.25
   5 -16  -5    6.40    7.25
   5  16  -5    3.20    4.10
  -5  16   6    0.00    5.13
   5  16  -6    0.00    3.35
  -5  16   7   -0.00    5.25
   5  16  -7    0.14    3.54
   5  16  -8    3.38    4.07
  -5  16   9   10.56    6.85
   5  16  -9   -0.00    3.72
  -5  16  10    3.27    6.29
   5  16 -10    1.05    3.24
  -5  16  11    3.24    6.20
   5  16 -11    0.00    5.42
  -5  16  12   -0.00    5.76
   5  16 -12   -0.00    4.64
   5  16 -13   -0.00    5.04
  -5  16  14    9.52    7.26
   5  16 -14    0.90    4.72
  -5  16  15    2.64    6.83
  -5  17   1    0.49    5.96
   5  17  -1    3.58    3.24
  -5  17   2   -0.00    6.37
   5  17  -2    2.49    3.41
  -5  17   3   11.70    7.33
   5  17  -3    2.05    3.62
  -5  17   4    4.97    7.12
   5  17  -4    0.09    3.57
  -5  17   5    0.13    5.13
   5  17  -5    1.55    3.77
  -5  17   6    3.68    5.88
   5  17  -6    3.47    4.44
  -5  17   7    0.44    5.80
   5  17  -7   -0.00    3.65
  -5  17   8   -0.00    6.01
   5  17  -8    1.52    3.93
  -4   0   1   -0.00    3.08
  -4   0   1    2.15    3.16
   4   0  -1    0.90    3.22
   4   0  -1   -0.00    3.37
  -4   0   2   24.07    5.18
  -4   0   2    7.97    4.06
   4   0  -2   27.76    5.34
   4   0  -2   20.28    5.29
  -4   0   3    3.82    3.79
  -4   0   3    3.01    3.46
   4   0  -3    0.00    3.49
   4   0  -3    0.56    3.53
  -4   0   4 1082.53   77.68
  -4   0   4 1282.49   79.25
   4   0  -4 1121.47   77.31
   4   0  -4 1196.85   78.73
  -4   0   5    1.89    3.35
  -4   0   5    0.21    3.60
   4   0  -5   -0.00    3.27
  -4   0   6  518.77   40.80
   4   0  -6  607.55   41.29
   4   0  -6  549.65   41.31
  -4   0   7    1.81    4.27
  -4   0   7   -0.00    3.81
   4   0  -7   -0.00    3.34
   4   0  -7    4.48    4.28
  -4   0   8 2350.06  160.68
  -4   0   8 2572.10  161.63
   4   0  -8 2525.65  160.79
  -4   0   9    0.11    4.04
   4   0  -9   -0.00    4.19
  -4   0  10   42.74    8.77
  -4   0  10   67.22    9.48
   4   0 -10   37.26    8.06
   4   0 -10   39.76    8.27
  -4   0  11    0.00    5.00
  -4   0  11    0.62    3.98
   4   0 -11   -0.00    4.25
   4   0 -11   -0.00    4.79
  -4   0  12   16.44    5.71
   4   0 -12   15.06    6.85
   4   0 -12   18.40    7.33
  -4   0  13    2.06    4.99
  -4   0  13    4.02    4.28
   4   0 -13    0.81    5.29
   4   0 -13    0.00    5.55
  -4   0  14 1227.77   86.85
  -4   0  14 1180.98   85.14
   4   0 -14 1322.10   87.36
  -4   0  15   -0.00    4.42
  -4   0  15    2.04    4.00
   4   0 -15    1.16    5.70
   4   0 -15   -0.00    4.16
  -4   0  16   55.06   10.66
  -4   0  16   39.91    8.41
   4   0 -16   43.35    9.43
  -4   0  17   -0.00    5.18
  -4   0  17    2.89    4.08
   4   0 -17    2.56    5.01
  -4   0  18  105.93   15.71
  -4   0  18   97.31   13.94
   4   0 -18  144.25   17.51
  -4   0  19    8.18    5.52
  -4   0  19    0.59    3.86
   4   0 -19   -0.00    4.04
  -4   0  20  140.47   17.13
   4   0 -20  116.22   17.40
  -4   0  21    6.89    5.40
   4   0 -21    0.18    5.27
  -4   0  22    9.83    5.87
   4   0 -22    8.50    6.71
  -4   0  23    0.00    6.09
   4   0 -23    5.57    6.33
  -4   0  24    8.45    8.37
   4   0 -24   31.87    9.97
  -4   0  25    0.00    6.95
   4   0 -25    4.76    6.42
  -4   0  26   44.79   12.82
   4   0 -26   76.61   14.75
  -4   0  27    4.59    7.70
   4   0 -27    8.07    7.34
  -4   0  28    5.35    7.04
  -4   0  29    2.94    8.25
  -4   0  30   30.58   10.92
  -4   0  31   -0.00    7.63
  -4   0  32    0.33    7.10
  -4   0  33    6.92    8.21
  -4   0  34   -0.00    8.00
  -4   0  35    0.48    6.87
  -4   0  38    5.72    8.06
  -4   0  39    1.06    8.03
  -4   0  40    4.34    7.78
  -4   1   1   15.05    5.34
  -4   1   1   21.78    5.28
  -4   1   1   25.81    5.40
   4  -1  -1   11.28    4.60
   4   1  -1   12.82    4.06
   4   1  -1   16.83    4.63
  -4  -1   1   20.40    4.36
  -4   1   2  935.08   64.14
  -4   1   2  872.07   63.46
   4  -1  -2  912.38   63.32
   4  -1  -2  972.50   64.81
   4   1  -2  964.52   62.66
   4   1  -2  898.77   63.03
  -4  -1   2  898.10   62.68
  -4  -1   2 1017.71   63.01
  -4   1   3    2.71    4.15
  -4   1   3    9.75    4.31
   4  -1  -3   11.53    4.33
   4  -1  -3   13.53    4.77
   4   1  -3    4.45    3.09
   4   1  -3    7.98    3.89
  -4  -1   3   17.36    4.72
  -4  -1   3   17.17    4.28
  -4   1   4    3.46    3.75
  -4   1   4    0.00    3.77
   4  -1  -4    2.83    3.69
   4  -1  -4    1.53    3.61
   4   1  -4    0.00    3.32
   4   1  -4    0.00    3.45
  -4  -1   4    0.24    3.13
  -4  -1   4    2.60    3.37
  -4   1   5    4.58    4.53
  -4   1   5    8.16    4.41
   4  -1  -5   15.54    4.99
   4  -1  -5    5.86    4.76
   4   1  -5    6.43    3.89
   4   1  -5    9.74    4.06
  -4  -1   5   12.70    4.83
  -4  -1   5    5.75    4.15
  -4   1   6  420.84   36.44
  -4   1   6  538.55   38.17
   4  -1  -6  526.60   37.26
   4  -1  -6  472.60   37.87
   4   1  -6  481.36   36.65
   4   1  -6  578.29   38.32
  -4  -1   6  482.63   36.39
  -4   1   7   21.20    6.74
  -4   1   7   31.83    6.91
   4  -1  -7   31.04    6.38
   4  -1  -7   26.37    7.55
   4   1  -7   42.35    7.35
   4   1  -7   36.48    7.40
  -4  -1   7   30.22    6.82
  -4  -1   7   41.30    6.80
  -4   1   8 1164.84   75.74
  -4   1   8 1068.67   74.55
   4  -1  -8 1075.94   74.43
   4  -1  -8 1087.52   75.57
   4   1  -8 1106.48   74.28
  -4  -1   8 1063.76   74.17
  -4  -1   8 1026.88   73.62
  -4   1   9    1.19    4.72
   4  -1  -9    2.44    4.97
   4  -1  -9    1.11    4.48
   4   1  -9    0.17    3.92
   4   1  -9    0.31    3.68
  -4  -1   9    0.00    3.32
  -4   1  10  491.48   39.28
  -4   1  10  523.05   39.73
   4  -1 -10  532.39   39.62
   4  -1 -10  525.64   40.33
   4   1 -10  512.09   39.66
   4   1 -10  478.44   39.35
  -4  -1  10  459.40   38.67
  -4  -1  10  554.41   38.93
  -4   1  11  121.95   14.78
  -4   1  11  138.44   15.58
   4  -1 -11  167.05   16.36
   4  -1 -11  109.71   14.66
   4   1 -11  119.29   15.07
   4   1 -11  113.27   14.78
  -4  -1  11  145.93   16.23
  -4  -1  11  137.32   14.58
  -4   1  12  395.72   34.06
  -4   1  12  467.10   36.17
   4  -1 -12  364.71   33.60
   4  -1 -12  429.94   35.60
   4   1 -12  446.97   35.53
   4   1 -12  451.74   35.94
  -4  -1  12  390.25   34.65
  -4  -1  12  470.45   34.60
  -4   1  13   57.37   10.81
  -4   1  13   81.20   11.71
   4  -1 -13   93.51   12.75
   4  -1 -13   75.03   12.03
   4   1 -13   58.15   10.76
   4   1 -13   82.65   12.13
  -4  -1  13   69.26   11.73
  -4  -1  13   77.22   11.06
  -4   1  14   -0.00    4.44
  -4   1  14    6.91    5.11
   4  -1 -14    3.19    4.61
   4  -1 -14    0.00    4.20
   4   1 -14   -0.00    4.78
   4   1 -14    0.00    4.38
  -4  -1  14    4.88    5.78
  -4  -1  14    1.79    4.10
  -4   1  15   25.99    8.51
  -4   1  15   23.78    7.10
   4  -1 -15    7.90    6.38
   4  -1 -15   25.86    7.95
   4   1 -15   45.72    9.49
   4   1 -15   20.53    7.70
  -4  -1  15   34.51    7.48
  -4   1  16  238.97   23.84
   4  -1 -16  222.27   24.06
   4   1 -16  273.47   26.22
  -4  -1  16  227.40   24.28
  -4  -1  16  238.80   23.29
  -4   1  17    0.00    4.60
  -4   1  17    2.01    3.94
   4  -1 -17    2.05    5.14
   4   1 -17   -0.00    4.74
  -4  -1  17   -0.00    5.74
  -4  -1  17   -0.00    3.68
  -4   1  18  248.92   25.03
  -4   1  18  216.13   22.84
   4  -1 -18  229.29   24.76
   4   1 -18  224.21   25.11
  -4  -1  18  229.00   24.58
  -4  -1  18  240.45   23.69
  -4   1  19   26.61    8.42
  -4   1  19    7.16    4.98
   4  -1 -19    7.17    7.19
  -4  -1  19   17.48    8.15
  -4  -1  19   10.26    5.93
  -4   1  20   33.19    8.22
   4  -1 -20   27.50    9.23
  -4  -1  20   27.25    7.68
  -4   1  21    5.98    5.33
   4  -1 -21   13.27    6.81
  -4   1  22  168.34   21.72
  -4   1  22  180.98   20.92
   4  -1 -22  193.59   22.95
  -4  -1  22  153.13   20.90
  -4   1  23    4.30    6.52
  -4   1  23    4.93    5.89
   4  -1 -23    9.33    7.67
  -4  -1  23    0.44    6.56
  -4   1  24   14.22    8.08
  -4   1  24    8.35    6.51
   4  -1 -24    0.00    7.13
  -4  -1  24    3.49    8.07
  -4   1  25   11.11    8.25
  -4   1  25   20.29    7.96
   4  -1 -25    4.88    6.71
   4   1 -25   10.45    7.21
  -4  -1  25   10.03    8.40
  -4   1  26   42.17   12.51
   4  -1 -26   39.09   11.52
   4   1 -26   22.94   10.62
  -4  -1  26   58.03   13.50
  -4   1  27    1.16    6.36
   4   1 -27   -0.00    6.95
  -4  -1  27    5.16    8.36
  -4   1  28   24.53   10.44
   4   1 -28   34.41   12.14
  -4  -1  28   16.26    9.55
  -4   1  29   -0.00    6.70
  -4  -1  29    4.54    7.67
  -4   1  30    4.83    7.18
  -4  -1  30    2.79    6.91
  -4   1  31   -0.00    6.69
  -4  -1  31    8.54    7.51
  -4   1  32   12.08    9.82
  -4  -1  32   21.95   10.23
  -4   1  33   -0.00    7.22
  -4  -1  33    0.00    8.77
  -4   1  34   -0.00    7.48
  -4  -1  34    4.00    9.65
  -4   1  35   -0.00    7.24
  -4  -1  35    2.20    8.23
  -4   1  36    5.51    7.11
  -4  -1  36   -0.00    7.52
  -4   1  37   -0.00    7.87
  -4  -1  37   -0.00    7.21
  -4   1  38    3.23    9.38
  -4  -1  38    2.72    7.52
  -4   1  39    4.31    7.72
  -4  -1  39   -0.00    6.98
  -4   1  40    0.00    6.35
  -4   2   1   69.44    9.37
  -4   2   1   73.43    9.34
   4  -2  -1   64.37    8.92
   4  -2  -1   56.59    8.37
   4  -2  -1   47.61    8.43
   4   2  -1   50.91    6.58
   4   2  -1   58.18    7.24
  -4  -2   1   55.17    7.10
  -4  -2   1   59.47    6.78
  -4   2   2  157.13   17.21
  -4   2   2  197.84   17.70
   4  -2  -2  204.17   18.38
   4   2  -2  181.75   15.78
   4   2  -2  195.87   16.35
  -4  -2   2  178.87   15.80
  -4  -2   2  216.42   15.94
  -4   2   3    4.93    4.13
  -4   2   3   13.96    4.93
   4  -2  -3   19.73    5.25
   4  -2  -3   15.06    4.84
   4   2  -3   15.47    4.54
   4   2  -3    8.81    3.75
  -4  -2   3   17.57    4.80
  -4   2   4 1413.36  100.26
   4  -2  -4 1580.47  100.88
   4  -2  -4 1500.07  101.39
   4   2  -4 1586.81   99.62
   4   2  -4 1469.59   99.39
  -4  -2   4 1487.39   98.90
  -4  -2   4 1535.09   98.10
  -4   2   5   38.62    7.86
  -4   2   5   38.80    7.46
   4  -2  -5   50.69    8.05
   4  -2  -5   33.21    7.26
   4   2  -5   48.69    7.44
   4   2  -5   32.06    6.48
  -4  -2   5   44.21    7.02
  -4  -2   5   37.85    6.08
  -4   2   6    7.50    5.69
  -4   2   6   25.37    6.44
   4  -2  -6   31.82    6.54
   4  -2  -6   12.23    5.90
   4   2  -6   20.11    5.66
   4   2  -6   28.72    6.23
  -4  -2   6   20.32    5.88
  -4  -2   6   17.50    4.87
  -4   2   7  353.81   25.88
  -4   2   7  244.64   23.53
   4  -2  -7  308.95   24.25
   4  -2  -7  234.67   23.62
   4   2  -7  275.11   23.69
   4   2  -7  258.73   23.69
  -4  -2   7  268.91   23.31
  -4  -2   7  283.93   22.67
  -4   2   8  755.07   53.69
  -4   2   8  720.59   53.43
   4  -2  -8  731.55   52.46
   4   2  -8  766.68   53.31
   4   2  -8  693.22   52.68
  -4  -2   8  757.61   53.07
  -4  -2   8  728.07   51.76
  -4   2   9  174.68   18.81
  -4   2   9  195.23   19.44
   4  -2  -9  206.90   18.99
   4  -2  -9  189.34   19.87
   4   2  -9  168.28   18.38
   4   2  -9  202.30   19.17
  -4  -2   9  196.60   19.22
  -4  -2   9  196.28   17.89
  -4   2  10   60.98   10.73
  -4   2  10   53.83   10.06
   4  -2 -10   67.63   11.02
   4   2 -10   61.43   10.60
   4   2 -10   82.57   11.33
  -4  -2  10   74.33   11.37
  -4  -2  10   65.43    9.43
  -4   2  11   58.25   10.25
  -4   2  11   51.38    9.28
   4  -2 -11   49.21    9.24
   4  -2 -11   40.51    9.32
   4   2 -11   40.00    9.10
   4   2 -11   47.61    9.35
  -4  -2  11   45.56    9.66
  -4  -2  11   73.18   10.06
  -4   2  12    4.33    5.31
  -4   2  12    1.44    4.25
   4  -2 -12   -0.00    5.50
   4  -2 -12    8.63    4.86
   4   2 -12    4.75    5.32
   4   2 -12    8.44    5.50
  -4  -2  12    0.66    5.48
  -4  -2  12   -0.00    4.02
  -4   2  13   12.04    6.31
  -4   2  13   24.42    6.93
   4  -2 -13   15.69    6.06
   4  -2 -13   21.67    6.92
   4   2 -13   18.82    6.35
   4   2 -13   28.77    7.61
  -4  -2  13   27.41    7.77
  -4  -2  13   23.40    6.41
  -4   2  14  678.81   53.04
  -4   2  14  745.85   54.65
   4  -2 -14  720.75   53.46
   4  -2 -14  724.76   54.67
   4   2 -14  662.69   53.04
   4   2 -14  699.19   54.03
  -4  -2  14  797.54   55.55
  -4  -2  14  682.20   52.44
  -4   2  15   40.66    9.32
   4  -2 -15   38.05    9.20
   4   2 -15   65.83   10.87
   4   2 -15   53.82   10.09
  -4  -2  15   40.10    9.74
  -4   2  16    9.81    6.41
  -4   2  16   12.17    5.89
   4  -2 -16    9.36    5.72
   4   2 -16   24.34    7.62
  -4  -2  16    1.08    5.82
  -4  -2  16   11.94    5.57
  -4   2  17    1.81    4.44
  -4   2  17   -0.00    4.19
   4  -2 -17    3.24    4.82
   4   2 -17   -0.00    4.70
  -4  -2  17    5.00    5.72
  -4  -2  17   12.12    5.31
  -4   2  18  114.30   15.53
  -4   2  18  131.06   15.90
   4  -2 -18   90.60   14.50
   4   2 -18   55.18   12.21
  -4  -2  18  116.05   16.00
  -4  -2  18  110.57   13.94
  -4   2  19   62.59   12.58
  -4   2  19   80.26   13.15
   4   2 -19   87.68   14.15
  -4  -2  19   87.25   14.58
  -4   2  20   31.58    8.67
   4  -2 -20   41.15   10.36
   4   2 -20   31.38    9.44
  -4   2  21   -0.00    4.57
   4  -2 -21   -0.00    4.88
   4   2 -21    0.00    5.33
  -4   2  22    2.60    6.34
  -4   2  22    6.98    5.81
   4  -2 -22    9.70    6.46
   4   2 -22   10.22    6.58
  -4  -2  22    6.13    6.55
  -4   2  23    2.47    5.19
  -4   2  23   -0.00    5.15
   4  -2 -23    2.60    5.81
   4   2 -23    1.84    5.37
  -4  -2  23    0.00    6.42
  -4   2  24   75.14   14.50
  -4   2  24  103.34   15.78
   4  -2 -24   85.36   16.20
   4   2 -24   87.49   15.93
  -4  -2  24   78.29   15.41
  -4   2  25    9.14    7.92
   4  -2 -25   19.39    8.49
   4   2 -25   19.19    8.69
  -4  -2  25   16.87    9.39
  -4   2  26   32.81   11.11
   4   2 -26   57.07   12.75
  -4  -2  26   40.57   11.09
  -4   2  27   -0.00    6.36
   4   2 -27   11.48    8.12
  -4  -2  27   -0.00    7.74
  -4   2  28    8.74    7.99
   4   2 -28   23.84    9.25
  -4  -2  28   33.50   11.31
  -4   2  29    0.10    4.98
   4   2 -29    3.13    6.62
  -4  -2  29    4.39    8.47
  -4   2  30   37.73   12.60
  -4  -2  30   44.12   12.85
  -4   2  31   -0.00    7.25
  -4  -2  31   -0.00    7.83
  -4   2  32    4.74    8.97
  -4  -2  32    5.63    6.99
  -4   2  33    9.00    7.84
  -4  -2  33   19.86   10.66
  -4   2  34    6.71    7.79
  -4  -2  34    9.48    9.51
  -4   2  35    0.00    6.84
  -4  -2  35   -0.00    7.80
  -4   2  36    1.25    7.95
  -4  -2  36   -0.00    6.08
  -4   2  37   -0.00    6.80
  -4  -2  37   -0.00    8.25
  -4   2  38    0.00    8.18
  -4  -2  38   10.56    8.29
  -4   2  39    3.37    7.58
  -4  -2  39    0.00    8.52
  -4   2  40    6.20    7.41
  -4   3   1   43.56    8.37
  -4   3   1   48.92    8.33
  -4   3   1   47.33    8.06
   4  -3  -1   31.22    7.55
   4  -3  -1   40.94    8.05
   4   3  -1   43.21    5.86
   4   3  -1   35.98    5.58
  -4  -3   1   39.49    5.82
  -4   3   2  275.48   25.51
   4  -3  -2  276.62   25.23
   4  -3  -2  325.37   25.72
   4  -3  -2  298.81   25.76
   4   3  -2  327.87   23.28
   4   3  -2  322.71   23.76
  -4  -3   2  289.69   22.75
  -4   3   3   13.03    5.66
  -4   3   3    7.63    5.12
   4  -3  -3   10.49    5.15
   4  -3  -3    0.00    4.03
   4   3  -3    4.52    3.67
   4   3  -3    8.34    3.67
  -4  -3   3    5.32    3.38
  -4  -3   3    6.43    2.67
  -4   3   4   16.13    5.54
   4  -3  -4   10.74    5.61
   4  -3  -4   13.98    5.96
   4   3  -4   25.15    5.35
   4   3  -4   14.95    4.52
  -4  -3   4   12.49    4.74
  -4  -3   4   19.49    3.82
  -4   3   5   29.31    7.25
  -4   3   5   49.34    8.66
   4  -3  -5   48.77    7.90
   4  -3  -5   37.15    8.21
   4   3  -5   44.99    7.47
   4   3  -5   38.22    6.71
  -4  -3   5   41.59    7.18
  -4  -3   5   39.32    5.81
  -4   3   6   54.15    9.35
  -4   3   6   67.46   10.50
   4  -3  -6   60.11    9.43
   4  -3  -6   48.17    9.32
   4   3  -6   62.22    9.17
   4   3  -6   62.43    8.74
  -4  -3   6   53.91    8.79
  -4  -3   6   55.57    7.37
  -4   3   7  370.27   31.93
  -4   3   7  431.83   32.94
   4  -3  -7  430.17   32.46
   4  -3  -7  403.06   32.91
   4   3  -7  367.09   30.50
   4   3  -7  440.97   31.94
  -4  -3   7  364.53   29.17
  -4   3   8   70.19   11.27
  -4   3   8   84.40   11.61
   4  -3  -8   93.58   11.72
   4  -3  -8   90.17   12.63
   4   3  -8   78.18   10.98
   4   3  -8  110.73   11.67
  -4  -3   8   68.14   10.62
  -4  -3   8   77.66    9.52
  -4   3   9    1.91    5.16
  -4   3   9    2.96    4.76
   4  -3  -9   -0.00    4.93
   4   3  -9    0.00    5.20
   4   3  -9   -0.00    3.43
  -4  -3   9    0.00    4.83
  -4  -3   9    0.00    3.37
  -4   3  10  161.06   18.62
  -4   3  10  178.21   19.24
   4  -3 -10  192.29   18.85
   4  -3 -10  207.48   20.45
   4   3 -10  190.50   18.94
   4   3 -10  188.73   18.37
  -4  -3  10  180.70   19.23
  -4  -3  10  190.89   17.47
  -4   3  11  299.30   27.25
  -4   3  11  300.40   27.40
   4  -3 -11  296.61   26.40
   4  -3 -11  300.26   27.60
   4   3 -11  318.73   26.56
  -4  -3  11  311.04   27.29
  -4  -3  11  277.83   24.76
  -4   3  12  287.05   26.10
   4  -3 -12  312.84   25.85
   4  -3 -12  248.52   25.65
   4   3 -12  296.34   25.69
   4   3 -12  267.03   24.66
  -4  -3  12  253.82   25.26
  -4  -3  12  257.08   23.46
  -4   3  13   90.58   13.08
  -4   3  13   88.84   12.66
   4  -3 -13   74.59   11.44
   4  -3 -13   89.45   13.01
   4   3 -13   79.42   12.02
   4   3 -13  109.39   13.19
  -4  -3  13   59.19   11.36
  -4  -3  13   66.17   10.37
  -4   3  14    2.96    4.77
  -4   3  14    2.54    4.08
   4  -3 -14    2.86    4.56
   4  -3 -14    0.18    4.96
   4   3 -14    0.00    4.74
   4   3 -14    0.39    4.36
  -4  -3  14    0.00    3.62
  -4   3  15   35.84    9.03
  -4   3  15   48.05    9.72
   4  -3 -15   50.97   10.21
   4   3 -15   44.89    9.18
  -4  -3  15   49.66   10.87
  -4  -3  15   49.33    9.02
  -4   3  16  184.67   21.34
  -4   3  16  212.03   22.91
   4  -3 -16  235.18   24.05
   4   3 -16  231.96   22.83
  -4  -3  16  214.97   23.71
  -4   3  17   12.27    6.39
   4  -3 -17    1.60    4.45
   4   3 -17   11.63    5.47
  -4  -3  17   14.32    7.48
  -4   3  18   33.20    8.69
  -4   3  18   34.43    8.88
   4  -3 -18   33.91    9.68
   4   3 -18   52.49    9.98
  -4  -3  18   65.96   12.26
  -4   3  19    7.56    5.46
  -4   3  19    0.82    4.42
   4  -3 -19    2.61    4.84
   4   3 -19    0.00    4.54
  -4   3  20   22.21    7.34
   4  -3 -20   11.05    6.81
   4   3 -20   16.67    7.07
  -4   3  21   46.49   11.10
   4  -3 -21   43.68   11.28
   4   3 -21   46.29   10.72
  -4  -3  21   44.25   12.39
  -4   3  22   30.53    9.97
   4  -3 -22   53.36   11.90
   4   3 -22   37.70    9.33
  -4  -3  22   50.41   12.43
  -4   3  23   30.77    9.63
  -4   3  23   35.56    8.87
   4  -3 -23   22.73    8.95
  -4  -3  23   21.04   10.10
  -4   3  24    5.13    7.29
   4   3 -24    0.00    5.79
  -4  -3  24    8.44    6.78
  -4   3  25    7.70    6.82
   4   3 -25   17.67    8.80
  -4  -3  25    5.03    8.44
  -4   3  26   72.00   13.87
   4   3 -26   45.23   12.44
  -4  -3  26   36.23   12.69
  -4   3  27    7.26    7.51
  -4  -3  27   16.44    9.23
  -4   3  28   51.85   12.25
  -4  -3  28   20.37   11.45
  -4   3  29    8.78    7.90
  -4  -3  29    2.88    6.63
  -4  -3  30   -0.00    8.11
  -4  -3  31    1.23    6.24
  -4   3  33   -0.00    6.17
  -4  -3  33   12.84    9.34
  -4   3  34   -0.00    5.52
  -4  -3  34    3.02    7.63
  -4   3  35   -0.00    5.94
  -4  -3  35    0.00    8.37
  -4   3  36   -0.00    6.80
  -4  -3  36    4.37    7.73
  -4   3  37    3.03    4.82
  -4  -3  37    6.31    7.96
  -4  -3  38    0.00    9.10
  -4  -3  39   -0.00    7.51
  -4   4   1   32.96    8.51
  -4   4   1   60.05    9.75
   4  -4  -1   54.43    9.36
   4  -4  -1   57.84    9.24
   4  -4  -1   55.66    9.77
   4   4  -1   46.28    5.93
  -4  -4   1   41.11    5.69
  -4  -4   1   49.91    5.02
  -4   4   2  142.24   15.59
  -4   4   2  135.71   15.51
  -4   4   2  130.52   14.87
   4  -4  -2  142.83   14.90
   4  -4  -2  115.79   14.93
   4   4  -2  132.18   12.02
   4   4  -2  122.10   11.52
  -4  -4   2  119.80   11.68
  -4  -4   2  134.25   10.70
  -4   4   3   53.04    9.22
  -4   4   3   68.44   10.60
   4  -4  -3   47.39    9.29
   4  -4  -3   81.33   10.69
   4  -4  -3   54.78    9.97
   4   4  -3   61.84    8.05
   4   4  -3   69.13    7.91
  -4  -4   3   54.80    7.72
  -4  -4   3   55.38    6.34
  -4   4   4  292.90   25.95
  -4   4   4  304.63   26.17
   4  -4  -4  265.74   25.26
   4  -4  -4  275.03   24.90
   4  -4  -4  292.66   26.01
   4   4  -4  288.78   23.27
   4   4  -4  282.87   22.93
  -4  -4   4  249.96   22.73
  -4  -4   4  366.90   22.61
  -4   4   5    2.84    5.24
   4  -4  -5    6.19    5.44
   4  -4  -5    7.55    5.68
   4   4  -5    7.24    3.87
  -4  -4   5    8.62    5.00
  -4  -4   5    5.12    3.34
  -4   4   6   77.50   11.17
  -4   4   6   86.95   11.70
   4  -4  -6   70.97   10.35
   4  -4  -6   62.46   10.80
   4   4  -6   77.55    9.74
   4   4  -6   70.68    9.48
  -4  -4   6   60.88    9.74
  -4  -4   6   83.76    9.05
  -4   4   7   10.61    5.99
  -4   4   7   -0.00    5.70
   4  -4  -7    4.91    4.88
   4  -4  -7    6.74    5.07
   4   4  -7    6.56    4.50
   4   4  -7    5.04    4.09
  -4  -4   7    7.05    5.22
  -4  -4   7    7.39    3.63
  -4   4   8   80.91   12.29
  -4   4   8   91.41   12.77
   4  -4  -8   84.01   11.69
   4  -4  -8   95.39   13.14
   4   4  -8   79.45   11.11
   4   4  -8   84.91   11.09
  -4  -4   8   89.86   12.07
  -4  -4   8  100.86   10.74
  -4   4   9  270.72   26.14
  -4   4   9  319.94   27.49
   4  -4  -9  326.90   26.57
   4  -4  -9  330.47   28.18
   4   4  -9  297.86   25.52
   4   4  -9  285.68   25.35
  -4  -4   9  265.82   25.91
  -4  -4   9  306.81   24.53
  -4   4  10  180.59   20.25
  -4   4  10  226.77   21.50
   4  -4 -10  217.49   20.38
   4  -4 -10  198.77   21.05
   4   4 -10  209.21   19.89
   4   4 -10  198.96   19.90
  -4  -4  10  185.21   20.38
  -4  -4  10  218.26   18.86
  -4   4  11   35.14    8.28
  -4   4  11   35.40    8.16
   4  -4 -11   21.29    6.78
   4  -4 -11   33.47    8.21
   4   4 -11   24.17    6.80
   4   4 -11   29.10    7.14
  -4  -4  11   12.52    6.74
  -4  -4  11   18.55    5.88
  -4   4  12   37.73    8.42
  -4   4  12   38.70    8.77
   4  -4 -12   47.26    8.78
   4  -4 -12   38.54    9.17
   4   4 -12   40.89    8.65
   4   4 -12   35.23    7.96
  -4  -4  12   45.57    9.46
  -4  -4  12   32.70    6.89
  -4   4  13   93.69   13.40
  -4   4  13  110.45   14.59
   4  -4 -13   92.95   12.85
   4  -4 -13  119.11   14.98
   4   4 -13   72.49   12.01
  -4  -4  13   88.64   13.72
  -4   4  14  235.17   24.40
  -4   4  14  255.01   25.22
   4  -4 -14  236.58   25.01
   4   4 -14  239.96   23.34
   4   4 -14  280.40   25.43
  -4  -4  14  289.32   26.75
  -4   4  15   85.96   12.94
   4   4 -15   80.68   12.59
  -4  -4  15   81.29   13.80
  -4   4  16   23.28    7.44
  -4   4  16   13.37    6.45
   4  -4 -16   15.11    7.10
   4   4 -16   27.08    7.92
  -4  -4  16   10.28    6.87
  -4   4  17    1.05    5.16
  -4   4  17   -0.00    4.82
   4  -4 -17    0.00    5.55
   4   4 -17    7.58    5.18
  -4  -4  17    4.87    6.79
  -4   4  18   88.33   14.44
  -4   4  18  102.80   15.02
   4  -4 -18  107.18   16.01
   4   4 -18   79.58   13.54
  -4  -4  18   98.84   16.01
  -4   4  19   56.68   11.35
   4  -4 -19   43.12   11.21
   4   4 -19   68.68   12.53
  -4   4  20   32.74    9.57
   4  -4 -20   37.12   10.39
   4   4 -20   27.90    9.03
  -4   4  21   22.80    8.53
   4  -4 -21    8.94    7.37
   4   4 -21    9.08    6.19
  -4  -4  21   10.81    8.10
  -4   4  22    3.43    5.51
   4  -4 -22    5.91    6.59
   4   4 -22    0.00    5.29
  -4  -4  22    4.44    6.95
  -4   4  23   13.89    7.42
  -4  -4  23   20.20   10.00
  -4   4  24   67.42   12.76
  -4  -4  24   48.05   13.79
  -4   4  25   49.59   11.00
  -4  -4  25   42.75   12.68
  -4   4  26   45.66   11.03
  -4  -4  26   26.02   11.83
  -4   4  27    3.44    5.82
  -4  -4  27    0.00    9.59
  -4   4  28   38.42   11.00
   4   4 -28    2.02    5.28
  -4  -4  28   20.15   10.39
  -4   4  29   14.01    7.96
   4   4 -29    8.66    6.81
  -4  -4  29   -0.00    6.18
  -4   4  30    0.41    5.55
  -4  -4  30   12.73    9.83
  -4   4  31    1.72    6.73
   4   4 -31   14.58    8.73
  -4  -4  31   -0.00    8.02
  -4   4  32    2.07    6.40
  -4  -4  32   -0.00    7.97
  -4   4  33    4.13    7.71
  -4  -4  33   10.92    9.62
  -4   4  34    2.21    7.02
  -4  -4  34    7.84   11.29
  -4   4  35   -0.00    6.94
  -4  -4  35    9.98    9.54
  -4   4  36    5.04    9.00
  -4  -4  36   -0.00    8.91
  -4   4  37    2.07    7.45
  -4   4  38    1.02    7.17
  -4  -4  38   -0.00    7.66
  -4   4  39   -0.00    7.31
  -4   4  40    5.93    8.20
  -4   5   1   61.03   10.61
  -4   5   1   73.43   11.12
   4  -5  -1   77.79   10.95
   4  -5  -1   72.22   11.14
   4   5  -1   66.29    7.29
  -4  -5   1   74.72    7.71
  -4   5   2  289.42   25.43
  -4   5   2  247.78   23.97
   4  -5  -2  263.98   24.36
   4  -5  -2  248.03   24.16
   4   5  -2  267.64   20.09
  -4  -5   2  268.44   20.73
  -4  -5   2  258.63   18.53
  -4   5   3  139.69   17.26
  -4   5   3  165.46   17.65
   4  -5  -3  144.10   16.99
   4  -5  -3  198.99   17.93
   4  -5  -3  163.43   17.90
   4   5  -3  151.88   13.66
  -4  -5   3  162.01   14.57
  -4  -5   3  148.87   12.61
  -4   5   4   21.73    7.31
  -4   5   4   14.53    6.54
   4  -5  -4   19.44    6.82
   4  -5  -4   29.58    7.09
   4   5  -4   29.38    5.37
  -4  -5   4   33.06    6.33
  -4   5   5   35.26    8.67
  -4   5   5   57.97    9.93
   4  -5  -5   29.87    7.89
   4  -5  -5   43.06    8.55
   4  -5  -5   42.35    9.33
   4   5  -5   55.36    7.45
   4   5  -5   46.02    7.15
  -4  -5   5   56.00    6.78
  -4   5   6   89.65   12.49
  -4   5   6   95.59   12.75
   4  -5  -6   83.27   11.49
   4  -5  -6   77.97   12.16
   4   5  -6   77.98    9.74
   4   5  -6   69.51    9.60
  -4  -5   6   88.11   11.21
  -4  -5   6   76.95    8.84
  -4   5   7  203.26   21.01
  -4   5   7  181.18   20.40
   4  -5  -7  225.23   20.66
   4  -5  -7  250.77   22.52
   4   5  -7  251.22   19.59
   4   5  -7  211.62   19.28
  -4  -5   7  176.03   19.32
  -4  -5   7  196.64   17.76
  -4   5   8   35.98    8.16
  -4   5   8   48.22    9.56
   4  -5  -8   41.04    8.38
   4  -5  -8   45.51    9.47
   4   5  -8   33.66    6.85
   4   5  -8   31.68    6.65
  -4  -5   8   23.81    6.73
  -4  -5   8   44.92    7.05
  -4   5   9   27.16    7.40
  -4   5   9   26.86    7.62
   4  -5  -9   28.09    7.11
   4  -5  -9   41.87    8.85
   4   5  -9   16.44    5.56
   4   5  -9   30.67    6.92
  -4  -5   9   17.63    6.63
  -4  -5   9   37.87    6.35
  -4   5  10   13.31    6.02
  -4   5  10   15.68    6.51
   4  -5 -10   11.92    5.75
   4   5 -10   27.48    6.32
   4   5 -10   19.66    6.13
  -4  -5  10   28.34    7.41
  -4  -5  10   15.61    4.89
  -4   5  11  214.49   23.00
  -4   5  11  238.97   24.14
   4  -5 -11  219.25   22.21
   4  -5 -11  263.95   25.20
   4   5 -11  257.75   22.76
   4   5 -11  248.06   23.17
  -4  -5  11  275.00   24.95
  -4   5  12  286.28   25.94
  -4   5  12  253.96   25.46
   4  -5 -12  272.91   24.24
   4  -5 -12  248.46   25.63
   4   5 -12  255.49   23.86
   4   5 -12  264.44   24.75
  -4  -5  12  261.14   25.80
  -4   5  13   51.74   10.07
  -4   5  13   44.44    9.46
   4  -5 -13   27.55    8.31
   4   5 -13   25.51    7.09
   4   5 -13   48.39    9.17
  -4  -5  13   55.87   10.60
  -4   5  14    5.53    5.68
  -4   5  14   13.00    6.42
   4   5 -14    8.62    5.87
  -4  -5  14   12.33    6.20
  -4   5  15   97.90   14.09
  -4   5  15   68.50   12.49
   4  -5 -15   95.95   14.65
   4   5 -15   94.34   13.57
  -4  -5  15   85.00   14.35
  -4   5  16   90.35   14.12
  -4   5  16   88.08   14.35
   4  -5 -16  105.61   15.46
   4   5 -16  123.27   15.85
  -4  -5  16  138.18   17.31
  -4   5  17   78.41   13.10
  -4   5  17   71.19   12.63
   4  -5 -17  101.59   15.01
   4   5 -17   69.78   12.75
  -4  -5  17   64.62   12.68
  -4   5  18  116.20   15.92
   4  -5 -18   72.59   13.76
   4   5 -18  123.28   16.39
  -4   5  19    3.40    4.83
   4  -5 -19   -0.00    5.18
  -4   5  20    0.00    4.56
   4  -5 -20    0.00    6.55
  -4  -5  20   -0.00    7.22
  -4   5  21    4.74    6.58
  -4  -5  21   19.01    8.62
  -4   5  22   83.91   14.18
  -4  -5  22   47.28   13.38
  -4   5  23    3.11    6.05
  -4  -5  23    3.71    7.38
  -4   5  24    4.75    7.35
   4   5 -24   -0.00    4.55
  -4  -5  24    2.63    5.89
  -4   5  25   -0.00    6.20
   4   5 -25    0.00    5.18
  -4  -5  25    9.38    8.75
  -4   5  26    4.09    6.31
   4   5 -26    1.81    5.92
  -4  -5  26    5.80    8.95
  -4   5  27   18.69    8.61
   4   5 -27    3.96    5.55
  -4  -5  27    0.00    8.31
   4   5 -28   15.04    7.83
  -4  -5  28   25.76   10.40
  -4   5  29   11.18    7.02
   4   5 -29    1.56    5.90
  -4  -5  29   11.13    8.47
  -4   5  30   -0.00    6.34
   4   5 -30    0.00    5.21
  -4  -5  30   -0.00    7.61
  -4   5  31   17.77    8.19
   4   5 -31    8.62    6.60
  -4  -5  31    1.52    7.50
  -4   5  32    1.55    5.88
  -4  -5  32   -0.00    8.38
  -4   5  33   14.65    8.55
[truncated: 719,520 more chars]
