# Supplementary material for: LED-pump-X-ray-multiprobe crystallography for sub-second timescales
Source: Commun Chem. 2022 Aug 26;5:102. doi: 10.1038/s42004-022-00716-1 (PMC9814726; doi:10.1038/s42004-022-00716-1)
Supplement: Supplementary file 14 — Supplementary Data 5 [file 42004_2022_716_MOESM14_ESM.zip › 260K_8s/260K_8s_t4_excit.wilson.csv]

-3.231835	0.021275
-3.509171	0.040713
-3.642223	0.06015
-3.938411	0.079587
-4.144772	0.099024
-4.277293	0.118461
-4.384769	0.137898
-4.568459	0.157335
-4.904023	0.176772
-5.150264	0.196209
-5.418438	0.215646
-5.628347	0.235083
-5.769303	0.25452
-5.933803	0.273957
-6.042419	0.293394
-6.183586	0.312832
-6.311651	0.332269
-6.522478	0.351706
-6.655539	0.371143
#Title = Wilson plot
#y_label = sin^2(theta)/lambda^2
#x_label = ln(<Fo^2>)/(Fexp^2)
#y = -0.100*x -0.310
#fit_y_intercept = -0.310
#fit_slope = -0.100
#B = 4.963
#K = 22.564
#<|E^2-1|> = 0.963
#%|E| > 2 = 4.294
