# Supplementary material for: LED-pump-X-ray-multiprobe crystallography for sub-second timescales
Source: Commun Chem. 2022 Aug 26;5:102. doi: 10.1038/s42004-022-00716-1 (PMC9814726; doi:10.1038/s42004-022-00716-1)
Supplement: Supplementary file 14 — Supplementary Data 5 [file 42004_2022_716_MOESM14_ESM.zip › 260K_8s/260K_8s_t5_excit.hkl]

  16   0  -5   13.07    8.83
  16   0  -6    3.06    8.28
 -16   0   7    0.00    7.72
  16   0  -7   -0.00    8.08
 -16   0   8    4.32    7.40
  16   0  -8    2.85    8.28
 -16   0   9    0.13    6.89
  16   0  -9    2.26    7.48
 -16   0  10    4.13    7.90
  16   0 -10    8.23    8.84
 -16   0  11    0.00    7.39
  16   0 -11    1.76    8.35
 -16   0  12    4.89    8.26
  16   0 -12    3.82    7.58
 -16   0  13    0.82    7.41
  16   0 -13    8.85    8.72
 -16   0  14   -0.00    7.42
  16  -1  -1   -0.00    6.83
  16  -1  -2   -0.00    8.02
  16  -1  -3    0.00    8.59
  16  -1  -3    1.35    7.79
  16  -1  -4   -0.00    8.39
  16  -1  -4   -0.00    6.29
  16  -1  -5    0.00    8.23
  16  -1  -5   -0.00    5.73
  16  -1  -6    0.34    8.11
  16  -1  -6    0.04    7.03
 -16   1   7    0.26    7.54
  16  -1  -7    1.67    7.95
  16  -1  -7   -0.00    7.81
 -16   1   8   -0.00    6.49
  16  -1  -8    4.20    8.06
  16  -1  -8   -0.00    7.03
 -16   1   9   -0.00    8.42
  16  -1  -9    0.00    8.16
  16  -1  -9    6.21    7.74
 -16   1  10   -0.00    7.79
  16  -1 -10   -0.00    7.87
  16  -1 -10    3.74    8.74
  16   1 -10   -0.00    7.15
 -16   1  11   -0.00    6.26
  16  -1 -11    0.00    7.63
  16  -1 -11   -0.00    7.23
  16   1 -11    6.12    7.38
 -16   1  12    0.18    7.50
  16  -1 -12    1.18    8.07
  16   1 -12   -0.00    8.06
 -16  -1  12   -0.00    6.41
 -16   1  13    1.03    6.43
  16   1 -13    5.43    7.38
 -16  -1  13    3.84    6.91
 -16  -1  14    0.00    6.76
 -16  -1  15    0.95    8.06
 -16  -1  16   -0.00    7.72
  16  -2  -1   -0.00    7.96
  16  -2  -1    3.68    8.63
  16  -2  -2    2.34    8.16
  16  -2  -2    0.00    8.66
  16  -2  -3    0.00    7.77
  16  -2  -3    0.46    6.66
  16  -2  -4   10.38    9.72
  16  -2  -4   -0.00    7.90
  16  -2  -5   -0.00    7.64
  16  -2  -5   -0.00    6.32
  16  -2  -6   -0.00    6.50
  16  -2  -6   -0.00    6.80
 -16   2   7   -0.00    7.46
  16  -2  -7    0.00    7.49
  16  -2  -7    3.14    7.58
 -16   2   8   -0.00    7.53
  16  -2  -8    2.94    7.73
  16  -2  -8   -0.00    8.49
 -16   2   9    8.76    8.43
  16  -2  -9    2.45    9.04
  16  -2  -9    0.00    6.76
 -16   2  10    0.45    7.96
  16  -2 -10   -0.00    7.55
  16  -2 -10    4.87    8.45
 -16   2  11   -0.00    6.55
  16  -2 -11    0.00    7.03
  16  -2 -12    4.84    7.75
  16  -2 -13    4.61    7.29
  16  -2 -14   -0.00    8.55
  16  -2 -15    1.87    6.37
  16  -3  -1    1.43    7.80
  16  -3  -1    5.78    8.66
  16  -3  -2    0.00    8.36
  16  -3  -2    3.08    8.34
  16  -3  -3   -0.00    8.29
  16  -3  -3   -0.00    7.30
  16  -3  -4   -0.00    7.98
  16  -3  -4   -0.00    7.26
  16  -3  -5   -0.00    8.04
  16  -3  -5    4.54    9.02
  16  -3  -6    0.00    7.86
  16  -3  -6    0.11    8.61
  16  -3  -7    7.35    9.32
  16  -3  -7    0.00    6.89
 -16   3   8   -0.00    8.36
  16  -3  -8    4.21    8.13
  16  -3  -9    0.09    7.71
  16  -3 -10    0.00    8.08
  16  -3 -11    0.00    6.44
  16  -3 -12    0.41    8.01
  16  -3 -13   -0.00    8.67
  16  -3 -14    0.00    8.68
  16  -4  -1    9.18    8.76
  16  -4  -1    6.11    8.51
  16  -4  -2    6.01    9.18
  16  -4  -2    1.42    7.91
  16  -4  -3    0.00    7.46
  16  -4  -4   -0.00    8.46
  16  -4  -5   -0.00    8.11
  16  -4  -6   -0.00    7.16
  16  -4  -7    6.82    9.07
  16  -4  -8    2.13    7.66
  16  -4  -9    4.50    8.77
  16  -4 -10   14.49    9.66
  16  -4 -11    5.11    8.33
  16  -5  -3   -0.00    7.94
  16  -5  -4   -0.00    8.12
  16  -5  -5    1.27    9.08
  16  -5  -6   10.94   10.70
  16  -5  -7   -0.00    8.71
  15   0  -1   -0.00    7.11
  15   0  -1    0.00    7.51
  15   0  -2    0.74    8.33
  15   0  -2   -0.00    6.77
  15   0  -3   16.89   10.05
  15   0  -3    0.89    6.73
  15   0  -4    0.44    6.57
  15   0  -4    0.00    7.25
 -15   0   5   -0.00    7.37
  15   0  -5    5.93    8.53
  15   0  -5   -0.00    7.94
 -15   0   6   -0.00    7.85
  15   0  -6   -0.00    7.55
  15   0  -6    0.00    7.98
 -15   0   7    0.43    6.48
  15   0  -7    0.00    7.29
  15   0  -7    1.57    5.68
 -15   0   8    2.30    5.82
  15   0  -8    2.26    6.83
  15   0  -8   -0.00    7.34
 -15   0   9   13.35    9.16
  15   0  -9    6.35    8.31
  15   0  -9   12.91    8.19
 -15   0  10    0.00    6.82
  15   0 -10   -0.00    7.28
  15   0 -10    8.01    9.29
 -15   0  11    2.89    6.87
  15   0 -11    0.23    6.36
  15   0 -11    2.41    5.98
 -15   0  12    1.51    7.00
  15   0 -12    6.41    8.05
 -15   0  13    2.09    6.17
  15   0 -13    0.00    7.51
 -15   0  14   -0.00    6.28
  15   0 -14   -0.00    7.12
 -15   0  15   -0.00    7.02
  15   0 -15    6.99    8.72
 -15   0  16    0.00    7.21
  15   0 -16    1.86    7.83
 -15   0  17   -0.00    7.43
  15   0 -17   -0.00    8.56
 -15   0  18   -0.00    8.24
  15   0 -18    1.04    8.03
 -15   0  19    6.68    7.63
  15   0 -19    0.00    7.74
  15   0 -20    1.97    7.74
  15   0 -21   -0.00    7.50
  15   0 -22   -0.00    8.12
  15  -1  -1   22.06   10.28
  15  -1  -1   13.70    9.75
  15   1  -1    6.48    8.21
  15  -1  -2    5.34    7.77
  15  -1  -2    0.80    6.72
  15   1  -2   -0.00    6.69
  15  -1  -3    1.41    6.22
  15  -1  -3    0.00    6.61
  15   1  -3    5.04    8.14
  15  -1  -4    2.86    7.12
  15  -1  -4   -0.00    7.35
  15   1  -4   -0.00    8.06
  15   1  -4   -0.00    5.92
 -15   1   5   -0.00    7.24
  15  -1  -5    5.28    7.61
  15  -1  -5   10.29    7.60
  15   1  -5    3.97    8.32
  15   1  -5    1.36    6.55
 -15   1   6   -0.00    7.52
  15  -1  -6    0.00    9.00
  15  -1  -6    1.28    7.84
  15   1  -6   -0.00    8.03
  15   1  -6    0.54    6.33
 -15  -1   6    2.80    7.34
 -15   1   7    1.34    6.36
  15  -1  -7   10.33    9.37
  15  -1  -7    7.58    8.40
  15   1  -7    8.91    8.26
  15   1  -7    0.00    8.26
 -15  -1   7    2.12    7.69
 -15   1   8    0.62    6.79
  15  -1  -8   -0.00    8.49
  15  -1  -8   -0.00    8.06
  15   1  -8   -0.00    6.90
  15   1  -8    0.00    5.14
 -15  -1   8   -0.00    7.47
 -15   1   9    1.82    8.01
  15  -1  -9    4.01    8.29
  15  -1  -9   11.46    9.60
  15   1  -9   -0.00    6.90
  15   1  -9   -0.00    7.22
 -15  -1   9   -0.00    6.15
 -15   1  10   -0.00    7.48
  15  -1 -10    4.77    7.38
  15  -1 -10    4.68    7.90
  15   1 -10    3.07    7.19
  15   1 -10    4.15    6.40
 -15  -1  10    8.86    7.48
 -15   1  11    0.00    7.47
  15  -1 -11    3.94    7.56
  15  -1 -11   -0.00    6.39
  15   1 -11    6.11    8.21
 -15  -1  11   10.51    8.57
 -15   1  12    3.13    6.38
  15  -1 -12   -0.00    6.74
  15  -1 -12    1.33    7.37
  15   1 -12    5.14    7.68
 -15  -1  12   -0.00    6.75
 -15   1  13   -0.00    6.34
  15  -1 -13   -0.00    7.41
  15   1 -13    3.57    6.63
 -15  -1  13    3.87    6.41
 -15   1  14   -0.00    6.29
  15  -1 -14   10.95    9.50
  15   1 -14    0.00    7.51
 -15  -1  14   -0.00    7.03
 -15   1  15    0.00    6.35
  15  -1 -15   -0.00    8.04
  15   1 -15    8.64    8.70
 -15  -1  15   -0.00    7.12
 -15   1  16    7.84    8.36
  15  -1 -16   -0.00    6.65
  15   1 -16   -0.00    7.38
 -15  -1  16    1.45    6.95
 -15   1  17   10.27    8.21
  15  -1 -17    0.00    8.38
  15   1 -17    8.15    8.73
 -15  -1  17    0.38    7.27
 -15   1  18    6.50    7.76
  15  -1 -18    0.00    7.82
  15   1 -18    2.68    7.73
 -15  -1  18   -0.00    6.96
  15  -1 -19   -0.00    7.36
  15   1 -19    6.94    7.94
 -15  -1  19   -0.00    7.18
  15  -1 -20   -0.00    7.81
  15   1 -20   -0.00    7.61
 -15  -1  20   -0.00    8.28
  15  -1 -21   -0.00    8.87
  15  -2  -1   -0.00    7.44
  15  -2  -1   -0.00    6.52
  15   2  -1    5.68    8.12
  15  -2  -2   -0.00    7.07
  15  -2  -2   -0.00    6.98
  15   2  -2   -0.00    8.39
  15  -2  -3   -0.00    7.41
  15  -2  -3    4.97    7.26
  15   2  -3    9.29    8.27
  15  -2  -4    0.00    7.46
  15  -2  -4   14.17    8.60
  15   2  -4    0.00    6.83
  15  -2  -5    2.92    7.47
  15  -2  -5   -0.00    7.13
  15   2  -5    1.32    6.34
 -15   2   6    4.12    8.17
  15  -2  -6    4.32    8.28
  15  -2  -6   -0.00    7.81
  15   2  -6   -0.00    6.84
 -15   2   7    0.34    6.71
  15  -2  -7    0.81    7.46
  15  -2  -7    7.42    8.41
  15   2  -7    7.38    8.09
 -15   2   8   -0.00    6.96
  15  -2  -8   -0.00    7.43
  15  -2  -8    0.00    7.70
  15   2  -8    5.60    6.85
 -15   2   9   -0.00    7.29
  15  -2  -9    7.69    8.96
  15  -2  -9    5.77    7.40
  15   2  -9   -0.00    6.88
  15   2  -9    2.21    7.96
 -15   2  10    5.34    8.10
  15  -2 -10    3.10    8.67
  15  -2 -10    0.00    8.34
  15   2 -10    2.03    7.09
  15   2 -10    6.33    7.23
 -15   2  11   -0.00    6.83
  15  -2 -11   -0.00    8.24
  15  -2 -11   -0.00    7.97
  15   2 -11   -0.00    6.51
 -15  -2  11   -0.00    6.99
 -15   2  12   -0.00    8.46
  15  -2 -12   -0.00    6.86
  15  -2 -12    0.00    8.37
  15   2 -12    0.00    8.09
 -15  -2  12   -0.00    6.32
 -15   2  13   -0.00    7.14
  15  -2 -13    3.42    6.48
  15  -2 -13    7.72    9.21
  15   2 -13    0.00    7.44
 -15  -2  13    0.00    7.45
 -15   2  14    5.54    8.26
  15  -2 -14   -0.00    7.12
  15  -2 -14    2.88    7.09
  15   2 -14   -0.00    7.81
 -15  -2  14   -0.00    7.44
 -15   2  15    1.44    6.39
  15  -2 -15    4.81    9.31
  15   2 -15   10.44    9.80
 -15  -2  15   -0.00    7.85
 -15   2  16   -0.00    6.39
  15  -2 -16    4.96    9.73
  15   2 -16    5.81    8.31
 -15  -2  16    2.02    7.62
  15  -2 -17    0.78    7.92
  15   2 -17   -0.00    7.53
 -15  -2  17    6.30    7.40
  15  -2 -18    1.86    7.86
 -15  -2  18    5.91    7.55
  15  -2 -19   -0.00    7.29
 -15  -2  19   10.71    8.37
 -15  -2  20    4.48    7.99
  15  -3  -1   -0.00    8.20
  15  -3  -1   11.10    9.64
  15   3  -1    5.01    7.20
  15  -3  -2    3.89    8.60
  15  -3  -2   11.44    9.01
  15   3  -2    3.89    6.63
  15  -3  -3   -0.00    7.53
  15  -3  -3    0.00    7.36
  15   3  -3    6.12    7.17
  15  -3  -4   12.20    8.89
  15  -3  -4    2.01    6.73
  15   3  -4   -0.00    6.92
  15  -3  -5   -0.00    7.96
  15  -3  -5   -0.00    8.43
  15   3  -5   -0.00    7.32
  15  -3  -6    0.00    7.43
  15  -3  -6    5.38    8.29
  15   3  -6    0.10    5.97
 -15   3   7    0.00    8.58
  15  -3  -7    0.00    7.14
  15  -3  -7   -0.00    7.58
  15   3  -7    0.00    7.17
 -15   3   8    8.34    8.31
  15  -3  -8    0.00    7.33
  15  -3  -8    5.66    8.77
  15   3  -8   -0.00    8.22
 -15   3   9   -0.00    6.80
  15  -3  -9   -0.00    7.18
  15  -3  -9    4.94    7.09
  15   3  -9   -0.00    6.96
 -15   3  10   -0.00    7.61
  15  -3 -10   -0.00    8.24
  15  -3 -10   -0.00    9.47
  15   3 -10    0.00    7.66
 -15   3  11   13.46    9.37
  15  -3 -11    0.00    9.26
  15  -3 -11   11.75    9.02
  15   3 -11    8.37    7.71
 -15   3  12    0.43    8.29
  15  -3 -12    6.81    8.96
  15  -3 -12    4.94    9.04
  15   3 -12   -0.00    6.99
 -15   3  13   -0.00    6.83
  15  -3 -13    0.00    7.64
  15  -3 -13    0.16    7.58
  15   3 -13    0.54    6.20
 -15   3  14    0.41    7.20
  15  -3 -14   13.82    8.59
  15  -3 -14    0.00    8.05
  15   3 -14    0.00    7.77
 -15   3  15    2.42    7.78
  15  -3 -15   -0.00    7.91
  15  -3 -16    3.17    7.55
 -15  -3  17    8.66    7.64
 -15  -3  18    1.69    7.03
 -15  -3  19    3.14    7.36
 -15  -3  20    0.66    6.76
 -15  -3  21   10.13    9.48
  15  -4  -1    7.72    7.23
  15  -4  -1   -0.00    7.55
  15   4  -1    1.91    6.66
  15  -4  -2   -0.00    8.53
  15  -4  -2    0.00    7.76
  15   4  -2    7.03    6.33
  15  -4  -3    2.48    9.33
  15  -4  -3   -0.00    7.58
  15   4  -3    2.94    6.62
  15  -4  -4   -0.00    8.28
  15  -4  -4   13.04    9.71
  15   4  -4   -0.00    6.90
  15  -4  -5    8.78   10.42
  15  -4  -5    4.55    8.35
  15   4  -5    1.47    6.22
  15  -4  -6    1.77    8.09
  15  -4  -6    0.10    6.96
  15   4  -6   -0.00    5.97
  15  -4  -7   -0.00    8.04
  15  -4  -7    4.91    7.24
  15   4  -7   10.75    7.41
 -15   4   8    1.12    7.78
  15  -4  -8    6.98    8.22
  15  -4  -8   -0.00    6.62
  15   4  -8    5.90    8.48
 -15   4   9   -0.00    7.53
  15  -4  -9    3.40    9.35
  15  -4  -9    2.76    8.86
  15   4  -9    3.38    6.85
 -15   4  10   -0.00    8.91
  15  -4 -10    3.38    8.25
  15  -4 -10    0.00    8.05
  15   4 -10    5.28    7.17
 -15   4  11    0.00    7.59
  15  -4 -11    0.17    6.71
  15  -4 -11    1.38    7.88
 -15   4  12   -0.00    8.55
  15  -4 -12   -0.00    6.89
  15  -4 -12   -0.00    8.86
 -15   4  13   -0.00    7.50
  15  -4 -13   -0.00    7.77
  15  -5  -1    2.01    8.57
  15   5  -1    9.99    7.32
  15  -5  -2    9.19    8.88
  15  -5  -2    0.86    7.69
  15   5  -2   -0.00    7.71
  15  -5  -3   -0.00    7.02
  15  -5  -3    0.00    7.08
  15   5  -3    4.28    7.20
  15  -5  -4    5.52    8.41
  15  -5  -4   -0.00    7.26
  15  -5  -5    6.12    8.38
  15  -5  -5    6.13    9.95
  15  -5  -6    7.35    8.15
  15  -5  -6    2.48    9.45
  15  -5  -7   -0.00    7.27
  15  -5  -7    3.36    8.12
  15  -5  -8    0.93    7.50
  15  -5  -8    6.70    8.59
 -15   5   9   -0.00    8.71
  15  -5  -9   -0.00   10.00
  15  -5  -9   -0.00    7.73
 -15   5  10    8.60    7.75
  15  -6  -1    0.00    8.28
  15  -6  -2    4.72    8.60
  15  -6  -3    0.06    8.17
  15  -6  -3    0.73    8.68
  15  -6  -4    4.11    8.98
  15  -6  -4   -0.00    8.59
  14   0  -1   -0.00    7.58
  14   0  -1   -0.00    7.55
  14   0  -2    8.58    8.40
  14   0  -2    0.00    7.01
 -14   0   3    0.41    7.31
  14   0  -3   -0.00    7.23
  14   0  -3    0.57    5.38
 -14   0   4   12.14    8.35
  14   0  -4    3.40    7.46
  14   0  -4    0.00    7.43
 -14   0   5    0.00    6.38
  14   0  -5   -0.00    7.23
  14   0  -5   -0.00    5.24
 -14   0   6   10.55    8.10
  14   0  -6   11.12    8.98
  14   0  -6    6.55    8.17
 -14   0   7    0.00    6.74
  14   0  -7    4.34    6.34
  14   0  -7    7.09    7.34
 -14   0   8    3.44    7.81
  14   0  -8   -0.00    5.38
  14   0  -8   18.44    9.53
 -14   0   9    3.57    7.07
  14   0  -9    8.15    6.99
  14   0  -9    8.68    8.97
 -14   0  10    0.00    4.97
  14   0 -10   -0.00    6.92
 -14   0  11   -0.00    6.61
  14   0 -11    4.92    7.76
 -14   0  12    4.15    6.59
  14   0 -12    3.77    7.08
 -14   0  13   -0.00    6.25
  14   0 -13    2.18    7.93
 -14   0  14    8.25    7.66
  14   0 -14    4.61    7.93
 -14   0  15   -0.00    6.80
  14   0 -15   -0.00    6.74
 -14   0  16    0.00    6.70
  14   0 -16   -0.00    7.15
 -14   0  17   -0.00    7.96
  14   0 -17   -0.00    8.50
 -14   0  18   31.73   10.94
  14   0 -18    0.00    8.66
 -14   0  19    1.19    6.03
  14   0 -19    2.94    8.49
 -14   0  20   -0.00    6.25
  14   0 -20   10.47    8.30
 -14   0  21    4.63    7.84
  14   0 -21    6.60    9.08
 -14   0  22    2.99    8.88
  14   0 -22   -0.00    6.91
  14   0 -23    1.06    8.31
  14   0 -24   -0.00    8.09
  14  -1  -1    7.98    7.92
  14  -1  -1   -0.00    6.48
  14   1  -1    0.00    6.32
  14   1  -1    1.68    7.36
  14  -1  -2   -0.00    6.70
  14  -1  -2    5.73    6.69
  14   1  -2    4.71    7.05
  14   1  -2    3.25    6.41
  14  -1  -3    5.32    7.46
  14  -1  -3    2.03    6.35
  14   1  -3    6.20    7.76
  14   1  -3   -0.00    6.75
 -14  -1   3    8.47    7.24
 -14   1   4   12.98    8.19
  14  -1  -4    3.87    7.56
  14  -1  -4   15.74    9.07
  14   1  -4    0.77    6.71
  14   1  -4    5.40    7.76
 -14  -1   4    4.04    7.94
 -14   1   5   -0.00    6.11
  14  -1  -5   -0.00    6.79
  14  -1  -5   -0.00    6.55
  14   1  -5    0.00    6.38
  14   1  -5    7.90    7.72
 -14  -1   5    0.00    6.48
 -14   1   6   18.66    9.79
  14  -1  -6    0.25    7.83
  14  -1  -6   20.47   10.12
  14   1  -6    4.20    7.11
  14   1  -6    0.00    7.21
 -14  -1   6    7.53    7.97
 -14   1   7   -0.00    6.00
  14  -1  -7    0.17    6.06
  14  -1  -7   -0.00    7.89
  14   1  -7    3.79    7.04
  14   1  -7    3.63    7.01
 -14  -1   7   -0.00    6.47
 -14   1   8    9.71    7.74
  14  -1  -8   -0.00    6.67
  14  -1  -8   -0.00    7.52
  14   1  -8   -0.00    6.43
  14   1  -8    3.01    6.49
 -14  -1   8    2.33    5.95
 -14   1   9   -0.00    7.01
  14  -1  -9    5.44    7.67
  14  -1  -9    1.44    6.97
  14   1  -9    0.00    6.28
  14   1  -9    0.00    6.32
 -14  -1   9    4.61    5.71
 -14   1  10   20.74    9.38
  14  -1 -10   -0.00    6.58
  14  -1 -10    1.79    8.05
  14   1 -10   12.11    8.43
 -14  -1  10    5.54    7.24
 -14   1  11    0.00    7.12
  14  -1 -11    5.57    8.43
  14   1 -11   -0.00    7.11
 -14  -1  11    3.00    7.90
 -14   1  12   -0.00    6.63
  14  -1 -12   -0.00    6.34
  14   1 -12    1.92    6.37
 -14  -1  12    0.00    5.76
 -14   1  13   -0.00    5.84
  14  -1 -13    4.45    7.74
  14   1 -13    0.00    7.41
 -14  -1  13    9.66    9.01
 -14   1  14    5.61    7.58
  14  -1 -14    5.69    8.56
  14   1 -14   -0.00    7.61
 -14  -1  14   -0.00    6.08
 -14   1  15    2.28    7.63
  14  -1 -15    6.55    8.27
  14   1 -15    2.58    7.53
 -14  -1  15    2.06    6.65
 -14   1  16    0.00    6.78
  14  -1 -16    2.45    7.58
  14   1 -16    3.53    7.40
 -14  -1  16    6.44    7.62
 -14   1  17   -0.00    7.55
  14  -1 -17   10.07    8.55
  14   1 -17    5.25    7.68
 -14  -1  17   -0.00    6.65
 -14   1  18   -0.00    7.79
  14  -1 -18    2.43    8.50
  14   1 -18   -0.00    7.40
 -14  -1  18   -0.00    6.13
 -14   1  19   -0.00    6.63
  14  -1 -19    0.00    9.00
  14   1 -19    5.29    7.92
 -14  -1  19   10.36    8.06
 -14   1  20    1.80    7.69
  14  -1 -20    6.97    9.51
  14   1 -20    9.82    8.80
 -14  -1  20    0.00    8.04
 -14   1  21    4.03    7.01
  14  -1 -21    2.76    9.17
  14   1 -21    1.34    6.57
 -14  -1  21   -0.00    6.63
  14  -1 -22   -0.00    7.55
  14   1 -22    4.58    8.83
 -14  -1  22   -0.00    7.75
  14   1 -23    6.42    8.57
 -14  -1  23    0.00    7.83
  14   1 -24   -0.00    7.62
  14   1 -25   -0.00    7.46
  14   1 -26   -0.00    7.87
  14  -2  -1    2.66    7.76
  14  -2  -1    6.55    7.26
  14   2  -1    7.03    7.31
  14  -2  -2    3.22    8.95
  14  -2  -2   16.67    9.92
  14   2  -2   13.10    8.11
  14  -2  -3    4.26    7.62
  14  -2  -3   -0.00    8.09
  14   2  -3    7.00    6.67
  14  -2  -4    0.49    6.76
  14  -2  -4    4.69    7.53
  14   2  -4    4.81    8.17
  14   2  -4   -0.00    6.81
 -14   2   5    9.87    7.87
  14  -2  -5    1.41    7.70
  14  -2  -5   -0.00    6.73
  14   2  -5   -0.00    7.08
  14   2  -5   -0.00    6.05
 -14  -2   5   -0.00    4.71
 -14   2   6   13.85    9.95
  14  -2  -6   -0.00    8.29
  14  -2  -6    4.39    7.51
  14   2  -6    0.48    6.81
  14   2  -6    0.00    6.08
 -14  -2   6    4.03    6.56
 -14   2   7   -0.00    8.96
  14  -2  -7    4.64    7.65
  14  -2  -7    3.71    6.81
  14   2  -7    8.73    7.51
  14   2  -7   -0.00    7.47
 -14  -2   7    2.70    6.51
 -14   2   8   -0.00    6.09
  14  -2  -8    0.00    7.20
  14  -2  -8   -0.00    7.03
  14   2  -8   -0.00    6.40
  14   2  -8    5.55    7.10
 -14  -2   8    9.33    7.47
 -14   2   9    0.00    6.99
  14  -2  -9    0.89    7.85
  14  -2  -9    0.85    7.98
  14   2  -9    5.68    6.49
 -14  -2   9    1.24    5.68
 -14   2  10    4.37    7.13
  14  -2 -10    9.19    8.10
  14  -2 -10    2.26    8.02
  14   2 -10   -0.00    5.78
 -14  -2  10    0.15    5.82
 -14   2  11    0.67    5.77
  14  -2 -11   -0.00    7.33
  14  -2 -11    2.44    8.60
  14   2 -11   -0.00    6.80
 -14  -2  11   -0.00    5.80
 -14   2  12   20.39    9.80
  14  -2 -12    7.40    6.78
  14  -2 -12    9.47    8.36
  14   2 -12   -0.00    7.30
 -14  -2  12    5.82    6.46
 -14   2  13   -0.00    6.68
  14  -2 -13    3.09    7.42
  14   2 -13   -0.00    7.54
 -14  -2  13    2.57    7.48
 -14   2  14   -0.00    6.96
  14  -2 -14    1.99    7.50
  14   2 -14   -0.00    7.62
 -14  -2  14    0.00    6.23
 -14   2  15    1.85    7.42
  14  -2 -15    0.58    5.45
  14   2 -15    3.42    7.36
 -14  -2  15   -0.00    6.53
 -14   2  16    0.00    8.10
  14  -2 -16    2.94    8.37
  14   2 -16   -0.00    6.23
 -14  -2  16    8.78    8.18
 -14   2  17   -0.00    6.79
  14  -2 -17    0.00    7.89
  14   2 -17    4.86    7.20
 -14  -2  17   -0.00    6.85
 -14   2  18    0.00    6.39
  14  -2 -18   -0.00    7.45
  14   2 -18    0.09    6.94
 -14  -2  18   -0.00    7.32
 -14   2  19   -0.00    7.30
  14  -2 -19    3.41    8.35
  14   2 -19   -0.00    7.90
 -14  -2  19   -0.00    6.67
 -14   2  20   -0.00    7.10
  14  -2 -20    0.99    7.42
  14   2 -20   -0.00    7.36
 -14  -2  20    2.73    7.01
 -14   2  21   -0.00    7.51
  14   2 -21   -0.00    7.44
 -14  -2  21   -0.00    8.47
  14   2 -22    0.00    8.86
 -14  -2  22   -0.00    7.08
  14   2 -23    0.16    7.52
 -14  -2  23   -0.00    6.20
  14   2 -24   -0.00    7.14
  14   2 -25   -0.00    9.47
  14  -3  -1    2.76    8.34
  14  -3  -1    4.52    7.92
  14   3  -1    0.41    6.36
  14  -3  -2    2.14    6.60
  14  -3  -2    0.00    6.62
  14   3  -2    5.32    7.16
  14  -3  -3   -0.00    7.25
  14  -3  -3    0.00    6.75
  14   3  -3    3.47    6.15
  14  -3  -4    9.58    8.33
  14  -3  -4    2.29    7.56
  14   3  -4    0.00    5.28
  14  -3  -5   -0.00    7.32
  14  -3  -5    0.00    7.42
  14   3  -5   -0.00    6.69
 -14   3   6    1.11    7.48
  14  -3  -6    3.88    9.15
  14  -3  -6   15.78    9.59
  14   3  -6    9.71    7.78
 -14   3   7    8.60    8.45
  14  -3  -7    4.98    8.36
  14  -3  -7    0.84    6.72
  14   3  -7   -0.00    5.75
 -14   3   8   14.06    9.56
  14  -3  -8    3.87    7.58
  14  -3  -8    3.36    7.19
  14   3  -8    0.36    5.95
 -14   3   9   -0.00    7.39
  14  -3  -9    6.41    6.97
  14  -3  -9    6.49    8.35
  14   3  -9    0.01    5.42
 -14   3  10    2.34    6.61
  14  -3 -10   -0.00    7.45
  14  -3 -10   11.43    9.42
  14   3 -10    4.67    6.36
 -14   3  11    4.87    7.18
  14  -3 -11   -0.00    6.82
  14  -3 -11   -0.00    7.78
  14   3 -11   -0.00    7.07
 -14  -3  11    9.02    8.02
 -14   3  12   -0.00    7.92
  14  -3 -12   -0.00    6.70
  14  -3 -12   -0.00    7.22
  14   3 -12    0.00    6.77
 -14  -3  12    1.15    6.16
 -14   3  13   -0.00    5.85
  14  -3 -13   -0.00    7.29
  14  -3 -13    0.00    7.41
  14   3 -13   -0.00    7.51
 -14  -3  13    4.41    7.48
 -14   3  14   -0.00    6.19
  14  -3 -14   -0.00    6.82
  14   3 -14    6.44    6.76
 -14  -3  14   -0.00    5.64
 -14   3  15   -0.00    6.19
  14  -3 -15   -0.00    7.72
  14   3 -15   -0.00    6.59
 -14  -3  15    0.26    6.23
 -14   3  16    6.41    7.46
  14  -3 -16    0.00    7.44
  14   3 -16    0.00    6.45
 -14  -3  16   13.65    8.61
 -14   3  17   -0.00    6.86
  14  -3 -17    4.88    8.11
  14   3 -17    4.64    7.30
 -14  -3  17   -0.00    6.55
 -14   3  18    0.11    7.22
  14   3 -18    2.05    7.69
 -14  -3  18    8.62    7.96
 -14   3  19   -0.00    8.44
  14   3 -19    3.84    8.34
 -14  -3  19    5.96    7.74
  14   3 -20    5.99    8.57
 -14  -3  20   21.03    9.83
  14   3 -21    2.13    8.72
 -14  -3  21   -0.00    7.34
  14   3 -22   -0.00    8.14
 -14  -3  22    1.74    7.20
  14   3 -23   -0.00    7.74
 -14  -3  23    0.91    6.56
 -14  -3  24   -0.00    6.88
  14  -4  -1   -0.00    7.83
  14  -4  -1    0.00    7.16
  14   4  -1    5.40    7.18
  14  -4  -2    4.90    7.88
  14  -4  -2    0.00    8.63
  14   4  -2   -0.00    6.43
  14  -4  -3   -0.00    8.66
  14  -4  -3   -0.00    8.64
  14   4  -3    4.54    5.81
  14  -4  -4    3.37    8.77
  14  -4  -4    4.86    7.57
  14   4  -4    5.50    8.03
  14  -4  -5   -0.00    7.11
  14  -4  -5   -0.00    8.92
  14   4  -5   -0.00    6.80
 -14   4   6   -0.00    6.56
  14  -4  -6    1.53    7.06
  14  -4  -6    0.00    7.76
  14   4  -6    0.98    5.45
 -14   4   7    0.00    8.63
  14  -4  -7    0.97    8.70
  14  -4  -7    3.01    7.06
  14   4  -7   -0.00    6.32
 -14   4   8    5.89    7.08
  14  -4  -8    5.98    8.70
  14  -4  -8    0.00    7.26
  14   4  -8    2.33    6.29
 -14   4   9    0.00    8.02
  14  -4  -9   -0.00    9.07
  14  -4  -9    4.31    8.53
  14   4  -9    0.00    6.31
 -14   4  10   11.36    9.06
  14  -4 -10    0.00    7.66
  14  -4 -10   16.07   10.27
  14   4 -10   18.07    8.15
 -14   4  11   -0.00    6.89
  14  -4 -11   -0.00    7.38
  14  -4 -11    9.49    9.04
  14   4 -11   -0.00    8.17
 -14   4  12    3.37    7.38
  14  -4 -12    2.70    7.62
  14  -4 -12    0.97    8.30
  14   4 -12    0.86    6.75
 -14   4  13   16.28   10.39
  14  -4 -13    4.64    7.39
  14  -4 -13    6.14    9.25
  14   4 -13    7.08    7.03
 -14   4  14   -0.00    7.58
  14  -4 -14    4.45    7.62
  14  -4 -14   15.45   11.38
  14   4 -14    4.75    7.33
 -14   4  15   -0.00    6.38
  14   4 -15   -0.00    6.10
 -14   4  16   -0.00    7.11
  14   4 -16    0.00    8.01
 -14   4  17   -0.00    7.21
  14   4 -17   -0.00    7.13
 -14  -4  17    0.00    7.00
 -14   4  18   -0.00    7.73
  14   4 -18    0.19    6.41
 -14  -4  18    0.84    6.86
  14   4 -19    0.67    6.76
 -14  -4  19    3.83    7.52
  14   4 -20    4.48    8.25
 -14  -4  20    0.50    6.40
 -14  -4  21    2.45    7.43
 -14  -4  22    0.12    6.45
 -14  -4  23    0.95    6.61
 -14  -4  24    7.26    7.62
  14  -5  -1    4.94    7.52
  14  -5  -1    3.33    7.62
  14   5  -1   -0.00    6.03
  14  -5  -2   -0.00    9.81
  14  -5  -2   -0.00    7.45
  14   5  -2    3.60    5.50
  14  -5  -3    5.81    8.02
  14  -5  -3    6.41    9.07
  14   5  -3    0.00    5.61
  14  -5  -4   -0.00    8.69
  14  -5  -4    6.83    7.74
  14   5  -4   -0.00    6.28
  14  -5  -5   -0.00    7.37
  14  -5  -5    2.51    8.54
  14   5  -5    8.19    8.22
  14  -5  -6    9.03    8.48
  14  -5  -6    4.58    7.57
  14   5  -6   -0.00    6.02
  14  -5  -7    4.16    8.24
  14  -5  -7   -0.00    7.69
  14   5  -7    4.71    6.64
 -14   5   8    1.94    6.95
  14  -5  -8    0.00    7.21
  14  -5  -8   -0.00    7.31
  14   5  -8   -0.00    5.35
 -14   5   9    4.75    7.97
  14  -5  -9   10.54    9.71
  14  -5  -9   -0.00    7.96
  14   5  -9    1.15    6.58
 -14   5  10    4.34    9.46
  14  -5 -10    1.59    7.33
  14  -5 -10   13.25   10.11
  14   5 -10    2.12    7.28
 -14   5  11    4.54    7.92
  14  -5 -11    2.94    7.40
  14  -5 -11    0.00    8.07
  14   5 -11    3.02    6.49
 -14   5  12    0.00    6.96
  14  -5 -12   -0.00    7.42
  14   5 -12    1.41    6.34
 -14   5  13    0.49    6.70
  14  -5 -13   -0.00    8.20
  14   5 -13    5.12    6.42
 -14   5  14   -0.00    8.77
  14  -5 -14    6.27    7.38
  14   5 -14   -0.00    7.06
 -14   5  15    3.47    7.75
  14  -5 -15    5.96    7.96
  14   5 -15    0.00    6.00
 -14   5  16    0.00    7.77
  14  -5 -16   -0.00    7.16
  14   5 -16   -0.00    6.57
  14   5 -17    8.84    8.60
 -14  -5  24    8.21    7.82
  14  -6  -1   -0.00    7.73
  14   6  -1    2.51    5.32
  14  -6  -2    8.77    7.58
  14   6  -2    0.04    6.42
  14  -6  -3    3.36    8.31
  14  -6  -3    0.00    8.83
  14   6  -3    4.78    7.15
  14  -6  -4    0.00    8.87
  14  -6  -4    7.43    9.29
  14   6  -4   -0.00    5.78
  14  -6  -5    8.08    8.83
  14  -6  -5   -0.00    8.25
  14   6  -5    0.18    4.78
  14  -6  -6    0.51    6.56
  14  -6  -6    6.11    8.92
  14   6  -6    7.30    6.41
  14  -6  -7   -0.00    6.88
  14  -6  -7    8.05   10.24
  14   6  -7   -0.00    6.62
  14  -6  -8    6.70    8.15
  14   6  -8    0.00    6.24
 -14   6   9   -0.00    7.67
  14  -6  -9   -0.00    7.34
  14   6  -9   -0.00    6.11
 -14   6  10   -0.00    7.26
  14  -6 -10    6.63    9.04
  14   6 -10   -0.00    7.43
 -14   6  11   25.30   10.20
  14  -6 -11   -0.00    8.42
  14   6 -11    0.57    4.81
 -14   6  12   -0.00    8.20
  14  -6 -12   -0.00    9.22
  14   6 -12    5.25    7.33
 -14   6  13   -0.00    8.13
  14  -6 -13    2.89    8.05
  14   6 -13   -0.00    7.23
 -14   6  14    2.08    7.38
  14  -6 -14   -0.00    7.56
  14   6 -14    1.05    6.46
  14  -7  -1    0.94    7.10
  14   7  -1    1.81    5.33
  14  -7  -2    0.00    8.18
  14   7  -2    0.30    5.54
  14  -7  -3   -0.00   10.00
  14   7  -3   -0.00    5.58
  14  -7  -4   -0.00    8.71
  14   7  -4    1.91    6.30
  14  -7  -5    5.03    7.13
  14   7  -5    0.00    5.69
  14  -7  -6    2.15    7.07
  14   7  -6    0.00    5.94
  14  -7  -7    0.17    6.92
  14   7  -7    0.94    5.62
  14  -7  -8   -0.00    7.54
  14   7  -8    0.00    4.84
  14  -7  -9   -0.00    7.07
  14   7  -9    2.10    5.55
 -14   7  10   -0.00    7.55
  14  -7 -10   -0.00    7.40
  14   7 -10    4.57    6.55
 -14   7  11   14.17    9.17
  14  -7 -11   -0.00    7.75
  14  -8  -1    1.86    7.67
  14   8  -1    6.45    6.49
  14  -8  -2   -0.00    7.96
  14   8  -2    6.57    6.46
  14  -8  -3    8.89    7.95
  14   8  -3    1.31    5.44
  14  -8  -4   -0.00    6.39
  14   8  -4    0.59    5.82
  14  -8  -5    0.60    8.40
  14   8  -5    0.00    5.77
  13   0  -1    5.77    7.92
  13   0  -1   15.59    9.49
 -13   0   2    4.87    6.94
  13   0  -2    0.00    6.60
  13   0  -2    2.18    7.49
 -13   0   3    0.00    7.04
  13   0  -3    0.92    6.67
  13   0  -3    6.06    7.40
 -13   0   4    0.00    6.24
  13   0  -4    6.32    7.19
  13   0  -4   -0.00    7.18
 -13   0   5    9.96    8.34
  13   0  -5    0.71    7.01
  13   0  -5    4.11    5.80
 -13   0   6   -0.00    5.86
  13   0  -6    4.92    6.71
  13   0  -6   -0.00    6.23
 -13   0   7   20.84    9.01
  13   0  -7    1.69    6.69
  13   0  -7   14.44    7.65
 -13   0   8    1.03    6.39
  13   0  -8    1.62    5.62
  13   0  -8   -0.00    5.75
 -13   0   9    2.58    5.79
  13   0  -9   -0.00    6.52
 -13   0  10    4.23    6.38
  13   0 -10    3.08    6.28
 -13   0  11   11.09    8.36
 -13   0  12   -0.00    7.35
  13   0 -12   -0.00    6.12
 -13   0  13   11.68    8.45
  13   0 -13   13.82    9.08
 -13   0  14    8.16    7.94
  13   0 -14   -0.00    7.50
 -13   0  15    6.21    6.54
  13   0 -15   10.09    8.44
 -13   0  16   10.03    7.76
  13   0 -16   -0.00    8.33
 -13   0  17    3.96    7.09
  13   0 -17   14.57    9.39
 -13   0  18    2.69    6.67
  13   0 -18   -0.00    5.84
 -13   0  19    0.00    7.28
  13   0 -19    2.37    6.89
 -13   0  20    1.35    6.86
  13   0 -20   -0.00    8.37
 -13   0  21   -0.00    7.29
  13   0 -21    3.67    7.33
 -13   0  22    1.80    7.46
  13   0 -22   -0.00    6.64
 -13   0  23   -0.00    7.64
  13   0 -23   -0.00    6.23
 -13   0  24    7.18    8.61
  13   0 -24   -0.00    7.32
 -13   0  25    3.77    6.13
  13   0 -25   -0.00    7.87
  13  -1  -1   -0.00    7.62
  13  -1  -1    4.61    7.23
  13   1  -1   -0.00    6.58
  13   1  -1   -0.00    7.41
  13  -1  -2   -0.00    7.36
  13  -1  -2   -0.00    7.97
  13   1  -2    0.61    6.39
  13   1  -2    0.00    5.18
 -13  -1   2    0.28    6.07
 -13   1   3    0.00    8.05
  13  -1  -3    5.41    7.99
  13  -1  -3    1.53    6.96
  13   1  -3    0.00    6.58
  13   1  -3   -0.00    5.69
 -13  -1   3   -0.00    6.02
 -13   1   4   14.02    9.36
  13  -1  -4    0.00    7.62
  13  -1  -4   10.56    8.35
  13   1  -4    3.23    6.85
  13   1  -4    7.84    7.98
 -13  -1   4    0.00    5.96
 -13   1   5   46.74   12.77
  13  -1  -5   23.00   10.74
  13  -1  -5   22.85   11.13
  13   1  -5   28.03   10.53
  13   1  -5   18.00    9.65
 -13  -1   5   32.33   11.88
 -13   1   6    3.86    6.63
  13  -1  -6    5.92    6.86
  13  -1  -6    0.00    6.75
  13   1  -6   -0.00    6.45
  13   1  -6    0.00    7.44
 -13  -1   6   -0.00    6.31
 -13   1   7   -0.00    6.21
  13  -1  -7    1.88    7.17
  13  -1  -7   10.82    7.79
  13   1  -7   -0.00    5.71
  13   1  -7    0.00    6.16
 -13  -1   7    1.95    6.32
 -13   1   8   -0.00    5.94
  13  -1  -8    2.39    7.13
  13  -1  -8    0.44    5.80
  13   1  -8    1.78    7.23
 -13  -1   8    3.82    6.43
 -13   1   9   20.92    9.77
  13  -1  -9    3.87    7.03
  13  -1  -9   13.89    9.12
  13   1  -9    8.52    7.54
 -13  -1   9   11.05    7.95
 -13   1  10   -0.00    6.89
  13  -1 -10    1.99    6.58
  13   1 -10   -0.00    7.34
 -13  -1  10    4.05    7.51
 -13   1  11    3.72    6.43
  13  -1 -11   16.01    8.54
  13   1 -11    2.98    7.86
 -13  -1  11    9.44    7.69
 -13   1  12   -0.00    7.69
  13  -1 -12   -0.00    6.27
  13   1 -12    1.39    8.16
 -13  -1  12    0.74    6.05
 -13   1  13    0.00    7.41
  13  -1 -13   -0.00    7.84
  13   1 -13    2.68    7.11
 -13  -1  13   -0.00    6.66
 -13   1  14    6.99    6.62
  13  -1 -14    3.70    5.57
  13   1 -14   -0.00    6.57
 -13  -1  14    0.99    7.07
 -13   1  15   11.03    8.88
  13  -1 -15    4.09    7.31
  13   1 -15    7.37    7.88
 -13  -1  15   17.85    9.30
 -13   1  16   -0.00    6.75
  13  -1 -16    0.39    7.83
  13   1 -16   -0.00    7.30
 -13  -1  16    0.00    6.14
 -13   1  17    1.41    6.32
  13  -1 -17    0.00    7.82
  13   1 -17   -0.00    7.70
 -13  -1  17    2.33    6.71
 -13   1  18   -0.00    6.03
  13  -1 -18    4.51    6.99
  13   1 -18    0.00    6.88
 -13  -1  18   -0.00    7.21
 -13   1  19    3.10    7.63
  13  -1 -19    3.00    7.26
  13   1 -19    6.95    8.40
 -13  -1  19    7.68    7.97
 -13   1  20   27.35   10.76
  13  -1 -20   -0.00    6.40
  13   1 -20   -0.00    6.73
 -13  -1  20    7.94    8.53
 -13   1  21   -0.00    7.86
  13  -1 -21   -0.00    6.19
  13   1 -21    7.43    8.69
 -13  -1  21   -0.00    6.20
 -13   1  22   -0.00    7.86
  13  -1 -22    3.45    7.13
  13   1 -22    2.03    8.65
 -13  -1  22   -0.00    7.30
 -13   1  23   -0.00    6.99
  13  -1 -23    0.19    8.05
  13   1 -23    0.00    8.84
 -13  -1  23   -0.00    7.16
 -13   1  24   -0.00    7.22
  13   1 -24    1.09    8.43
 -13  -1  24    2.86    6.83
 -13   1  25    1.74    7.39
  13   1 -25    1.89    8.71
 -13  -1  25   -0.00    7.79
  13   1 -26   -0.00    7.34
 -13  -1  26    6.33    7.62
  13   1 -27    7.90    9.81
  13  -2  -1   15.95    9.52
  13  -2  -1   18.07   10.17
  13   2  -1   16.09    8.21
  13   2  -1   10.51    7.81
  13  -2  -2   -0.00    7.04
  13  -2  -2    3.26    6.28
  13   2  -2   -0.00    6.63
  13   2  -2    0.84    5.41
 -13  -2   2   -0.00    5.25
  13  -2  -3    1.88    7.42
  13  -2  -3   -0.00    7.45
  13   2  -3    7.82    7.56
  13   2  -3    2.77    6.22
 -13  -2   3    0.00    6.40
 -13   2   4    0.87    5.69
  13  -2  -4    0.68    6.26
  13  -2  -4    0.00    7.85
  13   2  -4    1.90    7.03
  13   2  -4    0.00    5.71
 -13  -2   4   11.24    7.54
 -13   2   5    0.00    7.16
  13  -2  -5    2.15    7.54
  13  -2  -5    6.97    7.90
  13   2  -5    1.02    6.43
  13   2  -5   10.54    8.42
 -13  -2   5   -0.00    6.29
 -13   2   6    8.88    7.59
  13  -2  -6   -0.00    6.91
  13  -2  -6    1.34    7.39
  13   2  -6    3.18    6.06
  13   2  -6    0.73    5.81
 -13  -2   6    2.96    5.85
 -13   2   7   10.24    7.78
  13  -2  -7   23.37   10.36
  13  -2  -7   16.59   10.24
  13   2  -7    7.75    8.58
 -13  -2   7    4.24    6.26
 -13   2   8    0.00    6.43
  13  -2  -8    7.11    8.05
  13  -2  -8    5.43    6.84
  13   2  -8    2.75    7.47
 -13  -2   8   11.31    7.72
 -13   2   9   13.55    8.20
  13  -2  -9   -0.00    6.47
  13  -2  -9    5.15    7.58
  13   2  -9    8.30    7.20
 -13  -2   9    1.41    6.49
 -13   2  10   -0.00    6.10
  13  -2 -10   -0.00    7.16
  13  -2 -10    3.37    6.38
  13   2 -10    5.22    7.63
 -13  -2  10   -0.00    6.29
 -13   2  11   11.43    9.14
  13  -2 -11    1.98    6.22
  13   2 -11   14.01    9.54
 -13  -2  11    5.03    7.08
 -13   2  12    6.06    6.99
  13  -2 -12    3.99    7.70
  13   2 -12    3.80    6.57
 -13  -2  12    0.00    6.21
 -13   2  13    8.40    8.17
  13  -2 -13    0.00    6.96
  13   2 -13    3.97    7.61
 -13  -2  13    0.00    6.45
 -13   2  14   -0.00    6.14
  13  -2 -14   -0.00    7.30
  13   2 -14    6.90    7.04
 -13  -2  14    3.50    7.51
 -13   2  15    4.45    6.74
  13  -2 -15    4.00    9.00
  13   2 -15    0.00    6.23
 -13  -2  15    7.82    7.99
 -13   2  16    3.66    7.68
  13  -2 -16   -0.00    6.39
  13   2 -16    0.00    5.38
 -13  -2  16    1.39    6.89
 -13   2  17    2.45    6.98
  13  -2 -17    1.17    7.17
  13   2 -17   11.83    7.91
 -13  -2  17    3.04    7.28
 -13   2  18   -0.00    6.72
  13  -2 -18    6.16    8.60
  13   2 -18    1.92    7.51
 -13  -2  18    0.00    6.75
 -13   2  19   -0.00    7.44
  13  -2 -19    0.76    7.40
  13   2 -19    1.52    8.37
 -13  -2  19    0.00    7.31
 -13   2  20    6.85    8.50
  13  -2 -20    0.00    7.06
  13   2 -20   -0.00    8.42
 -13  -2  20   -0.00    6.06
 -13   2  21    0.74    6.03
  13  -2 -21    3.94    8.99
  13   2 -21    2.84    8.11
 -13  -2  21   -0.00    7.52
 -13   2  22    0.44    8.65
  13   2 -22    0.00    7.04
 -13  -2  22    4.76    7.62
 -13   2  23    0.00    8.68
  13   2 -23    9.38    9.16
 -13  -2  23    6.61    7.80
 -13   2  24    6.99    8.56
  13   2 -24   -0.00    7.30
 -13  -2  24   -0.00    7.47
  13   2 -25    4.98    8.32
 -13  -2  25    4.02    7.13
  13   2 -26    1.71    8.42
 -13  -2  26   -0.00    6.99
  13   2 -27    4.89    8.27
  13   2 -28    3.88    8.93
  13  -3  -1   -0.00    7.82
  13  -3  -1   -0.00    7.27
  13   3  -1   -0.00    5.18
  13  -3  -2   -0.00    8.09
  13  -3  -2    2.17    7.62
  13   3  -2   -0.00    6.76
  13  -3  -3    4.75    7.54
  13  -3  -3    1.00    7.70
  13   3  -3    0.64    6.87
  13   3  -3    3.06    5.73
 -13   3   4    7.07    7.50
  13  -3  -4    6.03    7.86
  13  -3  -4    0.00    7.62
  13   3  -4    0.00    5.54
  13   3  -4   -0.00    6.85
 -13   3   5   16.99    9.39
  13  -3  -5   12.59    8.99
  13  -3  -5    9.73    8.02
  13   3  -5    3.71    5.99
  13   3  -5    0.00    6.72
 -13  -3   5    0.44    5.41
  13  -3  -6   -0.00    7.31
  13  -3  -6    0.12    6.35
  13   3  -6    2.83    5.38
 -13  -3   6    3.35    6.08
 -13   3   7   -0.00    5.71
  13  -3  -7   11.42    8.82
  13  -3  -7   -0.00    7.37
  13   3  -7    2.92    6.16
 -13  -3   7    0.00    4.81
 -13   3   8   -0.00    5.70
  13  -3  -8    0.00    8.05
  13  -3  -8    0.00    7.33
  13   3  -8    4.51    5.77
 -13  -3   8    4.13    6.89
 -13   3   9   14.25    8.09
  13  -3  -9   13.40    8.87
  13  -3  -9    5.18    7.22
  13   3  -9   12.06    7.65
 -13  -3   9    1.63    6.36
 -13   3  10    9.70    8.23
  13  -3 -10   11.83    7.05
  13  -3 -10    7.21    9.03
  13   3 -10    0.00    6.54
 -13  -3  10    2.68    5.93
 -13   3  11    0.00    6.62
  13  -3 -11    5.06    6.15
  13  -3 -11   17.42    8.73
  13   3 -11    4.63    6.37
 -13  -3  11    9.24    7.99
 -13   3  12   -0.00    7.02
  13  -3 -12    4.28    7.59
  13   3 -12    1.50    6.52
 -13  -3  12   -0.00    5.16
 -13   3  13    7.02    6.51
  13  -3 -13    2.29    7.61
  13   3 -13    3.03    6.41
 -13  -3  13    0.00    6.02
 -13   3  14    3.06    7.68
  13  -3 -14   -0.00    6.92
  13   3 -14    0.00    6.18
 -13  -3  14   -0.00    7.42
 -13   3  15    2.64    6.92
  13  -3 -15   18.47    9.94
  13   3 -15    5.42    8.71
 -13  -3  15   25.27    9.89
 -13   3  16    1.88    7.11
  13  -3 -16    0.00    7.53
  13   3 -16    0.00    7.85
 -13  -3  16   -0.00    5.90
 -13   3  17   -0.00    5.49
  13  -3 -17    8.46    8.81
  13   3 -17    3.49    8.47
 -13  -3  17    8.71    7.75
 -13   3  18    0.00    6.85
  13  -3 -18   -0.00    7.38
  13   3 -18    0.00    8.49
 -13  -3  18   -0.00    6.11
 -13   3  19    8.48    8.02
  13  -3 -19    8.04    8.54
  13   3 -19    0.19    8.41
 -13  -3  19    1.53    6.86
 -13   3  20    4.97    7.86
  13   3 -20    8.85    8.30
 -13  -3  20    3.71    7.69
 -13   3  21    0.73    7.33
  13   3 -21    3.51    8.12
 -13  -3  21    2.06    7.40
 -13   3  22    5.03    7.16
  13   3 -22   -0.00    6.74
 -13  -3  22   -0.00    6.96
 -13   3  23    0.16    7.30
  13   3 -23   -0.00    8.25
 -13  -3  23    5.26    7.53
  13   3 -24    9.31    9.49
 -13  -3  24    6.37    7.19
  13   3 -25   -0.00    8.45
 -13  -3  25    0.00    8.18
  13   3 -26    4.24    8.27
 -13  -3  26    1.27    6.96
  13   3 -27    0.00    8.66
  13   3 -28   -0.00    9.65
  13   3 -29   -0.00    7.41
  13  -4  -1    3.41    6.00
  13  -4  -1    0.00    7.37
  13   4  -1    2.52    6.02
  13  -4  -2    0.44    7.70
  13  -4  -2   -0.00    7.39
  13   4  -2    3.31    6.69
  13  -4  -3    1.66    7.57
  13  -4  -3    1.56    6.80
  13   4  -3    2.49    4.93
  13  -4  -4    3.60    6.92
  13  -4  -4    9.01    8.41
  13   4  -4   15.78    7.89
 -13   4   5    7.48    7.73
  13  -4  -5    1.14    5.38
  13  -4  -5    6.97    8.81
  13   4  -5   -0.00    6.45
 -13   4   6    3.51    7.00
  13  -4  -6    1.69    7.36
  13  -4  -6   -0.00    6.27
  13   4  -6    0.00    5.75
 -13   4   7   15.53    8.57
  13  -4  -7    0.28    8.22
  13  -4  -7   16.52    9.66
  13   4  -7    0.00    6.13
 -13   4   8    4.66    7.43
  13  -4  -8    3.02    8.65
  13  -4  -8    6.13    8.61
  13   4  -8   -0.00    6.21
 -13   4   9    2.85    6.99
  13  -4  -9    0.00    7.62
  13  -4  -9    2.67    7.27
 -13   4  10    0.22    6.55
  13  -4 -10   -0.00    6.93
  13  -4 -10   -0.00    6.75
  13   4 -10    0.00    6.50
 -13  -4  10    5.76    6.53
 -13   4  11    1.50    6.94
  13  -4 -11    8.54    7.93
  13  -4 -11   10.68    9.31
  13   4 -11    3.99    6.15
 -13  -4  11   12.61    7.95
 -13   4  12    9.07    8.48
  13  -4 -12    2.06    6.57
  13  -4 -12    2.69    6.19
  13   4 -12    4.94    6.34
 -13  -4  12    5.06    7.06
 -13   4  13    5.86    7.50
  13  -4 -13   12.37   10.13
  13   4 -13    0.00    7.31
 -13  -4  13    9.33    8.14
 -13   4  14   -0.00    8.06
  13  -4 -14   -0.00    7.93
  13   4 -14   -0.00    7.40
 -13  -4  14    6.72    6.56
 -13   4  15    4.31    7.62
  13  -4 -15    6.45    7.70
  13   4 -15   -0.00    7.74
 -13  -4  15    3.50    7.23
 -13   4  16   -0.00    6.92
  13  -4 -16    8.99    9.04
  13   4 -16    0.00    6.45
 -13  -4  16    0.02    6.70
 -13   4  17   17.76    9.01
  13   4 -17    2.47    6.96
 -13  -4  17    7.75    7.34
 -13   4  18    5.44    7.73
  13   4 -18    4.15    9.76
 -13  -4  18    5.03    7.18
 -13   4  19   -0.00    7.98
  13   4 -19    0.00    7.56
 -13  -4  19    2.32    6.05
 -13   4  20   -0.00    7.40
  13   4 -20    7.63    7.87
 -13  -4  20    0.00    6.54
 -13   4  21    0.58    7.31
  13   4 -21    9.96    8.23
 -13  -4  21    3.60    7.13
 -13   4  22    1.02    7.42
  13   4 -22    0.00    8.68
 -13  -4  22   10.68    8.70
  13   4 -23    0.00    7.57
 -13  -4  23    4.37    7.47
  13   4 -24   -0.00    7.00
 -13  -4  24   10.04    8.81
  13   4 -25   -0.00    7.37
 -13  -4  25   -0.00    6.77
  13   4 -26   -0.00    6.47
 -13  -4  26    3.06    7.58
  13   4 -27   -0.00    8.02
  13  -5  -1    1.14    8.26
  13  -5  -1    0.00    7.92
  13   5  -1    4.00    6.00
  13  -5  -2   -0.00    7.62
  13  -5  -2   -0.00    6.92
  13   5  -2    2.23    6.18
  13  -5  -3    4.30    7.51
  13  -5  -3    1.53    9.48
  13   5  -3   -0.00    5.15
  13  -5  -4    0.00    7.77
  13  -5  -4    2.07    6.94
  13   5  -4   -0.00    5.63
  13  -5  -5    8.65    9.61
  13  -5  -5    0.00    7.05
  13   5  -5    3.36    5.86
 -13   5   6   -0.00    7.78
  13  -5  -6   -0.00    7.11
  13  -5  -6    3.59    7.85
  13   5  -6    4.94    5.99
 -13   5   7   -0.00    7.85
  13  -5  -7    0.20    6.74
  13  -5  -7   -0.00    7.08
  13   5  -7   -0.00    6.59
 -13   5   8    0.00    7.90
  13  -5  -8   -0.00    7.08
  13  -5  -8   10.77    9.27
  13   5  -8    1.16    5.71
 -13   5   9    0.00    8.26
  13  -5  -9    0.00    7.91
  13  -5  -9    8.89    8.32
  13   5  -9    4.39    6.10
 -13   5  10    0.00    7.50
  13  -5 -10    2.63    6.03
  13  -5 -10   14.36    8.82
  13   5 -10   18.96    7.60
 -13   5  11    0.00    6.90
  13  -5 -11    0.28    7.76
  13  -5 -11   -0.00    6.94
  13   5 -11   -0.00    7.39
 -13   5  12    5.23    8.34
  13  -5 -12    2.85    8.13
  13  -5 -12   -0.00    7.76
  13   5 -12    2.61    6.43
 -13   5  13    0.00    6.94
  13  -5 -13    0.00    7.36
  13  -5 -13    4.92    7.11
  13   5 -13   -0.00    7.06
 -13   5  14    2.46    8.66
  13  -5 -14   -0.00    7.46
  13   5 -14    4.98    7.02
 -13   5  15   -0.00    8.02
  13   5 -15   14.50    8.27
 -13   5  16   -0.00    7.89
  13   5 -16    0.00    7.80
 -13  -5  16   -0.00    5.53
 -13   5  17   -0.00    6.96
  13   5 -17    0.00    6.76
 -13  -5  17    3.22    6.68
 -13   5  18    2.29    8.50
  13   5 -18   -0.00    6.61
 -13  -5  18    3.07    6.17
 -13   5  19   16.21   10.98
  13   5 -19    1.65    8.20
 -13  -5  19    8.41    7.87
 -13   5  20    3.84    7.62
  13   5 -20   -0.00    7.18
 -13  -5  20    0.00    7.17
 -13   5  21    4.18    8.64
  13   5 -21    5.27    6.70
 -13  -5  21    0.17    5.98
  13   5 -22    0.00    7.23
 -13  -5  22   10.45    8.76
  13   5 -23    2.63    7.41
 -13  -5  23   -0.00    6.31
  13   5 -24    4.24    7.27
 -13  -5  24   -0.00    7.16
 -13  -5  25   -0.00    6.23
 -13  -5  26    6.72    7.76
  13  -6  -1   -0.00    6.73
  13   6  -1    2.24    6.19
  13  -6  -2    1.61    6.80
  13  -6  -2    8.30    9.14
  13   6  -2    3.90    5.77
  13  -6  -3   -0.00    7.55
  13  -6  -3    5.54    7.75
  13   6  -3    4.39    5.65
  13  -6  -4    0.00    7.56
  13  -6  -4   19.36   10.22
  13   6  -4    2.69    6.59
  13  -6  -5    0.42    6.27
  13  -6  -5   -0.00    9.17
  13   6  -5   -0.00    6.31
  13  -6  -6   10.35    9.68
  13  -6  -6   -0.00    9.16
  13   6  -6   18.16    7.55
  13  -6  -7    9.82    9.67
  13  -6  -7    4.50    8.16
  13   6  -7   -0.00    5.90
 -13   6   8    1.40    7.10
  13  -6  -8    6.57    7.64
  13  -6  -8    5.60    8.05
  13   6  -8    0.68    5.43
 -13   6   9    5.88    9.38
  13  -6  -9    1.23    7.85
  13  -6  -9   -0.00    7.83
  13   6  -9    0.00    6.13
 -13   6  10    3.66    8.21
  13  -6 -10   -0.00    6.27
  13   6 -10    7.07    8.25
 -13   6  11   10.11    9.00
  13  -6 -11    0.00    7.08
  13   6 -11   -0.00    7.23
 -13   6  12    0.00    6.96
  13  -6 -12    7.43    8.60
  13   6 -12    7.00    6.60
 -13   6  13    2.95    7.92
  13  -6 -13    6.13    8.29
  13   6 -13   -0.00    8.36
 -13   6  14   12.45    8.92
  13  -6 -14    2.38    7.75
  13   6 -14    2.87    7.07
 -13   6  15   -0.00    8.65
  13  -6 -15   -0.00    8.04
  13   6 -15   -0.00    7.36
 -13   6  16    9.48    8.14
  13  -6 -16    2.36    6.85
  13   6 -16    0.00    6.48
 -13   6  17    2.46    8.55
  13   6 -17    6.68    8.08
 -13   6  18   -0.00    9.77
  13   6 -18    1.90    8.29
 -13   6  19    8.95    8.18
  13   6 -19    0.00    8.12
  13   6 -20    0.11    6.11
  13   6 -21   12.64    8.21
 -13  -6  23    7.91    7.23
 -13  -6  24   -0.00    6.71
 -13  -6  25   -0.00    8.62
 -13  -6  26    3.68    7.72
  13  -7  -1    2.78    6.45
  13   7  -1    0.55    5.23
  13  -7  -2   -0.00    7.11
  13   7  -2   -0.00    5.71
  13  -7  -3    6.76    8.61
  13   7  -3    7.14    6.02
  13  -7  -4   -0.00    7.87
  13   7  -4   10.13    6.62
  13  -7  -5   10.74    9.17
  13   7  -5    0.00    5.09
  13  -7  -6   -0.00    8.96
  13   7  -6    1.87    5.57
  13  -7  -7    1.28    7.59
  13   7  -7    0.00    5.63
  13  -7  -8   -0.00    7.69
  13   7  -8   -0.00    6.71
 -13   7   9   -0.00    8.84
  13  -7  -9    1.31    8.99
  13   7  -9    7.40    7.41
 -13   7  10    5.15    9.49
  13  -7 -10    9.93    8.64
  13   7 -10   -0.00    6.10
 -13   7  11    1.55    8.46
  13  -7 -11    0.53    6.57
  13   7 -11   -0.00    6.58
 -13   7  12   -0.00    8.91
  13  -7 -12    2.25    6.21
  13   7 -12   -0.00    6.93
 -13   7  13   -0.00    8.37
  13  -7 -13    0.00    5.14
  13   7 -13   -0.00    7.42
 -13   7  14   -0.00    9.04
  13  -7 -14   -0.00    7.63
  13   7 -14    8.41    7.19
 -13   7  15    3.60    8.86
  13  -7 -15    0.00    8.45
  13   7 -15   -0.00    7.08
 -13   7  16    0.00    6.93
  13  -7 -16   -0.00    7.98
  13   7 -16    0.97    6.80
 -13   7  17    2.44    7.80
  13  -7 -17    2.05    6.99
  13   7 -17    0.00    6.55
  13   7 -18    5.00    7.03
  13  -8  -1   -0.00    7.71
  13   8  -1    6.28    5.32
  13  -8  -2    0.74    8.56
  13   8  -2    4.90    5.87
  13  -8  -3   -0.00    7.10
  13   8  -3    0.00    5.27
  13  -8  -4    0.00    8.01
  13   8  -4   -0.00    4.44
  13  -8  -5   -0.00    8.21
  13   8  -5    0.59    4.44
  13  -8  -6   10.27    9.15
  13   8  -6    1.25    5.55
  13  -8  -7   -0.00    8.79
  13   8  -7   12.31    7.31
  13  -8  -8   -0.00    5.95
  13   8  -8    5.33    6.46
  13  -8  -9    2.96    7.28
  13   8  -9   -0.00    6.32
 -13   8  10   -0.00    8.06
  13  -8 -10   -0.00    9.72
  13   8 -10   -0.00    6.98
 -13   8  11    1.93    7.82
  13  -8 -11    0.00    7.97
  13   8 -11    3.71    5.62
 -13   8  12   -0.00    6.77
  13  -8 -12   -0.00    8.86
  13   8 -12    9.90    7.53
 -13   8  13    0.14    6.46
  13  -8 -13    0.00    7.58
  13   8 -13    1.75    6.79
 -13   8  14    6.69    8.43
  13  -8 -14   -0.00    6.82
  13   8 -14    8.77    7.58
 -13   8  15   -0.00    9.28
  13  -8 -15    0.00    6.40
  13   8 -15    1.23    5.82
  13  -9  -1   -0.00    7.68
  13   9  -1   -0.00    5.04
  13  -9  -2   -0.00    8.96
  13   9  -2   -0.00    4.71
  13  -9  -3    0.57    7.45
  13   9  -3   -0.00    5.01
  13  -9  -4   11.33    8.34
  13   9  -4   -0.00    5.18
  13  -9  -5    3.22    7.44
  13   9  -5    6.89    5.56
  13  -9  -6   -0.00    7.13
  13   9  -6    6.71    5.67
  13  -9  -7   -0.00    7.30
  13   9  -7    4.35    5.87
  13  -9  -8    7.33    7.34
  13   9  -8    3.63    6.34
  13  -9  -9    9.45    9.43
  13   9  -9    6.69    6.24
  13  -9 -10    4.34    8.22
  13   9 -10    2.93    6.43
  13  -9 -11   -0.00    7.15
  13   9 -11   -0.00    6.06
  13 -10  -1    4.12    8.76
  13  10  -1    4.78    5.21
  13 -10  -2    6.15    8.59
  13  10  -2    0.78    4.47
  13 -10  -3    0.00    6.85
  13  10  -3   -0.00    5.46
  13  10  -4   -0.00    5.44
  13  10  -5   -0.00    5.48
  13  10  -6    2.08    5.82
  13  10  -7   -0.00    5.52
  13  11  -1    0.89    4.05
  13  11  -2    3.12    4.82
 -12   0   1    6.85    6.97
  12   0  -1   -0.00    7.13
  12   0  -1   -0.00    7.03
 -12   0   2    5.74    7.82
  12   0  -2    6.16    8.07
  12   0  -2   15.15    8.08
 -12   0   3   -0.00    6.62
  12   0  -3    5.58    7.09
  12   0  -3    2.75    6.05
 -12   0   4   -0.00    6.09
  12   0  -4    0.00    6.52
  12   0  -4    5.10    7.32
 -12   0   5   13.68    7.74
  12   0  -5   -0.00    5.54
  12   0  -5   -0.00    5.77
 -12   0   6   48.05   11.95
  12   0  -6   17.51    9.16
  12   0  -6   37.00   11.67
 -12   0   7    1.91    6.03
  12   0  -7    4.22    6.43
 -12   0   8    0.00    6.50
  12   0  -8    8.26    8.10
 -12   0   9   -0.00    6.57
  12   0  -9    0.90    6.09
 -12   0  10   28.36   10.23
  12   0 -10   34.16   11.49
 -12   0  11   -0.00    6.37
  12   0 -11    2.85    6.61
 -12   0  12    6.63    7.31
  12   0 -12   29.11   11.15
 -12   0  13    3.83    7.57
  12   0 -13    6.32    8.05
 -12   0  14   -0.00    5.89
  12   0 -14    2.62    6.03
 -12   0  15   -0.00    7.11
  12   0 -15    1.20    6.44
 -12   0  16   16.13    8.99
  12   0 -16   10.97    8.41
  12   0 -17    2.93    7.59
 -12   0  18    3.75    7.03
  12   0 -18   -0.00    5.98
 -12   0  19    0.00    6.51
  12   0 -19   -0.00    7.19
 -12   0  20    2.59    7.39
  12   0 -20    8.55    7.75
 -12   0  21    6.37    6.80
  12   0 -21    2.93    8.42
 -12   0  22    9.21    8.74
  12   0 -22    5.60    7.49
 -12   0  23   -0.00    6.70
 -12   0  24   -0.00    7.28
  12   0 -24    1.17    7.37
 -12   0  25    0.37    5.78
  12   0 -25   -0.00    8.87
 -12   0  26   -0.00    6.63
  12   0 -26   -0.00    8.10
 -12   0  27    6.38    8.64
 -12   0  28   -0.00    8.58
  12  -1  -1   -0.00    6.58
  12  -1  -1    0.00    6.62
  12   1  -1    8.78    7.67
  12   1  -1    5.54    6.05
 -12  -1   1   -0.00    6.15
 -12   1   2   30.36   10.71
  12  -1  -2   19.85    9.74
  12  -1  -2   16.01    8.95
  12   1  -2   15.55    8.91
  12   1  -2   23.40    8.97
 -12  -1   2   23.84    9.00
 -12   1   3   -0.00    7.36
  12  -1  -3    0.13    6.73
  12  -1  -3   12.97    8.29
  12   1  -3    5.47    7.63
  12   1  -3    4.05    6.13
 -12  -1   3    0.00    5.51
 -12   1   4   26.94    9.16
  12  -1  -4   26.79   10.61
  12  -1  -4   16.62    8.87
  12   1  -4   11.56    8.05
  12   1  -4   18.37    8.91
 -12  -1   4   18.09    8.99
 -12   1   5   -0.00    6.27
  12  -1  -5   -0.00    7.03
  12  -1  -5    4.33    6.82
  12   1  -5   10.28    7.55
  12   1  -5   10.57    7.14
 -12  -1   5    5.08    6.23
 -12   1   6   -0.00    6.46
  12  -1  -6    0.00    5.46
  12  -1  -6    5.19    7.56
  12   1  -6    0.00    6.03
 -12  -1   6    4.42    6.61
 -12   1   7   -0.00    5.09
  12  -1  -7   -0.00    5.69
  12  -1  -7   -0.00    6.65
  12   1  -7    0.21    5.16
 -12  -1   7    0.00    5.95
 -12   1   8   19.65    9.05
  12  -1  -8   16.58    9.18
  12   1  -8   35.90   10.95
 -12  -1   8   35.90   10.54
 -12   1   9    0.03    6.30
  12  -1  -9    5.08    6.69
  12   1  -9    0.17    4.97
 -12  -1   9   -0.00    6.66
 -12   1  10    0.00    6.16
  12  -1 -10   10.62    8.09
  12   1 -10   12.81    8.81
 -12  -1  10    3.98    6.77
 -12   1  11    9.76    8.12
  12  -1 -11    0.00    6.24
  12   1 -11    1.99    6.08
 -12  -1  11   -0.00    5.55
 -12   1  12    0.00    7.10
  12  -1 -12    1.95    6.67
  12   1 -12    7.66    6.69
 -12  -1  12    0.00    5.09
 -12   1  13   -0.00    7.30
  12  -1 -13   -0.00    6.63
  12   1 -13    3.95    7.32
 -12  -1  13    7.42    7.12
 -12   1  14   55.77   12.99
  12  -1 -14   28.61   11.46
  12   1 -14   21.71    9.70
 -12  -1  14   29.51   10.75
 -12   1  15    2.06    6.66
  12  -1 -15   -0.00    7.51
  12   1 -15   -0.00    7.08
 -12  -1  15    0.89    5.96
 -12   1  16   12.85    8.46
  12  -1 -16   -0.00    7.51
  12   1 -16    0.00    6.50
 -12  -1  16    0.85    6.35
 -12   1  17    3.66    8.02
  12  -1 -17    4.44    7.91
  12   1 -17    5.62    7.69
 -12  -1  17   -0.00    6.37
 -12   1  18   20.35    9.50
  12  -1 -18    9.51    7.53
  12   1 -18    5.64    7.73
 -12  -1  18   13.49    7.77
 -12   1  19    0.00    5.26
  12  -1 -19    3.03    6.50
  12   1 -19    0.00    6.72
 -12  -1  19    0.88    6.91
 -12   1  20    1.32    6.66
  12  -1 -20    5.08    7.55
  12   1 -20    5.67    9.08
 -12  -1  20    5.92    7.94
 -12   1  21   -0.00    7.53
  12  -1 -21   -0.00    8.28
  12   1 -21    0.43    6.67
 -12  -1  21   -0.00    5.70
 -12   1  22    0.00    7.36
  12  -1 -22    0.00    5.82
  12   1 -22   -0.00    8.82
 -12  -1  22    1.14    6.81
 -12   1  23   -0.00    6.41
  12  -1 -23    3.14    7.07
  12   1 -23    3.47    8.54
 -12  -1  23   -0.00    5.88
 -12   1  24   11.01    8.71
  12  -1 -24   14.38    9.05
  12   1 -24    4.68    9.19
 -12  -1  24    0.00    6.75
 -12   1  25   -0.00    7.83
  12   1 -25    3.85    8.74
 -12  -1  25   -0.00    6.66
 -12   1  26    5.85    7.33
  12   1 -26   -0.00    8.29
 -12  -1  26   -0.00    8.44
 -12   1  27    0.00    6.25
  12   1 -27    2.95    8.27
 -12  -1  27    1.45    7.46
 -12  -1  28   -0.00    7.16
  12  -2  -1    0.85    6.56
  12  -2  -1   -0.00    5.96
  12   2  -1    2.88    6.67
  12   2  -1   -0.00    7.24
 -12  -2   1    1.11    4.85
  12  -2  -2    7.65    8.91
  12  -2  -2   13.54    8.75
  12   2  -2   12.71    8.19
  12   2  -2    9.34    6.92
 -12  -2   2   15.09    7.70
 -12   2   3    0.71    6.88
  12  -2  -3    6.41    7.52
  12  -2  -3    1.14    6.66
  12   2  -3   -0.00    7.17
  12   2  -3    4.02    6.19
 -12  -2   3   -0.00    6.62
 -12   2   4    5.34    7.57
  12  -2  -4    3.66    7.20
  12  -2  -4   14.35    9.07
  12   2  -4    4.77    5.91
  12   2  -4    9.36    6.83
 -12  -2   4    8.88    6.87
 -12   2   5    1.77    5.99
  12  -2  -5   10.61    8.20
  12  -2  -5   -0.00    6.09
  12   2  -5   -0.00    6.33
  12   2  -5    2.85    6.44
 -12  -2   5    7.22    7.28
 -12   2   6   14.68    9.11
  12  -2  -6    9.04    8.24
  12  -2  -6   31.38   11.44
  12   2  -6   31.06   10.31
 -12  -2   6   21.21    9.05
 -12   2   7   20.88    8.66
  12  -2  -7    5.95    7.76
  12  -2  -7    1.24    6.06
  12   2  -7    5.04    6.96
 -12  -2   7    0.00    6.79
 -12   2   8    1.04    6.14
  12  -2  -8    4.28    7.48
  12  -2  -8    6.98    8.17
  12   2  -8   -0.00    5.82
 -12  -2   8   13.50    8.05
 -12   2   9   -0.00    5.60
  12  -2  -9   -0.00    6.21
  12   2  -9    2.28    5.63
 -12  -2   9   -0.00    6.08
 -12   2  10   31.56   10.76
  12  -2 -10   11.65    9.67
  12   2 -10   23.11    9.28
 -12  -2  10   16.97    8.65
 -12   2  11    0.00    7.79
  12  -2 -11    8.01    7.46
  12   2 -11    9.45    7.73
 -12  -2  11   12.32    7.72
 -12   2  12    9.26    7.45
  12  -2 -12    9.16    7.75
  12   2 -12   45.73   11.46
 -12  -2  12   25.08    9.88
 -12   2  13    2.45    6.92
  12  -2 -13    2.50    6.50
  12   2 -13   -0.00    6.45
 -12  -2  13   -0.00    6.39
 -12   2  14   -0.00    6.77
  12  -2 -14   -0.00    6.03
  12   2 -14   -0.00    8.68
 -12  -2  14   -0.00    6.34
 -12   2  15    0.00    5.92
  12  -2 -15   -0.00    6.89
  12   2 -15    2.43    7.04
 -12  -2  15    1.72    6.45
 -12   2  16    7.55    8.15
  12  -2 -16    2.49    7.61
  12   2 -16    0.00    9.20
 -12  -2  16   -0.00    6.81
 -12   2  17    3.34    6.82
  12  -2 -17   -0.00    8.16
  12   2 -17    1.03    6.63
 -12  -2  17    0.09    6.61
 -12   2  18   -0.00    6.24
  12  -2 -18   -0.00    6.39
  12   2 -18   -0.00    7.25
 -12  -2  18    0.00    7.16
 -12   2  19   -0.00    6.69
  12  -2 -19    0.00    7.32
  12   2 -19   10.04    7.83
 -12  -2  19   -0.00    6.78
 -12   2  20    6.78    7.91
  12  -2 -20    5.96    8.34
  12   2 -20    4.61    8.17
 -12  -2  20   -0.00    6.69
 -12   2  21    1.49    6.90
  12  -2 -21    0.39    8.20
  12   2 -21   -0.00    9.08
 -12  -2  21    0.00    5.97
 -12   2  22    2.70    7.82
  12  -2 -22    0.00    6.75
  12   2 -22   -0.00    6.36
 -12  -2  22    0.00    6.71
 -12   2  23   12.60    8.03
  12   2 -23    0.47    6.66
 -12  -2  23   -0.00    6.63
 -12   2  24    4.84    7.52
  12   2 -24    0.18    7.81
 -12  -2  24   -0.00    7.56
 -12   2  25   -0.00    6.16
  12   2 -25   -0.00    8.17
 -12  -2  25   -0.00    5.83
 -12   2  26   10.32    7.96
  12   2 -26    9.37    8.63
 -12  -2  26   -0.00    7.35
 -12   2  27    3.81    6.75
  12   2 -27   -0.00    7.73
 -12  -2  27    0.00    6.96
  12   2 -28   -0.00    7.50
 -12  -2  28    9.00    8.84
  12   2 -29   -0.00    8.02
  12  -3  -1    1.39    7.06
  12  -3  -1    2.67    6.40
  12   3  -1    0.00    5.89
  12  -3  -2   15.14    8.29
  12  -3  -2   11.48    9.18
  12   3  -2   11.57    6.72
  12   3  -2    4.97    6.61
 -12  -3   2   20.66    8.43
  12  -3  -3    7.21    7.94
  12  -3  -3    2.17    7.10
  12   3  -3    5.46    6.22
  12   3  -3    3.97    5.83
 -12  -3   3   11.49    7.58
 -12   3   4   13.49    8.71
  12  -3  -4    9.33    8.49
  12  -3  -4    9.13    8.26
  12   3  -4   10.78    6.80
  12   3  -4    9.37    7.16
 -12  -3   4   22.67    9.00
 -12   3   5    8.36    8.01
  12  -3  -5   -0.00    8.21
  12  -3  -5    2.90    6.22
  12   3  -5    5.55    6.88
 -12  -3   5   11.87    7.11
 -12   3   6    8.28    7.82
  12  -3  -6    1.92    6.93
  12  -3  -6    1.64    7.72
  12   3  -6    3.04    5.56
 -12  -3   6   -0.00    5.73
 -12   3   7    3.04    6.95
  12  -3  -7    2.80    6.49
  12  -3  -7    2.22    6.16
  12   3  -7    1.84    5.77
 -12  -3   7    1.69    6.80
 -12   3   8   24.51    9.36
  12  -3  -8   20.39    9.53
  12  -3  -8   22.31   10.30
  12   3  -8    9.93    7.53
 -12  -3   8   14.20    7.81
 -12   3   9    0.00    5.98
  12  -3  -9    0.01    7.17
  12  -3  -9    0.00    7.67
  12   3  -9    0.00    6.55
 -12  -3   9    6.55    5.55
 -12   3  10   11.48    8.69
  12  -3 -10    5.90    9.08
  12   3 -10   26.00    9.31
 -12  -3  10   12.73    7.70
 -12   3  11    0.93    6.16
  12  -3 -11   -0.00    6.56
  12   3 -11   -0.00    5.50
 -12  -3  11   -0.00    6.04
 -12   3  12    3.44    7.18
  12  -3 -12    5.45    7.27
  12   3 -12   -0.00    6.54
 -12  -3  12    8.96    7.83
 -12   3  13   -0.00    7.91
  12  -3 -13    4.65    6.47
  12   3 -13   -0.00    6.38
 -12  -3  13   -0.00    6.91
 -12   3  14    1.51    7.62
  12  -3 -14    0.00    8.12
  12   3 -14   10.83    8.47
 -12  -3  14   16.66    8.31
 -12   3  15   -0.00    8.41
  12  -3 -15    5.49    8.16
  12   3 -15    0.00    8.48
 -12  -3  15    8.32    6.62
 -12   3  16    4.60    7.28
  12  -3 -16   -0.00    7.85
  12   3 -16    0.00    7.75
 -12  -3  16    5.76    6.81
 -12   3  17   -0.00    6.60
  12  -3 -17    9.75    8.77
  12   3 -17    1.61    7.19
 -12  -3  17   -0.00    6.03
 -12   3  18    8.59    7.84
  12  -3 -18    4.77    7.70
  12   3 -18    1.81    5.57
 -12  -3  18    6.93    6.89
 -12   3  19    0.68    7.78
  12  -3 -19    4.50    8.82
  12   3 -19    0.00    7.68
 -12  -3  19    0.00    6.13
 -12   3  20    3.68    7.22
  12  -3 -20    9.45    9.30
  12   3 -20    0.00    7.74
 -12  -3  20    0.04    5.62
 -12   3  21   -0.00    6.90
  12   3 -21    2.75    7.09
 -12  -3  21    2.50    7.17
 -12   3  22    1.62    6.66
  12   3 -22   -0.00    7.13
 -12  -3  22    3.95    7.15
 -12   3  23    3.67    7.67
  12   3 -23   -0.00    8.02
 -12  -3  23    8.61    7.92
 -12   3  24    7.21    8.58
  12   3 -24    6.69    9.02
 -12  -3  24   17.43    9.17
 -12   3  25    2.72    7.87
  12   3 -25    7.42    9.11
 -12  -3  25   -0.00    8.09
 -12   3  26   -0.00    6.82
  12   3 -26    1.61    7.46
 -12  -3  26    5.00    7.63
  12   3 -27    8.45    9.39
 -12  -3  27   -0.00    7.30
  12   3 -28    0.61    8.08
 -12  -3  28    6.89    9.22
  12   3 -29   -0.00    7.12
  12   3 -30    2.71    9.03
  12  -4  -1   10.27    8.80
  12  -4  -1    8.36    8.11
  12   4  -1    6.32    6.90
  12  -4  -2   12.38    9.15
  12  -4  -2   12.33    8.63
  12   4  -2    2.52    5.75
  12  -4  -3    1.59    6.50
  12  -4  -3   13.71    8.19
  12   4  -3    3.32    6.39
 -12   4   4    0.00    5.56
  12  -4  -4    4.83    6.92
  12  -4  -4    8.03    8.28
  12   4  -4    1.22    5.71
 -12   4   5    0.93    7.20
  12  -4  -5    7.09    7.36
  12  -4  -5   -0.00    6.64
  12   4  -5    3.09    5.29
 -12  -4   5   -0.00    4.59
 -12   4   6    8.04    7.55
  12  -4  -6    3.92    6.85
  12  -4  -6   23.31   10.46
  12   4  -6   19.68    7.54
 -12  -4   6   15.50    7.47
 -12   4   7   15.27    8.77
  12  -4  -7    5.71    8.13
  12  -4  -7    9.88    8.06
  12   4  -7   17.10    8.02
 -12  -4   7   12.54    7.87
 -12   4   8    3.90    7.60
  12  -4  -8    4.15    8.01
  12  -4  -8   -0.00    7.00
  12   4  -8    3.26    6.51
 -12  -4   8    0.39    4.94
 -12   4   9    6.67    6.79
  12  -4  -9    3.79    5.66
  12  -4  -9    5.85    8.22
  12   4  -9    8.83    7.01
 -12  -4   9    6.51    6.82
 -12   4  10    4.44    7.78
  12  -4 -10    5.45    8.29
  12  -4 -10    6.26    7.37
  12   4 -10    6.92    6.72
 -12  -4  10    0.00    5.25
 -12   4  11   -0.00    7.50
  12  -4 -11    1.93    6.56
  12  -4 -11    3.79    8.24
  12   4 -11    2.58    6.64
 -12  -4  11    8.36    7.05
 -12   4  12   14.04    8.83
  12  -4 -12    2.30    7.18
  12   4 -12    5.39    7.66
 -12  -4  12   10.29    7.25
 -12   4  13   -0.00    7.71
  12  -4 -13    0.09    7.30
  12   4 -13    5.14    7.46
 -12  -4  13    0.00    6.45
 -12   4  14    3.11    7.79
  12  -4 -14    0.00    7.20
  12   4 -14   -0.00    6.89
 -12  -4  14   -0.00    5.46
 -12   4  15   -0.00    8.23
  12  -4 -15    5.12    8.32
  12   4 -15    0.00    5.75
 -12  -4  15   -0.00    5.67
 -12   4  16    0.00    8.47
  12  -4 -16   11.56    9.32
  12   4 -16    5.84    7.31
 -12  -4  16   -0.00    5.91
 -12   4  17   13.78   10.05
  12  -4 -17   13.10    8.58
  12   4 -17   14.81    8.45
 -12  -4  17   13.69    8.93
 -12   4  18    7.90    8.44
  12   4 -18   -0.00    7.85
 -12  -4  18    2.99    7.54
 -12   4  19   -0.00    6.31
  12   4 -19   -0.00    6.05
 -12  -4  19    0.00    6.08
 -12   4  20   -0.00    7.89
  12   4 -20   14.35    7.68
 -12  -4  20    0.00    7.28
 -12   4  21    4.84    7.45
  12   4 -21    4.42    7.86
 -12  -4  21    0.55    7.35
 -12   4  22    0.00    7.99
  12   4 -22    1.01    8.08
 -12  -4  22    1.85    6.49
 -12   4  23    5.13    8.28
  12   4 -23   -0.00    7.69
 -12  -4  23    1.73    6.62
 -12   4  24   10.87    9.39
  12   4 -24    1.69    7.37
 -12  -4  24   -0.00    5.93
 -12   4  25    1.01    7.47
  12   4 -25    0.00    7.37
 -12  -4  25    8.02    7.58
  12   4 -26    4.17    8.14
 -12  -4  26   10.21    8.59
  12   4 -27   -0.00    6.54
 -12  -4  27   -0.00    8.17
  12   4 -28   -0.00    9.06
 -12  -4  28    5.48    8.44
  12   4 -29    5.21    7.99
  12   4 -30    0.00    7.67
  12   4 -31   -0.00    8.13
  12  -5  -1    8.80    9.56
  12  -5  -1    8.41    9.67
  12   5  -1    3.38    5.50
  12  -5  -2    1.90    5.68
  12  -5  -2    6.10    7.64
  12   5  -2    3.06    4.63
  12  -5  -3    4.58    8.19
  12  -5  -3    2.64    7.64
  12   5  -3   -0.00    4.94
  12  -5  -4   -0.00    7.25
  12  -5  -4   -0.00    7.94
  12   5  -4   11.41    6.58
 -12   5   5    0.00    7.36
  12  -5  -5    7.32    8.52
  12  -5  -5   -0.00    7.91
  12   5  -5    0.00    5.36
 -12   5   6    9.33    7.71
  12  -5  -6    6.68    7.52
  12  -5  -6   -0.00    7.45
  12   5  -6    4.90    5.91
 -12   5   7   -0.00    6.28
  12  -5  -7    3.40    7.95
  12  -5  -7   -0.00    7.35
  12   5  -7   -0.00    6.51
 -12   5   8   28.96   11.08
  12  -5  -8    0.54    7.74
  12  -5  -8    3.96    7.25
  12   5  -8   13.62    8.21
 -12   5   9   15.03    9.21
  12  -5  -9   10.79    8.72
  12  -5  -9    6.23    7.36
  12   5  -9    6.06    7.35
 -12   5  10    0.00    7.19
  12  -5 -10    8.17    8.92
  12  -5 -10    6.67    8.37
  12   5 -10    6.86    7.80
 -12  -5  10    3.79    6.03
 -12   5  11    6.84    7.05
  12  -5 -11    0.00    7.23
  12  -5 -11    7.13    7.96
  12   5 -11    4.87    6.79
 -12  -5  11    5.56    6.55
 -12   5  12    7.72    8.76
  12  -5 -12    1.78    6.01
  12  -5 -12   -0.00    7.61
  12   5 -12    0.00    7.06
 -12  -5  12    5.36    7.08
 -12   5  13    0.00    7.92
  12  -5 -13    3.61    6.98
  12   5 -13   14.22    9.39
 -12  -5  13   21.76    8.21
 -12   5  14   10.48    7.93
  12  -5 -14   24.09   11.52
  12   5 -14   18.96    9.45
 -12  -5  14    6.93    6.76
  12   5 -15    4.70    7.20
 -12  -5  15   -0.00    6.05
 -12   5  16    2.68    7.57
  12   5 -16    4.57    7.26
 -12  -5  16   13.91    8.20
 -12   5  17   -0.00    8.52
  12   5 -17   -0.00    6.28
 -12  -5  17   -0.00    6.31
 -12   5  18   19.51    9.94
  12   5 -18    0.76    6.28
 -12  -5  18    3.91    6.32
 -12   5  19   21.78    9.28
  12   5 -19   12.50    9.10
 -12  -5  19   -0.00    6.93
 -12   5  20    8.96    8.80
  12   5 -20    5.93    7.51
 -12  -5  20    0.00    6.32
 -12   5  21    1.07    8.11
  12   5 -21    7.27    8.21
 -12  -5  21    6.19    8.15
 -12   5  22    0.29    7.49
  12   5 -22   15.79    9.25
 -12  -5  22    4.91    7.78
 -12   5  23    4.46    8.15
  12   5 -23   -0.00    7.52
 -12  -5  23    0.00    6.38
 -12   5  24   11.63    9.19
  12   5 -24    6.25    8.64
 -12  -5  24    5.21    8.47
  12   5 -25    1.53    7.04
 -12  -5  25    1.59    6.78
  12   5 -26   13.59   10.34
 -12  -5  26    1.11    7.19
  12   5 -27    2.41    8.40
 -12  -5  27    3.66    7.55
  12   5 -28    4.87    9.88
 -12  -5  28   -0.00    8.79
  12   5 -29    6.74    8.79
  12  -6  -1   11.16    7.91
  12   6  -1   12.00    6.71
  12  -6  -2    7.26    8.44
  12  -6  -2    6.56    8.33
  12   6  -2    6.07    5.88
  12  -6  -3    7.93    7.06
  12  -6  -3    4.60    8.46
  12   6  -3    1.56    5.62
  12  -6  -4   -0.00    6.27
  12  -6  -4    6.67    8.37
  12   6  -4    2.85    5.03
  12  -6  -5   19.36    9.80
  12  -6  -5    8.51    9.19
  12   6  -5   15.46    7.25
  12  -6  -6    6.03    7.60
  12  -6  -6    9.18    9.47
  12   6  -6    6.29    6.40
 -12   6   7   13.44    8.14
  12  -6  -7    5.74    7.85
  12  -6  -7    0.95    6.88
  12   6  -7   11.05    7.46
 -12   6   8    2.94    8.28
  12  -6  -8   -0.00    7.53
  12  -6  -8    8.91    8.79
  12   6  -8    0.21    6.15
 -12   6   9   -0.00    7.37
  12  -6  -9    0.00    7.51
  12  -6  -9   -0.00    7.73
  12   6  -9    2.07    6.96
 -12   6  10    1.16    7.03
  12  -6 -10    7.81    8.19
  12  -6 -10    3.09    7.37
  12   6 -10    0.00    6.17
 -12   6  11   10.77    9.94
  12  -6 -11    0.00    7.86
  12   6 -11    6.89    7.47
 -12   6  12   18.31   10.31
  12  -6 -12    7.26    8.23
  12   6 -12    0.50    6.27
 -12   6  13    6.23    8.84
  12  -6 -13   -0.00    6.95
  12   6 -13    1.22    6.06
 -12   6  14    0.00    7.63
  12  -6 -14    4.03    7.82
  12   6 -14    1.25    7.16
 -12   6  15    8.96    9.09
  12   6 -15   -0.00    6.05
 -12   6  16   -0.00    7.19
  12   6 -16    0.00    6.18
 -12  -6  16    3.68    7.36
 -12   6  17    7.01    9.09
  12   6 -17   -0.00    7.38
 -12  -6  17    9.61    7.23
 -12   6  18    0.00    8.54
  12   6 -18    3.44    7.31
 -12  -6  18    0.04    6.36
 -12   6  19   -0.00    7.64
  12   6 -19    0.00    7.36
 -12  -6  19    1.25    6.29
 -12   6  20    7.78    7.82
  12   6 -20    2.47    6.67
 -12  -6  20    3.49    6.04
 -12   6  21   -0.00    8.11
  12   6 -21    0.00    7.11
 -12  -6  21    3.75    7.38
 -12   6  22   -0.00    7.59
  12   6 -22   -0.00    6.74
 -12  -6  22    0.00    5.96
 -12   6  23    5.89    7.70
  12   6 -23    8.64    8.28
 -12  -6  23    1.33    7.02
  12   6 -24    1.00    7.41
 -12  -6  24    0.00    7.88
  12   6 -25   -0.00    7.60
 -12  -6  25    3.20    8.03
  12   6 -26    2.65    7.26
 -12  -6  26   -0.00    7.38
  12   6 -27    7.36    8.70
 -12  -6  27    2.03    7.76
 -12  -6  28   -0.00    8.10
  12  -7  -1    3.99    7.77
  12   7  -1    2.91    5.23
  12  -7  -2   -0.00    6.80
  12   7  -2    0.00    4.94
  12  -7  -3    0.00    7.81
  12  -7  -3    6.98    8.30
  12   7  -3    6.73    5.40
  12  -7  -4    0.00    7.66
  12  -7  -4    6.59    7.72
  12   7  -4    5.33    5.48
  12  -7  -5    6.45    8.03
  12  -7  -5    5.86    9.43
  12   7  -5    1.98    5.70
  12  -7  -6    0.24    7.39
  12  -7  -6   -0.00    7.51
  12   7  -6    5.59    6.45
  12  -7  -7   -0.00    6.41
  12   7  -7    1.86    5.37
 -12   7   8    7.06    8.41
  12  -7  -8   -0.00    8.05
  12   7  -8    0.00    5.29
 -12   7   9    5.52    7.56
  12  -7  -9    7.06    8.72
  12   7  -9   26.60    9.46
 -12   7  10    4.43    8.10
  12  -7 -10    4.39    8.39
  12   7 -10   -0.00    5.63
 -12   7  11    0.00    8.06
  12  -7 -11   -0.00    6.40
  12   7 -11    3.07    6.50
 -12   7  12    3.08    6.99
  12  -7 -12    4.19    7.63
  12   7 -12   -0.00    6.45
 -12   7  13    6.39    7.78
  12  -7 -13   -0.00    8.35
  12   7 -13    6.82    7.22
 -12   7  14    9.54    9.58
  12  -7 -14    0.00    7.63
  12   7 -14    0.00    6.11
 -12   7  15   18.17   10.31
  12  -7 -15    3.71    7.81
  12   7 -15   -0.00    6.72
 -12   7  16    8.12    8.11
  12  -7 -16    7.37    9.02
  12   7 -16    2.17    6.30
 -12   7  17   -0.00    8.92
  12   7 -17    2.35    7.32
 -12   7  18    0.00    6.94
  12   7 -18   -0.00    6.70
 -12   7  19    0.00    8.25
  12   7 -19   16.01    9.04
 -12   7  20   -0.00    8.76
  12   7 -20    1.60    7.25
 -12   7  21    0.00    8.57
  12   7 -21    7.01    7.78
 -12   7  22   -0.00    8.78
  12   7 -22   -0.00    7.34
  12   7 -23   -0.00    6.60
 -12  -7  23    7.38    7.58
  12   7 -24   -0.00    7.30
 -12  -7  24    0.96    7.39
 -12  -7  25    1.66    6.69
 -12  -7  26    1.31    7.69
 -12  -7  27    0.00    6.87
 -12  -7  28   -0.00    7.77
  12  -8  -1   -0.00    7.27
  12   8  -1    8.77    5.59
  12  -8  -2    0.00    5.57
  12   8  -2   -0.00    4.79
  12  -8  -3    8.25    8.59
  12   8  -3   -0.00    4.90
  12  -8  -4   10.58    7.90
  12   8  -4    1.21    4.92
  12  -8  -5   11.95    9.25
  12   8  -5   23.80    8.74
  12  -8  -6   -0.00    8.24
  12   8  -6   -0.00    5.82
  12  -8  -7   12.22    9.82
  12   8  -7    8.08    6.93
  12  -8  -8    4.73    7.13
  12   8  -8    0.00    6.44
 -12   8   9   15.15    9.07
  12  -8  -9    1.60    7.68
  12   8  -9    0.17    6.14
 -12   8  10   -0.00    9.30
  12  -8 -10    0.00    8.23
  12   8 -10    4.41    6.96
 -12   8  11   -0.00    7.01
  12  -8 -11    5.14    7.36
  12   8 -11    0.00    6.36
 -12   8  12    4.01    7.59
  12  -8 -12   -0.00    7.71
  12   8 -12   -0.00    5.87
 -12   8  13    0.14    7.55
  12  -8 -13    5.31    6.79
  12   8 -13   -0.00    5.75
 -12   8  14   -0.00    5.74
  12  -8 -14   -0.00    6.16
  12   8 -14    4.89    5.72
 -12   8  15    0.00    8.08
  12  -8 -15    3.67    7.85
  12   8 -15    0.00    6.94
 -12   8  16    1.81    7.99
  12  -8 -16    8.62    7.84
  12   8 -16   -0.00    6.68
 -12   8  17    4.78    7.16
  12  -8 -17   -0.00    7.71
  12   8 -17   11.12    7.15
 -12   8  18   -0.00    7.35
  12  -8 -18    1.01    6.92
  12   8 -18    2.33    6.29
 -12   8  19   -0.00    8.53
  12   8 -19    3.75    6.88
 -12   8  20    6.19    9.60
  12   8 -20   -0.00    7.12
  12   8 -21    0.00    6.84
  12  -9  -1   -0.00    8.10
  12   9  -1    0.00    4.78
  12  -9  -2    4.83    7.25
  12   9  -2    1.58    5.13
  12  -9  -3    0.77    6.72
  12   9  -3    0.00    4.76
  12  -9  -4    0.00    8.69
  12   9  -4    0.00    5.20
  12  -9  -5    5.68    6.28
  12   9  -5   -0.00    5.15
  12  -9  -6    0.73    7.01
  12   9  -6    4.15    5.53
  12  -9  -7    2.94    8.53
  12   9  -7   10.95    6.96
  12  -9  -8    3.37    8.22
  12   9  -8   -0.00    6.23
  12  -9  -9   17.83    9.85
  12   9  -9   28.47    9.08
  12  -9 -10    0.51    8.29
  12   9 -10    4.78    5.52
 -12   9  11    0.20    7.90
  12  -9 -11    5.54    7.99
  12   9 -11    1.48    6.56
 -12   9  12    2.24    8.58
  12  -9 -12   -0.00    7.84
  12   9 -12    0.00    6.05
 -12   9  13    0.81    8.96
  12  -9 -13   -0.00    7.19
  12   9 -13    0.00    5.18
 -12   9  14   -0.00    9.22
  12  -9 -14   -0.00    7.21
  12   9 -14   -0.00    6.13
 -12   9  15   -0.00    7.66
  12  -9 -15    4.55    7.67
  12   9 -15    1.44    6.19
 -12   9  16    3.64    9.56
  12  -9 -16   -0.00    6.41
  12   9 -16   15.88    8.94
 -12   9  17   -0.00    8.45
  12  -9 -17   -0.00    5.59
  12   9 -17    3.04    7.27
 -12   9  18   -0.00    7.57
  12  -9 -18   -0.00    7.20
  12   9 -18    0.00    7.23
  12 -10  -1    4.56    9.23
  12  10  -1    8.69    5.64
  12 -10  -2   -0.00    7.27
  12  10  -2    1.22    4.43
  12 -10  -3    0.95    8.15
  12  10  -3   -0.00    4.71
  12 -10  -4   -0.00    6.71
  12  10  -4    4.68    5.70
  12 -10  -5    0.00    8.98
  12  10  -5    4.72    5.90
  12 -10  -6   -0.00    6.98
  12  10  -6   -0.00    5.28
  12 -10  -7    3.62    8.19
  12  10  -7    2.47    6.12
  12 -10  -8   14.08    9.49
  12  10  -8    0.00    5.85
  12 -10  -9    2.31    7.40
  12  10  -9    0.00    5.44
  12 -10 -10    5.57    7.70
  12  10 -10    4.06    5.59
  12 -10 -11   -0.00    6.68
  12  10 -11    1.77    5.65
  12 -10 -12    0.88    8.09
  12  10 -12   -0.00    5.39
 -12  10  13    2.95    9.13
  12 -10 -13   -0.00    8.52
  12  10 -13    8.20    6.05
 -12  10  14   -0.00    7.99
  12 -10 -14    0.00    8.73
  12  10 -14    2.14    6.47
 -12  10  15    0.00    8.58
  12 -10 -15    0.64    7.95
  12 -11  -1    3.23    7.74
  12  11  -1    3.68    5.55
  12 -11  -2    3.31    7.90
  12  11  -2    3.57    5.56
  12 -11  -3   -0.00    7.00
  12  11  -3    2.42    5.25
  12 -11  -4    3.04    8.62
  12  11  -4   -0.00    5.01
  12 -11  -5   -0.00    7.30
  12  11  -5   -0.00    5.41
  12 -11  -6   -0.00    8.77
  12  11  -6   -0.00    5.62
  12 -11  -7   -0.00    7.27
  12  11  -7    0.00    4.53
  12 -11  -8   -0.00    7.18
  12  11  -8    3.63    5.93
  12 -11  -9    0.94    6.12
  12  11  -9   10.14    6.95
  12 -11 -10    8.02    8.94
  12  11 -10   -0.00    5.88
  12  12  -1    0.00    4.87
  12  12  -2   -0.00    4.85
  12  12  -3    0.00    5.14
  12  12  -4   -0.00    5.60
  12  12  -5    7.85    6.44
  12  12  -6   -0.00    4.95
  12  13  -1   -0.00    5.28
 -11   0   1   70.00   13.58
  11   0  -1   42.40   12.05
  11   0  -1   59.18   13.00
 -11   0   2   -0.00    6.41
  11   0  -2    0.84    7.60
  11   0  -2    0.00    6.13
 -11   0   3   30.66    9.75
  11   0  -3   15.14    8.24
  11   0  -3   13.42    8.19
 -11   0   4   -0.00    5.75
  11   0  -4    1.51    5.88
  11   0  -4   -0.00    6.18
 -11   0   5   67.90   13.99
  11   0  -5   55.74   12.46
  11   0  -5   64.93   13.97
 -11   0   6   -0.00    5.43
  11   0  -6   -0.00    6.98
 -11   0   7   -0.00    4.80
  11   0  -7    4.47    6.10
 -11   0   8   -0.00    5.52
  11   0  -8   -0.00    6.60
 -11   0   9    9.93    7.78
  11   0  -9   21.05    9.18
 -11   0  10   -0.00    5.74
  11   0 -10    0.38    6.52
 -11   0  11   38.25   10.96
  11   0 -11   42.48   12.55
 -11   0  12    6.26    5.94
  11   0 -12   16.12    8.47
 -11   0  13    5.44    6.93
  11   0 -13    7.43    7.98
 -11   0  14    2.27    7.02
  11   0 -14   -0.00    5.88
 -11   0  15    9.90    8.23
  11   0 -15   15.80    8.71
 -11   0  16    1.22    5.77
  11   0 -16   -0.00    5.69
 -11   0  17    0.47    6.66
  11   0 -17   -0.00    7.45
 -11   0  18   -0.00    6.83
  11   0 -18   -0.00    6.26
 -11   0  19   13.98    8.65
  11   0 -19   22.98    9.87
 -11   0  20   -0.00    5.98
  11   0 -20   -0.00    8.07
 -11   0  21   26.36   10.13
  11   0 -21   13.35    9.66
 -11   0  22   -0.00    6.49
  11   0 -22   -0.00    8.16
 -11   0  23    0.73    6.22
  11   0 -23   -0.00    6.62
 -11   0  24    0.00    6.77
  11   0 -24   -0.00    7.09
 -11   0  25    6.06    8.42
  11   0 -25    0.11    8.62
 -11   0  26   -0.00    6.78
  11   0 -26   -0.00    7.43
 -11   0  27   -0.00    7.04
 -11   0  28   -0.00    7.43
 -11   0  29   -0.00    7.03
 -11   0  30   -0.00    7.04
 -11   1   1  100.48   16.13
  11  -1  -1   50.12   13.14
  11  -1  -1   45.32   13.09
  11   1  -1   51.25   12.23
 -11   1   2    4.58    6.77
  11  -1  -2   -0.00    6.38
  11  -1  -2    4.42    6.55
  11   1  -2    0.00    6.03
 -11   1   3   29.34    9.98
  11  -1  -3   33.22   10.43
  11  -1  -3   25.33   10.26
  11   1  -3   24.15    9.39
  11   1  -3   30.81    9.82
 -11  -1   3   45.65   11.69
 -11   1   4   -0.00    6.08
  11  -1  -4    0.00    6.27
  11  -1  -4    1.17    7.09
  11   1  -4    2.65    6.68
  11   1  -4   -0.00    5.93
 -11  -1   4    2.13    5.64
 -11   1   5    0.00    5.79
  11  -1  -5    2.10    6.25
  11  -1  -5    4.79    6.84
  11   1  -5    6.35    7.00
 -11  -1   5    9.32    6.74
 -11   1   6   -0.00    6.31
  11  -1  -6    3.99    5.39
  11  -1  -6    0.00    5.81
  11   1  -6   -0.00    6.15
 -11  -1   6    0.22    5.94
 -11   1   7   19.45    9.27
  11  -1  -7   28.27    9.82
  11   1  -7   34.19   10.44
 -11  -1   7   63.70   12.98
 -11   1   8    2.37    7.34
  11  -1  -8    1.22    6.60
  11   1  -8   -0.00    6.24
 -11  -1   8    1.07    5.76
 -11   1   9   13.98    7.70
  11  -1  -9    9.79    7.32
  11   1  -9    7.58    7.13
 -11  -1   9   15.70    7.74
 -11   1  10    0.00    6.81
  11  -1 -10   -0.00    6.40
  11   1 -10    2.45    5.77
 -11  -1  10    1.78    5.91
 -11   1  11    0.00    7.05
  11  -1 -11    5.51    7.52
  11   1 -11    4.49    6.96
 -11  -1  11   13.42    7.38
 -11   1  12    1.73    5.92
  11  -1 -12    6.47    6.87
  11   1 -12    1.72    7.20
 -11  -1  12    5.41    6.89
 -11   1  13   34.55   11.74
  11  -1 -13    5.24    7.71
  11   1 -13   17.13    8.62
 -11  -1  13   23.61    9.38
 -11   1  14   -0.00    6.52
  11  -1 -14   -0.00    7.59
  11   1 -14   -0.00    6.46
 -11  -1  14   -0.00    6.49
 -11   1  15    8.14    6.22
  11  -1 -15   -0.00    6.14
  11   1 -15   -0.00    6.59
 -11  -1  15    8.00    7.12
 -11   1  16    3.97    6.34
  11  -1 -16    4.66    6.56
  11   1 -16    1.77    8.05
 -11  -1  16    1.25    6.24
 -11   1  17    7.30    7.35
  11  -1 -17   22.51    9.44
  11   1 -17    1.64    6.80
 -11  -1  17   12.28    8.06
 -11   1  18   -0.00    7.41
  11  -1 -18    3.54    6.85
  11   1 -18    1.57    7.24
 -11  -1  18    5.75    6.83
 -11   1  19    1.11    5.52
  11  -1 -19   10.19    8.32
  11   1 -19    4.85    7.92
 -11  -1  19    3.49    6.78
 -11   1  20   -0.00    6.53
  11  -1 -20    0.34    6.91
  11   1 -20   -0.00    5.78
 -11  -1  20    0.00    5.36
 -11   1  21    1.96    6.32
  11  -1 -21   -0.00    6.47
  11   1 -21    4.10    6.88
 -11  -1  21   -0.00    6.08
 -11   1  22   -0.00    6.20
  11  -1 -22    3.78    7.14
  11   1 -22    7.22    8.41
 -11  -1  22   -0.00    7.81
 -11   1  23    9.24    8.39
  11  -1 -23   18.92   11.49
  11   1 -23   28.42   12.23
 -11  -1  23   10.72    8.90
 -11   1  24    1.36    6.72
  11  -1 -24   -0.00    7.71
  11   1 -24    1.29    7.56
 -11  -1  24    1.07    5.75
 -11   1  25    5.64    7.31
  11   1 -25   -0.00    7.29
 -11  -1  25   -0.00    6.29
 -11   1  26    4.27    7.63
  11   1 -26    4.19    8.58
 -11  -1  26   -0.00    6.94
 -11   1  27   11.40    8.99
  11   1 -27    7.40    9.58
 -11  -1  27    0.65    7.30
 -11   1  28   -0.00    6.50
  11   1 -28    4.96    8.37
 -11  -1  28   -0.00    8.19
 -11   1  29    5.63    8.05
 -11  -1  29    0.00    6.85
 -11   1  30    3.87    7.53
 -11  -1  30   -0.00    7.19
  11  -2  -1    4.33    7.13
  11  -2  -1   13.08    7.83
  11   2  -1   11.36    7.65
 -11   2   2   -0.00    6.70
  11  -2  -2    0.91    6.67
  11  -2  -2    0.00    6.06
  11   2  -2   -0.00    4.73
 -11   2   3    2.80    6.75
  11  -2  -3    8.36    7.81
  11  -2  -3    8.69    7.05
  11   2  -3    7.31    7.33
 -11   2   4    9.15    7.27
  11  -2  -4    1.97    7.89
  11  -2  -4    0.76    6.82
  11   2  -4    1.70    5.68
 -11   2   5   32.82   11.06
  11  -2  -5   19.08    8.87
  11  -2  -5   38.49   11.52
  11   2  -5   23.38    9.29
 -11   2   6   21.54    8.40
  11  -2  -6    9.95    7.44
  11  -2  -6    2.11    7.09
  11   2  -6   12.56    7.30
 -11  -2   6   21.56    8.75
 -11   2   7    4.91    7.13
  11  -2  -7    0.17    6.42
  11  -2  -7    3.77    7.72
  11   2  -7    6.31    6.28
 -11  -2   7    3.69    5.76
 -11   2   8   11.03    7.46
  11  -2  -8    7.22    7.02
  11   2  -8   14.48    7.59
 -11  -2   8    8.57    7.42
 -11   2   9   27.41    9.67
  11  -2  -9   21.52    9.53
  11   2  -9    8.12    7.12
 -11  -2   9   21.86    9.16
 -11   2  10   11.07    6.94
  11  -2 -10    0.19    6.69
  11   2 -10    2.91    5.78
 -11  -2  10   -0.00    6.47
 -11   2  11   12.21    8.12
  11  -2 -11   17.67    8.60
  11   2 -11   16.58    8.43
 -11  -2  11   25.42    9.29
 -11   2  12   -0.00    6.87
  11  -2 -12    2.48    6.80
  11   2 -12    2.12    7.06
 -11  -2  12   -0.00    6.27
 -11   2  13    7.13    6.79
  11  -2 -13    0.00    6.97
  11   2 -13   -0.00    7.16
 -11  -2  13    1.71    5.91
 -11   2  14    7.92    8.03
  11  -2 -14    0.07    6.87
  11   2 -14    1.26    6.84
 -11  -2  14   -0.00    5.86
 -11   2  15   17.43    9.13
  11  -2 -15   10.38    8.29
  11   2 -15   19.75    9.85
 -11  -2  15   13.44    7.54
 -11   2  16    2.35    6.91
  11  -2 -16   -0.00    7.36
  11   2 -16    0.42    6.71
 -11  -2  16   -0.00    6.55
 -11   2  17   16.24    8.32
  11  -2 -17    1.39    7.37
  11   2 -17    0.00    7.08
 -11  -2  17   -0.00    6.44
 -11   2  18    1.04    7.11
  11  -2 -18    8.83    8.02
  11   2 -18    1.28    7.56
 -11  -2  18    1.38    6.03
 -11   2  19    3.33    6.75
  11  -2 -19    0.00    7.12
  11   2 -19    7.65    8.59
 -11  -2  19    5.09    7.51
 -11   2  20    4.14    7.41
  11  -2 -20    0.00    5.98
  11   2 -20    2.78    7.40
 -11  -2  20    1.18    6.58
 -11   2  21   12.79    8.00
  11  -2 -21    1.87    5.56
  11   2 -21   10.62    8.10
 -11  -2  21   12.52    8.39
 -11   2  22    1.85    6.42
  11  -2 -22   12.15    8.22
  11   2 -22    6.45    7.54
 -11  -2  22    0.24    7.17
 -11   2  23    0.00    5.91
  11  -2 -23    6.11    7.77
  11   2 -23    7.87    8.50
 -11  -2  23   -0.00    6.60
 -11   2  24    0.00    6.52
  11   2 -24   -0.00    8.26
 -11  -2  24    4.33    7.33
 -11   2  25    4.08    6.06
  11   2 -25   -0.00    8.22
 -11  -2  25    9.29    8.43
 -11   2  26    7.09    7.80
  11   2 -26   -0.00    7.44
 -11  -2  26    2.86    7.33
 -11   2  27    0.00    8.17
  11   2 -27    4.57    9.35
 -11  -2  27    9.56    8.09
 -11   2  28   -0.00    7.69
  11   2 -28    3.17    9.12
 -11  -2  28    0.00    7.95
 -11   2  29   -0.00    7.78
  11   2 -29   -0.00    7.70
 -11  -2  29   -0.00    7.40
 -11  -2  30    6.55    7.72
  11  -3  -1   10.13    7.87
  11  -3  -1   11.73    8.08
  11   3  -1   14.83    6.93
  11   3  -1    8.99    6.77
 -11  -3   1   16.34    8.01
  11  -3  -2    5.96    7.55
  11  -3  -2    4.32    7.12
  11   3  -2    6.85    6.74
 -11  -3   2   13.95    7.51
 -11   3   3   40.77   11.39
  11  -3  -3   21.70    9.59
  11  -3  -3   26.05   10.02
  11   3  -3   29.72    9.40
 -11   3   4    2.11    6.91
  11  -3  -4   -0.00    7.23
  11  -3  -4    7.84    6.63
  11   3  -4    0.00    5.69
 -11   3   5    6.46    6.73
  11  -3  -5    0.00    7.57
  11  -3  -5    0.00    6.69
  11   3  -5    6.62    6.06
 -11   3   6   13.54    7.64
  11  -3  -6    2.69    6.22
  11  -3  -6    1.20    7.17
  11   3  -6    2.02    5.71
 -11   3   7   45.01   12.33
  11  -3  -7   29.40   10.82
  11  -3  -7   29.14   10.72
  11   3  -7   38.60   10.13
 -11  -3   7   56.02   11.94
 -11   3   8    0.00    7.02
  11  -3  -8    2.66    6.75
  11  -3  -8   10.02    8.18
  11   3  -8    3.52    6.38
 -11  -3   8    1.60    6.32
 -11   3   9    8.24    7.18
  11  -3  -9    3.47    6.44
  11   3  -9    0.81    6.48
 -11  -3   9   10.01    7.01
 -11   3  10    0.81    6.36
  11  -3 -10   -0.00    7.08
  11   3 -10    0.00    5.89
 -11  -3  10    7.47    7.30
 -11   3  11    9.25    7.96
  11  -3 -11    1.81    6.65
  11   3 -11   -0.00    6.97
 -11  -3  11   11.27    7.17
 -11   3  12    5.60    7.18
  11  -3 -12    0.00    7.92
  11   3 -12    1.22    5.89
 -11  -3  12   12.01    6.87
 -11   3  13   12.36    8.08
  11  -3 -13    0.68    6.92
  11   3 -13   18.97    8.35
 -11  -3  13    3.58    6.03
 -11   3  14    0.31    6.17
  11  -3 -14    3.61    7.83
  11   3 -14   -0.00    7.31
 -11  -3  14   -0.00    6.00
 -11   3  15   -0.00    7.55
  11  -3 -15   -0.00    7.73
  11   3 -15    2.79    6.64
 -11  -3  15    3.08    6.57
 -11   3  16    0.00    7.14
  11  -3 -16   -0.00    7.05
  11   3 -16    6.66    6.62
 -11  -3  16   -0.00    5.32
 -11   3  17   22.64   10.53
  11  -3 -17    9.62    8.14
  11   3 -17    7.99    8.14
 -11  -3  17    5.03    7.46
 -11   3  18    0.35    5.82
  11  -3 -18    3.32    7.93
  11   3 -18    3.25    6.86
 -11  -3  18   16.71    8.32
 -11   3  19   10.94    8.59
  11  -3 -19   22.51   10.74
  11   3 -19   13.19    8.75
 -11  -3  19   13.73    8.03
 -11   3  20    6.85    8.21
  11  -3 -20    1.92    7.72
  11   3 -20    0.00    7.09
 -11  -3  20    8.92    7.63
 -11   3  21    0.30    5.67
  11   3 -21    3.29    8.67
 -11  -3  21   -0.00    7.66
 -11   3  22    1.73    7.23
  11   3 -22    3.14    6.93
 -11  -3  22    0.32    8.00
 -11   3  23    6.01    7.66
  11   3 -23    2.37    7.95
 -11  -3  23    5.89    8.23
 -11   3  24    2.89    6.09
  11   3 -24    2.04    6.98
 -11  -3  24    3.60    8.75
 -11   3  25    0.00    6.55
  11   3 -25    2.23    7.55
 -11  -3  25   -0.00    8.35
 -11   3  26   -0.00    6.78
  11   3 -26    6.11    9.61
 -11  -3  26   -0.00    7.73
 -11   3  27    0.00    6.44
  11   3 -27    4.58    8.51
 -11  -3  27    1.02    7.66
 -11   3  28    1.43    6.81
  11   3 -28   -0.00    6.98
 -11  -3  28    5.53    7.91
 -11   3  29    4.72    7.85
  11   3 -29    0.00    6.95
 -11  -3  29   -0.00    7.24
  11   3 -30   -0.00    8.92
 -11  -3  30    0.68    6.57
  11  -4  -1   19.53    9.84
  11  -4  -1   34.06   11.35
  11   4  -1   16.87    8.09
  11   4  -1   19.45    7.93
 -11  -4   1   29.36    8.57
  11  -4  -2    3.38    6.60
  11  -4  -2    1.46    5.91
  11   4  -2   -0.00    5.33
  11   4  -2    0.23    5.18
 -11  -4   2   -0.00    6.05
  11  -4  -3    0.43    5.81
  11  -4  -3    1.04    6.79
  11   4  -3    7.26    5.57
 -11  -4   3    3.16    5.37
 -11   4   4    0.00    7.82
  11  -4  -4    7.19    7.45
  11  -4  -4    0.00    6.50
  11   4  -4    0.57    4.81
 -11  -4   4   -0.00    6.21
 -11   4   5   35.64   12.06
  11  -4  -5   29.00   11.28
  11  -4  -5   22.10    9.96
  11   4  -5   31.47    9.45
 -11   4   6   10.64    8.32
  11  -4  -6   16.26    8.41
  11  -4  -6   25.13    9.77
  11   4  -6    3.56    6.05
 -11   4   7   10.77    7.99
  11  -4  -7    3.83    7.20
  11  -4  -7    6.09    7.08
  11   4  -7   11.31    6.82
 -11   4   8    1.72    7.64
  11  -4  -8    4.21    6.33
  11  -4  -8    1.50    7.33
  11   4  -8   -0.00    5.35
 -11   4   9   34.14   11.59
  11  -4  -9    9.87    7.88
  11  -4  -9   27.37   11.39
  11   4  -9    7.66    7.21
 -11  -4   9   33.22    9.82
 -11   4  10   10.22    7.66
  11  -4 -10    1.04    6.16
  11   4 -10    7.08    7.45
 -11  -4  10    3.03    5.67
 -11   4  11   17.68    9.52
  11  -4 -11    9.90    8.12
  11   4 -11    9.59    7.05
 -11  -4  11   10.75    7.26
 -11   4  12    4.21    6.67
  11  -4 -12    5.87    7.54
  11   4 -12    0.00    5.79
 -11  -4  12    0.70    6.21
 -11   4  13    6.63    6.60
  11  -4 -13    0.00    7.13
  11   4 -13    6.14    6.30
 -11  -4  13   -0.00    5.74
 -11   4  14    7.36    8.87
  11  -4 -14    0.00    7.19
  11   4 -14   20.04    8.80
 -11  -4  14    0.00    5.36
 -11   4  15   11.30    8.14
  11  -4 -15    8.11    7.75
  11   4 -15    5.10    7.00
 -11  -4  15    9.72    7.19
 -11   4  16   14.62    8.63
  11  -4 -16    0.78    6.11
  11   4 -16    0.00    6.69
 -11  -4  16    2.67    6.16
 -11   4  17    7.64    8.24
  11  -4 -17   11.61    8.06
  11   4 -17   -0.00    6.19
 -11  -4  17    3.55    7.03
 -11   4  18    6.14    7.87
  11  -4 -18   -0.00    7.01
  11   4 -18    4.26    7.00
 -11  -4  18   -0.00    6.24
 -11   4  19    4.18    7.79
  11   4 -19   -0.00    6.91
 -11  -4  19    3.62    7.16
 -11   4  20    3.09    7.72
  11   4 -20   -0.00    8.12
 -11  -4  20   -0.00    6.10
 -11   4  21   16.94    9.63
  11   4 -21    4.26    7.69
 -11  -4  21   -0.00    6.49
 -11   4  22    0.00    6.22
  11   4 -22    0.20    6.76
 -11  -4  22    5.85    8.06
 -11   4  23    5.99    8.24
  11   4 -23    8.16    8.44
 -11  -4  23   -0.00    6.39
 -11   4  24    0.00    7.73
  11   4 -24    0.45    7.50
 -11  -4  24   -0.00    6.76
 -11   4  25   -0.00    7.84
  11   4 -25    0.00    6.71
 -11  -4  25   11.36    8.17
 -11   4  26    7.18    9.11
  11   4 -26    6.79    8.98
 -11  -4  26    0.44    6.39
 -11   4  27   -0.00    6.82
  11   4 -27    0.80    8.05
 -11  -4  27    2.48    7.14
 -11   4  28    3.90    7.29
  11   4 -28   -0.00    7.71
 -11  -4  28    3.74    7.36
  11   4 -29    0.00    7.45
 -11  -4  29    3.54    7.94
  11   4 -30    7.52    8.95
 -11  -4  30   -0.00    7.54
  11   4 -31    0.00    7.11
  11  -5  -1    3.32    6.05
  11  -5  -1   -0.00    7.78
  11   5  -1    3.47    4.85
  11  -5  -2   27.79   10.19
  11  -5  -2   37.63   12.02
  11   5  -2   23.79    8.01
  11  -5  -3   16.97    9.62
  11  -5  -3   10.96    8.76
  11  -5  -4   -0.00    6.93
  11  -5  -4    5.01    7.88
  11   5  -4    8.70    6.27
 -11   5   5    0.21    5.83
  11  -5  -5    1.74    7.15
  11  -5  -5   -0.00    8.17
  11   5  -5   -0.00    5.38
 -11  -5   5    0.21    4.57
 -11   5   6   19.33   10.42
  11  -5  -6    7.45    7.51
  11  -5  -6    1.92    7.19
  11   5  -6    6.84    7.20
 -11   5   7   15.98   10.10
  11  -5  -7    6.51    9.31
  11  -5  -7   20.65    9.43
  11   5  -7   18.91    7.50
 -11   5   8    0.00    7.23
  11  -5  -8    0.00    8.17
  11  -5  -8   -0.00    6.46
  11   5  -8    0.00    6.68
 -11   5   9    7.73    8.85
  11  -5  -9    4.61    8.18
  11  -5  -9   14.78    9.06
  11   5  -9   15.37    8.01
 -11  -5   9   12.57    7.41
 -11   5  10    1.86    7.76
  11  -5 -10    0.00    5.44
  11  -5 -10   -0.00    5.99
  11   5 -10    0.00    6.39
 -11  -5  10    2.77    5.85
 -11   5  11    3.63    7.75
  11  -5 -11    0.00    6.66
  11  -5 -11    1.55    8.05
  11   5 -11    1.16    7.16
 -11  -5  11    5.74    6.36
 -11   5  12   16.92    9.39
  11  -5 -12    3.74    8.26
  11   5 -12   22.53    8.91
 -11  -5  12   12.91    7.98
 -11   5  13   30.06   10.63
  11  -5 -13   14.61    9.46
  11   5 -13    6.11    7.35
 -11  -5  13   12.71    7.11
 -11   5  14    3.89    7.67
  11  -5 -14   -0.00    7.54
  11   5 -14   -0.00    6.80
 -11  -5  14   -0.00    5.47
 -11   5  15   -0.00    6.98
  11  -5 -15   -0.00    6.16
  11   5 -15   -0.00    6.02
 -11  -5  15   -0.00    6.14
 -11   5  16    2.64    6.61
  11   5 -16    0.22    5.82
 -11  -5  16    7.53    6.84
 -11   5  17    0.00    6.56
  11   5 -17    0.00    5.96
 -11  -5  17    1.94    6.37
 -11   5  18    0.00    9.25
  11   5 -18    3.64    7.60
 -11  -5  18   -0.00    6.77
 -11   5  19   14.13    9.53
  11   5 -19    6.06    7.71
 -11  -5  19   20.22    9.40
 -11   5  20    2.82    6.98
  11   5 -20   -0.00    7.80
 -11  -5  20    9.65    7.85
 -11   5  21   -0.00    7.69
  11   5 -21    2.65    8.08
 -11  -5  21    1.86    6.50
 -11   5  22    0.48    6.71
  11   5 -22    7.77    8.27
 -11  -5  22   -0.00    6.19
 -11   5  23   -0.00    6.74
  11   5 -23    3.30    7.11
 -11  -5  23   12.33    8.74
 -11   5  24    3.49    7.08
  11   5 -24   -0.00    7.33
 -11  -5  24   -0.00    6.54
 -11   5  25    0.00    6.54
  11   5 -25    2.20    7.32
 -11  -5  25    0.40    6.71
 -11   5  26    9.07    9.18
  11   5 -26    0.00    7.88
 -11  -5  26    5.71    8.82
 -11   5  27    3.94    7.93
  11   5 -27   -0.00    7.40
 -11  -5  27   -0.00    6.05
  11   5 -28   -0.00    8.43
 -11  -5  28   -0.00    7.27
  11   5 -29    6.61    8.10
 -11  -5  29   -0.00    6.70
  11   5 -30   -0.00    7.82
 -11  -5  30   -0.00    7.73
  11   5 -31    4.00    8.98
  11   5 -32   -0.00    7.93
  11  -6  -1    1.57    6.49
  11  -6  -1    2.80    7.88
  11   6  -1    6.36    5.46
  11  -6  -2    3.67    6.39
  11  -6  -2    0.00    8.21
  11   6  -2   -0.00    4.19
  11  -6  -3    2.51    7.83
  11  -6  -3    0.00    7.38
  11   6  -3    5.10    4.96
  11  -6  -4   11.86    9.30
  11  -6  -4    3.80    7.51
  11   6  -4   11.81    6.69
  11  -6  -5   15.51    9.80
  11  -6  -5   12.86    8.93
  11   6  -5   14.38    7.15
 -11   6   6   26.79   10.46
  11  -6  -6    1.86    8.86
  11  -6  -6    9.48    8.73
  11   6  -6    0.00    5.12
 -11   6   7    7.93    8.29
  11  -6  -7    1.37    7.37
  11  -6  -7   -0.00    8.20
  11   6  -7    3.23    6.13
 -11   6   8    4.20    8.51
  11  -6  -8   12.20    8.07
  11  -6  -8    2.12    7.65
  11   6  -8    0.00    6.98
 -11   6   9    4.13    8.33
  11  -6  -9    0.00    7.24
  11  -6  -9   -0.00    6.06
  11   6  -9    0.00    6.18
 -11   6  10    0.00    8.12
  11  -6 -10    2.52    6.00
  11  -6 -10    5.94    8.38
  11   6 -10    5.49    7.15
 -11  -6  10    4.43    5.23
 -11   6  11   18.53    9.44
  11  -6 -11    5.22    6.76
  11  -6 -11    1.42    6.88
  11   6 -11    1.14    4.71
 -11  -6  11    5.25    5.85
 -11   6  12    0.00    7.83
  11  -6 -12    2.41    6.31
  11  -6 -12   -0.00    7.15
  11   6 -12    3.40    6.19
 -11  -6  12    3.93    5.90
 -11   6  13    3.49    7.37
  11   6 -13   -0.00    5.90
 -11  -6  13    3.00    6.00
 -11   6  14    9.36    9.29
  11   6 -14    0.00    7.44
 -11  -6  14    2.72    6.86
 -11   6  15   13.94    9.49
  11   6 -15    7.14    7.07
 -11  -6  15    5.16    6.77
 -11   6  16   35.30   12.50
  11   6 -16    4.27    7.34
 -11  -6  16    0.00    6.74
 -11   6  17    0.00    6.97
  11   6 -17   -0.00    6.26
 -11  -6  17    6.02    6.99
 -11   6  18    6.76    9.01
  11   6 -18   -0.00    5.45
 -11  -6  18    5.64    6.65
 -11   6  19    0.00    8.41
  11   6 -19   -0.00    6.61
 -11  -6  19    2.68    6.71
 -11   6  20    7.70    9.21
  11   6 -20    3.44    6.70
 -11  -6  20    0.10    6.62
 -11   6  21    2.73    7.22
  11   6 -21   -0.00    6.98
 -11  -6  21    1.42    5.96
 -11   6  22    0.00    5.94
  11   6 -22    8.48    8.01
 -11  -6  22   -0.00    6.40
 -11   6  23    3.98    8.08
  11   6 -23    0.00    8.57
 -11  -6  23    6.44    6.61
 -11   6  24   -0.00    8.84
  11   6 -24    2.28    7.36
 -11  -6  24    0.00    6.78
 -11   6  25    2.29    7.77
  11   6 -25    7.69    7.27
 -11  -6  25   -0.00    8.32
 -11   6  26    7.65    8.04
  11   6 -26   -0.00    6.40
 -11  -6  26   -0.00    7.34
 -11   6  27   -0.00    7.41
  11   6 -27    4.65    7.49
 -11  -6  27    0.00    7.68
  11   6 -28   -0.00    6.85
 -11  -6  28    8.01    9.02
  11   6 -29   -0.00    8.02
 -11  -6  29    6.58    7.42
  11   6 -30   -0.00    9.47
 -11  -6  30   -0.00    8.66
  11   6 -31    0.00    9.45
  11  -7  -1    2.12    6.87
  11   7  -1    0.00    4.98
  11  -7  -2    3.52    7.02
  11   7  -2    4.32    5.69
  11  -7  -3    0.00    7.99
  11  -7  -3    2.40    8.19
  11   7  -3   -0.00    4.98
  11  -7  -4    4.59    8.45
  11  -7  -4   10.69    9.26
  11   7  -4   17.37    7.49
  11  -7  -5    9.47    9.05
  11  -7  -5    0.00    7.52
  11   7  -5    8.71    5.76
  11  -7  -6    2.48    6.94
  11  -7  -6   -0.00    7.27
  11   7  -6    0.00    5.95
 -11   7   7   -0.00    7.58
  11  -7  -7    1.76    6.88
  11  -7  -7    0.22    7.26
  11   7  -7    0.88    6.26
 -11   7   8   31.54   11.08
  11  -7  -8    6.35    7.37
  11  -7  -8   17.05    9.90
  11   7  -8   25.64    8.84
 -11   7   9   13.67    8.33
  11  -7  -9   11.30    8.30
  11   7  -9    1.88    5.11
 -11   7  10    0.00    7.82
  11  -7 -10    5.46    8.55
  11   7 -10   10.65    6.81
 -11   7  11    3.53    6.95
  11  -7 -11    5.87    6.56
  11   7 -11    0.33    5.09
 -11   7  12   15.71    9.42
  11  -7 -12   24.42   11.08
  11   7 -12   20.63    8.68
 -11   7  13   -0.00    6.57
  11  -7 -13   -0.00    6.07
  11   7 -13   -0.00    6.32
 -11   7  14    4.03    7.61
  11  -7 -14    3.13    7.58
  11   7 -14    0.00    6.67
 -11   7  15    9.97    8.05
  11   7 -15    0.00    5.95
 -11   7  16   -0.00    7.64
  11   7 -16   -0.00    6.31
 -11  -7  16   -0.00    6.19
 -11   7  17   -0.00    7.97
  11   7 -17    1.60    4.75
 -11  -7  17    2.13    6.60
 -11   7  18    1.41    7.61
  11   7 -18    6.02    7.10
 -11  -7  18    2.88    6.97
 -11   7  19   -0.00    7.99
  11   7 -19    6.34    7.69
 -11  -7  19    7.17    7.22
 -11   7  20    0.11    7.01
  11   7 -20   -0.00    7.10
 -11  -7  20   -0.00    6.42
 -11   7  21    1.67    7.65
  11   7 -21    2.65    7.56
 -11  -7  21    2.52    7.14
 -11   7  22    3.59    6.96
  11   7 -22   -0.00    7.90
 -11  -7  22    0.58    7.49
 -11   7  23    7.82    8.32
  11   7 -23    4.37    8.44
 -11  -7  23    0.57    6.04
 -11   7  24    1.01    7.41
  11   7 -24    6.02    7.73
 -11  -7  24   -0.00    7.21
 -11   7  25    9.56    8.56
  11   7 -25   -0.00    7.57
 -11  -7  25   -0.00    7.43
  11   7 -26    0.17    7.92
 -11  -7  26   -0.00    6.79
  11   7 -27    0.00    7.51
 -11  -7  27    0.47    7.08
  11   7 -28   -0.00    8.57
 -11  -7  28   10.26    9.67
 -11  -7  29    5.13    8.02
  11  -8  -1    8.79    7.89
  11   8  -1   -0.00    4.85
  11  -8  -2    4.20    8.15
  11   8  -2    3.96    5.33
  11  -8  -3    4.47    7.44
  11   8  -3   -0.00    5.39
  11  -8  -4    8.98    8.87
  11   8  -4   20.53    7.87
  11  -8  -5    0.92    7.16
  11   8  -5   -0.00    5.28
  11  -8  -6    3.50    8.65
  11   8  -6   13.42    6.72
  11  -8  -7    5.67    7.39
  11   8  -7    0.00    5.30
 -11   8   8    5.34    6.66
  11  -8  -8   -0.00    8.43
  11   8  -8   -0.00    6.12
 -11   8   9    2.34    8.03
  11  -8  -9   -0.00    7.78
  11   8  -9    4.41    5.63
 -11   8  10   11.35    8.69
  11  -8 -10   24.23   10.02
  11   8 -10    9.69    7.51
 -11   8  11    0.67    6.36
  11  -8 -11    2.29    6.11
  11   8 -11    2.12    6.07
 -11   8  12   -0.00    7.71
  11  -8 -12    1.73    6.73
  11   8 -12   -0.00    6.41
 -11   8  13    7.40    7.60
  11  -8 -13    0.00    7.55
  11   8 -13    1.26    6.11
 -11   8  14    0.00    7.89
  11  -8 -14    2.54    6.74
  11   8 -14    0.76    5.70
 -11   8  15   10.02    8.15
  11  -8 -15   13.37    9.24
  11   8 -15    5.50    6.81
 -11   8  16   10.91    8.61
  11  -8 -16    2.87    6.74
  11   8 -16    0.00    7.45
 -11   8  17   -0.00    6.91
  11   8 -17    0.60    5.45
 -11   8  18   -0.00    8.55
  11   8 -18   -0.00    5.63
 -11   8  19   -0.00    8.91
  11   8 -19   -0.00    6.07
 -11   8  20    6.67    8.01
  11   8 -20    5.12    7.37
 -11   8  21    1.81    7.59
  11   8 -21   -0.00    7.66
 -11   8  22   -0.00    6.51
  11   8 -22    5.83    7.08
 -11   8  23    7.79    7.94
  11   8 -23    5.75    9.13
 -11  -8  23   -0.00    6.06
 -11   8  24    9.64    8.06
  11   8 -24    4.93    9.61
 -11  -8  24    1.36    7.13
  11   8 -25   -0.00    7.71
 -11  -8  25    0.00    7.98
  11   8 -26    0.00    8.96
 -11  -8  26   -0.00    7.28
 -11  -8  27    0.81    7.71
 -11  -8  28   -0.00    8.21
 -11  -8  29    2.73    7.36
  11  -9  -1    0.00    6.59
  11   9  -1   -0.00    4.49
  11  -9  -2    5.79    7.56
  11   9  -2   24.21    7.42
  11  -9  -3    6.95    7.69
  11   9  -3    1.75    5.17
  11  -9  -4    7.18    7.66
  11   9  -4    0.00    5.59
  11  -9  -5    0.37    7.03
  11   9  -5    4.67    6.20
  11  -9  -6    1.40    7.17
  11   9  -6    2.46    5.98
  11  -9  -7   -0.00    8.03
  11   9  -7   -0.00    4.76
  11  -9  -8    6.22    8.29
  11   9  -8    8.74    7.05
  11  -9  -9    2.79    8.44
  11   9  -9    0.00    5.03
 -11   9  10   -0.00    8.44
  11  -9 -10    0.48    6.70
  11   9 -10   -0.00    5.49
 -11   9  11   -0.00    7.12
  11  -9 -11   -0.00    5.15
  11   9 -11   -0.00    5.77
 -11   9  12    0.00    8.72
  11  -9 -12    1.81    6.17
  11   9 -12    0.00    5.49
 -11   9  13   -0.00    8.03
  11  -9 -13   -0.00    7.71
  11   9 -13    5.71    5.90
 -11   9  14    0.00    7.14
  11  -9 -14   -0.00    7.64
  11   9 -14    0.85    5.22
 -11   9  15    0.00    7.40
  11  -9 -15    7.91    7.84
  11   9 -15    3.78    6.21
 -11   9  16   -0.00    8.16
  11  -9 -16    6.65    7.07
  11   9 -16    0.00    5.96
 -11   9  17    7.79    8.19
  11  -9 -17   -0.00    7.37
  11   9 -17    7.40    6.18
 -11   9  18    4.76    7.57
  11  -9 -18    9.21    8.01
  11   9 -18    7.63    8.81
 -11   9  19   -0.00    7.49
  11  -9 -19    8.67    8.37
  11   9 -19    0.78    6.59
 -11   9  20   -0.00    7.42
  11   9 -20   -0.00    5.95
 -11   9  21    3.54    7.21
  11   9 -21    0.00    6.63
 -11   9  22   10.59    9.87
  11   9 -22    5.48    6.95
  11   9 -23   -0.00    7.48
  11 -10  -1    5.84    8.83
  11  10  -1   -0.00    4.62
  11 -10  -2    3.99    7.31
  11  10  -2   -0.00    4.51
  11 -10  -3    1.26    7.85
  11  10  -3    0.02    5.20
  11 -10  -4    1.17    6.65
  11  10  -4    0.00    4.97
  11 -10  -5    8.66    8.87
  11  10  -5    0.00    4.63
  11 -10  -6    6.06    8.26
  11  10  -6    5.53    5.20
  11 -10  -7    0.57    7.02
  11  10  -7   -0.00    4.97
  11 -10  -8    0.00    7.48
  11  10  -8    0.77    5.58
  11 -10  -9   -0.00    7.86
  11  10  -9    2.18    5.13
  11 -10 -10    0.00    8.07
  11  10 -10    8.89    6.17
  11 -10 -11   -0.00    8.39
  11  10 -11    0.00    5.70
 -11  10  12    4.21    7.14
  11 -10 -12   -0.00    7.45
  11  10 -12    0.00    6.31
 -11  10  13    1.48    8.04
  11 -10 -13    5.67    7.38
  11  10 -13   -0.00    6.58
 -11  10  14    2.61    7.97
  11 -10 -14    0.98    7.94
  11  10 -14    2.71    6.31
 -11  10  15    1.28    8.54
  11 -10 -15   10.41    9.02
  11  10 -15    0.35    6.07
 -11  10  16    5.32    9.05
  11 -10 -16   17.28    9.24
  11  10 -16    4.68    6.32
 -11  10  17   -0.00    8.02
  11 -10 -17   -0.00    6.56
  11  10 -17   -0.00    5.93
 -11  10  18    0.00    8.11
  11 -10 -18   -0.00    8.26
  11  10 -18   -0.00    7.85
 -11  10  19   -0.00    6.83
  11 -10 -19    7.95    8.66
  11  10 -19    0.00    4.76
 -11  10  20    3.36    5.93
  11 -10 -20    8.77    8.34
  11 -11  -1    2.33    7.01
  11  11  -1   -0.00    4.75
  11 -11  -2    3.43    7.23
  11  11  -2    5.36    5.02
  11 -11  -3    0.00    6.84
  11  11  -3   -0.00    4.73
  11 -11  -4    9.33    7.89
  11  11  -4    2.75    4.68
  11 -11  -5    3.03    6.17
  11  11  -5    0.00    4.82
  11 -11  -6   -0.00    7.48
  11  11  -6    0.00    4.25
  11 -11  -7    0.00    6.27
  11  11  -7   -0.00    4.98
  11 -11  -8    5.00    8.18
  11  11  -8    6.08    5.73
  11 -11  -9    4.99    8.28
  11  11  -9    0.00    5.66
  11 -11 -10    0.00    8.17
  11  11 -10    5.45    6.28
  11 -11 -11   -0.00    7.38
  11  11 -11    0.69    6.26
  11 -11 -12    0.33    8.57
  11  11 -12   -0.00    6.35
  11 -11 -13    7.50    7.62
  11  11 -13    0.00    6.10
 -11  11  14    9.64    9.58
  11 -11 -14    0.00    7.01
  11  11 -14    0.00    5.45
 -11  11  15    0.00    7.60
  11 -11 -15   12.10    9.91
  11  11 -15    0.00    6.44
 -11  11  16    8.87    9.07
  11 -11 -16    1.87    8.19
  11  11 -16   -0.00    5.97
 -11  11  17    1.66    7.59
  11 -11 -17    8.63    8.58
 -11  11  18    3.24    8.11
  11 -11 -18   -0.00    8.61
  11 -12  -1   -0.00    7.64
  11  12  -1   -0.00    3.89
  11 -12  -2    2.06    6.68
  11  12  -2    0.06    4.03
  11 -12  -3    7.83    8.12
  11  12  -3    1.68    4.48
  11 -12  -4    7.95    9.03
  11  12  -4   -0.00    4.41
  11 -12  -5   -0.00    7.16
  11  12  -5   -0.00    4.12
  11 -12  -6    3.58    8.53
  11  12  -6    8.89    5.98
  11 -12  -7    5.43    7.47
  11  12  -7   -0.00    4.78
  11 -12  -8   -0.00    7.73
  11  12  -8   -0.00    4.68
  11 -12  -9    0.87    6.73
  11  12  -9    2.05    5.22
  11 -12 -10   -0.00    7.98
  11  12 -10    3.95    6.00
  11 -12 -11    0.00    6.97
  11  12 -11    0.12    5.91
  11 -12 -12   -0.00    6.34
  11  12 -12    3.77    6.62
  11 -12 -13    3.43    7.64
  11 -12 -14    9.22    8.78
  11 -13  -1    0.68    7.61
  11  13  -1    1.03    4.01
  11 -13  -2   -0.00    7.12
  11  13  -2    0.00    4.73
  11 -13  -3   -0.00    7.01
  11  13  -3   -0.00    4.19
  11 -13  -4    0.95    6.70
  11  13  -4    0.00    4.49
  11 -13  -5    0.00    5.69
  11  13  -5    6.46    5.61
  11 -13  -6    0.00    6.91
  11  13  -6    0.00    4.21
  11 -13  -7    2.58    7.80
  11  13  -7    0.00    4.58
  11 -13  -8    0.61    6.44
  11  13  -8    6.99    5.49
  11  14  -1    0.00    4.09
  11  14  -2   -0.00    3.75
  11  14  -3    2.77    4.47
  10   0  -1    0.00    5.19
  10   0  -2   22.35    8.74
  10   0  -3   -0.00    5.41
  10   0  -4   90.10   15.85
  10   0  -5    1.40    6.20
  10   0  -6    1.03    5.82
 -10   0   7    0.92    5.61
  10   0  -7    4.55    6.40
 -10   0   8   32.30    9.19
  10   0  -8   14.80    8.10
 -10   0   9    1.51    5.15
  10   0  -9    0.27    6.20
 -10   0  10  122.11   17.39
  10   0 -10   64.47   14.50
 -10   0  11    6.52    6.48
  10   0 -11    0.00    5.41
 -10   0  12    1.46    6.28
  10   0 -12   -0.00    6.50
 -10   0  13    1.70    6.38
  10   0 -13    0.00    6.13
 -10   0  14    7.47    7.83
  10   0 -14   21.74   10.09
 -10   0  15   -0.00    6.46
  10   0 -15    2.86    7.68
 -10   0  16   37.72   10.98
  10   0 -16    6.69    8.08
 -10   0  17   -0.00    6.52
  10   0 -17   -0.00    6.13
 -10   0  18    9.64    7.86
  10   0 -18   12.34    8.38
 -10   0  19    4.99    7.41
  10   0 -19    2.99    6.98
 -10   0  20   27.60    9.95
  10   0 -20   20.32   10.37
 -10   0  21    1.70    6.56
  10   0 -21   -0.00    7.10
 -10   0  22    2.18    5.94
  10   0 -22   -0.00    7.43
 -10   0  23   -0.00    7.21
  10   0 -23    0.00    8.56
 -10   0  24    5.71    6.55
  10   0 -24    0.00    7.65
 -10   0  25    7.40    8.04
  10   0 -25    7.68    7.67
 -10   0  26    3.61    7.36
  10   0 -26    8.64    9.06
 -10   0  27   -0.00    5.77
  10   0 -27    3.64    8.00
 -10   0  28    5.44    7.97
 -10   0  29    7.81    9.48
 -10   0  30    0.77    8.58
 -10   0  31    0.00    8.45
 -10   0  32   -0.00    8.02
  10  -1  -1   19.94    8.26
  10   1  -1    6.16    6.29
  10   1  -1    6.94    6.35
 -10  -1   1    0.17    5.40
  10  -1  -2   98.16   17.64
  10   1  -2  117.21   17.56
  10   1  -2  118.61   17.70
 -10  -1   2  139.39   18.75
  10  -1  -3    3.75    5.93
  10  -1  -3    0.00    6.98
  10   1  -3    5.31    6.54
 -10  -1   3   -0.00    6.30
 -10   1   4   -0.00    5.78
  10  -1  -4    1.19    5.46
  10  -1  -4    2.22    5.51
  10   1  -4    0.00    5.17
 -10   1   5   11.59    7.48
  10  -1  -5    1.08    6.12
  10  -1  -5    9.29    6.52
  10   1  -5    5.69    6.47
 -10   1   6   66.88   12.67
  10  -1  -6   44.92   11.67
  10   1  -6   20.33    9.23
 -10   1   7    4.63    6.68
  10  -1  -7   -0.00    5.80
  10   1  -7    0.00    5.70
 -10   1   8   29.75   10.58
  10  -1  -8   64.73   13.38
  10   1  -8   48.51   11.44
 -10   1   9   -0.00    6.00
  10  -1  -9    3.75    7.49
  10   1  -9   -0.00    5.86
 -10  -1   9    6.34    6.83
 -10   1  10   -0.00    5.90
  10  -1 -10   -0.00    5.71
  10   1 -10    1.45    5.72
 -10  -1  10   -0.00    6.43
 -10   1  11   12.02    7.40
  10  -1 -11    5.42    7.59
  10   1 -11   10.00    7.20
 -10  -1  11   15.80    8.31
 -10   1  12   60.00   13.54
  10  -1 -12   41.54   12.10
  10   1 -12   34.82   11.53
 -10  -1  12   59.26   13.10
 -10   1  13    2.27    6.29
  10  -1 -13   -0.00    6.92
  10   1 -13    0.26    6.09
 -10  -1  13   -0.00    6.62
 -10   1  14   12.70    8.17
  10  -1 -14    6.14    6.64
  10   1 -14    5.05    7.64
 -10  -1  14   11.26    7.48
 -10   1  15    1.13    6.29
  10  -1 -15    6.23    7.05
  10   1 -15   -0.00    6.18
 -10  -1  15   -0.00    5.56
 -10   1  16   18.15    8.54
  10  -1 -16   22.67    9.65
  10   1 -16   13.70    9.45
 -10  -1  16   19.25    9.31
 -10   1  17   -0.00    5.62
  10  -1 -17    1.75    7.61
  10   1 -17   -0.00    6.57
 -10  -1  17    0.75    5.37
 -10   1  18   18.26    8.41
  10  -1 -18   11.49    9.18
  10   1 -18   10.89    9.74
 -10  -1  18   13.74    8.31
 -10   1  19    2.09    5.49
  10  -1 -19   -0.00    6.66
  10   1 -19   -0.00    7.30
 -10  -1  19    8.08    7.69
 -10   1  20   -0.00    6.28
  10  -1 -20    0.91    7.71
  10   1 -20    7.78    8.19
 -10  -1  20    2.01    6.26
 -10   1  21    4.96    7.31
  10  -1 -21   -0.00    7.32
  10   1 -21    0.00    6.76
 -10  -1  21   -0.00    7.14
 -10   1  22   42.09   11.69
  10  -1 -22   26.49   11.21
  10   1 -22   39.62   13.01
 -10  -1  22   38.59   11.94
 -10   1  23    0.39    7.18
  10  -1 -23    4.54    7.02
  10   1 -23   -0.00    8.94
 -10  -1  23   -0.00    6.34
 -10   1  24    6.08    6.83
  10  -1 -24    6.92    8.25
  10   1 -24    1.36    8.06
 -10  -1  24    6.17    8.52
 -10   1  25    0.00    7.29
  10  -1 -25    0.92    6.53
  10   1 -25   -0.00    7.52
 -10  -1  25   -0.00    6.26
  10   1 -26   -0.00    7.36
 -10  -1  26   -0.00    7.98
 -10   1  27   -0.00    6.98
  10   1 -27    1.21    6.87
 -10  -1  27    1.69    6.44
 -10   1  28   -0.00    7.20
  10   1 -28   12.10    9.19
 -10  -1  28    3.37    6.80
 -10   1  29    3.57    7.54
 -10  -1  29   -0.00    7.15
 -10   1  30   -0.00    7.55
 -10  -1  30    7.65    7.91
 -10   1  31    4.23    7.66
 -10  -1  31    0.00    6.09
 -10   1  32    0.00    8.56
 -10  -1  32    1.73    6.46
 -10   2   1    7.17    6.58
  10  -2  -1    3.69    6.86
  10  -2  -1    3.90    6.16
  10   2  -1    2.52    6.63
  10   2  -1    1.56    5.26
 -10  -2   1    3.70    6.61
 -10   2   2    0.00    7.19
  10  -2  -2   -0.00    6.85
  10  -2  -2   -0.00    6.61
  10   2  -2    5.21    5.67
 -10  -2   2    0.00    5.80
 -10   2   3   -0.00    6.22
  10  -2  -3    4.17    6.63
  10  -2  -3   -0.00    6.31
  10   2  -3    1.57    5.81
 -10  -2   3    3.77    6.64
 -10   2   4   78.17   15.66
  10  -2  -4   79.46   15.40
  10  -2  -4   66.01   15.02
  10   2  -4  141.22   17.68
 -10  -2   4  125.64   17.23
 -10   2   5   48.81   11.46
  10  -2  -5   10.67    7.80
  10  -2  -5   17.61    8.81
  10   2  -5   17.61    7.70
 -10  -2   5   14.49    7.47
 -10   2   6   20.85    7.83
  10  -2  -6    9.24    7.37
  10  -2  -6   12.29    8.19
  10   2  -6   20.23    8.09
 -10   2   7   11.23    7.16
  10  -2  -7    1.65    6.97
  10   2  -7    4.48    5.96
 -10   2   8   11.88    7.52
  10  -2  -8    0.00    6.68
  10   2  -8   17.72    7.83
 -10   2   9    5.92    7.29
  10  -2  -9    4.01    7.52
  10   2  -9    0.00    6.09
 -10   2  10   50.38   12.49
  10  -2 -10   63.96   14.35
  10   2 -10   56.73   12.38
 -10  -2  10   35.12   10.65
 -10   2  11   11.04    9.21
  10  -2 -11   11.41    8.08
  10   2 -11   16.22    8.98
 -10  -2  11    1.13    5.69
 -10   2  12   -0.00    5.96
  10  -2 -12    5.47    6.37
  10   2 -12    0.09    6.22
 -10  -2  12    0.00    5.53
 -10   2  13   -0.00    6.01
  10  -2 -13    4.03    7.23
  10   2 -13   -0.00    6.01
 -10  -2  13   -0.00    5.64
 -10   2  14   24.24    9.34
  10  -2 -14   11.64    7.80
  10   2 -14    9.76    8.02
 -10  -2  14   20.76    9.02
 -10   2  15   12.39    7.88
  10  -2 -15   11.42    8.70
  10   2 -15    5.03    7.35
 -10  -2  15   15.31    8.59
 -10   2  16    0.00    6.59
  10  -2 -16    0.00    7.06
  10   2 -16    0.94    7.21
 -10  -2  16   17.76    8.66
 -10   2  17   -0.00    7.01
  10  -2 -17    0.65    6.80
  10   2 -17   -0.00    6.24
 -10  -2  17    6.24    6.59
 -10   2  18   -0.00    6.03
  10  -2 -18    4.33    6.46
  10   2 -18    5.38    6.92
 -10  -2  18    6.55    6.06
 -10   2  19    8.27    7.37
  10  -2 -19   11.30    7.64
  10   2 -19    0.67    6.17
 -10  -2  19    1.64    6.51
 -10   2  20   19.81    9.35
  10  -2 -20   34.80   11.68
  10   2 -20   31.90   11.64
 -10  -2  20   30.60   11.34
 -10   2  21   -0.00    6.36
  10  -2 -21   -0.00    6.05
  10   2 -21    7.70    8.70
 -10  -2  21    0.00    7.28
 -10   2  22    3.46    6.08
  10  -2 -22    0.00    6.96
  10   2 -22    6.26    7.18
 -10  -2  22   -0.00    6.84
 -10   2  23    3.44    6.16
  10  -2 -23    4.37    7.68
  10   2 -23    0.21    7.49
 -10  -2  23   -0.00    7.41
 -10   2  24   15.68    8.76
  10   2 -24   10.45    9.90
 -10  -2  24   10.80    8.01
 -10   2  25    5.06    7.83
  10   2 -25    4.26    8.20
 -10  -2  25   -0.00    6.96
 -10   2  26    3.04    5.25
  10   2 -26   -0.00    7.94
 -10  -2  26    5.26    8.50
 -10   2  27   -0.00    7.10
  10   2 -27   -0.00    7.17
 -10  -2  27    3.36    7.10
 -10   2  28   13.25    8.63
  10   2 -28    4.68    7.86
 -10  -2  28    2.89    8.16
 -10   2  29   -0.00    7.07
  10   2 -29   -0.00    8.00
 -10  -2  29    2.60    7.81
 -10   2  30    0.00    6.77
 -10  -2  30    0.00    6.66
 -10   2  31    1.65    7.65
 -10  -2  31    4.02    9.22
 -10   2  32   -0.00    8.29
 -10  -2  32   -0.00    7.91
  10  -3  -1    2.21    6.14
  10  -3  -1    4.43    7.63
  10   3  -1    1.44    4.53
  10   3  -1    4.83    5.82
 -10  -3   1    7.90    6.81
 -10   3   2   66.58   14.09
  10  -3  -2   42.33   12.01
  10  -3  -2   55.49   13.31
  10   3  -2   85.25   13.22
  10   3  -2   54.43   11.23
 -10  -3   2   76.74   13.28
 -10   3   3   25.83    9.48
  10  -3  -3   21.20    9.47
  10  -3  -3   35.37   11.33
  10   3  -3   25.66    8.60
 -10  -3   3   26.25    8.58
 -10   3   4   -0.00    6.51
  10  -3  -4   -0.00    7.00
  10  -3  -4   -0.00    6.64
  10   3  -4    0.00    4.98
 -10  -3   4    0.00    5.22
 -10   3   5    5.62    8.36
  10  -3  -5    4.71    6.45
  10  -3  -5    7.86    6.58
  10   3  -5   -0.00    5.58
 -10  -3   5    7.32    6.37
 -10   3   6   24.15    9.16
  10  -3  -6   13.13    8.79
  10  -3  -6    3.77    6.99
  10   3  -6   12.64    7.37
 -10  -3   6   29.93    8.72
 -10   3   7   25.18    9.75
  10  -3  -7    1.69    5.46
  10  -3  -7    0.05    6.83
  10   3  -7    9.69    6.72
 -10   3   8   55.74   12.50
  10  -3  -8   25.86    9.74
  10   3  -8   32.63    9.77
 -10   3   9    2.88    6.58
  10  -3  -9   -0.00    6.26
  10   3  -9    1.72    6.00
 -10   3  10   -0.00    6.51
  10  -3 -10    2.41    6.83
  10   3 -10    1.72    6.21
 -10   3  11   10.12    8.57
  10  -3 -11   11.89    8.60
  10   3 -11    0.00    6.17
 -10  -3  11   11.61    6.79
 -10   3  12   23.88    9.38
  10  -3 -12   27.26   10.90
  10   3 -12    7.30    7.83
 -10  -3  12   19.59    8.23
 -10   3  13   -0.00    7.47
  10  -3 -13    3.06    6.84
  10   3 -13    4.38    6.50
 -10  -3  13    0.00    5.77
 -10   3  14    0.00    7.64
  10  -3 -14    0.95    6.56
  10   3 -14   -0.00    6.36
 -10  -3  14    6.74    6.75
 -10   3  15    7.99    7.56
  10  -3 -15   -0.00    6.84
  10   3 -15    3.04    6.12
 -10  -3  15    1.41    6.54
 -10   3  16   17.41    9.04
  10  -3 -16   18.10    9.29
  10   3 -16   23.13    9.88
 -10  -3  16    3.09    6.67
 -10   3  17   12.55    8.10
  10  -3 -17    7.68    9.07
  10   3 -17    0.00    6.90
 -10  -3  17   15.93    8.58
 -10   3  18    3.07    5.90
  10  -3 -18    9.21    8.12
  10   3 -18    0.00    6.86
 -10  -3  18   21.81    9.20
 -10   3  19   -0.00    7.14
  10  -3 -19    0.00    6.39
  10   3 -19    0.00    6.36
 -10  -3  19   -0.00    7.04
 -10   3  20   -0.00    6.82
  10  -3 -20    1.68    6.89
  10   3 -20    1.06    6.94
 -10  -3  20   -0.00    6.96
 -10   3  21   -0.00    7.03
  10  -3 -21    8.65    8.55
  10   3 -21    0.00    7.13
 -10  -3  21    2.48    7.42
 -10   3  22   34.06   10.83
  10   3 -22    3.12    6.88
 -10  -3  22   15.98    9.93
 -10   3  23   -0.00    6.65
  10   3 -23   -0.00    7.42
 -10  -3  23   -0.00    6.83
 -10   3  24    5.37    5.68
  10   3 -24    7.59    8.49
 -10  -3  24    2.56    7.25
 -10   3  25   -0.00    6.64
  10   3 -25   -0.00    6.62
 -10  -3  25    0.75    7.40
 -10   3  26   11.39    8.05
  10   3 -26    0.00    7.16
 -10  -3  26    2.06    7.79
 -10   3  27    7.38    8.61
  10   3 -27    8.85    7.94
 -10  -3  27   -0.00    7.66
 -10   3  28    0.00    8.23
  10   3 -28    2.34    7.35
 -10  -3  28    3.25    7.75
 -10   3  29   -0.00    7.65
  10   3 -29    1.00    7.84
 -10  -3  29   -0.00    6.91
 -10   3  30   -0.00    7.24
  10   3 -30   -0.00    7.58
 -10  -3  30    4.50    7.80
 -10   3  31   12.13    8.36
  10   3 -31    4.92    9.25
 -10  -3  31    2.66    7.97
 -10  -3  32    1.56    7.13
  10  -4  -1    1.51    6.71
  10  -4  -1    0.00    6.40
  10   4  -1    0.00    4.95
  10   4  -1    2.28    4.83
 -10  -4   1   -0.00    4.59
  10  -4  -2    7.04    6.88
  10  -4  -2   -0.00    5.91
  10   4  -2   -0.00    4.81
 -10  -4   2   -0.00    5.40
 -10   4   3    0.00    7.02
  10  -4  -3    2.36    6.69
  10  -4  -3   -0.00    6.93
  10   4  -3    0.78    4.91
 -10  -4   3    3.70    5.34
 -10   4   4   78.10   14.53
  10  -4  -4   35.68   11.09
  10  -4  -4   74.56   14.61
  10   4  -4   37.17    9.57
 -10  -4   4   35.60    9.68
 -10   4   5   37.67   10.85
  10  -4  -5   21.25    9.98
  10   4  -5   29.33    8.82
 -10  -4   5   28.58    8.91
 -10   4   6   27.19    9.52
  10  -4  -6    4.85    7.10
  10   4  -6   29.64    9.45
 -10  -4   6   36.56    9.54
 -10   4   7    3.63    7.74
  10  -4  -7    0.82    6.31
  10   4  -7   -0.00    6.11
 -10  -4   7    0.00    5.30
 -10   4   8   51.94   13.08
  10  -4  -8   15.43    8.94
  10   4  -8   31.85    9.85
 -10   4   9    4.48    7.57
  10   4  -9    5.83    6.83
 -10   4  10   18.15    9.01
  10   4 -10   21.32    8.64
 -10   4  11   15.40    8.27
  10   4 -11   14.47    8.08
 -10  -4  11    0.00    5.12
 -10   4  12    0.00    6.33
  10   4 -12    0.64    4.86
 -10  -4  12    0.58    5.05
 -10   4  13    6.62    7.88
  10   4 -13   -0.00    6.15
 -10  -4  13    0.00    4.95
 -10   4  14   21.58    9.69
  10   4 -14   21.21    9.15
 -10  -4  14   10.21    7.39
 -10   4  15    6.76    8.15
  10  -4 -15   12.10    8.12
  10   4 -15    3.69    6.21
 -10  -4  15    5.68    7.56
 -10   4  16    7.03    7.31
  10  -4 -16   10.98    8.67
  10   4 -16    0.00    6.23
 -10  -4  16    4.62    7.00
 -10   4  17   -0.00    6.36
  10  -4 -17   -0.00    6.75
  10   4 -17   -0.00    6.63
 -10  -4  17    4.13    6.03
 -10   4  18    3.63    7.32
  10  -4 -18    2.07    8.30
  10   4 -18    6.88    6.94
 -10  -4  18    3.16    6.99
 -10   4  19   -0.00    6.52
  10  -4 -19   12.43    9.16
  10   4 -19   11.31    8.11
 -10  -4  19    0.00    7.23
 -10   4  20   12.47    7.95
  10   4 -20   17.98    8.93
 -10  -4  20    0.62    5.85
 -10   4  21   14.90    9.44
  10   4 -21    4.76    7.09
 -10  -4  21    5.39    7.24
 -10   4  22    0.00    5.77
  10   4 -22    2.22    6.50
 -10  -4  22   -0.00    7.14
 -10   4  23   -0.00    6.91
  10   4 -23    1.36    7.00
 -10  -4  23    2.87    8.01
 -10   4  24   25.11   10.44
  10   4 -24   10.37    8.64
 -10  -4  24    9.85    8.86
 -10   4  25    6.67    7.89
  10   4 -25   15.83    9.14
 -10  -4  25    8.71    8.72
 -10   4  26    8.82    8.04
  10   4 -26    3.17    6.96
 -10  -4  26   -0.00    8.04
 -10   4  27   -0.00    5.95
  10   4 -27    0.00    7.82
 -10  -4  27    0.00    7.99
 -10   4  28    0.00    5.60
  10   4 -28    4.69    8.39
 -10  -4  28   10.13    8.74
 -10   4  29    4.45    7.16
  10   4 -29    4.76    8.34
 -10  -4  29    9.74    8.19
 -10   4  30    8.50    6.85
  10   4 -30   -0.00    7.80
 -10  -4  30   -0.00    7.63
 -10   4  31   -0.00    7.38
  10   4 -31   10.74    9.13
 -10  -4  31    0.22    8.01
  10   4 -32   -0.00    7.38
 -10  -4  32    4.84    9.44
  10  -5  -1   25.55   10.26
  10  -5  -1   49.41   13.51
  10   5  -1   54.23    9.86
  10   5  -1   27.61    8.30
 -10  -5   1   43.42    9.48
  10  -5  -2   62.95   15.73
  10  -5  -2  143.72   20.97
  10   5  -2  104.86   15.24
 -10  -5   2  116.83   15.88
  10  -5  -3   11.62    7.47
  10   5  -3    7.86    6.67
 -10  -5   3    1.97    5.63
 -10   5   4    0.15    6.22
 -10   5   4   -0.00    7.83
  10  -5  -4   -0.00    7.77
  10   5  -4    1.89    5.08
 -10  -5   4   -0.00    4.46
 -10   5   5    6.88    7.21
 -10   5   5   -0.00    7.15
  10  -5  -5    0.00    5.79
  10   5  -5    0.65    5.92
 -10  -5   5    0.08    4.97
 -10   5   6   24.74   10.04
 -10   5   6    3.52    7.09
  10  -5  -6   16.78    8.57
  10   5  -6   19.62    8.80
 -10  -5   6   24.60    8.58
 -10   5   7   36.85   11.35
 -10   5   7   29.38   11.00
  10  -5  -7   11.68    8.28
  10   5  -7   12.89    7.16
 -10  -5   7   19.43    8.03
 -10   5   8   17.58   10.32
 -10   5   8   19.22    9.64
  10  -5  -8    7.62    7.18
  10   5  -8   12.23    7.15
 -10  -5   8   25.84    8.50
 -10   5   9    2.63    6.16
  10  -5  -9   -0.00    5.63
  10   5  -9   -0.00    4.50
 -10   5  10    5.53    7.45
  10  -5 -10    1.28    5.92
  10   5 -10    3.55    5.48
 -10   5  11    0.00    7.28
  10   5 -11    1.61    5.92
 -10   5  12   12.32    7.91
  10   5 -12   19.92    8.41
 -10  -5  12    7.44    6.88
 -10   5  13   14.53    9.07
  10   5 -13   17.08    7.99
 -10  -5  13    8.91    6.82
 -10   5  14   -0.00    6.94
  10   5 -14    0.00    6.06
 -10  -5  14    0.69    5.87
 -10   5  15    3.76    7.83
  10   5 -15    5.29    6.24
 -10  -5  15   11.94    7.82
 -10   5  16    6.85    7.64
  10   5 -16    0.00    5.99
 -10  -5  16    7.75    7.27
 -10   5  17   16.77    9.68
  10   5 -17   17.55    9.22
 -10  -5  17    8.67    7.71
 -10   5  18    0.00    6.85
  10   5 -18    3.78    6.75
 -10  -5  18    2.18    6.83
 -10   5  19    4.16    6.36
  10   5 -19   -0.00    6.81
 -10  -5  19   -0.00    6.21
 -10   5  20    3.80    6.86
  10   5 -20    4.38    7.99
 -10  -5  20    8.65    7.68
 -10   5  21   16.11    8.98
  10   5 -21    5.19    7.70
 -10  -5  21   -0.00    6.11
 -10   5  22    2.98    7.90
  10   5 -22   -0.00    6.26
 -10  -5  22    1.34    7.11
 -10   5  23    0.00    7.27
  10   5 -23   -0.00    7.55
 -10  -5  23    0.00    7.60
 -10   5  24    0.00    7.58
  10   5 -24    3.36    7.47
 -10  -5  24    2.16    6.95
 -10   5  25   -0.00    7.49
  10   5 -25    0.28    7.72
 -10  -5  25    3.19    7.75
 -10   5  26    2.49    6.43
  10   5 -26    3.38    6.87
 -10  -5  26   -0.00    7.76
 -10   5  27    0.00    6.62
  10   5 -27    2.16    8.49
 -10  -5  27   10.96    9.00
 -10   5  28   -0.00    7.46
  10   5 -28    8.54    8.17
 -10  -5  28   -0.00    8.42
 -10   5  29    4.57    7.07
  10   5 -29   -0.00    8.07
 -10  -5  29    8.10    7.69
 -10   5  30    2.22    6.38
  10   5 -30    3.51    8.16
 -10  -5  30   -0.00    7.33
  10   5 -31   10.76    9.05
 -10  -5  31   17.84   10.30
  10   5 -32    9.57   10.11
 -10  -5  32    0.00    8.12
  10   5 -33   -0.00    8.27
  10  -6  -1    0.00    6.24
  10   6  -1   -0.00    4.66
 -10   6   2    8.76    8.42
  10  -6  -2    0.81    6.29
  10   6  -2    6.70    5.79
 -10   6   3   10.33    8.06
  10  -6  -3    7.68    8.29
  10   6  -3    0.00    5.78
 -10   6   4    6.61    7.60
  10  -6  -4    0.09    7.48
  10   6  -4    8.25    6.42
 -10   6   5   12.79    9.35
 -10   6   5   13.21    8.22
  10  -6  -5    3.00    7.74
  10   6  -5   14.68    7.45
 -10  -6   5   11.61    6.23
 -10   6   6   28.62   10.65
 -10   6   6   13.48    9.54
  10  -6  -6    3.46    6.74
  10   6  -6    6.15    6.45
 -10  -6   6   12.10    7.21
 -10   6   7    6.99    6.77
 -10   6   7    3.74    6.26
  10  -6  -7    0.00    6.93
  10   6  -7   -0.00    5.13
 -10  -6   7    0.44    4.93
 -10   6   8    0.00    7.26
 -10   6   8    9.31    7.21
  10  -6  -8    1.49    6.48
  10   6  -8   -0.00    5.69
 -10  -6   8   -0.00    5.51
 -10   6   9   18.29    9.01
  10  -6  -9   11.32    8.64
  10   6  -9   30.23    8.59
 -10  -6   9   35.97    9.22
 -10   6  10   21.58   10.36
  10  -6 -10    7.16    7.81
  10   6 -10   16.62    7.68
 -10   6  11    9.34    7.57
  10  -6 -11    6.98    6.35
  10   6 -11    6.10    5.73
 -10   6  12   -0.00    7.26
  10   6 -12   -0.00    5.28
 -10  -6  12   -0.00    6.00
 -10   6  13   16.47    9.42
  10   6 -13    9.56    7.12
 -10  -6  13    3.69    5.77
 -10   6  14   14.12    7.73
  10   6 -14    3.44    5.95
 -10  -6  14    4.31    6.36
 -10   6  15   28.39   10.38
  10   6 -15    8.21    6.91
 -10  -6  15    3.53    6.08
 -10   6  16    0.99    5.72
  10   6 -16   -0.00    5.33
 -10  -6  16    4.17    6.30
 -10   6  17   -0.00    5.79
  10   6 -17   -0.00    7.45
 -10  -6  17   -0.00    5.82
 -10   6  18    4.23    7.98
  10   6 -18   -0.00    7.88
 -10  -6  18   -0.00    6.50
 -10   6  19   -0.00    7.61
  10   6 -19    8.04    8.50
 -10  -6  19   -0.00    6.75
 -10   6  20   -0.00    6.95
  10   6 -20    0.37    6.88
 -10  -6  20    0.00    6.87
 -10   6  21    0.00    7.59
  10   6 -21    3.27    7.54
 -10  -6  21    5.40    7.56
 -10   6  22   -0.00    7.42
  10   6 -22   -0.00    9.33
 -10  -6  22    9.18    8.31
 -10   6  23   -0.00    7.36
  10   6 -23    3.64    6.97
 -10  -6  23    2.84    7.44
 -10   6  24    3.30    7.19
  10   6 -24   10.89    8.56
 -10  -6  24   -0.00    6.91
 -10   6  25    5.98    7.46
  10   6 -25    6.35    7.92
 -10  -6  25   -0.00    7.16
 -10   6  26    9.61    8.50
  10   6 -26    4.26    8.99
 -10  -6  26    1.62    8.09
 -10   6  27   -0.00    5.70
  10   6 -27    3.76    9.36
 -10  -6  27    0.00    7.07
 -10   6  28   -0.00    7.50
  10   6 -28   -0.00    8.15
 -10  -6  28    1.93    7.61
 -10   6  29    0.00    8.35
  10   6 -29    1.50    9.13
 -10  -6  29    1.39    8.32
  10   6 -30   14.63   10.65
 -10  -6  30    6.58    8.71
  10   6 -31   -0.00    6.52
 -10  -6  31    4.32    9.19
  10   6 -32    4.57    8.30
  10   6 -33   -0.00    7.49
  10   6 -34   -0.00   10.54
 -10   7   1   53.87   13.85
  10  -7  -1   11.03    9.37
  10   7  -1   37.10    8.49
 -10   7   2    0.00    7.44
  10  -7  -2    1.70    6.82
  10   7  -2    4.88    5.53
 -10   7   3   15.48    9.85
  10  -7  -3   25.15    9.82
  10   7  -3    8.56    5.76
 -10   7   4    0.00    7.48
  10  -7  -4    0.00    6.78
  10   7  -4    0.95    4.85
 -10   7   5   34.21   11.12
  10  -7  -5   17.26    9.34
  10   7  -5   18.84    7.30
 -10   7   6   -0.00    7.97
  10  -7  -6    6.50    7.03
  10   7  -6    3.79    6.02
 -10   7   7    0.00    8.46
  10  -7  -7    1.16    7.97
  10   7  -7   22.09    7.40
 -10   7   8   10.83    8.58
  10  -7  -8    1.78    6.37
  10   7  -8    1.82    5.22
 -10   7   9   -0.00    6.87
  10  -7  -9    4.27    7.60
  10   7  -9    0.00    5.14
 -10   7  10    6.61    8.45
  10  -7 -10    0.00    6.18
  10   7 -10   -0.00    6.15
 -10   7  11   13.84    8.21
  10  -7 -11    0.20    7.42
  10   7 -11    6.43    6.13
 -10   7  12    0.45    6.14
  10  -7 -12   13.91    8.14
  10   7 -12    0.96    6.32
 -10   7  13   25.54   10.89
  10  -7 -13    8.18    6.91
  10   7 -13    4.50    6.55
 -10  -7  13   20.70    8.11
 -10   7  14    2.65    7.61
  10   7 -14    1.15    6.30
 -10  -7  14   -0.00    7.43
 -10   7  15    1.74    6.74
  10   7 -15   -0.00    6.54
 -10  -7  15    0.00    6.02
 -10   7  16    0.00    8.77
  10   7 -16    3.18    6.55
 -10  -7  16   10.57    8.38
 -10   7  17   16.38   10.24
  10   7 -17    1.38    6.52
 -10  -7  17   13.57    8.64
 -10   7  18   -0.00    8.33
  10   7 -18    1.70    7.11
 -10  -7  18    7.56    7.16
 -10   7  19    3.60    6.62
  10   7 -19    5.75    7.36
 -10  -7  19    3.14    6.13
 -10   7  20   -0.00    7.01
  10   7 -20   -0.00    7.25
 -10  -7  20    0.00    6.08
 -10   7  21   19.15    9.65
  10   7 -21    0.00    5.78
 -10  -7  21    3.55    6.76
 -10   7  22    0.49    7.95
  10   7 -22    0.00    7.34
 -10  -7  22   -0.00    7.23
 -10   7  23   -0.00    6.93
  10   7 -23    5.65    7.68
 -10  -7  23    0.00    6.57
 -10   7  24   -0.00    7.36
  10   7 -24    0.37    6.85
 -10  -7  24   -0.00    7.29
 -10   7  25    0.00    6.51
  10   7 -25   -0.00    5.50
 -10  -7  25   -0.00    6.40
 -10   7  26   -0.00    7.85
  10   7 -26    0.00    6.19
 -10  -7  26    2.51    8.41
 -10   7  27    7.94    8.38
  10   7 -27    8.85    8.49
 -10  -7  27    0.00    6.79
 -10   7  28   -0.00    7.89
  10   7 -28    4.66    8.06
 -10  -7  28   -0.00    7.41
  10   7 -29    0.14    6.93
 -10  -7  29    2.24    7.54
  10   7 -30    0.00    6.73
 -10  -7  30    5.66    7.12
  10   7 -31   -0.00    8.30
 -10  -7  31    0.00    7.01
  10   7 -32   -0.00    7.01
  10  -8  -1   14.34    7.76
  10   8  -1    5.20    5.08
  10  -8  -2    0.50    7.15
  10   8  -2   -0.00    4.37
  10  -8  -3    8.05    7.90
  10   8  -3   10.03    5.91
  10  -8  -4    0.00    7.87
  10   8  -4    5.76    5.65
  10  -8  -5   26.74   11.51
  10   8  -5   40.02    9.11
 -10   8   6    3.46    6.25
  10  -8  -6    0.23    5.84
  10   8  -6    2.19    5.06
 -10   8   7    0.00    6.47
  10  -8  -7    8.97    7.81
  10   8  -7    4.61    5.36
 -10   8   8    9.41    7.93
 -10   8   8    6.40    7.52
  10  -8  -8   -0.00    7.19
  10   8  -8    0.00    5.72
 -10   8   9   11.27    9.67
 -10   8   9    1.06    7.70
  10  -8  -9    3.42    7.41
  10   8  -9    7.26    5.48
 -10   8  10    5.20    7.54
 -10   8  10    5.91    8.59
  10  -8 -10    9.93    8.12
  10   8 -10    0.00    6.32
 -10   8  11   16.54    9.30
  10  -8 -11    2.58    6.29
  10   8 -11    4.73    5.41
 -10   8  12    4.18    6.81
  10  -8 -12    3.57    7.45
  10   8 -12   -0.00    5.81
 -10   8  13    3.54    8.30
  10  -8 -13   -0.00    7.00
  10   8 -13    0.84    6.96
 -10   8  14    3.59    7.11
  10  -8 -14   -0.00    7.07
  10   8 -14   -0.00    6.23
 -10   8  15   13.99    9.46
  10  -8 -15   -0.00    7.14
  10   8 -15    5.70    6.88
 -10   8  16    7.92    7.07
  10   8 -16    2.46    6.14
 -10   8  17    2.78    7.26
  10   8 -17   -0.00    6.55
 -10  -8  17    0.24    5.84
 -10   8  18    1.04    6.74
  10   8 -18    0.66    5.34
 -10  -8  18    1.65    6.55
 -10   8  19    9.66    9.06
  10   8 -19    0.00    8.55
 -10  -8  19    3.32    7.63
 -10   8  20   -0.00    6.88
  10   8 -20    2.49    6.80
 -10  -8  20    5.31    7.54
 -10   8  21   -0.00    8.35
  10   8 -21    3.05    6.52
 -10  -8  21   11.24    7.90
 -10   8  22    1.83    8.53
  10   8 -22   -0.00    6.48
 -10  -8  22    0.15    6.55
 -10   8  23    0.00    7.56
  10   8 -23   -0.00    8.79
 -10  -8  23    8.21    7.84
 -10   8  24   -0.00    7.04
  10   8 -24    1.20    6.18
 -10  -8  24    0.28    6.47
 -10   8  25   10.79    7.70
  10   8 -25    0.00    7.73
 -10  -8  25    0.00    6.98
 -10   8  26    1.31    7.03
  10   8 -26   -0.00    6.95
 -10  -8  26    0.00    7.22
 -10   8  27    0.28    6.49
  10   8 -27    1.78    6.08
 -10  -8  27    2.62    6.66
  10   8 -28   -0.00    7.01
 -10  -8  28   -0.00    7.13
  10   8 -29    6.89    7.13
 -10  -8  29   -0.00    7.45
  10   8 -30   -0.00    7.99
 -10  -8  30    0.74    6.58
 -10   9   1    6.11    8.50
  10  -9  -1    5.25    8.56
  10   9  -1   19.15    6.34
 -10   9   2    5.11    7.38
  10  -9  -2   10.50    8.46
  10   9  -2   -0.00    3.73
 -10   9   3   12.80    8.44
  10  -9  -3   13.84    8.96
  10   9  -3   11.34    5.79
 -10   9   4   -0.00    5.69
  10  -9  -4    0.00    5.95
  10   9  -4    0.00    4.21
 -10   9   5    1.58    7.90
  10  -9  -5    2.52    7.65
  10   9  -5    5.26    5.72
 -10   9   6   -0.00    6.12
  10  -9  -6    0.00    6.39
  10   9  -6    0.00    4.80
 -10   9   7   30.89   11.44
  10  -9  -7   19.34   10.30
  10   9  -7   11.15    6.37
 -10   9   8    0.00    6.47
  10  -9  -8    6.64    7.00
  10   9  -8    7.46    5.55
 -10   9   9    5.10    7.77
 -10   9   9    0.00    7.31
  10  -9  -9    2.06    7.06
  10   9  -9    4.30    5.57
 -10   9  10   -0.00    6.35
 -10   9  10    0.00    7.05
  10  -9 -10    9.93    7.42
  10   9 -10   -0.00    6.39
 -10   9  11    5.11    8.57
 -10   9  11   17.68    8.67
  10  -9 -11   10.62    7.42
  10   9 -11   10.64    7.49
 -10   9  12    7.16    9.51
 -10   9  12   -0.00    6.59
  10  -9 -12   -0.00    7.31
  10   9 -12   -0.00    6.15
 -10   9  13    1.40    7.15
  10  -9 -13    7.98    7.59
  10   9 -13    1.15    5.71
 -10   9  14   -0.00    6.89
  10  -9 -14    5.99    6.81
  10   9 -14   11.25    6.53
 -10   9  15    3.28    8.38
  10  -9 -15    0.00    7.74
  10   9 -15    4.01    7.16
 -10   9  16   -0.00    7.14
  10  -9 -16    0.94    6.42
  10   9 -16    2.13    6.03
 -10   9  17    7.27    8.36
  10  -9 -17    2.81    7.20
  10   9 -17   12.42    8.86
 -10   9  18    0.00    7.32
  10   9 -18    4.22    6.73
 -10   9  19    0.00    7.80
  10   9 -19   -0.00    6.47
 -10   9  20    0.00    7.39
  10   9 -20   -0.00    7.40
 -10   9  21    0.63    8.25
  10   9 -21   11.55    8.50
 -10   9  22    0.00    6.72
  10   9 -22    0.00    6.88
 -10   9  23    0.00    8.11
  10   9 -23   11.22    8.41
 -10   9  24   -0.00    7.45
  10   9 -24   -0.00    7.17
 -10  -9  24   -0.00    6.35
 -10   9  25    0.00    6.56
  10   9 -25    0.00    7.18
 -10  -9  25   -0.00    6.69
 -10   9  26   -0.00    7.20
  10   9 -26    4.40    7.80
 -10  -9  26    9.34    7.84
  10   9 -27    7.41    7.86
 -10  -9  27    3.11    8.35
 -10  -9  28   -0.00    7.00
 -10  -9  29    3.09    8.13
 -10  -9  30    8.68    9.40
 -10  10   1    7.20    8.50
  10 -10  -1   -0.00    7.12
  10  10  -1    0.83    3.95
 -10  10   2    2.18    7.51
  10 -10  -2    3.15    6.81
  10  10  -2   -0.00    4.29
 -10  10   3    2.45    7.96
  10 -10  -3   16.88    9.78
  10  10  -3    5.30    4.58
 -10  10   4    0.00    7.82
  10 -10  -4    6.99    7.56
  10  10  -4    0.00    4.20
 -10  10   5   21.75   11.06
  10 -10  -5    6.16    8.27
  10  10  -5   16.85    6.38
 -10  10   6   -0.00    6.73
  10 -10  -6   -0.00    7.46
  10  10  -6   -0.00    4.66
 -10  10   7    8.44    8.11
  10 -10  -7    0.00    6.99
  10  10  -7    0.00    5.27
 -10  10   8   -0.00    8.59
  10 -10  -8   -0.00    6.95
  10  10  -8   -0.00    5.35
 -10  10   9    8.43    8.88
  10 -10  -9    5.18    7.71
  10  10  -9    6.49    6.30
 -10  10  10   -0.00    7.37
  10 -10 -10    0.01    7.22
  10  10 -10   -0.00    5.71
 -10  10  11    6.48    8.57
 -10  10  11   -0.00    6.37
  10 -10 -11   -0.00    7.53
  10  10 -11    1.72    5.60
 -10  10  12   -0.00    7.51
 -10  10  12    1.72    6.90
  10 -10 -12   -0.00    6.67
  10  10 -12    0.00    6.16
 -10  10  13   11.68    9.70
 -10  10  13    0.88    7.35
  10 -10 -13    4.06    7.88
  10  10 -13   11.25    7.35
 -10  10  14    2.14    7.80
  10 -10 -14    3.75    7.15
  10  10 -14    1.27    5.56
 -10  10  15    0.45    7.02
  10 -10 -15    3.56    8.36
  10  10 -15    0.61    5.27
 -10  10  16    6.06    7.60
  10 -10 -16    0.56    8.54
  10  10 -16   -0.00    6.41
 -10  10  17   11.71    8.33
  10 -10 -17    6.89    8.73
  10  10 -17    2.94    6.50
 -10  10  18   -0.00    6.69
  10 -10 -18    4.41    9.00
  10  10 -18   14.53    7.57
 -10  10  19    0.00    7.41
  10 -10 -19    0.27    7.71
  10  10 -19    0.00    6.88
 -10  10  20    2.91    8.10
  10 -10 -20    4.30    8.56
  10  10 -20   -0.00    5.57
 -10  10  21   -0.00    6.94
  10  10 -21   -0.00    6.57
 -10  10  22    0.00    6.19
  10  10 -22   -0.00    6.73
 -10  10  23    7.25    8.16
  10  10 -23    0.00    7.16
 -10  10  24    0.25    6.92
  10  10 -24    0.07    6.31
 -10  11   1    8.68    8.52
  10 -11  -1    1.31    7.53
  10  11  -1    0.00    4.06
 -10  11   2   -0.00    6.84
  10 -11  -2    4.06    7.34
  10  11  -2   -0.00    3.64
 -10  11   3   -0.00    8.43
  10 -11  -3   12.72    8.79
  10  11  -3   11.86    5.42
 -10  11   4    1.29    7.44
  10 -11  -4    0.00    6.72
  10  11  -4    1.64    3.60
 -10  11   5    3.09    7.32
  10 -11  -5    2.48    7.59
  10  11  -5    0.02    4.21
 -10  11   6    0.00    7.49
  10 -11  -6   -0.00    8.14
  10  11  -6    0.00    4.07
 -10  11   7   10.68    9.91
  10 -11  -7    9.01    8.73
  10  11  -7    8.62    6.14
 -10  11   8   -0.00    6.49
  10 -11  -8   -0.00    7.00
  10  11  -8    1.67    5.08
 -10  11   9    0.00    6.94
  10 -11  -9    0.00    7.70
  10  11  -9    2.22    5.25
 -10  11  10    0.00    6.51
  10 -11 -10   11.92    8.28
  10  11 -10   -0.00    6.12
 -10  11  11    6.80    7.55
  10 -11 -11    7.00    8.63
  10  11 -11   11.87    7.19
 -10  11  12    1.57    6.85
  10 -11 -12    0.38    6.00
  10  11 -12    4.72    6.41
 -10  11  13    0.97    7.27
 -10  11  13    6.07    8.12
  10 -11 -13   10.10    8.30
  10  11 -13    4.12    6.41
 -10  11  14    4.60    7.46
 -10  11  14    0.00    7.49
  10 -11 -14   -0.00    7.12
  10  11 -14    4.35    6.32
 -10  11  15   -0.00    7.33
  10 -11 -15   -0.00    7.16
  10  11 -15   -0.00    6.19
 -10  11  16    1.59    6.60
  10 -11 -16   -0.00    8.37
  10  11 -16    0.00    6.96
 -10  11  17   11.82    8.45
  10 -11 -17    4.25    8.53
  10  11 -17    9.42    7.51
 -10  11  18    2.00    7.44
  10 -11 -18    0.00    6.40
  10  11 -18   -0.00    5.91
 -10  11  19    6.30    9.57
  10 -11 -19    4.24    8.56
  10  11 -19    6.74    7.61
 -10  11  20   -0.00    7.28
  10 -11 -20    3.31    8.27
  10  11 -20    0.44    6.02
 -10  11  21    7.14    8.05
  10 -11 -21    4.39    7.44
 -10  11  22    3.87    8.28
  10 -11 -22    7.96    9.44
  10 -11 -23    1.92    7.09
 -10  12   1   -0.00    6.85
  10 -12  -1   -0.00    8.43
  10  12  -1    3.01    4.11
 -10  12   2    0.60    7.28
  10 -12  -2    0.41    6.94
  10  12  -2    2.32    4.07
 -10  12   3   -0.00    8.52
  10 -12  -3    1.06    6.57
  10  12  -3    7.30    4.66
 -10  12   4   23.02   10.30
  10 -12  -4   -0.00    8.65
  10  12  -4    1.06    3.99
 -10  12   5    4.32    6.46
  10 -12  -5    0.00    9.29
  10  12  -5    3.06    4.96
 -10  12   6   -0.00    6.35
  10 -12  -6   -0.00    7.67
  10  12  -6    4.01    5.10
 -10  12   7   -0.00    8.05
  10 -12  -7    3.17    7.54
  10  12  -7   -0.00    4.56
 -10  12   8    2.66    7.65
  10 -12  -8    0.57    7.11
  10  12  -8    0.00    4.74
 -10  12   9    4.06    7.72
  10 -12  -9   18.26   10.08
  10  12  -9   15.59    7.48
 -10  12  10   -0.00    6.93
  10 -12 -10    0.69    6.77
  10  12 -10    0.00    5.88
 -10  12  11    2.52    6.38
  10 -12 -11   -0.00    7.95
  10  12 -11    5.55    6.26
 -10  12  12   12.17    8.46
  10 -12 -12    0.62    5.73
  10  12 -12    2.92    6.61
 -10  12  13    6.77    9.73
  10 -12 -13    2.48    7.89
  10  12 -13   -0.00    5.06
 -10  12  14    2.00    6.75
  10 -12 -14   -0.00    7.02
  10  12 -14    8.72    6.36
 -10  12  15    0.00    7.62
 -10  12  15    4.77    7.96
  10 -12 -15    4.65    7.22
  10  12 -15    6.31    7.06
 -10  12  16   -0.00    7.11
 -10  12  16   -0.00    7.62
  10 -12 -16    0.00    7.42
  10  12 -16   -0.00    6.15
 -10  12  17    6.12    7.82
  10 -12 -17   -0.00    7.34
  10  12 -17    2.92    6.58
 -10  12  18    0.44    7.77
  10 -12 -18    4.42    9.88
 -10  12  19   11.39    8.49
  10 -12 -19    4.39    8.38
 -10  12  20   -0.00    7.02
  10 -12 -20    4.10    7.94
 -10  13   1   -0.00    7.42
  10 -13  -1    3.46    8.35
  10  13  -1    2.95    4.02
 -10  13   2   -0.00    7.78
  10 -13  -2   -0.00    7.15
  10  13  -2   -0.00    3.82
 -10  13   3    0.78    6.19
  10 -13  -3    5.20    7.96
  10  13  -3    4.61    4.55
 -10  13   4    6.82    8.24
  10 -13  -4    0.00    6.53
  10  13  -4   -0.00    4.69
 -10  13   5   -0.00    6.89
  10 -13  -5   -0.00    5.57
  10  13  -5    0.29    5.11
 -10  13   6   -0.00    7.12
  10 -13  -6    7.24    9.42
  10  13  -6    0.00    5.10
 -10  13   7    5.69    9.04
  10 -13  -7    0.00    8.08
  10  13  -7    8.79    6.11
 -10  13   8    1.89    7.14
  10 -13  -8   -0.00    6.46
  10  13  -8    1.77    5.61
 -10  13   9    8.50   10.27
  10 -13  -9   15.81    9.67
  10  13  -9   -0.00    4.91
 -10  13  10   -0.00    7.29
  10 -13 -10    0.00    7.23
  10  13 -10    1.87    5.40
 -10  13  11    5.98    6.93
  10 -13 -11   17.86    9.74
  10  13 -11    0.00    4.54
 -10  13  12    5.89    7.63
  10 -13 -12   -0.00    6.46
  10  13 -12    0.00    5.56
 -10  13  13   11.38    8.45
  10 -13 -13    6.20    7.92
  10  13 -13    2.70    6.02
 -10  13  14    1.73    6.82
  10 -13 -14    4.71    7.47
 -10  13  15    5.01    9.12
  10 -13 -15    5.88    8.86
 -10  13  16    0.00    7.17
  10 -13 -16   -0.00    6.23
 -10  13  17    3.72    7.36
 -10  13  17    3.21    8.45
  10 -13 -17    5.22    7.73
 -10  13  18   -0.00    7.54
 -10  14   1   -0.00    8.39
  10 -14  -1    2.55    7.13
  10  14  -1   -0.00    3.43
 -10  14   2   -0.00    7.43
  10 -14  -2    0.15    7.90
  10  14  -2    2.26    4.29
 -10  14   3    1.79    7.39
  10 -14  -3    2.88    7.39
  10  14  -3    3.45    4.91
 -10  14   4   -0.00    6.86
  10 -14  -4   -0.00    6.61
  10  14  -4   -0.00    4.93
 -10  14   5   -0.00    7.04
  10 -14  -5    3.67    6.61
  10  14  -5    1.02    4.99
 -10  14   6   -0.00    7.97
  10 -14  -6    0.00    5.90
  10  14  -6   -0.00    4.47
 -10  14   7    5.20    7.64
  10 -14  -7    0.00    6.53
  10  14  -7    2.06    5.05
 -10  14   8    0.00    7.40
  10 -14  -8    3.09    8.22
  10  14  -8   -0.00    4.49
 -10  14   9   -0.00    8.88
  10 -14  -9   -0.00    7.94
 -10  14  10    9.14    8.18
  10 -14 -10   -0.00    8.23
 -10  14  11    5.48    8.83
  10 -14 -11    2.35    7.16
 -10  14  12   -0.00    6.36
  10 -14 -12   -0.00    8.33
 -10  14  13    2.89    6.93
  10 -14 -13    0.00    7.71
 -10  14  14    0.49    7.25
 -10  14  15   -0.00    7.10
 -10  14  16    0.06    6.35
 -10  15   1    4.35    8.11
  10  15  -1    0.57    4.31
 -10  15   2   -0.00    7.52
  10  15  -2    1.53    4.90
 -10  15   3    5.80    9.17
  10  15  -3    1.02    4.78
 -10  15   4   -0.00    7.62
 -10  15   5   -0.00    8.08
 -10  15   6   -0.00    7.70
 -10  15   7    0.00    8.62
 -10  15   8    8.63    9.33
 -10  15   9   -0.00    8.52
 -10  15  10    8.29    9.41
 -10  15  11    2.29    7.18
 -10  16   1   -0.00    8.25
 -10  16   2   -0.00    8.01
  -9   0   1    8.16    7.99
  -9   0   1    9.74    6.44
   9   0  -1    5.18    5.90
  -9   0   2    0.12    5.13
  -9   0   2   -0.00    4.55
   9   0  -2   -0.00    5.36
  -9   0   3   87.27   15.26
  -9   0   3   97.87   15.62
   9   0  -3   98.95   15.10
  -9   0   4    2.08    5.92
  -9   0   4   -0.00    4.86
  -9   0   5   19.43    8.00
  -9   0   6    4.16    6.62
  -9   0  11    0.47    5.92
  -9   0  12    3.55    5.99
  -9   0  13  135.66   19.01
   9   0 -13   98.76   17.64
  -9   0  14    0.00    5.67
   9   0 -14   -0.00    7.27
  -9   0  15   27.63    9.62
   9   0 -15   15.34    9.32
  -9   0  16    0.95    5.80
   9   0 -16    2.65    6.37
  -9   0  17    7.73    7.11
   9   0 -17    3.42    6.98
  -9   0  18    1.85    5.70
   9   0 -18   -0.00    7.29
  -9   0  19   22.37   10.12
   9   0 -19   58.55   13.88
  -9   0  20   -0.00    6.84
   9   0 -20    0.93    7.42
  -9   0  21   -0.00    7.56
   9   0 -21    1.03    6.41
  -9   0  22    1.42    7.99
   9   0 -22   -0.00    5.91
  -9   0  23   49.68   13.60
   9   0 -23   14.12    9.62
  -9   0  24   -0.00    8.20
   9   0 -24    1.00    7.23
  -9   0  25   10.93    8.85
   9   0 -25   17.48   10.50
  -9   0  26   -0.00    6.27
   9   0 -26    7.66    7.92
  -9   0  27   -0.00    6.21
   9   0 -27    1.11    7.09
  -9   0  28   -0.00    6.80
  -9   0  29   14.01    8.85
  -9   0  30   -0.00    6.62
  -9   0  31    2.85    7.23
  -9   0  32   -0.00    6.94
  -9   0  33   12.19    8.65
  -9   0  34   -0.00    6.71
  -9   1   1  296.99   32.36
  -9   1   1  267.69   31.39
   9  -1  -1  321.22   32.65
   9   1  -1  323.23   31.52
  -9  -1   1  273.00   30.67
  -9   1   2    2.92    6.34
  -9   1   2    8.35    6.54
   9  -1  -2   10.16    6.73
   9   1  -2    4.11    5.59
  -9  -1   2    8.37    5.84
  -9  -1   2    0.00    4.69
  -9   1   3    3.51    5.82
  -9   1   3   11.21    6.36
   9  -1  -3    0.16    5.26
  -9  -1   3   13.29    6.89
  -9  -1   3    3.35    5.15
  -9   1   4   56.65   12.11
  -9   1   4   47.39   11.09
  -9  -1   4   53.87   11.31
  -9  -1   4   62.58   11.67
  -9  -1   5   92.80   15.15
  -9  -1   6    1.39    5.29
  -9  -1   7   28.92    8.73
  -9  -1   8   -0.00    4.75
   9   1  -9   21.27    8.10
  -9   1  10    2.63    5.22
   9   1 -10   -0.00    5.27
  -9   1  11  103.32   16.45
   9   1 -11   76.80   14.86
  -9   1  12    0.00    5.76
   9   1 -12    5.28    7.67
  -9  -1  12    0.00    6.00
  -9   1  13    9.10    6.19
   9   1 -13    0.00    5.56
  -9  -1  13    1.79    5.69
  -9   1  14    0.49    5.05
   9   1 -14   -0.00    6.59
  -9  -1  14   -0.00    6.12
  -9   1  15   56.15   12.16
   9   1 -15    5.92    8.29
  -9  -1  15   74.91   13.52
  -9   1  16   12.38    7.73
   9   1 -16    0.69    6.49
  -9  -1  16    4.66    6.82
  -9   1  17   39.53   11.49
   9  -1 -17   22.18   10.31
   9   1 -17   34.08   10.56
  -9  -1  17   20.00    9.11
  -9   1  18    0.65    5.35
   9  -1 -18    5.15    7.74
   9   1 -18    2.00    7.17
  -9  -1  18    0.00    6.51
  -9   1  19    1.34    6.37
   9  -1 -19    0.00    7.37
   9   1 -19    0.00    7.52
  -9  -1  19    1.00    7.35
  -9   1  20    5.44    6.54
   9  -1 -20   -0.00    7.77
   9   1 -20   -0.00    7.94
  -9  -1  20   -0.00    6.94
  -9   1  21   34.08   11.58
   9  -1 -21   44.63   13.60
   9   1 -21   37.18   12.23
  -9  -1  21   44.98   12.21
  -9   1  22   -0.00    6.74
   9  -1 -22    5.03    7.12
   9   1 -22    3.78    7.26
  -9  -1  22   -0.00    6.26
  -9   1  23    8.61    7.64
   9  -1 -23   11.04    9.09
   9   1 -23    6.16    8.01
  -9  -1  23    6.31    6.98
  -9   1  24   -0.00    6.25
   9  -1 -24    2.61    7.28
   9   1 -24    1.13    7.76
  -9  -1  24    1.98    7.09
  -9   1  25    4.24    7.97
   9  -1 -25    4.39    8.48
   9   1 -25    9.54    9.51
  -9  -1  25    0.00    6.09
  -9   1  26   -0.00    7.91
   9   1 -26   -0.00    7.70
  -9  -1  26    0.00    7.10
  -9   1  27   13.32    9.98
   9   1 -27   13.63   10.27
  -9  -1  27   29.31   10.28
  -9   1  28   -0.00    7.54
   9   1 -28   -0.00    7.93
  -9  -1  28   -0.00    5.16
  -9   1  29    2.72    7.68
  -9  -1  29   -0.00    5.63
  -9   1  30    6.49    6.42
  -9  -1  30    0.79    7.05
  -9   1  31    5.67    7.12
  -9  -1  31    4.03    6.94
  -9   1  32   -0.00    5.91
  -9  -1  32   -0.00    6.89
  -9   1  33    2.63    8.18
  -9  -1  33    1.03    6.26
  -9   1  34   -0.00    6.41
  -9  -1  34   -0.00    6.55
  -9   2   1   14.77    7.92
   9   2  -1   48.81    9.62
   9   2  -1   24.97    7.15
   9   2  -1   23.38    7.98
  -9  -2   1   42.91    9.60
  -9   2   2    0.00    6.47
   9   2  -2    1.92    5.06
  -9  -2   2    9.78    6.02
  -9   2   3  123.71   17.97
   9   2  -3   94.67   14.58
  -9  -2   3   84.59   14.09
  -9   2   4   11.50    7.11
   9   2  -4   -0.00    4.79
  -9  -2   4    7.45    5.77
  -9   2   5   21.79    8.15
   9   2  -5   11.84    6.48
  -9  -2   5    0.00    5.19
   9   2  -6    7.37    5.91
  -9  -2   6   -0.00    5.56
   9   2  -7   43.57   10.64
  -9  -2   7   67.39   12.16
  -9   2   8   23.48    8.84
   9   2  -8   14.11    7.17
  -9  -2   8   20.71    7.95
  -9   2   9   34.02    9.86
   9   2  -9   17.52    7.92
  -9  -2   9   25.88    8.70
  -9   2  10    6.42    5.65
   9   2 -10   -0.00    5.33
  -9   2  11    7.73    6.50
   9   2 -11    0.30    6.10
  -9   2  12    7.97    7.32
   9   2 -12   -0.00    6.33
  -9   2  13   11.94    7.51
   9   2 -13   21.88    9.45
  -9  -2  13   28.45    9.42
  -9   2  14   27.40    9.47
   9   2 -14   18.21    9.24
  -9  -2  14   22.12    8.55
  -9   2  15    0.00    5.49
   9   2 -15    2.15    6.65
  -9  -2  15   13.91    7.95
  -9   2  16   -0.00    5.63
   9   2 -16    0.50    6.17
  -9  -2  16   -0.00    5.67
  -9   2  17   44.41   11.60
   9   2 -17   13.13    8.93
  -9  -2  17   30.86   10.78
  -9   2  18    2.80    6.64
   9   2 -18    0.00    7.09
  -9  -2  18    4.22    7.12
  -9   2  19   58.93   13.98
   9   2 -19   41.65   12.12
  -9  -2  19   63.64   13.69
  -9   2  20   14.29    8.03
   9   2 -20    0.00    7.15
  -9  -2  20    2.03    5.79
  -9   2  21    1.17    5.74
   9  -2 -21    1.91    7.54
   9   2 -21    0.00    7.73
  -9  -2  21   10.30    7.51
  -9   2  22   16.58    8.33
   9  -2 -22    6.26    8.98
   9   2 -22   -0.00    7.68
  -9  -2  22    0.00    7.33
  -9   2  23   36.20   10.78
   9  -2 -23   31.72   13.08
   9   2 -23   38.33   12.94
  -9  -2  23   54.03   13.06
  -9   2  24    1.97    6.65
   9  -2 -24    2.78    7.27
   9   2 -24    2.72    7.32
  -9  -2  24    3.51    8.25
  -9   2  25    5.50    8.73
   9   2 -25    0.00    6.34
  -9  -2  25    0.00    7.12
  -9   2  26   10.35    9.01
   9   2 -26   -0.00    8.62
  -9  -2  26    2.22    7.63
  -9   2  27    6.52    8.36
   9   2 -27    3.61    7.23
  -9  -2  27    5.75    7.66
  -9   2  28    4.52    6.71
   9   2 -28    1.65    7.26
  -9  -2  28   -0.00    6.91
  -9   2  29    0.30    7.44
   9   2 -29   -0.00    8.19
  -9  -2  29    7.17    7.53
  -9   2  30    0.38    7.06
   9   2 -30   -0.00    7.68
  -9  -2  30    9.32    8.95
  -9   2  31    0.43    6.27
  -9  -2  31   -0.00    5.75
  -9   2  32    3.46    7.01
  -9  -2  32   -0.00    7.50
  -9   2  33   -0.00    9.74
  -9  -2  33    3.13    7.73
  -9  -2  34    4.28    8.05
  -9   3   1  101.72   17.91
   9   3  -1  148.97   16.90
   9   3  -1  128.79   15.63
   9   3  -1   87.71   14.76
  -9  -3   1  121.38   16.46
  -9   3   2   11.36    8.14
   9   3  -2   37.64    8.07
   9   3  -2   26.34    7.49
  -9  -3   2   19.99    7.29
  -9   3   3   -0.00    6.13
   9   3  -3   -0.00    4.41
   9   3  -3    0.24    5.28
  -9  -3   3   -0.00    4.74
  -9   3   4    3.33    6.61
  -9   3   4    0.00    6.02
   9  -3  -4    4.49    6.53
   9  -3  -4    2.29    6.09
   9   3  -4   -0.00    5.71
  -9  -3   4    0.45    5.07
  -9   3   5   50.50   12.02
  -9   3   5   39.97   11.28
   9  -3  -5   15.87    8.30
   9  -3  -5   61.18   12.88
   9   3  -5   33.08    9.40
  -9  -3   5   57.11   10.71
  -9   3   6   29.45   10.02
   9  -3  -6   46.94   11.06
   9  -3  -6   32.96   10.50
   9   3  -6   36.53   10.07
  -9  -3   6   36.69    9.26
  -9   3   7   21.09    8.49
   9  -3  -7   17.62    8.82
   9   3  -7   11.81    7.64
  -9  -3   7   34.67    8.81
  -9   3   8    1.36    5.53
   9  -3  -8    5.71    6.37
   9   3  -8   -0.00    5.62
  -9  -3   8    0.00    5.72
  -9   3   9   16.74    8.67
   9  -3  -9   -0.00    6.61
   9   3  -9   13.33    7.46
  -9  -3   9    2.17    5.43
  -9   3  10    3.61    6.81
   9  -3 -10    0.00    6.31
   9   3 -10    6.82    6.77
  -9  -3  10    5.19    6.22
  -9   3  11  112.96   17.41
   9  -3 -11   62.47   15.29
   9   3 -11  111.18   16.60
  -9   3  12   17.12    9.13
   9  -3 -12   18.95    8.51
   9   3 -12   21.37    8.99
  -9   3  13    3.03    8.11
   9   3 -13   16.54    7.74
  -9   3  14   -0.00    6.49
   9   3 -14   -0.00    6.70
  -9  -3  14    5.29    5.98
  -9   3  15   51.88   11.96
   9   3 -15   34.23   10.46
  -9  -3  15   18.10    9.03
  -9   3  16    5.65    6.28
   9   3 -16    5.40    7.35
  -9  -3  16   15.89    8.78
  -9   3  17   20.17    8.78
   9   3 -17   14.49    7.51
  -9  -3  17   20.11    9.19
  -9   3  18    1.09    5.59
   9   3 -18   -0.00    7.02
  -9  -3  18   -0.00    7.53
  -9   3  19    0.17    6.33
   9   3 -19    8.99    7.68
  -9  -3  19   -0.00    6.82
  -9   3  20   16.65    8.30
   9   3 -20    6.37    7.58
  -9  -3  20    1.40    7.59
  -9   3  21   44.12   11.62
   9   3 -21   27.43   11.11
  -9  -3  21   41.36   11.16
  -9   3  22   10.28    7.53
   9   3 -22   -0.00    6.67
  -9  -3  22   19.50    9.39
  -9   3  23    5.08    7.74
   9   3 -23    6.35    8.81
  -9  -3  23    6.75    8.29
  -9   3  24   -0.00    6.11
   9   3 -24    3.27    7.69
  -9  -3  24    3.48    7.48
  -9   3  25   18.79    8.92
   9   3 -25   12.58    8.97
  -9  -3  25    9.73    8.92
  -9   3  26    3.02    6.96
   9   3 -26    1.34    8.16
  -9  -3  26    6.19    7.26
  -9   3  27    0.00    5.84
   9   3 -27   -0.00    7.90
  -9  -3  27    0.39    7.54
  -9   3  28    5.20    7.46
   9   3 -28   -0.00    7.69
  -9  -3  28    6.78    7.26
  -9   3  29   -0.00    6.88
   9   3 -29   -0.00    7.36
  -9  -3  29   -0.00    6.94
  -9   3  30    6.33    8.12
   9   3 -30   11.35    8.74
  -9  -3  30   -0.00    8.11
  -9   3  31    4.28    6.74
   9   3 -31    1.78    7.62
  -9  -3  31    2.58    5.56
  -9   3  32   21.89   10.21
  -9  -3  32    0.00    6.57
  -9   3  33   -0.00    6.68
  -9  -3  33    6.93    7.90
  -9  -3  34    4.84    7.50
  -9   4   1   -0.00    6.81
   9  -4  -1    3.18    5.48
   9   4  -1   -0.00    3.96
   9   4  -1   -0.00    5.09
  -9  -4   1   -0.00    5.01
  -9   4   2   22.33    9.61
  -9   4   2   36.09   11.03
   9  -4  -2    7.52    7.43
   9  -4  -2   31.75   10.33
   9   4  -2   46.06    8.87
   9   4  -2   18.04    6.81
  -9  -4   2   40.96    9.23
  -9   4   3   41.07   11.33
  -9   4   3   44.87   12.02
   9  -4  -3   32.80   10.38
   9  -4  -3   37.89   11.39
   9   4  -3   46.11    9.40
   9   4  -3   31.16    8.76
  -9  -4   3   31.83    9.03
  -9   4   4   41.53   11.15
  -9   4   4   32.60   10.97
   9  -4  -4   25.26    9.33
   9  -4  -4   35.60   10.71
   9   4  -4   45.83    9.24
   9   4  -4   23.83    7.98
  -9  -4   4   29.10    8.02
  -9   4   5   53.81   12.99
  -9   4   5   71.38   14.74
   9  -4  -5   32.46   11.11
   9  -4  -5   60.83   13.65
   9   4  -5   75.88   12.27
   9   4  -5   72.46   12.48
  -9  -4   5   89.27   13.17
  -9   4   6   -0.00    7.39
  -9   4   6    1.59    6.55
   9  -4  -6    8.80    7.42
   9  -4  -6    3.33    6.45
   9   4  -6    7.28    6.59
  -9  -4   6   -0.00    5.00
  -9   4   7   40.87   12.12
   9  -4  -7   32.37    9.86
   9  -4  -7   40.47   11.34
   9   4  -7   41.63   10.54
  -9  -4   7   57.70   11.16
  -9   4   8   66.72   14.18
   9  -4  -8   84.31   15.83
   9   4  -8   54.43   11.76
  -9  -4   8   76.65   12.84
  -9   4   9   61.94   13.17
   9  -4  -9   77.14   14.50
   9   4  -9   47.39   10.68
  -9  -4   9   24.52    8.67
  -9   4  10    2.19    7.33
   9  -4 -10   -0.00    5.69
   9   4 -10   -0.00    5.38
  -9  -4  10    4.71    5.91
  -9   4  11    4.88    7.74
   9  -4 -11   -0.00    6.26
   9   4 -11    0.64    5.29
  -9   4  12    7.46    6.85
   9  -4 -12    2.68    6.65
   9   4 -12   13.65    7.86
  -9   4  13   31.08   10.82
   9  -4 -13   54.65   13.79
   9   4 -13   22.45    8.80
  -9   4  14    8.75    8.11
   9  -4 -14    5.19    7.42
   9   4 -14    1.84    5.56
  -9  -4  14    3.86    6.47
  -9   4  15   18.87    9.05
   9  -4 -15   17.73    9.31
   9   4 -15    7.85    7.27
  -9  -4  15   23.46    8.86
  -9   4  16    4.86    5.49
   9  -4 -16    0.32    8.09
   9   4 -16    3.87    6.24
  -9  -4  16    2.75    7.04
  -9   4  17   19.18   10.09
   9  -4 -17    5.15    7.52
   9   4 -17   19.78    9.29
  -9  -4  17    8.85    8.13
  -9   4  18   23.03   10.90
   9  -4 -18   43.04   12.54
   9   4 -18   31.39   11.34
  -9  -4  18   48.48   12.10
  -9   4  19   39.21   11.55
   9   4 -19   23.68   11.04
  -9  -4  19   28.00   10.79
  -9   4  20    0.00    7.04
   9   4 -20   -0.00    7.23
  -9  -4  20    7.59    7.47
  -9   4  21   -0.00    5.46
   9   4 -21   -0.00    6.84
  -9  -4  21    0.49    6.94
  -9   4  22    8.20    8.69
   9   4 -22    7.06    7.98
  -9  -4  22    0.00    6.70
  -9   4  23   14.15    8.21
   9   4 -23   29.40   11.75
  -9  -4  23    8.36    8.39
  -9   4  24    1.99    6.29
   9   4 -24    6.45    8.15
  -9  -4  24    0.00    7.06
  -9   4  25   -0.00    6.42
   9   4 -25    2.37    7.63
  -9  -4  25    0.00    7.30
  -9   4  26   -0.00    7.27
   9   4 -26   -0.00    6.86
  -9  -4  26   -0.00    7.06
  -9   4  27    0.00    7.04
   9   4 -27   11.26    7.97
  -9  -4  27    8.30    8.46
  -9   4  28    8.35    7.88
   9   4 -28   -0.00    7.49
  -9  -4  28   -0.00    7.84
  -9   4  29   12.95    9.90
   9   4 -29    1.46    8.19
  -9  -4  29    2.59    7.22
  -9   4  30    7.15    7.80
   9   4 -30   14.05   10.72
  -9  -4  30    0.69    6.46
  -9   4  31   -0.00    6.49
   9   4 -31   -0.00    7.46
  -9  -4  31    3.09    6.66
  -9   4  32    1.49    6.43
   9   4 -32   -0.00    8.48
  -9  -4  32   -0.00    8.48
  -9   4  33   -0.00    6.52
  -9  -4  33   10.10    8.14
  -9   5   1   93.53   17.27
   9  -5  -1   44.03   12.85
   9  -5  -1   77.04   15.57
   9   5  -1   96.93   12.83
   9   5  -1  108.76   13.87
  -9  -5   1   68.38   11.85
  -9   5   2   46.87   12.19
   9  -5  -2    9.04    8.26
   9  -5  -2   67.60   13.80
   9   5  -2   27.31    7.87
   9   5  -2   55.04    9.58
  -9  -5   2   71.15   11.16
  -9   5   3    0.00    6.43
  -9   5   3    3.83    7.08
   9  -5  -3    0.19    7.02
   9  -5  -3   -0.00    7.45
   9   5  -3    2.41    5.04
   9   5  -3    5.35    5.89
  -9  -5   3    7.66    6.02
  -9   5   4   51.63   12.42
  -9   5   4   64.17   13.96
   9  -5  -4   19.67    9.65
   9  -5  -4   61.62   14.29
   9   5  -4   67.55   11.16
   9   5  -4   33.39    9.16
  -9  -5   4   40.96    9.35
  -9   5   5   26.89   10.01
  -9   5   5   37.78   11.44
   9  -5  -5    6.03    8.04
   9  -5  -5   34.41   11.07
   9   5  -5   45.09    9.22
   9   5  -5   27.50    8.76
  -9  -5   5   25.75    7.47
  -9   5   6   51.11   12.64
  -9   5   6   36.43   10.79
   9  -5  -6   16.08    8.56
   9  -5  -6   18.78    8.84
   9   5  -6   22.37    8.04
   9   5  -6   26.84    8.04
  -9  -5   6   29.70    8.40
   9  -5  -7   58.38   12.45
   9  -5  -7   39.16   12.04
   9   5  -7   44.95   10.34
  -9  -5   7   63.53   11.36
  -9   5   8   -0.00    6.35
   9  -5  -8    0.42    5.33
   9  -5  -8   -0.00    8.62
   9   5  -8    0.02    4.85
  -9  -5   8    0.11    5.24
  -9   5   9    0.00    7.40
   9  -5  -9    1.60    6.20
   9   5  -9    8.27    5.95
  -9  -5   9    1.57    4.83
  -9   5  10    7.62    7.35
   9  -5 -10   -0.00    6.68
   9   5 -10    8.65    5.79
  -9  -5  10    6.69    6.55
  -9   5  11   60.85   14.21
   9  -5 -11   17.84    8.78
   9   5 -11   49.63   11.35
  -9  -5  11   44.51   10.77
  -9   5  12   25.20    9.67
   9  -5 -12   10.11    8.48
   9   5 -12    7.43    7.07
  -9   5  13    4.48    6.17
   9  -5 -13    9.19    8.11
   9   5 -13    3.90    6.46
  -9   5  14   24.27    9.58
   9  -5 -14   15.42    9.22
   9   5 -14   10.39    6.97
  -9  -5  14    5.13    7.12
  -9   5  15    9.91    7.80
   9  -5 -15   21.23   10.71
   9   5 -15   12.36    7.16
  -9  -5  15   17.07    8.12
  -9   5  16   21.12   10.07
   9  -5 -16   15.53    9.18
   9   5 -16   21.75    8.66
  -9  -5  16   13.46    8.32
  -9   5  17   23.87   10.36
   9  -5 -17   11.52    9.69
   9   5 -17   22.23    9.52
  -9  -5  17   23.96    9.41
  -9   5  18    0.00    6.89
   9   5 -18   -0.00    7.77
  -9  -5  18    2.91    6.62
  -9   5  19   -0.00    7.18
   9   5 -19    5.27    7.66
  -9  -5  19    1.79    6.42
  -9   5  20    6.05    6.85
   9   5 -20    6.04    6.58
  -9  -5  20    7.12    8.06
  -9   5  21   23.00    9.79
   9   5 -21    6.78    8.21
  -9  -5  21   22.31   10.17
  -9   5  22   13.41    8.59
   9   5 -22    8.38    8.29
  -9  -5  22    9.64    8.33
  -9   5  23    3.91    5.87
   9   5 -23    4.16    6.55
  -9  -5  23   -0.00    7.58
  -9   5  24    6.75    7.30
   9   5 -24    0.00    7.43
  -9  -5  24    5.67    7.33
  -9   5  25    1.90    6.13
   9   5 -25    9.18    7.74
  -9  -5  25    2.05    6.54
  -9   5  26   16.93    8.97
   9   5 -26    2.38    8.28
  -9  -5  26    0.00    6.18
  -9   5  27    6.35    7.71
   9   5 -27    1.67    8.41
  -9  -5  27   12.63    8.36
  -9   5  28   -0.00    5.65
   9   5 -28    6.74    8.15
  -9  -5  28    0.85    6.86
  -9   5  29   14.99    8.58
   9   5 -29    0.77    6.93
  -9  -5  29   -0.00    7.84
  -9   5  30   -0.00    6.44
   9   5 -30    1.24    8.02
  -9  -5  30   -0.00    7.06
  -9   5  31   -0.00    7.20
   9   5 -31    4.36    9.41
  -9  -5  31    8.52    7.56
  -9   5  32    0.11    6.12
   9   5 -32   -0.00    6.30
  -9  -5  32   -0.00    6.80
   9   5 -33    0.00    7.41
  -9  -5  33    3.05    6.83
  -9   6   1   -0.00    6.25
   9  -6  -1    2.16    6.35
   9  -6  -1   -0.00    7.55
   9   6  -1    0.94    4.36
  -9  -6   1    4.96    4.89
  -9   6   2   60.45   13.71
   9  -6  -2   63.18   13.50
   9  -6  -2   68.00   15.21
   9   6  -2   49.61   10.06
  -9  -6   2   77.70   11.84
  -9   6   3   28.56   11.03
   9  -6  -3   21.57    9.38
   9  -6  -3   10.96    9.10
   9   6  -3   21.25    7.30
  -9  -6   3   39.11    8.27
  -9   6   4   19.82   10.03
  -9   6   4   20.05    8.67
   9  -6  -4   14.20    9.58
   9  -6  -4   14.67    8.53
   9   6  -4   10.32    5.85
  -9  -6   4   15.69    6.44
  -9   6   5    0.00    7.97
  -9   6   5    0.00    7.19
   9  -6  -5   14.10    8.80
   9  -6  -5    1.60    8.03
   9   6  -5   17.84    6.96
  -9  -6   5    4.10    5.80
  -9   6   6    4.78    7.54
  -9   6   6    9.26    7.90
   9  -6  -6    0.95    7.77
   9  -6  -6   -0.00    6.96
   9   6  -6    9.19    5.96
  -9  -6   6   11.38    6.24
  -9   6   7   10.09    9.54
  -9   6   7   24.31    9.61
   9  -6  -7   10.26    7.70
   9  -6  -7    9.68    8.32
   9   6  -7   10.83    6.23
  -9  -6   7   14.80    6.41
  -9   6   8   43.57   12.67
   9  -6  -8   62.94   13.54
   9  -6  -8   43.12   12.13
   9   6  -8   45.30   10.59
  -9  -6   8   53.41   10.68
  -9   6   9   -0.00    7.72
   9  -6  -9   13.97    7.82
   9  -6  -9   12.20    8.55
   9   6  -9    4.62    5.61
  -9  -6   9    7.98    6.23
  -9   6  10   -0.00    6.27
   9  -6 -10    3.90    5.82
   9   6 -10    4.94    5.78
  -9  -6  10    1.44    5.63
  -9   6  11    0.00    7.09
   9  -6 -11   -0.00    5.55
   9   6 -11    2.60    5.71
  -9  -6  11    0.92    5.19
  -9   6  12   13.96    8.93
   9  -6 -12   25.82   11.22
   9   6 -12   20.77    8.48
  -9   6  13   23.74   10.67
   9  -6 -13   20.42    9.17
   9   6 -13    0.00    6.31
  -9   6  14   33.28   12.19
   9  -6 -14   36.14   11.71
   9   6 -14   18.60    8.23
  -9  -6  14   24.16    9.47
  -9   6  15   10.81    6.91
   9   6 -15   26.07    8.99
  -9  -6  15   17.59    9.09
  -9   6  16    0.00    6.86
   9   6 -16    7.73    6.98
  -9  -6  16   -0.00    6.46
  -9   6  17    0.00    6.60
   9   6 -17    3.72    7.00
  -9  -6  17    7.20    7.45
  -9   6  18   52.17   12.92
   9   6 -18   11.19    8.38
  -9  -6  18   16.21    9.41
  -9   6  19    7.90    8.76
   9   6 -19    8.70    7.02
  -9  -6  19    4.15    7.36
  -9   6  20    1.69    5.95
   9   6 -20    0.00    6.06
  -9  -6  20    3.29    7.03
  -9   6  21    5.82    6.48
   9   6 -21    4.45    6.88
  -9  -6  21   -0.00    6.33
  -9   6  22   -0.00    6.77
   9   6 -22   -0.00    7.56
  -9  -6  22    3.27    7.03
  -9   6  23   17.09    8.93
   9   6 -23   -0.00    5.71
  -9  -6  23    8.51    7.44
  -9   6  24    6.37    7.03
   9   6 -24    5.04    8.01
  -9  -6  24   20.22    9.57
  -9   6  25    0.00    7.24
   9   6 -25    3.62    6.72
  -9  -6  25   -0.00    6.48
  -9   6  26    8.90    7.33
   9   6 -26    1.75    6.46
  -9  -6  26    9.36    8.24
  -9   6  27   -0.00    5.48
   9   6 -27    0.56    6.87
  -9  -6  27   -0.00    6.28
  -9   6  28    2.49    6.51
   9   6 -28    3.62    6.62
  -9  -6  28   -0.00    6.62
  -9   6  29    1.93    6.23
   9   6 -29   -0.00    7.26
  -9  -6  29   -0.00    6.79
  -9   6  30    3.12    6.33
   9   6 -30    0.75    7.97
  -9  -6  30    2.03    6.88
  -9   6  31    6.51    7.88
   9   6 -31    0.00    6.94
  -9  -6  31    3.28    8.21
  -9   6  32    3.46    6.30
   9   6 -32    1.05    7.95
  -9  -6  32   -0.00    7.59
   9   6 -33   -0.00    7.96
  -9  -6  33   -0.00    7.32
   9   6 -34    0.50    8.51
  -9   7   1   12.48    8.54
   9  -7  -1   -0.00    7.62
   9   7  -1   12.03    5.59
  -9   7   2   11.28    8.54
   9  -7  -2   -0.00    5.57
   9   7  -2    4.97    5.00
  -9   7   3    3.66    6.42
   9  -7  -3   -0.00    5.89
   9  -7  -3    2.60    7.23
   9   7  -3    2.21    4.48
  -9   7   4   10.83    8.09
   9  -7  -4   16.63    9.21
   9  -7  -4   19.44   10.18
   9   7  -4    8.79    5.61
  -9   7   5   22.95    9.43
   9  -7  -5    6.14    7.44
   9  -7  -5    4.09    7.05
   9   7  -5    7.45    5.31
  -9   7   6   35.05   11.44
  -9   7   6   23.34   10.10
   9  -7  -6   16.42    9.72
   9   7  -6   32.23    8.26
  -9  -7   6   35.93    8.43
  -9   7   7    6.26    8.22
  -9   7   7   14.19    9.18
   9  -7  -7   -0.00    5.51
   9  -7  -7    2.27    7.18
   9   7  -7   -0.00    4.91
  -9  -7   7    0.00    5.21
  -9   7   8    5.08    7.89
   9  -7  -8    2.82    6.64
   9  -7  -8   -0.00    7.28
   9   7  -8   -0.00    5.11
  -9  -7   8    1.04    4.68
  -9   7   9    2.38    6.30
   9  -7  -9    4.81    6.93
   9  -7  -9   11.87    8.53
   9   7  -9   10.69    6.32
  -9  -7   9   14.10    6.75
  -9   7  10   17.52    8.83
   9  -7 -10    7.23    7.99
   9  -7 -10    9.68    8.71
   9   7 -10    6.55    6.55
  -9  -7  10   16.99    7.13
  -9   7  11   14.82    9.10
   9  -7 -11   23.14    9.83
   9  -7 -11   24.44   10.13
   9   7 -11   11.39    6.58
  -9  -7  11    9.05    6.62
  -9   7  12   20.40   10.16
   9  -7 -12   23.80    9.24
   9   7 -12   19.82    9.01
  -9   7  13    2.22    7.29
   9   7 -13    9.56    6.11
  -9   7  14    6.33    7.92
   9   7 -14    7.51    6.20
  -9  -7  14    0.00    6.14
  -9   7  15    9.49    8.97
   9   7 -15    4.42    6.56
  -9  -7  15    2.85    6.60
  -9   7  16   25.85   11.03
   9   7 -16   12.70    7.69
  -9  -7  16   26.93    9.70
  -9   7  17    6.47    8.79
   9   7 -17    0.00    5.93
  -9  -7  17   -0.00    6.56
  -9   7  18    0.00    6.92
   9   7 -18    1.60    6.15
  -9  -7  18    2.78    5.92
  -9   7  19    0.00    6.30
   9   7 -19    2.81    6.53
  -9  -7  19    1.32    6.14
  -9   7  20   19.49    9.40
   9   7 -20    6.58    7.68
  -9  -7  20    0.40    6.19
  -9   7  21    2.67    7.12
   9   7 -21   12.05    8.37
  -9  -7  21    0.12    6.21
  -9   7  22    6.10    8.90
   9   7 -22   16.04    8.75
  -9  -7  22    8.51    8.25
  -9   7  23    7.78    7.49
   9   7 -23    2.07    5.43
  -9  -7  23    4.78    6.53
  -9   7  24    4.79    7.08
   9   7 -24   -0.00    5.80
  -9  -7  24   -0.00    6.25
  -9   7  25   12.23    8.27
   9   7 -25   -0.00    7.25
  -9  -7  25    1.83    6.90
  -9   7  26    9.62    7.97
   9   7 -26   13.26   10.19
  -9  -7  26    3.66    6.79
  -9   7  27    0.00    7.46
   9   7 -27   -0.00    6.61
  -9  -7  27    4.58    7.35
  -9   7  28    3.88    7.09
   9   7 -28    2.44    8.62
  -9  -7  28    1.31    7.26
  -9   7  29    0.00    7.57
   9   7 -29    2.13    6.96
  -9  -7  29   -0.00    7.12
  -9   7  30    4.80    7.98
   9   7 -30    6.23    7.28
  -9  -7  30    1.24    6.30
  -9   7  31   -0.00    7.16
   9   7 -31   -0.00    8.58
  -9  -7  31    0.51    7.75
   9   7 -32   -0.00    7.42
  -9  -7  32   14.88    9.92
   9   7 -33    1.09    6.38
   9   7 -34   10.01    8.39
   9  -8  -1    0.00    7.83
   9   8  -1   13.82    5.56
   9  -8  -2    8.29    9.18
   9   8  -2   13.01    5.67
   9  -8  -3    3.03    5.89
   9   8  -3    0.64    4.06
   9  -8  -4    0.00    7.47
   9   8  -4   31.44    8.16
   9  -8  -5    0.01    7.12
   9  -8  -5    1.75    7.36
   9   8  -5    2.58    5.07
   9  -8  -6    2.11    8.14
   9  -8  -6    2.75    7.56
   9   8  -6    3.35    5.42
  -9   8   7   -0.00    7.00
   9  -8  -7    1.23    6.28
   9   8  -7    0.84    4.86
  -9   8   8   55.73   13.16
  -9   8   8   37.16   12.44
   9  -8  -8   41.09   11.57
   9   8  -8   24.87    8.21
  -9   8   9    1.85    7.45
  -9   8   9    4.23    7.54
   9  -8  -9    3.27    5.77
   9   8  -9    5.30    6.20
  -9   8  10   14.71    8.97
   9  -8 -10    3.97    7.03
   9   8 -10   -0.00    5.86
  -9   8  11    5.00    7.98
   9  -8 -11    1.08    7.92
   9   8 -11    6.31    6.66
  -9  -8  11    0.00    4.90
  -9   8  12   14.33    9.11
   9  -8 -12    8.62    8.23
   9   8 -12    4.61    7.02
  -9   8  13    1.81    8.11
   9  -8 -13    1.55    7.34
   9   8 -13    0.00    5.58
  -9   8  14   16.83   10.29
   9  -8 -14   16.81    8.88
   9   8 -14    9.58    6.96
  -9  -8  14   15.34    8.31
  -9   8  15   -0.00    6.88
   9   8 -15   -0.00    6.13
  -9  -8  15    7.55    6.89
  -9   8  16   -0.00    7.15
   9   8 -16    1.42    4.63
  -9  -8  16   -0.00    4.90
  -9   8  17   -0.00    7.85
   9   8 -17    0.00    7.46
  -9  -8  17    1.68    5.63
  -9   8  18    7.77    8.95
   9   8 -18    2.21    6.50
  -9  -8  18   10.49    7.16
  -9   8  19   -0.00    6.17
   9   8 -19    2.39    6.70
  -9  -8  19    0.00    6.14
  -9   8  20    0.00    7.53
   9   8 -20    3.15    5.98
  -9  -8  20    1.87    7.00
  -9   8  21    0.00    7.61
   9   8 -21    1.73    7.73
  -9  -8  21    0.14    5.65
  -9   8  22    0.00    5.73
   9   8 -22    0.00    6.70
  -9  -8  22    0.86    6.26
  -9   8  23    8.57    8.76
   9   8 -23   14.11    8.51
  -9  -8  23    8.40    7.89
  -9   8  24    5.32    8.24
   9   8 -24    0.00    6.94
  -9  -8  24    4.11    6.84
  -9   8  25    0.00    6.30
   9   8 -25    1.73    7.81
  -9  -8  25    2.28    7.33
  -9   8  26    0.00    7.99
   9   8 -26    3.42    6.70
  -9  -8  26    2.96    7.14
  -9   8  27   11.79    8.33
   9   8 -27    1.96    7.15
  -9  -8  27    5.58    9.29
  -9   8  28    2.30    6.64
   9   8 -28    0.00    8.36
  -9  -8  28    1.38    6.59
  -9   8  29    2.24    8.55
   9   8 -29    2.04    8.26
  -9  -8  29   -0.00    7.11
  -9   8  30    0.00    7.03
   9   8 -30    0.98    8.45
  -9  -8  30    3.18    9.07
   9   8 -31    4.32    8.05
  -9  -8  31    0.00    7.09
   9   8 -32   -0.00    7.73
  -9  -8  32   -0.00    8.16
   9   8 -33    5.53    8.89
  -9   9   1    0.13    6.51
   9  -9  -1   -0.00    6.63
   9   9  -1    1.70    3.71
  -9   9   2   10.36    9.99
   9  -9  -2   13.32    9.71
   9   9  -2   17.06    5.72
  -9   9   3    0.00    7.18
   9  -9  -3    0.01    6.53
   9   9  -3    0.00    4.31
  -9   9   4    6.20    8.33
   9  -9  -4    2.19    7.07
   9   9  -4    2.86    4.78
  -9   9   5   -0.00    7.61
   9  -9  -5    0.30    7.03
   9   9  -5    0.34    4.48
  -9   9   6   47.50   13.47
   9  -9  -6   52.45   13.28
   9   9  -6   45.83    9.48
  -9   9   7    0.00    6.63
   9  -9  -7   -0.00    6.62
   9   9  -7    3.46    5.67
  -9   9   8    2.59    5.75
   9  -9  -8    2.91    8.20
   9   9  -8    0.07    4.90
  -9   9   9   -0.00    8.49
  -9   9   9    0.00    7.64
   9  -9  -9   -0.00    5.66
   9   9  -9    9.56    6.53
  -9   9  10    9.46    8.07
  -9   9  10    7.62    7.59
   9  -9 -10   14.12    8.00
   9   9 -10    7.06    6.62
  -9   9  11   -0.00    7.48
   9  -9 -11   -0.00    6.35
   9   9 -11    0.80    5.62
  -9   9  12   40.70   11.88
   9  -9 -12   18.85    9.04
   9   9 -12    4.48    6.30
  -9   9  13    6.22    6.80
   9  -9 -13    0.60    6.73
   9   9 -13    1.46    5.60
  -9   9  14    3.08    6.17
   9  -9 -14   -0.00    7.20
   9   9 -14   -0.00    6.86
  -9   9  15    4.05    7.21
   9  -9 -15   -0.00    7.34
   9   9 -15   -0.00    6.14
  -9   9  16   13.57    9.66
   9  -9 -16   15.39   10.16
   9   9 -16   18.57    7.43
  -9   9  17   -0.00    7.66
   9   9 -17    0.00    5.48
  -9  -9  17    3.95    5.91
  -9   9  18    8.50    8.12
   9   9 -18    3.57    5.95
  -9  -9  18    0.65    6.23
  -9   9  19   -0.00    7.01
   9   9 -19    0.00    7.21
  -9  -9  19    6.19    7.58
  -9   9  20    5.11    7.27
   9   9 -20    0.00    6.99
  -9  -9  20    3.41    7.22
  -9   9  21    0.08    6.08
   9   9 -21   -0.00    6.20
  -9  -9  21    6.90    7.44
  -9   9  22    7.55    8.44
   9   9 -22    0.12    6.95
  -9  -9  22    3.96    7.17
  -9   9  23    2.43    7.13
   9   9 -23    5.33    6.70
  -9  -9  23    0.59    6.69
  -9   9  24    0.16    7.60
   9   9 -24    3.39    6.86
  -9  -9  24    4.13    6.96
  -9   9  25   -0.00    6.43
   9   9 -25    2.13    6.93
  -9  -9  25   -0.00    6.57
  -9   9  26    1.59    6.44
   9   9 -26   -0.00    6.53
  -9  -9  26    2.06    7.51
  -9   9  27    1.32    7.51
   9   9 -27   -0.00    7.47
  -9  -9  27    1.80    8.06
  -9   9  28    3.97    6.97
   9   9 -28    0.00    7.78
  -9  -9  28    5.66    8.31
  -9   9  29    0.00    8.15
   9   9 -29    0.00    8.11
  -9  -9  29   -0.00    8.69
   9   9 -30    3.26    7.35
  -9  -9  30    3.16    7.82
  -9  -9  31   -0.00    7.77
  -9  10   1    1.57    6.12
   9 -10  -1    0.65    7.29
   9  10  -1    2.71    3.54
  -9  10   2   15.23    8.99
   9 -10  -2    6.15    8.91
   9  10  -2   16.84    5.94
  -9  10   3    8.21    7.65
   9 -10  -3    8.12    8.71
   9  10  -3    2.09    3.85
  -9  10   4   14.49    9.15
   9 -10  -4   33.32   11.56
   9  10  -4   26.10    7.34
  -9  10   5   -0.00    6.36
   9 -10  -5   -0.00    6.80
   9  10  -5   -0.00    4.81
  -9  10   6    5.47    7.05
   9 -10  -6    3.15    7.78
   9  10  -6   -0.00    4.35
  -9  10   7    0.00    5.90
   9 -10  -7   -0.00    7.80
   9  10  -7    3.17    5.22
  -9  10   8   31.46   10.99
   9 -10  -8   14.45    9.20
   9  10  -8    5.09    6.00
  -9  10   9    4.71    7.69
   9 -10  -9    2.40    6.64
   9  10  -9    3.19    5.73
  -9  10  10    5.73    7.18
  -9  10  10   -0.00    6.45
   9 -10 -10   13.09    8.54
   9  10 -10    4.92    5.80
  -9  10  11   -0.00    6.74
  -9  10  11   -0.00    6.07
   9 -10 -11   -0.00    7.25
   9  10 -11    4.46    5.10
  -9  10  12    3.51    7.60
  -9  10  12   21.04    9.27
   9 -10 -12   -0.00    8.70
   9  10 -12    4.82    5.88
  -9  10  13    1.04    7.47
   9 -10 -13   -0.00    6.88
   9  10 -13    3.12    5.44
  -9  10  14    8.20    8.18
   9 -10 -14   -0.00    7.45
   9  10 -14    6.70    6.76
  -9  10  15    6.75    7.99
   9 -10 -15   11.85    8.69
   9  10 -15    1.65    5.25
  -9  10  16    0.00    9.15
   9 -10 -16    0.00    7.10
   9  10 -16    3.68    5.95
  -9  10  17    0.00    7.94
   9 -10 -17    9.05    9.20
   9  10 -17    2.56    6.06
  -9  10  18    0.01    6.73
   9 -10 -18   11.88    8.94
   9  10 -18    3.26    6.20
  -9  10  19   -0.00    7.81
   9  10 -19    4.21    5.92
  -9  10  20    5.86    7.94
   9  10 -20   16.22    8.11
  -9  10  21    7.15    8.72
   9  10 -21    5.81    6.73
  -9  10  22    4.50    7.89
   9  10 -22    4.01    7.49
  -9  10  23   -0.00    8.25
   9  10 -23    1.49    5.56
  -9  10  24    5.56    8.57
   9  10 -24    0.37    6.45
  -9  10  25    0.40    6.17
   9  10 -25   -0.00    7.03
  -9 -10  25   -0.00    7.56
  -9  10  26   -0.00    6.85
   9  10 -26    0.00    6.79
  -9 -10  26    8.41    8.38
  -9  10  27   -0.00    7.67
   9  10 -27    3.06    7.21
  -9 -10  27    5.93    8.27
  -9  10  28    0.00    6.99
  -9 -10  28    0.00    6.90
  -9 -10  29    0.00    7.23
  -9 -10  30   -0.00    8.38
  -9  11   1   -0.00    7.09
   9 -11  -1    2.86    6.56
   9  11  -1    0.00    3.38
  -9  11   2    6.49    8.38
   9 -11  -2   17.05   10.14
   9  11  -2   11.38    5.37
  -9  11   3   -0.00    6.39
   9 -11  -3    2.94    6.49
   9  11  -3    0.00    4.68
  -9  11   4    9.77    8.68
   9 -11  -4    0.55    7.92
   9  11  -4   -0.00    4.76
  -9  11   5   -0.00    7.27
   9 -11  -5    9.82    8.51
   9  11  -5   -0.00    5.12
  -9  11   6    7.27    8.32
   9 -11  -6    7.19    7.54
   9  11  -6    1.00    4.86
  -9  11   7   -0.00    6.83
   9 -11  -7    0.00    7.50
   9  11  -7   -0.00    4.42
  -9  11   8   -0.00    6.16
   9 -11  -8   -0.00    7.75
   9  11  -8   -0.00    4.70
  -9  11   9    1.30    5.85
   9 -11  -9    3.25    7.52
   9  11  -9    2.54    4.71
  -9  11  10    0.00    6.68
   9 -11 -10    0.83    6.95
   9  11 -10    3.60    5.69
  -9  11  11    2.56    7.80
   9 -11 -11    0.00    7.25
   9  11 -11    0.05    4.57
  -9  11  12    6.71    9.37
  -9  11  12   14.30    9.06
   9 -11 -12    3.21    7.57
   9  11 -12    5.76    6.30
  -9  11  13    0.00    7.49
  -9  11  13   -0.00    7.28
   9 -11 -13   -0.00    7.43
   9  11 -13    0.00    5.46
  -9  11  14   -0.00    8.14
   9 -11 -14   -0.00    6.98
   9  11 -14    0.28    5.43
  -9  11  15    4.40    7.20
   9 -11 -15    3.58    7.34
   9  11 -15    2.82    6.42
  -9  11  16   25.63   11.25
   9 -11 -16    9.92    8.53
   9  11 -16   14.46    7.50
  -9  11  17   -0.00    7.30
   9 -11 -17   -0.00    7.33
   9  11 -17    2.31    6.86
  -9  11  18   -0.00    6.63
   9 -11 -18    8.25    8.50
   9  11 -18    0.00    5.97
  -9  11  19    0.00    6.49
   9 -11 -19   -0.00    7.60
   9  11 -19   -0.00    6.62
  -9  11  20   11.65    9.20
   9 -11 -20   -0.00    7.60
   9  11 -20    0.01    5.92
  -9  11  21    0.92    8.18
   9 -11 -21    2.67    7.41
   9  11 -21   -0.00    7.29
  -9  11  22   17.93   10.78
   9  11 -22    0.61    6.28
  -9  11  23    1.68    6.89
   9  11 -23    4.54    7.46
  -9  11  24   -0.00    7.81
   9  11 -24    2.15    6.65
  -9  11  25    0.00    8.99
  -9  11  26    2.95    6.97
  -9  12   1    0.33    7.73
   9 -12  -1   19.87    8.64
   9  12  -1   -0.00    3.79
  -9  12   2   -0.00    6.13
   9 -12  -2   -0.00    6.30
   9  12  -2    2.19    3.97
  -9  12   3    4.60    8.05
   9 -12  -3   -0.00    6.22
   9  12  -3   -0.00    3.86
  -9  12   4   11.48    8.97
   9 -12  -4   13.49    8.28
   9  12  -4    4.81    4.54
  -9  12   5    0.76    7.81
   9 -12  -5    0.90    7.52
   9  12  -5    2.86    4.55
  -9  12   6   -0.00    8.66
   9 -12  -6    9.92    9.14
   9  12  -6   -0.00    3.87
  -9  12   7   -0.00    7.93
   9 -12  -7   -0.00    7.39
   9  12  -7    4.62    4.26
  -9  12   8   14.96    9.07
   9 -12  -8    4.57    8.68
   9  12  -8   11.00    6.31
  -9  12   9    0.00    6.04
   9 -12  -9    1.01    7.67
   9  12  -9    1.28    5.41
  -9  12  10   -0.00    6.74
   9 -12 -10    1.83    7.04
   9  12 -10    1.78    4.89
  -9  12  11    0.00    5.71
   9 -12 -11    0.47    7.02
   9  12 -11    1.58    5.14
  -9  12  12   -0.00    7.23
   9 -12 -12    0.00    7.38
   9  12 -12   -0.00    6.62
  -9  12  13    0.00    7.38
   9 -12 -13    0.00    7.18
   9  12 -13    5.38    5.85
  -9  12  14    0.00    5.87
  -9  12  14    8.06    7.74
   9 -12 -14    0.00    7.09
   9  12 -14    0.99    4.56
  -9  12  15    5.05    6.99
  -9  12  15   14.31    9.24
   9 -12 -15   -0.00    7.33
   9  12 -15    3.46    5.89
  -9  12  16    0.40    6.21
   9 -12 -16    0.69    7.09
   9  12 -16    0.00    5.56
  -9  12  17    0.62    7.27
   9 -12 -17    3.21    8.28
   9  12 -17   -0.00    6.69
  -9  12  18   10.28    8.40
   9 -12 -18    4.35    8.02
   9  12 -18   -0.00    6.15
  -9  12  19   -0.00    8.11
   9 -12 -19   -0.00    7.20
   9  12 -19    0.30    5.47
  -9  12  20    8.51    8.69
   9 -12 -20   -0.00    8.34
   9  12 -20    6.56    6.68
  -9  12  21    2.29    8.05
   9 -12 -21    0.00    7.38
  -9  12  22   -0.00    6.15
   9 -12 -22    2.84    8.21
  -9  12  23    8.15    8.88
   9 -12 -23   -0.00    6.80
  -9  12  24    0.74    7.16
   9 -12 -24   -0.00    8.04
  -9  13   1   -0.00    7.24
   9 -13  -1    4.80    7.09
   9  13  -1    1.50    3.98
  -9  13   2    0.00    6.23
   9 -13  -2   -0.00    6.95
   9  13  -2    3.70    3.88
  -9  13   3    9.02    8.41
   9 -13  -3   -0.00    5.73
   9  13  -3    0.00    4.11
  -9  13   4    4.97    8.32
   9 -13  -4    1.21    6.30
   9  13  -4    1.54    3.93
  -9  13   5   15.61    9.51
   9 -13  -5   -0.00    6.40
   9  13  -5   -0.00    3.96
  -9  13   6    7.79    8.13
   9 -13  -6   -0.00    7.03
   9  13  -6   11.06    5.12
  -9  13   7   -0.00    7.99
   9 -13  -7   -0.00    7.86
   9  13  -7   -0.00    4.32
  -9  13   8   -0.00    6.40
   9 -13  -8    7.68    7.71
   9  13  -8   -0.00    4.04
  -9  13   9    2.00    7.19
   9 -13  -9    1.04    6.79
   9  13  -9   -0.00    5.03
  -9  13  10    0.50    6.38
   9 -13 -10   -0.00    7.84
   9  13 -10    2.74    4.87
  -9  13  11   -0.00    5.48
   9 -13 -11    3.77    6.70
   9  13 -11    1.39    5.20
  -9  13  12    8.84    7.82
   9 -13 -12   15.24   10.44
   9  13 -12   13.50    6.24
  -9  13  13    6.92    7.06
   9 -13 -13    7.05    8.01
   9  13 -13    1.71    4.99
  -9  13  14    0.00    7.43
   9 -13 -14    3.14    7.71
   9  13 -14   -0.00    5.45
  -9  13  15    1.88    8.12
   9 -13 -15   -0.00    6.04
   9  13 -15   -0.00    5.40
  -9  13  16   -0.00    6.91
   9 -13 -16    2.00    6.56
   9  13 -16    0.96    4.92
  -9  13  17    7.01    7.96
   9 -13 -17   -0.00    6.69
   9  13 -17    3.57    6.65
  -9  13  18   -0.00    7.52
   9 -13 -18    0.88    8.58
  -9  13  19    0.39    7.62
   9 -13 -19    0.63    7.22
  -9  13  20    9.83   10.12
   9 -13 -20   -0.00    8.07
  -9  13  21   -0.00    7.27
   9 -13 -21    3.24    8.73
  -9  13  22    5.59    9.13
   9 -13 -22   -0.00    7.11
   9 -13 -23   -0.00    7.83
  -9  14   1   -0.00    5.60
   9 -14  -1   11.23    8.93
   9  14  -1   -0.00    3.28
  -9  14   2    1.96    8.09
   9 -14  -2    2.69    7.30
   9  14  -2    4.66    4.05
  -9  14   3   20.47   10.73
   9 -14  -3    0.00    6.73
   9  14  -3    7.03    4.54
  -9  14   4    3.00    7.82
   9 -14  -4    0.00    6.47
   9  14  -4    0.96    4.04
  -9  14   5    2.01    7.53
   9 -14  -5    1.53    6.97
   9  14  -5    0.00    3.84
  -9  14   6    9.61    8.18
   9 -14  -6    3.66    6.99
   9  14  -6    3.00    3.91
  -9  14   7    5.42    8.25
   9 -14  -7    3.67    7.08
   9  14  -7    0.00    3.83
  -9  14   8    0.90    6.23
   9 -14  -8    0.98    7.46
   9  14  -8    5.28    4.92
  -9  14   9   -0.00    7.26
   9 -14  -9    1.37    7.96
   9  14  -9   -0.00    4.47
  -9  14  10   -0.00    7.57
   9 -14 -10    7.80    8.24
   9  14 -10    5.42    5.28
  -9  14  11    8.94    8.36
   9 -14 -11   -0.00    7.57
   9  14 -11    1.45    5.58
  -9  14  12   -0.00    5.87
   9 -14 -12    3.21    8.33
   9  14 -12    0.99    4.95
  -9  14  13    0.14    6.73
   9 -14 -13    1.02    7.48
  -9  14  14    1.81    7.41
   9 -14 -14   -0.00    8.07
  -9  14  15    0.00    6.83
   9 -14 -15    0.00    8.56
  -9  14  16   -0.00    6.96
   9 -14 -16    2.93    6.58
  -9  14  17    5.85    7.97
   9 -14 -17    0.01    7.49
  -9  14  18    1.37    6.95
   9 -14 -18   12.18    8.61
  -9  14  19    1.63    7.80
   9 -14 -19    5.87    8.10
   9 -14 -20    5.76    8.72
  -9  15   1    6.00    8.23
   9 -15  -1    9.83    9.25
   9  15  -1    0.00    3.58
  -9  15   2    2.66    6.91
   9 -15  -2    4.55    7.31
   9  15  -2    1.14    3.80
  -9  15   3   -0.00    7.46
   9 -15  -3   -0.00    6.27
   9  15  -3   -0.00    3.95
  -9  15   4    4.58    8.78
   9 -15  -4   -0.00    7.61
   9  15  -4   -0.00    3.75
  -9  15   5    2.86    9.59
   9 -15  -5    7.09    7.70
   9  15  -5    5.04    4.54
  -9  15   6   -0.00    8.63
   9 -15  -6   -0.00    6.88
   9  15  -6    3.80    5.19
  -9  15   7    1.70    7.92
   9 -15  -7    0.00    5.83
   9  15  -7    2.72    4.76
  -9  15   8   -0.00    7.32
   9 -15  -8   -0.00    6.60
   9  15  -8    0.13    5.43
  -9  15   9    6.59    7.20
   9 -15  -9   -0.00    7.16
  -9  15  10    2.09    8.48
   9 -15 -10    6.70    7.81
  -9  15  11    0.74    7.25
   9 -15 -11   -0.00    7.29
  -9  15  12    0.00    8.06
   9 -15 -12    3.74    8.21
  -9  15  13   -0.00    6.77
   9 -15 -13   -0.00    8.60
   9 -15 -14    7.21    8.18
   9 -15 -15    4.22    7.89
   9 -15 -16    1.36    7.59
  -9  16   1   -0.00    7.55
   9  16  -1    1.94    3.62
  -9  16   2   -0.00    7.25
   9  16  -2   -0.00    3.37
  -9  16   3    4.38    8.22
  -9  16   4    0.00    6.79
  -9  16   5   -0.00    8.00
   9 -16  -5    1.32    7.48
  -9  16   6    7.17    8.32
   9 -16  -6    2.43    7.08
  -8   0   1    3.03    5.44
  -8   0   1    0.00    4.21
   8   0  -1    2.67    5.39
   8   0  -1    1.60    4.40
   8   0  -1    2.14    5.68
  -8   0   2  428.26   39.18
  -8   0   2  383.61   38.13
   8   0  -2  388.79   37.89
   8   0  -2  385.22   36.75
   8   0  -2  390.86   38.17
  -8   0   3    0.06    4.96
  -8   0   3   -0.00    4.79
   8   0  -3    3.98    5.12
  -8   0   4   69.24   12.59
   8   0  -4   70.66   12.65
  -8   0   5   -0.00    4.50
   8   0  -5   -0.00    5.43
  -8   0   6   73.96   12.50
   8   0  -6   74.43   12.81
  -8   0   7    0.81    5.38
   8   0  -7   -0.00    5.58
  -8   0   8  131.90   18.28
   8   0  -8  133.83   18.71
  -8   0   9   -0.00    5.23
   8   0  -9    4.27    5.80
  -8   0  10    2.71    4.92
   8   0 -10   -0.00    5.43
   8   0 -11    5.06    6.34
   8   0 -12  129.20   18.91
   8   0 -13    5.15    6.33
   8   0 -14   54.99   12.38
  -8   0  15    1.80    5.51
  -8   0  16    0.00    6.08
  -8   0  17    3.58    6.95
  -8   0  18   85.10   15.76
  -8   0  19    3.30    6.36
  -8   0  20   10.22    7.66
  -8   0  21    4.77    5.81
  -8   0  22   35.62   11.22
   8   0 -22   28.04   11.72
  -8   0  23    0.00    6.03
   8   0 -23    6.64    7.59
  -8   0  24   18.05    8.63
   8   0 -24    4.11    7.26
  -8   0  25    2.55    5.72
   8   0 -25    0.58    7.35
  -8   0  26   -0.00    7.07
   8   0 -26    0.00    6.27
  -8   0  27    3.65    6.11
   8   0 -27    0.80    6.42
  -8   0  28   17.68    9.34
  -8   0  29   -0.00    7.51
  -8   0  30    0.00    7.10
  -8   0  31   -0.00    5.76
  -8   0  32    0.00    5.76
  -8   0  33    0.00    6.28
  -8   0  34    0.00    7.08
  -8   0  35   -0.00    7.21
  -8   1   1   59.46   11.37
  -8   1   1   53.55   10.83
   8  -1  -1   34.82    9.55
   8  -1  -1   37.68    9.33
   8   1  -1   44.59    9.33
   8   1  -1   53.90    9.34
   8   1  -1   24.84    8.19
  -8  -1   1   38.77    9.37
  -8   1   2   13.19    6.98
  -8   1   2   10.16    5.89
   8  -1  -2   11.35    6.63
   8  -1  -2    7.13    5.68
   8   1  -2    8.84    5.09
   8   1  -2   11.55    6.25
  -8  -1   2    0.00    4.76
  -8  -1   2    3.89    4.82
  -8   1   3    0.00    4.65
  -8   1   3    2.18    4.28
   8  -1  -3    6.64    5.83
   8  -1  -3    5.95    5.57
   8   1  -3    2.91    4.66
   8   1  -3    1.44    5.04
  -8  -1   3    0.10    4.41
  -8  -1   3    1.80    4.49
  -8   1   4   34.90    9.26
   8  -1  -4   30.40    9.14
   8   1  -4   50.08    9.05
   8   1  -4   25.50    8.23
  -8  -1   4   34.90    8.93
  -8   1   5    0.00    4.66
   8  -1  -5    2.71    5.60
   8   1  -5    7.17    5.36
   8   1  -5    4.88    5.49
  -8  -1   5    8.48    6.28
  -8   1   6   57.55   11.51
   8  -1  -6   70.85   12.77
   8   1  -6   47.12   10.78
  -8  -1   6   52.17   10.75
  -8   1   7    2.32    5.07
   8  -1  -7    4.75    6.02
   8   1  -7    5.59    5.54
  -8  -1   7    4.75    5.94
  -8   1   8   -0.00    6.03
   8  -1  -8   -0.00    4.34
   8   1  -8    3.62    5.73
  -8  -1   8    5.09    5.04
  -8   1   9    8.84    5.82
   8  -1  -9    9.90    7.20
   8   1  -9   16.01    7.27
  -8  -1   9   13.22    6.76
   8  -1 -10  114.02   17.23
   8   1 -10  106.56   16.66
  -8  -1  10   98.84   15.68
   8  -1 -11    7.21    7.22
  -8  -1  11    6.12    5.28
   8  -1 -12   10.02    7.26
   8  -1 -13    1.05    5.63
  -8   1  14   48.74   11.45
   8  -1 -14   35.75   10.81
  -8   1  15   23.27    9.40
   8  -1 -15   29.45   10.64
  -8  -1  15   51.57   11.92
  -8   1  16   54.23   11.49
   8  -1 -16   21.88    9.02
  -8  -1  16   32.48   11.07
  -8   1  17    2.08    4.86
   8  -1 -17    4.33    7.30
  -8  -1  17    0.41    5.13
  -8   1  18   -0.00    6.71
  -8  -1  18   -0.00    5.46
  -8   1  19    3.88    7.16
   8   1 -19    2.79    7.33
  -8  -1  19    9.51    6.42
  -8   1  20   23.98    9.97
   8   1 -20   23.49   10.59
  -8  -1  20   13.06    7.78
  -8   1  21   -0.00    5.92
   8   1 -21    4.67    7.18
  -8  -1  21    2.06    5.62
  -8   1  22   19.60    9.63
   8   1 -22   24.85   10.66
  -8  -1  22   30.36   10.07
  -8   1  23   23.93    8.97
   8   1 -23    3.51    6.92
  -8  -1  23    4.37    7.07
  -8   1  24    4.11    5.86
   8   1 -24    3.56    8.46
  -8  -1  24    0.00    7.25
  -8   1  25    3.88    5.57
   8   1 -25   -0.00    6.89
  -8  -1  25   -0.00    5.83
  -8   1  26   12.09    8.38
   8  -1 -26   -0.00    7.17
   8   1 -26    9.51    8.83
  -8  -1  26    4.54    7.37
  -8   1  27   -0.00    5.80
   8   1 -27    2.58    6.61
  -8  -1  27   -0.00    6.11
  -8   1  28    0.00    6.72
   8   1 -28   -0.00    7.24
  -8  -1  28    6.00    5.72
  -8   1  29    3.90    6.88
  -8  -1  29    7.78    7.43
  -8   1  30    6.26    8.16
  -8  -1  30    2.64    6.68
  -8   1  31    4.53    6.97
  -8  -1  31   10.75    7.94
  -8   1  32   -0.00    6.85
  -8  -1  32    2.17    6.66
  -8   1  33    2.00    7.21
  -8  -1  33    2.09    6.68
  -8   1  34    0.00    7.35
  -8  -1  34    3.71    7.12
  -8   1  35    3.53    7.17
  -8  -1  35   -0.00    8.06
  -8   2   1    3.90    6.23
  -8   2   1    2.23    5.39
   8  -2  -1    0.66    5.08
   8  -2  -1    0.56    5.32
   8   2  -1    1.36    3.94
   8   2  -1   -0.00    4.86
  -8  -2   1    3.37    4.73
  -8  -2   1    2.01    3.95
  -8   2   2   66.09   11.97
  -8   2   2   67.70   12.38
   8  -2  -2   54.17   11.64
   8  -2  -2   72.23   12.99
   8   2  -2   64.77   10.42
   8   2  -2   54.40   10.50
  -8  -2   2   28.94    8.43
  -8  -2   2   64.33   10.52
  -8   2   3   16.77    7.05
  -8   2   3    8.17    6.22
   8  -2  -3    0.00    5.36
   8  -2  -3    8.23    6.66
   8   2  -3    5.20    4.83
   8   2  -3   17.75    7.06
  -8  -2   3   10.74    5.89
  -8   2   4   33.12    9.79
  -8   2   4   33.88    9.29
   8  -2  -4   39.97    9.62
   8  -2  -4   27.15    8.77
   8   2  -4   37.51    8.41
   8   2  -4   38.64    9.22
  -8  -2   4   36.58    8.79
  -8   2   5    5.70    5.72
   8  -2  -5    2.91    4.43
   8   2  -5    3.52    4.43
   8   2  -5    2.97    5.27
  -8  -2   5    0.00    4.94
  -8   2   6   55.28   12.02
   8  -2  -6   70.23   12.94
   8   2  -6   60.94   10.75
  -8  -2   6   74.80   12.36
  -8   2   7   31.11    9.35
   8  -2  -7   35.21   10.08
  -8  -2   7   34.25    8.94
   8  -2  -8   93.67   15.37
  -8  -2   8   80.39   13.46
   8  -2  -9    5.74    6.25
  -8  -2   9    9.24    6.04
   8  -2 -10   -0.00    5.26
  -8  -2  10   -0.00    5.06
   8  -2 -11    1.31    5.50
  -8  -2  11    1.40    4.71
   8  -2 -12   30.67   10.19
  -8  -2  12   41.64   10.58
  -8   2  13   14.96    7.08
   8  -2 -13   23.38    8.72
  -8   2  14   25.63    9.25
   8  -2 -14   12.12    9.13
  -8   2  15   10.04    7.24
   8  -2 -15   13.80    8.50
  -8   2  16   16.38    8.06
   8  -2 -16   29.13   10.63
   8   2 -16   13.02    7.78
  -8  -2  16   15.88    7.84
  -8   2  17    9.55    6.82
   8  -2 -17   12.80    9.09
   8   2 -17    8.73    6.94
  -8  -2  17   13.69    8.35
  -8   2  18   87.87   16.43
   8  -2 -18  130.04   20.17
   8   2 -18   87.46   16.79
  -8  -2  18   96.66   16.70
  -8   2  19    3.19    5.73
   8  -2 -19   -0.00    6.16
   8   2 -19    9.69    7.36
  -8  -2  19    5.34    7.66
  -8   2  20    1.82    6.26
   8  -2 -20   -0.00    6.79
   8   2 -20    0.00    6.91
  -8  -2  20   13.78    8.14
  -8   2  21    6.83    6.92
   8  -2 -21    0.00    6.02
   8   2 -21    3.76    7.07
  -8  -2  21    1.95    5.67
  -8   2  22   14.53    9.46
   8   2 -22   17.08    9.65
  -8  -2  22   16.85    8.19
  -8   2  23   -0.00    6.14
   8   2 -23   -0.00    7.92
  -8  -2  23   -0.00    4.89
  -8   2  24   13.21    9.73
   8   2 -24    2.27    8.09
  -8  -2  24   -0.00    6.32
  -8   2  25   -0.00    6.95
   8   2 -25    2.12    7.86
  -8  -2  25    3.48    6.88
  -8   2  26   -0.00    8.03
   8   2 -26    9.05    8.50
  -8  -2  26    1.15    6.05
  -8   2  27    1.30    6.47
   8   2 -27   -0.00    7.56
  -8  -2  27   -0.00    7.74
  -8   2  28   13.35    8.13
   8   2 -28   -0.00    7.69
  -8  -2  28   11.10    8.22
  -8   2  29   -0.00    6.25
   8   2 -29   -0.00    7.35
  -8  -2  29    0.00    6.06
  -8   2  30    3.76    6.72
   8   2 -30    0.00    7.74
  -8  -2  30   -0.00    8.10
  -8   2  31    1.83    6.56
  -8  -2  31    1.23    7.26
  -8   2  32   -0.00    6.50
  -8  -2  32    0.00    9.08
  -8   2  33    5.02    8.80
  -8  -2  33    0.00    6.17
  -8   2  34    2.15    5.86
  -8  -2  34    0.00    8.41
  -8   2  35   -0.00    7.70
  -8  -2  35    0.00    7.59
  -8   3   1   52.83   11.73
  -8   3   1   50.47   11.51
   8  -3  -1   75.17   12.88
   8  -3  -1   38.02   10.40
   8   3  -1   67.58   10.03
  -8  -3   1   60.00   10.23
  -8  -3   1   27.78    7.29
  -8   3   2   -0.00    5.52
  -8   3   2    0.71    5.29
   8  -3  -2    1.37    4.86
   8  -3  -2    2.14    5.57
   8   3  -2    5.04    4.64
  -8  -3   2    0.00    3.96
  -8  -3   2    4.35    3.99
  -8   3   3   21.61    8.53
  -8   3   3   34.80    9.47
   8  -3  -3   36.85   10.22
   8  -3  -3   46.00   10.83
   8   3  -3   40.42    8.09
  -8  -3   3   35.36    8.40
  -8  -3   3   35.83    7.73
  -8   3   4   80.59   15.27
  -8   3   4   81.48   15.40
   8  -3  -4  135.13   17.99
   8  -3  -4  123.83   17.92
   8   3  -4  115.08   14.39
  -8  -3   4  102.15   14.60
   8  -3  -5   13.86    6.90
   8   3  -5   13.89    5.69
  -8  -3   5    9.36    5.95
   8  -3  -6   16.37    7.93
   8   3  -6   35.46    8.13
  -8  -3   6   26.68    7.59
   8  -3  -7   14.70    8.14
   8   3  -7   14.04    6.07
  -8  -3   7   13.02    6.66
   8  -3  -8    5.77    6.50
  -8  -3   8   11.96    5.95
   8  -3  -9    1.87    6.60
  -8  -3   9    1.49    4.49
   8  -3 -10   61.45   13.39
  -8  -3  10   65.47   12.17
  -8   3  11   67.91   13.50
   8  -3 -11   65.26   14.12
  -8  -3  11   67.61   12.49
  -8   3  12   -0.00    5.91
   8  -3 -12    0.00    5.95
   8   3 -12    0.00    5.79
  -8  -3  12   -0.00    5.26
  -8   3  13   17.37    7.69
   8  -3 -13   19.26    8.33
   8   3 -13    3.43    6.54
  -8   3  14    5.14    7.15
   8  -3 -14    0.00    7.42
   8   3 -14   13.92    7.61
  -8   3  15   26.40    9.38
   8  -3 -15   36.08   11.43
   8   3 -15   16.47    8.69
  -8   3  16   45.75   11.89
   8  -3 -16   44.31   12.23
   8   3 -16   60.25   13.05
  -8  -3  16   46.42   11.88
  -8   3  17    0.00    5.87
   8  -3 -17    2.10    7.48
   8   3 -17    7.15    8.14
  -8  -3  17    2.92    6.96
  -8   3  18    5.79    6.22
   8  -3 -18    2.91    6.32
   8   3 -18    1.51    6.45
  -8  -3  18   -0.00    7.48
  -8   3  19    6.15    6.12
   8  -3 -19   19.16    8.75
   8   3 -19    0.00    6.36
  -8  -3  19    7.06    7.96
  -8   3  20   46.89   12.51
   8  -3 -20   83.35   16.41
   8   3 -20   52.25   13.87
  -8  -3  20   59.79   13.68
  -8   3  21    8.11    8.12
   8  -3 -21   15.64    9.14
   8   3 -21    2.92    7.07
  -8  -3  21    4.78    7.69
  -8   3  22    0.00    7.03
   8  -3 -22    6.74    7.68
   8   3 -22    3.34    8.16
  -8  -3  22    1.99    7.33
  -8   3  23    0.00    7.19
   8   3 -23   -0.00    6.99
  -8  -3  23   -0.00    6.81
  -8   3  24   12.83    8.38
   8   3 -24   18.96    9.04
  -8  -3  24    8.38    8.02
  -8   3  25    8.37    7.76
   8   3 -25    5.57    7.58
  -8  -3  25   -0.00    6.93
  -8   3  26   -0.00    6.60
   8   3 -26    2.77    6.81
  -8  -3  26    5.74    7.76
  -8   3  27   -0.00    5.49
   8   3 -27   -0.00    7.30
  -8  -3  27    2.27    8.22
  -8   3  28    4.73    7.43
   8   3 -28   -0.00    8.38
  -8  -3  28   -0.00    6.19
  -8   3  29   -0.00    7.63
   8   3 -29   -0.00    7.02
  -8  -3  29    1.18    7.38
  -8   3  30    1.09    6.45
   8   3 -30   22.21   10.54
  -8  -3  30    0.07    6.33
  -8   3  31    7.42    8.72
   8   3 -31   -0.00    8.47
  -8  -3  31   -0.00    7.93
  -8   3  32   -0.00    6.73
  -8  -3  32    1.26    7.91
  -8   3  33   -0.00    8.10
  -8  -3  33    1.61    8.05
  -8   3  34    0.94    5.92
  -8  -3  34   17.69   10.47
  -8   3  35   15.29    9.11
  -8  -3  35    7.12    7.79
  -8   4   1   64.66   12.58
   8  -4  -1   50.08   11.47
   8   4  -1   70.42    9.98
  -8  -4   1   37.38    8.28
  -8  -4   1   48.23    8.08
  -8   4   2   17.01    7.97
   8  -4  -2   32.53    9.92
   8   4  -2   21.86    6.54
  -8  -4   2   26.25    7.25
  -8  -4   2   32.89    6.70
  -8   4   3    9.92    7.36
   8  -4  -3   14.94    7.55
   8   4  -3    6.77    4.87
  -8  -4   3    7.55    5.43
  -8  -4   3   17.26    5.32
  -8   4   4  106.13   16.49
   8  -4  -4   65.51   13.44
   8   4  -4   80.78   12.27
  -8  -4   4   87.39   12.76
  -8   4   5    9.52    7.38
   8  -4  -5   -0.00    5.60
   8   4  -5    2.69    4.89
  -8  -4   5    9.92    5.58
   8  -4  -6   38.21   10.38
   8   4  -6   41.63    8.98
  -8  -4   6   30.66    8.17
   8  -4  -7   54.60   12.82
   8   4  -7   85.48   12.77
  -8  -4   7   57.78   11.07
   8  -4  -8   19.65    8.54
  -8  -4   8    7.30    6.05
  -8   4   9    0.79    5.28
   8  -4  -9    5.95    6.04
   8   4  -9    1.13    5.75
  -8  -4   9    3.49    5.40
  -8   4  10    4.68    6.31
   8  -4 -10    0.00    5.55
   8   4 -10    4.95    5.93
  -8  -4  10    2.92    5.26
  -8   4  11    0.00    6.76
   8  -4 -11    3.51    6.83
   8   4 -11   16.86    6.88
  -8  -4  11   15.89    7.07
  -8   4  12   70.81   14.37
   8  -4 -12   60.87   14.00
   8   4 -12   55.95   12.27
  -8  -4  12   72.25   12.73
  -8   4  13    6.82    7.16
   8  -4 -13    5.06    6.38
   8   4 -13    0.00    6.25
  -8   4  14   47.14   11.26
   8  -4 -14   19.64    9.72
   8   4 -14   20.13    8.05
  -8   4  15   -0.00    6.74
   8  -4 -15    1.75    6.55
   8   4 -15   -0.00    6.81
  -8   4  16   14.53    8.28
   8  -4 -16    6.38    7.94
   8   4 -16    3.07    6.57
  -8  -4  16   21.58    8.38
  -8   4  17   23.20    9.76
   8  -4 -17    5.14    7.04
   8   4 -17    5.43    7.38
  -8  -4  17    5.23    6.96
  -8   4  18   36.12   11.25
   8  -4 -18   51.43   13.72
   8   4 -18   58.25   12.99
  -8  -4  18   36.92   11.41
  -8   4  19   -0.00    6.68
   8  -4 -19    7.47    8.25
   8   4 -19    3.51    6.90
  -8  -4  19    7.68    7.49
  -8   4  20   10.26    7.36
   8  -4 -20    0.00    8.11
   8   4 -20    2.16    7.54
  -8  -4  20    3.98    6.43
  -8   4  21    5.48    5.96
   8   4 -21    5.56    6.29
  -8  -4  21    2.96    6.34
  -8   4  22   18.57    8.91
   8   4 -22    6.85    7.17
  -8  -4  22   11.72    8.70
  -8   4  23    6.40    6.42
   8   4 -23    6.64    7.30
  -8  -4  23    8.94    8.19
  -8   4  24    7.06    6.22
   8   4 -24   -0.00    6.28
  -8  -4  24    7.94    7.09
  -8   4  25   -0.00    7.61
   8   4 -25    3.19    7.48
  -8  -4  25   -0.00    7.09
  -8   4  26    1.70    6.49
   8   4 -26    5.40    7.75
  -8  -4  26    3.78    7.58
  -8   4  27    0.00    6.22
   8   4 -27    4.21    7.19
  -8  -4  27    0.00    6.86
  -8   4  28    0.89    5.63
   8   4 -28    2.18    6.04
  -8  -4  28    3.80    8.10
  -8   4  29    4.35    8.31
   8   4 -29   13.20    8.78
  -8  -4  29    5.29    8.29
  -8   4  30    2.13    7.94
   8   4 -30    0.81    7.65
  -8  -4  30    3.17    7.52
  -8   4  31   -0.00    8.41
   8   4 -31    5.85    8.10
  -8  -4  31   -0.00    8.47
  -8   4  32    2.42    7.29
   8   4 -32   17.24    9.81
  -8  -4  32    7.69    8.50
  -8   4  33    2.18    7.37
  -8  -4  33   -0.00    8.13
  -8   4  34    9.33   10.11
  -8  -4  34   10.69    9.18
  -8   4  35    2.29    7.51
  -8  -4  35   -0.00    8.88
  -8   5   1   11.00    7.89
   8  -5  -1   25.72    9.02
   8   5  -1   23.85    6.62
  -8  -5   1   20.65    6.16
  -8  -5   1   16.59    4.53
  -8   5   2   31.76    9.88
   8  -5  -2   18.63    8.63
   8   5  -2   19.86    6.23
  -8  -5   2   18.56    6.18
  -8  -5   2   19.01    5.28
  -8   5   3   68.91   13.64
   8  -5  -3   57.94   13.28
   8   5  -3   63.13   10.41
  -8  -5   3   62.69   10.22
  -8  -5   3   47.55    8.45
  -8   5   4    6.41    8.38
  -8   5   4    6.46    6.67
   8  -5  -4    2.95    5.24
   8  -5  -4   12.69    8.70
   8   5  -4   15.30    6.52
  -8  -5   4   10.84    5.53
  -8   5   5   42.28   11.07
  -8   5   5   40.18   11.32
   8  -5  -5   32.14    9.95
   8  -5  -5   38.52   10.77
   8   5  -5   54.54   10.20
   8   5  -5   36.88    8.92
  -8  -5   5   36.35    8.56
  -8   5   6   53.89   12.79
   8  -5  -6   98.82   15.51
   8  -5  -6   42.10   12.03
   8   5  -6   75.09   11.98
   8   5  -6   48.94   10.31
  -8  -5   6   85.12   12.15
  -8   5   7    0.75    5.75
   8  -5  -7   -0.00    6.10
   8  -5  -7    0.53    6.74
   8   5  -7    0.00    5.37
   8   5  -7    2.60    5.12
  -8  -5   7    5.06    5.44
  -8   5   8    7.07    6.99
   8  -5  -8    4.97    6.40
   8   5  -8    5.90    6.01
   8   5  -8    3.97    5.77
  -8  -5   8    1.06    4.60
  -8   5   9    6.51    6.94
   8  -5  -9    3.07    6.76
   8   5  -9    0.00    5.56
  -8  -5   9   11.04    6.54
  -8   5  10  219.53   24.55
   8  -5 -10  135.91   21.09
   8   5 -10  128.71   18.50
  -8  -5  10  124.78   17.82
  -8   5  11   11.53    7.98
   8  -5 -11   35.95   11.21
   8   5 -11   23.66    8.83
  -8  -5  11   32.84    9.01
  -8   5  12    0.00    5.65
   8  -5 -12   -0.00    5.63
   8   5 -12    0.00    5.55
  -8  -5  12    0.00    5.76
  -8   5  13   -0.00    8.31
   8  -5 -13    2.08    5.96
   8   5 -13    5.90    6.98
  -8   5  14    1.08    6.75
   8  -5 -14    3.67    7.51
   8   5 -14    8.75    6.88
  -8   5  15    9.01    8.05
   8  -5 -15   13.19    8.31
   8   5 -15    1.18    6.80
  -8   5  16   29.08   10.33
   8  -5 -16   28.08   10.97
   8   5 -16   30.58   10.49
  -8  -5  16   49.19   11.52
  -8   5  17    0.00    6.15
   8  -5 -17    6.08    7.74
   8   5 -17    5.71    6.74
  -8  -5  17    3.21    6.61
  -8   5  18   -0.00    6.67
   8  -5 -18    1.58    7.05
   8   5 -18   -0.00    6.13
  -8  -5  18   -0.00    5.76
  -8   5  19    9.27    7.64
   8   5 -19   13.24    7.59
  -8  -5  19   10.62    8.13
  -8   5  20   30.50   10.60
   8   5 -20   21.58    9.07
  -8  -5  20    9.28    7.17
  -8   5  21    5.21    6.57
   8   5 -21    7.87    7.20
  -8  -5  21   13.67    8.83
  -8   5  22    7.15    6.64
   8   5 -22    1.49    7.32
  -8  -5  22    1.72    6.86
  -8   5  23    4.52    6.34
   8   5 -23    3.54    7.56
  -8  -5  23    4.16    6.22
  -8   5  24    4.37    6.58
   8   5 -24    6.33    6.66
  -8  -5  24    7.03    8.08
  -8   5  25    9.50    7.13
   8   5 -25   13.95    9.86
  -8  -5  25    7.64    9.36
  -8   5  26    7.57    7.86
   8   5 -26   -0.00    6.17
  -8  -5  26    2.42    7.16
  -8   5  27    1.11    6.12
   8   5 -27    0.97    6.41
  -8  -5  27    7.08    7.52
  -8   5  28    0.00    6.58
   8   5 -28   -0.00    7.78
  -8  -5  28    2.18    8.43
  -8   5  29    4.16    7.13
   8   5 -29   11.15    8.61
  -8  -5  29    0.58    8.23
  -8   5  30   13.82    8.57
   8   5 -30    0.00    6.00
  -8  -5  30    0.00    7.27
  -8   5  31    1.30    7.11
   8   5 -31    0.00    7.07
  -8  -5  31   -0.00    7.57
  -8   5  32    0.00    7.44
   8   5 -32   -0.00    6.40
  -8  -5  32    5.05    7.98
  -8   5  33    7.12    7.67
   8   5 -33   -0.00    7.65
  -8  -5  33    2.71    8.98
  -8   5  34    5.69    8.03
  -8  -5  34   -0.00    7.81
  -8   6   1   64.70   13.77
   8  -6  -1   67.65   13.36
   8   6  -1   71.14   10.71
   8   6  -1   65.88   10.58
  -8  -6   1   71.05   10.38
  -8  -6   1   67.53    7.76
  -8   6   2  101.16   16.44
   8  -6  -2   44.21   12.28
   8  -6  -2   78.36   15.46
   8   6  -2   94.75   12.05
   8   6  -2   55.43    9.88
  -8  -6   2   57.45    9.83
  -8   6   3   65.88   14.06
   8  -6  -3   31.04   11.41
   8  -6  -3   87.12   15.53
   8   6  -3   62.84   10.23
   8   6  -3   50.33    9.49
  -8  -6   3   68.54   10.37
  -8   6   4   22.15   10.32
  -8   6   4   24.94   10.10
   8  -6  -4   10.55    8.63
   8  -6  -4   29.01   10.02
   8   6  -4   38.03    8.17
   8   6  -4   27.18    7.42
  -8  -6   4   27.76    6.98
  -8   6   5   20.48    8.31
  -8   6   5   20.13    8.88
   8  -6  -5    8.04    7.49
   8  -6  -5   18.47    8.84
   8   6  -5   24.17    7.28
   8   6  -5   15.91    7.23
  -8  -6   5   21.16    6.74
  -8   6   6   17.33    9.08
  -8   6   6   26.19    9.54
   8  -6  -6   23.13    8.61
   8  -6  -6   24.45    9.65
   8   6  -6   24.93    7.79
   8   6  -6   28.25    7.63
  -8  -6   6   32.76    7.99
  -8   6   7   31.77   10.26
   8  -6  -7    7.18    7.73
   8  -6  -7   11.79    8.32
   8   6  -7   33.41    8.41
   8   6  -7   26.23    7.99
  -8  -6   7   28.95    7.78
  -8   6   8   15.66    8.46
   8  -6  -8   15.27    8.99
   8  -6  -8   20.39    8.60
   8   6  -8    7.72    6.04
   8   6  -8   13.68    6.85
  -8  -6   8   17.62    7.21
  -8   6   9    0.40    5.22
   8  -6  -9    2.27    4.94
   8  -6  -9    0.00    6.34
   8   6  -9    0.60    5.62
  -8  -6   9    2.64    4.83
  -8   6  10   -0.00    6.49
   8  -6 -10    1.02    7.14
   8   6 -10    4.99    5.84
  -8  -6  10    6.82    5.72
  -8   6  11   24.60   10.09
   8  -6 -11   11.96    8.88
   8   6 -11   10.30    7.53
  -8  -6  11   15.04    7.55
  -8   6  12    2.47    7.25
   8  -6 -12   12.94    8.98
   8   6 -12    8.03    6.58
  -8  -6  12   21.74    8.08
  -8   6  13   12.37    7.69
   8  -6 -13    4.21    6.89
   8   6 -13    3.14    5.82
  -8   6  14   19.79    9.24
   8  -6 -14   18.44    9.70
   8   6 -14   16.85    8.27
  -8   6  15    5.12    7.76
   8  -6 -15    0.00    6.41
   8   6 -15   13.14    7.47
  -8   6  16   22.36   10.36
   8   6 -16    1.05    6.01
  -8  -6  16    5.69    6.83
  -8   6  17   39.48   11.46
   8   6 -17   51.15   11.50
  -8  -6  17   22.08    9.71
  -8   6  18   21.16    9.56
   8   6 -18    0.00    6.51
  -8  -6  18    0.00    6.31
  -8   6  19   -0.00    6.58
   8   6 -19    0.00    7.05
  -8  -6  19    6.70    6.85
  -8   6  20    2.87    6.77
   8   6 -20    0.00    7.19
  -8  -6  20    2.04    6.58
  -8   6  21    1.26    5.90
   8   6 -21    6.79    6.40
  -8  -6  21    3.76    7.32
  -8   6  22    0.70    6.50
   8   6 -22    3.56    6.78
  -8  -6  22    5.22    7.00
  -8   6  23    5.24    6.44
   8   6 -23    8.55    7.64
  -8  -6  23    2.60    8.35
  -8   6  24    2.47    6.74
   8   6 -24    5.94    7.67
  -8  -6  24   -0.00    6.96
  -8   6  25    0.58    5.23
   8   6 -25   10.07    7.51
  -8  -6  25    7.25    7.99
  -8   6  26   11.10    7.58
   8   6 -26    2.60    6.92
  -8  -6  26    0.26    7.03
  -8   6  27   -0.00    5.95
   8   6 -27    0.82    6.55
  -8  -6  27    4.49    6.97
  -8   6  28    6.90    6.47
   8   6 -28    1.44    7.98
  -8  -6  28    3.80    7.33
  -8   6  29    0.00    5.88
   8   6 -29    5.87    8.32
  -8  -6  29    6.70    8.09
  -8   6  30   -0.00    7.40
   8   6 -30    8.90    9.07
  -8  -6  30   -0.00    6.78
  -8   6  31    7.09    7.02
   8   6 -31    3.32    8.37
  -8  -6  31    0.01    7.23
  -8   6  32    0.86    6.31
   8   6 -32    3.57    6.82
  -8  -6  32    0.98    7.62
  -8   6  33   -0.00    7.24
   8   6 -33   -0.00    7.20
  -8  -6  33   -0.00    7.52
  -8   6  34   10.14    9.37
  -8  -6  34   -0.00    7.81
  -8   7   1   72.95   15.00
   8  -7  -1   34.25   11.84
   8   7  -1   55.71    8.96
  -8   7   2   -0.00    6.58
   8  -7  -2   -0.00    7.08
   8   7  -2    0.00    4.17
  -8  -7   2    0.54    3.90
  -8  -7   2    0.60    1.86
  -8   7   3   20.51    9.34
   8  -7  -3   14.36    8.65
   8  -7  -3   30.41   11.47
   8   7  -3   13.69    5.73
  -8  -7   3   24.11    6.33
  -8   7   4   -0.00    7.60
   8  -7  -4    1.07    5.62
   8  -7  -4    0.64    7.12
   8   7  -4   -0.00    5.06
  -8  -7   4    0.00    3.96
  -8   7   5   50.99   13.23
  -8   7   5   45.35   12.30
   8  -7  -5   46.14   12.42
   8   7  -5   39.55    9.01
  -8  -7   5   39.75    8.75
  -8   7   6    0.00    7.28
  -8   7   6   13.79    7.89
   8  -7  -6    5.42    7.65
   8  -7  -6   14.44    8.91
   8   7  -6    3.84    5.11
  -8  -7   6   18.87    6.72
  -8   7   7    4.28    7.22
  -8   7   7    2.17    6.20
   8  -7  -7    0.62    6.45
   8  -7  -7    1.01    6.65
   8   7  -7    2.88    4.98
   8   7  -7    2.09    4.95
  -8  -7   7    1.02    4.28
  -8   7   8    3.35    7.04
   8  -7  -8   -0.00    6.58
   8  -7  -8    8.19    7.57
   8   7  -8   -0.00    4.41
   8   7  -8    1.02    4.85
  -8  -7   8    3.70    4.95
  -8   7   9   40.55   11.49
   8  -7  -9    3.67    7.70
   8  -7  -9   30.67   10.56
   8   7  -9   30.22    8.96
  -8  -7   9   32.36    8.51
  -8   7  10    1.91    6.49
   8  -7 -10    0.00    6.85
   8  -7 -10   13.37    8.33
   8   7 -10    6.44    5.79
  -8  -7  10    8.84    6.39
  -8   7  11   29.27   10.89
   8  -7 -11   23.13    9.38
   8  -7 -11   21.67    9.57
   8   7 -11   34.96    9.20
  -8  -7  11   19.16    7.83
  -8   7  12   -0.00    7.12
   8  -7 -12    0.95    6.59
   8   7 -12    0.00    5.72
  -8  -7  12    2.66    5.76
  -8   7  13    7.77    7.48
   8   7 -13   12.55    7.22
  -8   7  14   13.37    8.33
   8   7 -14   11.39    6.13
  -8   7  15   42.51   12.58
   8   7 -15   45.58   11.18
  -8   7  16    0.00    6.87
   8   7 -16    5.17    5.87
  -8  -7  16    0.00    6.50
  -8   7  17    1.51    6.42
   8   7 -17    1.22    6.34
  -8  -7  17    0.42    6.26
  -8   7  18   -0.00    6.40
   8   7 -18    0.00    6.09
  -8  -7  18    0.60    5.21
  -8   7  19    1.94    7.47
   8   7 -19   -0.00    5.84
  -8  -7  19    0.00    6.48
  -8   7  20    0.00    6.72
   8   7 -20    5.69    7.31
  -8  -7  20    3.06    7.07
  -8   7  21   23.21    9.56
   8   7 -21    5.59    6.44
  -8  -7  21    5.82    7.29
  -8   7  22    2.54    6.45
   8   7 -22    9.86    6.96
  -8  -7  22    2.02    7.73
  -8   7  23   -0.00    6.09
   8   7 -23   -0.00    6.61
  -8  -7  23    2.46    7.49
  -8   7  24    5.11    6.48
  -8  -7  24    9.93    7.32
  -8   7  25    0.00    6.67
   8   7 -25    2.86    7.01
  -8  -7  25    2.07    8.31
  -8   7  26   15.57    8.42
   8   7 -26    0.00    7.89
  -8  -7  26   -0.00    7.42
  -8   7  27    3.39    7.50
   8   7 -27    3.85    7.45
  -8  -7  27    5.13    7.51
  -8   7  28    1.32    6.80
   8   7 -28    8.07    9.43
  -8  -7  28    0.97    7.48
  -8   7  29    8.03    7.13
   8   7 -29   -0.00    6.78
  -8  -7  29   10.53    8.91
  -8   7  30    8.15    8.10
   8   7 -30    2.90    7.24
  -8  -7  30    1.90    7.86
  -8   7  31    2.78    7.11
   8   7 -31    4.14    9.54
  -8  -7  31    9.55    7.87
  -8   7  32    1.99    6.47
   8   7 -32   15.86    9.12
  -8  -7  32    0.54    7.06
  -8   7  33    1.74    6.91
   8   7 -33   -0.00    8.29
  -8  -7  33    0.55    7.36
   8   7 -34   -0.00    7.13
  -8   8   1   77.69   15.60
   8  -8  -1   29.30    9.99
   8   8  -1   43.38    8.03
  -8   8   2    1.40    6.86
   8  -8  -2    1.21    6.81
   8   8  -2   -0.00    4.27
   8  -8  -3   11.96    7.37
   8   8  -3   13.51    5.25
   8  -8  -4    3.52    6.84
   8   8  -4    8.15    5.77
   8  -8  -5    0.00    5.87
   8  -8  -5    2.80    6.58
   8   8  -5    6.32    4.73
   8  -8  -6   -0.00    5.99
   8  -8  -6    1.57    7.49
   8   8  -6   -0.00    4.66
  -8  -8   6    0.00    4.71
  -8   8   7   90.98   16.08
   8  -8  -7   79.09   16.10
   8  -8  -7   73.86   16.27
   8   8  -7   59.62   11.67
  -8  -8   7   69.55   11.70
  -8   8   8    7.49    7.03
   8  -8  -8   12.11    7.51
   8  -8  -8    1.08    7.30
   8   8  -8   -0.00    5.08
  -8  -8   8    0.00    5.46
  -8   8   9    0.00    7.24
   8  -8  -9    3.24    6.44
   8   8  -9    3.44    5.06
  -8  -8   9    2.98    5.65
  -8   8  10    0.00    7.13
   8  -8 -10    3.43    6.48
   8   8 -10    0.00    5.14
  -8  -8  10   10.01    7.35
  -8   8  11    0.00    6.64
   8  -8 -11    0.60    6.80
   8   8 -11   -0.00    5.85
  -8  -8  11    1.54    5.28
  -8   8  12    0.79    6.85
   8  -8 -12    1.99    7.59
   8   8 -12    1.58    5.61
  -8  -8  12    8.04    6.52
  -8   8  13   33.13   10.60
   8  -8 -13   13.17    7.97
   8   8 -13   20.21    8.29
  -8   8  14   -0.00    7.30
   8   8 -14    0.35    5.34
  -8   8  15   -0.00    7.13
   8   8 -15    4.92    5.24
  -8  -8  15   -0.00    5.61
  -8   8  16    2.81    7.91
   8   8 -16   -0.00    6.43
  -8  -8  16    1.02    6.22
  -8   8  17   17.87    9.20
   8   8 -17   20.36    7.69
  -8  -8  17   17.17    8.52
  -8   8  18    5.98    8.32
   8   8 -18    7.40    6.80
  -8  -8  18   -0.00    5.88
  -8   8  19    0.00    8.56
   8   8 -19    3.06    6.31
  -8  -8  19   -0.00    6.51
  -8   8  20    1.26    6.72
   8   8 -20    1.71    5.32
  -8  -8  20    1.54    5.94
  -8   8  21   13.04    8.56
   8   8 -21   -0.00    6.48
  -8  -8  21    2.26    6.82
  -8   8  22   -0.00    6.68
   8   8 -22    0.00    6.82
  -8  -8  22    3.26    7.07
  -8   8  23   13.31    9.11
   8   8 -23    4.76    8.23
  -8  -8  23   13.42    8.64
  -8   8  24    2.01    7.63
   8   8 -24    3.70    7.41
  -8  -8  24    0.00    6.44
  -8   8  25    2.88    7.22
   8   8 -25    0.68    7.17
  -8  -8  25    2.25    7.83
  -8   8  26    8.74    7.83
   8   8 -26   -0.00    6.72
  -8  -8  26   -0.00    6.28
  -8   8  27   13.50    8.15
   8   8 -27    8.66    7.05
  -8  -8  27    8.07    7.85
  -8   8  28    1.60    6.69
   8   8 -28    1.66    7.88
  -8  -8  28    3.08    7.99
  -8   8  29   18.43    8.74
   8   8 -29   -0.00    7.60
  -8  -8  29    8.56    8.78
  -8   8  30    4.36    7.07
   8   8 -30   -0.00    6.80
  -8  -8  30   -0.00    7.34
  -8   8  31    3.66    7.49
   8   8 -31    0.00    6.72
  -8  -8  31    0.00    8.22
  -8   8  32    0.28    6.87
   8   8 -32    1.88    8.20
  -8  -8  32    5.00    8.41
   8   8 -33    8.47    8.37
  -8  -8  33    1.80    7.34
   8   8 -34    0.00    7.62
   8   8 -35    1.64    8.06
   8  -9  -1   32.47   11.48
   8   9  -1   38.46    7.65
  -8   9   2    0.79    4.98
   8  -9  -2   -0.00    6.26
   8   9  -2    0.00    4.06
  -8   9   3   34.56   11.12
   8  -9  -3   23.40   10.27
   8   9  -3   14.38    5.61
  -8   9   4    3.87    6.96
   8  -9  -4    6.45    6.95
   8   9  -4    3.09    4.96
  -8   9   5   34.05   10.97
   8  -9  -5   54.49   12.03
   8   9  -5   23.27    7.12
  -8   9   6    3.26    6.37
   8  -9  -6   -0.00    6.95
   8   9  -6    1.02    4.36
  -8   9   7    1.84    4.88
   8  -9  -7   -0.00    6.84
   8   9  -7    0.00    4.16
  -8   9   8   -0.00    7.13
  -8   9   8   -0.00    5.59
   8  -9  -8   -0.00    6.81
   8   9  -8    0.58    4.36
  -8   9   9    0.00    7.30
  -8   9   9    9.43    8.66
   8  -9  -9    3.31    6.71
   8   9  -9    0.24    4.73
  -8   9  10    0.00    6.99
   8  -9 -10    3.45    7.12
   8   9 -10    2.54    4.62
  -8   9  11   87.33   16.72
   8  -9 -11   49.54   13.51
   8   9 -11   48.43   10.63
  -8   9  12    2.59    6.90
   8  -9 -12    0.29    5.73
   8   9 -12   -0.00    4.61
  -8  -9  12    2.03    6.08
  -8   9  13   -0.00    6.27
   8  -9 -13   -0.00    6.63
   8   9 -13    0.00    5.40
  -8   9  14    4.23    6.63
   8  -9 -14    1.95    6.69
   8   9 -14   10.04    6.45
  -8   9  15   35.95   11.71
   8  -9 -15   24.99   10.16
   8   9 -15   35.58    9.63
  -8  -9  15   20.99    8.67
  -8   9  16   -0.00    6.97
   8   9 -16    0.00    5.32
  -8  -9  16    1.20    7.11
  -8   9  17    1.66    5.81
   8   9 -17    8.78    6.76
  -8  -9  17   -0.00    5.87
  -8   9  18    1.11    6.93
   8   9 -18    6.42    6.89
  -8  -9  18    0.00    7.00
  -8   9  19    4.82    7.59
   8   9 -19   13.56    7.58
  -8  -9  19    6.38    7.52
  -8   9  20    0.00    7.54
   8   9 -20   -0.00    5.90
  -8  -9  20    0.54    6.09
  -8   9  21   17.50    9.07
   8   9 -21   24.46    9.67
  -8  -9  21   11.11    8.54
  -8   9  22   -0.00    7.91
   8   9 -22    0.00    6.64
  -8  -9  22    8.57    8.15
  -8   9  23   -0.00    6.87
   8   9 -23   -0.00    5.76
  -8  -9  23    0.68    6.03
  -8   9  24    0.01    6.75
   8   9 -24   14.65    7.70
  -8  -9  24    7.46    7.60
  -8   9  25    2.67    7.01
   8   9 -25    7.63    7.78
  -8  -9  25    3.97    7.32
  -8   9  26   -0.00    8.55
   8   9 -26   -0.00    5.78
  -8  -9  26   -0.00    6.37
  -8   9  27   -0.00    5.81
   8   9 -27    0.00    6.84
  -8  -9  27    8.72    9.26
  -8   9  28    2.16    7.50
   8   9 -28    0.00    7.12
  -8  -9  28    3.22    7.25
  -8   9  29    0.00    7.43
   8   9 -29    3.83    7.45
  -8  -9  29    6.77    8.30
  -8   9  30   -0.00    6.43
   8   9 -30    2.58    7.58
  -8  -9  30    1.97    7.48
  -8   9  31    0.00    7.25
   8   9 -31    4.43    7.53
  -8  -9  31    3.98    7.94
  -8   9  32    0.00    8.37
   8   9 -32    5.11    7.70
  -8  -9  32    0.37    7.95
   8   9 -33    1.49    6.43
  -8  10   1   22.82   10.22
   8 -10  -1   11.02    9.50
   8  10  -1   11.27    4.76
  -8  10   2   -0.00    6.96
   8 -10  -2   -0.00    6.94
   8  10  -2   -0.00    3.58
  -8  10   3   27.30   10.94
   8 -10  -3   24.96   10.83
   8  10  -3   35.77    7.50
  -8  10   4   15.89    9.52
   8 -10  -4    6.38    7.53
   8  10  -4    7.79    4.99
  -8  10   5    4.83    8.04
   8 -10  -5    5.29    6.43
   8  10  -5    3.08    4.25
  -8  10   6    0.00    6.41
   8 -10  -6    0.00    6.47
   8  10  -6    1.74    4.27
  -8  10   7   56.06   13.60
   8 -10  -7   22.54   10.82
   8  10  -7   43.13    9.26
  -8  10   8    0.34    6.43
   8 -10  -8   -0.00    6.80
   8  10  -8   -0.00    4.85
  -8  10   9    5.45    7.41
   8 -10  -9    6.27    6.87
   8  10  -9    9.25    6.13
  -8  10  10   -0.00    6.61
  -8  10  10   -0.00    7.28
   8 -10 -10   -0.00    5.58
   8  10 -10    0.00    4.49
  -8  10  11    5.58    7.52
   8 -10 -11    1.05    7.18
   8  10 -11    4.26    4.92
  -8  10  12    4.75    7.85
   8 -10 -12   -0.00    5.73
   8  10 -12    1.22    5.16
  -8  10  13   48.35   12.67
   8 -10 -13    7.49    7.53
   8  10 -13   19.38    7.96
  -8  10  14   -0.00    6.70
   8 -10 -14   -0.00    7.27
   8  10 -14   -0.00    5.06
  -8  10  15   -0.00    7.56
   8 -10 -15   -0.00    6.67
   8  10 -15    0.00    5.84
  -8  10  16    3.88    6.67
   8 -10 -16    0.98    6.47
   8  10 -16   -0.00    4.63
  -8  10  17   21.26   10.21
   8 -10 -17   -0.00    6.73
   8  10 -17   25.48    8.69
  -8  10  18   10.26    7.96
   8  10 -18    1.93    5.80
  -8 -10  18    5.10    6.74
  -8  10  19    9.65    9.07
   8  10 -19    4.61    6.73
  -8 -10  19   -0.00    6.27
  -8  10  20    6.76    7.53
   8  10 -20   -0.00    5.58
  -8 -10  20    1.07    5.98
  -8  10  21    7.54    7.91
   8  10 -21    0.00    7.07
  -8 -10  21    0.00    6.35
  -8  10  22    3.51    6.53
   8  10 -22   -0.00    6.20
  -8 -10  22    3.53    6.63
  -8  10  23    0.43    6.88
   8  10 -23    3.57    6.12
  -8 -10  23    3.34    7.36
  -8  10  24    2.46    7.58
   8  10 -24   -0.00    6.09
  -8 -10  24   -0.00    6.47
  -8  10  25    3.62    6.16
   8  10 -25   -0.00    6.78
  -8 -10  25    0.07    7.30
  -8  10  26    0.00    7.73
   8  10 -26   11.65    8.17
  -8 -10  26   -0.00    7.89
  -8  10  27    8.71    7.74
   8  10 -27    1.15    5.68
  -8 -10  27    2.43    7.01
  -8  10  28   -0.00    6.92
   8  10 -28    0.00    7.55
  -8 -10  28    5.29    8.14
  -8  10  29    2.15    7.66
   8  10 -29    0.00    7.36
  -8 -10  29    2.20    7.46
  -8  10  30    0.00    6.97
   8  10 -30   28.08   10.29
  -8 -10  30    8.46    8.68
  -8  10  31    2.68    6.94
  -8 -10  31   -0.00    7.92
  -8  11   1   18.90   10.19
   8 -11  -1   27.46   10.60
   8  11  -1   18.01    5.33
  -8  11   2   -0.00    6.90
   8 -11  -2   10.19    8.34
   8  11  -2    7.44    4.21
  -8  11   3    3.84    7.04
   8 -11  -3   -0.00    6.96
   8  11  -3    0.00    3.67
  -8  11   4   11.49    8.29
   8 -11  -4    0.80    6.75
   8  11  -4    0.24    3.93
  -8  11   5   23.21   10.16
   8 -11  -5    9.89    8.48
   8  11  -5   15.92    5.85
  -8  11   6   -0.00    7.59
   8 -11  -6    0.68    5.82
   8  11  -6   -0.00    4.13
  -8  11   7    6.21    7.18
   8 -11  -7    0.37    6.92
   8  11  -7    1.37    4.59
  -8  11   8    0.72    6.84
   8 -11  -8    3.50    6.95
   8  11  -8    1.73    5.12
  -8  11   9   16.06    8.82
   8 -11  -9   26.40    9.98
   8  11  -9   15.35    6.84
  -8  11  10   -0.00    6.22
   8 -11 -10   -0.00    6.90
   8  11 -10    3.13    4.27
  -8  11  11    4.60    6.57
   8 -11 -11   13.01    8.00
   8  11 -11    9.55    6.95
  -8  11  12    0.00    6.32
  -8  11  12    3.56    7.13
   8 -11 -12    2.19    6.67
   8  11 -12    3.40    6.61
  -8  11  13    2.92    6.05
   8 -11 -13    0.00    8.27
   8  11 -13    2.02    6.06
  -8  11  14    0.39    5.89
   8 -11 -14   -0.00    6.86
   8  11 -14    0.69    5.35
  -8  11  15   57.86   14.63
   8 -11 -15   14.60    9.59
   8  11 -15    0.00    6.09
  -8  11  16    8.25    8.78
   8 -11 -16   -0.00    7.35
   8  11 -16    8.55    5.34
  -8  11  17    5.33    7.60
   8 -11 -17   -0.00    6.80
   8  11 -17    0.00    6.64
  -8  11  18    7.62    7.97
   8 -11 -18    7.44    8.73
   8  11 -18    1.50    5.38
  -8  11  19    5.38    8.82
   8 -11 -19    0.09    7.63
   8  11 -19    1.15    6.67
  -8  11  20    0.00    7.77
   8 -11 -20    0.00    6.78
   8  11 -20    0.29    5.95
  -8  11  21    4.18    7.69
   8  11 -21    3.13    6.38
  -8  11  22    3.84    7.94
   8  11 -22   -0.00    5.36
  -8  11  23    3.68    7.38
   8  11 -23    0.71    5.74
  -8  11  24   -0.00    6.25
   8  11 -24   -0.00    6.99
  -8  11  25    8.69    7.88
   8  11 -25    0.00    7.18
  -8  11  26    1.48    7.82
   8  11 -26    2.24    7.02
  -8 -11  26    4.06    7.50
  -8  11  27   -0.00    7.75
   8  11 -27    1.37    6.69
  -8 -11  27   -0.00    7.98
  -8  11  28   -0.00    7.57
  -8 -11  28    0.28    7.51
  -8  11  29    2.57    8.36
  -8 -11  29    0.00    7.37
  -8 -11  30    0.07    7.28
  -8  12   1   10.43    9.60
   8 -12  -1    2.75    6.56
   8  12  -1    1.58    3.29
  -8  12   2    0.19    7.26
   8 -12  -2   -0.00    5.97
   8  12  -2   -0.00    3.57
  -8  12   3   18.65    9.34
   8 -12  -3   24.57   10.16
   8  12  -3   22.84    6.47
  -8  12   4    5.11    8.22
   8 -12  -4    0.21    6.14
   8  12  -4   -0.00    4.50
  -8  12   5    0.97    6.48
   8 -12  -5    4.24    7.31
   8  12  -5    1.91    4.44
  -8  12   6   -0.00    7.69
   8 -12  -6   -0.00    8.19
   8  12  -6    3.82    4.68
  -8  12   7    7.61    8.30
   8 -12  -7    9.48    7.78
   8  12  -7   10.07    5.69
  -8  12   8    0.00    5.75
   8 -12  -8   -0.00    7.32
   8  12  -8   10.51    5.85
  -8  12   9   14.80    8.84
   8 -12  -9    1.18    7.55
   8  12  -9   12.52    6.82
  -8  12  10    0.57    6.90
   8 -12 -10   -0.00    6.82
   8  12 -10    1.53    4.90
  -8  12  11   10.85    8.61
   8 -12 -11    0.00    5.94
   8  12 -11    0.85    4.95
  -8  12  12    1.64    6.64
   8 -12 -12    4.89    6.79
   8  12 -12   -0.00    5.78
  -8  12  13    0.84    6.42
   8 -12 -13    5.78    7.57
   8  12 -13    6.36    5.77
  -8  12  14    1.47    7.78
   8 -12 -14    4.30    6.50
   8  12 -14   -0.00    6.45
  -8  12  15   -0.00    6.92
   8 -12 -15   -0.00    7.33
   8  12 -15    4.06    5.94
  -8  12  16    5.83    8.17
   8 -12 -16   -0.00    6.96
   8  12 -16    0.00    6.67
  -8  12  17    7.79    8.48
   8 -12 -17    2.89    6.67
   8  12 -17    3.18    6.23
  -8  12  18    6.09    7.76
   8 -12 -18    6.83    7.74
   8  12 -18   -0.00    6.08
  -8  12  19    7.69    7.96
   8 -12 -19    5.16    8.44
   8  12 -19    7.62    7.48
  -8  12  20    0.00    6.95
   8 -12 -20    2.29    7.20
   8  12 -20   -0.00    6.50
  -8  12  21    6.91    7.91
   8 -12 -21    5.33    7.27
   8  12 -21   -0.00    6.79
  -8  12  22    7.80    8.61
   8 -12 -22    0.00    6.61
   8  12 -22    0.00    7.46
  -8  12  23   10.27    8.66
   8 -12 -23    0.00    7.52
   8  12 -23    2.68    6.16
  -8  12  24   -0.00    7.73
   8  12 -24    2.69    6.57
  -8  12  25   -0.00    8.41
  -8  12  26    0.97    7.68
  -8  12  27   -0.00    7.14
  -8  12  28    0.16    7.61
  -8  13   1    1.04    7.02
   8 -13  -1    0.37    6.68
   8  13  -1    6.71    4.22
  -8  13   2   -0.00    8.29
   8 -13  -2   -0.00    6.11
   8  13  -2   -0.00    3.82
  -8  13   3    1.32    6.80
   8 -13  -3    5.72    7.25
   8  13  -3   -0.00    4.12
  -8  13   4    0.00    5.88
   8 -13  -4   -0.00    5.42
   8  13  -4    4.23    4.44
  -8  13   5    0.00    7.14
   8 -13  -5   24.74   10.11
   8  13  -5    7.68    5.37
  -8  13   6   10.70    8.28
   8 -13  -6    7.36    8.31
   8  13  -6   -0.00    4.31
  -8  13   7    3.81    6.49
   8 -13  -7    5.53    7.74
   8  13  -7    1.69    4.51
  -8  13   8   -0.00    7.19
   8 -13  -8    4.78    7.52
   8  13  -8   -0.00    4.09
  -8  13   9    4.03    7.09
   8 -13  -9    8.61    8.67
   8  13  -9    0.00    4.56
  -8  13  10   -0.00    6.48
   8 -13 -10    3.62    7.17
   8  13 -10    0.00    5.26
  -8  13  11    5.11    7.89
   8 -13 -11    8.94    8.27
   8  13 -11   11.14    6.88
  -8  13  12   -0.00    7.02
   8 -13 -12    0.96    6.34
   8  13 -12   -0.00    6.13
  -8  13  13    5.68    7.35
   8 -13 -13   -0.00    5.74
   8  13 -13    3.14    6.30
  -8  13  14    6.47    7.47
   8 -13 -14    0.00    6.40
   8  13 -14   -0.00    6.64
  -8  13  15   -0.00    6.73
   8 -13 -15    4.19    7.67
   8  13 -15    4.28    5.78
  -8  13  16    8.47    8.47
   8 -13 -16    1.53    6.24
   8  13 -16    6.13    6.36
  -8  13  17    3.48    6.99
   8 -13 -17   -0.00    6.81
   8  13 -17    0.00    5.42
  -8  13  18   -0.00    7.36
   8 -13 -18    3.70    7.88
   8  13 -18   -0.00    6.00
  -8  13  19   16.87    9.07
   8 -13 -19    0.00    7.14
   8  13 -19   -0.00    6.88
  -8  13  20   -0.00    7.28
   8 -13 -20    6.60    8.41
   8  13 -20   -0.00    5.80
  -8  13  21    9.26    9.56
   8 -13 -21    6.94    7.18
  -8  13  22    2.60    8.62
   8 -13 -22    5.70    8.50
  -8  13  23    5.75    7.46
   8 -13 -23    0.03    7.07
  -8  13  24    0.00    8.24
   8 -13 -24    0.00    7.28
  -8  13  25    0.00    8.51
   8 -13 -25    3.02    7.43
  -8  13  26    1.35    6.94
   8 -13 -26    1.92    8.20
   8 -13 -27    2.15    7.33
  -8  14   1    1.14    8.38
   8 -14  -1    7.06    8.00
   8  14  -1    6.43    4.27
  -8  14   2    2.54    7.90
   8 -14  -2    3.74    7.45
   8  14  -2   13.36    5.14
  -8  14   3    4.92    8.82
   8 -14  -3   -0.00    7.46
   8  14  -3    1.81    4.34
  -8  14   4   -0.00    7.84
   8 -14  -4   -0.00    5.86
   8  14  -4   -0.00    4.35
  -8  14   5    0.00    6.90
   8 -14  -5    4.17    7.04
   8  14  -5    0.00    4.23
  -8  14   6    0.00    8.11
   8 -14  -6    7.44    7.33
   8  14  -6   -0.00    4.07
  -8  14   7   11.69    9.91
   8 -14  -7   11.15    7.95
   8  14  -7    2.56    4.94
  -8  14   8    7.29    8.40
   8 -14  -8    0.00    9.13
   8  14  -8    7.42    5.50
  -8  14   9    3.31    7.43
   8 -14  -9   10.05    7.67
   8  14  -9    4.25    5.35
  -8  14  10   -0.00    7.24
   8 -14 -10    1.41    7.68
   8  14 -10   -0.00    4.51
  -8  14  11    6.49    7.09
   8 -14 -11    1.66    6.87
   8  14 -11    2.64    6.37
  -8  14  12   -0.00    6.91
   8 -14 -12   -0.00    7.55
   8  14 -12   -0.00    5.85
  -8  14  13   -0.00    7.05
   8 -14 -13    3.51    6.87
   8  14 -13    1.72    5.64
  -8  14  14    4.16    7.55
   8 -14 -14    2.29    7.15
   8  14 -14    0.01    4.87
  -8  14  15    2.68    8.21
   8 -14 -15    0.00    7.16
   8  14 -15    0.00    6.78
  -8  14  16    5.02    6.68
   8 -14 -16    2.96    7.06
   8  14 -16    0.21    4.55
  -8  14  17    2.91    7.16
   8 -14 -17    6.56    7.50
   8 -14 -18    1.61    6.78
  -8  14  19    0.29    7.02
   8 -14 -19   -0.00    7.45
  -8  14  20    2.37    7.83
   8 -14 -20    4.44    8.11
  -8  14  21   -0.00    7.42
   8 -14 -21    3.47    7.29
  -8  14  22    0.18    7.32
   8 -14 -22    0.51    8.38
  -8  14  23   -0.00    7.59
   8 -14 -23    9.98    8.68
  -8  14  24    0.86    6.99
  -8  15   1   -0.00    7.66
   8 -15  -1   -0.00    6.84
   8  15  -1    2.30    4.39
  -8  15   2    1.60    7.29
   8 -15  -2   -0.00    7.08
   8  15  -2    2.75    4.28
  -8  15   3    6.10    8.35
   8 -15  -3    0.00    7.37
   8  15  -3   -0.00    3.63
  -8  15   4    4.01    8.34
   8 -15  -4    7.32    7.96
   8  15  -4   -0.00    4.21
  -8  15   5    4.96    8.38
   8 -15  -5   11.77    7.95
   8  15  -5    3.78    4.45
  -8  15   6   -0.00    7.69
   8 -15  -6   -0.00    6.70
   8  15  -6    1.87    4.87
  -8  15   7    4.62    8.09
   8 -15  -7    3.04    6.50
   8  15  -7    3.48    4.69
  -8  15   8   -0.00    6.89
   8 -15  -8   -0.00    5.64
   8  15  -8    5.45    4.71
  -8  15   9    3.17    6.92
   8 -15  -9    0.00    6.70
   8  15  -9    2.00    4.87
  -8  15  10   -0.00    7.13
   8 -15 -10    0.26    6.79
   8  15 -10    3.45    5.09
  -8  15  11    2.44    7.55
   8 -15 -11    0.00    7.17
   8  15 -11   -0.00    4.50
  -8  15  12    8.83    7.41
   8 -15 -12   -0.00    7.46
  -8  15  13    6.19    6.50
   8 -15 -13    6.20    8.05
  -8  15  14    7.94    7.55
   8 -15 -14   -0.00    6.86
  -8  15  15    4.08    6.27
   8 -15 -15   -0.00    7.15
   8 -15 -16   -0.00    7.33
   8 -15 -17   -0.00    6.42
   8 -15 -18    5.17    8.02
   8 -15 -19   -0.00    7.22
  -8  16   1    1.28    7.86
   8 -16  -1    0.41    6.84
   8  16  -1    0.80    3.64
  -8  16   2    0.00    8.59
   8 -16  -2   -0.00    7.27
   8  16  -2    2.16    4.35
  -8  16   3    1.08    7.50
   8 -16  -3   -0.00    7.41
   8  16  -3    0.00    3.79
  -8  16   4    4.52    8.63
   8 -16  -4    0.00    7.92
   8  16  -4    3.22    4.32
  -8  16   5    6.22    8.59
   8 -16  -5   -0.00    6.80
   8  16  -5    5.42    5.19
  -8  16   6   -0.00    7.27
   8 -16  -6   -0.00    6.81
   8  16  -6    3.08    4.40
  -8  16   7   -0.00    7.17
   8 -16  -7    4.67    7.51
  -8  16   8    1.31    8.12
   8 -16  -8    5.58    6.41
  -8  16   9   15.80    9.81
   8 -16  -9   -0.00    6.87
   8 -16 -10    2.89    7.05
   8 -16 -11   -0.00    6.46
   8 -16 -12    7.56    8.39
   8 -16 -13    0.00    7.66
   8 -16 -14    0.00    7.70
   8 -17  -1   -0.00    7.72
   8 -17  -2    3.04    6.16
   8 -17  -3    0.00    8.57
   8 -17  -4    2.33    7.19
   8 -17  -5   -0.00    8.23
   8 -17  -6   -0.00    7.60
   8 -17  -7   -0.00    6.83
   8 -17  -8   -0.00    7.61
   8 -17  -9   -0.00    7.88
  -7   0   1  788.19   57.61
  -7   0   1  699.10   56.40
  -7   0   1  736.67   55.23
   7   0  -1  780.32   57.32
   7   0  -1  397.18   51.94
   7   0  -1  706.28   56.56
  -7   0   2    4.01    5.13
  -7   0   2   -0.00    4.50
  -7   0   2   -0.00    3.94
   7   0  -2    0.00    4.72
   7   0  -2    3.62    4.98
  -7   0   3   19.76    6.92
   7   0  -3    9.90    5.45
   7   0  -3    8.07    5.73
  -7   0   4    2.39    4.73
   7   0  -4   -0.00    4.43
   7   0  -4   -0.00    5.16
  -7   0   5   36.68    8.44
   7   0  -5   32.87    7.84
   7   0  -5   38.51    9.04
  -7   0   6    0.19    4.47
   7   0  -6    0.00    4.37
   7   0  -6    4.90    5.71
  -7   0   7  232.86   27.16
   7   0  -7  284.92   27.72
   7   0  -7  288.52   28.91
  -7   0   8    1.81    5.29
   7   0  -8    0.64    5.03
  -7   0   9   11.33    6.03
   7   0  -9   12.51    6.68
  -7   0  10    3.38    5.50
   7   0 -10    0.27    5.38
  -7   0  11  255.36   26.55
   7   0 -11  206.92   25.73
  -7   0  12   -0.00    5.19
   7   0 -12    0.14    4.94
  -7   0  13   70.69   13.49
   7   0 -13   92.41   15.05
   7   0 -14    4.11    5.22
   7   0 -15    9.00    6.26
   7   0 -16    5.39    7.15
  -7   0  17  275.70   31.14
   7   0 -17  284.22   32.61
  -7   0  18   -0.00    5.76
   7   0 -18   -0.00    5.83
  -7   0  19    0.38    5.87
   7   0 -19    2.79    6.67
  -7   0  20   -0.00    6.37
   7   0 -20    5.84    7.62
  -7   0  21    3.13    5.90
   7   0 -21    2.30    7.44
  -7   0  22   -0.00    5.78
   7   0 -22    2.99    7.49
  -7   0  23   16.13    8.56
  -7   0  24    0.11    6.13
  -7   0  25    0.85    5.36
  -7   0  26   -0.00    6.22
  -7   0  27   45.00   13.08
  -7   0  28   -0.00    6.55
  -7   0  29    2.53    6.83
  -7   0  30    3.97    7.27
  -7   0  31   10.51    7.62
  -7   0  32   -0.00    5.26
  -7   0  33    4.96    7.32
  -7   0  34   10.24    7.93
  -7   0  35   16.65    9.52
  -7   0  36    0.00    8.16
  -7   0  37    2.98    8.40
  -7   1   1    0.00    5.54
  -7   1   1    0.00    4.50
  -7   1   1    2.95    4.72
   7  -1  -1    0.00    4.31
   7  -1  -1    0.81    4.10
   7  -1  -1    9.18    6.00
   7   1  -1    2.39    3.92
   7   1  -1    0.00    4.81
  -7  -1   1    1.21    4.77
  -7   1   2   21.11    6.88
  -7   1   2   33.54    8.49
  -7   1   2   28.12    7.60
   7  -1  -2   18.50    7.24
   7  -1  -2   25.99    7.38
   7  -1  -2   29.50    7.98
   7   1  -2   29.35    6.90
   7   1  -2   28.48    7.97
  -7  -1   2   31.12    7.60
  -7  -1   2   24.80    7.07
  -7   1   3  232.38   25.20
  -7   1   3  242.56   24.44
   7  -1  -3  218.55   23.65
   7  -1  -3  236.55   25.38
   7   1  -3  229.44   23.29
   7   1  -3  214.19   24.03
  -7  -1   3  224.42   24.00
  -7   1   4    5.18    5.78
  -7   1   4    1.82    5.00
   7  -1  -4    2.39    4.72
   7  -1  -4    0.00    5.18
   7   1  -4    5.36    4.69
   7   1  -4    0.00    4.58
  -7  -1   4    3.01    4.68
  -7   1   5   73.82   12.31
  -7   1   5   57.38   10.83
   7  -1  -5   78.14   11.75
   7  -1  -5   69.64   12.49
   7   1  -5   69.29   11.25
   7   1  -5   73.11   11.88
  -7  -1   5   79.08   12.15
  -7   1   6    0.32    4.62
  -7   1   6    4.25    5.33
   7  -1  -6   -0.00    4.45
   7  -1  -6   -0.00    5.77
   7   1  -6    3.73    4.83
   7   1  -6   -0.00    5.53
  -7  -1   6   -0.00    4.17
  -7   1   7   21.94    7.53
   7  -1  -7   25.45    8.27
   7   1  -7   33.92    7.88
   7   1  -7   33.02    8.59
  -7  -1   7   23.64    7.29
  -7   1   8    7.12    6.81
   7  -1  -8   24.59    8.07
   7   1  -8   21.39    7.05
   7   1  -8    9.44    6.13
  -7  -1   8   23.92    7.20
  -7   1   9  225.36   25.99
   7  -1  -9  249.36   27.37
   7   1  -9  269.83   27.25
  -7  -1   9  218.62   25.19
  -7   1  10   12.85    7.02
   7  -1 -10   11.82    6.32
   7   1 -10   14.78    7.34
  -7  -1  10   22.14    7.33
  -7   1  11   53.84   10.93
   7  -1 -11   36.43   10.31
   7   1 -11   50.19   11.04
  -7  -1  11   49.95   10.63
  -7   1  12    0.24    4.42
   7  -1 -12    0.00    6.06
   7   1 -12    2.05    5.67
  -7  -1  12    0.00    5.80
   7  -1 -13  145.94   20.25
   7   1 -13  128.75   19.02
  -7  -1  13  149.98   19.48
   7  -1 -14    1.04    5.61
   7   1 -14    5.44    6.50
  -7  -1  14   -0.00    6.02
   7  -1 -15   78.69   14.61
   7   1 -15   79.67   14.54
   7  -1 -16    0.00    5.76
   7   1 -16   24.56    8.91
  -7   1  17    8.87    6.78
   7  -1 -17   16.20    8.09
   7   1 -17    7.64    6.64
  -7  -1  17    8.70    6.47
  -7   1  18    0.00    6.88
   7  -1 -18    0.00    6.07
   7   1 -18    2.40    5.98
  -7  -1  18   -0.00    5.92
  -7   1  19  113.67   18.01
   7  -1 -19  130.06   19.95
  -7  -1  19  100.74   17.27
  -7   1  20    4.11    6.11
   7  -1 -20    2.91    6.93
  -7  -1  20    0.27    5.56
  -7   1  21   34.79   10.38
   7  -1 -21   35.31   10.82
  -7  -1  21   27.22   10.06
  -7   1  22    2.32    5.95
   7  -1 -22    8.22    7.67
  -7  -1  22    3.45    5.98
  -7   1  23    8.00    7.03
   7  -1 -23   16.54    9.79
  -7  -1  23   27.96    9.82
  -7   1  24    0.00    6.92
   7  -1 -24    7.68    8.36
  -7  -1  24   -0.00    6.37
  -7   1  25   37.87   11.19
   7  -1 -25   36.55   12.41
   7   1 -25   27.06   10.74
  -7  -1  25   28.29   11.23
  -7   1  26    1.47    4.45
   7   1 -26    4.06    8.12
  -7  -1  26    1.84    7.53
  -7   1  27    8.01    7.41
   7   1 -27   -0.00    6.58
  -7  -1  27    0.80    7.71
  -7   1  28    2.91    6.68
   7   1 -28   12.77    9.93
  -7  -1  28    1.94    6.95
  -7   1  29   32.62   11.56
   7   1 -29   30.49   12.01
  -7  -1  29   19.92   10.90
  -7   1  30   11.09    8.10
  -7  -1  30    2.74    8.52
  -7   1  31   -0.00    6.74
  -7  -1  31    6.93    7.69
  -7   1  32   -0.00    5.76
  -7  -1  32    3.31    7.84
  -7   1  33   -0.00    7.29
  -7  -1  33   -0.00    8.09
  -7   1  34    2.65    6.91
  -7  -1  34    2.31    8.31
  -7   1  35    8.09    8.62
  -7  -1  35    4.27    9.71
  -7   1  36    0.00    7.08
  -7  -1  36    5.43    9.59
  -7   1  37    1.71    5.88
  -7  -1  37   -0.00    7.69
  -7   2   1   60.11   11.57
  -7   2   1   67.34   11.74
  -7   2   1   44.22    9.31
   7  -2  -1   49.02   10.26
   7  -2  -1   51.55   10.03
   7  -2  -1   60.72   11.00
   7   2  -1   50.93    8.61
   7   2  -1   42.60    8.66
  -7  -2   1   56.45    9.71
  -7  -2   1   51.30    8.83
  -7   2   2   29.89    8.76
  -7   2   2   44.37    9.64
  -7   2   2   47.03    9.00
   7  -2  -2   30.85    9.08
   7  -2  -2   22.69    7.54
   7  -2  -2   55.47   10.67
   7   2  -2   41.76    7.68
  -7  -2   2   38.04    7.81
  -7  -2   2   31.12    7.39
  -7   2   3   15.57    7.03
  -7   2   3    4.70    5.74
  -7   2   3    8.58    5.98
   7  -2  -3    9.00    5.42
   7  -2  -3   13.30    5.77
   7  -2  -3   10.14    5.75
   7   2  -3    4.08    4.25
   7   2  -3    7.00    5.29
  -7  -2   3    4.37    4.77
  -7   2   4    5.48    4.67
  -7   2   4   -0.00    4.10
   7  -2  -4    6.40    5.47
   7   2  -4    2.71    4.22
   7   2  -4    0.00    4.56
  -7  -2   4    0.48    3.78
  -7   2   5  233.18   25.99
  -7   2   5  217.30   24.65
   7  -2  -5  228.05   26.11
   7   2  -5  223.44   23.60
   7   2  -5  223.03   24.65
  -7  -2   5  263.44   24.95
  -7   2   6    5.32    5.47
  -7   2   6   10.27    5.89
   7  -2  -6   10.93    6.25
   7   2  -6    9.19    5.49
   7   2  -6   15.92    6.57
  -7  -2   6    0.00    4.85
  -7   2   7  202.33   23.11
  -7   2   7  182.02   21.85
   7  -2  -7  176.75   22.79
   7   2  -7  203.73   21.67
   7   2  -7  177.38   21.60
  -7  -2   7  217.38   22.31
  -7   2   8    0.00    5.06
  -7   2   8    8.30    5.77
   7  -2  -8    4.77    6.31
   7   2  -8    4.85    5.25
   7   2  -8    0.00    4.87
  -7  -2   8    1.44    4.56
  -7   2   9   45.59   10.59
  -7   2   9   42.61    9.72
   7  -2  -9   50.72   10.66
   7   2  -9   45.58    9.65
   7   2  -9   46.21   10.47
  -7  -2   9   51.26   10.11
  -7   2  10   12.68    6.70
   7  -2 -10   14.68    7.18
   7   2 -10   12.39    5.89
  -7  -2  10   15.04    6.83
  -7   2  11  116.35   17.02
   7  -2 -11  138.09   18.50
   7   2 -11  114.53   16.67
  -7  -2  11  110.24   16.12
   7  -2 -12   42.32   10.52
   7   2 -12   13.14    6.47
  -7  -2  12   31.43    8.70
   7  -2 -13   46.53   11.76
   7   2 -13   42.14   10.33
  -7  -2  13   57.50   11.34
   7  -2 -14    3.65    6.20
   7   2 -14    5.75    6.89
  -7  -2  14    4.92    5.51
   7  -2 -15   33.68   11.24
   7   2 -15   17.35    8.62
  -7   2  16   47.92   11.57
   7  -2 -16   50.12   12.07
  -7   2  17   56.69   12.19
   7  -2 -17   38.37   11.37
  -7   2  18   36.47    9.81
   7  -2 -18   38.59   11.16
  -7  -2  18   17.59    8.56
  -7   2  19   -0.00    6.74
   7  -2 -19    0.04    6.49
  -7  -2  19   -0.00    6.14
  -7   2  20    2.99    6.64
   7  -2 -20    2.72    7.54
  -7  -2  20   -0.00    7.44
  -7   2  21   32.27   10.58
   7  -2 -21   73.89   15.09
  -7  -2  21   41.92   12.45
  -7   2  22    0.63    6.13
   7  -2 -22   11.46    8.20
   7   2 -22    6.74    8.54
  -7  -2  22    4.07    7.41
  -7   2  23   22.74    9.18
   7  -2 -23   15.14    9.75
   7   2 -23   32.46   10.85
  -7  -2  23   21.78    9.88
  -7   2  24    0.87    5.61
   7  -2 -24   -0.00    6.83
   7   2 -24    3.45    6.82
  -7  -2  24    0.87    6.44
  -7   2  25   11.65    7.82
   7   2 -25    2.62    8.00
  -7  -2  25    2.99    7.48
  -7   2  26   -0.00    6.47
   7   2 -26   -0.00    7.21
  -7  -2  26    1.57    8.71
  -7   2  27    0.00    6.64
   7   2 -27    0.00    6.75
  -7  -2  27   -0.00    8.11
  -7   2  28    0.52    6.17
   7   2 -28   -0.00    7.79
  -7  -2  28   -0.00    8.07
  -7   2  29    0.00    6.17
   7   2 -29   15.89    9.56
  -7  -2  29    2.86    7.35
  -7   2  30   -0.00    6.40
   7   2 -30    2.06    9.19
  -7  -2  30    2.90    8.63
  -7   2  31    3.38    7.63
  -7  -2  31    4.49    8.30
  -7   2  32   -0.00    5.83
  -7  -2  32    7.54    8.56
  -7   2  33    1.18    6.86
  -7  -2  33    0.00    8.95
  -7   2  34   -0.00    6.98
  -7  -2  34    5.69    9.94
  -7   2  35   -0.00    7.45
  -7  -2  35    7.80    9.21
  -7   2  36   -0.00    6.89
  -7  -2  36   -0.00    8.13
  -7   2  37   -0.00    7.71
  -7   3   1    2.79    5.70
  -7   3   1   -0.00    5.14
  -7   3   1   -0.00    4.92
   7  -3  -1    0.00    5.86
   7  -3  -1   -0.00    4.73
   7   3  -1   -0.00    3.68
   7   3  -1    0.52    4.06
  -7  -3   1   -0.00    3.66
  -7  -3   1    0.93    2.77
  -7   3   2  134.25   18.13
  -7   3   2  117.74   17.55
  -7   3   2  126.94   16.93
   7  -3  -2  146.30   18.50
   7  -3  -2  116.77   17.28
   7   3  -2  142.88   15.44
   7   3  -2  122.58   15.41
  -7  -3   2  136.52   15.61
  -7  -3   2  120.99   14.61
  -7   3   3   52.16   10.80
  -7   3   3   53.89   10.81
  -7   3   3   51.50   10.01
   7  -3  -3   46.28   10.63
   7  -3  -3   43.27   10.29
   7   3  -3   29.67    7.41
   7   3  -3   50.75    8.90
  -7  -3   3   42.19    8.33
  -7   3   4    0.00    5.03
  -7   3   4    5.67    4.81
   7  -3  -4    8.49    5.43
   7  -3  -4    2.59    5.16
   7   3  -4    0.00    3.71
   7   3  -4    8.65    5.32
  -7  -3   4    5.81    4.28
  -7   3   5   87.34   14.35
  -7   3   5   88.46   13.68
   7  -3  -5   87.57   14.14
   7   3  -5   83.11   12.00
   7   3  -5   71.99   12.10
  -7  -3   5   95.13   12.83
  -7   3   6   18.00    6.70
  -7   3   6    6.91    5.02
   7  -3  -6    6.46    5.29
   7   3  -6   19.39    6.28
   7   3  -6    9.26    5.18
  -7  -3   6    9.95    5.08
  -7   3   7   -0.00    5.37
  -7   3   7    1.74    4.82
   7  -3  -7    0.00    5.34
   7   3  -7    0.00    4.68
   7   3  -7    3.63    4.53
  -7  -3   7    0.83    4.49
  -7   3   8    0.00    5.91
  -7   3   8   11.21    5.61
   7  -3  -8   -0.00    5.80
   7   3  -8   -0.00    4.33
   7   3  -8   -0.00    4.37
  -7  -3   8    6.36    5.31
  -7   3   9  190.89   23.24
  -7   3   9  245.13   24.61
   7  -3  -9  177.15   23.32
   7   3  -9  179.36   21.54
   7   3  -9  161.44   21.01
  -7  -3   9  207.85   22.53
  -7   3  10   81.94   13.71
  -7   3  10   66.15   12.54
   7  -3 -10   66.55   13.06
   7   3 -10   60.88   11.67
  -7  -3  10   73.20   12.14
  -7   3  11    0.00    4.98
   7  -3 -11    2.42    6.12
   7   3 -11   10.67    6.55
  -7  -3  11    3.77    5.46
  -7   3  12    1.05    5.20
   7  -3 -12    2.33    5.72
  -7  -3  12   -0.00    5.41
   7  -3 -13   77.04   14.71
  -7  -3  13   72.69   13.55
   7  -3 -14   81.08   16.27
  -7  -3  14  110.66   15.92
  -7   3  15  134.02   18.83
   7  -3 -15  121.55   19.21
  -7   3  16   10.11    6.97
   7  -3 -16   23.11    9.61
  -7   3  17    0.00    5.96
   7  -3 -17    2.82    7.04
  -7   3  18   22.12    8.85
   7  -3 -18   18.79    9.39
  -7  -3  18   13.70    8.03
  -7   3  19  192.77   25.25
   7  -3 -19  232.37   28.25
   7   3 -19  190.29   25.22
  -7  -3  19  176.46   24.40
  -7   3  20   -0.00    5.48
   7  -3 -20   -0.00    6.43
   7   3 -20    2.51    6.76
  -7  -3  20    2.30    6.62
  -7   3  21    1.37    6.71
   7  -3 -21    0.00    7.88
   7   3 -21    5.74    7.00
  -7  -3  21    1.86    7.43
  -7   3  22    2.46    6.72
   7  -3 -22   -0.00    6.48
   7   3 -22   -0.00    6.40
  -7  -3  22    0.70    7.22
  -7   3  23    9.11    8.26
   7  -3 -23    8.69    9.16
   7   3 -23   17.52    9.54
  -7  -3  23   -0.00    7.72
  -7   3  24   12.88    7.55
   7   3 -24   12.74    8.85
  -7  -3  24    5.37    7.57
  -7   3  25   20.03    8.92
   7   3 -25   10.41    8.34
  -7  -3  25   -0.00    8.28
  -7   3  26   -0.00    6.10
   7   3 -26    3.58    7.59
  -7  -3  26   -0.00    7.20
  -7   3  27    3.64    6.13
   7   3 -27   11.61    8.47
  -7  -3  27    1.81    6.14
  -7   3  28   -0.00    6.18
   7   3 -28    3.13    7.04
  -7  -3  28   -0.00    7.94
  -7   3  29    9.96    8.38
   7   3 -29    0.00    7.35
  -7  -3  29    3.67    8.63
  -7   3  30    8.28    6.77
   7   3 -30   -0.00    7.61
  -7  -3  30   -0.00    6.86
  -7   3  31    0.00    5.75
   7   3 -31    2.45    8.51
  -7  -3  31    2.65    8.71
  -7   3  32    5.66    6.90
  -7  -3  32   -0.00    7.23
  -7   3  33   -0.00    6.96
  -7  -3  33    0.00    8.32
  -7   3  34   -0.00    7.21
  -7  -3  34   -0.00    7.44
  -7   3  35    9.29    8.79
  -7  -3  35    2.94    8.14
  -7   3  36    1.30    7.14
  -7  -3  36    3.84   10.01
  -7   3  37   -0.00    8.36
  -7   4   1   70.74   13.17
  -7   4   1   75.94   12.50
   7  -4  -1   60.88   12.35
   7  -4  -1   68.19   12.93
   7   4  -1   67.52    9.67
   7   4  -1   62.04   10.01
  -7  -4   1   66.43    9.80
  -7  -4   1   59.32    8.46
  -7   4   2   72.27   13.53
  -7   4   2   72.22   13.33
  -7   4   2   61.54   11.92
   7  -4  -2   66.68   12.90
   7  -4  -2   72.77   13.62
   7   4  -2   68.23   10.25
   7   4  -2   80.70   10.96
  -7  -4   2   74.37   10.68
  -7  -4   2   63.39    9.13
  -7   4   3   15.21    7.15
  -7   4   3    8.90    6.26
  -7   4   3   16.14    6.64
   7  -4  -3    7.22    5.82
   7  -4  -3    8.41    5.64
   7   4  -3   12.75    5.31
   7   4  -3    3.06    3.94
  -7  -4   3   21.78    6.01
  -7   4   4   29.50    9.26
  -7   4   4   25.10    8.56
  -7   4   4   27.49    8.18
   7  -4  -4   21.83    8.65
   7  -4  -4   34.06    9.27
   7   4  -4   26.56    7.29
   7   4  -4   32.35    7.46
  -7  -4   4   27.05    6.88
  -7   4   5   57.86   12.01
  -7   4   5   72.25   12.21
   7  -4  -5   86.89   13.27
   7  -4  -5   25.58    9.46
   7   4  -5   54.64    9.68
   7   4  -5   56.03    9.82
  -7  -4   5   66.43   10.13
  -7   4   6   43.68   10.70
  -7   4   6   51.23   10.90
   7  -4  -6   49.81   11.74
   7   4  -6   78.63   10.94
   7   4  -6   42.16    9.11
  -7  -4   6   57.16    9.75
  -7   4   7   43.43   10.32
  -7   4   7   24.62    8.08
   7  -4  -7   36.71    9.83
   7   4  -7   56.77    9.78
   7   4  -7   38.20    8.91
  -7  -4   7   43.36    8.97
  -7   4   8   34.59   10.35
  -7   4   8   43.06    9.85
   7  -4  -8   39.82   10.32
   7   4  -8   54.16    9.66
   7   4  -8   40.32    8.92
  -7  -4   8   32.77    8.28
  -7   4   9   20.51    7.50
   7  -4  -9   13.37    7.00
   7   4  -9   25.47    7.55
  -7  -4   9   28.50    7.34
  -7   4  10    2.45    5.32
   7  -4 -10    0.00    6.84
   7   4 -10    1.18    5.17
  -7  -4  10    0.00    4.76
  -7   4  11  110.98   16.56
   7  -4 -11   97.32   16.85
  -7  -4  11   95.40   14.85
  -7   4  12  122.82   17.28
   7  -4 -12   83.80   16.14
  -7  -4  12   97.22   15.11
  -7   4  13  126.61   17.53
   7  -4 -13   92.77   16.91
  -7  -4  13   82.45   14.72
  -7   4  14   13.64    8.39
  -7   4  14   15.05    8.09
   7  -4 -14    7.67    8.07
  -7  -4  14   19.37    7.90
  -7   4  15   38.16   10.51
   7  -4 -15   36.25   10.58
   7   4 -15   37.61   10.31
  -7   4  16   25.57    8.66
   7  -4 -16   27.88    9.73
   7   4 -16   22.68    9.12
  -7   4  17   97.81   16.44
   7  -4 -17   97.02   18.25
   7   4 -17  102.00   16.60
  -7   4  18   19.35    8.52
   7  -4 -18   19.65    9.63
   7   4 -18    7.75    6.74
  -7  -4  18   14.08    8.71
  -7   4  19    5.90    7.01
   7  -4 -19    4.61    7.31
   7   4 -19    9.44    7.02
  -7  -4  19    1.67    6.18
  -7   4  20   17.69    8.71
   7  -4 -20   43.36   13.36
   7   4 -20   10.98    8.71
  -7  -4  20   18.42    9.16
  -7   4  21   44.11   11.65
   7  -4 -21   39.84   11.76
   7   4 -21   25.74   10.47
  -7  -4  21   17.27    9.12
  -7   4  22   17.86    8.86
   7   4 -22   26.05   10.06
  -7  -4  22   36.57   10.75
  -7   4  23    5.33    6.93
   7   4 -23   17.37    9.12
  -7  -4  23   17.19    8.95
  -7   4  24    0.00    6.30
   7   4 -24    3.11    7.16
  -7  -4  24   -0.00    7.16
  -7   4  25    3.22    6.59
   7   4 -25    0.23    7.57
  -7  -4  25   -0.00    7.39
  -7   4  26   12.49    8.37
   7   4 -26   -0.00    6.91
  -7  -4  26   -0.00    6.85
  -7   4  27    5.63    7.35
   7   4 -27   -0.00    7.48
  -7  -4  27    6.44    8.68
  -7   4  28   12.00    8.24
   7   4 -28    3.28    7.61
  -7  -4  28    4.42    7.63
  -7   4  29    2.23    7.42
   7   4 -29   -0.00    7.23
  -7  -4  29    6.15    8.76
  -7   4  30    0.00    7.70
   7   4 -30   -0.00    7.20
  -7  -4  30   -0.00    7.73
  -7   4  31    3.28    7.44
   7   4 -31    9.33    8.91
  -7  -4  31    5.72    8.98
  -7   4  32    0.51    6.59
   7   4 -32    6.62    7.92
  -7  -4  32    8.95    9.57
  -7   4  33   -0.00    7.58
  -7  -4  33    1.15    8.57
  -7   4  34    0.04    6.55
  -7  -4  34   12.61    8.52
  -7   4  35   -0.00    7.21
  -7  -4  35   -0.00    8.86
  -7   4  36    3.83    8.23
  -7  -4  36   -0.00    9.94
  -7   5   1   -0.00    6.29
  -7   5   1    5.82    5.49
   7  -5  -1   -0.00    4.49
   7  -5  -1   -0.00    5.08
   7   5  -1   -0.00    3.21
   7   5  -1    2.45    3.70
  -7  -5   1   -0.00    2.98
  -7  -5   1    1.37    2.52
  -7   5   2   -0.00    5.07
  -7   5   2    1.06    5.78
   7  -5  -2    4.64    5.68
   7  -5  -2    0.00    5.65
   7   5  -2    0.92    4.29
   7   5  -2    3.12    3.72
  -7  -5   2    0.00    3.29
  -7  -5   2    0.00    2.41
  -7   5   3   54.25   11.30
  -7   5   3   30.70    9.50
  -7   5   3   38.71    9.74
   7  -5  -3   21.74    8.87
   7  -5  -3   23.43    9.37
   7   5  -3   49.61    8.69
   7   5  -3   36.83    7.47
  -7  -5   3   44.49    8.03
  -7   5   4   76.26   15.29
  -7   5   4  104.38   16.44
  -7   5   4  107.50   15.76
   7  -5  -4   91.28   15.16
   7  -5  -4   97.13   15.69
   7   5  -4  101.93   13.32
   7   5  -4  103.31   13.00
  -7  -5   4   82.74   12.02
  -7   5   5   34.40    9.27
   7  -5  -5   46.81   10.94
   7   5  -5   33.30    7.87
   7   5  -5   27.64    7.54
  -7  -5   5   39.89    8.10
  -7   5   6    2.81    5.41
   7  -5  -6    2.35    5.02
   7   5  -6    5.34    5.26
  -7  -5   6    4.05    4.32
  -7   5   7   13.55    6.99
   7  -5  -7   18.93    7.81
   7   5  -7    9.66    5.51
  -7  -5   7    5.66    4.88
  -7   5   8   70.41   12.82
   7  -5  -8   64.81   13.89
   7   5  -8   59.25   11.00
  -7  -5   8   83.30   12.30
  -7   5   9   98.99   15.69
   7  -5  -9   72.43   15.12
   7   5  -9   95.01   13.97
  -7  -5   9  103.27   14.22
  -7   5  10   43.30   10.58
   7  -5 -10   45.29   11.02
   7   5 -10   20.77    7.55
  -7  -5  10   18.60    7.89
  -7   5  11   59.73   12.37
   7  -5 -11   80.75   14.62
  -7  -5  11   73.57   12.86
  -7   5  12    1.44    5.72
  -7   5  12    3.35    5.68
   7  -5 -12    0.00    6.28
   7   5 -12    3.39    5.53
  -7  -5  12    0.00    5.26
  -7   5  13   41.34   11.69
  -7   5  13   26.34    8.85
   7  -5 -13   18.78    9.18
   7   5 -13   22.53    8.40
  -7  -5  13   33.17    9.35
  -7   5  14   61.89   12.54
  -7   5  14   67.86   13.14
   7  -5 -14   32.55   10.20
   7   5 -14   29.87    9.53
  -7  -5  14   22.53    8.74
  -7   5  15  131.85   19.07
  -7   5  15  121.14   18.67
   7  -5 -15  140.40   20.50
   7   5 -15   92.84   16.63
  -7   5  16   -0.00    5.32
  -7   5  16    0.00    6.30
   7  -5 -16    1.35    6.20
   7   5 -16   -0.00    6.31
  -7   5  17    3.74    6.35
   7  -5 -17    4.63    6.80
   7   5 -17    5.50    6.57
  -7  -5  17   -0.00    6.19
  -7   5  18   -0.00    5.33
   7  -5 -18    4.15    8.09
   7   5 -18    3.21    7.26
  -7  -5  18    7.66    7.24
  -7   5  19   16.93    8.50
   7  -5 -19   31.95   11.92
   7   5 -19   18.12    8.24
  -7  -5  19   13.46    8.98
  -7   5  20   14.83    8.05
   7   5 -20   23.70    9.76
  -7  -5  20   21.18    9.63
  -7   5  21    2.01    5.72
   7   5 -21    1.90    6.90
  -7  -5  21   -0.00    6.70
  -7   5  22   -0.00    6.42
   7   5 -22    3.20    5.51
  -7  -5  22    1.42    7.19
  -7   5  23    5.85    6.23
   7   5 -23    7.85    8.14
  -7  -5  23   -0.00    6.44
  -7   5  24   13.86    7.48
   7   5 -24   19.61    8.81
  -7  -5  24   11.32    8.47
  -7   5  25   21.50    8.74
   7   5 -25    5.80    8.48
  -7  -5  25    5.05    7.58
  -7   5  26    0.00    6.35
   7   5 -26   -0.00    6.71
  -7  -5  26    6.06    8.08
  -7   5  27    4.68    6.91
   7   5 -27    9.16    7.94
  -7  -5  27   12.97    8.36
  -7   5  28    1.77    5.77
   7   5 -28    0.53    6.15
  -7  -5  28    0.81    7.65
  -7   5  29    4.97    7.99
   7   5 -29   -0.00    6.65
  -7  -5  29    4.86    8.88
  -7   5  30    0.00    8.01
   7   5 -30    5.82    9.03
  -7  -5  30    0.00    7.56
  -7   5  31    0.00    6.81
   7   5 -31    5.72    8.73
  -7  -5  31   -0.00    8.98
  -7   5  32    3.88    6.98
   7   5 -32    2.76    7.17
  -7  -5  32    6.02    8.22
  -7   5  33    1.61    6.60
  -7  -5  33   17.64   10.83
  -7   5  34   -0.00    8.60
  -7  -5  34   -0.00    7.49
  -7   5  35    2.46    7.58
  -7  -5  35    0.70   10.01
  -7   5  36    0.00    6.72
  -7   6   1   60.52   12.92
  -7   6   1   68.45   12.33
   7   6  -1   62.34    9.23
   7   6  -1   36.08    7.73
  -7  -6   1   69.57    9.38
  -7  -6   1   57.47    6.14
  -7   6   2   39.68   11.16
  -7   6   2   66.47   12.63
   7  -6  -2   42.37   11.40
   7   6  -2   46.45    8.46
  -7  -6   2   61.03    8.94
  -7  -6   2   52.03    6.54
  -7   6   3   36.57   10.24
  -7   6   3   31.67    9.46
   7  -6  -3   35.83   10.42
   7   6  -3   28.09    7.02
  -7  -6   3   37.62    7.27
  -7  -6   3   22.76    4.67
  -7   6   4    5.23    5.45
  -7   6   4    0.00    6.04
   7  -6  -4   -0.00    5.96
   7   6  -4    4.30    4.02
  -7  -6   4    8.87    5.17
  -7   6   5    1.65    5.18
  -7   6   5   -0.00    5.69
   7  -6  -5    0.00    5.13
   7   6  -5    0.60    3.85
  -7  -6   5    2.92    3.79
  -7   6   6   67.77   13.72
   7  -6  -6   90.10   15.40
   7   6  -6   65.73   10.92
  -7  -6   6   60.61   10.44
  -7   6   7   86.88   15.93
   7  -6  -7   91.38   16.85
   7   6  -7  112.96   14.81
  -7  -6   7  150.64   16.34
  -7   6   8   30.71    9.76
   7  -6  -8   40.53   10.78
   7   6  -8   32.18    8.17
  -7  -6   8   47.99    9.44
  -7   6   9    0.00    5.13
  -7   6   9    2.71    5.61
   7  -6  -9    4.17    6.85
   7   6  -9    4.74    5.48
   7   6  -9    0.00    5.17
  -7  -6   9    0.00    5.73
  -7   6  10   47.25   12.11
  -7   6  10   79.02   13.82
   7  -6 -10   78.49   15.35
   7   6 -10   76.66   11.86
   7   6 -10   51.11   10.52
  -7  -6  10   61.08   11.52
  -7   6  11   88.27   16.00
  -7   6  11  168.33   19.97
   7  -6 -11   90.22   16.57
   7   6 -11   74.83   13.27
  -7  -6  11   82.64   13.96
  -7   6  12   13.48    7.82
  -7   6  12    7.01    6.98
   7  -6 -12    8.80    7.80
   7   6 -12    0.00    5.09
  -7  -6  12   14.88    7.30
  -7   6  13    0.23    6.52
  -7   6  13   17.92    7.87
   7  -6 -13    5.02    7.32
   7   6 -13    7.78    6.09
  -7  -6  13   13.81    7.98
  -7   6  14    7.73    7.10
  -7   6  14   14.79    8.04
   7  -6 -14   26.07    9.85
   7   6 -14   12.46    7.24
  -7  -6  14    8.09    7.14
  -7   6  15    3.26    6.62
  -7   6  15    6.65    6.27
   7  -6 -15   -0.00    5.90
   7   6 -15    7.53    6.29
  -7   6  16   46.95   12.28
   7  -6 -16   74.28   15.05
   7   6 -16   24.69    9.37
  -7   6  17   22.86    9.61
   7   6 -17   32.69   10.35
  -7  -6  17   37.37   10.84
  -7   6  18   48.53   12.11
   7   6 -18   30.64   10.35
  -7  -6  18   46.44   11.99
  -7   6  19   10.30    7.42
   7   6 -19    5.87    6.59
  -7  -6  19    3.29    6.71
  -7   6  20    2.12    6.26
   7   6 -20    3.40    6.06
  -7  -6  20    1.64    6.56
  -7   6  21    4.36    5.59
   7   6 -21    8.99    6.75
  -7  -6  21    0.00    6.85
  -7   6  22   25.63    9.42
   7   6 -22   16.27    9.17
  -7  -6  22   24.70    9.82
  -7   6  23    2.27    5.92
   7   6 -23   13.08    8.65
  -7  -6  23    2.61    7.14
  -7   6  24   -0.00    5.59
   7   6 -24    4.78    7.30
  -7  -6  24    4.48    7.40
  -7   6  25    1.76    6.47
   7   6 -25    0.96    5.75
  -7  -6  25   -0.00    7.10
  -7   6  26   12.36    8.51
   7   6 -26    0.00    7.50
  -7  -6  26    8.13    8.63
  -7   6  27    4.13    6.91
   7   6 -27    3.95    7.08
  -7  -6  27    3.21    7.28
  -7   6  28    3.40    6.50
   7   6 -28    4.51    6.48
  -7  -6  28    3.40    7.06
  -7   6  29   -0.00    8.02
   7   6 -29    2.25    6.48
  -7  -6  29    3.26    6.62
  -7   6  30   -0.00    6.45
   7   6 -30   -0.00    5.76
  -7  -6  30   -0.00    7.52
  -7   6  31   -0.00    6.55
  -7  -6  31   -0.00    7.79
  -7   6  32    3.42    7.57
   7   6 -32   27.84   11.90
  -7  -6  32    1.71    7.39
  -7   6  33    1.12    5.29
   7   6 -33    2.49    7.25
  -7  -6  33   -0.00    8.21
  -7   6  34   -0.00    7.41
  -7  -6  34    0.13    6.01
  -7   6  35   -0.00    6.67
  -7  -6  35   -0.00    6.89
  -7   6  36    1.19    6.86
  -7   7   1    7.18    6.94
  -7   7   1    2.92    5.47
   7  -7  -1    5.60    5.97
   7   7  -1    0.68    3.40
  -7  -7   1    2.19    3.36
  -7   7   2   22.71    9.51
  -7   7   2   12.23    7.33
   7  -7  -2    8.23    7.55
   7   7  -2   37.28    6.68
  -7  -7   2   22.53    5.44
  -7  -7   2   12.66    2.33
  -7   7   3    3.05    7.25
  -7   7   3    4.25    6.65
   7  -7  -3    1.06    5.87
   7   7  -3    6.05    4.27
  -7  -7   3    5.36    4.21
  -7  -7   3    5.96    2.75
  -7   7   4  176.19   24.22
  -7   7   4  213.77   24.97
   7  -7  -4  181.89   24.16
   7  -7  -4  193.25   25.04
   7   7  -4  170.70   19.28
  -7  -7   4  197.04   19.93
  -7   7   5   76.65   14.52
  -7   7   5   93.22   15.68
  -7   7   5   80.33   14.70
   7  -7  -5   63.04   13.97
   7  -7  -5   67.92   14.68
   7   7  -5   70.65   10.70
   7   7  -5   56.10    9.98
  -7  -7   5   70.68   10.66
  -7   7   6   12.69    7.57
  -7   7   6   16.99    7.93
  -7   7   6    9.89    7.58
   7  -7  -6   11.81    6.93
   7  -7  -6   10.06    7.91
   7   7  -6    0.00    4.44
   7   7  -6    2.43    4.30
  -7  -7   6    6.50    5.18
  -7   7   7   44.16   11.30
  -7   7   7   46.10   11.47
   7  -7  -7   43.73   11.00
   7  -7  -7   36.01   11.11
   7   7  -7   48.05    9.20
   7   7  -7   43.52    8.82
  -7  -7   7   53.89   10.04
  -7   7   8   10.08    7.36
  -7   7   8   23.22    8.67
   7  -7  -8    4.81    6.62
   7  -7  -8   14.87    7.57
   7   7  -8   27.00    7.55
   7   7  -8    3.24    4.90
  -7  -7   8   17.59    6.67
  -7   7   9   16.93    9.11
  -7   7   9   16.03    8.07
   7  -7  -9   31.73   10.02
   7  -7  -9   21.88    9.85
   7   7  -9   30.91    7.82
   7   7  -9   22.22    7.36
  -7  -7   9   30.58    8.66
  -7   7  10   67.91   13.96
  -7   7  10   57.75   12.98
   7  -7 -10   41.33   11.68
   7  -7 -10   94.75   16.28
   7   7 -10   72.64   11.55
   7   7 -10   48.82   10.80
  -7  -7  10   80.71   12.83
  -7   7  11   28.33    9.53
  -7   7  11   18.42    8.57
   7  -7 -11   18.67    9.18
   7   7 -11   30.70    8.59
  -7  -7  11   15.34    7.91
  -7   7  12    6.12    6.88
  -7   7  12    7.74    6.81
   7  -7 -12    1.19    7.09
   7   7 -12    7.68    5.89
  -7  -7  12    9.11    6.56
  -7   7  13   21.79    8.99
   7  -7 -13   20.29    9.27
   7   7 -13    0.00    5.57
  -7  -7  13   16.25    7.73
  -7   7  14  108.91   18.86
   7   7 -14  111.77   16.79
  -7  -7  14  128.63   18.62
  -7   7  15    3.64    6.18
   7   7 -15    0.00    5.19
  -7   7  16    4.26    5.94
   7   7 -16    6.19    6.45
  -7   7  17    1.83    6.90
   7   7 -17    4.55    6.25
  -7  -7  17   -0.00    6.01
  -7   7  18    4.64    6.47
   7   7 -18   -0.00    6.16
  -7  -7  18    2.19    6.84
  -7   7  19    0.77    6.53
   7   7 -19    6.70    6.74
  -7  -7  19   -0.00    6.79
  -7   7  20   19.88    9.46
   7   7 -20   20.37    8.62
  -7  -7  20   16.62    9.35
  -7   7  21    0.00    7.27
   7   7 -21   -0.00    6.18
  -7  -7  21    2.22    6.79
  -7   7  22    0.89    5.82
   7   7 -22    4.60    6.27
  -7  -7  22   -0.00    6.38
  -7   7  23    5.02    7.75
   7   7 -23    0.22    6.17
  -7  -7  23    5.38    7.28
  -7   7  24   19.68    9.18
   7   7 -24    5.98    7.64
  -7  -7  24   13.62    9.19
  -7   7  25    3.43    5.83
   7   7 -25   -0.00    5.71
  -7  -7  25    7.91    8.31
  -7   7  26    4.84    6.52
   7   7 -26    0.00    7.03
  -7  -7  26    6.67    8.23
  -7   7  27   -0.00    6.57
   7   7 -27    3.79    6.97
  -7  -7  27    0.51    5.94
  -7   7  28   -0.00    5.78
   7   7 -28    7.15    7.46
  -7  -7  28    9.92    8.05
  -7   7  29    5.10    6.67
   7   7 -29    6.36    7.63
  -7  -7  29   12.68    8.88
  -7   7  30   12.42    8.05
   7   7 -30   23.66    9.97
  -7  -7  30    1.73    8.43
  -7   7  31   10.91    9.13
   7   7 -31   -0.00    6.21
  -7  -7  31    4.06    8.01
  -7   7  32    3.14    6.72
   7   7 -32    7.03    8.19
  -7  -7  32    6.18    8.59
  -7   7  33   -0.00    7.01
   7   7 -33    0.01    7.17
  -7  -7  33   -0.00    8.40
  -7   7  34   -0.00    6.68
   7   7 -34    0.00    7.26
  -7  -7  34    9.42    9.54
  -7   7  35    1.97    6.86
  -7   8   1   32.28   11.17
  -7   8   1   40.22   10.85
   7  -8  -1   20.99    9.23
   7   8  -1   25.45    5.93
  -7   8   2   71.71   14.50
  -7   8   2   56.05   12.98
   7  -8  -2   52.93   13.04
   7   8  -2   59.04    9.07
  -7  -8   2   60.54    9.00
  -7   8   3    0.00    7.45
  -7   8   3    0.00    6.69
   7  -8  -3   -0.00    6.49
   7   8  -3   -0.00    4.00
  -7  -8   3    3.53    3.88
  -7   8   4   24.35    9.97
  -7   8   4   14.01    8.30
   7  -8  -4    3.39    6.08
   7   8  -4   19.67    5.85
  -7  -8   4   18.64    5.61
  -7   8   5    0.73    5.83
   7  -8  -5   14.76    8.02
   7   8  -5    9.60    5.00
  -7  -8   5    8.84    5.18
  -7   8   6   19.31    9.14
  -7   8   6    6.12    7.19
   7  -8  -6    6.99    7.99
   7  -8  -6   14.98    8.56
   7   8  -6   31.10    7.07
  -7  -8   6   24.19    6.98
  -7   8   7    0.00    7.70
  -7   8   7   -0.00    6.57
   7  -8  -7    9.06    7.73
   7  -8  -7   -0.00    7.56
   7   8  -7    1.81    4.55
  -7  -8   7   -0.00    4.21
  -7   8   8   62.39   13.20
  -7   8   8   48.85   12.24
   7  -8  -8   21.07    8.75
   7  -8  -8   11.84    8.44
   7   8  -8   49.93    9.01
   7   8  -8   28.06    8.04
  -7  -8   8   52.38    9.73
  -7   8   9    2.90    5.52
   7  -8  -9   -0.00    5.42
   7  -8  -9   -0.00    7.10
   7   8  -9    8.08    5.10
   7   8  -9    3.05    4.81
  -7  -8   9    0.52    6.02
  -7   8  10    7.56    8.25
   7  -8 -10   19.56    8.89
   7   8 -10    6.15    6.04
  -7  -8  10   25.11    8.34
  -7   8  11   -0.00    7.35
   7  -8 -11    0.00    5.93
   7   8 -11   -0.00    5.82
  -7  -8  11    5.05    6.10
  -7   8  12   90.38   16.69
   7  -8 -12   97.40   16.84
   7   8 -12   84.04   13.96
  -7  -8  12  100.85   15.63
  -7   8  13    5.87    6.91
   7   8 -13    3.35    5.56
  -7  -8  13    0.39    6.50
  -7   8  14    5.88    6.75
   7   8 -14    8.61    5.88
  -7   8  15    0.00    6.95
   7   8 -15    3.65    5.54
  -7   8  16   36.29   11.56
   7   8 -16   54.83   11.27
  -7  -8  16   31.44   10.85
  -7   8  17   -0.00    5.67
   7   8 -17    0.00    5.92
  -7  -8  17   -0.00    5.92
  -7   8  18    6.84    6.44
   7   8 -18    0.00    6.00
  -7  -8  18   17.07    8.08
   7   8 -19    0.00    6.23
  -7  -8  19    2.08    5.67
  -7   8  20    6.15    8.23
   7   8 -20    1.01    5.92
  -7  -8  20    0.00    6.20
  -7   8  21   -0.00    6.31
   7   8 -21    0.00    5.93
  -7  -8  21    0.43    7.36
  -7   8  22    7.48    7.04
   7   8 -22   10.35    7.05
  -7  -8  22    1.64    6.74
  -7   8  23   18.21    8.12
   7   8 -23   11.74    7.57
  -7  -8  23    0.00    7.53
  -7   8  24   12.22    7.88
   7   8 -24    0.00    6.55
  -7  -8  24    0.00    6.81
  -7   8  25   -0.00    6.36
   7   8 -25    0.00    6.24
  -7  -8  25   -0.00    6.65
  -7   8  26    6.04    6.66
   7   8 -26    1.34    6.51
  -7  -8  26    6.34    8.33
  -7   8  27    1.94    5.94
   7   8 -27    2.81    7.04
  -7  -8  27    1.46    7.48
  -7   8  28   12.40    7.54
   7   8 -28   -0.00    7.11
  -7  -8  28   13.87    9.02
  -7   8  29    3.03    6.48
   7   8 -29   -0.00    6.80
  -7  -8  29    2.92    8.65
  -7   8  30    9.75    8.21
   7   8 -30    1.74    6.08
  -7  -8  30    0.00    7.44
  -7   8  31    5.15    6.62
   7   8 -31    8.01    8.87
  -7  -8  31   -0.00    7.70
  -7   8  32    7.94    7.64
   7   8 -32   -0.00    7.41
  -7  -8  32    0.00    7.37
  -7   8  33    1.99    6.70
   7   8 -33   -0.00    8.11
  -7  -8  33    0.00    8.60
  -7   8  34    0.00    6.71
   7   8 -34   -0.00    6.27
  -7  -8  34    0.02    7.59
  -7   8  35    3.41    7.80
   7   8 -35    9.01    8.42
  -7   9   1   -0.00    6.85
   7  -9  -1    0.00    6.70
   7   9  -1   -0.00    3.09
   7  -9  -2   16.09    9.26
   7   9  -2   19.89    5.36
   7  -9  -3   -0.00    7.08
   7   9  -3    1.75    3.32
   7  -9  -4   12.25    8.59
   7   9  -4   17.34    5.82
  -7   9   5    0.00    5.68
   7  -9  -5   -0.00    6.44
   7   9  -5    1.81    3.95
  -7   9   6   20.25    8.88
   7  -9  -6   18.71    9.03
   7   9  -6   17.14    5.99
  -7   9   7    9.08    7.27
   7  -9  -7   14.27    8.32
   7   9  -7    6.75    5.57
  -7  -9   7    2.29    5.04
  -7   9   8   21.82    9.23
  -7   9   8   29.58   10.21
   7  -9  -8    7.69    7.97
   7   9  -8   21.30    7.15
  -7  -9   8   32.33    8.72
  -7   9   9   -0.00    6.24
   7  -9  -9    0.00    7.21
   7   9  -9    5.43    5.29
  -7  -9   9   -0.00    5.89
  -7   9  10   40.90   12.77
   7  -9 -10   68.93   14.31
   7   9 -10   60.17   11.53
  -7  -9  10   75.13   12.60
  -7   9  11    0.00    6.53
   7  -9 -11   13.93    8.99
   7   9 -11    1.42    5.26
  -7  -9  11    1.48    5.94
  -7   9  12    3.18    7.22
   7  -9 -12    5.92    7.09
   7   9 -12   -0.00    5.26
  -7  -9  12   -0.00    6.49
  -7   9  13    1.32    6.41
   7  -9 -13    3.56    5.87
   7   9 -13   -0.00    5.56
  -7  -9  13    4.87    6.58
  -7   9  14   33.82   11.10
   7  -9 -14   25.39    9.73
   7   9 -14   39.81   10.37
  -7   9  15   -0.00    7.36
   7   9 -15    5.67    6.72
  -7   9  16    0.00    7.26
   7   9 -16    6.59    6.35
  -7  -9  16   11.24    7.50
  -7   9  17    1.17    7.12
   7   9 -17   -0.00    5.70
  -7  -9  17    2.34    6.37
  -7   9  18   23.54    9.49
   7   9 -18    5.21    7.21
  -7  -9  18   12.48    9.32
  -7   9  19   -0.00    6.10
   7   9 -19    2.01    5.39
  -7  -9  19    0.65    7.12
  -7   9  20    7.69    7.88
   7   9 -20    5.01    6.78
  -7  -9  20    5.19    8.28
  -7   9  21    2.61    6.97
   7   9 -21   -0.00    6.21
  -7  -9  21   10.33    9.39
  -7   9  22   -0.00    6.30
   7   9 -22    7.19    6.99
  -7  -9  22   -0.00    7.37
  -7   9  23    0.00    5.69
   7   9 -23   -0.00    6.03
  -7  -9  23   10.86    9.48
  -7   9  24    3.04    7.58
   7   9 -24    7.19    7.89
  -7  -9  24    0.00    8.71
  -7   9  25    0.00    6.42
   7   9 -25   -0.00    7.15
  -7  -9  25    1.35    7.31
  -7   9  26   10.83    8.59
   7   9 -26    0.94    6.44
  -7  -9  26   -0.00    7.98
  -7   9  27    1.09    6.48
   7   9 -27    0.00    6.13
  -7  -9  27    0.00    8.51
  -7   9  28    2.14    7.35
   7   9 -28    3.60    6.82
  -7  -9  28    2.31    8.20
  -7   9  29   -0.00    7.08
   7   9 -29   -0.00    6.37
  -7  -9  29   -0.00    9.50
  -7   9  30   -0.00    6.80
   7   9 -30    9.59    8.80
  -7  -9  30    2.65    8.35
  -7   9  31   -0.00    8.05
   7   9 -31    3.32    7.18
  -7  -9  31    3.82    7.49
  -7   9  32    0.00    7.58
   7   9 -32    7.47    8.05
  -7  -9  32   -0.00    8.06
  -7   9  33    6.41    7.62
   7   9 -33    0.00    6.32
  -7  -9  33    6.33    9.15
  -7   9  34    4.68    8.21
   7   9 -34   15.48   10.68
   7   9 -35    0.00    7.58
  -7  10   1    1.85    6.28
   7 -10  -1    2.69    7.62
   7  10  -1    2.75    3.83
  -7  10   2    7.51    8.15
   7 -10  -2   27.24    9.89
   7  10  -2   14.54    5.25
  -7  10   3    5.73    7.83
   7 -10  -3    0.00    7.08
   7  10  -3    1.27    4.11
  -7  10   4   -0.00    6.08
   7 -10  -4   -0.00    6.00
   7  10  -4    0.50    3.60
  -7  10   5   -0.00    5.90
   7 -10  -5    5.23    6.37
   7  10  -5    3.91    4.75
  -7  10   6   89.75   16.88
   7 -10  -6   89.74   16.69
   7  10  -6   79.84   12.26
  -7  10   7    0.00    6.24
   7 -10  -7    0.00    7.01
   7  10  -7    3.67    4.36
  -7  10   8    5.97    6.93
   7 -10  -8    1.18    6.16
   7  10  -8    5.70    5.08
  -7  10   9    0.00    6.20
   7 -10  -9    9.39    7.70
   7  10  -9    0.00    4.54
  -7  10  10    3.99    7.40
   7 -10 -10   -0.00    6.36
   7  10 -10   -0.00    4.57
  -7  10  11   -0.00    6.87
   7 -10 -11   -0.00    7.48
  -7  10  12   26.34   10.42
   7 -10 -12   13.70    8.85
   7  10 -12   25.18    8.52
  -7  10  13   -0.00    6.47
   7 -10 -13   -0.00    6.89
   7  10 -13   -0.00    5.14
  -7  10  14    6.51    7.42
   7 -10 -14    1.38    8.00
   7  10 -14    0.39    5.86
  -7  10  15    4.26    7.61
   7 -10 -15    1.76    6.29
   7  10 -15    5.46    6.00
  -7 -10  15   -0.00    7.28
  -7  10  16   23.99   10.84
   7 -10 -16   17.51    9.32
   7  10 -16   25.25    8.61
  -7 -10  16   11.80    8.42
  -7  10  17    0.80    7.18
   7  10 -17    1.49    6.51
  -7 -10  17   -0.00    6.88
  -7  10  18   25.57    9.83
   7  10 -18   15.18    7.77
  -7 -10  18    1.49    7.53
  -7  10  19    0.00    6.65
   7  10 -19    0.00    6.65
  -7 -10  19   -0.00    7.77
  -7  10  20    1.97    6.89
   7  10 -20   -0.00    5.95
  -7 -10  20   -0.00    6.57
  -7  10  21    0.00    7.19
   7  10 -21   -0.00    7.01
  -7 -10  21   13.12    9.52
  -7  10  22   11.59    8.05
   7  10 -22   15.83    8.73
  -7 -10  22    1.52    8.41
  -7  10  23    0.00    7.36
   7  10 -23   -0.00    6.03
  -7 -10  23    5.77    8.49
  -7  10  24    4.86    6.76
   7  10 -24   -0.00    5.50
  -7 -10  24    3.95    7.74
  -7  10  25    0.47    6.51
   7  10 -25   -0.00    5.88
  -7 -10  25   -0.00    8.81
  -7  10  26    4.52    7.21
   7  10 -26    7.19    7.55
  -7 -10  26    0.00    7.02
  -7  10  27    5.81    8.01
   7  10 -27   -0.00    6.73
  -7 -10  27    1.50    7.56
  -7  10  28    4.97    7.17
   7  10 -28    3.20    7.03
  -7 -10  28    9.12    9.85
  -7  10  29    2.34    7.68
   7  10 -29   -0.00    7.30
  -7 -10  29   -0.00    9.37
  -7  10  30   11.28    8.87
   7  10 -30   -0.00    7.23
  -7 -10  30   -0.00    7.99
  -7  10  31    7.23    7.50
   7  10 -31    4.33    7.52
  -7 -10  31    6.37    7.94
  -7  10  32    0.88    6.45
   7  10 -32    0.25    7.22
  -7 -10  32    5.31    8.89
  -7  10  33   -0.00    6.51
   7  10 -33    4.15    7.55
  -7  11   1   -0.00    6.33
   7 -11  -1    0.12    5.37
   7  11  -1   -0.00    3.42
  -7  11   2    5.09    7.45
   7 -11  -2    1.70    5.31
   7  11  -2    5.84    3.91
  -7  11   3    1.56    6.17
   7 -11  -3   -0.00    6.32
   7  11  -3   -0.00    3.77
  -7  11   4   18.28    9.27
   7 -11  -4    6.63    8.49
   7  11  -4   14.81    5.20
  -7  11   5    7.71    8.21
   7 -11  -5    6.14    7.02
   7  11  -5   11.10    5.36
  -7  11   6    0.00    5.36
   7 -11  -6    2.37    7.19
   7  11  -6    0.38    4.35
  -7  11   7    5.15    5.86
   7 -11  -7    7.40    7.33
   7  11  -7    0.62    4.24
  -7  11   8   10.46    8.30
   7 -11  -8   11.57    7.69
   7  11  -8    8.96    5.78
  -7  11   9    1.81    7.20
   7 -11  -9    3.35    7.00
   7  11  -9    0.00    4.07
  -7  11  10   20.14    9.63
   7 -11 -10    6.15    7.50
   7  11 -10    9.68    5.75
  -7  11  11    6.95    7.92
  -7  11  11    0.85    5.98
   7 -11 -11   -0.00    6.24
   7  11 -11    3.49    5.50
  -7  11  12   -0.00    5.60
   7 -11 -12    0.82    6.66
   7  11 -12    1.59    4.58
  -7  11  13   -0.00    6.50
   7 -11 -13    0.45    7.36
   7  11 -13    3.90    5.12
  -7  11  14   27.33   10.73
   7 -11 -14    9.36    8.14
   7  11 -14   21.86    7.52
  -7  11  15   -0.00    6.52
   7 -11 -15    7.76    7.19
   7  11 -15    0.06    5.89
  -7  11  16    4.21    7.28
   7 -11 -16   -0.00    7.37
   7  11 -16    0.73    5.65
  -7  11  17    2.34    7.11
   7 -11 -17    0.60    5.40
   7  11 -17    0.00    6.22
  -7  11  18    8.50    8.07
   7 -11 -18    3.39    6.92
   7  11 -18    7.95    7.02
  -7  11  19   -0.00    6.89
   7 -11 -19   -0.00    7.02
   7  11 -19    4.71    6.67
  -7 -11  19   -0.00    6.77
  -7  11  20   24.80   10.37
   7  11 -20    9.42    7.79
  -7 -11  20   15.43    9.21
  -7  11  21    8.62    9.15
   7  11 -21   -0.00    6.67
  -7 -11  21    6.38    8.73
  -7  11  22   -0.00    7.50
   7  11 -22   -0.00    6.36
  -7 -11  22   -0.00    7.53
  -7  11  23    9.06    8.32
   7  11 -23   -0.00    6.33
  -7 -11  23    4.92    8.04
  -7  11  24   -0.00    6.72
   7  11 -24   -0.00    5.24
  -7 -11  24    3.18    8.50
  -7  11  25    5.23    7.58
   7  11 -25    1.82    6.56
  -7 -11  25    0.00    8.13
  -7  11  26    4.27    8.07
   7  11 -26   15.49    8.41
  -7 -11  26   -0.00    8.35
  -7  11  27    9.17    7.88
   7  11 -27   -0.00    7.41
  -7 -11  27    3.19    8.34
  -7  11  28   -0.00    7.23
   7  11 -28    2.69    5.91
  -7 -11  28    1.77    8.22
  -7  11  29   11.93    9.18
   7  11 -29    2.10    6.89
  -7 -11  29   -0.00    8.08
  -7  11  30   -0.00    6.72
   7  11 -30    1.00    7.51
  -7 -11  30    7.03   10.13
  -7  11  31   -0.00    8.45
  -7 -11  31   -0.00    9.30
  -7  11  32   -0.00    7.54
  -7  12   1    0.25    5.53
   7 -12  -1    0.99    6.25
   7  12  -1    0.00    3.29
  -7  12   2    8.00    7.87
   7 -12  -2    8.59    7.26
   7  12  -2    6.91    4.10
  -7  12   3    0.06    6.56
   7 -12  -3   -0.00    5.80
   7  12  -3    5.89    4.12
  -7  12   4    3.64    7.21
   7 -12  -4    1.47    6.04
   7  12  -4   -0.00    3.54
  -7  12   5    0.00    6.56
   7 -12  -5    3.15    7.03
   7  12  -5    2.96    4.33
  -7  12   6    9.79    9.04
   7 -12  -6   10.51    8.96
   7  12  -6   45.15    8.25
  -7  12   7    9.52    8.02
   7 -12  -7   -0.00    6.34
   7  12  -7    0.00    4.46
  -7  12   8   -0.00    5.59
   7 -12  -8    1.02    7.01
   7  12  -8    2.43    4.67
  -7  12   9   -0.00    6.48
   7 -12  -9   -0.00    5.78
   7  12  -9    2.54    4.28
  -7  12  10    4.24    6.28
   7 -12 -10    2.38    7.57
   7  12 -10    4.89    5.81
  -7  12  11    2.46    6.12
   7 -12 -11    2.48    6.81
   7  12 -11    3.35    5.14
  -7  12  12    0.00    5.81
   7 -12 -12    4.80    8.22
   7  12 -12   15.21    6.89
  -7  12  13    1.64    5.89
   7 -12 -13   -0.00    7.92
   7  12 -13   -0.00    5.08
  -7  12  14   -0.00    4.81
   7 -12 -14    3.11    6.71
   7  12 -14    3.98    5.52
  -7  12  15   -0.00    7.20
   7 -12 -15    0.00    6.18
   7  12 -15   -0.00    5.46
  -7  12  16    9.44    8.99
   7 -12 -16   14.93    9.74
   7  12 -16   13.59    7.96
  -7  12  17    5.72    7.60
   7 -12 -17   -0.00    6.10
   7  12 -17   -0.00    5.71
  -7  12  18    5.31    7.93
   7 -12 -18    6.07    8.05
   7  12 -18    0.00    6.11
  -7  12  19    0.97    7.16
   7 -12 -19    4.29    6.58
   7  12 -19    0.00    5.84
  -7  12  20    0.00    5.62
   7 -12 -20   -0.00    7.87
   7  12 -20    0.00    7.50
  -7  12  21    2.42    7.63
   7 -12 -21    3.12    7.45
   7  12 -21    7.74    7.41
  -7  12  22   16.39   10.25
   7 -12 -22    0.28    6.72
   7  12 -22    0.00    7.45
  -7  12  23   -0.00    7.18
   7  12 -23   -0.00    7.03
  -7  12  24    3.23    8.52
   7  12 -24    5.75    6.65
  -7  12  25   -0.00    7.05
   7  12 -25    0.27    6.62
  -7  12  26    0.95    6.73
   7  12 -26    0.93    5.86
  -7  12  27   -0.00    7.43
  -7 -12  27   -0.00    8.20
  -7  12  28    5.39    8.28
  -7 -12  28    3.87    8.08
  -7  12  29   -0.00    8.06
  -7 -12  29   -0.00    7.94
  -7  12  30    5.06    8.44
  -7 -12  30   -0.00    8.78
  -7  13   1    0.04    6.18
   7 -13  -1   -0.00    5.76
   7  13  -1   -0.00    2.80
  -7  13   2   -0.00    7.45
   7 -13  -2    9.04    7.69
   7  13  -2    6.59    3.87
  -7  13   3    6.98    8.03
   7 -13  -3    2.73    6.82
   7  13  -3   12.63    5.24
  -7  13   4   25.76   10.77
   7 -13  -4   20.91    8.91
   7  13  -4    8.83    5.34
  -7  13   5   -0.00    7.03
   7 -13  -5   14.26    7.43
   7  13  -5    7.11    4.72
  -7  13   6    0.41    6.95
   7 -13  -6    0.23    6.13
   7  13  -6    0.00    4.73
  -7  13   7   -0.00    7.44
   7 -13  -7    1.47    6.16
   7  13  -7    0.00    4.10
  -7  13   8    2.67    7.30
   7 -13  -8    0.04    6.16
   7  13  -8    0.83    4.36
  -7  13   9    9.77    8.23
   7 -13  -9   -0.00    6.90
   7  13  -9    4.11    4.46
  -7  13  10   22.44    9.87
   7 -13 -10   15.64    9.46
   7  13 -10   14.31    6.71
  -7  13  11   -0.00    6.52
   7 -13 -11    5.79    7.33
   7  13 -11   -0.00    5.04
  -7  13  12   -0.00    6.39
   7 -13 -12   -0.00    6.77
   7  13 -12   -0.00    4.94
  -7  13  13    1.16    7.41
   7 -13 -13    0.04    5.80
   7  13 -13    4.13    5.02
  -7  13  14    9.47    8.38
   7 -13 -14    6.35    7.33
   7  13 -14   15.19    7.66
   7 -13 -15   -0.00    6.73
   7  13 -15    2.07    5.50
  -7  13  16    5.88    8.68
   7 -13 -16    0.00    6.15
   7  13 -16   -0.00    5.51
  -7  13  17   -0.00    7.77
   7 -13 -17    0.64    7.66
   7  13 -17    0.00    5.65
  -7  13  18    0.00    6.52
   7 -13 -18    0.00    7.31
   7  13 -18    0.32    5.28
  -7  13  19    2.30    7.08
   7 -13 -19    0.00    6.11
   7  13 -19   12.33    7.59
  -7  13  20    5.65    7.96
   7 -13 -20    3.87    8.04
   7  13 -20    7.95    6.84
  -7  13  21    0.00    7.40
   7 -13 -21    0.00    6.55
   7  13 -21    0.00    7.15
  -7  13  22   -0.00    5.95
   7 -13 -22    7.86    8.15
   7  13 -22    2.13    6.20
  -7  13  23    2.50    7.65
   7 -13 -23    0.55    7.14
   7  13 -23    4.35    7.38
  -7  13  24   12.88    9.45
   7 -13 -24    0.02    7.46
  -7  13  25   -0.00    8.55
   7 -13 -25    7.96    8.61
  -7  13  26    4.31    8.36
  -7  14   1    1.51    7.29
   7 -14  -1    0.00    7.56
   7  14  -1    4.03    3.64
  -7  14   2    0.88    7.28
   7 -14  -2    7.36    8.34
   7  14  -2    1.93    3.31
  -7  14   3    0.00    7.14
   7 -14  -3   -0.00    6.65
   7  14  -3   -0.00    3.36
  -7  14   4   11.97    8.37
   7 -14  -4    0.10    6.29
   7  14  -4   -0.00    3.38
  -7  14   5    5.75    7.94
   7 -14  -5   -0.00    5.71
   7  14  -5   -0.00    3.59
  -7  14   6    3.08    8.33
   7 -14  -6   12.05    8.10
   7  14  -6    5.58    4.54
  -7  14   7   18.29    9.59
   7 -14  -7   12.19    8.73
   7  14  -7   10.55    5.58
  -7  14   8    5.55    7.58
   7 -14  -8    3.89    7.52
   7  14  -8    7.48    5.31
  -7  14   9    0.62    7.90
   7 -14  -9    7.52    8.24
   7  14  -9    0.00    4.19
  -7  14  10    9.16    7.77
   7 -14 -10    0.00    7.70
   7  14 -10    4.28    5.15
  -7  14  11    8.57    7.63
   7 -14 -11   10.12    7.48
   7  14 -11    5.21    5.49
  -7  14  12    0.00    6.56
   7 -14 -12    0.80    6.37
   7  14 -12    0.00    4.96
  -7  14  13   -0.00    6.78
   7 -14 -13    0.00    7.06
   7  14 -13   -0.00    5.28
  -7  14  14    1.22    7.19
   7 -14 -14    2.24    6.35
   7  14 -14    1.99    5.48
  -7  14  15    6.80    8.00
   7 -14 -15   -0.00    6.83
   7  14 -15    0.32    5.10
  -7  14  16   -0.00    6.50
   7 -14 -16    0.56    6.17
   7  14 -16    6.49    6.05
   7 -14 -17   -0.00    5.79
   7  14 -17    5.88    6.52
  -7  14  18    2.19    7.03
   7 -14 -18    0.00    6.80
   7  14 -18    6.56    7.36
  -7  14  19    7.58    8.46
   7 -14 -19    0.00    6.08
   7  14 -19   -0.00    6.22
  -7  14  20   -0.00    6.99
   7 -14 -20    2.47    7.11
  -7  14  21   -0.00    8.16
   7 -14 -21    3.00    8.17
  -7  14  22   -0.00    8.12
  -7  15   1   -0.00    7.50
   7 -15  -1   -0.00    7.79
   7  15  -1    1.15    3.31
  -7  15   2   -0.00    6.82
   7 -15  -2    1.12    7.18
   7  15  -2    1.15    3.12
  -7  15   3    9.54    7.07
   7 -15  -3    8.66    8.09
   7  15  -3    7.24    4.28
  -7  15   4    0.00    7.19
   7 -15  -4   11.05    7.74
   7  15  -4    0.00    3.70
  -7  15   5    3.67    8.06
   7 -15  -5    0.00    7.11
   7  15  -5    0.00    3.89
  -7  15   6    3.82    8.23
   7 -15  -6    9.54    7.65
   7  15  -6    2.52    3.88
  -7  15   7   -0.00    6.46
   7 -15  -7   -0.00    6.67
   7  15  -7   -0.00    3.76
  -7  15   8   11.67    8.33
   7 -15  -8    2.02    6.49
   7  15  -8    4.07    4.40
  -7  15   9    0.00    6.91
   7 -15  -9    6.69    6.46
   7  15  -9    5.10    5.68
  -7  15  10   -0.00    7.27
   7 -15 -10    8.21    7.67
   7  15 -10    5.20    5.55
  -7  15  11    0.00    6.62
   7 -15 -11   11.63    9.14
   7  15 -11    4.89    5.26
  -7  15  12    6.98    7.44
   7 -15 -12   -0.00    7.04
   7  15 -12   -0.00    5.23
  -7  15  13    0.00    6.41
   7 -15 -13    0.09    5.97
   7  15 -13   -0.00    6.19
  -7  15  14    6.28    7.09
   7 -15 -14    4.06    7.39
   7  15 -14    0.38    4.76
  -7  15  15   -0.00    7.68
   7 -15 -15    0.00    6.45
  -7  15  16   14.66    7.60
   7 -15 -16    0.78    6.51
  -7  15  17    4.17    6.81
  -7  16   1    0.00    7.36
   7 -16  -1    4.12    7.82
   7  16  -1    6.32    4.52
  -7  16   2    1.64    7.83
   7 -16  -2    3.18    7.41
   7  16  -2   -0.00    3.77
  -7  16   3   10.32    8.40
   7 -16  -3   -0.00    7.17
   7  16  -3    0.18    3.83
  -7  16   4   -0.00    9.25
   7 -16  -4    1.84    7.51
   7  16  -4    2.90    4.05
  -7  16   5   -0.00    7.08
   7 -16  -5    2.16    6.39
   7  16  -5   -0.00    3.74
  -7  16   6    4.43    6.83
   7 -16  -6    0.23    7.14
   7  16  -6    0.00    3.68
  -7  16   7   13.99   10.08
   7 -16  -7   -0.00    7.13
   7  16  -7    2.76    4.00
  -7  16   8   -0.00    7.35
   7 -16  -8    2.75    6.22
   7  16  -8   -0.00    3.72
  -7  16   9    0.00    5.67
   7 -16  -9   -0.00    6.92
   7  16  -9    4.77    5.37
  -7  16  10   -0.00    7.88
   7 -16 -10    2.27    5.83
  -7  16  11    0.95    7.44
   7 -16 -11    1.86    5.82
  -7  17   1   -0.00    7.58
   7 -17  -1   18.17    9.64
   7  17  -1    0.00    3.75
   7 -17  -2    2.84    7.18
   7  17  -2   -0.00    4.31
   7 -17  -3   10.16    8.74
   7  17  -3    1.15    4.12
   7 -17  -4    5.20    7.95
   7 -17  -5   -0.00    6.90
   7 -17  -6   -0.00    7.40
  -6   0   1    6.75    5.58
  -6   0   1   -0.00    3.86
  -6   0   1    1.86    4.18
   6   0  -1   -0.00    4.18
   6   0  -1    0.00    4.79
  -6   0   2  288.37   30.40
  -6   0   2  364.36   30.85
   6   0  -2  322.53   30.25
   6   0  -2  331.31   31.37
  -6   0   3    0.30    4.23
  -6   0   3   -0.00    4.46
   6   0  -3    3.06    4.56
   6   0  -3    0.62    4.99
  -6   0   4   18.12    6.55
  -6   0   4   26.38    6.55
   6   0  -4   16.31    6.32
   6   0  -4   19.88    7.30
  -6   0   5    1.41    5.25
  -6   0   5   -0.00    4.80
   6   0  -5   -0.00    4.57
   6   0  -5   -0.00    5.29
  -6   0   6 1078.25   87.11
  -6   0   6 1100.16   86.65
   6   0  -6  995.30   85.91
   6   0  -6 1099.59   87.75
  -6   0   7    2.70    5.30
  -6   0   7    2.55    4.62
   6   0  -7    0.80    4.71
   6   0  -7    0.00    5.67
  -6   0   8   14.42    5.93
  -6   0   8   25.59    6.74
   6   0  -8   14.16    6.34
   6   0  -8   18.86    7.02
  -6   0   9   -0.00    4.61
  -6   0   9    0.00    4.19
   6   0  -9    0.00    4.18
   6   0  -9   -0.00    5.75
  -6   0  10  243.29   25.88
  -6   0  10  276.00   26.07
   6   0 -10  219.85   24.87
   6   0 -10  238.54   26.47
  -6   0  11   -0.00    4.51
  -6   0  11    2.51    5.43
   6   0 -11   -0.00    4.28
   6   0 -11   -0.00    5.32
  -6   0  12  213.71   24.22
  -6   0  12  216.19   23.44
   6   0 -12  210.24   24.72
  -6   0  13    0.00    4.99
  -6   0  13    1.32    4.97
   6   0 -13   -0.00    5.36
  -6   0  14   56.21   11.92
   6   0 -14   73.35   13.30
  -6   0  15    0.27    5.89
   6   0 -15   -0.00    5.64
  -6   0  16  226.93   26.32
   6   0 -16  230.03   27.06
   6   0 -17    7.52    6.55
   6   0 -18   99.86   17.04
  -6   0  19    0.61    5.90
   6   0 -19    0.00    6.37
  -6   0  20    1.60    6.62
   6   0 -20    0.95    6.55
  -6   0  21   -0.00    5.94
   6   0 -21    2.55    6.44
  -6   0  22   45.14   12.35
   6   0 -22   73.23   15.21
  -6   0  23    0.73    6.22
   6   0 -23   -0.00    7.08
  -6   0  24    2.01    7.54
   6   0 -24    6.34    7.71
  -6   0  25   -0.00    6.66
   6   0 -25    2.87    7.14
  -6   0  26   16.42    9.66
   6   0 -26   40.45   12.39
  -6   0  27    0.00    8.48
   6   0 -27   -0.00    5.84
  -6   0  28   13.26    8.20
  -6   0  29    2.31    6.85
  -6   0  30    9.87    9.34
  -6   0  31    0.00    7.62
  -6   0  32   21.39   11.48
  -6   0  33    0.51    7.61
  -6   0  34   -0.00    7.38
  -6   0  35    0.00    6.70
  -6   0  36   11.32    9.05
  -6   0  37    6.95   10.07
  -6   0  38   -0.00    8.03
  -6   1   1   -0.00    6.21
  -6   1   1    2.23    4.82
  -6   1   1    4.48    4.83
   6  -1  -1    3.16    4.79
   6  -1  -1    0.00    4.76
   6  -1  -1    2.89    5.35
   6   1  -1    2.54    4.28
   6   1  -1    6.36    5.32
  -6  -1   1    5.39    4.53
  -6  -1   1    4.61    4.51
  -6   1   2  473.80   45.66
  -6   1   2  547.79   47.29
  -6   1   2  561.62   45.95
   6  -1  -2  509.47   45.22
   6  -1  -2  530.62   46.51
   6   1  -2  567.53   44.94
   6   1  -2  502.33   45.15
  -6  -1   2  513.65   45.19
  -6  -1   2  486.88   44.01
  -6   1   3   23.82    6.97
  -6   1   3   26.51    7.08
   6  -1  -3   13.95    5.95
   6  -1  -3   16.91    7.13
   6   1  -3   30.63    6.71
   6   1  -3   23.55    7.00
  -6  -1   3   23.08    6.84
  -6  -1   3   19.19    6.59
  -6   1   4  687.64   59.78
  -6   1   4  657.70   58.85
   6  -1  -4  740.25   59.42
   6  -1  -4  613.21   59.32
   6   1  -4  763.86   58.81
   6   1  -4  696.59   59.28
  -6  -1   4  760.16   59.53
  -6  -1   4  683.99   58.00
  -6   1   5  106.42   14.30
  -6   1   5  105.42   14.18
   6  -1  -5   96.51   13.14
   6  -1  -5   87.31   14.11
   6   1  -5  112.12   13.47
   6   1  -5   85.14   13.29
  -6  -1   5   92.82   13.11
  -6  -1   5  112.17   13.25
  -6   1   6   62.22   11.23
  -6   1   6   61.59   10.88
   6  -1  -6   68.27   11.04
   6  -1  -6   77.20   12.65
   6   1  -6   56.99   10.29
   6   1  -6   96.19   12.99
  -6  -1   6   81.85   11.76
  -6  -1   6   66.92   10.50
  -6   1   7  202.25   22.10
  -6   1   7  209.53   21.84
   6  -1  -7  202.14   21.37
   6  -1  -7  163.57   21.29
   6   1  -7  206.72   21.43
   6   1  -7  194.71   21.78
  -6  -1   7  199.44   21.44
  -6  -1   7  172.84   20.01
  -6   1   8  560.25   51.97
  -6   1   8  644.38   52.52
   6  -1  -8  647.46   52.34
   6  -1  -8  612.93   53.37
   6   1  -8  626.56   51.91
   6   1  -8  589.23   52.44
  -6  -1   8  550.46   51.44
  -6  -1   8  539.57   50.41
  -6   1   9   11.13    6.08
  -6   1   9   17.32    6.63
   6  -1  -9   10.18    5.52
   6  -1  -9    9.19    6.46
   6   1  -9   13.06    5.86
   6   1  -9   11.22    6.30
  -6  -1   9   12.96    6.29
  -6  -1   9    5.31    4.77
  -6   1  10   79.79   12.81
  -6   1  10   86.17   12.64
   6  -1 -10   88.96   12.88
   6  -1 -10   77.12   12.89
   6   1 -10   80.45   12.17
   6   1 -10   54.68   11.30
  -6  -1  10   78.18   12.21
  -6  -1  10   57.64   10.38
  -6   1  11   14.77    6.61
  -6   1  11    5.78    5.23
   6  -1 -11    9.44    6.03
   6   1 -11   16.19    6.68
   6   1 -11   14.98    6.50
  -6  -1  11   15.05    6.66
  -6  -1  11    5.00    4.58
  -6   1  12  266.98   27.87
  -6   1  12  292.78   27.94
   6  -1 -12  240.09   27.70
   6   1 -12  263.83   27.98
  -6  -1  12  211.12   25.88
  -6   1  13   35.35    9.16
  -6   1  13   47.32    9.57
   6  -1 -13   12.36    6.96
   6   1 -13   33.55    8.75
  -6  -1  13   42.69    9.83
  -6   1  14  131.54   17.99
  -6   1  14  147.21   17.92
   6  -1 -14  123.45   18.09
   6   1 -14  113.80   17.46
  -6  -1  14  123.52   17.76
  -6   1  15   11.46    6.58
  -6   1  15    9.85    6.52
   6  -1 -15   13.55    6.58
   6   1 -15    5.34    6.12
  -6  -1  15    0.00    4.65
  -6   1  16   13.22    6.76
   6  -1 -16    8.26    5.97
   6   1 -16    7.14    6.06
  -6  -1  16   13.54    6.99
   6  -1 -17   14.90    8.45
   6   1 -17    5.32    6.45
   6  -1 -18  165.24   23.79
   6   1 -18  202.72   24.66
  -6   1  19   12.44    7.59
   6  -1 -19   42.29   11.05
   6   1 -19   35.67   10.24
  -6  -1  19   19.13    9.45
  -6   1  20    2.99    5.60
   6  -1 -20    4.10    6.79
   6   1 -20    5.08    6.80
  -6  -1  20    2.95    6.47
  -6   1  21    7.23    6.35
   6  -1 -21    2.57    7.33
   6   1 -21    2.64    6.70
  -6  -1  21    2.15    6.50
  -6   1  22    7.57    6.78
   6  -1 -22   17.56    8.34
   6   1 -22   23.16    9.15
  -6  -1  22   11.09    7.64
  -6   1  23   10.65    7.49
   6  -1 -23    7.76    7.75
   6   1 -23    5.86    7.53
  -6  -1  23    4.39    7.99
  -6   1  24   17.58    9.05
   6  -1 -24    0.00    5.87
   6   1 -24   -0.00    7.72
  -6  -1  24   18.17   10.03
  -6   1  25    5.24    7.08
   6  -1 -25   -0.00    6.28
  -6  -1  25    4.09    7.97
  -6   1  26    2.40    6.00
   6  -1 -26    8.01    7.83
  -6  -1  26    0.35    6.38
  -6  -1  27   -0.00    6.67
  -6   1  28   19.76    9.54
  -6  -1  28   28.02   11.32
  -6   1  29   -0.00    7.40
  -6  -1  29    7.23    9.17
  -6   1  30   14.00    9.53
  -6  -1  30    7.52    8.78
  -6   1  31   -0.00    8.74
  -6  -1  31    0.00    7.59
  -6   1  32    5.81    8.28
  -6  -1  32   -0.00    8.59
  -6   1  33   -0.00    8.65
  -6  -1  33   -0.00    8.39
  -6   1  34    3.78    7.54
  -6  -1  34    8.31    9.12
  -6   1  35   -0.00    7.40
  -6  -1  35    5.02    8.93
  -6   1  36   -0.00    7.51
  -6  -1  36    4.49    9.21
  -6   1  37   -0.00    7.50
  -6  -1  37   -0.00    7.65
  -6   1  38   -0.00    8.31
  -6  -1  38    3.38    9.59
  -6   2   1    0.00    4.43
  -6   2   1    0.00    4.93
  -6   2   1    5.69    4.88
   6  -2  -1    3.37    5.49
   6  -2  -1    6.68    5.53
   6  -2  -1    0.00    5.08
   6   2  -1    3.48    4.10
   6   2  -1   -0.73    4.65
  -6  -2   1    4.06    4.46
  -6  -2   1    0.00    3.57
  -6  -2   1    4.48    4.13
  -6   2   2   19.22    7.31
  -6   2   2   13.85    6.35
  -6   2   2    4.40    4.86
   6  -2  -2   14.06    6.83
   6  -2  -2   18.64    6.62
   6  -2  -2   12.16    6.20
   6   2  -2   14.31    5.32
   6   2  -2    1.66    4.81
  -6  -2   2   20.10    6.19
  -6  -2   2   19.70    4.98
  -6   2   3    0.00    5.02
  -6   2   3   -0.00    4.65
   6  -2  -3    0.00    4.83
   6  -2  -3    0.50    5.07
   6   2  -3    9.43    5.13
   6   2  -3    0.00    4.58
  -6  -2   3    0.04    3.97
  -6  -2   3    5.68    4.22
  -6   2   4   68.71   11.26
  -6   2   4   64.41   10.68
   6  -2  -4   40.32    8.82
   6  -2  -4   46.43    9.80
   6   2  -4   47.98    8.77
   6   2  -4   53.49    9.45
  -6  -2   4   65.93    9.68
  -6  -2   4   66.75    9.09
  -6   2   5   11.84    6.84
  -6   2   5    6.00    4.89
   6  -2  -5   11.56    5.37
   6  -2  -5   10.84    6.83
   6   2  -5   11.31    5.69
   6   2  -5   11.06    5.69
  -6  -2   5    7.10    5.07
  -6  -2   5    8.69    4.72
  -6   2   6  242.10   26.49
  -6   2   6  274.21   26.82
   6  -2  -6  257.39   25.98
   6  -2  -6  282.12   27.83
   6   2  -6  240.84   24.97
   6   2  -6  258.68   25.93
  -6  -2   6  223.96   24.67
  -6  -2   6  258.42   24.38
  -6   2   7   42.70   10.18
  -6   2   7   43.99    9.44
   6  -2  -7   49.43    9.85
   6  -2  -7   59.41   10.89
   6   2  -7   43.80    8.94
   6   2  -7   40.49    8.85
  -6  -2   7   48.78    9.33
  -6  -2   7   42.32    8.07
  -6   2   8    4.54    5.80
  -6   2   8    2.42    4.51
   6  -2  -8   11.26    5.23
   6  -2  -8    0.00    4.80
   6   2  -8    8.41    5.37
   6   2  -8    0.00    3.63
  -6  -2   8    0.00    4.83
  -6  -2   8    0.30    3.65
  -6   2   9    2.63    4.63
  -6   2   9    0.00    4.37
   6  -2  -9    1.44    4.64
   6  -2  -9    2.24    4.77
   6   2  -9    0.00    4.75
   6   2  -9    0.00    4.84
  -6  -2   9    0.00    4.26
  -6  -2   9   -0.00    3.71
  -6   2  10  306.84   28.23
  -6   2  10  242.26   26.16
   6  -2 -10  230.25   26.85
   6   2 -10  229.08   25.43
   6   2 -10  264.02   26.62
  -6  -2  10  212.24   24.97
  -6   2  11  220.83   23.71
  -6   2  11  209.69   22.83
   6  -2 -11  175.31   22.78
   6   2 -11  217.98   22.99
   6   2 -11  206.81   22.84
  -6  -2  11  151.92   20.96
  -6   2  12   83.66   13.37
  -6   2  12   85.43   13.21
   6  -2 -12   77.75   13.92
   6   2 -12   64.01   12.15
  -6  -2  12   68.07   12.22
  -6   2  13   16.42    7.02
  -6   2  13    0.00    4.64
   6  -2 -13    6.92    5.80
   6   2 -13   12.41    6.96
  -6  -2  13   18.42    7.03
  -6   2  14   79.15   14.74
  -6   2  14  101.08   14.81
   6  -2 -14   79.60   14.97
   6   2 -14   91.46   15.16
  -6  -2  14  121.19   16.18
  -6   2  15   31.90   10.01
  -6   2  15   49.23   10.34
   6  -2 -15   46.47   11.05
   6   2 -15   24.93    9.22
  -6  -2  15   29.99    9.77
  -6   2  16   40.33    9.80
   6  -2 -16   38.47   10.57
   6   2 -16   60.54   12.13
  -6  -2  16   37.11   10.59
  -6   2  17   24.50    8.60
   6  -2 -17   11.44    7.84
   6   2 -17   13.25    7.96
  -6   2  18    7.50    6.35
  -6   2  18    9.68    6.76
   6  -2 -18   13.78    8.19
   6   2 -18   13.96    8.08
  -6   2  19   17.72    7.74
   6  -2 -19    2.93    6.26
   6   2 -19    9.90    7.15
  -6  -2  19    3.50    6.81
  -6   2  20  108.99   17.78
   6  -2 -20  143.57   20.56
   6   2 -20  117.71   19.00
  -6  -2  20  102.07   18.09
  -6   2  21    1.44    5.58
   6  -2 -21    4.92    6.43
   6   2 -21    9.36    8.00
  -6  -2  21    1.36    6.03
  -6   2  22    1.11    6.64
   6  -2 -22   28.11    9.85
  -6  -2  22    5.68    7.66
  -6   2  23    0.00    5.82
   6  -2 -23    1.78    6.69
  -6  -2  23    2.89    7.70
  -6   2  24    8.49    6.83
   6  -2 -24   11.90    7.92
  -6  -2  24    2.18    6.03
  -6   2  25    6.22    6.91
   6  -2 -25    4.27    7.69
  -6  -2  25    0.00    8.35
  -6   2  26   19.46    9.49
  -6  -2  26   19.32   10.57
  -6   2  27   -0.00    8.49
   6   2 -27   -0.00    6.82
  -6  -2  27    5.56    7.59
  -6   2  28   11.42    8.53
   6   2 -28    9.14    8.14
  -6  -2  28    0.00    8.80
  -6   2  29   -0.00    6.02
   6   2 -29    1.23    7.18
  -6  -2  29    7.24    9.32
  -6   2  30   15.48    8.12
   6   2 -30   13.41    9.67
  -6  -2  30   12.39    9.81
  -6   2  31   -0.00    5.38
  -6  -2  31   -0.00    9.11
  -6   2  32    7.28    7.88
  -6  -2  32    1.68    9.07
  -6   2  33   -0.00    7.01
  -6  -2  33    2.17    8.73
  -6   2  34    4.46    6.88
  -6  -2  34   -0.00    7.18
  -6   2  35    0.78    6.01
  -6  -2  35   -0.00    8.80
  -6   2  36    6.79    7.48
  -6  -2  36    8.55   10.01
  -6   2  37   -0.00    6.89
  -6  -2  37   -0.00    7.27
  -6   2  38   -0.00    7.58
  -6   3   1   -0.00    5.11
  -6   3   1    3.13    5.52
  -6   3   1   -0.00    5.01
   6  -3  -1    2.54    5.49
   6  -3  -1    0.20    4.57
   6  -3  -1    1.79    4.23
   6   3  -1   -0.00    3.45
   6   3  -1    4.54    4.03
  -6  -3   1    0.52    3.78
  -6  -3   1    2.68    3.65
  -6  -3   1    2.90    2.80
  -6   3   2  127.98   17.10
  -6   3   2  120.64   16.48
  -6   3   2  149.85   17.05
   6  -3  -2  104.89   15.45
   6  -3  -2  116.94   15.18
   6  -3  -2  103.13   15.52
   6   3  -2  106.96   13.13
   6   3  -2  120.55   13.98
  -6  -3   2  106.94   13.39
  -6  -3   2  119.67   12.58
  -6   3   3  107.93   15.45
  -6   3   3   99.49   14.53
   6  -3  -3  108.47   15.43
   6  -3  -3  132.93   15.83
   6  -3  -3  101.25   15.19
   6   3  -3  123.40   13.59
   6   3  -3  111.21   13.76
  -6  -3   3  102.66   13.06
  -6  -3   3  101.91   11.97
  -6   3   4   27.65    8.36
  -6   3   4   22.16    7.54
   6  -3  -4   38.36    8.43
   6  -3  -4   23.60    7.88
   6   3  -4   38.57    7.57
   6   3  -4   29.25    7.06
  -6  -3   4   33.86    7.33
  -6  -3   4   26.41    5.64
  -6   3   5    3.90    5.63
  -6   3   5   10.05    6.32
   6  -3  -5    7.66    5.02
   6  -3  -5    3.55    5.40
   6   3  -5    5.28    4.69
   6   3  -5    5.64    4.46
  -6  -3   5   12.49    5.44
  -6  -3   5    6.87    3.92
  -6   3   6    8.90    5.89
  -6   3   6    0.00    4.80
   6  -3  -6   12.46    5.73
   6  -3  -6   29.15    7.87
   6   3  -6   17.63    6.20
   6   3  -6   14.85    6.00
  -6  -3   6   16.98    5.63
  -6  -3   6    6.17    4.10
  -6   3   7   26.41    7.71
  -6   3   7   13.02    6.14
   6  -3  -7   16.45    7.17
   6  -3  -7   28.38    8.64
   6   3  -7   28.51    7.27
   6   3  -7   21.18    6.33
  -6  -3   7   16.63    6.30
  -6  -3   7   16.17    5.51
  -6   3   8  315.45   32.80
  -6   3   8  374.78   33.59
   6  -3  -8  294.77   32.86
   6   3  -8  331.70   31.65
  -6  -3   8  315.76   31.24
  -6   3   9   55.95   10.81
   6  -3  -9   57.59   11.49
   6   3  -9   64.10   10.92
   6   3  -9   47.12    9.96
  -6  -3   9   47.62   10.01
  -6   3  10   31.12    8.75
  -6   3  10   12.67    6.37
   6  -3 -10   23.27    8.26
   6   3 -10   13.65    6.79
   6   3 -10   37.51    8.11
  -6  -3  10   15.10    6.95
  -6   3  11   11.87    6.23
  -6   3  11   22.97    7.09
   6  -3 -11   11.36    7.31
   6   3 -11   12.20    6.40
   6   3 -11    8.92    5.49
  -6  -3  11    6.14    5.68
  -6   3  12   90.88   14.53
  -6   3  12   83.78   13.80
   6  -3 -12   73.49   13.80
   6   3 -12   64.06   12.12
  -6  -3  12   74.41   12.70
  -6   3  13   88.05   15.52
  -6   3  13  114.87   16.47
   6  -3 -13  112.07   17.32
   6   3 -13  131.91   17.18
  -6  -3  13  128.27   16.83
  -6   3  14  120.73   17.71
  -6   3  14  133.97   18.38
   6  -3 -14  140.70   19.65
   6   3 -14  126.34   18.03
  -6  -3  14  144.89   18.92
  -6   3  15   14.77    7.25
   6  -3 -15    9.50    6.83
   6   3 -15   13.84    7.58
  -6  -3  15   13.66    7.58
  -6   3  16   24.89    8.46
   6  -3 -16   30.51    9.86
   6   3 -16   10.02    7.63
  -6  -3  16   18.69    8.03
  -6   3  17   43.37   10.42
   6  -3 -17   37.13   11.13
   6   3 -17   60.94   12.27
  -6   3  18   75.30   15.18
  -6   3  18  127.56   17.41
   6  -3 -18   91.00   16.81
  -6   3  19   11.04    7.55
  -6   3  19   32.69    9.86
   6  -3 -19   28.56   10.12
  -6  -3  19    8.86    7.93
  -6   3  20    4.15    6.32
  -6   3  20    1.97    6.00
   6  -3 -20    5.84    6.98
  -6  -3  20   -0.00    7.43
  -6   3  21   -0.00    7.11
   6  -3 -21    1.92    6.42
  -6  -3  21   -0.00    8.33
  -6   3  22   40.21   11.03
   6  -3 -22   36.70   11.62
  -6  -3  22   35.69   11.79
  -6   3  23   19.19    8.52
   6  -3 -23   22.22    8.90
   6   3 -23    7.78    7.20
  -6  -3  23    9.40    8.55
  -6   3  24   40.26   10.83
   6   3 -24   32.53   11.65
  -6  -3  24   45.47   12.73
  -6   3  25    1.85    6.23
   6   3 -25    9.09    7.50
  -6  -3  25   -0.00    8.13
  -6   3  26    4.08    6.75
   6   3 -26   12.94    9.22
  -6  -3  26    1.72    7.62
  -6   3  27    0.79    6.09
   6   3 -27    3.24    6.68
  -6  -3  27   -0.00    7.94
  -6   3  28    2.31    6.33
   6   3 -28   22.88   10.82
  -6  -3  28   18.20    9.53
  -6   3  29   11.92    8.46
   6   3 -29   17.86   10.42
  -6  -3  29    2.21    8.72
  -6   3  30    0.00    6.59
   6   3 -30   17.41   10.02
  -6  -3  30    8.38   10.59
  -6   3  31    0.47    6.25
   6   3 -31   -0.00    7.36
  -6  -3  31    5.54    7.45
  -6   3  32    6.19    8.17
  -6  -3  32    0.00    8.04
  -6   3  33   -0.00    5.83
  -6  -3  33   -0.00    7.95
  -6   3  34   12.52    7.87
  -6  -3  34    0.40    8.39
  -6   3  35   -0.00    7.69
  -6  -3  35    4.36    9.22
  -6   3  36   -0.00    7.57
  -6  -3  36   13.51    9.79
  -6   3  37    2.40    7.22
  -6  -3  37    2.94    9.11
  -6   3  38    0.82    7.29
  -6   4   1  145.99   19.27
  -6   4   1  130.15   17.85
   6  -4  -1  152.47   19.50
   6  -4  -1  165.36   18.80
   6  -4  -1  146.69   19.13
   6   4  -1  151.30   15.70
   6   4  -1  151.35   15.94
  -6  -4   1  159.37   15.96
  -6  -4   1  141.76   13.94
  -6   4   2   19.87    7.24
  -6   4   2   18.45    7.32
  -6   4   2   28.43    7.74
   6  -4  -2   12.23    6.44
   6  -4  -2   17.69    6.39
   6  -4  -2   16.85    6.64
   6   4  -2   11.59    4.97
   6   4  -2   14.06    4.82
  -6  -4   2    0.00    3.33
  -6  -4   2   18.56    4.15
  -6   4   3    6.06    5.79
  -6   4   3   11.29    6.45
  -6   4   3    7.42    5.94
   6  -4  -3    9.69    6.54
   6  -4  -3    2.48    4.51
   6  -4  -3    3.81    5.52
   6   4  -3    7.57    4.67
   6   4  -3   16.71    5.01
  -6  -4   3    0.64    3.23
  -6  -4   3    6.89    3.44
  -6   4   4    7.72    6.54
  -6   4   4    9.26    6.04
   6  -4  -4   12.13    5.92
   6  -4  -4   15.36    7.01
   6   4  -4   12.41    5.92
   6   4  -4   23.12    5.77
  -6  -4   4   10.64    5.04
  -6  -4   4    2.09    2.81
  -6   4   5  166.01   21.69
  -6   4   5  217.66   22.65
   6  -4  -5  255.78   24.17
   6  -4  -5  222.93   23.74
   6   4  -5  201.02   20.16
   6   4  -5  169.50   19.40
  -6  -4   5  165.69   19.07
  -6  -4   5  164.96   17.78
  -6   4   6  156.86   21.45
  -6   4   6  187.45   22.00
   6  -4  -6  185.28   22.83
   6   4  -6  185.86   20.41
   6   4  -6  181.66   20.31
  -6  -4   6  248.18   21.73
  -6   4   7   67.66   11.68
  -6   4   7   57.78   10.78
   6  -4  -7   56.21   11.29
   6   4  -7   48.61    9.47
   6   4  -7   51.86    9.51
  -6  -4   7   53.95    9.56
  -6   4   8    1.59    5.11
  -6   4   8    2.88    4.87
   6  -4  -8    0.00    5.20
   6   4  -8    3.37    5.04
   6   4  -8    4.29    4.06
  -6  -4   8   10.36    5.77
  -6   4   9   58.67   11.65
  -6   4   9   33.47    9.12
   6  -4  -9   34.07   10.03
   6   4  -9   60.03   10.28
   6   4  -9   57.22   10.41
  -6  -4   9   55.68   10.18
  -6   4  10   34.30    9.75
  -6   4  10   51.60   10.66
   6  -4 -10   47.22   10.87
   6   4 -10   39.82    8.84
   6   4 -10   33.11    8.19
  -6  -4  10   37.25    8.58
  -6   4  11  120.23   17.07
  -6   4  11  114.58   16.56
   6  -4 -11  136.33   18.36
   6   4 -11   95.64   14.95
   6   4 -11  111.47   15.71
  -6  -4  11  110.86   15.57
  -6   4  12  103.97   15.51
  -6   4  12   73.47   13.32
   6  -4 -12   69.88   13.82
   6   4 -12   98.72   14.01
  -6  -4  12   74.69   13.34
  -6   4  13   39.39   10.21
  -6   4  13   25.82    8.51
   6  -4 -13   13.59    7.42
   6   4 -13   23.98    7.73
  -6  -4  13   18.13    7.33
  -6   4  14    0.00    5.81
   6  -4 -14    5.64    6.78
   6   4 -14    3.84    6.42
  -6  -4  14    3.17    5.84
  -6   4  15  112.23   16.44
   6  -4 -15   75.69   15.50
  -6  -4  15   96.55   15.92
  -6   4  16  139.52   19.73
   6  -4 -16  134.25   20.24
  -6  -4  16  154.64   20.59
  -6   4  17    9.70    6.28
  -6   4  17    8.78    7.54
   6  -4 -17   10.75    7.81
  -6   4  18   23.54    8.89
  -6   4  18   30.02    9.19
   6  -4 -18   31.56   10.71
  -6   4  19   75.37   14.47
  -6   4  19   72.84   14.27
   6  -4 -19   78.97   16.28
  -6  -4  19   63.22   13.72
  -6   4  20   90.90   15.83
  -6   4  20  123.91   18.34
   6  -4 -20   87.73   16.77
   6   4 -20   73.94   15.12
  -6  -4  20   98.67   16.79
  -6   4  21   -0.00    5.84
  -6   4  21   13.88    8.04
   6  -4 -21    5.70    8.10
   6   4 -21   15.24    7.73
  -6  -4  21    6.19    6.61
  -6   4  22    0.55    6.30
   6   4 -22   15.99    8.29
  -6  -4  22    4.81    6.85
  -6   4  23   -0.00    5.69
   6   4 -23   -0.00    4.91
  -6  -4  23   -0.00    7.18
  -6   4  24    0.22    6.31
   6   4 -24   -0.00    6.73
  -6  -4  24   -0.00    8.00
  -6   4  25    0.12    6.35
   6   4 -25    2.72    7.65
  -6  -4  25    5.06    8.85
  -6   4  26   -0.00    6.60
   6   4 -26    0.05    7.21
  -6  -4  26    9.68    8.19
  -6   4  27   12.80    7.84
   6   4 -27   -0.00    6.97
  -6  -4  27   -0.00    7.59
  -6   4  28    4.40    6.91
   6   4 -28    7.34    7.92
  -6  -4  28   12.04    9.08
  -6   4  29   -0.00    6.83
   6   4 -29   -0.00    7.03
  -6  -4  29    1.66    8.29
  -6   4  30   -0.00    7.35
   6   4 -30    5.78    7.85
  -6  -4  30    1.48    8.49
  -6   4  31   -0.00    6.82
   6   4 -31    3.40    7.70
  -6  -4  31    3.33    7.57
  -6   4  32   15.64    8.88
  -6  -4  32    8.29    9.96
  -6   4  33    1.19    7.34
  -6  -4  33    0.00    8.93
  -6   4  34    0.00    8.12
  -6  -4  34    9.91    8.22
  -6   4  35    9.12    8.15
  -6  -4  35   -0.00    8.83
  -6   4  36    0.00    7.06
  -6  -4  36    5.88    9.65
  -6   4  37    0.42    7.66
  -6  -4  37    3.48    7.48
  -6   4  38   -0.00    7.92
  -6   5   1    8.80    6.20
  -6   5   1   11.63    6.05
   6  -5  -1   12.61    7.50
   6  -5  -1   10.78    6.85
   6   5  -1   14.60    4.81
   6   5  -1   10.96    4.35
  -6  -5   1   11.34    4.09
  -6  -5   1   16.26    3.43
  -6  -5   1   18.77    3.36
  -6   5   2   75.79   13.79
  -6   5   2   93.20   14.00
   6  -5  -2   97.79   15.11
   6  -5  -2   71.76   13.32
   6   5  -2   74.82   10.69
   6   5  -2   99.01   11.31
  -6  -5   2   86.58   10.72
  -6  -5   2   85.34    9.00
  -6   5   3  151.91   18.65
  -6   5   3  107.34   16.36
  -6   5   3   86.70   14.87
   6  -5  -3   97.61   15.86
   6  -5  -3   99.34   15.88
   6   5  -3  117.73   13.47
   6   5  -3  106.62   13.20
  -6  -5   3  116.54   13.25
  -6  -5   3  118.70   11.61
  -6   5   4   78.95   13.93
  -6   5   4   92.89   14.83
  -6   5   4  108.14   14.98
   6  -5  -4   83.73   14.54
   6  -5  -4   86.20   14.62
   6   5  -4   84.90   11.83
   6   5  -4  112.01   12.78
  -6  -5   4   93.36   11.90
  -6   5   5    7.17    6.15
  -6   5   5    0.20    4.14
   6  -5  -5    1.59    4.04
   6  -5  -5    0.80    5.20
   6   5  -5    0.00    4.21
   6   5  -5    7.21    4.68
  -6  -5   5    1.62    4.01
  -6   5   6    0.00    5.07
  -6   5   6    0.62    4.13
   6  -5  -6   -0.00    5.62
   6  -5  -6    1.90    5.24
   6   5  -6    3.92    4.20
   6   5  -6    1.64    4.03
  -6  -5   6    2.59    4.41
  -6   5   7   62.67   12.52
  -6   5   7   66.38   12.05
   6  -5  -7   55.67   11.62
   6   5  -7   44.69    9.14
   6   5  -7   57.95    9.84
  -6  -5   7   56.25    9.72
  -6   5   8   64.48   12.10
  -6   5   8   53.35   10.73
   6  -5  -8   42.95   10.88
   6   5  -8   44.77    9.04
   6   5  -8   44.91    8.74
  -6  -5   8   39.28    8.55
  -6   5   9   66.24   13.25
  -6   5   9   77.45   13.19
   6  -5  -9   50.30   11.63
   6   5  -9   73.68   11.60
   6   5  -9   77.92   12.10
  -6  -5   9   72.34   11.74
  -6   5  10   29.62    9.14
  -6   5  10   30.94    8.96
   6  -5 -10   39.08   10.44
   6   5 -10   24.86    7.39
   6   5 -10   20.91    7.31
  -6  -5  10   28.53    8.00
  -6   5  11    2.22    5.53
  -6   5  11   -0.00    4.77
   6  -5 -11    3.90    5.99
   6   5 -11    5.32    5.22
   6   5 -11    0.00    5.13
  -6  -5  11   -0.00    5.37
  -6   5  12    8.89    6.03
   6  -5 -12    0.57    5.36
  -6  -5  12   -0.00    5.66
  -6   5  13  187.77   24.04
   6  -5 -13  173.47   24.33
  -6  -5  13  238.50   25.09
  -6   5  14  217.40   26.01
   6  -5 -14  238.07   27.55
  -6  -5  14  201.01   25.31
  -6   5  15    3.30    6.15
   6  -5 -15    4.52    6.71
  -6  -5  15    5.54    6.73
  -6   5  16    2.06    4.57
  -6   5  16    0.00    6.36
   6  -5 -16   -0.00    6.30
  -6   5  17    7.54    7.01
  -6   5  17    1.62    6.84
   6  -5 -17    0.00    6.13
   6   5 -17    0.00    5.31
  -6   5  18   91.15   15.43
  -6   5  18   95.24   16.45
   6  -5 -18   69.36   15.44
   6   5 -18   70.52   13.69
  -6   5  19    6.66    6.83
  -6   5  19    3.46    6.33
   6  -5 -19   22.89    9.67
   6   5 -19   13.52    7.66
  -6  -5  19   16.05    9.18
  -6   5  20   17.20    8.31
   6   5 -20    8.96    7.15
  -6  -5  20    3.45    7.01
  -6   5  21    1.18    6.60
   6   5 -21    0.00    6.42
  -6  -5  21   -0.00    6.64
  -6   5  22    7.64    6.57
   6   5 -22   -0.00    6.16
  -6  -5  22    2.96    7.38
  -6   5  23   30.93   10.27
   6   5 -23   15.08    8.70
  -6  -5  23   14.35    8.86
  -6   5  24   12.85    7.91
   6   5 -24    5.68    7.23
  -6  -5  24   20.46    9.89
  -6   5  25    0.00    6.02
   6   5 -25   -0.00    4.98
  -6  -5  25    0.00    6.94
  -6   5  26   10.41    7.71
   6   5 -26    4.92    7.98
  -6  -5  26    0.18    6.28
  -6   5  27   -0.00    7.87
   6   5 -27   -0.00    6.13
  -6  -5  27    0.23    7.26
  -6   5  28    0.20    6.40
   6   5 -28    2.61    6.97
  -6  -5  28    9.60    8.80
  -6   5  29   19.75    9.50
   6   5 -29   -0.00    6.09
  -6  -5  29    8.21    9.92
  -6   5  30    2.54    6.86
   6   5 -30    1.47    5.30
  -6  -5  30   -0.00    6.27
  -6   5  31    3.79    6.50
   6   5 -31   -0.00    6.46
  -6  -5  31   -0.00    7.61
  -6   5  32   -0.00    7.50
   6   5 -32    0.00    6.99
  -6  -5  32    4.55    8.40
  -6   5  33    7.16    8.93
  -6  -5  33    2.82    8.60
  -6   5  34    4.17    8.95
  -6  -5  34   10.25   10.65
  -6   5  35    0.00    7.40
  -6  -5  35    5.64   10.30
  -6   5  36    4.54    7.53
  -6  -5  36    4.95    9.67
  -6   5  37    1.50    7.34
  -6   5  38   -0.00    7.96
  -6   6   1   99.91   15.78
  -6   6   1  105.88   15.76
   6  -6  -1  126.06   17.06
   6   6  -1  131.72   12.29
   6   6  -1  118.06   11.85
  -6  -6   1  129.78   11.89
  -6  -6   1   83.81    7.98
  -6  -6   1   88.07    8.00
  -6   6   2   38.47   10.11
  -6   6   2   37.59    9.87
   6  -6  -2   17.94    8.55
   6  -6  -2   27.49    9.05
   6   6  -2   35.98    6.63
   6   6  -2   30.68    6.23
  -6  -6   2   29.44    6.29
  -6  -6   2   31.77    4.49
  -6  -6   2   29.43    4.23
  -6   6   3    2.58    5.04
  -6   6   3    2.37    4.91
   6  -6  -3   12.85    7.23
   6  -6  -3   -0.00    6.32
   6   6  -3    3.21    4.09
   6   6  -3    4.92    3.89
  -6  -6   3    6.96    3.68
  -6   6   4   26.95    8.86
  -6   6   4   15.14    7.50
  -6   6   4   27.92    7.72
   6  -6  -4   20.17    8.40
   6  -6  -4   18.03    7.21
   6   6  -4   15.09    5.41
   6   6  -4   19.90    5.63
  -6  -6   4   11.87    5.20
  -6   6   5  121.36   17.57
  -6   6   5  111.55   16.52
   6  -6  -5  133.93   18.27
   6  -6  -5  127.00   17.76
   6   6  -5  102.46   13.40
   6   6  -5  102.60   13.55
  -6  -6   5  123.34   14.48
  -6   6   6   81.26   14.15
  -6   6   6   68.99   12.93
   6  -6  -6   62.74   12.40
   6  -6  -6   56.03   12.26
   6   6  -6   90.19   11.17
   6   6  -6   37.23    8.44
  -6  -6   6   63.68   10.25
  -6   6   7   61.75   12.19
  -6   6   7   49.13   10.87
   6  -6  -7   57.17   11.40
   6  -6  -7   47.94   11.10
   6   6  -7   50.97    9.14
   6   6  -7   57.88    9.71
  -6  -6   7   55.87    9.57
  -6   6   8    7.03    6.88
  -6   6   8   14.30    7.33
   6  -6  -8    3.87    6.05
   6   6  -8   17.70    6.14
  -6  -6   8   18.89    6.51
  -6   6   9  100.26   16.19
   6  -6  -9  109.42   16.94
   6   6  -9   97.17   13.74
  -6  -6   9   99.49   14.62
  -6   6  10   88.36   15.10
   6  -6 -10   86.07   15.24
   6   6 -10   89.34   13.21
  -6  -6  10   92.11   14.03
  -6   6  11   66.20   12.60
   6  -6 -11   68.14   13.18
   6   6 -11   60.73   10.55
  -6  -6  11   38.52   10.34
  -6   6  12   40.56   10.30
   6  -6 -12   33.71   10.47
  -6  -6  12   60.29   11.28
  -6   6  13    0.00    4.74
   6  -6 -13    1.05    4.80
   6   6 -13    3.32    5.29
  -6  -6  13    0.95    5.63
  -6   6  14   -0.00    6.32
  -6   6  14    5.38    5.91
   6  -6 -14    7.49    6.54
   6   6 -14   -0.00    5.13
  -6  -6  14   -0.00    6.01
  -6   6  15   36.26   10.84
  -6   6  15   52.51   12.37
   6  -6 -15   80.98   14.77
   6   6 -15   62.73   11.90
  -6  -6  15   49.59   11.99
  -6   6  16    2.47    5.91
  -6   6  16    2.87    6.12
   6  -6 -16   19.20    9.08
   6   6 -16    9.22    6.43
  -6   6  17   12.14    7.55
   6  -6 -17   17.76    8.64
   6   6 -17   19.80    7.63
  -6   6  18   23.90    9.40
   6   6 -18   35.51    9.98
  -6  -6  18   25.58   10.72
  -6   6  19   13.39    7.26
   6   6 -19   11.76    7.02
  -6  -6  19   16.78    9.61
  -6   6  20   -0.00    5.77
   6   6 -20    6.53    7.17
  -6  -6  20    5.78    8.47
  -6   6  21    9.83    7.83
   6   6 -21    6.83    7.68
  -6  -6  21   14.45    9.16
  -6   6  22    7.46    6.73
   6   6 -22    0.00    6.01
  -6  -6  22    2.36    6.76
  -6   6  23    8.83    7.08
   6   6 -23   16.96    8.18
  -6  -6  23    6.01    9.10
  -6   6  24    2.94    6.30
   6   6 -24   -0.00    5.66
  -6  -6  24   -0.00    8.40
  -6   6  25    4.71    6.81
   6   6 -25    7.98    6.90
  -6  -6  25   10.93    9.62
  -6   6  26    6.84    7.65
   6   6 -26   12.44    9.19
  -6  -6  26    7.44    9.01
  -6   6  27    5.78    7.14
   6   6 -27   13.15    8.74
  -6  -6  27    2.94    8.57
  -6   6  28    4.58    6.61
   6   6 -28    2.33    5.73
  -6  -6  28    2.07    8.73
  -6   6  29    2.40    7.16
   6   6 -29   -0.00    6.51
  -6  -6  29   -0.00    8.70
  -6   6  30    0.00    6.78
   6   6 -30    0.00    5.69
  -6  -6  30   -0.00    8.11
  -6   6  31   -0.00    8.57
   6   6 -31    0.00    6.90
  -6  -6  31   15.07   10.43
  -6   6  32   -0.00    7.61
   6   6 -32    0.90    6.73
  -6  -6  32    2.54   10.21
  -6   6  33    1.51    7.45
   6   6 -33    0.00    7.32
  -6  -6  33    1.95    8.86
  -6   6  34   -0.00    7.37
  -6  -6  34    2.60    8.25
  -6   6  35   -0.00    6.88
  -6  -6  35   -0.00    8.96
  -6   6  36    0.31    6.88
  -6  -6  36   -0.00    9.39
  -6   6  37    3.34    7.92
  -6   7   1   29.56    9.22
  -6   7   1   22.16    7.88
   6   7  -1   10.58    3.86
   6   7  -1   14.78    4.37
  -6  -7   1    5.78    3.68
  -6   7   2    9.59    7.59
  -6   7   2    7.01    6.22
   6   7  -2   10.59    4.12
   6   7  -2   12.92    4.47
  -6  -7   2   16.42    4.59
  -6   7   3  204.18   25.80
  -6   7   3  200.82   24.92
   6   7  -3  199.55   20.00
   6   7  -3  209.45   20.56
  -6  -7   3  224.30   20.79
  -6   7   4   70.76   13.42
  -6   7   4   54.48   11.78
   6  -7  -4   53.87   12.53
   6   7  -4   69.64    9.61
   6   7  -4   64.67    9.69
  -6  -7   4   56.33    9.12
  -6   7   5   17.89    7.16
  -6   7   5   12.75    6.95
   6  -7  -5   16.09    7.78
   6   7  -5   26.48    6.32
  -6  -7   5   10.41    5.04
  -6   7   6   21.95    8.62
   6  -7  -6   12.80    7.50
   6   7  -6   19.82    5.84
  -6  -7   6   22.44    6.49
  -6   7   7   13.52    7.32
   6  -7  -7   21.89    8.67
   6   7  -7   12.69    5.70
  -6  -7   7   19.90    6.65
  -6   7   8   48.68   11.40
   6  -7  -8   36.94   10.21
   6   7  -8   39.55    7.95
  -6  -7   8   15.35    6.69
  -6   7   9  117.40   17.71
   6  -7  -9   95.35   16.86
   6   7  -9  121.15   14.99
  -6  -7   9  122.08   16.17
  -6   7  10   -0.00    6.18
   6  -7 -10    0.00    5.22
   6   7 -10    0.00    4.28
   6   7 -10   -0.00    5.47
  -6  -7  10   -0.00    5.54
  -6   7  11    4.01    6.76
   6  -7 -11    0.00    5.37
   6   7 -11    1.44    4.75
   6   7 -11    1.54    4.65
  -6  -7  11    1.51    6.03
  -6   7  12   21.47    8.66
  -6   7  12   23.67    8.44
   6  -7 -12    3.91    6.52
   6   7 -12   22.73    7.85
  -6  -7  12    5.55    6.50
  -6   7  13  124.39   18.13
  -6   7  13   79.62   15.67
   6  -7 -13  120.82   18.63
   6   7 -13  105.20   15.55
  -6  -7  13   94.21   16.33
  -6   7  14   10.66    8.16
  -6   7  14   -0.00    6.58
   6  -7 -14   -0.00    6.50
   6   7 -14   -0.00    5.73
  -6  -7  14   -0.00    7.26
  -6   7  15    2.37    6.64
   6   7 -15   -0.00    5.04
  -6  -7  15   -0.00    6.78
  -6   7  16    0.00    6.09
   6   7 -16    0.33    6.04
  -6   7  17    5.35    6.87
   6   7 -17    2.61    6.04
  -6   7  18    6.44    7.54
   6   7 -18    0.31    5.66
  -6  -7  18    2.97    7.03
  -6   7  19   55.03   12.86
   6   7 -19   48.49   12.11
  -6  -7  19   19.81   10.61
  -6   7  20    0.00    6.62
   6   7 -20    8.36    6.80
  -6  -7  20    6.87    7.92
  -6   7  21    0.51    5.42
   6   7 -21    6.62    5.96
  -6  -7  21   -0.00    7.40
  -6   7  22    3.21    6.26
   6   7 -22   -0.00    5.75
  -6  -7  22    6.03    7.65
  -6   7  23    2.93    6.40
   6   7 -23   11.40    7.98
  -6  -7  23   13.21    8.67
  -6   7  24    6.85    7.35
   6   7 -24   -0.00    6.89
  -6  -7  24    7.15    8.33
  -6   7  25   11.83    7.91
   6   7 -25    3.45    7.18
  -6  -7  25   16.98    9.58
  -6   7  26    0.00    5.49
   6   7 -26   10.50    8.05
  -6  -7  26    0.00    7.82
  -6   7  27   -0.00    5.99
   6   7 -27    3.55    6.75
  -6  -7  27    0.00    8.28
  -6   7  28    0.00    6.52
   6   7 -28    0.77    7.34
  -6  -7  28    0.00    8.08
  -6   7  29    2.78    6.65
   6   7 -29   11.12    8.28
  -6  -7  29   15.73   10.38
  -6   7  30   -0.00    6.04
   6   7 -30   -0.00    6.10
  -6  -7  30   -0.00    8.94
  -6   7  31    2.61    6.85
   6   7 -31    2.37    7.28
  -6  -7  31    1.33    7.58
  -6   7  32    7.49    7.82
   6   7 -32    4.62    6.99
  -6  -7  32   12.16    9.46
  -6   7  33    4.69    7.09
   6   7 -33   -0.00    6.98
  -6  -7  33   -0.00    9.14
  -6   7  34    0.00    6.69
   6   7 -34   -0.00    6.46
  -6  -7  34    7.97    9.88
  -6   7  35    7.23    7.96
  -6  -7  35   -0.00    7.61
  -6   7  36    2.46    6.74
  -6   7  37    0.39    6.59
  -6   8   1  122.87   18.75
  -6   8   1  101.99   16.70
   6   8  -1  108.84   11.27
  -6  -8   1   94.65   11.22
  -6   8   2    0.00    6.33
  -6   8   2    3.13    7.11
   6   8  -2    1.20    2.66
  -6  -8   2    3.26    3.71
  -6   8   3   -0.00    6.71
  -6   8   3    5.55    6.97
   6   8  -3   -0.00    2.70
  -6  -8   3    2.22    3.44
  -6  -8   3    0.11    1.25
  -6  -8   3    0.69    1.16
  -6   8   4    0.34    6.49
  -6   8   4    0.79    5.56
   6   8  -4    0.00    3.24
  -6  -8   4    4.73    4.22
  -6   8   5  174.24   23.99
  -6   8   5  158.85   22.73
   6   8  -5  194.15   19.07
  -6  -8   5  189.01   19.94
  -6   8   6    7.18    7.44
  -6   8   6    6.41    6.20
   6  -8  -6    0.71    6.06
   6   8  -6    5.32    3.89
   6   8  -6    5.38    4.65
  -6  -8   6    0.00    5.17
  -6   8   7   54.38   12.46
   6  -8  -7   78.27   13.90
   6   8  -7   63.68    9.36
   6   8  -7   27.07    7.84
  -6  -8   7   61.69   10.77
  -6   8   8    5.05    7.63
  -6   8   8    1.65    7.01
   6  -8  -8    2.78    6.58
   6   8  -8   -0.00    3.39
   6   8  -8    2.13    4.64
  -6  -8   8    0.00    4.87
  -6   8   9  120.79   18.02
  -6   8   9  109.16   16.91
   6  -8  -9   97.90   16.62
   6  -8  -9  113.57   17.58
   6   8  -9   90.26   12.59
   6   8  -9   71.02   12.55
  -6  -8   9   77.46   13.53
  -6   8  10   13.47    8.29
  -6   8  10   29.51    9.62
   6  -8 -10    0.00    7.35
   6  -8 -10   23.00    9.50
   6   8 -10   29.16    7.32
   6   8 -10   23.96    7.34
  -6  -8  10   27.24    9.08
  -6   8  11   66.01   13.55
   6  -8 -11   56.62   12.94
   6   8 -11   37.31    9.41
  -6  -8  11   64.67   12.46
  -6   8  12   19.65    8.68
   6   8 -12    8.36    5.86
  -6  -8  12    6.74    7.45
  -6   8  13    1.74    6.48
   6   8 -13    0.00    5.13
  -6  -8  13    3.21    7.33
  -6   8  14    0.00    6.75
   6   8 -14    1.46    5.52
  -6  -8  14    0.00    7.09
  -6   8  15   64.86   13.85
   6   8 -15   64.76   12.71
  -6   8  16    4.71    7.02
   6   8 -16   -0.00    5.14
  -6   8  17   16.20    8.24
   6   8 -17   23.88    9.04
  -6  -8  17    4.98    7.84
  -6   8  18   -0.00    5.89
   6   8 -18   -0.00    5.55
  -6  -8  18    0.00    7.06
  -6   8  19   12.47    8.98
   6   8 -19   22.06    8.84
  -6  -8  19   21.63   11.01
  -6   8  20    0.00    5.98
   6   8 -20    2.06    6.69
  -6  -8  20   -0.00    6.81
  -6   8  21    7.36    7.54
   6   8 -21   13.14    7.29
  -6  -8  21   -0.00    8.12
  -6   8  22    9.82    7.55
   6   8 -22    1.74    5.60
  -6  -8  22    7.77    8.07
  -6   8  23    3.17    6.59
   6   8 -23    1.67    6.56
  -6  -8  23   11.17    8.91
  -6   8  24    2.97    6.13
   6   8 -24    0.00    7.20
  -6  -8  24    1.59    8.19
  -6   8  25    0.00    6.35
   6   8 -25    5.15    7.10
  -6  -8  25    8.25    8.66
  -6   8  26    3.83    5.79
   6   8 -26    1.18    7.35
  -6  -8  26   -0.00    8.25
  -6   8  27   17.62    8.80
   6   8 -27   10.09    7.06
  -6  -8  27   -0.00    8.16
  -6   8  28    1.58    6.87
   6   8 -28   -0.00    7.45
  -6  -8  28    7.25    8.96
  -6   8  29   -0.00    6.39
   6   8 -29    2.05    5.83
  -6  -8  29   -0.00    8.69
  -6   8  30   -0.00    6.81
   6   8 -30    0.49    6.84
  -6  -8  30   -0.00    7.66
  -6   8  31   -0.00    6.84
   6   8 -31    7.81    8.60
  -6  -8  31    0.00    8.20
  -6   8  32    3.59    6.98
   6   8 -32   11.11    8.82
  -6  -8  32   -0.00    7.79
  -6   8  33    0.84    5.68
   6   8 -33    0.40    6.63
  -6  -8  33    4.65    8.85
  -6   8  34   -0.00    6.95
   6   8 -34    0.00    7.45
  -6  -8  34   -0.00   10.30
  -6   8  35    0.52    6.84
  -6   8  36    2.46    7.29
  -6   9   1    1.15    6.23
   6  -9  -1    2.73    6.92
  -6   9   2    9.09    7.09
   6  -9  -2    7.26    6.49
   6   9  -2    0.33    3.44
  -6   9   3  136.14   19.77
   6  -9  -3  108.76   18.35
   6   9  -3  129.07   14.28
  -6  -9   3  115.84   14.09
  -6   9   4    0.68    5.72
   6  -9  -4    2.14    6.36
   6   9  -4    5.92    4.47
  -6  -9   4    3.25    4.82
   6  -9  -5   -0.00    6.41
   6   9  -5    0.00    3.55
  -6  -9   5   -0.00    4.47
   6  -9  -6    6.98    6.92
   6   9  -6    3.51    4.33
  -6  -9   6    8.70    5.69
  -6   9   7    4.01    6.00
   6  -9  -7    7.70    7.10
   6   9  -7    0.00    4.74
  -6  -9   7   13.37    6.75
  -6   9   8   -0.00    5.75
   6  -9  -8    3.30    5.85
   6   9  -8    5.45    4.62
  -6  -9   8    2.73    5.56
  -6   9   9   63.35   13.11
   6  -9  -9   35.95   11.16
   6   9  -9   32.22    7.76
   6   9  -9   49.18    9.62
  -6  -9   9   76.23   12.66
  -6   9  10   -0.00    6.37
   6  -9 -10    2.03    6.37
   6   9 -10    2.77    4.23
   6   9 -10    1.50    4.47
  -6  -9  10    0.00    6.10
  -6   9  11    1.90    6.57
   6  -9 -11    8.85    7.39
   6   9 -11   -0.00    4.27
  -6  -9  11   -0.00    6.29
  -6   9  12    0.00    7.70
   6  -9 -12    0.18    5.86
   6   9 -12    0.04    4.13
  -6  -9  12   -0.00    6.93
  -6   9  13   64.22   13.52
   6  -9 -13   22.75   10.17
   6   9 -13   41.55   10.06
  -6  -9  13   66.83   13.00
  -6   9  14    0.00    6.64
   6   9 -14    0.00    4.76
  -6   9  15    5.94    6.76
   6   9 -15   14.98    6.50
  -6   9  16   15.09    8.29
   6   9 -16    6.96    5.91
  -6   9  17   10.18    8.79
   6   9 -17    7.06    6.29
  -6  -9  17    9.02    8.74
  -6   9  18    1.43    6.79
   6   9 -18   -0.00    5.72
  -6  -9  18    0.00    7.99
  -6   9  19   35.16   10.03
   6   9 -19   16.69    8.15
  -6  -9  19    0.00    7.70
  -6   9  20   -0.00    6.02
   6   9 -20   -0.00    6.24
  -6  -9  20    0.19    7.28
  -6   9  21    6.28    7.00
   6   9 -21    0.00    6.42
  -6  -9  21   -0.00    7.36
  -6   9  22    4.57    6.19
   6   9 -22    5.05    7.14
  -6  -9  22   -0.00    7.66
  -6   9  23   18.28    9.46
   6   9 -23   17.34    9.03
  -6  -9  23   11.11    9.19
  -6   9  24   -0.00    6.10
   6   9 -24   -0.00    6.74
  -6  -9  24    5.26    8.55
  -6   9  25    9.93    6.93
   6   9 -25    5.53    6.86
  -6  -9  25   19.02   10.36
  -6   9  26   -0.00    6.37
   6   9 -26   -0.00    5.33
  -6  -9  26    0.00    9.63
  -6   9  27    3.33    7.35
   6   9 -27    6.57    6.89
  -6  -9  27   -0.00    7.89
  -6   9  28   -0.00    6.64
   6   9 -28   -0.00    6.60
  -6  -9  28   -0.00    7.46
  -6   9  29    2.75    8.28
   6   9 -29    5.89    8.16
  -6  -9  29    5.76    9.20
  -6   9  30   -0.00    7.35
   6   9 -30   -0.00    7.09
  -6  -9  30    0.00    9.03
  -6   9  31    0.00    6.76
   6   9 -31   -0.00    6.54
  -6  -9  31   -0.00    7.58
  -6   9  32    0.00    6.08
   6   9 -32    1.56    7.30
  -6  -9  32   -0.00    7.96
  -6   9  33   -0.00    7.25
   6   9 -33    0.67    7.32
  -6  -9  33    0.00    8.93
  -6   9  34    4.18    7.43
   6   9 -34    9.36    8.56
  -6   9  35    0.59    6.77
   6   9 -35   -0.00    7.68
  -6   9  36    0.69    6.39
  -6  10   1   34.27   10.68
   6 -10  -1   15.52    7.54
   6  10  -1   17.95    4.67
  -6  10   2    8.99    8.28
   6 -10  -2   10.86    6.80
   6  10  -2    7.38    3.70
  -6  10   3   -0.00    5.94
   6 -10  -3   -0.00    5.96
   6  10  -3    1.71    3.05
  -6  10   4    2.12    6.06
   6 -10  -4    3.87    6.88
   6  10  -4   20.02    5.92
  -6  10   5   27.02    9.80
   6 -10  -5   16.56    8.31
   6  10  -5   32.40    7.25
  -6  10   6    0.67    5.30
   6 -10  -6    9.35    6.76
   6  10  -6    5.55    4.63
  -6  10   7    8.47    7.51
   6 -10  -7   13.27    8.06
   6  10  -7   17.57    6.29
  -6  10   8   -0.00    7.37
   6 -10  -8    0.75    5.90
   6  10  -8    4.55    4.46
  -6 -10   8   -0.00    5.44
  -6  10   9    6.15    6.89
   6 -10  -9   -0.00    5.71
   6  10  -9   -0.00    4.88
  -6 -10   9    3.94    5.76
  -6  10  10    0.03    5.25
   6 -10 -10   -0.00    6.36
   6  10 -10   -0.00    4.81
  -6 -10  10    0.70    5.58
  -6  10  11   79.35   14.63
   6 -10 -11   57.69   13.56
   6  10 -11   31.59    9.37
  -6 -10  11   74.74   13.47
  -6  10  12    1.56    6.87
   6 -10 -12    1.51    5.84
   6  10 -12    0.60    3.99
  -6 -10  12   -0.00    6.72
  -6  10  13    0.00    6.90
   6 -10 -13    3.15    7.17
   6  10 -13    7.87    6.04
  -6 -10  13    8.22    6.73
  -6  10  14   -0.00    6.80
   6 -10 -14    2.16    6.25
   6  10 -14    3.22    6.29
  -6  10  15   62.08   13.64
   6 -10 -15   14.70    9.81
   6  10 -15   40.18   10.04
  -6  10  16    1.35    7.61
   6  10 -16   -0.00    5.19
  -6 -10  16    3.58    7.28
  -6  10  17    7.37    8.67
   6  10 -17   14.91    7.89
  -6 -10  17    2.11    7.03
  -6  10  18    0.00    6.80
   6  10 -18    0.00    6.16
  -6 -10  18    7.01    7.16
  -6  10  19    3.70    7.48
   6  10 -19    6.44    6.96
  -6 -10  19   -0.00    7.35
  -6  10  20    0.62    5.87
   6  10 -20    0.91    5.60
  -6 -10  20    5.88    8.33
  -6  10  21   39.61   11.76
   6  10 -21   39.70   11.31
  -6 -10  21   23.71   11.30
  -6  10  22    1.09    5.84
   6  10 -22   -0.00    6.52
  -6 -10  22    0.00    7.49
  -6  10  23    1.00    5.94
   6  10 -23    5.55    6.90
  -6 -10  23   -0.00    8.29
  -6  10  24   -0.00    6.39
   6  10 -24    3.44    5.86
  -6 -10  24    0.44    6.64
  -6  10  25    0.72    6.98
   6  10 -25    7.21    8.00
  -6 -10  25    8.16    9.05
  -6  10  26    6.89    8.26
   6  10 -26   -0.00    6.49
  -6 -10  26   -0.00    9.53
  -6  10  27    2.37    6.72
   6  10 -27   -0.00    6.73
  -6 -10  27    3.41    8.86
  -6  10  28   -0.00    7.27
   6  10 -28   -0.00    6.39
  -6 -10  28   -0.00    8.83
  -6  10  29   -0.00    6.59
   6  10 -29    4.83    7.36
  -6 -10  29   11.68    9.61
  -6  10  30    5.14    6.80
   6  10 -30    5.10    7.09
  -6 -10  30    0.00    8.64
  -6  10  31    0.01    8.29
   6  10 -31   -0.00    6.29
  -6 -10  31    0.47    8.24
  -6  10  32    8.87    8.21
   6  10 -32    2.08    7.49
  -6 -10  32    6.82   10.47
  -6  10  33   -0.00    7.78
   6  10 -33    0.88    7.86
  -6 -10  33   -0.00    9.73
  -6  10  34    4.90    7.96
   6  10 -34    3.79    7.48
  -6  10  35    1.53    7.73
   6  10 -35    2.84    8.69
  -6  11   1    0.00    7.82
   6 -11  -1    1.89    5.60
   6  11  -1    7.11    4.53
  -6  11   2    0.76    5.78
   6 -11  -2   -0.00    4.85
   6  11  -2   -0.00    2.90
  -6  11   3   21.75   10.47
   6 -11  -3   15.29    8.24
   6  11  -3   23.99    6.00
  -6  11   4    0.00    5.78
   6 -11  -4    1.59    6.31
   6  11  -4   -0.00    2.96
  -6  11   5    0.00    4.87
   6 -11  -5    5.78    6.55
   6  11  -5    2.50    4.41
  -6  11   6   -0.00    5.74
   6 -11  -6   -0.00    6.14
   6  11  -6   -0.00    4.40
  -6  11   7    2.88    4.60
   6 -11  -7    3.91    6.80
   6  11  -7   12.24    5.45
  -6  11   8    2.68    6.43
   6 -11  -8   17.74    8.92
   6  11  -8   10.46    5.33
  -6  11   9   12.67    7.91
   6 -11  -9   17.69    8.77
   6  11  -9   27.52    7.52
  -6  11  10    8.97    6.86
   6 -11 -10    1.19    5.22
   6  11 -10    7.74    5.47
  -6  11  11    1.64    6.21
   6 -11 -11    3.19    6.14
   6  11 -11    0.69    4.05
  -6  11  12    7.33    7.15
   6 -11 -12    1.57    6.45
   6  11 -12   -0.00    5.86
  -6  11  13   14.26    9.04
   6 -11 -13   19.88    8.95
   6  11 -13   17.18    8.13
  -6  11  14   -0.00    6.32
   6 -11 -14   -0.00    6.06
   6  11 -14    5.77    5.42
  -6  11  15   12.56    8.44
   6 -11 -15   15.26    8.82
   6  11 -15    0.00    5.46
  -6 -11  15    8.53    8.36
  -6  11  16   -0.00    5.77
   6 -11 -16   -0.00    6.90
   6  11 -16    2.44    5.57
  -6 -11  16    0.97    6.12
  -6  11  17   15.91    9.50
   6 -11 -17    2.75    6.54
   6  11 -17    3.73    6.44
  -6 -11  17    6.83    7.37
  -6  11  18   -0.00    6.32
   6 -11 -18    6.22    7.08
   6  11 -18   -0.00    5.61
  -6 -11  18    0.13    7.07
  -6  11  19   22.57    9.55
   6  11 -19    9.82    7.84
  -6 -11  19   30.75   10.99
  -6  11  20   -0.00    6.14
   6  11 -20   -0.00    5.91
  -6 -11  20    0.00    8.92
  -6  11  21   -0.00    6.58
   6  11 -21    3.39    5.70
  -6 -11  21   -0.00    6.75
  -6  11  22    1.09    7.74
   6  11 -22   -0.00    6.56
  -6 -11  22    0.00    7.25
  -6  11  23   13.81    8.95
   6  11 -23    9.28    6.93
  -6 -11  23    0.00    7.71
  -6  11  24    1.41    6.97
   6  11 -24   -0.00    6.06
  -6 -11  24   -0.00    7.81
  -6  11  25   -0.00    7.11
   6  11 -25    0.00    6.42
  -6 -11  25    8.50    8.92
  -6  11  26    3.32    7.16
   6  11 -26   -0.00    6.42
  -6 -11  26    0.32    7.96
  -6  11  27    1.52    6.37
   6  11 -27   -0.00    6.88
  -6 -11  27    2.87    7.53
  -6  11  28   -0.00    7.95
   6  11 -28    5.29    6.56
  -6 -11  28    2.23    7.61
  -6  11  29   -0.00    7.23
   6  11 -29    2.73    6.41
  -6 -11  29    2.08    9.19
  -6  11  30    3.10    6.82
   6  11 -30    0.00    5.83
  -6 -11  30    0.31    8.13
  -6  11  31    0.76    7.01
   6  11 -31   -0.00    7.73
  -6 -11  31    0.90    9.54
  -6  11  32   -0.00    8.36
   6  11 -32   -0.00    6.68
  -6 -11  32    0.00    8.63
  -6  12   1   23.93   10.34
   6 -12  -1   38.63   11.25
   6  12  -1   33.24    6.53
  -6  12   2   -0.00    6.25
   6 -12  -2    4.53    7.07
   6  12  -2    0.60    3.57
  -6  12   3   -0.00    5.17
   6 -12  -3    0.00    5.59
   6  12  -3    0.00    3.28
  -6  12   4    4.05    7.48
   6 -12  -4   -0.00    5.72
   6  12  -4    0.00    3.65
  -6  12   5   33.68   11.19
   6 -12  -5   13.51    8.70
   6  12  -5   32.68    7.46
  -6  12   6    0.95    6.04
   6 -12  -6   -0.00    6.03
   6  12  -6    3.29    4.61
  -6  12   7    1.36    5.25
   6 -12  -7   -0.00    7.46
   6  12  -7    2.82    5.43
  -6  12   8   -0.00    5.02
   6 -12  -8   -0.00    6.72
   6  12  -8   -0.00    4.98
  -6  12   9    5.63    6.35
   6 -12  -9    0.00    6.83
   6  12  -9    8.19    5.51
  -6  12  10    3.23    6.72
   6 -12 -10    0.65    6.51
   6  12 -10   -0.00    5.48
  -6  12  11   26.71   10.13
   6 -12 -11    7.10    7.73
   6  12 -11   22.97    7.64
   6 -12 -12    0.93    6.26
   6  12 -12    2.07    5.12
  -6  12  13    3.45    6.92
   6 -12 -13    0.18    6.53
   6  12 -13    2.68    5.38
  -6  12  14    0.73    6.39
   6 -12 -14    0.00    5.89
   6  12 -14    4.82    5.96
  -6  12  15    9.14    8.23
   6 -12 -15    3.32    7.10
   6  12 -15   13.75    7.26
  -6  12  16    2.75    7.12
   6 -12 -16   -0.00    6.15
   6  12 -16    4.51    5.91
  -6  12  17    1.15    6.64
   6 -12 -17    0.68    6.79
   6  12 -17    2.46    5.59
  -6  12  18    0.85    5.92
   6 -12 -18   -0.00    7.54
   6  12 -18   -0.00    6.65
  -6  12  19    5.87    7.57
   6 -12 -19   -0.00    6.32
   6  12 -19   -0.00    5.29
  -6  12  20   -0.00    7.53
   6 -12 -20    3.04    8.15
   6  12 -20    8.75    7.71
  -6 -12  20    0.58    7.58
  -6  12  21   16.45    8.97
   6 -12 -21    2.17    7.55
   6  12 -21   11.47    7.55
  -6 -12  21    2.83    8.67
  -6  12  22    0.00    7.04
   6  12 -22    9.88    7.19
  -6 -12  22    0.32    7.74
  -6  12  23   -0.00    7.07
   6  12 -23    5.13    7.61
  -6 -12  23    4.33    8.17
  -6  12  24   -0.00    7.08
   6  12 -24   -0.00    6.90
  -6 -12  24    1.75    8.51
  -6  12  25    2.55    7.74
   6  12 -25    5.68    8.04
  -6 -12  25    4.17    9.10
  -6  12  26   -0.00    7.54
   6  12 -26    0.25    5.35
  -6 -12  26    7.88   10.53
  -6  12  27   11.68    8.82
   6  12 -27    0.00    7.27
  -6 -12  27    2.87    9.58
  -6  12  28   -0.00    7.03
   6  12 -28   -0.00    6.80
  -6 -12  28   -0.00    8.75
   6  12 -29    0.91    7.22
  -6 -12  29    2.35    8.30
  -6 -12  30    5.48   10.49
  -6 -12  31    5.52    9.51
  -6  13   1    4.53    6.39
   6 -13  -1    6.94    7.22
   6  13  -1    5.22    4.41
  -6  13   2    1.59    7.32
   6 -13  -2    4.06    6.94
   6  13  -2    4.06    4.22
  -6  13   3   24.95   10.67
   6 -13  -3   20.40    9.26
   6  13  -3   34.10    7.33
  -6  13   4    1.96    6.93
   6 -13  -4    4.31    7.46
   6  13  -4    8.67    5.05
  -6  13   5   -0.00    6.89
   6 -13  -5   14.80    7.94
   6  13  -5    6.55    5.07
  -6  13   6    0.00    6.08
   6 -13  -6   13.19    7.46
   6  13  -6    0.10    4.03
  -6  13   7   10.39    8.96
   6 -13  -7    8.30    7.63
   6  13  -7    8.59    5.71
  -6  13   8    5.25    6.60
   6 -13  -8   12.37    8.07
   6  13  -8    3.81    5.57
  -6  13   9   46.54   11.82
   6 -13  -9   21.14    9.68
   6  13  -9   20.35    6.92
  -6  13  10    3.42    6.93
   6 -13 -10    0.24    5.53
   6  13 -10   -0.00    5.45
  -6  13  11   -0.00    6.52
   6 -13 -11   -0.00    7.26
   6  13 -11    1.41    5.77
  -6  13  12    1.38    6.84
   6 -13 -12   12.90    8.31
   6  13 -12   -0.00    5.09
  -6  13  13    3.56    6.23
   6 -13 -13    3.92    6.67
   6  13 -13    9.32    6.97
   6 -13 -14   -0.00    5.08
   6  13 -14   -0.00    4.39
   6 -13 -15    0.00    6.08
   6  13 -15    0.00    6.38
  -6  13  16   -0.00    5.34
   6 -13 -16    0.00    5.92
   6  13 -16   -0.00    5.88
  -6  13  17    4.49    6.90
   6 -13 -17   -0.00    6.56
   6  13 -17    0.00    4.93
  -6  13  18   -0.00    6.70
   6 -13 -18    0.91    7.23
   6  13 -18    4.32    6.33
  -6  13  19   10.84    8.56
   6 -13 -19   13.37    9.10
   6  13 -19   12.00    7.69
  -6  13  20    0.00    7.32
   6 -13 -20    0.00    6.70
   6  13 -20    0.23    5.73
  -6  13  21    1.74    6.48
   6 -13 -21    3.70    7.93
   6  13 -21   -0.00    5.92
  -6  13  22   -0.00    7.44
   6 -13 -22    0.00    6.57
   6  13 -22    5.14    6.11
  -6  13  23    5.32    8.50
   6  13 -23    0.79    7.34
  -6  13  24   -0.00    7.20
   6  13 -24    6.94    7.81
   6  13 -25    0.00    6.24
  -6 -13  29    3.62   10.05
  -6 -13  30   -0.00    7.22
  -6  14   1   -0.00    7.62
   6 -14  -1    4.40    6.91
   6  14  -1   10.41    4.65
  -6  14   2    0.00    8.22
   6 -14  -2    4.41    6.63
   6  14  -2    2.79    3.69
  -6  14   3   -0.00    7.90
   6 -14  -3    2.46    5.81
   6  14  -3    0.62    3.81
  -6  14   4   -0.00    6.15
   6 -14  -4    1.34    6.88
   6  14  -4    2.50    3.84
  -6  14   5   13.95    8.87
   6 -14  -5   14.09    8.52
   6  14  -5   14.52    5.88
  -6  14   6   -0.00    6.96
   6 -14  -6    7.16    7.28
   6  14  -6    7.45    5.19
  -6  14   7    0.00    6.31
   6 -14  -7    2.61    6.52
   6  14  -7   12.98    6.39
  -6  14   8    0.52    6.51
   6 -14  -8    0.00    5.55
   6  14  -8    0.75    5.20
  -6  14   9    2.57    7.32
   6 -14  -9   10.65    8.15
   6  14  -9    5.77    5.17
  -6  14  10   -0.00    6.02
   6 -14 -10    6.59    7.67
   6  14 -10    7.48    5.69
  -6  14  11   -0.00    4.88
   6 -14 -11   -0.00    6.76
   6  14 -11    1.78    4.83
  -6  14  12    1.91    6.27
   6 -14 -12    1.37    6.14
   6  14 -12    2.07    5.03
  -6  14  13    0.00    6.59
   6 -14 -13   -0.00    7.27
   6  14 -13   -0.00    5.45
  -6  14  14    1.64    5.63
   6 -14 -14   -0.00    6.10
   6  14 -14   -0.00    5.71
  -6  14  15   10.36    7.77
   6 -14 -15   -0.00    6.37
   6  14 -15    4.05    6.84
   6 -14 -16    0.38    5.01
   6  14 -16    9.65    6.67
   6 -14 -17    5.50    7.58
   6  14 -17   -0.00    5.82
  -6  14  18   -0.00    7.30
   6 -14 -18   -0.00    6.65
   6  14 -18   -0.00    5.73
  -6  14  19    0.05    7.34
   6  14 -19    0.48    5.25
   6  14 -20    3.85    5.87
   6  14 -21    3.69    6.70
  -6  15   1   -0.00    6.97
   6 -15  -1    6.85    6.93
   6  15  -1   -0.00    3.88
  -6  15   2    1.56    7.03
   6 -15  -2   -0.00    7.77
   6  15  -2    1.99    3.95
  -6  15   3    0.00    6.52
   6 -15  -3    9.45    8.72
   6  15  -3    7.69    4.75
  -6  15   4   -0.00    6.21
   6 -15  -4    5.69    7.53
   6  15  -4    7.41    5.07
  -6  15   5    0.00    6.28
   6 -15  -5   -0.00    5.96
   6  15  -5   -0.00    4.02
  -6  15   6    0.00    7.05
   6 -15  -6    0.05    6.28
   6  15  -6   -0.00    3.81
  -6  15   7    7.29    6.47
   6 -15  -7   -0.00    6.10
   6  15  -7    4.07    4.76
  -6  15   8    5.01    6.30
   6 -15  -8    5.36    6.58
   6  15  -8    3.56    5.28
  -6  15   9    3.88    7.25
   6 -15  -9    0.68    6.13
   6  15  -9    7.75    5.53
  -6  15  10    0.00    6.77
   6 -15 -10    9.24    6.97
   6  15 -10    0.00    5.44
  -6  15  11    0.00    6.73
   6 -15 -11    9.72    7.50
   6  15 -11    0.56    5.42
  -6  15  12    5.82    6.42
   6 -15 -12    3.90    7.41
   6  15 -12    0.00    5.23
  -6  15  13    7.59    7.03
   6 -15 -13    3.16    7.12
   6  15 -13   -0.00    5.27
  -6  15  14    0.00    7.07
   6  15 -14    5.50    5.67
  -6  15  15    1.11    6.81
   6  15 -15   -0.00    6.02
  -6  15  16   -0.00    7.17
   6  15 -16   -0.00    6.30
  -6  15  17    0.37    6.26
   6  15 -17    3.14    6.39
  -6  16   1    0.00    7.56
   6 -16  -1    1.91    7.39
   6  16  -1    1.73    3.88
  -6  16   2    9.84    7.77
   6 -16  -2    4.43    7.65
   6  16  -2    3.14    4.06
  -6  16   3   -0.00    6.75
   6 -16  -3    6.25    7.71
   6  16  -3   -0.00    4.26
  -6  16   4   -0.00    6.42
   6 -16  -4    0.37    6.58
   6  16  -4    0.00    4.15
  -6  16   5    0.62    7.73
   6 -16  -5   -0.00    6.84
   6  16  -5    3.86    4.47
  -6  16   6    4.41    6.96
   6 -16  -6    1.75    7.87
   6  16  -6    4.41    4.83
  -6  16   7    0.34    6.28
   6 -16  -7    0.00    6.35
   6  16  -7   -0.00    3.92
  -6  16   8    7.67    6.94
   6 -16  -8    0.00    6.55
   6  16  -8    0.00    5.43
  -6  16   9    9.34    8.27
   6  16  -9    0.00    5.55
  -6  16  10    2.69    7.93
   6  16 -10    0.82    5.18
  -6  16  11    0.93    5.64
   6  16 -11   -0.00    5.96
  -6  16  12   -0.00    6.91
   6  16 -12   -0.00    5.85
  -6  16  13   -0.00    6.33
  -6  17   1    9.45    8.67
   6 -17  -1    1.08    8.09
   6  17  -1    1.13    4.14
  -6  17   2    0.00    7.03
   6 -17  -2    2.32    6.15
   6  17  -2   -0.00    4.33
  -6  17   3   -0.00    6.56
   6  17  -3    3.57    4.33
  -6  17   4    0.00    7.71
   6  17  -4    7.33    5.28
  -6  17   5    1.52    7.05
   6  17  -5    1.20    4.38
   6  17  -6   -0.00    4.12
  -5   0   1    1.69    4.16
  -5   0   1    2.20    3.62
  -5   0   1    4.27    4.03
   5   0  -1    1.33    3.62
   5   0  -1   -0.00    3.74
  -5   0   2    2.12    4.22
  -5   0   2    0.00    4.01
   5   0  -2    0.27    4.26
   5   0  -2    4.74    4.75
  -5   0   3   59.68   10.12
  -5   0   3   89.03   11.00
   5   0  -3   68.22    9.93
   5   0  -3   70.11   10.66
  -5   0   4    0.40    4.54
  -5   0   4   -0.00    4.24
   5   0  -4   -0.00    4.66
   5   0  -4   -0.00    5.37
  -5   0   5 2453.43  168.33
  -5   0   5 2075.31  166.68
   5   0  -5 2087.55  166.57
   5   0  -5 2069.68  167.50
  -5   0   6   -0.00    5.01
  -5   0   6    3.90    5.39
   5   0  -6   -0.00    4.37
   5   0  -6    0.00    5.34
  -5   0   7   47.68    9.00
  -5   0   7    9.80    5.73
   5   0  -7   44.89    8.48
   5   0  -7    4.75    6.07
  -5   0   8    2.03    4.81
  -5   0   8   -0.00    4.53
   5   0  -8    0.00    4.64
   5   0  -8    0.67    5.00
  -5   0   9  527.17   44.51
  -5   0   9  467.93   43.21
   5   0  -9  504.96   43.81
   5   0  -9  470.87   44.28
  -5   0  10    4.36    5.67
  -5   0  10   -0.00    4.74
   5   0 -10    0.36    5.05
   5   0 -10   -0.00    5.09
  -5   0  11   35.21    9.07
  -5   0  11   26.57    7.50
   5   0 -11   30.02    7.85
   5   0 -11   23.90    7.81
  -5   0  12    3.24    4.64
  -5   0  12   -0.00    4.17
   5   0 -12    3.89    5.35
   5   0 -12    1.74    5.31
  -5   0  13    6.66    5.91
  -5   0  13    4.81    4.76
   5   0 -13    0.00    5.33
   5   0 -13    4.69    5.48
  -5   0  14    0.00    4.39
  -5   0  14    0.00    4.43
   5   0 -14    0.09    4.61
  -5   0  15  122.89   17.51
  -5   0  15  142.15   17.39
   5   0 -15  115.76   17.26
  -5   0  16    0.31    4.65
  -5   0  16    1.70    4.92
   5   0 -16    0.61    5.21
  -5   0  17   63.93   12.36
  -5   0  17   46.22   10.21
   5   0 -17   51.96   11.43
  -5   0  18    0.89    5.38
   5   0 -18    7.75    6.86
  -5   0  19  142.10   18.87
   5   0 -19  135.67   19.88
   5   0 -20    0.00    6.51
  -5   0  21  150.69   21.39
   5   0 -21  157.08   22.02
  -5   0  22   -0.00    6.83
   5   0 -22    1.00    7.13
  -5   0  23    0.00    8.19
   5   0 -23    0.00    7.41
  -5   0  24   -0.00    7.44
   5   0 -24    3.11    6.76
  -5   0  25    7.37    7.99
   5   0 -25   11.15    8.37
  -5   0  26    7.54    9.16
   5   0 -26    1.28    6.91
  -5   0  27    0.00    8.96
   5   0 -27    9.32    8.61
  -5   0  28    0.00    6.95
  -5   0  29    4.01    8.11
  -5   0  30    2.57    6.86
  -5   0  31   23.54   11.46
  -5   0  32    0.87    6.98
  -5   0  33    3.30    7.50
  -5   0  34    7.82    8.93
  -5   0  35   -0.00    7.74
  -5   0  36    7.63    8.50
  -5   0  37    8.97    9.99
  -5   0  38    7.41    9.27
  -5   0  39    8.37   11.08
  -5   1   1  434.30   38.26
  -5   1   1  348.23   36.93
  -5   1   1  479.20   37.90
   5  -1  -1  397.28   37.43
   5  -1  -1  366.12   36.43
   5  -1  -1  497.20   38.83
   5   1  -1  420.67   36.11
   5   1  -1  429.64   36.88
  -5  -1   1  403.40   36.39
  -5  -1   1  476.20   36.54
  -5   1   2    2.38    4.49
  -5   1   2    0.00    4.07
   5  -1  -2    2.06    4.43
   5  -1  -2    6.81    5.02
   5   1  -2    0.00    3.83
   5   1  -2    0.00    4.86
  -5  -1   2    0.00    4.52
  -5  -1   2    9.98    4.40
  -5   1   3  469.98   38.92
  -5   1   3  427.93   37.90
   5  -1  -3  409.80   37.44
   5  -1  -3  406.44   38.19
   5   1  -3  397.36   36.64
   5   1  -3  402.97   37.29
  -5  -1   3  463.49   37.77
  -5  -1   3  452.11   37.07
  -5   1   4   10.55    5.63
  -5   1   4   18.55    6.03
   5  -1  -4    6.72    5.19
   5  -1  -4   12.75    6.11
   5   1  -4    3.09    4.58
   5   1  -4    8.40    5.20
  -5  -1   4    2.48    4.44
  -5  -1   4    0.00    3.88
  -5   1   5   88.52   13.26
  -5   1   5  100.29   13.18
   5  -1  -5   89.84   12.54
   5  -1  -5  132.69   14.98
   5   1  -5   89.97   12.34
   5   1  -5  110.44   13.80
  -5  -1   5  103.60   12.91
  -5  -1   5   97.00   12.26
  -5   1   6  442.96   40.92
   5  -1  -6  457.91   40.66
   5  -1  -6  457.00   41.85
   5   1  -6  489.52   40.77
   5   1  -6  462.48   41.16
  -5  -1   6  472.43   40.84
  -5  -1   6  452.62   39.97
  -5   1   7  495.17   48.07
  -5   1   7  627.64   49.27
   5  -1  -7  642.69   50.39
   5   1  -7  559.72   48.00
   5   1  -7  590.61   49.04
  -5  -1   7  560.49   48.27
  -5  -1   7  487.62   46.95
  -5   1   8    0.94    5.27
  -5   1   8   -0.00    5.19
   5  -1  -8    4.81    5.17
   5  -1  -8    0.04    5.20
   5   1  -8   -0.00    4.65
   5   1  -8    4.72    5.06
  -5  -1   8    1.76    5.67
  -5  -1   8    0.58    4.28
  -5   1   9   22.84    7.62
  -5   1   9   37.32    8.30
   5  -1  -9   33.53    8.00
   5  -1  -9   36.77    8.76
   5   1  -9   26.90    8.09
   5   1  -9   25.62    8.01
  -5  -1   9   43.00    9.13
  -5  -1   9   39.83    8.05
  -5   1  10    7.43    5.94
  -5   1  10    1.29    4.91
   5  -1 -10    1.01    4.95
   5  -1 -10   -0.00    5.91
   5   1 -10   14.46    6.43
   5   1 -10    0.00    4.74
  -5  -1  10    1.99    5.50
  -5  -1  10    2.16    4.25
  -5   1  11  232.41   24.28
  -5   1  11  221.81   23.45
   5  -1 -11  223.26   23.48
   5  -1 -11  180.67   23.35
   5   1 -11  236.24   24.12
   5   1 -11  218.60   23.84
  -5  -1  11  238.44   24.24
  -5  -1  11  194.07   22.06
  -5   1  12    7.16    6.40
  -5   1  12   16.28    6.52
   5  -1 -12    9.30    6.46
   5  -1 -12   19.39    7.35
   5   1 -12   17.85    7.64
   5   1 -12   12.70    6.85
  -5  -1  12   23.61    7.73
  -5  -1  12   24.60    6.64
  -5   1  13  278.08   31.41
  -5   1  13  286.25   31.04
   5  -1 -13  306.91   31.56
   5  -1 -13  334.45   33.26
   5   1 -13  333.70   32.49
   5   1 -13  429.25   34.80
  -5  -1  13  322.99   32.22
  -5  -1  13  303.33   30.61
  -5   1  14    3.76    5.10
   5  -1 -14    5.46    6.07
   5   1 -14    6.94    5.98
  -5  -1  14    4.54    6.30
  -5  -1  14    0.00    4.74
  -5   1  15   55.34   10.67
  -5   1  15   22.23    7.53
   5  -1 -15   55.08   11.15
   5   1 -15   38.74   10.00
  -5  -1  15   37.36    9.53
  -5  -1  15   29.23    7.80
  -5   1  16    8.44    6.45
  -5   1  16    5.97    4.69
   5  -1 -16    0.00    5.12
   5   1 -16   -0.00    4.40
  -5  -1  16   11.55    6.32
  -5  -1  16    9.15    5.61
  -5   1  17   23.40    7.84
  -5   1  17   22.06    7.20
   5  -1 -17   36.07    9.78
   5   1 -17   32.55    9.59
  -5  -1  17   19.95    7.95
  -5   1  18    9.31    5.92
   5  -1 -18    0.00    5.54
   5   1 -18    0.00    4.94
  -5   1  19  121.97   17.71
   5  -1 -19  150.10   20.18
   5   1 -19  116.98   18.46
  -5   1  20    2.16    5.23
   5  -1 -20    2.40    6.74
   5   1 -20    2.67    6.77
  -5   1  21    1.52    6.44
  -5   1  21    0.00    5.77
   5  -1 -21    0.00    5.45
   5   1 -21    5.62    6.86
  -5  -1  21    3.94    6.28
  -5   1  22    3.91    7.68
   5  -1 -22    7.70    7.14
   5   1 -22    0.00    5.84
  -5  -1  22    3.75    8.24
  -5   1  23   28.22   10.48
   5  -1 -23   38.31   11.35
   5   1 -23   42.72   11.18
  -5  -1  23   19.93   10.10
  -5   1  24   -0.00    7.42
   5  -1 -24    0.00    7.98
   5   1 -24    0.00    7.23
  -5  -1  24    5.45    6.91
  -5   1  25   14.70    9.04
   5  -1 -25    0.84    7.67
   5   1 -25    8.27    8.46
  -5  -1  25    9.76    8.51
  -5   1  26   -0.00    6.62
   5  -1 -26   17.79   10.10
   5   1 -26    7.73    7.03
  -5  -1  26    3.34    7.58
  -5   1  27   36.86   12.61
   5   1 -27   50.47   13.51
  -5  -1  27   29.57   11.66
  -5   1  28   -0.00    8.37
   5   1 -28    0.16    5.83
  -5  -1  28    7.74    9.43
  -5   1  29   10.76    9.16
  -5  -1  29   18.20    9.84
  -5   1  30    0.00    7.53
  -5  -1  30   -0.00    8.81
  -5   1  31   -0.00    7.39
  -5  -1  31    4.69    7.30
  -5   1  32   -0.00    8.48
  -5  -1  32   -0.00    8.32
  -5   1  33    9.38    9.55
  -5  -1  33   20.58   11.34
  -5   1  34   -0.00    7.90
  -5  -1  34    3.87    8.33
  -5   1  35    0.00    6.46
  -5  -1  35    6.01    8.45
  -5   1  36   12.50    8.31
  -5  -1  36    2.48    7.38
  -5   1  37   12.45    8.73
  -5  -1  37    0.00    7.10
  -5   1  38    0.34    7.50
  -5  -1  38   -0.00    9.19
  -5   1  39   -0.00    7.94
  -5  -1  39    6.60    9.66
  -5   2   1    4.13    5.56
  -5   2   1   14.52    5.71
  -5   2   1    9.87    5.45
   5  -2  -1    6.95    5.58
   5  -2  -1   12.98    6.13
   5  -2  -1   14.50    6.63
   5   2  -1    8.27    4.27
   5   2  -1   11.92    4.93
  -5  -2   1    9.35    4.66
  -5  -2   1    3.33    3.60
  -5  -2   1    8.01    4.11
  -5   2   2    2.97    5.53
  -5   2   2   11.61    5.86
   5  -2  -2    6.40    5.21
   5  -2  -2    9.49    5.61
   5  -2  -2   14.05    6.26
   5   2  -2   11.56    4.52
   5   2  -2   11.53    4.80
  -5  -2   2   10.27    4.95
  -5  -2   2    8.44    4.58
  -5   2   3  181.64   19.98
  -5   2   3  163.93   19.16
   5  -2  -3  203.50   19.91
   5  -2  -3  154.49   19.38
   5   2  -3  184.97   17.98
   5   2  -3  189.67   18.78
  -5  -2   3  176.69   18.21
  -5  -2   3  168.04   17.30
  -5   2   4   59.12   10.71
  -5   2   4   64.87   10.94
   5  -2  -4   72.34   10.79
   5  -2  -4   60.10   11.24
   5   2  -4   72.28   10.17
   5   2  -4   55.76    9.45
  -5  -2   4   65.79    9.54
  -5  -2   4   83.18    9.68
  -5   2   5  493.13   44.62
  -5   2   5  552.40   45.02
   5  -2  -5  501.91   43.82
   5  -2  -5  502.11   45.18
   5   2  -5  503.54   43.07
   5   2  -5  499.44   43.30
  -5  -2   5  461.31   42.77
  -5  -2   5  512.27   42.38
  -5   2   6    9.40    6.62
  -5   2   6   11.05    5.86
   5  -2  -6    0.00    4.94
   5  -2  -6    0.00    5.49
   5   2  -6    3.99    4.78
   5   2  -6    8.22    5.67
  -5  -2   6    3.16    4.40
  -5  -2   6    5.03    3.89
  -5   2   7   50.55    9.75
  -5   2   7   38.14    9.00
   5  -2  -7   41.44    8.41
   5  -2  -7   39.23    9.11
   5   2  -7   44.71    8.78
   5   2  -7   35.29    8.36
  -5  -2   7   50.16    8.97
  -5  -2   7   43.57    7.81
  -5   2   8    3.34    5.74
  -5   2   8   10.01    5.86
   5  -2  -8   14.80    5.78
   5  -2  -8    3.12    6.00
   5   2  -8    4.42    5.58
   5   2  -8   10.33    5.74
  -5  -2   8    7.76    5.82
  -5  -2   8   14.89    5.02
  -5   2   9  591.86   51.49
  -5   2   9  627.76   51.84
   5  -2  -9  577.45   50.69
   5  -2  -9  604.53   52.31
   5   2  -9  567.76   50.63
   5   2  -9  586.49   50.99
  -5  -2   9  581.00   50.79
  -5  -2   9  555.03   49.41
  -5   2  10    2.32    4.38
  -5   2  10    0.00    5.25
   5  -2 -10    3.30    5.37
   5  -2 -10    7.85    6.88
   5   2 -10    1.19    5.17
   5   2 -10   -0.00    5.66
  -5  -2  10    2.63    5.66
  -5  -2  10    2.11    3.93
  -5   2  11    8.31    5.76
  -5   2  11    2.84    5.03
   5  -2 -11   12.78    6.02
   5  -2 -11   12.37    6.66
   5   2 -11    7.84    5.76
   5   2 -11    4.84    5.90
  -5  -2  11    8.55    6.15
  -5  -2  11    9.13    5.39
  -5   2  12   51.41   10.53
  -5   2  12   59.42   10.92
   5  -2 -12   65.80   11.09
   5  -2 -12   58.81   11.31
   5   2 -12   43.45   10.09
   5   2 -12   69.67   11.68
  -5  -2  12   59.41   11.41
  -5  -2  12   47.18    9.01
  -5   2  13   49.31   10.33
  -5   2  13   68.59   11.61
   5  -2 -13   57.47   11.50
   5   2 -13   55.86   11.21
   5   2 -13   60.21   11.90
  -5  -2  13   60.41   11.60
  -5  -2  13   62.99   10.35
  -5   2  14   31.89    8.80
  -5   2  14   34.25    8.73
   5  -2 -14   23.48    8.16
   5   2 -14   43.35   10.01
  -5  -2  14   30.13    9.23
  -5  -2  14   32.37    7.66
  -5   2  15  285.32   30.11
  -5   2  15  295.57   29.81
   5  -2 -15  283.44   30.54
   5   2 -15  252.14   29.14
  -5  -2  15  276.78   30.02
  -5   2  16    2.28    5.33
  -5   2  16    0.00    5.00
   5  -2 -16    0.00    5.03
   5   2 -16    0.00    5.24
  -5  -2  16    2.41    6.10
  -5   2  17    0.00    5.74
  -5   2  17    2.74    4.51
   5  -2 -17   -0.00    5.44
   5   2 -17   -0.00    5.55
  -5  -2  17    0.00    5.47
  -5   2  18    2.35    5.26
   5  -2 -18    0.53    4.97
   5   2 -18   -0.00    5.62
  -5   2  19   79.49   13.87
   5  -2 -19   91.43   15.90
   5   2 -19   77.81   14.76
  -5   2  20   42.82   10.36
   5  -2 -20   37.72   11.53
   5   2 -20   39.29   11.20
  -5   2  21    1.09    5.35
  -5   2  21    3.63    5.54
   5  -2 -21   -0.00    5.61
   5   2 -21    0.82    5.88
  -5  -2  21    4.29    7.05
  -5   2  22    3.90    6.22
  -5   2  22    0.00    5.89
   5  -2 -22   14.51    8.51
   5   2 -22    3.04    6.46
  -5  -2  22   10.24    7.92
  -5   2  23    8.50    6.85
  -5   2  23   11.06    7.59
   5  -2 -23   26.45   10.19
   5   2 -23   12.78    7.91
  -5  -2  23    6.24    6.87
  -5   2  24   -0.00    5.84
   5  -2 -24    0.00    6.21
   5   2 -24    8.58    8.44
  -5  -2  24    3.28    6.78
  -5   2  25   68.35   14.46
   5  -2 -25   77.68   16.31
   5   2 -25   68.56   15.45
  -5  -2  25   67.33   15.00
  -5   2  26    2.50    6.75
  -5  -2  26    2.07    7.42
  -5   2  27   31.68   11.32
  -5  -2  27   29.42   11.37
  -5   2  28    0.00    7.24
  -5  -2  28   -0.00    7.72
  -5   2  29   25.06   10.13
  -5  -2  29   13.58   10.90
  -5   2  30    1.79    6.77
  -5  -2  30    3.09    7.79
  -5   2  31   25.88   11.02
  -5  -2  31   23.25   11.75
  -5   2  32    4.89    9.16
  -5  -2  32    1.56    8.61
  -5   2  33    0.00    6.80
  -5  -2  33    7.20    8.73
  -5   2  34   10.91    8.24
  -5  -2  34   -0.00    8.44
  -5   2  35    4.04    8.05
  -5  -2  35    6.34    9.74
  -5   2  36   -0.00    7.41
  -5  -2  36   -0.00   10.85
  -5   2  37    4.52    7.44
  -5  -2  37    1.77   10.82
  -5   2  38   -0.00    6.81
  -5  -2  38    0.70    8.47
  -5   2  39   -0.00    7.45
  -5   3   1  268.68   27.46
  -5   3   1  253.92   27.03
  -5   3   1  268.57   26.59
   5  -3  -1  237.75   26.28
   5  -3  -1  256.14   26.00
   5  -3  -1  275.40   27.11
   5   3  -1  280.54   24.00
   5   3  -1  261.55   24.02
  -5  -3   1  275.13   24.04
  -5  -3   1  246.00   23.21
  -5  -3   1  273.88   22.89
  -5   3   2   39.91    9.65
  -5   3   2   69.27   11.06
  -5   3   2   39.86    9.14
   5  -3  -2   42.90    9.62
   5  -3  -2   60.31   10.13
   5  -3  -2   72.21   11.14
   5   3  -2   39.08    7.13
   5   3  -2   49.21    7.78
  -5  -3   2   35.53    6.76
  -5  -3   2   45.02    6.70
  -5   3   3   82.16   13.28
   5  -3  -3   94.57   13.28
   5  -3  -3   94.43   13.43
   5  -3  -3   83.31   13.49
   5   3  -3  128.97   12.63
   5   3  -3   94.79   11.80
  -5  -3   3   78.97   11.04
  -5  -3   3   93.59   10.53
  -5   3   4    4.00    4.64
  -5   3   4    6.38    5.77
   5  -3  -4   -0.00    4.38
   5  -3  -4    5.10    5.49
   5   3  -4    3.21    4.67
   5   3  -4   10.82    5.34
  -5  -3   4    7.18    4.31
  -5  -3   4    0.00    3.61
  -5   3   5  173.14   20.07
  -5   3   5  179.87   19.93
   5  -3  -5  207.90   20.17
   5  -3  -5  191.00   20.89
   5   3  -5  163.86   18.13
   5   3  -5  195.57   18.86
  -5  -3   5  137.47   17.10
  -5  -3   5  158.02   16.72
  -5   3   6  141.60   19.07
  -5   3   6  166.87   19.77
   5  -3  -6  155.09   18.97
   5  -3  -6  166.22   20.16
   5   3  -6  187.95   19.13
   5   3  -6  179.66   18.77
  -5  -3   6  201.42   19.30
  -5   3   7   63.59   11.25
  -5   3   7   75.28   11.82
   5  -3  -7   59.10   10.39
   5  -3  -7   58.21   11.51
   5   3  -7   55.63    9.90
   5   3  -7   68.00   10.21
  -5  -3   7   55.00    9.49
  -5  -3   7   72.31    9.39
  -5   3   8   72.46   12.36
  -5   3   8   85.35   12.60
   5  -3  -8   69.75   11.39
   5  -3  -8   69.22   12.67
   5   3  -8   96.11   12.42
   5   3  -8   83.16   11.63
  -5  -3   8   79.52   11.57
  -5  -3   8   55.12    9.65
  -5   3   9   53.96   10.85
  -5   3   9   57.51   10.51
   5  -3  -9   60.36   10.35
   5  -3  -9   58.40   10.87
   5   3  -9   49.62   10.07
   5   3  -9   57.97   10.15
  -5  -3   9   40.88    9.06
  -5  -3   9   65.05    9.27
  -5   3  10    8.92    6.10
  -5   3  10   21.22    7.39
   5  -3 -10    8.88    6.16
   5  -3 -10    5.43    5.89
   5   3 -10    9.45    6.46
   5   3 -10    7.04    5.57
  -5  -3  10   11.43    6.12
  -5  -3  10   11.58    5.21
  -5   3  11    6.67    4.91
  -5   3  11    5.56    5.93
   5  -3 -11    0.00    5.16
   5  -3 -11    0.00    5.65
   5   3 -11    7.87    6.44
   5   3 -11    0.00    4.00
  -5  -3  11    5.68    5.11
  -5  -3  11    2.87    4.34
  -5   3  12   17.86    7.58
  -5   3  12   28.04    7.86
   5  -3 -12   12.22    6.91
   5   3 -12   39.75    8.78
   5   3 -12   21.47    7.48
  -5  -3  12   29.99    8.62
  -5  -3  12   30.22    7.44
  -5   3  13  182.87   21.47
  -5   3  13  177.83   21.48
   5  -3 -13  167.59   21.79
   5   3 -13  173.35   20.73
   5   3 -13  171.49   20.83
  -5  -3  13  192.85   21.84
  -5   3  14    7.69    5.38
  -5   3  14   15.71    7.05
   5  -3 -14    7.65    6.35
   5   3 -14   14.47    6.68
  -5  -3  14   13.74    7.24
  -5   3  15    9.60    6.41
  -5   3  15   15.74    6.79
   5  -3 -15    4.74    5.51
   5   3 -15    6.72    6.69
  -5  -3  15    0.00    5.48
  -5   3  16   51.80   10.72
  -5   3  16   28.04    8.79
   5  -3 -16   44.59   10.48
   5   3 -16   16.68    8.18
  -5  -3  16   36.74   10.04
  -5   3  17   56.20   11.33
   5  -3 -17   56.74   12.45
   5   3 -17   53.99   11.53
  -5  -3  17   52.85   12.42
  -5   3  18   10.35    6.67
   5  -3 -18    0.11    5.38
   5   3 -18   10.30    6.35
  -5   3  19    2.29    5.14
   5  -3 -19   -0.00    5.71
   5   3 -19    0.00    5.81
  -5   3  20   -0.00    4.70
  -5   3  20    0.00    4.99
   5  -3 -20    6.96    6.72
   5   3 -20    1.91    6.35
  -5  -3  20   -0.00    5.92
  -5   3  21   21.80    9.32
  -5   3  21   42.96   10.97
   5  -3 -21   44.75   12.41
   5   3 -21   74.00   14.26
  -5  -3  21   27.12   11.11
  -5   3  22   71.47   13.46
  -5   3  22   56.82   12.77
   5  -3 -22   71.65   14.54
   5   3 -22   66.34   14.24
  -5  -3  22   61.30   14.07
  -5   3  23   50.00   12.13
  -5   3  23   63.34   12.94
   5  -3 -23   51.81   13.26
  -5  -3  23   44.80   12.83
  -5   3  24    0.00    6.13
  -5  -3  24   -0.00    9.16
  -5   3  25   -0.00    5.91
  -5  -3  25    3.03    6.66
  -5   3  26   -0.00    5.76
  -5  -3  26    9.47    7.71
  -5   3  27   45.69   12.09
  -5  -3  27    8.95   10.00
  -5   3  28    6.19    7.29
   5   3 -28    5.34    7.91
  -5  -3  28    8.05    9.71
  -5   3  29    8.09    7.47
   5   3 -29   34.45   12.72
  -5  -3  29   15.17    8.82
  -5   3  30   -0.00    6.46
   5   3 -30    0.00    7.08
  -5  -3  30   -0.00    7.23
  -5   3  31    0.00    6.67
  -5  -3  31    2.42    8.01
  -5   3  32   -0.00    7.18
  -5  -3  32   -0.00    8.23
  -5   3  33   17.04    9.49
  -5  -3  33    5.03    6.93
  -5   3  34   15.21    8.85
  -5  -3  34    2.52    6.09
  -5   3  35   -0.00    6.59
  -5  -3  35    0.84    8.64
  -5   3  36   -0.00    6.33
  -5  -3  36    0.00    9.90
  -5   3  37   10.34    8.18
  -5  -3  37    0.00    7.37
  -5   3  38    6.30    8.21
  -5  -3  38    0.00    8.87
  -5   3  39    0.00    7.96
  -5   4   1   60.99   11.71
  -5   4   1   81.53   12.13
   5  -4  -1   76.66   12.12
   5  -4  -1   49.61   10.97
   5  -4  -1   75.81   12.18
   5   4  -1   76.53    9.37
   5   4  -1   76.18    9.31
  -5  -4   1   74.29    8.99
  -5  -4   1   63.24    7.74
  -5  -4   1   75.93    7.82
  -5   4   2   12.26    6.08
  -5   4   2    8.51    6.62
  -5   4   2   10.66    5.99
   5  -4  -2   12.74    6.13
   5  -4  -2   14.66    6.94
   5  -4  -2   16.75    7.35
   5   4  -2   11.24    4.63
   5   4  -2    9.93    4.97
  -5  -4   2   12.26    4.45
  -5  -4   2   11.95    3.50
  -5   4   3   29.21    8.63
  -5   4   3   50.18    9.23
   5  -4  -3   32.00    8.76
   5  -4  -3   25.22    7.50
   5  -4  -3   34.83    8.80
   5   4  -3   42.27    7.40
   5   4  -3   37.87    6.89
  -5  -4   3   24.90    5.86
  -5  -4   3   33.42    5.49
  -5   4   4   61.76   11.32
  -5   4   4   73.45   11.67
   5  -4  -4   78.60   11.97
   5  -4  -4   81.68   11.73
   5  -4  -4   49.92   10.40
   5   4  -4   63.93    9.66
   5   4  -4   43.57    8.42
  -5  -4   4   55.40    9.04
  -5  -4   4   66.01    8.12
  -5   4   5  128.42   18.21
  -5   4   5  158.63   19.06
   5  -4  -5  178.64   18.94
   5  -4  -5  181.18   20.15
   5   4  -5  151.34   17.11
   5   4  -5  157.57   16.84
  -5  -4   5  161.26   17.01
  -5  -4   5  147.92   15.35
  -5   4   6    5.23    5.56
  -5   4   6   -0.00    4.73
   5  -4  -6    0.79    4.54
   5  -4  -6    2.06    4.64
   5   4  -6    3.19    4.91
   5   4  -6    0.00    4.08
  -5  -4   6    1.12    4.04
  -5  -4   6    0.00    3.62
  -5   4   7   10.82    5.77
  -5   4   7    8.57    5.17
   5  -4  -7    2.71    4.81
   5  -4  -7    5.04    4.98
   5   4  -7    5.43    4.96
   5   4  -7    6.68    4.41
  -5  -4   7    6.04    5.12
  -5  -4   7    7.89    4.09
  -5   4   8   68.09   11.62
  -5   4   8   87.54   12.69
   5  -4  -8   50.05    9.69
   5  -4  -8   49.44   10.82
   5   4  -8   52.30    9.96
   5   4  -8   46.84    9.25
  -5  -4   8   77.40   11.21
  -5  -4   8   66.01    9.22
  -5   4   9   96.55   14.20
  -5   4   9   91.45   13.66
   5  -4  -9   84.84   12.58
   5  -4  -9   89.88   14.16
   5   4  -9   84.08   12.85
   5   4  -9   77.62   12.00
  -5  -4   9   93.24   13.36
  -5   4  10  130.95   18.26
  -5   4  10  160.98   19.21
   5  -4 -10  142.17   17.92
   5  -4 -10  132.90   18.61
   5   4 -10  142.18   17.60
   5   4 -10  161.20   18.04
  -5  -4  10  170.39   18.83
  -5   4  11  195.41   21.40
  -5   4  11  166.29   20.50
   5  -4 -11  132.76   19.78
   5   4 -11  142.70   18.92
   5   4 -11  227.48   21.31
  -5  -4  11  162.77   19.76
  -5   4  12    0.00    4.03
  -5   4  12    5.69    5.20
   5  -4 -12    4.43    5.63
   5   4 -12    9.95    5.74
   5   4 -12    6.00    5.22
  -5  -4  12    0.00    5.19
  -5   4  13   -0.00    5.39
  -5   4  13   -0.00    4.87
   5  -4 -13    0.75    4.51
   5   4 -13   -0.00    4.44
   5   4 -13    1.31    4.93
  -5  -4  13    3.18    5.94
  -5   4  14   29.33    9.36
  -5   4  14   43.51    9.76
   5  -4 -14   32.18    9.13
   5   4 -14    8.34    5.81
  -5  -4  14   28.66    8.76
  -5   4  15  247.41   27.19
  -5   4  15  258.34   27.68
   5  -4 -15  219.52   27.37
  -5  -4  15  242.84   27.69
  -5   4  16   26.51    8.85
  -5   4  16   35.12    9.04
   5  -4 -16   29.62    9.33
   5   4 -16    5.50    6.40
  -5  -4  16   39.46   10.26
  -5   4  17   64.22   12.31
   5  -4 -17   52.98   12.15
   5   4 -17   44.66   10.74
  -5  -4  17   57.94   12.39
  -5   4  18    1.96    5.01
   5  -4 -18    2.62    5.53
   5   4 -18   -0.00    5.88
  -5   4  19  176.82   22.79
   5  -4 -19  166.49   23.12
  -5   4  20    3.18    6.21
  -5   4  20    7.36    6.43
   5  -4 -20    6.85    7.42
  -5  -4  20    4.43    7.26
  -5   4  21   21.98    9.32
  -5   4  21   30.58    9.84
   5  -4 -21   39.88   11.30
  -5  -4  21   14.52    9.12
  -5   4  22    0.00    5.39
   5  -4 -22   -0.00    5.89
  -5  -4  22    7.39    7.27
  -5   4  23    6.77    6.15
  -5  -4  23    4.39    8.26
  -5   4  24   -0.00    5.70
   5   4 -24   -0.00    6.47
  -5  -4  24    8.09    7.79
  -5   4  25   23.11    8.97
   5   4 -25    5.38    7.20
  -5  -4  25   26.76   11.41
  -5   4  26    7.59    7.68
   5   4 -26    7.06    7.86
  -5  -4  26    9.41    9.32
  -5   4  27    0.64    7.65
   5   4 -27   -0.00    6.05
  -5  -4  27    3.37    8.24
  -5   4  28   -0.00    6.74
   5   4 -28    0.59    7.15
  -5  -4  28   10.65    9.11
  -5   4  29    5.38    6.72
   5   4 -29   22.84   10.18
  -5  -4  29   10.49    9.63
  -5   4  30    0.29    6.62
   5   4 -30    5.64    7.47
  -5  -4  30   14.98   11.04
  -5   4  31   22.37   10.08
   5   4 -31   -0.00    7.60
  -5  -4  31    8.32    9.68
  -5   4  32    6.07    8.06
  -5  -4  32    0.44    9.61
  -5   4  33    6.00    8.05
  -5  -4  33    7.05    9.96
  -5   4  34    3.15    8.23
  -5  -4  34    9.11    9.74
  -5   4  35    0.00    6.98
  -5  -4  35   -0.00    9.87
  -5   4  36    6.98    8.49
  -5  -4  36    0.00    9.72
  -5   4  37   -0.00    7.79
  -5  -4  37    0.00    7.48
  -5   4  38    1.56    6.95
  -5   4  39    0.52    6.95
  -5   5   1  163.45   20.33
  -5   5   1  201.58   21.13
   5  -5  -1  205.54   21.81
   5  -5  -1  151.92   19.39
   5  -5  -1  158.49   20.39
   5   5  -1  175.46   16.67
   5   5  -1  154.95   15.95
  -5  -5   1  171.37   16.17
  -5  -5   1  161.14   14.40
  -5  -5   1  174.12   14.32
  -5   5   2   50.57   10.37
  -5   5   2   51.76   10.33
   5  -5  -2   65.63   11.50
   5  -5  -2   51.83   10.27
   5  -5  -2   62.99   11.48
   5   5  -2   50.54    7.78
   5   5  -2   69.87    8.46
  -5  -5   2   49.53    7.53
  -5  -5   2   53.17    6.38
  -5   5   3  108.12   16.10
  -5   5   3  135.22   17.46
  -5   5   3  122.56   16.43
   5  -5  -3  120.93   16.77
   5  -5  -3  128.76   16.49
   5  -5  -3  128.04   17.21
   5   5  -3  140.58   14.16
   5   5  -3  137.09   13.86
  -5  -5   3  116.76   13.49
  -5  -5   3  116.65   11.96
  -5   5   4   24.83    7.99
  -5   5   4   20.55    7.35
   5  -5  -4   29.69    7.92
   5  -5  -4   23.24    7.14
   5  -5  -4   27.25    7.94
   5   5  -4   21.62    5.83
   5   5  -4   26.46    5.80
  -5  -5   4   26.34    6.16
  -5  -5   4   25.86    5.04
  -5   5   5   16.97    7.61
  -5   5   5   10.80    6.02
   5  -5  -5   21.19    7.14
   5  -5  -5   12.47    6.58
   5  -5  -5   24.36    7.25
   5   5  -5   15.81    5.16
   5   5  -5   15.30    5.00
  -5  -5   5    9.07    4.90
  -5  -5   5   11.52    3.81
  -5   5   6   19.75    6.59
  -5   5   6    0.00    5.17
   5  -5  -6    9.13    5.57
   5  -5  -6    2.56    4.91
   5   5  -6   19.95    5.69
   5   5  -6   15.91    5.17
  -5  -5   6   16.00    5.47
  -5  -5   6   14.99    4.45
  -5   5   7  176.58   23.08
  -5   5   7  215.03   23.92
   5  -5  -7  217.58   22.90
   5  -5  -7  215.85   24.20
   5   5  -7  204.17   21.41
   5   5  -7  248.22   22.34
  -5  -5   7  200.17   20.00
  -5   5   8  121.27   16.93
  -5   5   8  115.09   16.45
   5  -5  -8  118.02   16.94
   5   5  -8  131.40   15.33
   5   5  -8  135.22   15.51
  -5  -5   8  117.09   15.58
  -5   5   9   20.48    7.66
  -5   5   9    8.89    5.98
   5  -5  -9    9.23    5.51
   5   5  -9    9.33    5.10
   5   5  -9   20.28    6.36
  -5  -5   9    6.30    5.41
  -5   5  10    0.32    4.93
  -5   5  10   -0.00    5.06
   5  -5 -10    3.57    5.24
   5   5 -10    1.91    4.33
   5   5 -10    0.00    3.67
  -5  -5  10    0.00    4.49
  -5   5  11   13.92    6.72
  -5   5  11    2.76    5.19
   5  -5 -11   13.86    7.65
   5   5 -11   12.03    5.93
   5   5 -11   12.71    5.95
  -5  -5  11    9.26    6.30
  -5   5  12  214.81   23.70
  -5   5  12  185.44   22.79
   5  -5 -12  158.30   22.32
   5   5 -12  185.89   21.28
   5   5 -12  182.84   21.58
  -5  -5  12  236.05   24.12
  -5   5  13  184.88   23.89
  -5   5  13  213.99   24.65
   5  -5 -13  209.08   24.87
   5   5 -13  199.53   23.10
  -5  -5  13  219.14   24.58
  -5   5  14   16.66    7.38
  -5   5  14   11.29    6.86
   5  -5 -14    5.38    5.50
   5   5 -14    4.93    6.05
  -5  -5  14   15.29    7.87
  -5   5  15    3.44    5.21
  -5   5  15    3.88    5.72
   5  -5 -15    5.68    5.45
   5   5 -15    6.71    7.36
  -5  -5  15   -0.00    5.68
  -5   5  16   37.07   10.50
   5  -5 -16   51.69   11.40
  -5  -5  16   39.63   10.52
  -5   5  17   72.94   14.13
   5  -5 -17   66.48   14.26
  -5   5  18   13.85    7.48
   5  -5 -18   17.24    8.88
  -5   5  19   58.72   12.13
  -5   5  19   81.75   14.31
   5  -5 -19   43.99   12.14
  -5   5  20    2.44    6.32
   5  -5 -20    3.10    6.77
  -5  -5  20    6.26    7.46
  -5   5  21    7.07    6.80
   5   5 -21   -0.00    5.84
  -5  -5  21    1.24    8.20
  -5   5  22   42.92   10.83
   5   5 -22    7.88    6.87
  -5  -5  22   29.57   11.81
  -5   5  23   13.75    7.86
   5   5 -23    7.48    6.95
  -5  -5  23    3.13    7.54
  -5   5  24    5.93    7.65
   5   5 -24    4.73    6.63
  -5  -5  24   14.25    8.95
  -5   5  25   11.99    7.76
   5   5 -25    1.67    6.42
  -5  -5  25    0.00    8.29
  -5   5  26    0.00    6.58
   5   5 -26   -0.00    6.77
  -5  -5  26   -0.00    7.15
  -5   5  27   13.73    9.13
   5   5 -27    4.76    7.62
  -5  -5  27    1.12    6.91
  -5   5  28   13.07    8.14
   5   5 -28   28.34   10.57
  -5  -5  28   13.16    8.87
  -5   5  29    4.03    7.41
   5   5 -29   10.25    8.38
  -5  -5  29   12.90    8.52
  -5   5  30    1.07    6.37
   5   5 -30   -0.00    6.32
  -5  -5  30   -0.00    7.62
  -5   5  31    0.36    7.10
   5   5 -31   -0.00    6.41
  -5  -5  31    2.99    8.01
  -5   5  32    1.58    6.87
   5   5 -32    5.00    6.56
  -5  -5  32    2.70    8.67
  -5   5  33    5.41    8.76
  -5  -5  33    2.50    8.57
  -5   5  34    7.82    8.48
  -5  -5  34    8.77    8.95
  -5   5  35    0.00    7.36
  -5  -5  35    0.00    7.89
  -5   5  36    6.07    7.96
  -5  -5  36    0.00    8.72
  -5   5  37    0.00    8.12
  -5  -5  37    7.78   10.01
  -5   5  38    0.00    8.21
  -5   5  39    1.78    7.13
  -5   6   1   16.56    7.64
  -5   6   1   25.68    7.56
   5  -6  -1   15.25    6.79
   5   6  -1   28.41    4.86
   5   6  -1   18.01    4.46
  -5  -6   1   16.99    4.35
  -5   6   2    0.00    5.13
  -5   6   2    0.00    4.55
   5  -6  -2    5.08    6.06
   5   6  -2    0.00    2.98
   5   6  -2    0.00    2.79
  -5  -6   2    3.91    3.44
  -5  -6   2    2.63    1.85
  -5   6   3   80.45   13.07
  -5   6   3   71.49   12.22
   5  -6  -3   69.77   12.64
   5  -6  -3   83.30   13.31
   5   6  -3   49.93    7.92
   5   6  -3   62.35    8.54
  -5  -6   3   56.55    8.49
  -5  -6   3   59.80    6.95
  -5   6   4  111.49   16.31
  -5   6   4  121.59   16.78
  -5   6   4  120.84   16.24
   5  -6  -4  116.31   16.25
   5  -6  -4  114.02   16.16
   5   6  -4  105.47   12.52
   5   6  -4  115.53   12.94
  -5  -6   4   95.24   12.62
  -5  -6   4  112.46   11.35
  -5   6   5   84.88   14.08
  -5   6   5   96.59   14.31
   5  -6  -5   93.79   14.43
   5  -6  -5   83.90   14.35
   5   6  -5   82.41   10.82
   5   6  -5   83.29   11.09
  -5  -6   5   98.84   12.12
  -5  -6   5   78.66    9.58
  -5   6   6   16.21    7.73
  -5   6   6   28.10    7.85
   5  -6  -6   30.92    8.77
   5  -6  -6   15.10    7.47
   5   6  -6    8.63    4.38
   5   6  -6   15.26    5.32
  -5  -6   6   20.89    6.32
  -5   6   7   57.69   12.15
  -5   6   7   79.15   12.89
   5  -6  -7   69.66   12.46
   5  -6  -7   79.96   12.85
   5   6  -7   72.61   10.42
   5   6  -7   60.91    9.96
  -5  -6   7   54.24   10.14
  -5   6   8   46.04   10.10
  -5   6   8   26.06    8.39
   5  -6  -8   28.64    8.82
   5   6  -8   39.71    7.61
   5   6  -8   35.23    7.47
  -5  -6   8   28.03    7.84
  -5   6   9  117.14   16.22
  -5   6   9   69.23   13.54
   5  -6  -9  120.97   16.52
   5   6  -9  105.73   13.23
   5   6  -9   86.31   12.48
  -5  -6   9   86.77   13.67
  -5   6  10   84.60   14.06
  -5   6  10   80.48   14.06
   5  -6 -10   97.78   15.57
   5   6 -10  101.13   13.33
   5   6 -10   84.29   12.78
  -5  -6  10  103.62   14.54
  -5   6  11   68.83   12.75
  -5   6  11   81.35   13.59
   5  -6 -11   83.71   14.16
   5   6 -11   64.16   11.12
   5   6 -11   82.09   12.40
  -5  -6  11   77.56   12.97
  -5   6  12   13.77    7.51
  -5   6  12   11.32    6.96
   5  -6 -12   12.21    6.75
   5   6 -12    9.27    5.34
  -5  -6  12   14.41    7.64
  -5   6  13   10.31    6.21
  -5   6  13    0.00    4.85
   5  -6 -13    0.75    5.14
  -5  -6  13    4.08    6.03
  -5   6  14   76.81   14.26
   5  -6 -14   90.30   15.30
  -5  -6  14   80.69   14.46
  -5   6  15   67.24   13.06
   5  -6 -15   54.61   12.30
  -5  -6  15   58.26   12.82
  -5   6  16   -0.00    6.29
   5  -6 -16    5.15    6.02
  -5  -6  16    1.98    6.99
  -5   6  17   31.26    9.83
   5  -6 -17   49.41   12.09
   5   6 -17   44.36   10.03
  -5   6  18   15.99    7.18
   5   6 -18   21.42    8.22
  -5   6  19   21.33    8.59
   5   6 -19   23.37    9.07
  -5  -6  19   23.53    9.85
  -5   6  20    2.52    6.40
   5   6 -20    3.48    6.03
  -5  -6  20   -0.00    7.24
  -5   6  21    4.74    6.45
   5   6 -21    0.00    6.57
  -5  -6  21   13.29    9.23
  -5   6  22   19.83    9.09
   5   6 -22   17.30    7.83
  -5  -6  22    2.70    8.59
  -5   6  23   -0.00    5.95
   5   6 -23   -0.00    5.80
  -5  -6  23   -0.00    8.15
  -5   6  24    2.96    6.89
   5   6 -24    2.68    6.67
  -5  -6  24    7.36    8.01
  -5   6  25   24.78    8.78
   5   6 -25    7.64    7.19
  -5  -6  25   14.97    9.32
  -5   6  26    2.70    6.30
   5   6 -26   28.65   10.37
  -5  -6  26   21.86   11.16
  -5   6  27    4.93    7.59
   5   6 -27    0.98    6.25
  -5  -6  27   -0.00    8.06
  -5   6  28   -0.00    7.63
   5   6 -28    9.06    7.83
  -5  -6  28   -0.00    7.90
  -5   6  29   -0.00    6.51
   5   6 -29   -0.00    6.39
  -5  -6  29   -0.00    7.78
  -5   6  30   -0.00    6.96
   5   6 -30   19.19    9.16
  -5  -6  30   17.71   11.47
  -5   6  31    5.17    8.11
   5   6 -31    0.15    5.72
  -5  -6  31    0.00    8.66
  -5   6  32   -0.00    8.45
   5   6 -32    6.56    7.73
  -5  -6  32    1.35    7.62
  -5   6  33    0.77    7.31
  -5  -6  33    1.11    7.70
  -5   6  34    3.82    8.01
  -5  -6  34    0.00    9.31
  -5   6  35   -0.00    6.69
  -5  -6  35   -0.00    9.52
  -5   6  36    8.86    7.92
  -5  -6  36    3.70   10.30
  -5   6  37    1.17    7.58
  -5   6  38   -0.00    7.64
  -5   6  39   -0.00    8.33
  -5   7   1   19.41    7.87
  -5   7   1    7.05    6.20
   5  -7  -1   14.35    6.85
   5   7  -1    9.12    3.00
   5   7  -1    8.12    3.41
  -5  -7   1   12.19    3.71
  -5   7   2  158.71   20.22
  -5   7   2  143.88   18.93
   5  -7  -2  135.64   18.88
   5   7  -2  156.07   14.47
   5   7  -2  148.51   14.73
  -5  -7   2  119.40   14.31
  -5   7   3  106.74   15.58
  -5   7   3  102.46   15.31
   5  -7  -3  115.03   16.17
   5   7  -3  106.63   11.20
   5   7  -3   98.80   11.39
  -5  -7   3   94.65   11.56
  -5  -7   3   79.33    8.81
  -5   7   4   57.20   11.57
  -5   7   4   49.16   10.88
   5  -7  -4   57.80   11.75
   5   7  -4   73.57    9.13
   5   7  -4   62.38    9.16
  -5  -7   4   56.69    9.17
  -5   7   5    0.00    6.17
  -5   7   5   16.26    6.70
  -5   7   5    4.23    5.57
   5  -7  -5   10.09    6.50
   5  -7  -5   13.50    7.33
   5   7  -5   12.79    4.21
   5   7  -5    5.63    4.26
  -5  -7   5    6.81    4.56
  -5   7   6   26.83    8.45
  -5   7   6   19.97    8.17
   5  -7  -6   27.99    8.20
   5  -7  -6   42.13   10.05
   5   7  -6   28.40    6.21
   5   7  -6   15.53    5.49
  -5  -7   6   28.91    7.32
  -5   7   7  110.44   17.08
  -5   7   7  122.30   17.28
   5  -7  -7  133.69   17.53
   5  -7  -7  126.49   17.51
   5   7  -7   91.56   12.90
   5   7  -7  122.92   14.31
  -5  -7   7   88.32   13.73
  -5   7   8  242.34   27.66
  -5   7   8  256.37   27.43
   5  -7  -8  245.16   26.98
   5  -7  -8  222.09   26.83
   5   7  -8  207.76   23.00
   5   7  -8  240.43   24.14
  -5  -7   8  253.02   25.44
  -5   7   9   16.48    7.69
  -5   7   9   38.29    9.29
   5  -7  -9   37.28    9.12
   5  -7  -9   10.45    6.45
   5   7  -9   35.12    7.54
  -5  -7   9   16.99    7.01
  -5   7  10    0.00    6.30
  -5   7  10    7.45    6.21
   5  -7 -10   19.12    7.29
   5   7 -10   15.16    6.27
  -5  -7  10    9.56    6.26
  -5   7  11    6.82    6.61
  -5   7  11   18.85    7.84
   5  -7 -11    9.75    6.55
   5   7 -11   11.90    5.55
  -5  -7  11    9.88    6.84
  -5   7  12  102.57   16.80
   5  -7 -12   95.27   16.64
  -5  -7  12  146.44   18.26
  -5   7  13   52.65   11.81
   5  -7 -13   64.46   13.04
  -5  -7  13   55.64   11.94
  -5   7  14    3.02    5.68
   5  -7 -14    2.90    4.92
   5   7 -14    1.13    4.73
  -5  -7  14   -0.00    6.33
  -5   7  15   13.99    8.20
   5  -7 -15   26.39    9.78
   5   7 -15   22.24    7.70
  -5  -7  15   32.73   10.14
   5   7 -16   -0.00    5.61
  -5   7  17    3.98    5.89
   5   7 -17   -0.00    5.55
  -5   7  18   78.00   14.46
   5   7 -18   63.72   13.30
  -5  -7  18   67.86   14.96
  -5   7  19   -0.00    5.57
   5   7 -19   -0.00    5.56
  -5  -7  19    6.70    7.26
  -5   7  20    3.30    6.07
   5   7 -20    0.00    5.13
  -5  -7  20    1.51    8.18
  -5   7  21    4.09    6.51
   5   7 -21    3.55    6.44
  -5  -7  21    0.00    8.36
  -5   7  22   22.74    9.10
   5   7 -22   14.16    8.73
  -5  -7  22   30.19   11.04
  -5   7  23    1.84    6.15
   5   7 -23    3.67    6.63
  -5  -7  23    2.89    6.82
  -5   7  24    6.97    7.09
   5   7 -24   12.85    7.95
  -5  -7  24   16.73    9.43
  -5   7  25    0.00    6.16
   5   7 -25    2.89    7.60
  -5  -7  25   -0.00    8.58
  -5   7  26   -0.00    5.76
   5   7 -26   18.26    8.67
  -5  -7  26   -0.00    7.37
  -5   7  27    7.92    7.35
   5   7 -27    1.45    5.57
  -5  -7  27    5.52    9.35
  -5   7  28   18.01    8.87
   5   7 -28    8.07    7.53
  -5  -7  28   14.41    9.60
  -5   7  29    4.32    7.34
   5   7 -29    0.07    5.28
  -5  -7  29    6.74    8.27
  -5   7  30    0.00    6.41
   5   7 -30   12.26    9.05
  -5  -7  30    1.39    7.79
  -5   7  31    1.10    6.45
   5   7 -31    2.23    7.04
  -5  -7  31    2.58    7.95
  -5   7  32    0.21    7.35
   5   7 -32    0.00    6.99
  -5  -7  32    4.79    9.13
  -5   7  33    4.17    8.12
   5   7 -33    5.21    6.86
  -5  -7  33    4.54    8.63
  -5   7  34    8.93    9.36
  -5  -7  34   -0.00   10.14
  -5   7  35   -0.00    7.87
  -5  -7  35    2.95    8.23
  -5   7  36   -0.00    6.76
  -5  -7  36   -0.00   10.39
  -5   7  37    3.77    8.65
  -5   7  38   -0.00    6.50
  -5   8   1    9.23    7.37
  -5   8   1   28.64    8.60
   5  -8  -1    8.70    6.92
   5   8  -1   13.92    3.71
   5   8  -1   13.91    4.23
  -5  -8   1   13.92    4.34
  -5   8   2    9.28    6.55
  -5   8   2    9.59    6.50
   5  -8  -2    4.07    5.68
   5   8  -2    2.37    2.78
   5   8  -2    0.00    3.37
  -5  -8   2    3.31    3.73
  -5   8   3   19.79    8.15
  -5   8   3   11.48    7.68
   5  -8  -3    8.09    6.51
   5   8  -3   13.83    4.45
   5   8  -3   12.94    4.51
  -5  -8   3   18.98    5.89
  -5  -8   3   12.78    2.53
  -5   8   4  267.42   31.73
  -5   8   4  303.93   32.73
   5  -8  -4  350.22   33.75
   5   8  -4  332.14   27.83
   5   8  -4  287.16   27.64
  -5  -8   4  292.29   28.39
  -5   8   5   28.35    9.20
  -5   8   5   58.38   11.43
   5  -8  -5   36.13   10.14
   5   8  -5   58.20    8.11
  -5  -8   5   32.13    7.74
  -5   8   6   92.92   15.66
  -5   8   6   88.05   14.93
  -5   8   6   91.17   15.28
   5  -8  -6   92.36   15.04
   5   8  -6   77.30   10.91
  -5  -8   6   87.69   12.75
  -5   8   7    1.20    5.26
  -5   8   7    3.11    5.71
   5  -8  -7    2.58    6.34
   5  -8  -7    1.86    5.80
   5   8  -7   -0.00    3.34
  -5  -8   7   -0.00    5.35
  -5   8   8   75.35   14.32
  -5   8   8   67.43   13.85
   5  -8  -8   67.15   13.05
   5  -8  -8   96.29   15.19
   5   8  -8   85.01   11.18
  -5  -8   8   52.41   11.10
  -5   8   9  124.77   17.88
   5  -8  -9  110.46   17.07
   5   8  -9  100.26   13.43
  -5  -8   9   95.29   15.00
  -5   8  10   67.28   13.34
   5  -8 -10   57.87   12.63
   5   8 -10   55.49    9.51
   5   8 -10   33.24    8.89
  -5  -8  10   68.69   11.99
  -5   8  11   10.23    6.98
   5  -8 -11   16.15    7.53
   5   8 -11   13.22    5.59
   5   8 -11   18.82    7.20
  -5  -8  11    0.00    6.54
   5   8 -12   24.40    7.42
  -5  -8  12   27.43    9.18
   5   8 -13    0.00    4.30
  -5  -8  13    5.90    7.25
   5   8 -14   70.58   13.23
  -5  -8  14   86.55   15.28
  -5   8  15   -0.00    6.34
   5   8 -15    4.07    5.32
  -5  -8  15    3.58    7.27
  -5   8  16    8.03    7.21
   5   8 -16    9.11    6.44
  -5   8  17    0.00    5.77
   5   8 -17    5.11    6.02
  -5   8  18   11.52    7.19
   5   8 -18   -0.00    5.49
  -5  -8  18   -0.00    7.23
  -5   8  19    2.46    5.93
   5   8 -19    0.00    6.53
  -5  -8  19    0.33    7.43
  -5   8  20   11.59    8.55
   5   8 -20   35.40   10.16
  -5  -8  20   27.10   10.56
  -5   8  21   -0.00    5.94
   5   8 -21   -0.00    6.41
  -5  -8  21   -0.00    7.65
  -5   8  22    1.37    5.48
   5   8 -22    5.70    6.33
  -5  -8  22   -0.00    6.30
  -5   8  23    3.98    6.56
   5   8 -23   -0.00    6.16
  -5  -8  23   -0.00    6.98
  -5   8  24   18.15    8.87
   5   8 -24   14.21    8.42
  -5  -8  24   11.82    8.69
  -5   8  25   -0.00    6.30
   5   8 -25    0.05    6.24
  -5  -8  25   11.35   10.36
  -5   8  26   15.70    8.59
   5   8 -26    7.53    7.78
  -5  -8  26    6.35    8.95
  -5   8  27   -0.00    5.39
   5   8 -27   -0.00    6.69
  -5  -8  27   -0.00    7.50
  -5   8  28   -0.00    6.09
   5   8 -28   -0.00    6.84
  -5  -8  28    6.05    8.85
  -5   8  29    0.00    6.40
   5   8 -29    0.27    6.87
  -5  -8  29   -0.00    8.92
  -5   8  30   -0.00    6.27
   5   8 -30    8.75    8.76
  -5  -8  30    3.76    8.94
  -5   8  31   -0.00    6.04
   5   8 -31    0.00    6.76
  -5  -8  31    8.03    8.92
  -5   8  32    0.00    6.93
   5   8 -32    0.00    6.87
  -5  -8  32    7.69    9.62
  -5   8  33    5.04    6.65
   5   8 -33    4.23    6.81
  -5  -8  33    1.80    9.72
  -5   8  34   -0.00    6.36
   5   8 -34    7.16    8.91
  -5  -8  34    5.90    9.99
  -5   8  35   -0.00    6.58
  -5  -8  35    2.35    9.68
  -5   8  36    7.80    8.23
  -5   8  37    2.17    6.95
  -5   8  38    0.54    6.08
  -5   9   1   -0.00    5.21
   5   9  -1   -0.00    2.64
  -5  -9   1    0.53    3.36
  -5   9   2  108.31   17.21
   5   9  -2  108.41   11.97
  -5  -9   2  107.39   12.89
  -5   9   3   15.72    8.79
   5   9  -3   13.96    4.72
  -5  -9   3   20.39    6.03
  -5   9   4   12.11    7.61
   5   9  -4    2.01    3.17
  -5  -9   4    0.00    4.25
  -5   9   5   16.30    7.38
   5   9  -5    3.64    3.52
  -5  -9   5    0.00    4.73
  -5   9   6   27.09    9.04
   5   9  -6   28.77    6.57
   5   9  -6   21.40    6.67
  -5  -9   6   56.89    9.87
   5   9  -7    5.04    4.46
   5   9  -7    6.37    4.87
  -5  -9   7    7.72    6.01
   5   9  -8  116.54   14.30
   5   9  -8   88.84   13.99
  -5  -9   8  145.20   17.54
   5   9  -9    6.41    4.70
   5   9  -9    6.61    5.29
  -5  -9   9    7.74    6.21
   5   9 -10    1.52    4.43
   5   9 -10   -0.00    4.39
  -5  -9  10    0.00    5.67
   5   9 -11   -0.00    4.58
  -5  -9  11    0.00    6.76
  -5   9  12  163.12   20.90
   5  -9 -12  112.41   18.38
   5   9 -12  137.67   17.68
  -5  -9  12  125.21   18.92
  -5   9  13    6.53    7.34
   5   9 -13    1.64    6.11
  -5  -9  13    9.08    7.91
  -5   9  14   20.29    9.35
   5   9 -14   37.92    9.19
  -5  -9  14   19.48    8.75
  -5   9  15    0.59    4.69
   5   9 -15   -0.00    5.23
  -5   9  16   17.01    8.29
   5   9 -16   13.05    7.02
  -5   9  17   -0.00    6.16
   5   9 -17   -0.00    4.98
  -5  -9  17    0.51    6.80
  -5   9  18   17.08    8.38
   5   9 -18   27.71    8.90
  -5  -9  18   37.50   11.68
  -5   9  19    4.31    6.48
   5   9 -19    4.92    6.66
  -5  -9  19   -0.00    7.60
  -5   9  20    7.39    6.47
   5   9 -20    5.08    6.61
  -5  -9  20   -0.00    7.58
  -5   9  21    3.12    6.60
   5   9 -21    0.00    5.20
  -5  -9  21   -0.00    6.83
  -5   9  22   18.96    8.68
   5   9 -22   23.87    9.13
  -5  -9  22   16.72   10.44
  -5   9  23   -0.00    6.72
   5   9 -23   -0.00    5.70
  -5  -9  23    1.16    7.73
  -5   9  24   13.45    8.41
   5   9 -24    6.07    7.67
  -5  -9  24    4.88    8.34
  -5   9  25    3.36    7.42
   5   9 -25   11.01    7.82
  -5  -9  25    0.00    7.74
  -5   9  26    8.97    7.24
   5   9 -26    0.00    6.14
  -5  -9  26    4.93    7.96
  -5   9  27    5.67    7.01
   5   9 -27    1.09    6.21
  -5  -9  27    9.85    9.24
  -5   9  28    5.47    7.02
   5   9 -28    7.82    7.14
  -5  -9  28    0.00    8.17
  -5   9  29    7.33    7.47
   5   9 -29    2.79    7.81
  -5  -9  29    2.09    9.05
  -5   9  30   -0.00    6.29
   5   9 -30   -0.00    6.96
  -5  -9  30   -0.00    9.35
  -5   9  31   -0.00    6.25
   5   9 -31   -0.00    6.62
  -5  -9  31    0.00    8.45
  -5   9  32   -0.00    7.34
   5   9 -32    9.34    8.25
  -5  -9  32    3.98    8.63
  -5   9  33    8.50    7.89
   5   9 -33   -0.00    7.08
  -5  -9  33   -0.00    7.80
  -5   9  34   -0.00    6.85
   5   9 -34   16.20    9.84
  -5  -9  34   -0.00    7.66
  -5   9  35    0.24    6.06
  -5   9  36    0.00    6.72
  -5   9  37    2.08    7.26
  -5  10   1    2.20    6.78
   5 -10  -1    3.23    5.49
   5  10  -1    5.74    3.98
  -5  10   2    1.09    6.89
   5 -10  -2   -0.00    6.00
   5  10  -2    1.13    3.19
  -5  10   3    1.44    6.16
   5 -10  -3    2.67    6.48
   5  10  -3    4.62    3.71
  -5  10   4    0.00    6.01
   5 -10  -4   12.49    7.65
   5  10  -4   10.83    4.09
  -5 -10   4   15.32    6.15
  -5  10   5   -0.00    4.99
   5 -10  -5    6.48    5.93
   5  10  -5   -0.00    3.74
  -5 -10   5    5.54    5.32
  -5  10   6   21.80    8.44
   5 -10  -6   22.05    9.21
   5  10  -6   26.80    6.64
  -5 -10   6   24.11    7.50
  -5  10   7    0.71    5.94
   5 -10  -7    1.07    5.63
   5  10  -7   -0.00    4.18
  -5 -10   7    2.97    5.20
  -5  10   8    0.12    6.23
   5 -10  -8   -0.00    5.32
   5  10  -8    1.92    4.91
  -5 -10   8    7.82    6.06
  -5  10   9    3.15    6.42
   5 -10  -9    2.33    5.53
   5  10  -9    6.06    4.99
  -5 -10   9   -0.00    6.04
  -5  10  10   68.48   14.14
   5 -10 -10   83.52   15.48
   5  10 -10   85.16   12.88
  -5 -10  10   50.54   11.82
  -5  10  11    2.88    6.65
   5 -10 -11   -0.00    6.81
   5  10 -11    0.28    4.40
  -5 -10  11   -0.00    5.78
  -5  10  12    3.31    6.49
   5 -10 -12    6.18    7.17
   5  10 -12    3.30    5.41
  -5 -10  12    0.00    5.96
  -5  10  13    0.00    6.49
   5 -10 -13    6.80    6.87
   5  10 -13    2.31    5.77
  -5 -10  13   -0.00    5.69
  -5  10  14   28.26    9.68
   5 -10 -14   31.89   10.02
   5  10 -14   17.70    7.83
  -5  10  15    4.68    7.31
   5 -10 -15   -0.00    7.58
   5  10 -15    1.79    5.70
  -5  10  16   36.92   11.14
   5  10 -16   18.83    7.98
  -5 -10  16   13.97    8.54
  -5  10  17   -0.00    6.24
   5  10 -17    3.56    5.69
  -5 -10  17   -0.00    7.29
  -5  10  18    0.58    6.11
   5  10 -18    3.97    5.80
  -5 -10  18   -0.00    6.92
  -5  10  19    3.26    6.85
   5  10 -19   -0.00    5.39
  -5 -10  19   -0.00    6.94
  -5  10  20   16.74    9.19
   5  10 -20    1.92    5.54
  -5 -10  20   14.82    9.41
  -5  10  21   -0.00    5.97
   5  10 -21    0.46    5.51
  -5 -10  21   -0.00    7.23
   5  10 -22    8.00    7.40
  -5 -10  22    4.76    7.59
  -5  10  23    9.03    6.92
   5  10 -23    0.11    6.11
  -5 -10  23    0.44    8.10
  -5  10  24   11.57    8.01
   5  10 -24    0.00    7.27
  -5 -10  24    2.67    8.32
  -5  10  25    0.85    6.37
   5  10 -25    1.16    7.45
  -5 -10  25   -0.00    7.33
  -5  10  26   14.50    7.76
   5  10 -26    1.51    6.02
  -5 -10  26   18.23    9.72
  -5  10  27   -0.00    5.94
   5  10 -27    4.64    8.07
  -5 -10  27   -0.00    8.37
  -5  10  28   -0.00    6.89
   5  10 -28    1.98    7.17
  -5 -10  28    2.17    7.26
  -5  10  29    0.00    6.18
   5  10 -29   10.20    7.17
  -5 -10  29    0.00    7.44
  -5  10  30    0.00    7.08
   5  10 -30   13.76    9.07
  -5 -10  30    5.23    8.99
  -5  10  31    0.39    6.36
   5  10 -31   -0.00    6.93
  -5 -10  31    0.81    8.14
  -5  10  32   -0.00    6.58
   5  10 -32   -0.00    6.22
  -5 -10  32   10.71    8.78
  -5  10  33   -0.00    5.78
   5  10 -33    5.22    7.70
  -5 -10  33    0.99    6.93
   5  10 -34   -0.00    6.70
   5  10 -35    6.58    7.57
  -5  11   1   -0.00    6.30
   5 -11  -1    9.93    6.96
   5  11  -1   12.90    4.32
  -5  11   2   67.12   13.50
   5 -11  -2   33.06    9.99
   5  11  -2   47.77    8.30
  -5  11   3   12.25    7.34
   5 -11  -3    6.66    6.64
   5  11  -3   12.47    4.92
  -5  11   4    0.00    6.20
   5 -11  -4    3.75    7.08
   5  11  -4   -0.00    3.79
  -5  11   5    8.67    6.85
   5 -11  -5    0.00    6.08
   5  11  -5    0.00    3.52
  -5  11   6    9.76    6.81
   5 -11  -6    3.13    6.14
   5  11  -6   10.19    5.37
  -5  11   7    0.48    5.91
   5 -11  -7   -0.00    7.08
   5  11  -7   -0.00    4.92
  -5  11   8   25.93    9.36
   5 -11  -8   29.36    9.85
   5  11  -8   32.64    8.02
  -5  11   9   -0.00    5.31
   5 -11  -9   -0.00    5.51
   5  11  -9    2.28    4.84
  -5 -11   9    2.19    6.16
   5 -11 -10    3.54    5.84
   5  11 -10    1.00    4.74
  -5 -11  10   -0.00    5.23
  -5  11  11    3.47    5.73
   5 -11 -11    0.30    5.43
   5  11 -11   -0.00    4.58
  -5 -11  11   -0.00    6.26
  -5  11  12   45.27   11.41
   5 -11 -12   49.97   12.66
   5  11 -12   31.06    9.54
  -5 -11  12   40.45   11.73
  -5  11  13   -0.00    6.46
   5 -11 -13   -0.00    6.25
   5  11 -13    1.29    4.58
  -5  11  14   27.87    9.75
   5 -11 -14    5.96    7.30
   5  11 -14   10.95    6.90
  -5  11  15    4.69    6.65
   5 -11 -15    8.52    7.36
   5  11 -15    2.21    5.00
  -5 -11  15    2.66    6.09
  -5  11  16   26.16    9.70
   5 -11 -16    3.51    6.58
   5  11 -16    2.65    5.85
  -5 -11  16   10.47    8.02
  -5  11  17    8.51    7.08
   5 -11 -17    0.41    5.62
   5  11 -17   -0.00    5.93
  -5 -11  17    0.00    6.93
  -5  11  18   28.15   10.56
   5  11 -18   25.22    9.07
  -5 -11  18   18.72    9.70
  -5  11  19   -0.00    5.74
   5  11 -19    4.61    7.03
  -5 -11  19    9.75    8.06
  -5  11  20    0.00    5.84
   5  11 -20   -0.00    5.98
  -5 -11  20    0.00    7.48
  -5  11  21    8.81    7.65
   5  11 -21    0.91    5.13
  -5 -11  21   -0.00    7.71
  -5  11  22   16.61    8.87
   5  11 -22   25.94    9.37
  -5 -11  22   15.46    9.91
  -5  11  23    3.08    6.92
   5  11 -23    3.31    6.60
  -5 -11  23    8.42    8.06
  -5  11  24    2.83    7.46
   5  11 -24    3.95    6.86
  -5 -11  24    4.20    9.23
  -5  11  25    3.50    6.72
   5  11 -25    2.91    5.75
  -5 -11  25    0.00    8.94
  -5  11  26   12.14    9.02
   5  11 -26    0.00    7.01
  -5 -11  26    4.17    7.14
  -5  11  27    4.37    6.96
   5  11 -27   -0.00    7.35
  -5 -11  27   -0.00    8.09
  -5  11  28    1.36    7.02
   5  11 -28    5.52    7.58
  -5 -11  28    8.29    9.55
  -5  11  29   -0.00    6.73
   5  11 -29    0.00    6.74
  -5 -11  29   -0.00    8.54
   5  11 -30    0.36    6.74
  -5 -11  30    9.34    8.38
   5  11 -31    2.46    6.90
  -5 -11  31   -0.00    8.19
   5  11 -32    3.83    6.59
  -5 -11  32   -0.00    8.21
   5  11 -33   -0.00    6.90
   5  11 -34    8.31    7.19
   5  11 -35    1.78    7.40
  -5  12   1    0.00    6.25
   5 -12  -1   -0.00    5.42
  -5  12   2    0.57    6.55
   5 -12  -2   -0.00    5.79
   5  12  -2    0.00    3.23
  -5  12   3   -0.00    6.86
   5 -12  -3    1.96    5.57
   5  12  -3    3.42    4.09
  -5  12   4   53.74   12.90
   5 -12  -4   30.61   10.16
   5  12  -4   39.49    8.14
  -5  12   5    3.41    6.16
   5 -12  -5    3.80    5.98
   5  12  -5    3.54    4.55
  -5  12   6   10.77    7.08
   5 -12  -6    6.20    6.74
   5  12  -6    3.35    4.52
  -5  12   7   -0.00    5.18
   5 -12  -7    3.28    6.72
   5  12  -7    0.00    4.12
  -5  12   8    2.57    6.04
   5 -12  -8    0.18    6.17
   5  12  -8    0.00    4.61
  -5  12   9    6.30    6.56
   5 -12  -9    4.91    6.64
   5  12  -9    0.00    4.81
  -5  12  10   21.32    8.84
   5 -12 -10   19.10    8.50
   5  12 -10   16.58    7.01
  -5  12  11    1.42    5.90
   5 -12 -11   -0.00    6.17
   5  12 -11   -0.00    5.09
   5 -12 -12    4.47    6.44
   5  12 -12   -0.00    5.13
  -5  12  13    2.66    5.84
   5 -12 -13   -0.00    5.74
   5  12 -13    0.00    5.78
  -5  12  14    0.00    6.34
   5 -12 -14    5.11    7.11
   5  12 -14   10.33    6.75
  -5 -12  14    0.00    5.88
  -5  12  15    0.98    6.34
   5 -12 -15   -0.00    6.92
   5  12 -15    7.60    6.16
  -5 -12  15    3.30    6.03
  -5  12  16   28.23   10.04
   5 -12 -16    2.86    6.94
   5  12 -16   15.70    7.72
  -5 -12  16   22.99    8.94
  -5  12  17    6.74    7.65
   5 -12 -17    7.56    7.08
   5  12 -17   -0.00    5.69
  -5 -12  17    0.00    5.71
  -5  12  18   -0.00    6.67
   5 -12 -18    0.00    6.83
   5  12 -18   -0.00    5.89
  -5 -12  18    2.90    6.72
  -5  12  19    4.63    6.42
   5 -12 -19   -0.00    7.64
   5  12 -19    0.00    5.40
  -5 -12  19    2.59    7.69
  -5  12  20    4.25    6.94
   5 -12 -20   26.53    9.81
   5  12 -20   27.18    9.42
  -5 -12  20   -0.00    6.55
  -5  12  21    3.80    7.51
   5  12 -21    1.33    5.86
  -5 -12  21    0.21    7.77
  -5  12  22   -0.00    6.34
   5  12 -22   -0.00    6.29
  -5 -12  22    0.00    7.19
  -5  12  23    4.00    7.68
   5  12 -23   -0.00    6.42
  -5 -12  23    2.20    6.88
  -5  12  24    7.21    7.70
   5  12 -24   -0.00    5.55
  -5 -12  24   -0.00    7.26
  -5  12  25    0.19    7.43
   5  12 -25   -0.00    6.98
  -5 -12  25    6.20    9.10
   5  12 -26    0.00    5.59
  -5 -12  26    5.42    9.09
   5  12 -27    3.43    7.16
  -5 -12  27    2.26    8.61
   5  12 -28   -0.00    6.64
  -5 -12  28    3.34    8.14
   5  12 -29    3.53    6.65
  -5 -12  29   -0.00    9.61
   5  12 -30   -0.00    6.37
  -5 -12  30    1.95    8.63
   5  12 -31    3.10    6.46
  -5 -12  31    0.43    8.85
  -5  13   1    6.89    7.23
   5 -13  -1    4.93    6.99
   5  13  -1   13.49    4.79
  -5  13   2   33.00   10.62
   5 -13  -2   30.01   10.76
   5  13  -2   28.36    6.67
  -5  13   3    3.83    6.92
   5 -13  -3    3.60    7.09
   5  13  -3    3.94    4.00
  -5  13   4   22.37    9.11
   5 -13  -4    9.71    7.06
   5  13  -4    9.69    5.11
  -5  13   5   -0.00    6.21
   5 -13  -5   -0.00    5.84
   5  13  -5    0.11    4.12
  -5  13   6   27.57    9.91
   5 -13  -6   28.08    9.62
   5  13  -6   29.06    7.59
  -5  13   7   -0.00    5.50
   5 -13  -7    2.40    7.18
   5  13  -7   -0.00    4.15
  -5  13   8   21.34    9.79
   5 -13  -8   14.57    8.36
   5  13  -8    4.98    5.08
  -5  13   9   -0.00    6.05
   5 -13  -9    2.40    7.22
   5  13  -9   -0.00    5.01
  -5  13  10    2.22    6.45
   5 -13 -10    4.65    6.52
   5  13 -10    4.73    5.37
  -5  13  11    3.49    6.16
   5 -13 -11    4.86    7.13
   5  13 -11    0.00    5.00
  -5  13  12   10.99    7.68
   5 -13 -12   14.29    8.05
   5  13 -12   14.18    7.17
   5 -13 -13    4.11    7.30
   5  13 -13    8.18    6.18
   5 -13 -14    5.59    6.83
   5  13 -14    2.13    6.52
   5 -13 -15    5.01    6.75
   5  13 -15    3.40    6.12
  -5  13  16    0.80    6.86
   5 -13 -16    8.23    6.42
   5  13 -16    0.43    5.92
  -5  13  17    0.62    6.07
   5 -13 -17    1.57    6.84
   5  13 -17    0.00    6.32
  -5  13  18   13.47    8.91
   5 -13 -18    0.31    6.96
   5  13 -18    0.34    5.93
  -5  13  19   -0.00    6.86
   5 -13 -19    1.79    6.73
   5  13 -19    3.16    6.81
  -5  13  20   -0.00    7.23
   5 -13 -20   -0.00    6.03
   5  13 -20    2.26    5.65
  -5  13  21    1.52    7.60
   5  13 -21    0.00    7.40
   5  13 -22   13.71    7.91
  -5 -13  22   15.39    9.62
   5  13 -23   -0.00    6.46
  -5 -13  23    0.94    7.45
   5  13 -24    1.54    6.35
  -5 -13  24    2.17    8.62
   5  13 -25   -0.00    6.79
  -5 -13  25   10.23   10.11
   5  13 -26    4.18    6.83
  -5 -13  26    1.52    6.91
   5  13 -27    8.10    7.51
  -5 -13  27   -0.00    8.73
   5  13 -28    3.51    8.70
  -5 -13  28   -0.00    9.40
  -5 -13  29   -0.00    7.91
  -5 -13  30   -0.00    8.22
  -5  14   1    4.01    6.71
   5 -14  -1    1.41    6.97
   5  14  -1   -0.00    3.35
  -5  14   2    5.94    6.09
   5 -14  -2    0.21    6.16
   5  14  -2   -0.00    3.63
  -5  14   3    1.78    7.28
   5 -14  -3    7.28    7.58
   5  14  -3    2.90    3.91
  -5  14   4    2.46    6.21
   5 -14  -4    7.06    7.09
   5  14  -4   19.70    6.10
  -5  14   5   17.60    8.65
   5 -14  -5    4.82    6.98
   5  14  -5    2.66    4.36
  -5  14   6   11.37    7.78
   5 -14  -6   14.39    7.53
   5  14  -6    9.58    5.67
  -5  14   7    0.90    5.81
   5 -14  -7    0.68    5.05
   5  14  -7    6.78    5.56
  -5  14   8    0.89    4.98
   5 -14  -8    0.67    4.65
   5  14  -8    2.33    4.91
  -5  14   9    7.51    6.78
   5 -14  -9    0.00    6.46
   5  14  -9    0.00    4.56
  -5  14  10    1.40    6.37
   5 -14 -10   12.03    8.57
   5  14 -10    8.82    5.94
  -5  14  11   -0.00    6.31
   5 -14 -11    6.40    6.64
   5  14 -11    8.61    5.75
  -5  14  12    2.30    7.02
   5 -14 -12    0.00    6.21
   5  14 -12   -0.00    5.58
  -5  14  13    0.69    5.81
   5 -14 -13   -0.00    6.09
   5  14 -13   -0.00    5.63
  -5  14  14    4.31    6.49
   5 -14 -14   10.68    7.48
   5  14 -14    6.16    5.97
   5 -14 -15   14.44    8.07
   5  14 -15    6.12    6.16
   5  14 -16    1.31    5.81
   5  14 -17    0.00    6.11
   5  14 -18    3.43    5.82
   5  14 -19    5.19    7.28
   5  14 -20    0.06    6.20
   5  14 -21   -0.00    6.12
   5  14 -22    6.28    7.37
   5  14 -23    1.30    7.26
   5  14 -24    2.07    7.14
  -5  15   1    0.00    6.33
   5 -15  -1    0.00    6.74
   5  15  -1    5.12    4.23
  -5  15   2   12.52    8.31
   5 -15  -2   10.46    7.76
   5  15  -2   -0.00    3.64
  -5  15   3    0.00    6.33
   5 -15  -3    3.05    6.67
   5  15  -3    9.45    4.65
  -5  15   4   -0.00    6.31
   5 -15  -4    0.75    6.78
   5  15  -4    2.42    4.52
  -5  15   5    8.69    7.93
   5 -15  -5    1.20    6.59
   5  15  -5    5.27    5.20
  -5  15   6    2.24    5.80
   5 -15  -6    2.66    6.17
   5  15  -6    6.82    5.36
  -5  15   7    5.24    7.05
   5 -15  -7    6.02    6.26
   5  15  -7    2.24    5.04
  -5  15   8   -0.00    6.10
   5 -15  -8    4.79    6.76
   5  15  -8    3.20    5.12
  -5  15   9    3.95    6.18
   5 -15  -9    7.45    6.83
   5  15  -9    0.96    4.63
  -5  15  10   -0.00    4.84
   5 -15 -10    3.92    6.58
   5  15 -10    0.16    4.57
  -5  15  11    0.92    5.46
   5  15 -11    0.00    4.91
  -5  15  12    8.45    7.98
   5  15 -12    4.12    5.80
  -5  15  13    2.75    5.17
   5  15 -13   -0.00    4.82
  -5  15  14   -0.00    8.00
   5  15 -14    0.00    4.61
  -5  15  15    4.79    7.86
   5  15 -15   -0.00    4.65
  -5  15  16   -0.00    6.65
   5  15 -16    1.23    6.80
   5  15 -17    6.48    6.41
   5  15 -18   -0.00    6.19
   5  15 -19    0.00    6.87
  -5  16   1   -0.00    6.36
   5 -16  -1   10.19    8.06
   5  16  -1   -0.00    3.45
  -5  16   2    0.73    6.41
   5 -16  -2    2.35    7.13
   5  16  -2    5.26    4.44
  -5  16   3   -0.00    7.25
   5 -16  -3    0.00    7.49
   5  16  -3    2.68    4.27
  -5  16   4    5.81    6.44
   5 -16  -4   -0.00    5.36
   5  16  -4   -0.00    4.24
  -5  16   5    0.93    6.71
   5 -16  -5   -0.00    6.55
   5  16  -5    0.00    4.54
  -5  16   6    5.95    6.95
   5  16  -6    3.08    4.67
  -5  16   7    1.91    7.02
   5  16  -7   -0.00    4.24
  -5  16   8   -0.00    5.35
   5  16  -8   -0.00    4.27
  -5  16   9    3.09    7.29
   5  16  -9    2.34    5.27
  -5  16  10    0.65    7.10
   5  16 -10    1.88    5.14
  -5  16  11   -0.00    5.04
   5  16 -11   -0.00    5.05
  -5  16  12   -0.00    5.95
   5  16 -12   -0.00    4.65
  -5  16  13    3.42    6.23
   5  16 -13   -0.00    5.43
  -5  16  14    0.00    6.32
   5  16 -14    2.25    6.19
  -5  16  15    0.44    6.17
  -5  17   1    0.00    8.30
   5  17  -1   -0.00    3.79
  -5  17   2    4.78    7.11
   5  17  -2    7.24    5.03
  -5  17   3    0.57    8.35
   5  17  -3    2.39    4.03
  -5  17   4   -0.00    6.82
   5  17  -4    0.71    4.19
  -5  17   5    5.48    7.26
   5  17  -5    1.35    4.69
  -5  17   6   -0.00    7.15
   5  17  -6    6.21    5.17
  -5  17   7    0.00    6.15
   5  17  -7    5.27    5.78
  -5  17   8    4.68    7.76
   5  17  -8    0.00    5.51
  -4   0   1    1.06    3.40
  -4   0   1   -0.00    3.11
   4   0  -1    2.30    3.23
   4   0  -1   -0.00    3.33
  -4   0   2   24.00    5.44
  -4   0   2   15.23    4.60
   4   0  -2   14.27    4.39
   4   0  -2   12.75    4.99
  -4   0   3   -0.00    3.82
  -4   0   3    3.83    3.59
   4   0  -3    0.00    3.51
   4   0  -3    1.70    3.51
  -4   0   4 1035.13   85.73
  -4   0   4 1112.27   85.94
   4   0  -4 1104.82   85.73
   4   0  -4 1086.51   86.34
  -4   0   5   -0.00    3.53
  -4   0   5   -0.00    3.63
   4   0  -5   -0.00    3.80
   4   0  -5    2.91    4.42
  -4   0   6  500.26   49.00
  -4   0   6  831.30   51.65
   4   0  -6  562.55   49.34
   4   0  -6  559.80   49.98
  -4   0   7    3.62    4.52
  -4   0   7    0.89    3.63
   4   0  -7   -0.00    4.74
   4   0  -7    1.87    4.48
  -4   0   8 2356.97  181.19
  -4   0   8 2411.20  181.05
   4   0  -8 2322.67  180.89
   4   0  -8 2282.60  181.45
  -4   0   9    1.41    5.92
  -4   0   9    1.47    4.86
[truncated: 817,337 more chars]
