# Supplementary material for: LED-pump-X-ray-multiprobe crystallography for sub-second timescales
Source: Commun Chem. 2022 Aug 26;5:102. doi: 10.1038/s42004-022-00716-1 (PMC9814726; doi:10.1038/s42004-022-00716-1)
Supplement: Supplementary file 14 — Supplementary Data 5 [file 42004_2022_716_MOESM14_ESM.zip › 260K_8s/260K_8s_t6_decay.wilson.csv]

-3.260103	0.021075
-3.533724	0.040524
-3.659439	0.059972
-3.949585	0.07942
-4.160153	0.098868
-4.304453	0.118316
-4.419441	0.137765
-4.598832	0.157213
-4.911437	0.176661
-5.164028	0.196109
-5.449712	0.215558
-5.661152	0.235006
-5.800484	0.254454
-5.943326	0.273902
-6.085084	0.29335
-6.222955	0.312799
-6.333503	0.332247
-6.46324	0.351695
-6.587206	0.371143
#Title = Wilson plot
#y_label = sin^2(theta)/lambda^2
#x_label = ln(<Fo^2>)/(Fexp^2)
#y = -0.101*x -0.316
#fit_y_intercept = -0.316
#fit_slope = -0.101
#B = 4.904
#K = 23.475
#<|E^2-1|> = 0.962
#%|E| > 2 = 3.972
