# Supplementary material for: LED-pump-X-ray-multiprobe crystallography for sub-second timescales
Source: Commun Chem. 2022 Aug 26;5:102. doi: 10.1038/s42004-022-00716-1 (PMC9814726; doi:10.1038/s42004-022-00716-1)
Supplement: Supplementary file 14 — Supplementary Data 5 [file 42004_2022_716_MOESM14_ESM.zip › 260K_8s/260K_8s_t7_decay.hkl]

  16   0  -5   -0.00    7.39
  16   0  -6   10.35    8.45
 -16   0   7    0.65    8.60
  16   0  -7   16.06    9.43
 -16   0   8    2.39    7.57
  16   0  -8   -0.00    8.64
 -16   0   9    0.00    7.52
  16   0  -9    2.04    7.15
 -16   0  10    0.00    7.48
  16   0 -10   -0.00    7.26
 -16   0  11    6.06    7.77
  16   0 -11    2.45    7.74
 -16   0  12   -0.00    6.77
  16   0 -12   -0.00    6.76
 -16   0  13    2.74    8.15
  16   0 -13   -0.00    7.47
 -16   0  14   -0.00    7.31
 -16   0  15   11.36    9.51
  16  -1  -1   -0.00    7.01
  16  -1  -2    8.14    8.08
  16  -1  -3   -0.00    8.01
  16  -1  -3    3.01    8.64
  16  -1  -4   -0.00    7.77
  16  -1  -4    6.85    6.88
  16  -1  -5   -0.00    8.20
  16  -1  -5   -0.00    6.61
  16  -1  -6   -0.00    7.42
  16  -1  -6    0.00    7.08
 -16   1   7    0.24    6.89
  16  -1  -7    4.64    9.20
  16  -1  -7    0.00    7.67
 -16   1   8    0.00    7.48
  16  -1  -8    4.02    8.08
  16  -1  -8   -0.00    7.28
 -16   1   9    0.42    7.63
  16  -1  -9   -0.00    6.80
  16  -1  -9   -0.00    7.42
 -16   1  10   -0.00    6.99
  16  -1 -10   -0.00    7.46
  16  -1 -10   -0.00    7.71
  16   1 -10    0.85    7.44
 -16   1  11   -0.00    6.45
  16  -1 -11   -0.00    7.57
  16  -1 -11    7.29    8.36
  16   1 -11   -0.00    7.72
 -16   1  12    0.00    6.39
  16  -1 -12    1.19    6.54
  16   1 -12    0.67    7.50
 -16  -1  12    9.02    9.20
 -16   1  13   -0.00    7.43
  16   1 -13    0.00    6.83
 -16  -1  13    0.00    8.14
 -16  -1  14    2.42    8.84
 -16  -1  15    0.00    8.72
 -16  -1  16   -0.00    7.56
  16  -2  -1   19.16   10.39
  16  -2  -1    5.60    8.86
  16  -2  -2    3.13    8.30
  16  -2  -2   -0.00    7.68
  16  -2  -3    6.65    8.62
  16  -2  -3   -0.00    7.84
  16  -2  -4    0.91    7.87
  16  -2  -4    3.96    7.06
  16  -2  -5   -0.00    7.47
  16  -2  -5    6.65    8.41
  16  -2  -6   -0.00    7.66
  16  -2  -6   -0.00    6.69
 -16   2   7    5.71    7.59
  16  -2  -7   -0.00    6.90
  16  -2  -7    2.29    7.31
 -16   2   8    3.27    7.02
  16  -2  -8    3.03    7.81
  16  -2  -8   -0.00    8.47
 -16   2   9    0.09    7.43
  16  -2  -9    0.00    7.75
  16  -2  -9    2.28    8.22
 -16   2  10    7.47    8.24
  16  -2 -10   -0.00    6.94
  16  -2 -10    9.16    8.01
 -16   2  11    2.95    8.32
  16  -2 -11   -0.00    7.21
  16  -2 -12   -0.00    8.67
  16  -2 -13    3.09    8.97
  16  -2 -14    0.20    6.40
  16  -2 -15    0.00    6.92
  16  -3  -1    5.88    7.58
  16  -3  -1   13.28    9.78
  16  -3  -2   -0.00    6.67
  16  -3  -2   -0.00    7.56
  16  -3  -3    1.47    7.07
  16  -3  -3   -0.00    6.95
  16  -3  -4    6.08    9.51
  16  -3  -4    0.00    7.31
  16  -3  -5    4.79    9.08
  16  -3  -5    2.87    9.45
  16  -3  -6    5.70    8.28
  16  -3  -6   10.83    9.16
  16  -3  -7   -0.00    6.34
  16  -3  -7    7.42    9.31
 -16   3   8    3.33    7.21
  16  -3  -8   -0.00    8.05
  16  -3  -9   -0.00    8.11
  16  -3 -10    0.00    8.32
  16  -3 -11   -0.00    7.88
  16  -3 -12    7.95    8.59
  16  -3 -13    3.16    8.04
  16  -3 -14    0.00    7.98
  16  -4  -1   -0.00    7.15
  16  -4  -1   -0.00    8.14
  16  -4  -2    0.00    8.28
  16  -4  -2   -0.00    8.56
  16  -4  -3    3.22    9.11
  16  -4  -4    4.50    8.72
  16  -4  -5   -0.00    8.06
  16  -4  -6    7.46    9.38
  16  -4  -7    1.97    9.06
  16  -4  -8    0.24    7.85
  16  -4  -9   -0.00    7.62
  16  -4 -10    5.42    8.11
  16  -4 -11    0.00    8.22
  16  -5  -3   -0.00    7.63
  16  -5  -4    7.77    8.82
  16  -5  -5    0.00    8.23
  16  -5  -6    6.27    8.57
  16  -5  -7    5.57    9.80
  15   0  -1    5.91    7.25
  15   0  -1    2.68    8.55
  15   0  -2   -0.00    6.89
  15   0  -2    3.73    7.01
  15   0  -3    5.49    7.99
  15   0  -3    6.16    7.04
  15   0  -4    3.70    8.48
  15   0  -4   -0.00    7.65
 -15   0   5    3.76    8.09
  15   0  -5    2.17    7.16
  15   0  -5    4.18    6.14
 -15   0   6    0.69    6.19
  15   0  -6    4.74    7.21
  15   0  -6   -0.00    6.78
 -15   0   7   -0.00    7.21
  15   0  -7   -0.00    5.48
  15   0  -7    1.08    7.02
 -15   0   8    8.73    7.98
  15   0  -8    5.21    8.30
  15   0  -8   -0.00    6.98
 -15   0   9   10.15    9.65
  15   0  -9    1.26    7.51
  15   0  -9    7.22    8.42
 -15   0  10   12.00    8.47
  15   0 -10   -0.00    8.00
  15   0 -10   -0.00    6.32
 -15   0  11   -0.00    6.91
  15   0 -11   -0.00    6.85
  15   0 -11    2.45    5.64
 -15   0  12   -0.00    7.66
  15   0 -12   -0.00    6.43
 -15   0  13    5.33    7.17
  15   0 -13    5.60    7.42
 -15   0  14    0.00    6.16
  15   0 -14    2.99    8.13
 -15   0  15   19.29    9.95
  15   0 -15   -0.00    7.93
 -15   0  16   -0.00    8.06
  15   0 -16    0.00    8.67
 -15   0  17    8.31    8.41
  15   0 -17   -0.00    8.45
 -15   0  18    0.00    8.19
  15   0 -18    6.29    8.20
 -15   0  19   14.14    9.53
  15   0 -19    4.78    8.17
  15   0 -20    3.03    8.23
  15   0 -21   -0.00    7.44
  15   0 -22    4.38    8.60
  15  -1  -1    6.99    9.07
  15  -1  -1    6.11    7.35
  15   1  -1    9.45    7.87
  15  -1  -2   -0.00    7.15
  15  -1  -2    1.72    7.23
  15   1  -2    2.24    7.51
  15  -1  -3   -0.00    7.08
  15  -1  -3   -0.00    7.74
  15   1  -3    0.00    8.48
  15  -1  -4   -0.00    6.57
  15  -1  -4   -0.00    7.94
  15   1  -4   -0.00    6.52
  15   1  -4    4.42    7.37
 -15   1   5   10.51    9.21
  15  -1  -5    6.01    8.15
  15  -1  -5    0.73    7.10
  15   1  -5    9.90    8.83
  15   1  -5    8.83    8.94
 -15   1   6   -0.00    6.13
  15  -1  -6    0.92    6.94
  15  -1  -6    7.24    8.34
  15   1  -6   -0.00    5.87
  15   1  -6    0.00    6.80
 -15  -1   6    0.21    6.06
 -15   1   7    5.21    6.49
  15  -1  -7    4.96    7.67
  15  -1  -7    3.51    7.57
  15   1  -7    4.57    8.08
  15   1  -7    0.00    5.77
 -15  -1   7   10.82    8.50
 -15   1   8    0.27    6.67
  15  -1  -8   -0.00    8.21
  15  -1  -8    6.88    7.92
  15   1  -8   10.35    8.98
  15   1  -8    5.51    7.27
 -15  -1   8   -0.00    6.33
 -15   1   9    4.11    8.86
  15  -1  -9    1.95    6.65
  15  -1  -9    3.93    8.31
  15   1  -9    0.00    8.23
  15   1  -9   -0.00    5.56
 -15  -1   9   -0.00    6.74
 -15   1  10   -0.00    7.51
  15  -1 -10    6.03    7.63
  15  -1 -10   -0.00    7.27
  15   1 -10    2.54    7.60
  15   1 -10    7.51    6.93
 -15  -1  10    3.18    7.17
 -15   1  11   -0.00    7.57
  15  -1 -11   -0.00    7.50
  15  -1 -11   -0.00    6.49
  15   1 -11    5.43    7.22
 -15  -1  11    0.00    7.82
 -15   1  12   -0.00    7.75
  15  -1 -12    4.96    7.85
  15  -1 -12   -0.00    7.14
  15   1 -12    5.14    8.48
 -15  -1  12   -0.00    6.65
 -15   1  13   -0.00    8.88
  15  -1 -13    0.00    6.72
  15   1 -13   -0.00    7.07
 -15  -1  13    2.26    7.03
 -15   1  14    3.49    8.14
  15  -1 -14   -0.00    7.00
  15   1 -14   -0.00    6.89
 -15  -1  14    5.99    7.51
 -15   1  15    4.77    8.00
  15  -1 -15   -0.00    8.21
  15   1 -15    3.51    8.37
 -15  -1  15    8.86    9.03
 -15   1  16    0.00    8.20
  15  -1 -16   -0.00    8.40
  15   1 -16   -0.00    8.69
 -15  -1  16   -0.00    9.03
 -15   1  17    0.98    7.61
  15  -1 -17    2.56    7.86
  15   1 -17    1.99    7.41
 -15  -1  17    8.09    9.60
 -15   1  18   -0.00    7.88
  15  -1 -18    0.00    9.32
  15   1 -18    2.81    7.43
 -15  -1  18    1.56    6.17
  15  -1 -19    1.97    8.48
  15   1 -19   -0.00    8.50
 -15  -1  19   -0.00    7.84
  15  -1 -20    4.14    8.75
  15   1 -20    2.89    8.30
 -15  -1  20   -0.00    8.08
  15  -1 -21    3.26    8.01
  15  -2  -1    0.00    7.14
  15  -2  -1    1.40    5.92
  15   2  -1    0.63    6.80
  15  -2  -2   -0.00    7.54
  15  -2  -2    0.36    7.90
  15   2  -2    5.59    6.34
  15  -2  -3   13.23    8.80
  15  -2  -3   13.22    9.01
  15   2  -3    1.62    6.07
  15  -2  -4   -0.00    6.99
  15  -2  -4    9.19    8.66
  15   2  -4   -0.00    6.51
  15  -2  -5    4.79    9.50
  15  -2  -5    1.42    8.11
  15   2  -5   10.86    9.38
 -15   2   6   -0.00    9.64
  15  -2  -6    8.95    8.09
  15  -2  -6    2.16    7.93
  15   2  -6    4.63    6.80
 -15   2   7    6.49    7.86
  15  -2  -7    7.85    8.67
  15  -2  -7    4.98    7.46
  15   2  -7    4.46    8.94
 -15   2   8    0.28    6.52
  15  -2  -8    3.54    8.28
  15  -2  -8   -0.00    7.30
  15   2  -8   12.43    7.70
 -15   2   9    0.00    6.98
  15  -2  -9    1.39    7.03
  15  -2  -9    4.73    8.40
  15   2  -9   -0.00    7.09
  15   2  -9    1.94    7.51
 -15   2  10   -0.00    6.71
  15  -2 -10   -0.00    6.87
  15  -2 -10    0.00    5.94
  15   2 -10    0.03    6.25
  15   2 -10   13.32    9.01
 -15   2  11    2.28    7.35
  15  -2 -11    1.65    7.66
  15  -2 -11    5.10    7.14
  15   2 -11    3.95    7.15
 -15  -2  11    2.62    6.81
 -15   2  12   -0.00    7.51
  15  -2 -12   -0.00    6.10
  15  -2 -12    0.13    6.23
  15   2 -12    4.47    8.11
 -15  -2  12   -0.00    6.76
 -15   2  13    7.10    8.86
  15  -2 -13   -0.00    7.35
  15  -2 -13   -0.00    6.63
  15   2 -13   -0.00    8.96
 -15  -2  13   -0.00    8.11
 -15   2  14    2.28    7.87
  15  -2 -14    0.07    6.97
  15  -2 -14   -0.00    6.46
  15   2 -14    8.68    8.61
 -15  -2  14    0.00    7.08
 -15   2  15    4.31    7.94
  15  -2 -15    1.34    5.95
  15   2 -15   -0.00    7.11
 -15  -2  15    2.31    7.26
 -15   2  16   -0.00    6.98
  15  -2 -16    2.12    6.97
  15   2 -16    0.92    7.19
 -15  -2  16   -0.00    7.22
  15  -2 -17    2.04    7.43
  15   2 -17    6.51    8.09
 -15  -2  17    5.57    7.82
  15  -2 -18    2.60    7.26
 -15  -2  18    5.52    8.44
  15  -2 -19    6.66    8.97
 -15  -2  19    9.89    8.91
 -15  -2  20    0.00    7.57
  15  -3  -1    0.00    8.05
  15  -3  -1    3.59    8.02
  15   3  -1    7.98    8.58
  15  -3  -2   -0.00    8.45
  15  -3  -2    4.69    7.57
  15   3  -2    0.00    5.98
  15  -3  -3    0.86    7.89
  15  -3  -3   -0.00    6.86
  15   3  -3   -0.00    7.71
  15  -3  -4    5.23    8.03
  15  -3  -4    1.35    6.51
  15   3  -4   -0.00    6.45
  15  -3  -5   -0.00    7.34
  15  -3  -5   -0.00    6.52
  15   3  -5   12.27    9.09
  15  -3  -6    7.12    7.60
  15  -3  -6   10.76    9.89
  15   3  -6   -0.00    8.35
 -15   3   7    2.11    7.22
  15  -3  -7   -0.00    7.06
  15  -3  -7    3.91    6.94
  15   3  -7    0.00    8.12
 -15   3   8   -0.00    6.42
  15  -3  -8    0.00    8.31
  15  -3  -8    6.90    8.90
  15   3  -8    3.59    8.20
 -15   3   9    0.00    6.84
  15  -3  -9    2.70    8.55
  15  -3  -9   -0.00    7.07
  15   3  -9    1.10    6.92
 -15   3  10    1.95    7.46
  15  -3 -10    0.00    6.94
  15  -3 -10   -0.00    7.87
  15   3 -10    4.54    7.55
 -15   3  11    8.02    9.75
  15  -3 -11    6.70    9.12
  15  -3 -11   18.29   11.49
  15   3 -11   11.42    9.17
 -15   3  12   12.49    9.65
  15  -3 -12    4.12    7.64
  15  -3 -12    5.16    7.45
  15   3 -12   -0.00    6.82
 -15   3  13    4.07    8.48
  15  -3 -13   -0.00    8.64
  15  -3 -13   14.48    9.63
  15   3 -13    0.00    6.85
 -15   3  14   -0.00    9.19
  15  -3 -14    0.65    6.84
  15  -3 -14   -0.00    8.37
  15   3 -14    0.00    6.78
 -15   3  15    0.00    9.04
  15  -3 -15   -0.00    5.86
  15  -3 -16   -0.00    8.20
 -15  -3  17    4.25    8.09
 -15  -3  18    2.92    8.75
 -15  -3  19   -0.00    8.57
 -15  -3  20   -0.00    7.93
 -15  -3  21   -0.00    8.17
  15  -4  -1   -0.00    7.37
  15  -4  -1   -0.00    8.57
  15   4  -1   -0.00    6.37
  15  -4  -2    0.54    8.36
  15  -4  -2    2.31    8.23
  15   4  -2    3.55    6.28
  15  -4  -3   11.31    9.93
  15  -4  -3    0.00    7.98
  15   4  -3    0.00    7.38
  15  -4  -4    1.25    7.36
  15  -4  -4    6.29    8.61
  15   4  -4    3.10    6.69
  15  -4  -5    4.96    9.15
  15  -4  -5   -0.00    8.36
  15   4  -5    0.00    7.18
  15  -4  -6   -0.00    9.24
  15  -4  -6    0.92    7.40
  15   4  -6   -0.00    7.69
  15  -4  -7   -0.00    7.14
  15  -4  -7   -0.00    7.58
  15   4  -7    0.00    7.09
 -15   4   8    2.78    8.47
  15  -4  -8   -0.00    6.39
  15  -4  -8    6.83    8.77
  15   4  -8    1.14    7.49
 -15   4   9    1.97    7.86
  15  -4  -9    4.59    8.74
  15  -4  -9    6.10    8.83
  15   4  -9    3.62    6.87
 -15   4  10   10.69    9.11
  15  -4 -10   -0.00    6.26
  15  -4 -10    7.04    9.20
  15   4 -10    0.49    6.04
 -15   4  11   -0.00    7.89
  15  -4 -11    2.48    8.12
  15  -4 -11    6.17    8.13
 -15   4  12    2.01    8.67
  15  -4 -12    0.59    7.69
  15  -4 -12    0.00    7.85
 -15   4  13    7.78    8.18
  15  -4 -13    9.74    8.65
  15  -5  -1   -0.00    9.13
  15   5  -1   -0.00    6.51
  15  -5  -2   11.50    9.55
  15  -5  -2    6.38    8.93
  15   5  -2    0.00    7.47
  15  -5  -3    7.22    7.84
  15  -5  -3   -0.00    9.14
  15   5  -3    2.82    7.30
  15  -5  -4    2.10    7.88
  15  -5  -4    0.00    7.94
  15  -5  -5   -0.00    8.05
  15  -5  -5    4.27    8.13
  15  -5  -6    0.54    7.60
  15  -5  -6   -0.00    7.73
  15  -5  -7   20.18   11.00
  15  -5  -7   -0.00    8.48
  15  -5  -8    0.00    7.43
  15  -5  -8   -0.00    8.05
 -15   5   9    4.30    8.03
  15  -5  -9    0.00    8.18
  15  -5  -9   -0.00    7.92
 -15   5  10    0.00    7.32
  15  -6  -1    0.00    7.43
  15  -6  -2   15.09    9.35
  15  -6  -3    1.66    7.11
  15  -6  -3    0.04    7.62
  15  -6  -4    0.00    9.36
  15  -6  -4   -0.00    6.98
  14   0  -1    0.96    7.87
  14   0  -1    0.53    6.67
  14   0  -2   24.83   10.40
  14   0  -2    8.12    8.06
 -14   0   3    7.54    7.16
  14   0  -3    0.72    7.08
  14   0  -3    1.25    6.61
 -14   0   4   21.85    9.86
  14   0  -4   16.65    9.65
  14   0  -4    7.61    8.84
 -14   0   5   -0.00    6.16
  14   0  -5    2.43    6.67
  14   0  -5    2.62    6.98
 -14   0   6    0.00    8.12
  14   0  -6    4.65    6.93
  14   0  -6    0.00    7.36
 -14   0   7   -0.00    7.28
  14   0  -7   -0.00    7.47
  14   0  -7   -0.00    5.09
 -14   0   8   -0.00    7.46
  14   0  -8   -0.00    6.99
  14   0  -8    1.56    5.20
 -14   0   9    0.00    7.59
  14   0  -9   -0.00    6.31
  14   0  -9   -0.00    5.35
 -14   0  10   -0.00    7.39
  14   0 -10    2.07    5.85
 -14   0  11    3.89    7.27
  14   0 -11    7.80    7.93
 -14   0  12   -0.00    7.78
  14   0 -12    3.68    8.30
 -14   0  13   -0.00    6.87
  14   0 -13   -0.00    7.44
 -14   0  14    5.56    8.68
  14   0 -14    6.45   10.25
 -14   0  15    2.59    7.23
  14   0 -15    0.41    7.01
 -14   0  16   -0.00    7.26
  14   0 -16    0.00    7.34
 -14   0  17   -0.00    7.77
  14   0 -17    2.51    6.96
 -14   0  18    7.67    8.52
  14   0 -18    2.12    7.28
 -14   0  19    0.00    7.93
  14   0 -19    2.66    7.35
 -14   0  20    2.71    6.90
  14   0 -20    6.21    8.99
 -14   0  21   12.50    9.17
  14   0 -21    4.81    8.25
 -14   0  22   -0.00    7.59
  14   0 -22    0.00    8.73
  14   0 -23    1.30    7.81
  14   0 -24   -0.00    7.21
  14  -1  -1    0.00    6.71
  14  -1  -1    1.41    7.22
  14   1  -1   -0.00    6.30
  14   1  -1    9.07    7.39
  14  -1  -2    0.00    7.49
  14  -1  -2    0.65    6.94
  14   1  -2   -0.00    6.73
  14   1  -2   -0.00    5.73
  14  -1  -3    1.76    6.01
  14  -1  -3    3.77    7.10
  14   1  -3    4.11    8.29
  14   1  -3    3.25    6.30
 -14  -1   3   -0.00    6.27
 -14   1   4   14.11    9.22
  14  -1  -4    0.00    7.20
  14  -1  -4    0.00    7.24
  14   1  -4    6.54    7.68
  14   1  -4    2.64    7.88
 -14  -1   4    1.17    6.97
 -14   1   5   -0.00    6.08
  14  -1  -5    1.91    7.40
  14  -1  -5    6.47    8.09
  14   1  -5   -0.00    7.28
  14   1  -5   -0.00    6.90
 -14  -1   5   -0.00    7.17
 -14   1   6   16.33    9.45
  14  -1  -6    2.09    8.63
  14  -1  -6    9.84    8.30
  14   1  -6    9.84    9.09
  14   1  -6   17.65    8.93
 -14  -1   6    9.18    7.86
 -14   1   7    0.00    6.29
  14  -1  -7   -0.00    7.56
  14  -1  -7   -0.00    7.42
  14   1  -7    7.96    7.86
  14   1  -7    1.50    5.62
 -14  -1   7    0.27    6.30
 -14   1   8    0.00    5.86
  14  -1  -8    0.00    7.04
  14  -1  -8   10.82    7.65
  14   1  -8    1.81    6.91
  14   1  -8    1.26    6.27
 -14  -1   8    6.35    7.12
 -14   1   9    4.11    8.13
  14  -1  -9    0.00    7.14
  14  -1  -9    3.89    7.05
  14   1  -9    4.63    6.39
  14   1  -9    2.57    6.47
 -14  -1   9    0.28    6.78
 -14   1  10   13.81    9.19
  14  -1 -10   -0.00    7.93
  14  -1 -10    5.02    7.24
  14   1 -10    1.03    6.63
 -14  -1  10    0.00    7.14
 -14   1  11   -0.00    7.96
  14  -1 -11    1.52    5.79
  14   1 -11    1.26    5.71
 -14  -1  11    6.99    8.08
 -14   1  12    2.86    8.13
  14  -1 -12   -0.00    6.73
  14   1 -12    1.87    7.18
 -14  -1  12   -0.00    6.65
 -14   1  13   -0.00    7.26
  14  -1 -13    1.75    7.25
  14   1 -13    6.54    7.01
 -14  -1  13   -0.00    6.64
 -14   1  14    6.57    8.37
  14  -1 -14   -0.00    8.19
  14   1 -14   -0.00    7.92
 -14  -1  14    0.59    8.54
 -14   1  15   19.74    9.80
  14  -1 -15   -0.00    8.08
  14   1 -15    0.57    6.79
 -14  -1  15    0.68    7.53
 -14   1  16    0.18    7.26
  14  -1 -16   10.90    9.61
  14   1 -16    0.00    6.79
 -14  -1  16    2.11    6.66
 -14   1  17   -0.00    7.13
  14  -1 -17   -0.00    7.75
  14   1 -17    0.00    7.10
 -14  -1  17    1.47    7.88
 -14   1  18    0.00    8.27
  14  -1 -18    4.41    7.66
  14   1 -18    2.81    6.69
 -14  -1  18   -0.00    9.01
 -14   1  19    5.04    8.32
  14  -1 -19    1.63    6.91
  14   1 -19    0.07    6.47
 -14  -1  19   -0.00    8.06
 -14   1  20   10.99    9.93
  14  -1 -20    5.60    8.04
  14   1 -20    0.98    7.84
 -14  -1  20    9.42    9.16
 -14   1  21    0.00    7.16
  14  -1 -21    0.00    7.84
  14   1 -21    4.13    8.06
 -14  -1  21    6.90    7.75
 -14   1  22   -0.00    7.36
  14  -1 -22   -0.00    8.51
  14   1 -22    1.46    7.02
 -14  -1  22    6.73    8.17
  14   1 -23   -0.00    6.95
 -14  -1  23   11.50    9.85
  14   1 -24   -0.00    7.61
  14   1 -25    6.14    9.39
  14   1 -26   -0.00    7.13
  14  -2  -1    1.46    8.95
  14  -2  -1   -0.00    7.26
  14   2  -1   -0.00    6.22
  14  -2  -2   14.18    9.12
  14  -2  -2   -0.00    7.28
  14   2  -2   12.27    9.14
  14  -2  -3    0.00    7.93
  14  -2  -3   -0.00    7.07
  14   2  -3    0.00    7.44
  14  -2  -4    0.10    8.08
  14  -2  -4    3.07    7.66
  14   2  -4   -0.00    6.93
  14   2  -4   14.63    9.69
 -14   2   5    2.89    7.60
  14  -2  -5    3.06    7.23
  14  -2  -5    8.41    8.76
  14   2  -5    0.00    7.15
  14   2  -5    0.00    7.36
 -14  -2   5   -0.00    6.72
 -14   2   6    2.64    8.48
  14  -2  -6    9.00    8.91
  14  -2  -6   -0.00    7.44
  14   2  -6    1.36    6.41
  14   2  -6    9.75    8.55
 -14  -2   6    2.52    6.66
 -14   2   7    1.26    7.77
  14  -2  -7    4.68    8.14
  14  -2  -7   -0.00    7.50
  14   2  -7    0.00    5.64
  14   2  -7    0.00    7.95
 -14  -2   7   -0.00    7.42
 -14   2   8    0.83    6.18
  14  -2  -8    3.15    8.10
  14  -2  -8   -0.00    6.01
  14   2  -8    3.19    7.36
  14   2  -8    0.00    7.83
 -14  -2   8    0.00    7.23
 -14   2   9   -0.00    8.40
  14  -2  -9    1.02    7.16
  14  -2  -9    8.22    8.02
  14   2  -9   -0.00    7.28
 -14  -2   9   -0.00    7.35
 -14   2  10   -0.00    7.27
  14  -2 -10   -0.00    7.76
  14  -2 -10    6.30    7.45
  14   2 -10    0.16    6.19
 -14  -2  10    4.53    7.28
 -14   2  11    0.87    6.76
  14  -2 -11   -0.00    6.08
  14  -2 -11   -0.00    6.16
  14   2 -11   -0.00    6.97
 -14  -2  11    9.29    7.82
 -14   2  12    7.82    8.95
  14  -2 -12    3.07    7.23
  14  -2 -12    3.97    6.34
  14   2 -12    0.27    6.77
 -14  -2  12   13.56    8.98
 -14   2  13   -0.00    8.11
  14  -2 -13    3.45    6.56
  14   2 -13    4.11    8.29
 -14  -2  13   -0.00    7.08
 -14   2  14    5.58    9.23
  14  -2 -14    0.00    6.36
  14   2 -14    2.10    6.48
 -14  -2  14    3.45    6.63
 -14   2  15   -0.00    7.68
  14  -2 -15   -0.00    7.72
  14   2 -15    1.61    6.80
 -14  -2  15    2.32    6.93
 -14   2  16   -0.00    7.96
  14  -2 -16    0.60    7.92
  14   2 -16    0.87    5.43
 -14  -2  16    0.00    7.24
 -14   2  17   -0.00    8.60
  14  -2 -17   -0.00    8.09
  14   2 -17    6.72    7.77
 -14  -2  17   -0.00    6.88
 -14   2  18    6.02    8.06
  14  -2 -18    0.00    7.63
  14   2 -18    2.35    6.87
 -14  -2  18    0.00    6.70
 -14   2  19    2.02    7.79
  14  -2 -19    5.27    8.68
  14   2 -19   -0.00    7.42
 -14  -2  19    3.00    7.71
 -14   2  20   -0.00    7.92
  14  -2 -20    5.35    8.31
  14   2 -20   -0.00    6.72
 -14  -2  20   -0.00    7.20
 -14   2  21    0.00    8.11
  14   2 -21    0.00    6.19
 -14  -2  21    0.00    8.07
  14   2 -22    6.36    8.59
 -14  -2  22   -0.00    7.03
  14   2 -23    3.57    9.20
 -14  -2  23   -0.00    6.41
  14   2 -24    0.00    9.36
  14   2 -25   10.01    9.63
  14  -3  -1    0.00    6.87
  14  -3  -1    0.00    7.11
  14   3  -1    9.33    7.23
  14  -3  -2   -0.00    8.67
  14  -3  -2    0.00    7.34
  14   3  -2    1.12    5.86
  14  -3  -3   -0.00    7.53
  14  -3  -3   -0.00    7.32
  14   3  -3    1.82    7.81
  14  -3  -4    2.96    7.79
  14  -3  -4   -0.00    6.75
  14   3  -4    9.66    7.74
  14  -3  -5   -0.00    6.80
  14  -3  -5   -0.00    7.69
  14   3  -5    0.61    6.80
 -14   3   6   21.77    9.97
  14  -3  -6   13.03    8.74
  14  -3  -6   -0.00    5.96
  14   3  -6   11.20    8.12
 -14   3   7    2.23    6.50
  14  -3  -7   -0.00    7.35
  14  -3  -7    0.00    6.95
  14   3  -7    1.01    6.74
 -14   3   8   -0.00    7.05
  14  -3  -8    8.34    7.79
  14  -3  -8    3.20    7.63
  14   3  -8    6.15    8.34
 -14   3   9    0.00    7.71
  14  -3  -9    7.24    6.91
  14  -3  -9    0.02    6.24
  14   3  -9    2.82    6.11
 -14   3  10    7.94    8.48
  14  -3 -10    8.02    8.56
  14  -3 -10   -0.00    6.09
  14   3 -10   -0.00    7.24
 -14   3  11    9.49    8.78
  14  -3 -11    2.72    7.33
  14  -3 -11    9.29    8.67
  14   3 -11    0.33    7.25
 -14  -3  11    6.73    8.23
 -14   3  12   12.76    9.81
  14  -3 -12   -0.00    7.09
  14  -3 -12    1.15    6.41
  14   3 -12   13.37    8.89
 -14  -3  12    0.00    6.32
 -14   3  13    1.84    7.80
  14  -3 -13   -0.00    7.96
  14  -3 -13    0.00    6.24
  14   3 -13    6.32    7.59
 -14  -3  13   -0.00    6.62
 -14   3  14   -0.00    6.74
  14  -3 -14   -0.00    6.65
  14   3 -14    6.51    6.59
 -14  -3  14    1.25    6.13
 -14   3  15   -0.00    8.66
  14  -3 -15    4.55    7.93
  14   3 -15    0.00    7.23
 -14  -3  15    1.98    7.58
 -14   3  16    4.36    9.19
  14  -3 -16   -0.00    6.75
  14   3 -16    6.70    7.35
 -14  -3  16    4.81    8.17
 -14   3  17    7.11    8.07
  14  -3 -17    2.13    6.92
  14   3 -17    3.20    6.72
 -14  -3  17    1.52    7.50
 -14   3  18    2.83    8.27
  14   3 -18    3.82    6.55
 -14  -3  18   -0.00    6.59
 -14   3  19    5.86    8.74
  14   3 -19   -0.00    7.14
 -14  -3  19    3.07    8.30
  14   3 -20    2.58    8.32
 -14  -3  20   11.41    9.49
  14   3 -21    0.00    7.81
 -14  -3  21   -0.00    6.97
  14   3 -22    8.06    8.84
 -14  -3  22   -0.00    7.11
  14   3 -23    7.94    8.64
 -14  -3  23    0.00    7.52
 -14  -3  24    1.43    7.05
  14  -4  -1    0.00    9.08
  14  -4  -1    1.96    7.57
  14   4  -1    6.15    6.93
  14  -4  -2    0.00    7.71
  14  -4  -2    3.88    7.75
  14   4  -2    0.60    6.15
  14  -4  -3    0.00    7.62
  14  -4  -3   -0.00    6.01
  14   4  -3    0.49    6.23
  14  -4  -4    0.00    7.99
  14  -4  -4    2.41    6.69
  14   4  -4    1.43    5.79
  14  -4  -5   -0.00    6.82
  14  -4  -5   -0.00    7.78
  14   4  -5    0.57    7.02
 -14   4   6   -0.00    8.09
  14  -4  -6    8.74    8.61
  14  -4  -6    1.40    7.49
  14   4  -6    5.32    6.67
 -14   4   7   -0.00    6.59
  14  -4  -7    0.00    8.14
  14  -4  -7    3.28    7.38
  14   4  -7   -0.00    7.54
 -14   4   8    4.72    7.24
  14  -4  -8   -0.00    6.70
  14  -4  -8    0.35    7.54
  14   4  -8    0.10    5.92
 -14   4   9   -0.00    6.76
  14  -4  -9   -0.00    6.79
  14  -4  -9    8.94    9.06
  14   4  -9    2.98    7.47
 -14   4  10   13.97    8.84
  14  -4 -10    1.77    7.41
  14  -4 -10    2.08    8.41
  14   4 -10    6.60    7.51
 -14   4  11    4.73    8.38
  14  -4 -11    3.00    8.77
  14  -4 -11    0.81    7.58
  14   4 -11    6.42    7.13
 -14   4  12    3.14    7.66
  14  -4 -12    4.76    8.20
  14  -4 -12    1.63    7.03
  14   4 -12    8.77    8.94
 -14   4  13    6.60    9.12
  14  -4 -13   12.37    9.81
  14  -4 -13    3.69    8.24
  14   4 -13    0.00    7.44
 -14   4  14   10.73    9.13
  14  -4 -14    8.26    8.47
  14  -4 -14   -0.00    8.24
  14   4 -14    1.01    6.54
 -14   4  15   -0.00    7.52
  14   4 -15    2.22    5.92
 -14   4  16    4.66    8.33
  14   4 -16    1.38    8.52
 -14   4  17    4.34    7.62
  14   4 -17    0.90    6.41
 -14  -4  17    0.00    7.27
 -14   4  18    2.14    8.51
  14   4 -18    0.00    6.75
 -14  -4  18    1.43    6.17
  14   4 -19    9.13    7.92
 -14  -4  19    4.70    7.04
  14   4 -20    2.84    8.37
 -14  -4  20    3.37    6.68
 -14  -4  21   -0.00    7.43
 -14  -4  22    0.26    7.58
 -14  -4  23   -0.00    6.29
 -14  -4  24   -0.00    8.51
  14  -5  -1    0.00    8.01
  14  -5  -1   -0.00    8.87
  14   5  -1   -0.00    6.37
  14  -5  -2   -0.00    8.48
  14  -5  -2   -0.00    8.82
  14   5  -2    0.00    5.49
  14  -5  -3    0.37    7.38
  14  -5  -3   -0.00    8.41
  14   5  -3    0.40    6.08
  14  -5  -4   -0.00    8.97
  14  -5  -4   -0.00    8.93
  14   5  -4   -0.00    7.78
  14  -5  -5    8.13    8.44
  14  -5  -5   19.30   10.97
  14   5  -5    4.65    6.78
  14  -5  -6    0.00    7.81
  14  -5  -6   11.69    9.19
  14   5  -6    4.11    5.70
  14  -5  -7    1.09    7.11
  14  -5  -7    0.52    6.97
  14   5  -7    3.66    6.23
 -14   5   8    3.11    7.23
  14  -5  -8   -0.00    7.24
  14  -5  -8    0.00    8.58
  14   5  -8    0.71    6.56
 -14   5   9   -0.00    7.75
  14  -5  -9   -0.00    6.40
  14  -5  -9    0.00    8.23
  14   5  -9    0.00    6.54
 -14   5  10    6.97    8.97
  14  -5 -10    2.25    8.65
  14  -5 -10    0.00    8.64
  14   5 -10    0.00    5.47
 -14   5  11    2.64    8.77
  14  -5 -11    0.42    7.63
  14  -5 -11   -0.00    7.73
  14   5 -11   -0.00    6.53
 -14   5  12    0.00    7.16
  14  -5 -12   -0.00    7.98
  14   5 -12    6.21    7.27
 -14   5  13   -0.00    7.19
  14  -5 -13   -0.00    8.15
  14   5 -13    2.13    6.53
 -14   5  14   13.54    9.52
  14  -5 -14   -0.00    6.79
  14   5 -14   14.55    8.18
 -14   5  15   -0.00    8.48
  14  -5 -15    9.49    8.54
  14   5 -15   -0.00    8.24
 -14   5  16   23.68   11.29
  14  -5 -16    0.00    8.14
  14   5 -16   11.08    9.14
  14   5 -17    3.29    7.77
 -14  -5  24   -0.00    8.14
  14  -6  -1   -0.00    8.09
  14   6  -1    6.96    7.33
  14  -6  -2    2.02    7.44
  14   6  -2    2.95    6.43
  14  -6  -3    6.06    8.27
  14  -6  -3    4.35    8.79
  14   6  -3    0.00    6.53
  14  -6  -4    0.93    7.59
  14  -6  -4    2.99    8.38
  14   6  -4    4.28    6.18
  14  -6  -5   -0.00    8.23
  14  -6  -5    6.38    9.67
  14   6  -5    3.00    5.73
  14  -6  -6    6.82    9.28
  14  -6  -6    6.14    9.64
  14   6  -6    8.78    7.01
  14  -6  -7    4.27    8.97
  14  -6  -7   -0.00    8.49
  14   6  -7    6.76    7.13
  14  -6  -8   -0.00    8.95
  14   6  -8    0.00    7.60
 -14   6   9    9.43    8.66
  14  -6  -9    5.85    8.56
  14   6  -9    1.43    5.85
 -14   6  10    8.35    8.46
  14  -6 -10    1.29    8.36
  14   6 -10    1.63    6.67
 -14   6  11   -0.00    7.82
  14  -6 -11    3.78    7.13
  14   6 -11    0.00    5.97
 -14   6  12    4.86    8.58
  14  -6 -12   -0.00    8.09
  14   6 -12    0.00    5.90
 -14   6  13   -0.00    8.77
  14  -6 -13   -0.00    7.54
  14   6 -13   -0.00    6.82
 -14   6  14    0.00    7.62
  14  -6 -14   -0.00    7.70
  14   6 -14   -0.00    6.45
  14  -7  -1   -0.00    8.09
  14   7  -1    4.23    6.90
  14  -7  -2    0.88    8.11
  14   7  -2   10.42    7.67
  14  -7  -3   -0.00    6.72
  14   7  -3   -0.00    6.29
  14  -7  -4   -0.00    6.70
  14   7  -4    3.68    6.72
  14  -7  -5   -0.00    7.43
  14   7  -5    0.84    5.41
  14  -7  -6    1.77    7.77
  14   7  -6    3.08    5.85
  14  -7  -7    2.90    7.93
  14   7  -7    0.00    5.44
  14  -7  -8    1.39    7.71
  14   7  -8    6.83    7.03
  14  -7  -9   -0.00    7.86
  14   7  -9    6.62    6.96
 -14   7  10    4.44    8.09
  14  -7 -10    2.29    7.69
  14   7 -10   -0.00    6.73
 -14   7  11    0.81    7.50
  14  -7 -11   -0.00    8.29
  14  -8  -1   -0.00    7.19
  14   8  -1    3.93    6.71
  14  -8  -2    0.00    8.36
  14   8  -2    2.38    6.05
  14  -8  -3    0.00    7.91
  14   8  -3    8.83    6.63
  14  -8  -4    1.02    8.40
  14   8  -4   -0.00    5.72
  14  -8  -5   -0.00    6.88
  14   8  -5   -0.00    5.22
  13   0  -1   26.52   11.19
  13   0  -1   19.02   10.51
 -13   0   2   -0.00    6.48
  13   0  -2    5.26    6.51
  13   0  -2    3.94    7.20
 -13   0   3   15.59    9.09
  13   0  -3    3.57    6.56
  13   0  -3    0.00    7.18
 -13   0   4   -0.00    5.64
  13   0  -4    3.51    7.00
  13   0  -4   -0.00    7.24
 -13   0   5    5.07    6.98
  13   0  -5    3.50    7.73
  13   0  -5    0.64    5.72
 -13   0   6   -0.00    6.97
  13   0  -6    0.00    5.30
  13   0  -6    0.00    5.80
 -13   0   7    3.77    7.19
  13   0  -7    0.00    7.36
  13   0  -7   10.99    7.47
 -13   0   8    2.98    7.56
  13   0  -8    7.88    7.65
  13   0  -8    0.34    4.74
 -13   0   9    0.00    6.33
  13   0  -9    5.80    7.69
 -13   0  10    1.59    6.98
  13   0 -10   -0.00    5.95
 -13   0  11    2.73    6.86
 -13   0  12    2.45    6.89
  13   0 -12    0.00    7.29
 -13   0  13    8.66    8.59
  13   0 -13    0.00    7.08
 -13   0  14    3.58    7.81
  13   0 -14   -0.00    5.86
 -13   0  15    0.00    6.71
  13   0 -15    7.26    7.49
 -13   0  16    0.41    6.64
  13   0 -16   -0.00    7.91
 -13   0  17    6.59    8.83
  13   0 -17    6.28    9.53
 -13   0  18    0.00    6.45
  13   0 -18    4.42    7.34
 -13   0  19    0.00    8.29
  13   0 -19   -0.00    6.13
 -13   0  20    6.51    7.06
  13   0 -20   -0.00    7.77
 -13   0  21    8.26    7.61
  13   0 -21    4.73    8.44
 -13   0  22    2.55    8.05
  13   0 -22    5.36    7.25
 -13   0  23    6.52    7.85
  13   0 -23    0.86    7.42
 -13   0  24   -0.00    7.32
  13   0 -24   -0.00    8.29
 -13   0  25    0.00    6.24
  13   0 -25   -0.00    6.48
  13  -1  -1   10.12    8.59
  13  -1  -1    7.44    7.05
  13   1  -1   -0.00    6.58
  13   1  -1   -0.00    7.01
  13  -1  -2   -0.00    8.18
  13  -1  -2    0.00    6.50
  13   1  -2    8.79    7.19
  13   1  -2    0.00    6.97
 -13  -1   2    0.00    6.27
 -13   1   3    0.78    7.13
  13  -1  -3    1.42    5.70
  13  -1  -3    1.13    5.73
  13   1  -3   12.59    8.91
  13   1  -3    7.05    7.49
 -13  -1   3    0.00    6.02
 -13   1   4    2.87    7.96
  13  -1  -4    4.06    7.19
  13  -1  -4    0.25    6.41
  13   1  -4    1.14    6.49
  13   1  -4    3.18    7.29
 -13  -1   4    1.41    5.48
 -13   1   5   24.29   10.65
  13  -1  -5   33.56   11.39
  13  -1  -5   32.72   11.28
  13   1  -5   24.96   10.34
  13   1  -5   29.66   11.19
 -13  -1   5   35.36   10.77
 -13   1   6    9.16    7.10
  13  -1  -6    0.00    7.03
  13  -1  -6    1.78    6.33
  13   1  -6    2.05    6.12
  13   1  -6    0.78    6.41
 -13  -1   6    0.00    6.83
 -13   1   7    3.13    6.76
  13  -1  -7    2.95    7.04
  13  -1  -7    6.13    6.78
  13   1  -7   -0.00    6.48
  13   1  -7    6.71    7.72
 -13  -1   7    4.49    7.02
 -13   1   8    1.52    6.64
  13  -1  -8    0.00    6.01
  13  -1  -8    2.44    5.70
  13   1  -8    0.57    6.45
 -13  -1   8   -0.00    7.33
 -13   1   9   16.30    8.93
  13  -1  -9    9.04    8.39
  13  -1  -9   25.91   10.58
  13   1  -9    1.67    6.34
 -13  -1   9   13.02    8.30
 -13   1  10   -0.00    7.46
  13  -1 -10   13.17    7.95
  13   1 -10   -0.00    8.39
 -13  -1  10    1.28    7.44
 -13   1  11    1.64    6.62
  13  -1 -11   -0.00    7.38
  13   1 -11    0.00    5.84
 -13  -1  11    4.86    7.22
 -13   1  12   -0.00    7.34
  13  -1 -12    3.22    7.71
  13   1 -12   -0.00    6.47
 -13  -1  12   -0.00    8.52
 -13   1  13    8.49    9.26
  13  -1 -13    4.16    7.78
  13   1 -13    6.98    7.49
 -13  -1  13   14.30   10.25
 -13   1  14    0.00    7.33
  13  -1 -14    6.95    7.87
  13   1 -14   -0.00    7.00
 -13  -1  14    0.00    6.84
 -13   1  15   12.51    9.45
  13  -1 -15   13.52    9.71
  13   1 -15   15.55    8.76
 -13  -1  15   27.64   11.85
 -13   1  16    0.26    6.54
  13  -1 -16    5.12    7.51
  13   1 -16    0.16    5.50
 -13  -1  16    4.96    7.60
 -13   1  17    0.00    6.61
  13  -1 -17    1.73    7.79
  13   1 -17   -0.00    7.25
 -13  -1  17    1.25    7.01
 -13   1  18    0.60    6.58
  13  -1 -18    0.11    6.07
  13   1 -18    0.00    5.70
 -13  -1  18   -0.00    7.55
 -13   1  19   13.85    9.79
  13  -1 -19    0.00    7.42
  13   1 -19   11.32    8.19
 -13  -1  19    2.86    8.13
 -13   1  20   -0.00    7.30
  13  -1 -20   16.19    9.51
  13   1 -20    0.00    6.12
 -13  -1  20    7.07    8.63
 -13   1  21    0.00    6.01
  13  -1 -21   -0.00    7.14
  13   1 -21    3.37    6.82
 -13  -1  21    4.83    7.48
 -13   1  22    0.00    7.87
  13  -1 -22    0.00    6.58
  13   1 -22    5.71    7.96
 -13  -1  22   -0.00    6.19
 -13   1  23    2.64    7.64
  13  -1 -23   -0.00    6.20
  13   1 -23   -0.00    8.04
 -13  -1  23    1.11    7.22
 -13   1  24    1.06    7.82
  13   1 -24    3.98    8.54
 -13  -1  24    3.09    8.06
 -13   1  25   13.35   10.13
  13   1 -25   -0.00    8.51
 -13  -1  25   11.04    9.07
  13   1 -26   -0.00    8.06
 -13  -1  26   -0.00    8.03
  13   1 -27    2.29    8.08
  13  -2  -1    7.26    8.32
  13  -2  -1    9.73    8.27
  13   2  -1   18.05    8.67
  13   2  -1   14.29    8.54
  13  -2  -2    0.15    7.14
  13  -2  -2   -0.00    7.60
  13   2  -2    0.00    6.62
  13   2  -2    6.31    7.17
 -13  -2   2    3.81    6.78
  13  -2  -3    9.31    8.74
  13  -2  -3    9.53    8.93
  13   2  -3    0.77    6.94
  13   2  -3   -0.00    6.99
 -13  -2   3    5.17    6.21
 -13   2   4    0.00    6.57
  13  -2  -4   -0.00    6.86
  13  -2  -4   -0.00    7.66
  13   2  -4    1.72    4.83
  13   2  -4    1.69    6.58
 -13  -2   4   -0.00    6.26
 -13   2   5    0.00    7.38
  13  -2  -5    4.85    6.96
  13  -2  -5   12.86    9.04
  13   2  -5    5.38    6.52
  13   2  -5    0.90    5.55
 -13  -2   5    0.00    6.06
 -13   2   6   -0.00    6.79
  13  -2  -6   -0.00    6.34
  13  -2  -6    2.87    6.70
  13   2  -6    0.22    5.21
  13   2  -6    5.31    7.78
 -13  -2   6   -0.00    6.87
 -13   2   7   24.71   10.18
  13  -2  -7   12.82    8.69
  13  -2  -7   11.75    9.34
  13   2  -7   13.81    9.04
 -13  -2   7   19.05    9.85
 -13   2   8   -0.00    6.08
  13  -2  -8    3.79    7.59
  13  -2  -8   11.78    8.52
  13   2  -8   -0.00    6.99
 -13  -2   8    6.30    7.65
 -13   2   9   -0.00    7.71
  13  -2  -9    0.01    5.58
  13  -2  -9   -0.00    6.69
  13   2  -9    3.55    7.70
 -13  -2   9   -0.00    6.97
 -13   2  10    0.71    6.83
  13  -2 -10    0.85    7.01
  13  -2 -10    1.26    6.12
  13   2 -10    0.00    6.33
 -13  -2  10    6.38    7.13
 -13   2  11   13.78    9.94
  13  -2 -11    8.15    7.57
  13   2 -11   18.31    8.66
 -13  -2  11   11.94    9.09
 -13   2  12   -0.00    6.85
  13  -2 -12    4.84    6.77
  13   2 -12   -0.00    7.61
 -13  -2  12    0.00    7.00
 -13   2  13    0.00    7.26
  13  -2 -13    2.98    8.24
  13   2 -13   11.76    8.61
 -13  -2  13    2.71    7.96
 -13   2  14   -0.00    6.78
  13  -2 -14   -0.00    7.60
  13   2 -14    8.43    7.14
 -13  -2  14   12.99    9.90
 -13   2  15    0.16    7.72
  13  -2 -15   11.87    9.10
  13   2 -15   -0.00    6.90
 -13  -2  15   -0.00    6.46
 -13   2  16    5.51    8.50
  13  -2 -16    5.33    7.54
  13   2 -16    0.68    5.97
 -13  -2  16    3.56    7.09
 -13   2  17    4.40    6.76
  13  -2 -17   -0.00    8.13
  13   2 -17    0.00    5.98
 -13  -2  17    2.88    8.20
 -13   2  18    1.30    7.25
  13  -2 -18   -0.00    7.27
  13   2 -18   -0.00    6.75
 -13  -2  18   -0.00    6.43
 -13   2  19    0.49    6.40
  13  -2 -19   -0.00    7.10
  13   2 -19   -0.00    8.64
 -13  -2  19    9.53    8.26
 -13   2  20   -0.00    7.67
  13  -2 -20    0.00    7.83
  13   2 -20    1.05    7.24
 -13  -2  20    1.06    5.80
 -13   2  21    9.13    8.72
  13  -2 -21   -0.00    6.07
  13   2 -21    3.33    8.34
 -13  -2  21    1.27    6.99
 -13   2  22   -0.00    8.42
  13   2 -22    3.34    7.72
 -13  -2  22    0.28    7.80
 -13   2  23   -0.00    6.92
  13   2 -23    8.53    8.86
 -13  -2  23    0.00    6.84
 -13   2  24    2.75    7.15
  13   2 -24   -0.00    7.80
 -13  -2  24    0.00    7.59
  13   2 -25   -0.00    8.39
 -13  -2  25   -0.00    8.03
  13   2 -26   -0.00    8.14
 -13  -2  26   -0.00    8.37
  13   2 -27   -0.00    6.98
  13   2 -28   -0.00    8.24
  13  -3  -1    4.69    7.03
  13  -3  -1    1.95    8.57
  13   3  -1    3.57    5.33
  13  -3  -2   -0.00    7.32
  13  -3  -2   -0.00    6.10
  13   3  -2   -0.00    5.76
  13  -3  -3    6.53    8.32
  13  -3  -3    4.21    7.82
  13   3  -3    0.12    5.68
  13   3  -3    6.24    8.17
 -13   3   4   -0.00    7.41
  13  -3  -4    0.00    6.99
  13  -3  -4    0.00    6.47
  13   3  -4    2.85    6.19
  13   3  -4    3.71    6.70
 -13   3   5   18.14    9.68
  13  -3  -5    2.46    6.65
  13  -3  -5    0.00    7.32
  13   3  -5    9.64    7.52
  13   3  -5    2.92    5.98
 -13  -3   5    4.80    6.98
  13  -3  -6    6.01    7.69
  13  -3  -6   -0.00    6.79
  13   3  -6    3.46    7.17
 -13  -3   6    7.48    6.67
 -13   3   7   10.39    8.65
  13  -3  -7    2.88    7.40
  13  -3  -7   -0.00    7.10
  13   3  -7   -0.00    5.43
 -13  -3   7    0.00    6.47
 -13   3   8    5.04    7.91
  13  -3  -8   -0.00    6.36
  13  -3  -8    0.00    6.31
  13   3  -8    4.86    6.71
 -13  -3   8    2.22    7.17
 -13   3   9   21.20   10.16
  13  -3  -9    7.66    7.96
  13  -3  -9    6.60    7.84
  13   3  -9    8.31    8.05
 -13  -3   9    1.68    6.34
 -13   3  10    0.00    7.23
  13  -3 -10   17.17    9.50
  13  -3 -10    8.89    8.02
  13   3 -10    3.05    6.39
 -13  -3  10    6.97    7.76
 -13   3  11   12.09    8.19
  13  -3 -11    0.00    7.53
  13  -3 -11   -0.00    6.45
  13   3 -11    4.29    6.75
 -13  -3  11    9.79    8.09
 -13   3  12   -0.00    6.15
  13  -3 -12   -0.00    5.90
  13   3 -12   -0.00    7.45
 -13  -3  12    1.72    5.72
 -13   3  13   -0.00    6.89
  13  -3 -13    0.40    6.91
  13   3 -13   12.42    7.37
 -13  -3  13    9.82    7.36
 -13   3  14    4.60    8.28
  13  -3 -14   -0.00    6.70
  13   3 -14    2.75    5.65
 -13  -3  14    3.77    7.17
 -13   3  15    0.00    7.97
  13  -3 -15   15.30    9.78
  13   3 -15    0.00    8.27
 -13  -3  15   15.55    9.46
 -13   3  16    0.00    8.02
  13  -3 -16    5.38    8.77
  13   3 -16    0.44    8.97
 -13  -3  16    1.66    7.98
 -13   3  17    0.78    7.58
  13  -3 -17   -0.00    8.18
  13   3 -17   -0.00    7.58
 -13  -3  17   -0.00    7.05
 -13   3  18    0.00    8.25
  13  -3 -18    6.93    9.19
  13   3 -18   -0.00    7.85
 -13  -3  18   -0.00    6.52
 -13   3  19   13.71    9.80
  13  -3 -19    4.87    8.03
  13   3 -19   -0.00    8.68
 -13  -3  19    9.75    7.25
 -13   3  20   -0.00    8.93
  13   3 -20    7.33    8.27
 -13  -3  20    0.60    6.26
 -13   3  21   -0.00    7.55
  13   3 -21    2.58    8.93
 -13  -3  21   -0.00    6.72
 -13   3  22   -0.00    8.84
  13   3 -22    2.67    8.17
 -13  -3  22   -0.00    7.26
 -13   3  23    2.44    8.85
  13   3 -23    7.05    8.90
 -13  -3  23    2.54    7.91
  13   3 -24   -0.00    7.13
 -13  -3  24    0.00    6.87
  13   3 -25    0.00    8.75
 -13  -3  25    2.45    7.89
  13   3 -26    0.93    9.02
 -13  -3  26    8.73    8.68
  13   3 -27    5.58    8.91
  13   3 -28   10.01    8.71
  13   3 -29   -0.00    7.99
  13  -4  -1    0.71    7.84
  13  -4  -1   11.92    9.10
  13   4  -1   10.67    6.82
  13  -4  -2   -0.00    6.83
  13  -4  -2    0.00    6.37
  13   4  -2    6.49    6.42
  13  -4  -3   -0.00    7.34
  13  -4  -3    7.53    8.30
  13   4  -3    2.07    6.53
  13  -4  -4   -0.00    5.48
  13  -4  -4    0.81    7.29
  13   4  -4    2.00    7.10
 -13   4   5    3.67    6.92
  13  -4  -5   -0.00    6.94
  13  -4  -5    1.18    8.15
  13   4  -5    3.40    6.62
 -13   4   6    5.45    7.15
  13  -4  -6    7.05    8.40
  13  -4  -6   16.70    9.56
  13   4  -6    3.68    6.95
 -13   4   7   10.86    9.23
  13  -4  -7    8.42    8.57
  13  -4  -7    6.83    8.72
  13   4  -7    3.72    6.43
 -13   4   8   12.14    9.19
  13  -4  -8    0.00    6.88
  13  -4  -8   -0.00    7.42
  13   4  -8    1.44    5.44
 -13   4   9   -0.00    6.63
  13  -4  -9   -0.00    7.00
  13  -4  -9    3.02    6.77
 -13   4  10    1.72    6.35
  13  -4 -10    0.00    7.61
  13  -4 -10   -0.00    6.48
  13   4 -10   -0.00    7.23
 -13  -4  10   -0.00    5.55
 -13   4  11    4.87    8.32
  13  -4 -11    4.58    7.30
  13  -4 -11    8.72    7.75
  13   4 -11    8.03    7.68
 -13  -4  11    8.03    8.60
 -13   4  12    1.96    7.70
  13  -4 -12    4.38    7.55
  13  -4 -12   22.89   10.53
  13   4 -12    0.00    8.00
 -13  -4  12    9.86    7.46
 -13   4  13    2.68    7.55
  13  -4 -13    5.95    7.86
  13   4 -13    5.34    7.86
 -13  -4  13    0.00    6.12
 -13   4  14    4.52    7.64
  13  -4 -14   -0.00    6.72
  13   4 -14    2.16    6.69
 -13  -4  14    2.37    7.42
 -13   4  15   17.16    9.08
  13  -4 -15    4.61    7.62
  13   4 -15   -0.00    6.99
 -13  -4  15    9.59    7.81
 -13   4  16   15.66   10.41
  13  -4 -16    2.02    6.17
  13   4 -16   -0.00    5.99
 -13  -4  16    5.15    7.78
 -13   4  17    5.67    8.85
  13   4 -17   12.68    7.93
 -13  -4  17   13.79    8.88
 -13   4  18    2.91    7.28
  13   4 -18    2.07    8.51
 -13  -4  18    5.70    7.50
 -13   4  19    0.17    7.28
  13   4 -19   -0.00    7.23
 -13  -4  19    0.30    6.89
 -13   4  20    4.24    8.20
  13   4 -20    9.02    9.19
 -13  -4  20    7.90    7.19
 -13   4  21    1.57    9.25
  13   4 -21    0.07    7.00
 -13  -4  21    2.53    7.63
 -13   4  22   -0.00    9.19
  13   4 -22   -0.00    9.25
 -13  -4  22    2.91    8.18
  13   4 -23    0.00    7.78
 -13  -4  23    3.30    8.08
  13   4 -24   13.09   10.09
 -13  -4  24    3.93    8.28
  13   4 -25   -0.00    7.69
 -13  -4  25    0.00    6.20
  13   4 -26    0.51    7.95
 -13  -4  26   -0.00    7.47
  13   4 -27   -0.00    8.20
  13  -5  -1    0.00    7.02
  13  -5  -1    8.32    9.35
  13   5  -1    6.51    6.65
  13  -5  -2   -0.00    7.39
  13  -5  -2    1.85    6.50
  13   5  -2   -0.00    6.06
  13  -5  -3   -0.00    7.72
  13  -5  -3    7.80    9.16
  13   5  -3    3.84    5.87
  13  -5  -4    6.62    7.46
  13  -5  -4    0.54    7.01
  13   5  -4    0.44    5.22
  13  -5  -5   21.55   10.07
  13  -5  -5    3.02    8.04
  13   5  -5    4.46    6.21
 -13   5   6   17.30    9.86
  13  -5  -6   -0.00    7.11
  13  -5  -6   -0.00    8.06
  13   5  -6    1.87    5.00
 -13   5   7    7.70    8.18
  13  -5  -7    3.44    6.01
  13  -5  -7    5.87    7.26
  13   5  -7    3.37    6.32
 -13   5   8    3.72    7.18
  13  -5  -8   -0.00    5.93
  13  -5  -8   -0.00    7.16
  13   5  -8    3.53    5.98
 -13   5   9   12.50   10.26
  13  -5  -9   -0.00    7.63
  13  -5  -9   12.32   10.08
  13   5  -9    6.97    7.14
 -13   5  10   10.73    9.22
  13  -5 -10   11.97    8.89
  13  -5 -10   13.56    9.49
  13   5 -10   11.00    7.35
 -13   5  11    9.67    8.22
  13  -5 -11   11.60    9.27
  13  -5 -11    4.61    8.00
  13   5 -11   -0.00    6.70
 -13   5  12    4.64    7.73
  13  -5 -12    6.54    7.77
  13  -5 -12    6.42    8.91
  13   5 -12    1.97    6.56
 -13   5  13    0.45    8.42
  13  -5 -13    0.44    5.59
  13  -5 -13    0.89    6.66
  13   5 -13    1.77    6.46
 -13   5  14    0.00    8.54
  13  -5 -14    7.97    7.80
  13   5 -14   -0.00    7.36
 -13   5  15    0.00    7.94
  13   5 -15   18.30    9.66
 -13   5  16   -0.00    9.43
  13   5 -16   -0.00    8.06
 -13  -5  16    0.00    5.86
 -13   5  17    3.26    7.37
  13   5 -17   -0.00    6.58
 -13  -5  17   -0.00    5.91
 -13   5  18    5.86    7.89
  13   5 -18    0.89    6.40
 -13  -5  18   -0.00    6.40
 -13   5  19    7.08    7.93
  13   5 -19   -0.00    6.71
 -13  -5  19    7.84    7.98
 -13   5  20    4.93    8.38
  13   5 -20    0.00    6.42
 -13  -5  20   -0.00    6.67
 -13   5  21    1.24    7.75
  13   5 -21   -0.00    5.96
 -13  -5  21    8.50    8.81
  13   5 -22    5.14    9.00
 -13  -5  22   -0.00    6.91
  13   5 -23    0.00    7.41
 -13  -5  23   -0.00    6.90
  13   5 -24   -0.00    8.04
 -13  -5  24   -0.00    8.40
 -13  -5  25    6.04    8.67
 -13  -5  26    9.98    8.74
  13  -6  -1    1.52    6.54
  13   6  -1   -0.00    6.24
  13  -6  -2    1.33    7.53
  13  -6  -2    7.47    8.87
  13   6  -2    5.23    6.82
  13  -6  -3   -0.00    7.43
  13  -6  -3    0.72    7.44
  13   6  -3   -0.00    5.52
  13  -6  -4    0.07    6.93
  13  -6  -4    5.81    8.35
  13   6  -4    5.93    6.15
  13  -6  -5    8.90    9.60
  13  -6  -5   -0.00    8.00
  13   6  -5    0.64    6.11
  13  -6  -6   -0.00    8.02
  13  -6  -6   -0.00    7.82
  13   6  -6    2.63    6.25
  13  -6  -7   -0.00    7.83
  13  -6  -7    3.19    8.37
  13   6  -7    4.89    6.54
 -13   6   8    3.61    6.99
  13  -6  -8    5.68    8.85
  13  -6  -8    8.34    9.04
  13   6  -8   11.10    7.28
 -13   6   9    0.00    7.46
  13  -6  -9   -0.00    7.25
  13  -6  -9    7.54    9.40
  13   6  -9    0.00    6.26
 -13   6  10   -0.00    6.94
  13  -6 -10    4.02    7.07
  13   6 -10    5.20    6.69
 -13   6  11    8.41    8.78
  13  -6 -11    1.03    7.89
  13   6 -11    0.00    7.29
 -13   6  12    5.02    8.07
  13  -6 -12    9.28    9.63
  13   6 -12   14.06    8.57
 -13   6  13    0.00    7.58
  13  -6 -13    0.00    8.42
  13   6 -13   10.19    7.72
 -13   6  14    1.88    6.42
  13  -6 -14    0.00    7.61
  13   6 -14    0.00    6.75
 -13   6  15    8.05    9.43
  13  -6 -15   -0.00    7.36
  13   6 -15    0.00    7.87
 -13   6  16   14.98   10.02
  13  -6 -16    6.31    8.09
  13   6 -16   -0.00    6.54
 -13   6  17    0.24    7.77
  13   6 -17    6.02    7.48
 -13   6  18   13.84    9.17
  13   6 -18   -0.00    7.84
 -13   6  19    0.00    7.99
  13   6 -19    2.36    6.98
  13   6 -20    0.00    7.30
  13   6 -21    4.28    8.12
 -13  -6  23    6.37    7.87
 -13  -6  24   -0.00    6.79
 -13  -6  25   11.39    9.15
 -13  -6  26    1.50    7.27
  13  -7  -1   -0.00    9.01
  13   7  -1    1.07    5.48
  13  -7  -2    8.13    8.01
  13   7  -2    1.53    5.67
  13  -7  -3    3.31    8.23
  13   7  -3    2.66    5.06
  13  -7  -4    4.52    8.13
  13   7  -4   17.38    8.26
  13  -7  -5    0.64    8.60
  13   7  -5    0.00    5.55
  13  -7  -6   -0.00    7.78
  13   7  -6    3.47    6.99
  13  -7  -7    2.70    8.76
  13   7  -7   -0.00    6.47
  13  -7  -8   -0.00    8.34
  13   7  -8    3.87    6.73
 -13   7   9   16.22   10.27
  13  -7  -9    8.74    8.67
  13   7  -9    0.00    4.65
 -13   7  10    7.53    8.55
  13  -7 -10    4.21    9.51
  13   7 -10   12.17    7.71
 -13   7  11    2.01    8.22
  13  -7 -11    0.09    8.34
  13   7 -11   -0.00    5.68
 -13   7  12    0.90    7.04
  13  -7 -12    8.95    9.68
  13   7 -12   -0.00    6.06
 -13   7  13   -0.00    7.98
  13  -7 -13    1.47    7.31
  13   7 -13   -0.00    6.54
 -13   7  14    5.16    7.71
  13  -7 -14    2.76    7.85
  13   7 -14    0.00    5.67
 -13   7  15    6.83    8.30
  13  -7 -15    5.51    7.60
  13   7 -15   -0.00    6.47
 -13   7  16    0.40    7.71
  13  -7 -16   -0.00    7.59
  13   7 -16    7.05    7.43
 -13   7  17    0.77    8.60
  13  -7 -17   -0.00    7.31
  13   7 -17    2.58    6.62
  13   7 -18    0.00    6.88
  13  -8  -1    6.08    8.08
  13   8  -1    4.52    5.38
  13  -8  -2   25.04   10.95
  13   8  -2    9.48    6.78
  13  -8  -3    0.00    7.95
  13   8  -3   -0.00    5.45
  13  -8  -4    6.85    8.72
  13   8  -4    2.08    6.14
  13  -8  -5    3.57    7.59
  13   8  -5    1.11    5.55
  13  -8  -6    3.38    9.06
  13   8  -6    0.00    5.01
  13  -8  -7    0.00    7.26
  13   8  -7    0.10    5.70
  13  -8  -8    2.04    9.16
  13   8  -8    4.87    6.13
  13  -8  -9   -0.00    8.78
  13   8  -9    5.07    6.07
 -13   8  10    3.28    8.59
  13  -8 -10    2.67    8.90
  13   8 -10    1.16    5.30
 -13   8  11    7.59    8.38
  13  -8 -11    5.33    6.91
  13   8 -11   -0.00    6.03
 -13   8  12    2.42    8.54
  13  -8 -12    9.47    8.86
  13   8 -12    3.86    7.20
 -13   8  13    6.13    9.19
  13  -8 -13    4.38    7.90
  13   8 -13    0.00    5.73
 -13   8  14    2.67    8.95
  13  -8 -14    2.91    7.68
  13   8 -14    0.00    6.00
 -13   8  15   -0.00    6.02
  13  -8 -15   -0.00    8.25
  13   8 -15   -0.00    6.22
  13  -9  -1   -0.00    6.37
  13   9  -1    6.91    5.54
  13  -9  -2    0.00    7.94
  13   9  -2    0.00    5.40
  13  -9  -3   -0.00    7.66
  13   9  -3    5.62    5.76
  13  -9  -4    0.95    6.42
  13   9  -4    4.26    5.49
  13  -9  -5   -0.00    7.68
  13   9  -5    0.71    4.89
  13  -9  -6   -0.00    7.97
  13   9  -6    1.30    5.40
  13  -9  -7   -0.00    7.71
  13   9  -7    0.68    4.94
  13  -9  -8    0.00    8.22
  13   9  -8   -0.00    6.39
  13  -9  -9   -0.00    7.39
  13   9  -9    0.43    5.17
  13  -9 -10    5.11    9.01
  13   9 -10    9.02    7.03
  13  -9 -11   -0.00    7.80
  13   9 -11    2.05    7.43
  13 -10  -1   -0.00    6.04
  13  10  -1    2.90    5.41
  13 -10  -2   -0.00    6.78
  13  10  -2    4.57    5.26
  13 -10  -3    1.57    8.29
  13  10  -3    0.00    5.09
  13  10  -4    2.20    5.76
  13  10  -5   -0.00    5.05
  13  10  -6    6.11    6.88
  13  10  -7    1.73    4.89
  13  11  -1   -0.00    4.99
  13  11  -2    1.34    4.55
 -12   0   1   -0.00    5.58
  12   0  -1    1.86    6.35
  12   0  -1    0.16    6.50
 -12   0   2   15.21    8.64
  12   0  -2    4.37    6.95
  12   0  -2    0.00    6.50
 -12   0   3   -0.00    5.70
  12   0  -3   -0.00    6.67
  12   0  -3   -0.00    6.56
 -12   0   4   -0.00    6.39
  12   0  -4    2.89    6.48
  12   0  -4    1.98    7.34
 -12   0   5   -0.00    7.22
  12   0  -5   -0.00    6.44
  12   0  -5   -0.00    4.15
 -12   0   6   23.47    9.43
  12   0  -6   29.89   11.01
  12   0  -6   61.77   13.41
 -12   0   7   -0.00    6.49
  12   0  -7    6.17    8.44
 -12   0   8    0.00    6.83
  12   0  -8    5.51    7.28
 -12   0   9    1.23    6.84
  12   0  -9    6.45    8.10
 -12   0  10   20.75    9.80
  12   0 -10   40.57   12.02
 -12   0  11   -0.00    7.22
  12   0 -11   -0.00    5.26
 -12   0  12   10.54    8.35
  12   0 -12    4.12    8.58
 -12   0  13   -0.00    6.51
  12   0 -13    0.60    6.41
 -12   0  14   15.56    8.76
  12   0 -14    4.89    7.88
 -12   0  15    2.31    7.61
  12   0 -15    1.56    6.26
 -12   0  16   25.62   11.50
  12   0 -16   -0.00    5.98
  12   0 -17    0.15    6.72
 -12   0  18   -0.00    6.79
  12   0 -18   -0.00    7.56
 -12   0  19   -0.00    5.90
  12   0 -19    0.00    5.59
 -12   0  20   10.81    9.34
  12   0 -20    0.35    6.03
 -12   0  21    1.85    6.50
  12   0 -21   -0.00    7.30
 -12   0  22    9.57    8.19
  12   0 -22    2.40    7.10
 -12   0  23    0.00    7.72
 -12   0  24   -0.00    6.37
  12   0 -24   -0.00    8.26
 -12   0  25    0.00    6.95
  12   0 -25    6.16    9.39
 -12   0  26    6.47    8.51
  12   0 -26    5.99    8.99
 -12   0  27   -0.00    6.91
 -12   0  28   -0.00    8.27
  12  -1  -1    1.52    7.05
  12  -1  -1   -0.00    7.08
  12   1  -1   -0.00    7.11
  12   1  -1    0.08    6.77
 -12  -1   1    1.32    5.55
 -12   1   2   18.05    9.28
  12  -1  -2    7.21    8.65
  12  -1  -2   20.53    9.76
  12   1  -2   11.02    8.38
  12   1  -2   30.74   10.18
 -12  -1   2   22.46    8.89
 -12   1   3    3.41    6.85
  12  -1  -3    0.00    6.68
  12  -1  -3    3.06    6.88
  12   1  -3    3.18    5.55
  12   1  -3    3.49    6.70
 -12  -1   3    3.88    6.43
 -12   1   4   40.80   12.22
  12  -1  -4   26.68   10.39
  12  -1  -4   18.49    8.97
  12   1  -4   25.29    9.75
  12   1  -4   19.51   10.48
 -12  -1   4   26.20   10.88
 -12   1   5   -0.00    7.03
  12  -1  -5   -0.00    6.80
  12  -1  -5   -0.00    5.84
  12   1  -5    3.28    5.74
  12   1  -5   -0.00    7.27
 -12  -1   5   -0.00    6.25
 -12   1   6   -0.00    6.95
  12  -1  -6    0.00    7.20
  12  -1  -6    0.00    5.69
  12   1  -6    2.09    6.85
 -12  -1   6    5.31    7.34
 -12   1   7   11.86    7.68
  12  -1  -7   -0.00    5.81
  12  -1  -7    2.71    6.77
  12   1  -7   -0.00    7.01
 -12  -1   7   -0.00    7.32
 -12   1   8   22.12   10.80
  12  -1  -8   26.89   10.21
  12   1  -8   38.26   11.74
 -12  -1   8   20.11    9.56
 -12   1   9   -0.00    6.69
  12  -1  -9   -0.00    6.88
  12   1  -9   -0.00    6.14
 -12  -1   9    3.58    8.58
 -12   1  10   15.03    8.91
  12  -1 -10    3.02    7.27
  12   1 -10    7.82    6.52
 -12  -1  10   20.28    9.56
 -12   1  11    4.88    7.37
  12  -1 -11    2.05    7.31
  12   1 -11   -0.00    6.51
 -12  -1  11    2.79    6.48
 -12   1  12    2.62    7.73
  12  -1 -12   -0.00    6.99
  12   1 -12    8.06    6.54
 -12  -1  12    4.20    7.56
 -12   1  13    1.49    7.27
  12  -1 -13    4.87    7.28
  12   1 -13    0.57    6.51
 -12  -1  13   -0.00    7.00
 -12   1  14   43.63   12.82
  12  -1 -14   20.43   10.26
  12   1 -14   33.73   11.69
 -12  -1  14   15.58    9.99
 -12   1  15    3.91    6.55
  12  -1 -15    0.79    5.73
  12   1 -15    0.00    6.57
 -12  -1  15   -0.00    6.57
 -12   1  16   19.06    9.63
  12  -1 -16    2.78    8.14
  12   1 -16    0.00    5.80
 -12  -1  16    3.67    8.31
 -12   1  17    1.36    7.04
  12  -1 -17   -0.00    7.66
  12   1 -17   -0.00    7.55
 -12  -1  17   -0.00    6.36
 -12   1  18   -0.00    7.63
  12  -1 -18    3.97    7.72
  12   1 -18    6.63    8.34
 -12  -1  18    3.14    6.11
 -12   1  19    5.34    7.28
  12  -1 -19    2.39    5.45
  12   1 -19    3.88    7.84
 -12  -1  19    1.38    7.21
 -12   1  20   29.39   11.24
  12  -1 -20    1.63    6.22
  12   1 -20    0.00    7.38
 -12  -1  20    0.85    6.52
 -12   1  21   -0.00    7.13
  12  -1 -21    2.91    6.04
  12   1 -21   -0.00    7.34
 -12  -1  21    0.04    6.18
 -12   1  22    3.58    6.95
  12  -1 -22    3.23    7.41
  12   1 -22    0.92    7.03
 -12  -1  22   -0.00    5.50
 -12   1  23    0.00    7.95
  12  -1 -23    3.48    6.54
  12   1 -23   -0.00    7.44
 -12  -1  23   -0.00    6.73
 -12   1  24    0.00    8.47
  12  -1 -24    2.50    5.02
  12   1 -24   23.61   11.56
 -12  -1  24   -0.00    8.75
 -12   1  25   -0.00    8.52
  12   1 -25   -0.00    7.40
 -12  -1  25    0.04    6.75
 -12   1  26   -0.00    7.42
  12   1 -26   -0.00    7.01
 -12  -1  26    8.06    9.18
 -12   1  27    0.00    8.56
  12   1 -27    2.79    7.83
 -12  -1  27    0.00    8.78
 -12  -1  28    9.72    8.51
  12  -2  -1   -0.00    6.23
  12  -2  -1    2.71    7.61
  12   2  -1   -0.00    6.41
  12   2  -1   -0.00    6.11
 -12  -2   1    4.53    6.69
  12  -2  -2   18.84    9.69
  12  -2  -2    5.43    7.76
  12   2  -2    3.42    6.84
  12   2  -2    7.95    7.85
 -12  -2   2   14.12    8.45
 -12   2   3    2.14    5.60
  12  -2  -3    9.20    6.80
  12  -2  -3    1.88    6.50
  12   2  -3    2.58    5.83
  12   2  -3    1.10    6.36
 -12  -2   3    0.00    6.08
 -12   2   4   10.72    8.73
  12  -2  -4    0.96    6.62
  12  -2  -4   12.39    8.29
  12   2  -4   -0.00    5.87
  12   2  -4    4.85    7.13
 -12  -2   4    0.85    5.95
 -12   2   5    4.42    6.64
  12  -2  -5    5.58    6.45
  12  -2  -5   -0.00    5.76
  12   2  -5    6.83    7.16
  12   2  -5    3.78    6.57
 -12  -2   5    0.21    5.09
 -12   2   6   28.82   10.21
  12  -2  -6   10.10    9.30
  12  -2  -6   28.15   10.64
  12   2  -6    9.02    7.40
 -12  -2   6   10.52    8.97
 -12   2   7    2.39    6.67
  12  -2  -7   12.51    8.42
  12  -2  -7    0.00    6.98
  12   2  -7    2.58    6.01
 -12  -2   7   -0.00    7.14
 -12   2   8    5.67    7.78
  12  -2  -8   -0.00    6.28
  12  -2  -8   11.32    7.97
  12   2  -8    6.58    7.73
 -12  -2   8   11.93    7.41
 -12   2   9    0.84    6.66
  12  -2  -9    2.44    6.11
  12   2  -9    2.50    6.26
 -12  -2   9    0.00    6.25
 -12   2  10   20.34    9.87
  12  -2 -10   15.50    8.90
  12   2 -10   11.87    8.73
 -12  -2  10   24.85   10.16
 -12   2  11    3.99    8.09
  12  -2 -11    0.00    8.04
  12   2 -11    9.99    6.36
 -12  -2  11    0.00    7.07
 -12   2  12   20.14    9.92
  12  -2 -12    4.15    7.07
  12   2 -12   16.30    8.35
 -12  -2  12    9.62    7.86
 -12   2  13   -0.00    6.17
  12  -2 -13    0.00    5.55
  12   2 -13    3.24    6.54
 -12  -2  13    3.61    6.90
 -12   2  14    0.00    7.71
  12  -2 -14   -0.00    6.39
  12   2 -14    2.70    7.74
 -12  -2  14   -0.00    7.39
 -12   2  15    0.00    7.24
  12  -2 -15    3.02    8.06
  12   2 -15    8.87    7.50
 -12  -2  15    0.00    6.35
 -12   2  16    2.89    7.80
  12  -2 -16    4.84    8.08
  12   2 -16   11.36    8.56
 -12  -2  16   10.00    8.43
 -12   2  17    4.14    7.38
  12  -2 -17    0.00    6.72
  12   2 -17   16.64    9.63
 -12  -2  17    3.85    6.14
 -12   2  18   -0.00    7.20
  12  -2 -18    0.00    6.46
  12   2 -18    5.33    8.56
 -12  -2  18    4.20    6.94
 -12   2  19   -0.00    7.47
  12  -2 -19    3.09    7.93
  12   2 -19   -0.00    7.67
 -12  -2  19   -0.00    6.66
 -12   2  20    4.48    7.22
  12  -2 -20   11.45    9.98
  12   2 -20    5.77    8.57
 -12  -2  20    0.00    7.11
 -12   2  21    4.62    8.47
  12  -2 -21    0.08    7.00
  12   2 -21   10.58    9.49
 -12  -2  21    3.30    7.01
 -12   2  22   10.41    8.12
  12  -2 -22    4.87    8.12
  12   2 -22    1.07    6.01
 -12  -2  22    6.09    6.98
 -12   2  23   -0.00    7.97
  12   2 -23   -0.00    7.15
 -12  -2  23    0.08    7.71
 -12   2  24    3.50    8.23
  12   2 -24    7.86    8.50
 -12  -2  24    4.66    8.15
 -12   2  25   12.18    9.73
  12   2 -25    1.32    7.75
 -12  -2  25    2.14    8.10
 -12   2  26    9.10    9.94
  12   2 -26    3.91    9.45
 -12  -2  26   10.13    8.81
 -12   2  27   -0.00    6.97
  12   2 -27   -0.00    8.17
 -12  -2  27   -0.00    8.24
  12   2 -28   -0.00    6.41
 -12  -2  28    1.73    7.42
  12   2 -29    5.10    9.48
  12  -3  -1  -14.96   10.60
  12  -3  -1    5.92    7.47
  12   3  -1   -0.00    4.97
  12  -3  -2   11.98    8.24
  12  -3  -2    0.00    6.97
  12   3  -2   12.61    7.71
  12   3  -2    8.63    8.05
  12  -3  -3   -0.00    6.31
  12  -3  -3    6.79    7.80
  12   3  -3    7.34    6.69
  12   3  -3    9.75    7.10
 -12  -3   3    6.60    6.30
 -12   3   4   12.82    8.91
  12  -3  -4    4.98    7.87
  12  -3  -4   20.89    9.50
  12   3  -4    6.97    7.45
  12   3  -4   14.68    7.69
 -12  -3   4   17.61    8.56
 -12   3   5    9.19    7.93
  12  -3  -5    5.40    6.87
  12  -3  -5   -0.00    7.30
  12   3  -5    9.07    6.64
 -12  -3   5   -0.00    5.73
 -12   3   6   -0.00    6.78
  12  -3  -6   -0.00    6.87
  12  -3  -6   -0.00    6.99
  12   3  -6    4.93    6.50
 -12  -3   6   -0.00    6.34
 -12   3   7    1.27    6.03
  12  -3  -7    0.00    6.51
  12  -3  -7    1.69    7.74
  12   3  -7   -0.00    5.73
 -12  -3   7    2.94    5.33
 -12   3   8   15.30    9.51
  12  -3  -8   22.04    9.38
  12  -3  -8   21.45    9.99
  12   3  -8    8.83    7.85
 -12  -3   8   14.36    9.11
 -12   3   9   11.95    8.94
  12  -3  -9    2.65    6.58
  12  -3  -9    2.01    7.09
  12   3  -9    8.57    7.86
 -12  -3   9    6.06    6.94
 -12   3  10   21.60   10.35
  12  -3 -10   10.61    7.80
  12   3 -10   10.68    8.11
 -12  -3  10   12.16    7.85
 -12   3  11   -0.00    7.14
  12  -3 -11    9.36    7.64
  12   3 -11   -0.00    5.49
 -12  -3  11   -0.00    5.97
 -12   3  12   15.67   10.44
  12  -3 -12    9.96    8.01
  12   3 -12   15.97    8.34
 -12  -3  12   12.29    7.59
 -12   3  13   -0.00    7.71
  12  -3 -13    0.90    5.61
  12   3 -13    4.74    7.04
 -12  -3  13   -0.00    7.77
 -12   3  14   18.52    9.37
  12  -3 -14    7.84    7.56
  12   3 -14    9.41    8.49
 -12  -3  14   21.45   10.35
 -12   3  15    2.60    7.67
  12  -3 -15   15.67   10.21
  12   3 -15    1.64    6.36
 -12  -3  15   -0.00    5.83
 -12   3  16   -0.00    7.21
  12  -3 -16   -0.00    6.94
  12   3 -16    0.42    6.13
 -12  -3  16    1.08    5.64
 -12   3  17    9.79    8.23
  12  -3 -17   -0.00    7.42
  12   3 -17   -0.00    8.05
 -12  -3  17    2.21    6.09
 -12   3  18   -0.00    7.56
  12  -3 -18   -0.00    7.65
  12   3 -18    4.26    7.34
 -12  -3  18    0.00    6.94
 -12   3  19    0.00    8.75
  12  -3 -19    0.13    7.31
  12   3 -19    0.30    7.00
 -12  -3  19    6.90    8.30
 -12   3  20   10.33    9.42
  12  -3 -20   -0.00    9.30
  12   3 -20   12.75    8.86
 -12  -3  20    0.98    6.72
 -12   3  21    0.00    6.40
  12   3 -21   13.41    9.13
 -12  -3  21   -0.00    7.91
 -12   3  22    0.00    7.08
  12   3 -22    8.98    8.28
 -12  -3  22   -0.00    8.19
 -12   3  23    8.74    8.02
  12   3 -23    0.19    6.80
 -12  -3  23   -0.00    6.30
 -12   3  24    9.28    9.00
  12   3 -24    2.44    7.79
 -12  -3  24    6.56    8.32
 -12   3  25   -0.00    8.20
  12   3 -25   -0.00    8.19
 -12  -3  25   -0.00    6.57
 -12   3  26    0.25    7.19
  12   3 -26    2.55    8.19
 -12  -3  26   -0.00    8.16
  12   3 -27    1.15    7.81
 -12  -3  27    7.22    9.38
  12   3 -28    1.16    8.45
 -12  -3  28    0.00    8.97
  12   3 -29   -0.00    7.80
  12   3 -30    9.95    9.44
  12  -4  -1   -0.00    6.24
  12  -4  -1   -0.00    7.28
  12   4  -1    0.00    6.37
  12  -4  -2    0.00    6.53
  12  -4  -2   -0.00    7.58
  12   4  -2   10.40    7.32
  12  -4  -3    3.16    7.51
  12  -4  -3    2.51    7.61
  12   4  -3   -0.00    5.28
 -12   4   4    6.47    7.18
  12  -4  -4   -0.00    5.72
  12  -4  -4    2.80    7.38
  12   4  -4    4.84    5.71
 -12   4   5    2.90    7.51
  12  -4  -5    1.95    7.78
  12  -4  -5    0.00    6.95
  12   4  -5    5.94    6.86
 -12  -4   5    2.19    6.23
 -12   4   6   13.96    8.72
  12  -4  -6   14.59    9.72
  12  -4  -6   24.79   10.79
  12   4  -6   12.20    7.52
 -12  -4   6    7.19    7.48
 -12   4   7    8.76    8.53
  12  -4  -7   13.30    9.18
  12  -4  -7    7.23    9.26
  12   4  -7   11.46    7.91
 -12  -4   7    5.15    7.15
 -12   4   8    1.23    5.98
  12  -4  -8    4.28    7.35
  12  -4  -8   -0.00    6.28
  12   4  -8   -0.00    6.43
 -12  -4   8   -0.00    6.69
 -12   4   9    0.00    7.31
  12  -4  -9    0.98    7.15
  12  -4  -9   -0.00    7.21
  12   4  -9    2.20    6.16
 -12  -4   9   14.96    8.42
 -12   4  10   15.51   10.07
  12  -4 -10    6.32    7.83
  12  -4 -10    1.96    7.68
  12   4 -10   11.91    7.41
 -12  -4  10   19.72    8.67
 -12   4  11    7.07    8.02
  12  -4 -11   -0.00    7.60
  12  -4 -11    7.43    8.14
  12   4 -11    8.83    7.95
 -12  -4  11    1.09    6.73
 -12   4  12   14.55    9.08
  12  -4 -12   16.67    9.51
  12   4 -12   15.50    8.71
 -12  -4  12    0.00    6.99
 -12   4  13   -0.00    6.23
  12  -4 -13    2.17    6.10
  12   4 -13   -0.00    6.90
 -12  -4  13    0.00    6.47
 -12   4  14   -0.00    8.61
  12  -4 -14    1.46    6.10
  12   4 -14    3.37    6.94
 -12  -4  14   -0.00    5.51
 -12   4  15    0.00    7.65
  12  -4 -15    3.28    6.47
  12   4 -15    3.08    6.98
 -12  -4  15    5.99    7.12
 -12   4  16    0.00    8.72
  12  -4 -16    0.86    6.18
  12   4 -16    4.67    6.56
 -12  -4  16   14.43    8.72
 -12   4  17    0.00    8.82
  12  -4 -17    2.08    7.91
  12   4 -17    5.32    7.05
 -12  -4  17    4.52    7.32
 -12   4  18   10.43   10.08
  12   4 -18    0.00    6.74
 -12  -4  18    4.96    7.19
 -12   4  19   -0.00    8.66
  12   4 -19    6.91    8.58
 -12  -4  19    7.12    7.79
 -12   4  20   -0.00    7.71
  12   4 -20    0.20    8.02
 -12  -4  20    8.40    8.77
 -12   4  21    0.00    7.36
  12   4 -21    0.52    6.96
 -12  -4  21    3.19    6.72
 -12   4  22   10.15    8.62
  12   4 -22    1.17    7.53
 -12  -4  22   -0.00    7.13
 -12   4  23   -0.00    8.15
  12   4 -23   -0.00    8.76
 -12  -4  23   -0.00    8.36
 -12   4  24    5.87    9.09
  12   4 -24    6.19    8.36
 -12  -4  24    7.67    8.30
 -12   4  25    0.68    8.17
  12   4 -25    3.84    8.43
 -12  -4  25    0.40    7.48
  12   4 -26    7.82    9.15
 -12  -4  26   -0.00    7.93
  12   4 -27    0.00    7.83
 -12  -4  27    0.00    7.45
  12   4 -28    2.15    8.67
 -12  -4  28    7.95    8.64
  12   4 -29    1.62    7.43
  12   4 -30    3.07    8.24
  12   4 -31    0.00    8.59
  12  -5  -1    0.00    7.82
  12  -5  -1   -0.00    6.65
  12   5  -1    1.98    5.95
  12  -5  -2    0.00    7.05
  12  -5  -2    8.00    8.06
  12   5  -2   10.30    6.90
  12  -5  -3    6.27    7.39
  12  -5  -3    2.75    7.34
  12   5  -3    4.65    5.87
  12  -5  -4    8.10    7.81
  12  -5  -4    5.30    7.46
  12   5  -4    0.00    5.41
 -12   5   5   -0.00    6.74
  12  -5  -5   -0.00    7.17
  12  -5  -5    3.16    6.41
  12   5  -5    0.00    6.08
 -12   5   6   -0.00    6.86
  12  -5  -6   -0.00    7.14
  12  -5  -6    8.31    7.47
  12   5  -6    0.00    5.40
 -12   5   7    9.43    8.84
  12  -5  -7    0.00    7.32
  12  -5  -7    0.00    7.11
  12   5  -7    3.96    6.59
 -12   5   8   11.25    8.75
  12  -5  -8    2.85    8.36
  12  -5  -8   13.97   10.09
  12   5  -8   16.56    8.08
 -12   5   9   12.22    9.66
  12  -5  -9   10.10    8.07
  12  -5  -9    5.98    7.36
  12   5  -9    3.93    6.05
 -12   5  10   -0.00    7.69
  12  -5 -10   16.07    8.35
  12  -5 -10    6.61    8.53
  12   5 -10    6.55    7.46
 -12  -5  10    9.10    7.43
 -12   5  11    2.54    7.36
  12  -5 -11    1.08    6.14
  12  -5 -11    0.36    6.66
  12   5 -11    5.93    6.49
 -12  -5  11    1.47    6.52
 -12   5  12   11.61    8.37
  12  -5 -12    2.52    7.28
  12  -5 -12    0.00    6.61
  12   5 -12   -0.00    6.99
 -12  -5  12    0.00    6.74
 -12   5  13   19.11   11.20
  12  -5 -13   19.13   10.96
  12   5 -13   28.65    9.76
 -12  -5  13    5.94    7.48
 -12   5  14    0.00    7.97
  12  -5 -14    5.69    7.60
  12   5 -14   19.40    9.00
 -12  -5  14    3.83    6.88
  12   5 -15    5.15    6.42
 -12  -5  15    0.60    6.65
 -12   5  16   -0.00    7.56
  12   5 -16    4.75    6.86
 -12  -5  16    1.54    7.92
 -12   5  17   -0.00    6.63
  12   5 -17    8.29    7.82
 -12  -5  17    0.18    6.53
 -12   5  18    0.73    9.28
  12   5 -18    8.42    7.39
 -12  -5  18    0.85    6.65
 -12   5  19    4.12    8.40
  12   5 -19   -0.00    8.56
 -12  -5  19    0.00    7.04
 -12   5  20   10.79    9.47
  12   5 -20   -0.00    7.04
 -12  -5  20    4.93    7.69
 -12   5  21   -0.00    7.44
  12   5 -21    0.00    6.79
 -12  -5  21    4.45    7.72
 -12   5  22   -0.00    8.02
  12   5 -22    2.26    7.76
 -12  -5  22   -0.00    6.79
 -12   5  23   -0.00    7.93
  12   5 -23    0.00    8.13
 -12  -5  23    0.00    8.10
 -12   5  24   -0.00    8.55
  12   5 -24    2.95    7.82
 -12  -5  24    5.43    7.41
  12   5 -25   -0.00    6.46
 -12  -5  25    2.20    8.37
  12   5 -26   14.54    9.58
 -12  -5  26    5.51    7.49
  12   5 -27   -0.00    6.82
 -12  -5  27    0.00    7.52
  12   5 -28   -0.00    7.69
 -12  -5  28   -0.00    7.22
  12   5 -29   -0.00    8.59
  12  -6  -1    0.84    6.46
  12   6  -1   11.26    6.72
  12  -6  -2   -0.00    7.78
  12  -6  -2    0.00    7.42
  12   6  -2    1.75    5.88
  12  -6  -3    0.00    7.15
  12  -6  -3   -0.00    7.42
  12   6  -3   -0.00    5.20
  12  -6  -4   -0.00    6.05
  12  -6  -4   -0.00    7.67
  12   6  -4   -0.00    5.10
  12  -6  -5   11.73    9.20
  12  -6  -5   15.96   10.74
  12   6  -5    9.24    7.25
  12  -6  -6    9.85    9.20
  12  -6  -6    8.01    8.01
  12   6  -6    1.40    4.92
 -12   6   7   22.18    9.59
  12  -6  -7    8.17    8.15
  12  -6  -7    5.61    7.32
  12   6  -7    0.00    5.94
 -12   6   8    2.43    6.78
  12  -6  -8    6.15    8.27
  12  -6  -8    6.62    9.61
  12   6  -8    0.00    4.88
 -12   6   9    3.62    6.59
  12  -6  -9    4.53    7.70
  12  -6  -9    0.00    7.78
  12   6  -9   -0.00    5.50
 -12   6  10   -0.00    6.36
  12  -6 -10    5.66    8.83
  12  -6 -10   -0.00    7.35
  12   6 -10    4.74    7.84
 -12   6  11   29.25   12.13
  12  -6 -11    8.54    8.85
  12   6 -11   18.79    8.72
 -12   6  12    3.62    7.27
  12  -6 -12    3.25    8.38
  12   6 -12    4.95    6.54
 -12   6  13    4.72    8.29
  12  -6 -13   -0.00    7.22
  12   6 -13   -0.00    5.88
 -12   6  14   -0.00    6.75
  12  -6 -14   -0.00    7.60
  12   6 -14    1.92    6.83
 -12   6  15   -0.00    7.22
  12   6 -15    3.41    7.36
 -12   6  16    1.92    7.58
  12   6 -16    0.00    7.08
 -12  -6  16    3.73    7.36
 -12   6  17    2.49    6.74
  12   6 -17   10.54    7.68
 -12  -6  17    4.34    8.06
 -12   6  18   -0.00    7.27
  12   6 -18    2.52    7.44
 -12  -6  18   -0.00    6.37
 -12   6  19    3.46    8.67
  12   6 -19   -0.00    6.86
 -12  -6  19    0.00    5.77
 -12   6  20    6.80    7.79
  12   6 -20   -0.00    8.27
 -12  -6  20   -0.00    7.64
 -12   6  21    7.61    9.68
  12   6 -21    0.00    6.12
 -12  -6  21   -0.00    5.73
 -12   6  22   12.26    9.34
  12   6 -22   -0.00    7.30
 -12  -6  22    5.84    8.09
 -12   6  23    6.66    8.73
  12   6 -23    0.00    7.93
 -12  -6  23    4.93    7.20
  12   6 -24    1.39    7.66
 -12  -6  24   -0.00    7.77
  12   6 -25   -0.00   10.13
 -12  -6  25   -0.00    8.00
  12   6 -26   -0.00    7.15
 -12  -6  26    6.19    6.65
  12   6 -27    0.00    8.82
 -12  -6  27    0.00    7.41
 -12  -6  28   -0.00    6.85
  12  -7  -1    0.00    7.80
  12   7  -1    8.95    6.63
  12  -7  -2    2.65    6.95
  12   7  -2   11.32    6.35
  12  -7  -3    5.36    8.03
  12  -7  -3   25.79   11.55
  12   7  -3    6.55    6.27
  12  -7  -4    2.11    8.01
  12  -7  -4   -0.00    7.77
  12   7  -4   -0.00    5.32
  12  -7  -5   12.03    8.12
  12  -7  -5    1.80    8.91
  12   7  -5    9.99    6.45
  12  -7  -6   -0.00    7.23
  12  -7  -6    0.00    6.30
  12   7  -6    5.10    6.42
  12  -7  -7   -0.00    7.43
  12   7  -7    0.00    5.98
 -12   7   8   12.14    9.65
  12  -7  -8    0.00    9.17
  12   7  -8   -0.00    4.97
 -12   7   9   31.53   12.03
  12  -7  -9   13.25    8.30
  12   7  -9   11.97    7.53
 -12   7  10   20.67   10.69
  12  -7 -10    0.00    8.15
  12   7 -10    0.99    6.14
 -12   7  11   -0.00    7.79
  12  -7 -11   -0.00    7.44
  12   7 -11    5.77    6.37
 -12   7  12   -0.00    6.55
  12  -7 -12   -0.00    6.82
  12   7 -12    0.27    6.05
 -12   7  13    3.80    6.96
  12  -7 -13   -0.00    8.28
  12   7 -13   -0.00    6.04
 -12   7  14    0.00    7.11
  12  -7 -14   -0.00    7.09
  12   7 -14    0.96    6.77
 -12   7  15    8.36    9.80
  12  -7 -15    1.42    7.12
  12   7 -15    0.03    6.43
 -12   7  16    3.60    8.00
  12  -7 -16   -0.00    7.17
  12   7 -16    0.66    6.92
 -12   7  17    0.00    7.97
  12   7 -17    4.69    7.23
 -12   7  18    0.00    7.06
  12   7 -18    2.58    7.08
 -12   7  19    2.74    8.82
  12   7 -19    0.00    6.96
 -12   7  20   -0.00    7.63
  12   7 -20    5.74    6.63
 -12   7  21   -0.00    7.20
  12   7 -21   -0.00    7.17
 -12   7  22   -0.00    7.81
  12   7 -22   -0.00    7.24
  12   7 -23    2.36    8.07
 -12  -7  23    2.20    7.53
  12   7 -24   -0.00    7.01
 -12  -7  24    4.49    7.38
 -12  -7  25    3.23    8.00
 -12  -7  26   -0.00    7.80
 -12  -7  27    8.76    9.05
 -12  -7  28    3.91    7.53
  12  -8  -1   15.46   10.66
  12   8  -1   12.74    6.58
  12  -8  -2    2.52    7.66
  12   8  -2   -0.00    5.06
  12  -8  -3    0.00    8.47
  12   8  -3    5.13    5.52
  12  -8  -4   -0.00    7.84
  12   8  -4   -0.00    4.93
  12  -8  -5   13.39    9.33
  12   8  -5    6.10    6.19
  12  -8  -6    0.00    6.76
  12   8  -6    0.00    5.68
  12  -8  -7   22.11   10.71
  12   8  -7   26.45    8.93
  12  -8  -8    5.42    7.75
  12   8  -8    0.00    5.42
 -12   8   9    0.00    8.20
  12  -8  -9    1.26    8.74
  12   8  -9    0.00    6.04
 -12   8  10    3.23    7.45
  12  -8 -10    0.92    7.28
  12   8 -10   -0.00    5.62
 -12   8  11    2.60    7.78
  12  -8 -11    5.50    8.64
  12   8 -11   -0.00    6.33
 -12   8  12    1.68    8.55
  12  -8 -12    9.36    9.19
  12   8 -12    1.89    6.19
 -12   8  13    0.90    7.16
  12  -8 -13   10.69    8.42
  12   8 -13    3.73    6.70
 -12   8  14   -0.00    9.04
  12  -8 -14    3.50    8.35
  12   8 -14    0.00    5.53
 -12   8  15    0.00    8.58
  12  -8 -15    0.00    9.36
  12   8 -15    3.81    6.44
 -12   8  16   -0.00    7.49
  12  -8 -16   -0.00    8.06
  12   8 -16    0.00    6.06
 -12   8  17    0.00    7.15
  12  -8 -17    0.00    6.75
  12   8 -17    5.56    7.87
 -12   8  18    0.03    7.02
  12  -8 -18   -0.00    7.23
  12   8 -18    0.19    5.68
 -12   8  19    3.40    8.30
  12   8 -19   -0.00    7.41
 -12   8  20   -0.00    7.71
  12   8 -20    2.87    7.26
  12   8 -21    0.10    7.52
  12  -9  -1   -0.00    8.24
  12   9  -1    0.20    4.67
  12  -9  -2    0.70    8.72
  12   9  -2    6.47    5.83
  12  -9  -3    0.00    7.71
  12   9  -3    4.44    5.82
  12  -9  -4    0.00   10.56
  12   9  -4    0.00    5.12
  12  -9  -5    0.00    8.08
  12   9  -5    0.09    5.26
  12  -9  -6   -0.00    7.58
  12   9  -6   -0.00    4.79
  12  -9  -7    0.00    8.16
  12   9  -7    5.12    5.76
  12  -9  -8    2.88    8.24
  12   9  -8   -0.00    5.92
  12  -9  -9    6.24   10.14
  12   9  -9   11.41    7.18
  12  -9 -10   -0.00    7.71
  12   9 -10   -0.00    6.71
 -12   9  11   10.44    8.90
  12  -9 -11   -0.00    8.65
  12   9 -11    7.44    6.33
 -12   9  12   -0.00    7.41
  12  -9 -12   -0.00    7.28
  12   9 -12    2.46    6.31
 -12   9  13   -0.00    6.98
  12  -9 -13    4.46    6.62
  12   9 -13    0.00    5.42
 -12   9  14    1.83    7.42
  12  -9 -14   -0.00    8.91
  12   9 -14    1.02    6.15
 -12   9  15    9.93    9.71
  12  -9 -15    9.99   10.88
  12   9 -15   -0.00    6.89
 -12   9  16   -0.00    8.14
  12  -9 -16    4.53    7.75
  12   9 -16   -0.00    6.46
 -12   9  17    2.68    6.62
  12  -9 -17    0.19    6.96
  12   9 -17    1.25    7.05
 -12   9  18    1.75    6.68
  12  -9 -18    6.48    6.81
  12   9 -18    0.00    6.28
  12 -10  -1    4.58    6.03
  12  10  -1    3.15    4.61
  12 -10  -2    7.80    7.77
  12  10  -2   -0.00    4.96
  12 -10  -3    1.52    8.93
  12  10  -3   -0.00    4.67
  12 -10  -4   -0.00    8.04
  12  10  -4   -0.00    5.14
  12 -10  -5    5.33    9.03
  12  10  -5    7.01    6.25
  12 -10  -6   -0.00    9.22
  12  10  -6   -0.00    5.20
  12 -10  -7   -0.00    6.54
  12  10  -7    9.29    6.44
  12 -10  -8    6.08    8.69
  12  10  -8    2.74    5.18
  12 -10  -9   12.60    9.36
  12  10  -9    4.22    5.67
  12 -10 -10    1.00    7.77
  12  10 -10   -0.00    6.32
  12 -10 -11   15.05    9.79
  12  10 -11    2.93    5.89
  12 -10 -12    9.19    9.55
  12  10 -12    0.00    5.74
 -12  10  13   -0.00    7.15
  12 -10 -13    0.00    8.93
  12  10 -13    4.47    6.15
 -12  10  14   -0.00    8.19
  12 -10 -14    2.37    7.56
  12  10 -14    0.17    5.17
 -12  10  15   -0.00    7.70
  12 -10 -15    0.00    9.12
  12 -11  -1   -0.00    7.57
  12  11  -1    2.58    5.25
  12 -11  -2   -0.00    6.25
  12  11  -2   -0.00    5.48
  12 -11  -3   -0.00    6.92
  12  11  -3   -0.00    5.39
  12 -11  -4    4.21    8.04
  12  11  -4   -0.00    5.23
  12 -11  -5    3.04    7.74
  12  11  -5    0.00    5.61
  12 -11  -6    0.00    8.36
  12  11  -6    5.29    6.14
  12 -11  -7    0.00    7.52
  12  11  -7   11.64    6.60
  12 -11  -8    0.00    8.82
  12  11  -8    2.39    5.41
  12 -11  -9    3.65    8.55
  12  11  -9   10.48    7.13
  12 -11 -10    7.34    8.61
  12  11 -10   -0.00    5.49
  12 -11 -11    2.58    6.97
  12  12  -1    0.00    4.79
  12  12  -2    4.65    4.82
  12  12  -3    1.16    5.16
  12  12  -4   -0.00    5.05
  12  12  -5    3.37    5.72
  12  12  -6   -0.00    4.67
  12  13  -1    0.00    4.54
 -11   0   1  101.32   16.48
  11   0  -1   31.47   11.21
  11   0  -1   73.33   14.38
 -11   0   2   -0.00    6.72
  11   0  -2    7.17    7.47
  11   0  -2   -0.00    6.69
 -11   0   3   19.51    8.36
  11   0  -3   19.37    9.30
  11   0  -3   20.00    9.97
 -11   0   4    0.91    6.70
  11   0  -4   -0.00    6.43
  11   0  -4    1.71    6.75
 -11   0   5   81.31   15.73
  11   0  -5   60.64   13.65
  11   0  -5   85.75   15.84
 -11   0   6    0.00    5.71
  11   0  -6    0.19    7.21
 -11   0   7   -0.00    6.81
  11   0  -7    0.00    6.03
 -11   0   8   -0.00    5.97
  11   0  -8    6.06    8.23
 -11   0   9   20.41    9.25
  11   0  -9   12.04    8.71
 -11   0  10   -0.00    6.66
  11   0 -10    1.99    6.35
 -11   0  11   49.77   12.91
  11   0 -11   30.98   11.37
 -11   0  12   -0.00    6.33
  11   0 -12   -0.00    6.33
 -11   0  13   -0.00    6.15
  11   0 -13    8.09    7.71
 -11   0  14    0.55    7.27
  11   0 -14    1.95    6.00
 -11   0  15   29.57   11.23
  11   0 -15    9.95    7.70
 -11   0  16    2.20    6.35
  11   0 -16    1.01    6.51
 -11   0  17   -0.00    6.19
  11   0 -17   10.43    9.01
 -11   0  18    2.66    6.59
  11   0 -18   -0.00    7.35
 -11   0  19    5.06    9.55
  11   0 -19    2.57    7.59
 -11   0  20   -0.00    6.67
  11   0 -20    1.02    8.02
 -11   0  21   18.44    9.36
  11   0 -21   24.73   11.25
 -11   0  22   -0.00    7.67
  11   0 -22   -0.00    5.90
 -11   0  23   -0.00    6.99
  11   0 -23   -0.00    6.90
 -11   0  24   -0.00    6.95
  11   0 -24    0.00    6.90
 -11   0  25   -0.00    7.34
  11   0 -25    6.82    8.55
 -11   0  26    1.98    8.10
  11   0 -26   20.51   10.70
 -11   0  27    8.52    8.47
 -11   0  28    5.63    7.72
 -11   0  29   -0.00    7.13
 -11   0  30   -0.00    8.04
 -11   1   1   40.47   12.28
  11  -1  -1   60.57   14.16
  11  -1  -1   57.23   13.37
  11   1  -1   61.53   13.39
 -11   1   2    0.00    5.57
  11  -1  -2    0.00    6.74
  11  -1  -2    0.79    5.11
  11   1  -2   -0.00    6.51
 -11   1   3   15.09    9.04
  11  -1  -3   24.75   10.54
  11  -1  -3   54.16   13.04
  11   1  -3   18.61    9.43
  11   1  -3   53.17   12.48
 -11  -1   3   36.29   10.35
 -11   1   4    0.00    7.47
  11  -1  -4   -0.00    6.03
  11  -1  -4   -0.00    5.35
  11   1  -4    0.00    5.42
  11   1  -4    2.92    6.47
 -11  -1   4   -0.00    7.02
 -11   1   5    8.31    7.54
  11  -1  -5   -0.00    5.82
  11  -1  -5   -0.00    6.11
  11   1  -5    3.14    6.35
 -11  -1   5    7.02    6.95
 -11   1   6    2.29    7.47
  11  -1  -6    2.67    7.27
  11  -1  -6    8.63    6.32
  11   1  -6    3.80    6.52
 -11  -1   6   -0.00    6.19
 -11   1   7   31.88   10.79
  11  -1  -7   19.54    9.34
  11   1  -7   47.45   12.17
 -11  -1   7   41.61   12.01
 -11   1   8    6.55    7.72
  11  -1  -8    5.00    7.26
  11   1  -8   -0.00    7.12
 -11  -1   8    2.21    5.86
 -11   1   9   24.64    9.73
  11  -1  -9   23.62   10.24
  11   1  -9    3.69    6.36
 -11  -1   9   18.88    8.63
 -11   1  10   -0.00    7.68
  11  -1 -10   -0.00    7.30
  11   1 -10   -0.00    5.75
 -11  -1  10    2.90    7.15
 -11   1  11    0.00    7.09
  11  -1 -11    5.47    8.32
  11   1 -11   21.45    9.98
 -11  -1  11    0.00    6.74
 -11   1  12    0.00    6.24
  11  -1 -12   -0.00    7.14
  11   1 -12   10.65    7.91
 -11  -1  12    2.01    7.01
 -11   1  13   68.36   14.73
  11  -1 -13   34.01   11.42
  11   1 -13   25.74    9.92
 -11  -1  13   45.43   12.31
 -11   1  14   -0.00    7.08
  11  -1 -14    1.52    6.40
  11   1 -14    1.50    6.57
 -11  -1  14   -0.00    6.79
 -11   1  15    1.27    6.90
  11  -1 -15    8.89    8.08
  11   1 -15   -0.00    6.68
 -11  -1  15    1.27    6.87
 -11   1  16    0.33    7.21
  11  -1 -16    6.66    7.34
  11   1 -16   -0.00    6.69
 -11  -1  16   -0.00    6.21
 -11   1  17    8.25    8.42
  11  -1 -17   14.67    8.68
  11   1 -17    8.99    7.60
 -11  -1  17    7.18    7.76
 -11   1  18   -0.00    7.19
  11  -1 -18    2.20    6.72
  11   1 -18    0.00    6.35
 -11  -1  18    5.66    7.37
 -11   1  19   -0.00    6.59
  11  -1 -19    1.29    7.30
  11   1 -19    4.09    7.42
 -11  -1  19   11.85    7.91
 -11   1  20   -0.00    7.94
  11  -1 -20   -0.00    5.15
  11   1 -20    6.28    8.54
 -11  -1  20   -0.00    6.40
 -11   1  21   -0.00    6.45
  11  -1 -21    4.05    7.27
  11   1 -21    0.00    6.41
 -11  -1  21    2.82    6.95
 -11   1  22    6.60    7.57
  11  -1 -22    3.18    8.36
  11   1 -22   18.51    9.95
 -11  -1  22    3.24    6.74
 -11   1  23   13.98    9.63
  11  -1 -23   16.38   10.90
  11   1 -23   11.48    9.84
 -11  -1  23   16.19   10.80
 -11   1  24    0.00    7.55
  11  -1 -24   -0.00    7.70
  11   1 -24    1.17    7.93
 -11  -1  24    0.47    6.83
 -11   1  25    0.00    6.90
  11   1 -25    3.16    7.09
 -11  -1  25    0.00    7.02
 -11   1  26    0.00    7.14
  11   1 -26    0.99    7.69
 -11  -1  26    0.00    8.15
 -11   1  27    0.69    7.34
  11   1 -27    1.94    6.77
 -11  -1  27   -0.00    6.87
 -11   1  28    0.95    6.88
  11   1 -28   -0.00    7.77
 -11  -1  28    5.41    8.50
 -11   1  29    1.28    8.75
 -11  -1  29   -0.00    8.53
 -11   1  30    1.16    8.08
 -11  -1  30    0.00    7.46
  11  -2  -1    8.53    7.79
  11  -2  -1   12.53    8.34
  11   2  -1    7.06    7.38
 -11   2   2    3.20    6.82
  11  -2  -2   -0.00    6.00
  11  -2  -2    4.07    6.36
  11   2  -2    1.20    6.69
 -11   2   3    1.73    7.34
  11  -2  -3   17.67    8.85
  11  -2  -3    8.65    7.88
  11   2  -3   12.03    7.96
 -11   2   4    6.18    7.13
  11  -2  -4    4.34    6.71
  11  -2  -4    2.71    6.34
  11   2  -4    0.00    7.51
 -11   2   5   52.16   13.68
  11  -2  -5   31.67   10.59
  11  -2  -5   40.55   11.54
  11   2  -5   27.52    9.54
 -11   2   6   29.56   10.32
  11  -2  -6    9.74    7.99
  11  -2  -6    3.52    6.43
  11   2  -6   17.75    8.40
 -11  -2   6   22.78    9.72
 -11   2   7    0.00    6.20
  11  -2  -7    3.64    6.92
  11  -2  -7   11.02    7.47
  11   2  -7    5.28    6.35
 -11  -2   7    0.68    5.91
 -11   2   8   22.16    9.92
  11  -2  -8   10.26    7.36
  11   2  -8   16.44    8.69
 -11  -2   8    5.42    6.84
 -11   2   9   32.71   11.15
  11  -2  -9   18.96    8.89
  11   2  -9   20.53    8.71
 -11  -2   9   30.94   10.33
 -11   2  10   -0.00    7.27
  11  -2 -10    1.29    7.37
  11   2 -10    9.34    7.38
 -11  -2  10    1.36    5.45
 -11   2  11    9.64    8.07
  11  -2 -11   23.52   11.67
  11   2 -11   32.03   10.63
 -11  -2  11   15.86    8.28
 -11   2  12    5.50    6.62
  11  -2 -12    6.96    8.05
  11   2 -12    5.23    6.16
 -11  -2  12    1.20    6.62
 -11   2  13   -0.00    7.40
  11  -2 -13    4.06    7.18
  11   2 -13    3.99    7.10
 -11  -2  13   -0.00    6.12
 -11   2  14   12.14    7.89
  11  -2 -14   -0.00    6.57
  11   2 -14    0.37    6.63
 -11  -2  14    2.54    5.78
 -11   2  15   14.07    9.23
  11  -2 -15   18.65   10.44
  11   2 -15   15.54    8.96
 -11  -2  15    8.65    7.76
 -11   2  16   -0.00    6.70
  11  -2 -16   14.58    8.91
  11   2 -16    0.00    7.58
 -11  -2  16    0.56    6.34
 -11   2  17    0.00    6.72
  11  -2 -17    0.00    7.50
  11   2 -17    4.62    7.57
 -11  -2  17    5.76    7.10
 -11   2  18    0.24    6.06
  11  -2 -18    1.76    6.59
  11   2 -18    0.00    6.78
 -11  -2  18    4.28    7.64
 -11   2  19    1.33    8.33
  11  -2 -19   -0.00    7.05
  11   2 -19    8.01    8.09
 -11  -2  19    9.74    8.11
 -11   2  20    0.00    6.85
  11  -2 -20   -0.00    6.65
  11   2 -20    0.00    6.75
 -11  -2  20   -0.00    7.46
 -11   2  21    1.77    7.40
  11  -2 -21    8.07    7.72
  11   2 -21   18.21    9.71
 -11  -2  21    5.47    7.40
 -11   2  22    0.00    7.45
  11  -2 -22    1.20    6.11
  11   2 -22   -0.00    7.55
 -11  -2  22    0.00    7.70
 -11   2  23   -0.00    7.14
  11  -2 -23   -0.00    5.68
  11   2 -23    8.31    8.34
 -11  -2  23    5.50    7.47
 -11   2  24    5.18    8.03
  11   2 -24    0.00    7.07
 -11  -2  24    2.51    7.81
 -11   2  25    8.80    9.50
  11   2 -25    6.38    9.14
 -11  -2  25   -0.00    6.60
 -11   2  26    2.39    7.51
  11   2 -26    0.00    8.89
 -11  -2  26   -0.00    7.52
 -11   2  27    2.41    6.88
  11   2 -27    0.00    8.52
 -11  -2  27    5.16    8.38
 -11   2  28   -0.00    6.92
  11   2 -28    1.04    7.63
 -11  -2  28    6.53   10.20
 -11   2  29    0.08    9.33
  11   2 -29    4.06    8.54
 -11  -2  29   -0.00    8.24
 -11  -2  30   -0.00    7.43
  11  -3  -1   -0.00    7.27
  11  -3  -1    7.37    7.61
  11   3  -1   10.66    6.87
  11   3  -1    1.72    5.85
 -11  -3   1   15.07    7.15
  11  -3  -2    6.17    7.64
  11  -3  -2    6.66    7.56
  11   3  -2   10.60    7.14
 -11  -3   2   11.64    7.80
 -11   3   3   60.92   13.89
  11  -3  -3   11.58    9.55
  11  -3  -3   38.17   11.59
  11   3  -3   33.62   10.25
 -11   3   4    5.61    6.91
  11  -3  -4   11.53    8.05
  11  -3  -4    6.55    8.65
  11   3  -4    9.30    7.21
 -11   3   5    1.49    6.35
  11  -3  -5   10.30    7.91
  11  -3  -5    4.03    7.21
  11   3  -5   -0.00    5.80
 -11   3   6    8.39    8.78
  11  -3  -6    0.00    6.79
  11  -3  -6    8.08    7.66
  11   3  -6    7.46    6.41
 -11   3   7   43.65   12.22
  11  -3  -7   28.66   10.59
  11  -3  -7   29.49   10.82
  11   3  -7   35.15   10.43
 -11  -3   7   43.11   11.20
 -11   3   8   10.36    7.96
  11  -3  -8    5.58    7.13
  11  -3  -8    2.83    6.41
  11   3  -8    2.75    5.51
 -11  -3   8    9.54    7.16
 -11   3   9    1.11    5.89
  11  -3  -9    7.44    6.80
  11   3  -9    8.08    7.15
 -11  -3   9    0.00    6.29
 -11   3  10   -0.00    6.14
  11  -3 -10    2.95    6.84
  11   3 -10   -0.00    6.77
 -11  -3  10   15.86    8.32
 -11   3  11   -0.00    6.48
  11  -3 -11    3.10    6.09
  11   3 -11    2.48    6.34
 -11  -3  11    4.53    6.74
 -11   3  12    6.69    8.81
  11  -3 -12    5.66    7.91
  11   3 -12    8.26    7.40
 -11  -3  12   12.50    8.02
 -11   3  13    0.87    7.34
  11  -3 -13   19.35    9.25
  11   3 -13   24.12   10.20
 -11  -3  13   12.57    7.23
 -11   3  14    2.65    7.23
  11  -3 -14    3.98    7.76
  11   3 -14    2.14    6.21
 -11  -3  14    2.96    6.75
 -11   3  15    1.58    7.14
  11  -3 -15    2.09    6.32
  11   3 -15    3.24    6.37
 -11  -3  15    3.48    7.14
 -11   3  16    1.94    6.39
  11  -3 -16    0.00    6.03
  11   3 -16   -0.00    7.30
 -11  -3  16    0.61    7.03
 -11   3  17    8.84    9.71
  11  -3 -17    7.63    8.63
  11   3 -17    2.25    6.80
 -11  -3  17    9.50    8.25
 -11   3  18   14.59    8.47
  11  -3 -18    0.00    7.49
  11   3 -18    0.35    5.92
 -11  -3  18    0.00    6.10
 -11   3  19   26.51   10.23
  11  -3 -19    6.03    8.37
  11   3 -19   17.36    8.96
 -11  -3  19    4.20    7.96
 -11   3  20   -0.00    8.38
  11  -3 -20    8.25    9.02
  11   3 -20    2.36    6.71
 -11  -3  20    1.55    6.65
 -11   3  21   -0.00    6.68
  11   3 -21    3.14    7.88
 -11  -3  21    1.89    6.72
 -11   3  22    7.61    8.41
  11   3 -22   -0.00    7.34
 -11  -3  22    7.84    7.36
 -11   3  23   22.49   10.29
  11   3 -23   10.00    8.79
 -11  -3  23   14.95    8.91
 -11   3  24    0.00    7.73
  11   3 -24    2.82    8.37
 -11  -3  24    7.29    8.11
 -11   3  25   -0.00    6.59
  11   3 -25   -0.00    7.96
 -11  -3  25    9.25    8.86
 -11   3  26    0.00    6.21
  11   3 -26    4.71    7.70
 -11  -3  26    0.00    7.91
 -11   3  27    8.75    8.39
  11   3 -27    9.14    9.18
 -11  -3  27   -0.00    7.25
 -11   3  28   15.86    9.65
  11   3 -28    5.80    9.40
 -11  -3  28    9.98    8.66
 -11   3  29    0.00    7.36
  11   3 -29    6.34    7.87
 -11  -3  29    7.00    9.17
  11   3 -30   -0.00    7.83
 -11  -3  30    4.56    7.32
  11  -4  -1   29.32   10.75
  11  -4  -1    4.17    7.42
  11   4  -1   15.53    7.41
  11   4  -1   22.89    8.46
 -11  -4   1   22.85    8.39
  11  -4  -2    0.00    7.49
  11  -4  -2    0.96    6.02
  11   4  -2    0.00    5.48
  11   4  -2    3.31    5.78
 -11  -4   2   -0.00    5.48
  11  -4  -3    6.95    7.76
  11  -4  -3    7.91    7.78
  11   4  -3    6.64    6.65
 -11  -4   3    9.71    6.46
 -11   4   4   15.43    9.12
  11  -4  -4    2.65    7.26
  11  -4  -4    7.96    8.07
  11   4  -4    4.41    6.44
 -11  -4   4    0.00    4.72
 -11   4   5   35.24   11.54
  11  -4  -5   29.11   11.30
  11  -4  -5   38.34   12.54
  11   4  -5   38.93   10.64
 -11   4   6    2.34    6.45
  11  -4  -6    6.13    8.26
  11  -4  -6   11.27    8.00
  11   4  -6   11.11    7.56
 -11   4   7    8.03    9.30
  11  -4  -7   14.02    8.84
  11  -4  -7    5.79    7.84
  11   4  -7   17.80    7.61
 -11   4   8   10.93    8.94
  11  -4  -8   11.28    7.90
  11  -4  -8    1.10    6.55
  11   4  -8   -0.00    6.41
 -11   4   9   35.79   11.74
  11  -4  -9   10.20    8.34
  11  -4  -9   26.73   10.62
  11   4  -9   25.91    9.31
 -11  -4   9   30.54    9.94
 -11   4  10    1.13    6.00
  11  -4 -10   -0.00    6.98
  11   4 -10    8.74    7.30
 -11  -4  10    3.59    6.03
 -11   4  11   19.47    8.69
  11  -4 -11    4.67    6.45
  11   4 -11    9.53    8.14
 -11  -4  11    2.81    6.73
 -11   4  12    1.44    8.04
  11  -4 -12   -0.00    6.81
  11   4 -12    4.08    5.89
 -11  -4  12    0.71    5.37
 -11   4  13    0.36    6.66
  11  -4 -13   -0.00    6.13
  11   4 -13    4.00    6.24
 -11  -4  13    5.94    6.37
 -11   4  14    7.96    8.30
  11  -4 -14   -0.00    6.19
  11   4 -14    2.65    5.67
 -11  -4  14   -0.00    6.87
 -11   4  15   20.94   10.48
  11  -4 -15   12.41    9.58
  11   4 -15    4.16    6.76
 -11  -4  15    5.35    7.76
 -11   4  16   -0.00    8.60
  11  -4 -16   -0.00    8.99
  11   4 -16    5.45    7.62
 -11  -4  16   -0.00    6.38
 -11   4  17   -0.00    7.38
  11  -4 -17    1.72    7.30
  11   4 -17    0.25    6.06
 -11  -4  17   -0.00    5.24
 -11   4  18   -0.00    8.22
  11  -4 -18    8.56    8.52
  11   4 -18   -0.00    7.05
 -11  -4  18   -0.00    7.39
 -11   4  19    6.82    6.75
  11   4 -19    3.92    7.56
 -11  -4  19    6.30    7.62
 -11   4  20   12.39   10.45
  11   4 -20    4.34    7.65
 -11  -4  20    4.41    7.36
 -11   4  21   18.12    9.64
  11   4 -21    6.80    8.79
 -11  -4  21    2.58    7.43
 -11   4  22    0.00    7.21
  11   4 -22   11.37    8.85
 -11  -4  22    1.09    6.93
 -11   4  23    0.00    7.56
  11   4 -23    0.68    7.31
 -11  -4  23    0.00    6.17
 -11   4  24   12.21    9.50
  11   4 -24    3.94    8.55
 -11  -4  24   -0.00    6.42
 -11   4  25   11.88    9.40
  11   4 -25    2.31    6.74
 -11  -4  25    9.86    9.36
 -11   4  26    5.26    8.49
  11   4 -26    5.44    8.46
 -11  -4  26   -0.00    7.89
 -11   4  27    5.44    8.80
  11   4 -27    4.06    8.95
 -11  -4  27    3.06    7.56
 -11   4  28    0.00    7.93
  11   4 -28    6.69    9.11
 -11  -4  28    1.58    8.25
  11   4 -29    0.07    6.97
 -11  -4  29   -0.00    8.06
  11   4 -30    1.32    8.09
 -11  -4  30   -0.00    7.50
  11   4 -31    9.80   10.26
  11  -5  -1   -0.00    5.79
  11  -5  -1   10.56    8.75
  11   5  -1    1.40    5.37
  11  -5  -2   16.05    9.07
  11  -5  -2   32.64   12.02
  11   5  -2   23.94    8.40
  11  -5  -3    9.86    8.93
  11  -5  -3   16.03   10.30
  11  -5  -4   -0.00    7.50
  11  -5  -4    5.45    6.96
  11   5  -4    3.95    6.16
 -11   5   5   -0.00    6.33
  11  -5  -5   -0.00    9.35
  11  -5  -5   -0.00    7.27
  11   5  -5   -0.00    6.36
 -11  -5   5   -0.00    3.89
 -11   5   6   16.98    9.50
  11  -5  -6    7.86    7.82
  11  -5  -6   15.52    9.62
  11   5  -6   16.60    7.70
 -11   5   7   26.79   11.30
  11  -5  -7   10.58    8.34
  11  -5  -7   48.50   13.82
  11   5  -7   19.47    8.96
 -11   5   8    3.81    7.02
  11  -5  -8    7.19    7.79
  11  -5  -8    1.93    7.27
  11   5  -8    0.00    5.35
 -11   5   9   29.07   10.67
  11  -5  -9   14.62    8.21
  11  -5  -9   13.32    8.80
  11   5  -9   10.61    7.48
 -11  -5   9   11.43    7.56
 -11   5  10    3.37    6.86
  11  -5 -10   16.41    9.12
  11  -5 -10   -0.00    6.79
  11   5 -10    0.00    5.74
 -11  -5  10   -0.00    6.51
 -11   5  11   10.40    7.94
  11  -5 -11    8.20    8.17
  11  -5 -11    0.00    7.48
  11   5 -11    5.35    5.90
 -11  -5  11    3.57    5.60
 -11   5  12   30.62   10.22
  11  -5 -12    1.58    7.34
  11   5 -12   20.57    9.24
 -11  -5  12   24.73    9.17
 -11   5  13   22.95    9.97
  11  -5 -13   15.73    9.04
  11   5 -13   14.62    7.61
 -11  -5  13   12.20    8.64
 -11   5  14    2.21    7.28
  11  -5 -14    4.30    7.33
  11   5 -14    1.91    6.23
 -11  -5  14   -0.00    6.38
 -11   5  15    2.45    6.28
  11  -5 -15    2.43    6.29
  11   5 -15    0.00    5.65
 -11  -5  15   14.38    8.25
 -11   5  16   -0.00    7.59
  11   5 -16   -0.00    6.65
 -11  -5  16    3.41    6.42
 -11   5  17    3.39    6.68
  11   5 -17    5.10    6.10
 -11  -5  17   -0.00    6.03
 -11   5  18    2.91    8.76
  11   5 -18    7.26    7.76
 -11  -5  18    1.46    6.75
 -11   5  19    7.38    8.25
  11   5 -19   17.52    9.39
 -11  -5  19    6.69    7.48
 -11   5  20    3.85    7.67
  11   5 -20    0.75    6.96
 -11  -5  20   -0.00    6.61
 -11   5  21    4.35    7.20
  11   5 -21   -0.00    7.44
 -11  -5  21    1.29    6.96
 -11   5  22    3.11    8.02
  11   5 -22    0.00    7.31
 -11  -5  22    5.25    7.41
 -11   5  23   15.24   10.20
  11   5 -23   15.22    9.92
 -11  -5  23   17.08    9.83
 -11   5  24    2.23    6.55
  11   5 -24   10.17    9.62
 -11  -5  24    2.00    8.42
 -11   5  25   13.40    8.15
  11   5 -25    1.92    7.53
 -11  -5  25    5.47    7.56
 -11   5  26    0.72    7.66
  11   5 -26    2.52    8.25
 -11  -5  26   -0.00    7.03
 -11   5  27    1.07    6.30
  11   5 -27   -0.00    9.21
 -11  -5  27    4.25    6.37
  11   5 -28    0.00    9.04
 -11  -5  28    2.68    7.64
  11   5 -29    3.92    7.96
 -11  -5  29    4.39    8.09
  11   5 -30    2.42    7.80
 -11  -5  30   -0.00    8.19
  11   5 -31   -0.00    7.01
  11   5 -32    6.86    9.06
  11  -6  -1    1.66    6.86
  11  -6  -1   23.99   10.48
  11   6  -1   13.51    6.85
  11  -6  -2    7.08    7.91
  11  -6  -2   -0.00    7.42
  11   6  -2   -0.00    5.50
  11  -6  -3    1.34    6.41
  11  -6  -3    3.22    8.23
  11   6  -3    0.00    5.46
  11  -6  -4    6.71    8.68
  11  -6  -4    0.18    7.40
  11   6  -4   17.41    6.94
  11  -6  -5    0.14    7.66
  11  -6  -5    5.09    7.72
  11   6  -5   12.14    7.82
 -11   6   6    0.04    5.62
  11  -6  -6    2.93    6.36
  11  -6  -6    0.00    6.37
  11   6  -6   17.44    7.94
 -11   6   7    0.00    7.79
  11  -6  -7    5.88    7.58
  11  -6  -7    0.82    6.82
  11   6  -7   13.28    6.53
 -11   6   8   17.40    9.27
  11  -6  -8    4.26    7.41
  11  -6  -8    3.40    7.59
  11   6  -8   16.97    7.69
 -11   6   9    2.29    8.08
  11  -6  -9    0.00    6.65
  11  -6  -9    0.88    7.01
  11   6  -9    0.00    5.57
 -11   6  10   16.12    9.63
  11  -6 -10    8.41    8.11
  11  -6 -10   12.88    9.05
  11   6 -10   18.68    8.36
 -11  -6  10    0.00    4.53
 -11   6  11    4.47    7.60
  11  -6 -11   -0.00    7.69
  11  -6 -11   -0.00    6.77
  11   6 -11    5.05    6.91
 -11  -6  11   -0.00    5.26
 -11   6  12    7.80    7.33
  11  -6 -12    7.79    8.03
  11  -6 -12    3.01    7.55
  11   6 -12    7.55    7.45
 -11  -6  12    5.13    6.21
 -11   6  13    2.20    7.53
  11   6 -13   -0.00    6.56
 -11  -6  13    0.00    5.91
 -11   6  14    9.19    9.17
  11   6 -14    5.65    7.00
 -11  -6  14    2.66    6.86
 -11   6  15    9.98    9.06
  11   6 -15    6.61    8.04
 -11  -6  15    3.75    7.17
 -11   6  16   19.19   10.21
  11   6 -16    0.00    5.78
 -11  -6  16   -0.00    6.01
 -11   6  17    3.42    9.22
  11   6 -17   -0.00    6.47
 -11  -6  17    0.39    6.51
 -11   6  18   -0.00    7.98
  11   6 -18    2.96    7.15
 -11  -6  18   -0.00    6.08
 -11   6  19    0.00    8.36
  11   6 -19   -0.00    7.74
 -11  -6  19    0.49    6.61
 -11   6  20    8.81    8.65
  11   6 -20    2.70    7.11
 -11  -6  20    3.56    6.41
 -11   6  21    7.33    9.21
  11   6 -21    5.77    7.29
 -11  -6  21    3.09    6.40
 -11   6  22   -0.00    7.19
  11   6 -22    8.84    9.00
 -11  -6  22   -0.00    6.70
 -11   6  23    7.65    8.94
  11   6 -23    0.00    5.95
 -11  -6  23    3.00    6.24
 -11   6  24    5.14    7.97
  11   6 -24    2.84    7.27
 -11  -6  24    4.76    8.44
 -11   6  25    0.00    6.61
  11   6 -25   -0.00    6.35
 -11  -6  25    0.20    7.17
 -11   6  26   11.30    8.08
  11   6 -26    0.67    6.37
 -11  -6  26    0.00    7.28
 -11   6  27    0.00    9.03
  11   6 -27   -0.00    7.00
 -11  -6  27   -0.00    7.74
  11   6 -28    0.00    7.31
 -11  -6  28    2.39    7.09
  11   6 -29    7.18    7.54
 -11  -6  29   -0.00    8.52
  11   6 -30   -0.00    7.18
 -11  -6  30   -0.00    7.67
  11   6 -31   -0.00    7.63
  11  -7  -1    0.86    6.61
  11   7  -1    3.08    5.37
  11  -7  -2    4.43    8.15
  11   7  -2   12.07    6.24
  11  -7  -3    3.67    6.66
  11  -7  -3    3.70    9.04
  11   7  -3    0.97    4.75
  11  -7  -4    2.79    7.21
  11  -7  -4    0.03    6.49
  11   7  -4    3.24    5.03
  11  -7  -5    0.00    7.91
  11  -7  -5    2.05    6.43
  11   7  -5   -0.00    4.42
  11  -7  -6   -0.00    7.04
  11  -7  -6    1.53    7.56
  11   7  -6   15.90    7.34
 -11   7   7   -0.00    7.86
  11  -7  -7    0.79    7.90
  11  -7  -7   -0.00    8.84
  11   7  -7    0.00    5.48
 -11   7   8   16.17   10.11
  11  -7  -8   14.88    8.97
  11  -7  -8   37.26   13.03
  11   7  -8   17.29    8.25
 -11   7   9    9.02    9.51
  11  -7  -9   12.85    8.76
  11   7  -9   11.05    6.68
 -11   7  10    0.41    6.82
  11  -7 -10    6.56    7.69
  11   7 -10   -0.00    6.15
 -11   7  11    1.98    6.38
  11  -7 -11    2.49    6.77
  11   7 -11   -0.00    6.56
 -11   7  12   11.01    9.41
  11  -7 -12    7.26    8.42
  11   7 -12    0.00    6.05
 -11   7  13    0.98    7.20
  11  -7 -13    0.99    7.60
  11   7 -13    0.00    6.98
 -11   7  14   -0.00    7.75
  11  -7 -14    0.99    8.45
  11   7 -14    2.97    5.44
 -11   7  15   -0.00    7.26
  11   7 -15    0.00    6.41
 -11   7  16    4.44    7.97
  11   7 -16    0.00    6.53
 -11  -7  16    0.40    6.07
 -11   7  17    1.38    6.94
  11   7 -17    0.00    5.99
 -11  -7  17    0.00    5.15
 -11   7  18   23.08   10.42
  11   7 -18    7.22    6.29
 -11  -7  18    5.05    5.50
 -11   7  19   -0.00    8.16
  11   7 -19    0.00    6.81
 -11  -7  19   -0.00    7.15
 -11   7  20   -0.00    6.88
  11   7 -20    2.55    7.36
 -11  -7  20    0.00    7.45
 -11   7  21   -0.00    9.11
  11   7 -21   -0.00    5.72
 -11  -7  21    1.94    6.59
 -11   7  22   -0.00    7.72
  11   7 -22   -0.00    7.04
 -11  -7  22    5.23    7.34
 -11   7  23    0.00    6.16
  11   7 -23   -0.00    6.86
 -11  -7  23    1.90    6.14
 -11   7  24    7.69    9.22
  11   7 -24    2.85    6.65
 -11  -7  24   -0.00    7.02
 -11   7  25   -0.00    7.95
  11   7 -25    8.46    7.76
 -11  -7  25   -0.00    7.65
  11   7 -26    0.00    6.32
 -11  -7  26   -0.00    7.61
  11   7 -27   -0.00    6.93
 -11  -7  27   -0.00    8.52
  11   7 -28   -0.00    6.85
 -11  -7  28    0.51    7.42
 -11  -7  29   -0.00    7.44
  11  -8  -1    5.12    8.39
  11   8  -1    3.64    4.91
  11  -8  -2   -0.00    8.32
  11   8  -2    0.00    5.41
  11  -8  -3    0.32    6.74
  11   8  -3    3.72    5.40
  11  -8  -4   10.69    8.09
  11   8  -4   17.50    7.58
  11  -8  -5    5.64    6.88
  11   8  -5   -0.00    4.48
  11  -8  -6    2.34    7.21
  11   8  -6   13.27    7.19
  11  -8  -7   -0.00    8.66
  11   8  -7    0.00    4.83
 -11   8   8    1.80    6.31
  11  -8  -8    1.83    6.78
  11   8  -8    0.00    5.78
 -11   8   9   -0.00    8.17
  11  -8  -9   -0.00    8.01
  11   8  -9    3.61    5.35
 -11   8  10   12.48    9.36
  11  -8 -10    2.89    7.74
  11   8 -10    9.68    7.26
 -11   8  11    0.73    6.88
  11  -8 -11    0.00    8.68
  11   8 -11   -0.00    5.87
 -11   8  12   12.05    9.08
  11  -8 -12   -0.00    7.16
  11   8 -12    0.63    6.51
 -11   8  13   -0.00    8.65
  11  -8 -13    0.00    7.35
  11   8 -13    1.88    5.44
 -11   8  14    0.00    6.80
  11  -8 -14   -0.00    7.59
  11   8 -14    0.18    5.24
 -11   8  15    3.41    7.75
  11  -8 -15    5.74    7.68
  11   8 -15    0.00    6.16
 -11   8  16    1.45    8.34
  11  -8 -16   16.33    9.32
  11   8 -16   -0.00    5.01
 -11   8  17   -0.00    6.55
  11   8 -17   -0.00    6.65
 -11   8  18    0.69    6.76
  11   8 -18   -0.00    7.18
 -11   8  19   -0.00    7.51
  11   8 -19    1.34    5.59
 -11   8  20   12.03    9.40
  11   8 -20    6.17    7.58
 -11   8  21   11.62    9.24
  11   8 -21    3.53    6.78
 -11   8  22    9.16    8.36
  11   8 -22    0.00    6.36
 -11   8  23    0.00    8.41
  11   8 -23    4.75    7.03
 -11  -8  23    6.55    8.71
 -11   8  24    0.00    7.10
  11   8 -24    4.86    7.72
 -11  -8  24   -0.00    7.28
  11   8 -25   -0.00    6.04
 -11  -8  25    4.80    9.29
  11   8 -26    3.48    8.33
 -11  -8  26    2.46    7.76
 -11  -8  27   -0.00    8.02
 -11  -8  28   -0.00    7.93
 -11  -8  29    5.46    8.50
  11  -9  -1   -0.00    7.77
  11   9  -1    2.53    4.83
  11  -9  -2   13.05   10.14
  11   9  -2   21.16    7.03
  11  -9  -3   -0.00    7.07
  11   9  -3    5.39    5.29
  11  -9  -4    7.31    7.62
  11   9  -4    4.79    5.22
  11  -9  -5    2.46    7.55
  11   9  -5    3.26    5.76
  11  -9  -6    0.00    7.56
  11   9  -6   13.05    6.36
  11  -9  -7   -0.00    7.47
  11   9  -7   -0.00    5.08
  11  -9  -8   14.46    9.48
  11   9  -8   17.19    7.68
  11  -9  -9   -0.00    8.82
  11   9  -9   -0.00    5.02
 -11   9  10    2.81    8.41
  11  -9 -10    9.09    8.93
  11   9 -10   -0.00    5.95
 -11   9  11    2.15    6.88
  11  -9 -11   -0.00    8.61
  11   9 -11    0.00    4.96
 -11   9  12    5.95    8.31
  11  -9 -12    3.15    8.53
  11   9 -12   -0.00    5.19
 -11   9  13   -0.00    5.47
  11  -9 -13    8.02    8.91
  11   9 -13   -0.00    5.59
 -11   9  14    1.73    7.84
  11  -9 -14    0.38    6.73
  11   9 -14    4.46    6.66
 -11   9  15   -0.00    7.63
  11  -9 -15    3.61    7.25
  11   9 -15    0.00    5.39
 -11   9  16    0.31    6.52
  11  -9 -16    5.18    7.34
  11   9 -16    0.55    5.68
 -11   9  17    1.90    7.52
  11  -9 -17   -0.00    8.39
  11   9 -17   -0.00    6.07
 -11   9  18    9.42    8.91
  11  -9 -18   -0.00    8.27
  11   9 -18    9.27    7.50
 -11   9  19    0.96    6.84
  11  -9 -19   10.35    8.79
  11   9 -19   -0.00    5.99
 -11   9  20    0.00    7.30
  11   9 -20    1.66    6.84
 -11   9  21    7.55    8.33
  11   9 -21    2.03    5.62
 -11   9  22    9.27    7.85
  11   9 -22    0.43    6.46
  11   9 -23   -0.00    6.47
  11 -10  -1   -0.00    6.50
  11  10  -1   -0.00    4.52
  11 -10  -2    2.85    7.16
  11  10  -2   -0.00    4.75
  11 -10  -3   -0.00    7.79
  11  10  -3   -0.00    4.09
  11 -10  -4   24.62   11.45
  11  10  -4    9.76    6.37
  11 -10  -5   11.86    9.41
  11  10  -5   -0.00    4.44
  11 -10  -6    5.02    8.64
  11  10  -6    5.35    6.26
  11 -10  -7    1.24    7.09
  11  10  -7   -0.00    5.69
  11 -10  -8    0.89    7.29
  11  10  -8    8.28    5.38
  11 -10  -9    8.44    8.42
  11  10  -9   11.12    7.07
  11 -10 -10   -0.00    7.26
  11  10 -10   15.68    6.94
  11 -10 -11   -0.00    7.80
  11  10 -11    3.53    5.54
 -11  10  12   -0.00    8.53
  11 -10 -12    1.12    8.26
  11  10 -12   -0.00    4.93
 -11  10  13    1.91    8.87
  11 -10 -13   -0.00    7.76
  11  10 -13    1.13    6.15
 -11  10  14    6.88    8.43
  11 -10 -14    0.00    7.81
  11  10 -14    5.34    6.09
 -11  10  15   -0.00    7.72
  11 -10 -15    2.35    7.67
  11  10 -15    0.00    5.78
 -11  10  16   11.51    9.76
  11 -10 -16   12.71    9.74
  11  10 -16   -0.00    6.77
 -11  10  17   -0.00    8.71
  11 -10 -17   -0.00    7.19
  11  10 -17   -0.00    5.79
 -11  10  18   -0.00    7.72
  11 -10 -18    7.98    8.18
  11  10 -18    2.99    6.01
 -11  10  19    0.01    8.00
  11 -10 -19   -0.00    7.91
  11  10 -19    0.00    5.43
 -11  10  20   13.83    8.92
  11 -10 -20    3.54    7.54
  11  10 -20    1.50    6.13
  11 -10 -21    3.15    8.18
  11 -11  -1   -0.00    7.69
  11  11  -1   -0.00    4.43
  11 -11  -2    4.93    7.29
  11  11  -2   13.57    6.52
  11 -11  -3   -0.00    7.53
  11  11  -3    2.87    4.61
  11 -11  -4   -0.00    7.97
  11  11  -4    5.17    4.90
  11 -11  -5    5.43    7.25
  11  11  -5   -0.00    4.52
  11 -11  -6   15.56    9.05
  11  11  -6    0.31    4.45
  11 -11  -7   -0.00    6.61
  11  11  -7    0.00    4.87
  11 -11  -8   14.10    9.14
  11  11  -8    9.33    6.55
  11 -11  -9    0.68    7.26
  11  11  -9    0.47    4.46
  11 -11 -10    4.02    7.64
  11  11 -10   -0.00    5.16
  11 -11 -11    0.00    8.25
  11  11 -11   -0.00    4.39
  11 -11 -12   15.45   10.10
  11  11 -12   10.78    7.09
  11 -11 -13    2.56    7.07
  11  11 -13    0.57    5.39
 -11  11  14   -0.00    9.35
  11 -11 -14    0.88    6.01
  11  11 -14    5.43    6.56
 -11  11  15    0.05    6.11
  11 -11 -15   -0.00    8.51
  11  11 -15   -0.00    5.49
 -11  11  16   -0.00    8.99
  11 -11 -16   -0.00    6.51
  11  11 -16   -0.00    5.47
 -11  11  17   -0.00    7.54
  11 -11 -17   -0.00    7.06
 -11  11  18    3.98    6.77
  11 -11 -18   -0.00    8.74
  11 -12  -1    8.85    8.27
  11  12  -1    1.31    4.63
  11 -12  -2    0.00    6.52
  11  12  -2    1.51    4.13
  11 -12  -3   -0.00    5.63
  11  12  -3    6.30    5.21
  11 -12  -4   13.07    9.36
  11  12  -4    8.04    5.56
  11 -12  -5   -0.00    8.78
  11  12  -5    0.00    4.33
  11 -12  -6   14.30    8.99
  11  12  -6   -0.00    4.58
  11 -12  -7   -0.00    6.96
  11  12  -7    0.53    4.52
  11 -12  -8    2.00    8.55
  11  12  -8    7.20    5.58
  11 -12  -9   -0.00    7.47
  11  12  -9    0.00    4.50
  11 -12 -10   -0.00    6.68
  11  12 -10    3.25    5.35
  11 -12 -11   -0.00    6.53
  11  12 -11   -0.00    5.89
  11 -12 -12    1.09    6.97
  11  12 -12    1.85    5.41
  11 -12 -13    0.00    6.50
  11 -12 -14    9.00    8.79
  11 -13  -1    7.99    9.63
  11  13  -1    0.00    4.58
  11 -13  -2   11.47    9.61
  11  13  -2    0.24    4.74
  11 -13  -3    7.35    7.70
  11  13  -3   -0.00    4.13
  11 -13  -4    4.07    6.96
  11  13  -4    6.13    4.66
  11 -13  -5    3.18    6.71
  11  13  -5   -0.00    4.25
  11 -13  -6    2.65    7.33
  11  13  -6    1.81    4.48
  11 -13  -7    0.22    7.94
  11  13  -7   -0.00    4.58
  11 -13  -8   -0.00    8.68
  11  13  -8    2.96    5.42
  11  14  -1    0.00    4.01
  11  14  -2   -0.00    3.76
  11  14  -3   -0.00    4.24
  10   0  -1    5.71    7.26
  10   0  -2   21.60    9.62
  10   0  -3    0.34    6.01
  10   0  -4   72.70   14.21
  10   0  -5    0.63    6.53
  10   0  -6    7.74    7.88
 -10   0   7   -0.00    6.81
  10   0  -7   -0.00    6.72
 -10   0   8   18.27    9.30
  10   0  -8    7.83    7.16
 -10   0   9    7.39    6.45
  10   0  -9    0.00    6.56
 -10   0  10   94.76   16.65
  10   0 -10   71.74   15.19
 -10   0  11    2.10    7.36
  10   0 -11    1.94    5.36
 -10   0  12   -0.00    6.91
  10   0 -12   -0.00    6.15
 -10   0  13    0.00    6.98
  10   0 -13    3.56    6.47
 -10   0  14   15.98    8.75
  10   0 -14   26.49   10.06
 -10   0  15    0.00    5.77
  10   0 -15    6.16    8.32
 -10   0  16   15.11    9.26
  10   0 -16   32.81   11.76
 -10   0  17   -0.00    6.64
  10   0 -17   -0.00    7.59
 -10   0  18   10.70    9.56
  10   0 -18    9.35    8.18
 -10   0  19    5.17    6.68
  10   0 -19   -0.00    7.41
 -10   0  20   46.41   13.40
  10   0 -20   33.48   11.94
 -10   0  21    0.83    7.09
  10   0 -21    0.00    6.96
 -10   0  22   -0.00    6.85
  10   0 -22   -0.00    7.58
 -10   0  23   -0.00    7.69
  10   0 -23    0.21    7.47
 -10   0  24    1.80    6.63
  10   0 -24    0.00    8.60
 -10   0  25   -0.00    7.84
  10   0 -25    0.65    7.81
 -10   0  26    0.00    5.79
  10   0 -26   12.31    8.97
 -10   0  27   -0.00    6.66
  10   0 -27    1.27    7.92
 -10   0  28    5.61    7.69
 -10   0  29    0.00    6.60
 -10   0  30    0.00    8.28
 -10   0  31   -0.00    8.29
 -10   0  32   -0.00    7.14
  10  -1  -1    2.55    6.26
  10   1  -1    0.00    6.09
  10   1  -1    2.41    4.95
 -10  -1   1    1.47    5.97
  10  -1  -2  135.65   19.78
  10   1  -2  117.02   17.54
  10   1  -2  133.59   19.32
 -10  -1   2   99.35   17.24
  10  -1  -3    8.33    8.24
  10   1  -3    4.60    6.40
 -10  -1   3    2.91    7.03
 -10   1   4    4.97    7.47
  10  -1  -4    3.37    6.38
  10  -1  -4   -0.00    4.32
  10   1  -4    0.95    6.03
 -10   1   5   15.58    8.79
  10  -1  -5   14.69    8.27
  10  -1  -5    4.69    6.16
  10   1  -5    7.66    6.88
 -10   1   6   77.25   14.56
  10  -1  -6   72.97   14.73
  10   1  -6   32.83   10.38
 -10   1   7    1.71    6.36
  10  -1  -7   -0.00    6.68
  10   1  -7    8.46    6.91
 -10   1   8   37.26   11.34
  10  -1  -8   48.90   13.24
  10   1  -8   59.11   12.92
 -10   1   9    0.93    6.21
  10  -1  -9    4.42    6.19
  10   1  -9    1.56    5.45
 -10  -1   9    0.37    6.76
 -10   1  10   12.28    8.58
  10  -1 -10   -0.00    6.06
  10   1 -10   -0.00    4.86
 -10  -1  10    0.66    6.47
 -10   1  11    1.82    7.45
  10  -1 -11    5.59    7.89
  10   1 -11    0.00    5.83
 -10  -1  11    3.20    7.15
 -10   1  12   54.59   13.65
  10  -1 -12   33.64   11.42
  10   1 -12   84.22   15.60
 -10  -1  12   36.54   11.94
 -10   1  13    0.00    6.92
  10  -1 -13    0.31    4.86
  10   1 -13   -0.00    7.54
 -10  -1  13   -0.00    4.74
 -10   1  14    2.54    6.41
  10  -1 -14   11.09    7.80
  10   1 -14    3.80    6.75
 -10  -1  14    5.57    6.90
 -10   1  15    0.53    6.64
  10  -1 -15   -0.00    6.19
  10   1 -15    0.20    6.28
 -10  -1  15    2.45    5.33
 -10   1  16    5.92    7.07
  10  -1 -16    8.33    7.45
  10   1 -16   32.62   11.11
 -10  -1  16    3.15    7.22
 -10   1  17    4.62    7.01
  10  -1 -17    4.51    7.42
  10   1 -17    6.22    7.69
 -10  -1  17    0.00    6.70
 -10   1  18   29.87    9.99
  10  -1 -18   19.32   10.95
  10   1 -18   23.65   11.30
 -10  -1  18   10.50    8.84
 -10   1  19    6.38    7.97
  10  -1 -19   -0.00    7.36
  10   1 -19    1.70    7.72
 -10  -1  19   -0.00    6.81
 -10   1  20    3.84    7.20
  10  -1 -20    1.70    7.04
  10   1 -20    4.90    7.52
 -10  -1  20    5.08    7.03
 -10   1  21    2.45    6.03
  10  -1 -21   -0.00    7.21
  10   1 -21   13.32    8.77
 -10  -1  21   -0.00    6.43
 -10   1  22   35.49   12.26
  10  -1 -22   43.53   13.74
  10   1 -22   42.57   13.72
 -10  -1  22   14.83   10.09
 -10   1  23    4.97    7.90
  10  -1 -23   -0.00    7.63
  10   1 -23   -0.00    7.73
 -10  -1  23    0.00    6.13
 -10   1  24    2.00    7.88
  10  -1 -24    3.00    7.29
  10   1 -24   -0.00    6.15
 -10  -1  24    0.39    7.46
 -10   1  25   -0.00    6.53
  10  -1 -25   -0.00    6.99
  10   1 -25   -0.00    7.16
 -10  -1  25    3.84    7.13
  10   1 -26    1.89    7.23
 -10  -1  26    0.00    6.50
 -10   1  27    2.18    7.25
  10   1 -27    1.68    7.31
 -10  -1  27    7.17    8.78
 -10   1  28    0.00    7.08
  10   1 -28    4.20    8.48
 -10  -1  28    1.76    6.58
 -10   1  29    2.36    7.20
 -10  -1  29    3.82    6.62
 -10   1  30   -0.00    7.49
 -10  -1  30    8.61    7.73
 -10   1  31   -0.00    7.49
 -10  -1  31    4.63    9.08
 -10   1  32    0.12    6.51
 -10  -1  32    4.13    9.29
 -10   2   1    5.99    6.58
  10  -2  -1   -0.00    7.02
  10  -2  -1    0.00    6.57
  10   2  -1    2.24    6.23
  10   2  -1   -0.00    5.33
 -10  -2   1    0.00    5.78
 -10   2   2    3.49    6.44
  10  -2  -2    4.70    6.31
  10  -2  -2   10.35    7.66
  10   2  -2   -0.00    4.99
  10   2  -2    3.84    5.87
 -10  -2   2    1.53    5.76
 -10   2   3    5.19    7.30
  10  -2  -3    3.77    6.69
  10  -2  -3    2.53    6.40
  10   2  -3    2.21    5.69
 -10  -2   3   -0.00    5.81
 -10   2   4  102.33   17.24
  10  -2  -4   80.89   15.78
  10  -2  -4   65.29   15.38
  10   2  -4  100.39   16.33
 -10  -2   4  110.88   16.64
 -10   2   5   35.97   10.27
  10  -2  -5   19.31    9.13
  10  -2  -5   19.83    9.36
  10   2  -5   21.16    8.75
 -10  -2   5   22.44    8.74
 -10   2   6   20.28    9.31
  10  -2  -6   22.34    8.80
  10  -2  -6   11.68    7.61
  10   2  -6   20.21    8.49
 -10   2   7    0.00    6.06
  10  -2  -7    0.02    5.70
  10   2  -7    2.13    5.41
 -10   2   8    8.81    8.02
  10  -2  -8    8.90    8.13
  10   2  -8    9.30    7.26
 -10   2   9    3.64    6.56
  10  -2  -9    3.80    7.37
  10   2  -9   12.77    7.82
 -10   2  10   67.03   14.39
  10  -2 -10   49.89   13.66
  10   2 -10   48.44   12.79
 -10  -2  10   42.26   11.90
 -10   2  11    2.97    7.34
  10  -2 -11    0.00    6.24
  10   2 -11    3.04    6.27
 -10  -2  11    3.26    5.79
 -10   2  12    2.91    6.19
  10  -2 -12   -0.00    6.93
  10   2 -12    1.79    6.17
 -10  -2  12    4.82    6.54
 -10   2  13   -0.00    6.39
  10  -2 -13    1.67    7.33
  10   2 -13   -0.00    7.10
 -10  -2  13    5.65    6.30
 -10   2  14   26.32   10.94
  10  -2 -14   24.31    9.66
  10   2 -14   26.62   10.96
 -10  -2  14   13.64    8.41
 -10   2  15   15.02   10.00
  10  -2 -15    5.35    7.50
  10   2 -15    3.34    8.84
 -10  -2  15   11.80    8.59
 -10   2  16    6.67    8.16
  10  -2 -16   -0.00    7.46
  10   2 -16    6.51    6.95
 -10  -2  16    3.59    6.67
 -10   2  17   -0.00    6.83
  10  -2 -17    4.33    6.22
  10   2 -17    0.00    6.39
 -10  -2  17   -0.00    6.88
 -10   2  18    4.43    6.26
  10  -2 -18    8.25    8.49
  10   2 -18   10.76    8.33
 -10  -2  18    7.58    7.68
 -10   2  19    5.53    8.27
  10  -2 -19    5.14    7.31
  10   2 -19    0.81    7.10
 -10  -2  19    4.98    7.47
 -10   2  20   33.34   11.21
  10  -2 -20   19.73   10.35
  10   2 -20   16.40   10.80
 -10  -2  20   29.18   10.82
 -10   2  21   -0.00    5.86
  10  -2 -21    0.00    6.91
  10   2 -21    1.14    7.89
 -10  -2  21    4.32    7.84
 -10   2  22    0.00    7.80
  10  -2 -22    0.00    7.63
  10   2 -22    0.00    7.10
 -10  -2  22    4.11    6.65
 -10   2  23    0.95    6.85
  10  -2 -23   -0.00    7.05
  10   2 -23    0.00    7.60
 -10  -2  23    5.93    7.15
 -10   2  24    7.91    8.36
  10   2 -24    6.66    9.70
 -10  -2  24   14.04    9.63
 -10   2  25    2.70    6.74
  10   2 -25    6.91    7.68
 -10  -2  25   -0.00    6.49
 -10   2  26    5.64    9.07
  10   2 -26   13.04   10.70
 -10  -2  26    0.00    7.48
 -10   2  27    2.55    6.60
  10   2 -27   -0.00    7.76
 -10  -2  27   -0.00    6.89
 -10   2  28    0.00    8.03
  10   2 -28   18.82   10.63
 -10  -2  28    9.74    8.49
 -10   2  29    3.37    6.77
  10   2 -29   -0.00    7.80
 -10  -2  29    6.15    8.18
 -10   2  30    3.51    7.87
 -10  -2  30    0.00    6.33
 -10   2  31    7.05    8.37
 -10  -2  31   -0.00    7.17
 -10   2  32    4.03    7.86
 -10  -2  32   -0.00    8.47
  10  -3  -1    4.86    6.10
  10  -3  -1   10.57    7.88
  10   3  -1    7.83    6.60
  10   3  -1    7.14    6.72
 -10  -3   1    0.00    5.36
 -10   3   2   50.93   13.30
  10  -3  -2   52.17   13.15
  10  -3  -2   56.81   13.79
  10   3  -2   67.36   12.99
  10   3  -2   74.47   13.14
 -10  -3   2   79.55   13.59
 -10   3   3   30.95   10.26
  10  -3  -3   25.02    9.98
  10  -3  -3   12.06    9.46
  10   3  -3   30.44    9.07
 -10  -3   3   54.42   11.31
 -10   3   4   -0.00    6.53
  10  -3  -4   -0.00    7.56
  10  -3  -4   -0.00    6.07
  10   3  -4   -0.00    5.90
 -10  -3   4   -0.00    5.52
 -10   3   5   -0.00    6.98
  10  -3  -5    7.62    7.21
  10  -3  -5   10.30    7.45
  10   3  -5   10.48    6.87
 -10  -3   5   13.08    6.73
 -10   3   6   31.26   11.09
  10  -3  -6   21.32    9.33
  10  -3  -6   13.92    8.46
  10   3  -6   13.03    6.97
 -10  -3   6   27.13    8.73
 -10   3   7   18.75    9.29
  10  -3  -7    0.00    7.28
  10  -3  -7   10.57    8.09
  10   3  -7   16.92    7.78
 -10   3   8   73.09   14.74
  10  -3  -8   39.28   11.86
  10   3  -8   59.17   12.52
 -10   3   9   -0.00    7.75
  10  -3  -9    1.82    5.60
  10   3  -9    6.30    5.99
 -10   3  10    5.79    7.56
  10  -3 -10    2.84    6.36
  10   3 -10    2.64    5.92
 -10   3  11   18.78    9.23
  10  -3 -11    0.00    6.65
  10   3 -11    8.24    7.03
 -10  -3  11    5.87    7.09
 -10   3  12   29.99   10.69
  10  -3 -12   14.74    9.81
  10   3 -12   19.67    8.73
 -10  -3  12   15.28    8.11
 -10   3  13    6.05    7.98
  10  -3 -13    0.30    6.62
  10   3 -13    7.34    6.90
 -10  -3  13    0.00    5.85
 -10   3  14    4.19    6.75
  10  -3 -14   -0.00    7.07
  10   3 -14    0.00    6.09
 -10  -3  14   -0.00    6.22
 -10   3  15   -0.00    6.33
  10  -3 -15    1.32    6.31
  10   3 -15    1.32    7.58
 -10  -3  15    1.58    6.06
 -10   3  16   10.37    8.68
  10  -3 -16   31.98   12.48
  10   3 -16   10.96    8.02
 -10  -3  16   13.40    8.33
 -10   3  17   14.59    9.95
  10  -3 -17    0.00    7.02
  10   3 -17    0.00    7.57
 -10  -3  17    4.27    8.32
 -10   3  18    7.79    8.28
  10  -3 -18   10.89    8.65
  10   3 -18   18.01    8.78
 -10  -3  18   12.78    8.56
 -10   3  19    0.00    5.83
  10  -3 -19   10.91    8.15
  10   3 -19   -0.00    7.58
 -10  -3  19    4.99    7.58
 -10   3  20    8.16    7.45
  10  -3 -20   -0.00    6.19
  10   3 -20    1.27    7.22
 -10  -3  20   -0.00    7.02
 -10   3  21    1.46    6.07
  10  -3 -21   14.72    8.92
  10   3 -21    7.82    7.79
 -10  -3  21   -0.00    5.75
 -10   3  22   27.83   11.14
  10   3 -22   20.98   10.22
 -10  -3  22   14.49    9.23
 -10   3  23    0.00    6.60
  10   3 -23    0.00    7.90
 -10  -3  23   -0.00    6.30
 -10   3  24    2.98    7.00
  10   3 -24    0.00    7.42
 -10  -3  24   -0.00    6.42
 -10   3  25   -0.00    7.62
  10   3 -25    3.54    7.69
 -10  -3  25   -0.00    6.77
 -10   3  26    1.69    8.04
  10   3 -26    8.79    9.43
 -10  -3  26    1.10    6.96
 -10   3  27    7.12    8.14
  10   3 -27   -0.00    8.51
 -10  -3  27    3.03    8.61
 -10   3  28    2.84    8.15
  10   3 -28    4.91    9.33
 -10  -3  28    0.44    7.06
 -10   3  29    4.25    7.77
  10   3 -29    0.00    8.44
 -10  -3  29    1.73    7.89
 -10   3  30    2.83    8.80
  10   3 -30    4.85    8.45
 -10  -3  30    5.15    8.25
 -10   3  31    5.37    8.15
  10   3 -31    2.02    8.83
 -10  -3  31   -0.00    8.25
 -10  -3  32    7.36    8.30
  10  -4  -1    0.00    6.35
  10  -4  -1    3.70    6.78
  10   4  -1    0.00    4.89
  10   4  -1    5.04    5.34
 -10  -4   1    0.00    5.66
  10  -4  -2   -0.00    6.55
  10  -4  -2   -0.00    5.84
  10   4  -2    1.03    5.17
 -10  -4   2   -0.00    5.28
 -10   4   3   -0.00    6.84
  10  -4  -3    3.06    7.14
  10  -4  -3   10.85    8.03
  10   4  -3    6.18    6.69
 -10  -4   3    0.57    5.61
 -10   4   4   54.32   13.75
  10  -4  -4   48.21   13.42
  10  -4  -4   66.08   15.05
  10   4  -4   69.24   12.78
 -10  -4   4   66.62   12.38
 -10   4   5   18.06    9.65
  10  -4  -5   36.60   11.23
  10  -4  -5   23.85   10.73
  10   4  -5   33.13    9.76
 -10  -4   5   28.88    9.33
 -10   4   6   37.16   11.53
  10  -4  -6   25.29    9.99
  10   4  -6   21.00    9.13
 -10  -4   6   38.76   10.04
 -10   4   7   -0.00    6.75
 -10   4   7   -0.00    6.04
  10  -4  -7    4.08    6.96
  10   4  -7    3.00    5.93
 -10  -4   7    0.02    5.37
 -10   4   8   77.54   15.80
  10  -4  -8   23.65   10.29
  10   4  -8   50.01   11.85
 -10   4   9   15.09    8.85
  10   4  -9    7.67    7.33
 -10   4  10   17.74    9.00
  10   4 -10   15.32    7.78
 -10   4  11    3.03    7.43
  10   4 -11   12.25    7.38
 -10   4  12   -0.00    6.93
  10   4 -12    6.62    6.32
 -10  -4  12    0.00    6.58
 -10   4  13    6.24    8.23
  10   4 -13    0.24    5.00
 -10  -4  13    1.29    5.59
 -10   4  14    0.00    7.21
  10   4 -14    9.82    8.03
 -10  -4  14    8.74    7.98
 -10   4  15    6.99    8.25
  10  -4 -15    2.50    8.07
  10   4 -15   -0.00    6.22
 -10  -4  15   11.47    7.35
 -10   4  16   19.04    9.70
  10  -4 -16   14.31   11.21
  10   4 -16    4.77    7.19
 -10  -4  16    3.22    6.52
 -10   4  17    0.00    6.99
  10  -4 -17   -0.00    6.72
  10   4 -17    0.00    6.66
 -10  -4  17    4.49    6.35
 -10   4  18    4.12    7.69
  10  -4 -18    3.44    7.15
  10   4 -18    0.92    6.61
 -10  -4  18    6.21    7.48
 -10   4  19    3.65    7.33
  10  -4 -19    9.62    9.21
  10   4 -19    0.00    7.33
 -10  -4  19   10.24    8.30
 -10   4  20   10.84    7.76
  10   4 -20   16.25   10.00
 -10  -4  20   24.27   10.38
 -10   4  21    5.22    7.76
  10   4 -21    3.97    7.62
 -10  -4  21   11.25    8.08
 -10   4  22    4.81    8.14
  10   4 -22    2.05    7.78
 -10  -4  22    8.20    7.33
 -10   4  23    2.46    7.09
  10   4 -23    3.19    7.13
 -10  -4  23    1.44    7.53
 -10   4  24   13.92    8.65
  10   4 -24   12.53    8.91
 -10  -4  24   14.24    8.46
 -10   4  25   -0.00    6.55
  10   4 -25    5.11    7.36
 -10  -4  25    0.00    6.33
 -10   4  26    0.00    7.78
  10   4 -26    2.19    7.66
 -10  -4  26    2.42    7.15
 -10   4  27    3.13    6.07
  10   4 -27    0.64    6.71
 -10  -4  27    1.04    8.41
 -10   4  28    9.38    7.78
  10   4 -28   13.56    9.14
 -10  -4  28    2.56    8.58
 -10   4  29   -0.00    7.31
  10   4 -29   -0.00    7.22
 -10  -4  29   -0.00    7.43
 -10   4  30    6.91    8.34
  10   4 -30    6.99    9.04
 -10  -4  30    1.70    6.59
 -10   4  31    5.17    8.46
  10   4 -31    3.45    8.27
 -10  -4  31   -0.00    7.51
  10   4 -32    4.00    7.93
 -10  -4  32   -0.00    7.63
  10  -5  -1   32.89   11.41
  10  -5  -1   29.74   11.50
  10   5  -1   43.32    9.89
  10   5  -1   43.26   10.11
 -10  -5   1   43.94    9.97
  10  -5  -2  112.04   19.10
  10  -5  -2   95.09   18.69
  10   5  -2  108.41   15.29
 -10  -5   2   96.37   15.02
  10  -5  -3    5.75    7.71
  10   5  -3    6.89    5.95
 -10  -5   3    9.57    6.02
 -10   5   4   -0.00    6.51
 -10   5   4    0.66    6.60
  10  -5  -4    5.20    6.82
  10   5  -4    3.38    5.25
 -10  -5   4    0.00    5.54
 -10   5   5   -0.00    7.00
 -10   5   5   -0.00    6.96
  10  -5  -5    1.03    7.16
  10   5  -5    1.63    4.99
 -10  -5   5    3.05    6.09
 -10   5   6   24.93   10.49
 -10   5   6   25.41   10.77
  10  -5  -6   17.78    8.67
  10   5  -6   24.27    8.22
 -10  -5   6   28.29    9.05
 -10   5   7   33.70   10.73
 -10   5   7   37.93   12.72
  10  -5  -7    4.28    8.08
  10   5  -7   25.51    8.79
 -10  -5   7   29.14    9.30
 -10   5   8   19.64   10.08
 -10   5   8   33.58   11.27
  10  -5  -8   20.71    9.23
  10   5  -8   11.97    8.35
 -10  -5   8   20.14    7.91
 -10   5   9    0.83    6.60
  10  -5  -9    8.49    8.37
  10   5  -9    4.18    5.47
 -10   5  10    0.00    7.17
  10  -5 -10   -0.00    5.60
  10   5 -10    0.77    4.89
 -10   5  11    2.01    7.75
  10   5 -11    9.46    6.71
 -10   5  12    7.22    8.77
  10   5 -12   27.51    9.03
 -10  -5  12   11.94    8.22
 -10   5  13   14.66    8.65
  10   5 -13   16.27    7.34
 -10  -5  13    4.81    6.62
 -10   5  14    2.60    6.33
  10   5 -14   -0.00    7.18
 -10  -5  14    2.17    5.70
 -10   5  15   11.32    8.26
  10   5 -15    2.36    5.87
 -10  -5  15   -0.00    6.71
 -10   5  16    5.87    9.01
  10   5 -16    0.00    6.17
 -10  -5  16    0.51    5.49
 -10   5  17   16.75    9.99
  10   5 -17    9.16    7.76
 -10  -5  17   13.73    7.62
 -10   5  18   -0.00    7.84
  10   5 -18    8.35    7.50
 -10  -5  18    3.87    7.04
 -10   5  19    1.27    7.21
  10   5 -19    1.66    5.83
 -10  -5  19    0.00    6.42
 -10   5  20   16.39    9.22
  10   5 -20   -0.00    5.96
 -10  -5  20   -0.00    6.54
 -10   5  21    3.48    6.38
  10   5 -21    2.23    6.06
 -10  -5  21    5.05    6.78
 -10   5  22   44.67   13.23
  10   5 -22   26.00   10.33
 -10  -5  22    5.75    7.98
 -10   5  23   10.21    7.87
  10   5 -23   -0.00    5.97
 -10  -5  23    2.41    7.48
 -10   5  24   -0.00    7.14
  10   5 -24   -0.00    6.69
 -10  -5  24   -0.00    7.10
 -10   5  25    3.03    7.27
  10   5 -25    1.55    5.54
 -10  -5  25   -0.00    8.65
 -10   5  26    1.16    6.44
  10   5 -26    4.16    7.96
 -10  -5  26    0.92    6.99
 -10   5  27   -0.00    7.17
  10   5 -27    0.00    5.92
 -10  -5  27   11.82    9.46
 -10   5  28   -0.00    8.04
  10   5 -28    4.87    7.70
 -10  -5  28    0.00    7.77
 -10   5  29   -0.00    7.00
  10   5 -29    8.53    8.57
 -10  -5  29    2.68    8.65
 -10   5  30    0.25    6.97
  10   5 -30   -0.00    7.06
 -10  -5  30   -0.00    7.13
  10   5 -31    1.85    6.89
 -10  -5  31   10.82    9.21
  10   5 -32   -0.00    8.00
 -10  -5  32    2.04    8.28
  10   5 -33   -0.00    8.16
  10  -6  -1    0.00    6.52
  10   6  -1    0.92    4.80
 -10   6   2    3.72    6.83
  10  -6  -2    5.63    7.35
  10   6  -2    4.81    5.06
 -10   6   3    7.93    8.75
  10  -6  -3    8.53    9.01
  10   6  -3   16.11    7.04
 -10   6   4   14.21    8.43
  10  -6  -4    2.08    6.79
  10   6  -4    0.00    5.06
 -10   6   5   18.09   10.08
 -10   6   5    5.45    8.21
  10  -6  -5    7.86    8.57
  10   6  -5   15.80    6.29
 -10  -6   5   19.73    7.82
 -10   6   6   22.37    9.50
 -10   6   6   28.49   10.88
  10  -6  -6    3.68    7.79
  10   6  -6    0.00    5.38
 -10  -6   6   10.43    6.66
 -10   6   7   -0.00    7.41
 -10   6   7   -0.00    7.15
  10  -6  -7    0.58    5.81
  10   6  -7    1.56    5.16
 -10  -6   7    1.01    5.95
 -10   6   8   -0.00    6.71
 -10   6   8   -0.00    6.50
  10  -6  -8    0.00    5.90
  10   6  -8    0.02    4.36
 -10  -6   8    2.28    5.05
 -10   6   9    6.77    8.51
  10  -6  -9   22.13   10.14
  10   6  -9   23.01    9.20
 -10  -6   9   16.04    8.13
 -10   6  10   20.96    9.85
  10  -6 -10   10.36    8.17
  10   6 -10   14.75    7.35
 -10   6  11    2.64    7.53
  10  -6 -11    2.93    6.91
  10   6 -11    4.89    6.24
 -10   6  12    0.00    7.74
  10   6 -12    0.70    6.31
 -10  -6  12   -0.00    5.99
 -10   6  13   23.36   10.48
  10   6 -13   11.87    7.19
 -10  -6  13    6.04    6.80
 -10   6  14   -0.00    7.62
  10   6 -14    1.67    5.80
 -10  -6  14    0.00    6.50
 -10   6  15    4.53    7.17
  10   6 -15   20.88    8.75
 -10  -6  15    3.64    6.55
 -10   6  16    1.11    6.19
  10   6 -16    0.00    5.89
 -10  -6  16    0.00    6.33
 -10   6  17   -0.00    7.67
  10   6 -17    1.58    5.59
 -10  -6  17   -0.00    6.05
 -10   6  18   -0.00    8.62
  10   6 -18    5.92    6.69
 -10  -6  18    1.08    5.18
 -10   6  19    2.36    6.77
  10   6 -19    5.98    6.37
 -10  -6  19    6.72    7.52
 -10   6  20   -0.00    7.64
  10   6 -20    0.00    5.08
 -10  -6  20   -0.00    5.62
 -10   6  21    3.41    7.65
  10   6 -21    6.77    6.59
 -10  -6  21   -0.00    6.87
 -10   6  22    7.95    9.71
  10   6 -22   -0.00    6.76
 -10  -6  22   -0.00    6.40
 -10   6  23    0.00    8.20
  10   6 -23    1.96    6.95
 -10  -6  23   -0.00    7.36
 -10   6  24    1.93    6.82
  10   6 -24    7.96    7.13
 -10  -6  24    0.00    7.34
 -10   6  25    0.68    7.09
  10   6 -25    1.76    6.60
 -10  -6  25   10.11    9.15
 -10   6  26   -0.00    8.49
  10   6 -26    3.12    6.74
 -10  -6  26    0.00    8.53
 -10   6  27    0.00    7.24
  10   6 -27   -0.00    6.58
 -10  -6  27   -0.00    8.48
 -10   6  28   -0.00    8.79
  10   6 -28   -0.00    6.64
 -10  -6  28   -0.00    8.19
 -10   6  29    6.10    9.29
  10   6 -29    4.28    6.66
 -10  -6  29    7.86    9.12
  10   6 -30    4.94    6.39
 -10  -6  30    0.69    8.16
  10   6 -31    0.49    6.57
 -10  -6  31    2.76    8.61
  10   6 -32   -0.00    7.36
  10   6 -33    0.00    7.70
  10   6 -34    2.62    6.44
 -10   7   1   40.18   13.76
  10  -7  -1   41.62   13.16
  10   7  -1   47.45   10.03
 -10   7   2    4.39    8.13
  10  -7  -2    8.67    7.58
  10   7  -2    3.58    5.10
 -10   7   3    5.45    9.04
  10  -7  -3   20.55    9.11
  10   7  -3   14.36    6.38
 -10   7   4    0.00    7.78
  10  -7  -4    5.19    7.71
  10   7  -4   -0.00    4.62
 -10   7   5   31.75   12.78
  10  -7  -5    7.16    9.10
  10   7  -5   27.21    8.24
 -10   7   6   12.12    8.74
  10  -7  -6    0.00    7.88
  10   7  -6    0.77    4.75
 -10   7   7   21.81   10.62
  10  -7  -7   20.61    9.69
  10   7  -7   20.90    8.07
 -10   7   8    0.00    7.75
  10  -7  -8   13.40    8.61
  10   7  -8    1.04    5.23
 -10   7   9   -0.00    6.26
  10  -7  -9    0.00    7.47
  10   7  -9    2.19    5.69
 -10   7  10    2.83    6.90
  10  -7 -10   -0.00    7.50
  10   7 -10    0.43    4.03
 -10   7  11    5.18    8.35
  10  -7 -11    6.20    8.88
  10   7 -11    7.85    6.22
 -10   7  12    2.24    7.66
  10  -7 -12   -0.00    7.34
  10   7 -12    6.79    5.96
 -10   7  13   10.09    9.79
  10  -7 -13   25.79   10.12
  10   7 -13   13.85    7.71
 -10  -7  13   11.11    7.10
 -10   7  14   -0.00    6.70
  10   7 -14    0.00    5.83
 -10  -7  14   -0.00    6.06
 -10   7  15    6.00    7.21
  10   7 -15    0.01    4.99
 -10  -7  15    0.00    5.77
 -10   7  16    0.11    5.89
  10   7 -16    5.15    6.71
 -10  -7  16    8.34    7.06
 -10   7  17   27.22   11.05
  10   7 -17    0.00    6.19
 -10  -7  17   34.43   11.06
 -10   7  18   13.06    9.71
  10   7 -18   15.40    7.97
 -10  -7  18    4.03    7.01
 -10   7  19   10.92    8.42
  10   7 -19    1.03    6.51
 -10  -7  19    2.32    7.16
 -10   7  20   -0.00    7.44
  10   7 -20   -0.00    5.88
 -10  -7  20    1.37    6.37
 -10   7  21    4.57    8.82
  10   7 -21    3.08    5.68
 -10  -7  21    8.93    7.71
 -10   7  22   -0.00    7.70
  10   7 -22    9.68    7.10
 -10  -7  22    0.90    6.69
 -10   7  23   -0.00    7.04
  10   7 -23    6.25    6.19
 -10  -7  23    8.58    8.17
 -10   7  24   -0.00    6.84
  10   7 -24    0.63    5.07
 -10  -7  24    7.93    8.92
 -10   7  25    4.32    8.50
  10   7 -25   -0.00    5.23
 -10  -7  25   -0.00    6.87
 -10   7  26    3.63    8.77
  10   7 -26    4.25    6.60
 -10  -7  26   -0.00    7.75
 -10   7  27   -0.00    8.30
  10   7 -27    9.16    7.00
 -10  -7  27    5.52    8.55
 -10   7  28   -0.00    7.29
  10   7 -28   -0.00    5.61
 -10  -7  28    8.18    8.02
  10   7 -29    1.14    5.39
 -10  -7  29    0.00    6.51
  10   7 -30    1.83    6.45
 -10  -7  30    1.11    6.98
  10   7 -31   10.98    8.78
 -10  -7  31    2.50    7.42
  10   7 -32   -0.00    4.54
  10  -8  -1    9.84    8.04
  10   8  -1    1.35    4.68
  10  -8  -2   -0.00    8.06
  10   8  -2   -0.00    4.61
  10  -8  -3    3.53    8.73
  10   8  -3   12.68    6.04
  10  -8  -4   16.69    9.06
  10   8  -4    8.76    6.11
  10  -8  -5   32.50   12.14
  10   8  -5   26.58    8.39
 -10   8   6    6.09    7.28
  10  -8  -6    1.75    7.84
  10   8  -6    2.37    5.36
 -10   8   7   -0.00    6.59
  10  -8  -7    5.97    7.01
  10   8  -7    2.86    5.76
 -10   8   8    0.00    6.90
 -10   8   8   -0.00    8.20
  10  -8  -8   -0.00    8.04
  10   8  -8    0.00    4.91
 -10   8   9    2.76    6.50
 -10   8   9    9.03    8.52
  10  -8  -9    6.64    7.00
  10   8  -9    1.62    5.06
 -10   8  10    5.05    7.75
 -10   8  10    4.95    7.62
  10  -8 -10    6.65    7.12
  10   8 -10    1.44    5.30
 -10   8  11   12.67    9.65
  10  -8 -11    1.44    6.86
  10   8 -11    8.32    6.30
 -10   8  12    1.50    6.78
  10  -8 -12    1.91    6.03
  10   8 -12   -0.00    4.97
 -10   8  13    7.93    9.10
  10  -8 -13   -0.00    7.44
  10   8 -13    5.00    6.30
 -10   8  14    6.33    8.00
  10  -8 -14   -0.00    7.61
  10   8 -14    0.00    5.32
 -10   8  15    0.00    7.53
  10  -8 -15   11.14    8.08
  10   8 -15   11.10    7.42
 -10   8  16    0.00    7.28
  10   8 -16   -0.00    6.77
 -10   8  17    5.81    8.50
  10   8 -17    2.77    5.86
 -10  -8  17   -0.00    5.95
 -10   8  18   -0.00    6.91
  10   8 -18    0.87    5.43
 -10  -8  18    1.15    6.15
 -10   8  19    0.00    8.63
  10   8 -19    2.70    6.56
 -10  -8  19    8.44    7.66
 -10   8  20    4.08    7.02
  10   8 -20   -0.00    6.94
 -10  -8  20    5.49    7.95
 -10   8  21   -0.00    7.35
  10   8 -21    6.66    7.07
 -10  -8  21    0.00    7.49
 -10   8  22    0.24    7.36
  10   8 -22    1.18    5.51
 -10  -8  22    0.92    8.15
 -10   8  23    1.26    8.82
  10   8 -23   -0.00    5.72
 -10  -8  23   -0.00    6.70
 -10   8  24    4.49    8.11
  10   8 -24   -0.00    4.92
 -10  -8  24   -0.00    5.77
 -10   8  25    6.94    8.72
  10   8 -25    0.59    5.28
 -10  -8  25    0.00    8.85
 -10   8  26    4.53    7.84
  10   8 -26   -0.00    4.49
 -10  -8  26   10.15    8.70
 -10   8  27   -0.00    7.41
  10   8 -27   -0.00    5.25
 -10  -8  27   -0.00    7.43
  10   8 -28   -0.00    5.40
 -10  -8  28    6.13    8.51
  10   8 -29    0.49    5.21
 -10  -8  29    0.00    7.30
  10   8 -30    8.36    7.59
 -10  -8  30    3.98    7.95
 -10   9   1   16.40    9.57
  10  -9  -1   14.68    9.27
  10   9  -1   14.42    6.35
 -10   9   2   -0.00    6.57
  10  -9  -2    0.00    7.22
  10   9  -2    1.89    4.78
 -10   9   3   22.80   11.05
  10  -9  -3   13.17    9.54
  10   9  -3   22.74    7.36
 -10   9   4   -0.00    7.77
  10  -9  -4    0.00    8.05
  10   9  -4    1.09    4.93
 -10   9   5   -0.00    5.91
  10  -9  -5   -0.00    7.54
  10   9  -5    3.48    5.13
 -10   9   6   -0.00    5.58
  10  -9  -6    4.08    7.89
  10   9  -6    0.00    4.76
 -10   9   7   16.18    9.23
  10  -9  -7   19.02   10.53
  10   9  -7   14.29    7.44
 -10   9   8    0.00    6.60
  10  -9  -8    0.94    6.51
  10   9  -8    5.02    5.70
 -10   9   9   -0.00    7.28
 -10   9   9    1.98    6.91
  10  -9  -9   10.28    8.39
  10   9  -9   -0.00    4.18
 -10   9  10    4.97    8.59
 -10   9  10   -0.00    6.91
  10  -9 -10    0.81    7.84
  10   9 -10    1.79    5.47
 -10   9  11    9.25    8.95
 -10   9  11    0.85    7.98
  10  -9 -11    7.70    9.20
  10   9 -11   18.73    7.71
 -10   9  12   -0.00    8.15
 -10   9  12    3.13    7.84
  10  -9 -12   -0.00    6.63
  10   9 -12   -0.00    6.00
 -10   9  13    4.21    8.17
  10  -9 -13    1.65    7.53
  10   9 -13    2.81    5.14
 -10   9  14   -0.00    7.06
  10  -9 -14   -0.00    8.24
  10   9 -14    1.51    5.70
 -10   9  15   -0.00    7.12
  10  -9 -15    0.00    7.13
  10   9 -15    3.73    5.94
 -10   9  16    4.86    7.73
  10  -9 -16    4.80    6.78
  10   9 -16    0.57    5.39
 -10   9  17    7.85    9.47
  10  -9 -17    2.35    7.44
  10   9 -17   30.52   10.46
 -10   9  18    0.44    7.70
  10   9 -18    2.93    6.63
 -10   9  19   -0.00    8.24
  10   9 -19    2.54    7.06
 -10   9  20    1.81    7.31
  10   9 -20    0.00    6.18
 -10   9  21   -0.00    7.36
  10   9 -21    2.90    7.45
 -10   9  22   -0.00    6.74
  10   9 -22   -0.00    7.23
 -10   9  23    0.00    7.13
  10   9 -23   -0.00    6.05
 -10   9  24    2.16    6.76
  10   9 -24   -0.00    6.08
 -10  -9  24   -0.00    7.27
 -10   9  25   -0.00    8.34
  10   9 -25   -0.00    6.40
 -10  -9  25   -0.00    7.09
 -10   9  26   -0.00    8.60
  10   9 -26   12.49    9.06
 -10  -9  26   -0.00    6.92
  10   9 -27    1.06    6.42
 -10  -9  27    9.27    8.55
 -10  -9  28    6.57    8.40
 -10  -9  29   -0.00    9.11
 -10  -9  30    0.00    7.82
 -10  10   1   11.06    8.65
  10 -10  -1    1.22    6.51
  10  10  -1    5.57    4.73
 -10  10   2    2.44    6.42
  10 -10  -2   -0.00    7.96
  10  10  -2    2.91    4.52
 -10  10   3    6.88    7.84
  10 -10  -3   15.87   10.52
  10  10  -3    0.00    4.13
 -10  10   4   -0.00    8.16
  10 -10  -4   -0.00    8.59
  10  10  -4   -0.00    3.83
 -10  10   5   19.65   10.36
  10 -10  -5   23.59    9.76
  10  10  -5   15.74    6.31
 -10  10   6    0.00    7.75
  10 -10  -6    0.00    9.04
  10  10  -6    5.03    4.93
 -10  10   7    6.68    7.60
  10 -10  -7    1.22    7.24
  10  10  -7    1.95    5.35
 -10  10   8   -0.00    7.42
  10 -10  -8    0.11    5.97
  10  10  -8    4.24    4.71
 -10  10   9   21.59   11.12
  10 -10  -9   13.41    9.81
  10  10  -9    5.93    5.89
 -10  10  10    1.01    5.76
  10 -10 -10   -0.00    8.09
  10  10 -10   -0.00    5.46
 -10  10  11    6.36    8.08
 -10  10  11   -0.00    7.38
  10 -10 -11    0.06    7.73
  10  10 -11   -0.00    5.77
 -10  10  12    0.00    6.29
 -10  10  12   11.90    8.50
  10 -10 -12   -0.00    7.55
  10  10 -12    1.72    5.18
 -10  10  13   -0.00    7.56
 -10  10  13    3.70    6.96
  10 -10 -13    1.39    7.54
  10  10 -13    2.46    6.26
 -10  10  14    5.63    7.96
  10 -10 -14    6.32    7.31
  10  10 -14    0.86    6.39
 -10  10  15   15.64   10.27
  10 -10 -15   -0.00    7.97
  10  10 -15    9.86    7.19
 -10  10  16   -0.00    8.42
  10 -10 -16    3.28    8.30
  10  10 -16   15.37    7.63
 -10  10  17    4.84    7.23
  10 -10 -17    1.64    6.97
  10  10 -17    0.72    5.25
 -10  10  18    1.67    6.92
  10 -10 -18   -0.00    6.73
  10  10 -18    3.16    6.22
 -10  10  19    3.67    6.35
  10 -10 -19    5.96    7.64
  10  10 -19   -0.00    6.45
 -10  10  20    2.38    6.73
  10 -10 -20    8.45    8.53
  10  10 -20   -0.00    6.55
 -10  10  21    7.27    7.96
  10  10 -21   12.51    8.10
 -10  10  22    2.51    6.25
  10  10 -22   12.52    8.74
 -10  10  23    6.71    7.80
  10  10 -23    0.41    5.97
 -10  10  24    8.66    8.13
  10  10 -24    7.91    9.04
 -10  11   1    3.58    8.19
  10 -11  -1    2.33    5.53
  10  11  -1   12.73    5.64
 -10  11   2    0.00    5.31
  10 -11  -2   -0.00    5.77
  10  11  -2   -0.00    3.74
 -10  11   3    0.00    6.44
  10 -11  -3    0.00    8.00
  10  11  -3    3.64    4.98
 -10  11   4    1.33    7.26
  10 -11  -4   -0.00    6.81
  10  11  -4    3.43    4.77
 -10  11   5    4.39    8.18
  10 -11  -5    6.83    8.66
  10  11  -5    2.75    4.47
 -10  11   6    2.10    6.60
  10 -11  -6   -0.00    6.41
  10  11  -6    0.00    5.03
 -10  11   7   13.06   10.07
  10 -11  -7   12.59    8.86
  10  11  -7   12.24    6.32
 -10  11   8   -0.00    7.02
  10 -11  -8   -0.00    6.44
  10  11  -8    2.97    5.72
 -10  11   9    0.00    6.40
  10 -11  -9   -0.00    7.55
  10  11  -9    0.00    4.68
 -10  11  10   -0.00    6.18
  10 -11 -10    6.58    8.14
  10  11 -10   -0.00    4.77
 -10  11  11    5.86    6.86
  10 -11 -11    6.19    7.11
  10  11 -11    9.23    6.46
 -10  11  12   -0.00    6.49
  10 -11 -12    4.17    7.86
  10  11 -12   -0.00    5.73
 -10  11  13   10.13    7.74
 -10  11  13   -0.00    5.83
  10 -11 -13    0.21    5.94
  10  11 -13    5.72    7.27
 -10  11  14    0.00    7.55
 -10  11  14    7.00    8.16
  10 -11 -14    1.74    7.11
  10  11 -14    3.20    5.90
 -10  11  15    6.84    9.28
  10 -11 -15    2.76    7.92
  10  11 -15    0.00    5.82
 -10  11  16   -0.00    6.53
  10 -11 -16    0.63    7.27
  10  11 -16    0.80    6.21
 -10  11  17   16.14    9.17
  10 -11 -17   -0.00    6.50
  10  11 -17   10.04    6.63
 -10  11  18   -0.00    7.89
  10 -11 -18    1.55    7.08
  10  11 -18    4.91    7.24
 -10  11  19    1.94    6.61
  10 -11 -19   -0.00    8.02
  10  11 -19    4.12    6.17
 -10  11  20   -0.00    7.97
  10 -11 -20    8.96    9.11
  10  11 -20   -0.00    6.37
 -10  11  21   -0.00    7.93
  10 -11 -21    0.00    6.66
 -10  11  22   -0.00    6.98
  10 -11 -22    3.06    7.10
  10 -11 -23   -0.00    6.44
 -10  12   1   -0.00    6.70
  10 -12  -1   -0.00    6.13
  10  12  -1   -0.00    3.48
 -10  12   2   -0.00    6.03
  10 -12  -2   -0.00    6.31
  10  12  -2    0.00    3.81
 -10  12   3    2.09    7.96
  10 -12  -3    5.39    6.77
  10  12  -3    0.00    4.24
 -10  12   4    0.79    6.56
  10 -12  -4    0.00    6.37
  10  12  -4    2.24    4.47
 -10  12   5    0.00    6.29
  10 -12  -5   -0.00    9.05
  10  12  -5   11.82    6.07
 -10  12   6   -0.00    6.31
  10 -12  -6    0.79    7.12
  10  12  -6    0.00    4.71
 -10  12   7    4.88    7.75
  10 -12  -7    1.74    6.83
  10  12  -7   -0.00    4.41
 -10  12   8    4.57    8.47
  10 -12  -8    7.29    8.05
  10  12  -8   -0.00    4.25
 -10  12   9    7.93    8.51
  10 -12  -9   -0.00    7.55
  10  12  -9    2.29    5.82
 -10  12  10    0.00    6.59
  10 -12 -10    1.21    6.16
  10  12 -10    0.55    5.07
 -10  12  11    0.00    7.13
  10 -12 -11    6.69    7.78
  10  12 -11    2.67    4.99
 -10  12  12    7.24    8.41
  10 -12 -12    0.00    6.36
  10  12 -12    7.02    5.60
 -10  12  13   -0.00    7.85
  10 -12 -13   -0.00    6.80
  10  12 -13    2.45    5.46
 -10  12  14    2.32    7.60
  10 -12 -14    0.00    7.43
  10  12 -14    1.18    4.98
 -10  12  15    3.30    8.11
 -10  12  15    0.00    7.12
  10 -12 -15    2.74    7.39
  10  12 -15   -0.00    5.44
 -10  12  16   -0.00    7.85
 -10  12  16   -0.00    7.86
  10 -12 -16   -0.00    7.50
  10  12 -16    1.12    5.24
 -10  12  17    0.00    7.25
  10 -12 -17   -0.00    6.41
  10  12 -17   -0.00    4.62
 -10  12  18    0.46    7.48
  10 -12 -18   -0.00    6.13
 -10  12  19    0.00    7.59
  10 -12 -19    7.41    8.16
 -10  12  20    0.68    7.50
  10 -12 -20    3.29    7.41
  10 -12 -21    0.00    6.37
 -10  13   1    0.14    7.14
  10 -13  -1    5.57    7.93
  10  13  -1    3.13    4.37
 -10  13   2   -0.00    6.08
  10 -13  -2    1.62    7.55
  10  13  -2    0.00    4.16
 -10  13   3    0.00    7.48
  10 -13  -3    2.42    6.67
  10  13  -3   -0.00    4.36
 -10  13   4    1.02    6.13
  10 -13  -4   -0.00    6.71
  10  13  -4    0.00    3.71
 -10  13   5   -0.00    7.04
  10 -13  -5    0.84    6.74
  10  13  -5   -0.00    4.23
 -10  13   6   -0.00    7.56
  10 -13  -6   -0.00    7.91
  10  13  -6    0.87    4.55
 -10  13   7   10.97    9.38
  10 -13  -7    0.84    8.72
  10  13  -7   13.47    6.06
 -10  13   8    4.10    8.75
  10 -13  -8    2.16    7.33
  10  13  -8    0.47    4.27
 -10  13   9    0.00    9.34
  10 -13  -9   -0.00    7.69
  10  13  -9   -0.00    4.37
 -10  13  10   -0.00    6.87
  10 -13 -10   13.39    8.69
  10  13 -10    2.30    4.59
 -10  13  11    6.87    7.85
  10 -13 -11   -0.00    7.14
  10  13 -11    0.00    4.40
 -10  13  12    2.23    7.97
  10 -13 -12   -0.00    7.44
  10  13 -12   10.55    6.77
 -10  13  13    5.96    7.84
  10 -13 -13    5.18    8.94
  10  13 -13    2.95    5.51
 -10  13  14    3.71    7.20
  10 -13 -14   -0.00    7.38
 -10  13  15    2.31    7.86
  10 -13 -15    0.00    7.49
 -10  13  16    4.98    7.58
  10 -13 -16    0.49    7.21
 -10  13  17    4.34    8.08
 -10  13  17    5.74    8.48
  10 -13 -17    5.76    8.24
 -10  13  18   -0.00    7.03
 -10  14   1    0.00    6.79
  10 -14  -1   -0.00    8.68
  10  14  -1   -0.00    3.76
 -10  14   2    2.01    8.23
  10 -14  -2    6.45    8.66
  10  14  -2   -0.00    3.65
 -10  14   3    0.00    7.66
  10 -14  -3    0.00    7.06
  10  14  -3   -0.00    4.02
 -10  14   4   -0.00    7.81
  10 -14  -4    0.90    8.02
  10  14  -4   -0.00    4.24
 -10  14   5   12.22   10.13
  10 -14  -5   -0.00    7.11
  10  14  -5    4.58    4.79
 -10  14   6    0.00    6.14
  10 -14  -6    3.57    7.84
  10  14  -6    3.77    4.83
 -10  14   7    3.13    7.31
  10 -14  -7   -0.00    7.02
  10  14  -7    0.00    4.91
 -10  14   8    3.00    7.62
  10 -14  -8   -0.00    7.89
  10  14  -8   -0.00    5.51
 -10  14   9    1.01    7.79
  10 -14  -9   -0.00    6.68
 -10  14  10    6.57    9.29
  10 -14 -10   -0.00    7.43
 -10  14  11    3.95    8.34
  10 -14 -11    0.55    7.79
 -10  14  12   -0.00    6.20
  10 -14 -12   -0.00    7.14
 -10  14  13   -0.00    6.86
  10 -14 -13   -0.00    7.78
 -10  14  14   -0.00    7.47
 -10  14  15   10.77    9.24
 -10  14  16    0.00    6.87
 -10  15   1    5.66    8.30
  10  15  -1    2.24    3.67
 -10  15   2   11.37    8.64
  10  15  -2    2.95    4.13
 -10  15   3    6.90    8.75
  10  15  -3    5.17    4.69
 -10  15   4    0.00    8.77
 -10  15   5    0.00    7.07
 -10  15   6    5.50    8.48
 -10  15   7    0.00    6.53
 -10  15   8    1.19    7.32
 -10  15   9   -0.00    7.52
 -10  15  10    1.80    7.60
 -10  15  11    0.00    7.40
 -10  16   1   -0.00    6.79
 -10  16   2    4.18    8.33
  -9   0   1   18.89    7.54
  -9   0   1    7.62    5.94
   9   0  -1    8.76    6.52
  -9   0   2    5.06    5.95
  -9   0   2    0.22    5.36
   9   0  -2    7.86    5.98
  -9   0   3  131.61   18.69
  -9   0   3  115.61   18.65
   9   0  -3  136.71   18.89
  -9   0   4    4.49    5.81
  -9   0   4    9.31    5.82
  -9   0   5   20.14    7.93
  -9   0   6   -0.00    5.87
  -9   0  11   22.15    9.22
  -9   0  12    2.67    5.78
  -9   0  13   85.11   15.98
   9   0 -13   64.76   14.98
  -9   0  14   -0.00    5.59
   9   0 -14    0.63    6.92
  -9   0  15   10.37    7.99
   9   0 -15   15.26    9.14
  -9   0  16    8.17    7.68
   9   0 -16    1.34    7.62
  -9   0  17    6.94    7.22
   9   0 -17   19.83    9.66
  -9   0  18    3.82    7.40
   9   0 -18    2.53    7.08
  -9   0  19   51.09   13.84
   9   0 -19   93.74   17.62
  -9   0  20    2.13    6.65
   9   0 -20    0.99    6.85
  -9   0  21    4.76    7.17
   9   0 -21   16.60    9.30
  -9   0  22   -0.00    6.56
   9   0 -22   -0.00    7.05
  -9   0  23   25.02   10.60
   9   0 -23   24.95   11.43
  -9   0  24    3.80    7.50
   9   0 -24   -0.00    7.82
  -9   0  25    4.43    7.05
   9   0 -25    5.26    9.01
  -9   0  26    2.25    6.49
   9   0 -26   -0.00    7.70
  -9   0  27   -0.00    6.91
   9   0 -27   12.49   10.21
  -9   0  28    0.23    6.76
  -9   0  29    5.56    8.34
  -9   0  30    1.79    7.32
  -9   0  31    2.52    9.35
  -9   0  32    2.67    7.09
  -9   0  33   -0.00    7.43
  -9   0  34    3.90   10.09
  -9   1   1  311.73   32.95
  -9   1   1  362.98   35.22
   9  -1  -1  288.17   31.97
   9   1  -1  293.74   31.41
  -9  -1   1  286.54   31.34
  -9   1   2    1.17    6.65
  -9   1   2    6.54    6.26
   9  -1  -2    7.15    5.94
   9   1  -2    3.55    5.90
  -9  -1   2    1.09    5.39
  -9  -1   2    4.12    4.74
  -9   1   3    2.78    6.02
  -9   1   3    2.82    5.32
   9  -1  -3   11.80    7.26
  -9  -1   3    1.60    5.98
  -9  -1   3    3.94    5.72
  -9   1   4   38.24   10.38
  -9   1   4   51.21   12.10
  -9  -1   4   41.90   10.45
  -9  -1   4   53.55   11.44
  -9  -1   5  109.00   16.56
  -9  -1   6    0.00    6.01
  -9  -1   7   38.52    9.86
  -9  -1   8    4.69    5.81
   9   1  -9   14.24    7.67
  -9   1  10    4.01    6.41
   9   1 -10    0.00    5.63
  -9   1  11   76.70   15.51
   9   1 -11   61.76   13.62
  -9   1  12    7.22    7.14
   9   1 -12    2.03    6.65
  -9  -1  12    0.18    5.11
  -9   1  13   -0.00    6.67
   9   1 -13    0.00    7.27
  -9  -1  13   -0.00    6.18
  -9   1  14    0.49    5.02
   9   1 -14   -0.00    6.06
  -9  -1  14    0.51    5.81
  -9   1  15   59.90   13.56
   9   1 -15   10.80    8.18
  -9  -1  15   42.51   11.69
  -9   1  16    6.08    8.16
   9   1 -16   15.77    8.98
  -9  -1  16    8.69    8.04
  -9   1  17   41.96   11.95
   9  -1 -17   22.96   10.06
   9   1 -17   14.79    8.62
  -9  -1  17    6.19    7.48
  -9   1  18    2.50    7.29
   9  -1 -18    0.82    6.99
   9   1 -18    0.00    7.14
  -9  -1  18    0.00    6.10
  -9   1  19    4.74    7.42
   9  -1 -19    7.59    8.56
   9   1 -19    5.47    7.47
  -9  -1  19    0.59    6.17
  -9   1  20    4.10    7.18
   9  -1 -20    1.69    6.93
   9   1 -20   15.64    8.81
  -9  -1  20    7.25    7.00
  -9   1  21   48.71   13.77
   9  -1 -21   69.76   15.76
   9   1 -21   50.78   14.15
  -9  -1  21   24.49   10.92
  -9   1  22   -0.00    7.73
   9  -1 -22    2.86    6.51
   9   1 -22    0.08    7.49
  -9  -1  22    0.00    7.29
  -9   1  23   -0.00    7.04
   9  -1 -23   -0.00    6.50
   9   1 -23    2.16    6.70
  -9  -1  23    1.02    7.17
  -9   1  24   -0.00    7.71
   9  -1 -24    0.99    8.39
   9   1 -24   -0.00    6.09
  -9  -1  24    0.24    6.96
  -9   1  25   -0.00    6.89
   9  -1 -25    7.33    8.86
   9   1 -25    5.66    7.63
  -9  -1  25    1.50    8.25
  -9   1  26    4.14    7.79
   9   1 -26   -0.00    7.81
  -9  -1  26    1.65    6.87
  -9   1  27    0.00    7.38
   9   1 -27   16.69   10.03
  -9  -1  27   12.02    8.93
  -9   1  28   -0.00    6.80
   9   1 -28    6.51    8.39
  -9  -1  28    5.63    8.50
  -9   1  29    2.49    6.88
  -9  -1  29    4.54    7.39
  -9   1  30    3.44    7.88
  -9  -1  30    6.89    7.57
  -9   1  31   -0.00    7.94
  -9  -1  31    8.92    9.09
  -9   1  32    5.30    8.42
  -9  -1  32    5.66    9.11
  -9   1  33    0.00    8.02
  -9  -1  33   18.16    9.77
  -9   1  34   -0.00    7.15
  -9  -1  34   -0.00    8.52
  -9   2   1   30.24   10.34
   9   2  -1   27.43    8.62
   9   2  -1   31.60    8.53
   9   2  -1   19.69    7.93
  -9  -2   1   37.30    9.39
  -9   2   2    9.66    7.60
   9   2  -2    7.40    6.28
  -9  -2   2    0.94    5.21
  -9   2   3  119.27   18.24
   9   2  -3  100.50   15.50
  -9  -2   3   77.53   13.93
  -9   2   4    3.62    6.33
   9   2  -4    9.18    6.57
  -9  -2   4    8.91    7.08
  -9   2   5    7.17    7.04
   9   2  -5   16.27    7.78
  -9  -2   5   13.03    7.35
   9   2  -6   -0.00    5.75
  -9  -2   6   -0.00    5.77
   9   2  -7   59.95   11.95
  -9  -2   7   50.07   11.51
  -9   2   8   27.36    9.58
   9   2  -8   15.77    8.42
  -9  -2   8   14.16    7.70
  -9   2   9   27.87   10.37
   9   2  -9   24.07    9.16
  -9  -2   9   37.83   10.66
  -9   2  10    1.80    7.05
   9   2 -10   -0.00    5.53
  -9   2  11    2.36    7.04
   9   2 -11    0.07    5.93
  -9   2  12   12.27    8.42
   9   2 -12   28.13    9.63
  -9   2  13   43.04   11.78
   9   2 -13   37.09   10.71
  -9  -2  13   27.48   10.10
  -9   2  14   17.38    9.21
   9   2 -14   12.13    8.19
  -9  -2  14   27.90   10.42
  -9   2  15   10.32    7.27
   9   2 -15   11.19    8.25
  -9  -2  15    3.14    6.23
  -9   2  16   -0.00    6.05
   9   2 -16   -0.00    7.24
  -9  -2  16   -0.00    5.90
  -9   2  17   34.26   11.58
   9   2 -17   19.09    9.25
  -9  -2  17   15.14    8.70
  -9   2  18    0.11    6.19
   9   2 -18    0.27    6.73
  -9  -2  18    0.00    6.76
  -9   2  19   76.01   16.33
   9   2 -19   68.13   15.66
  -9  -2  19   65.60   14.87
  -9   2  20    0.00    6.70
   9   2 -20   15.36    9.32
  -9  -2  20    0.85    6.69
  -9   2  21   -0.00    6.55
   9  -2 -21    0.31    7.11
   9   2 -21    0.91    6.90
  -9  -2  21    4.23    6.94
  -9   2  22   14.56    8.65
   9  -2 -22    6.95    7.58
   9   2 -22   12.78    8.23
  -9  -2  22   -0.00    7.25
  -9   2  23   36.29   11.87
   9  -2 -23   15.43    9.90
   9   2 -23   21.89   11.02
  -9  -2  23   22.70   10.24
  -9   2  24   -0.00    7.33
   9  -2 -24    2.69    8.78
   9   2 -24    0.04    7.54
  -9  -2  24    5.73    8.66
  -9   2  25    5.79    8.02
   9   2 -25    9.16    9.12
  -9  -2  25    5.55    7.89
  -9   2  26   -0.00    7.88
   9   2 -26   -0.00    6.92
  -9  -2  26   -0.00    6.74
  -9   2  27   -0.00    6.28
   9   2 -27    0.00    7.33
  -9  -2  27    0.00    6.51
  -9   2  28    4.63    7.76
   9   2 -28    0.00    7.96
  -9  -2  28    3.99    8.44
  -9   2  29    0.00    7.57
   9   2 -29   -0.00    7.80
  -9  -2  29    5.52    8.25
  -9   2  30   -0.00    5.79
   9   2 -30    4.28    8.36
  -9  -2  30   10.11    9.57
  -9   2  31   -0.00    6.99
  -9  -2  31    2.98    9.47
  -9   2  32   -0.00    7.12
  -9  -2  32   -0.00    8.11
  -9   2  33    2.39    7.42
  -9  -2  33   -0.00    9.55
  -9   2  34    5.02    8.20
  -9  -2  34   -0.00    7.37
  -9   3   1  141.47   20.61
   9   3  -1  141.12   17.29
   9   3  -1  172.69   17.79
   9   3  -1   75.09   14.31
  -9  -3   1  116.55   16.52
  -9   3   2   19.75    8.89
   9   3  -2   33.27    8.30
   9   3  -2   41.65    9.19
  -9  -3   2   27.52    8.09
  -9   3   3    0.24    5.51
   9   3  -3    2.19    4.91
   9   3  -3   -1.28    5.65
  -9  -3   3    0.00    4.59
  -9   3   4    1.00    6.76
  -9   3   4    4.58    7.12
   9  -3  -4    2.21    5.89
   9  -3  -4   -0.00    6.80
   9   3  -4    7.55    6.13
  -9  -3   4    2.06    5.00
  -9   3   5   50.64   12.45
  -9   3   5   64.67   13.85
   9  -3  -5   33.75   10.13
   9  -3  -5   43.73   11.91
   9   3  -5   34.29    9.42
  -9  -3   5   57.26   11.31
  -9   3   6   41.45   11.18
   9  -3  -6   20.20    9.05
   9  -3  -6   24.20    9.35
   9   3  -6   27.97    8.81
  -9  -3   6   30.74    9.18
  -9   3   7   22.45    9.27
   9  -3  -7   15.61    7.71
   9   3  -7    6.02    5.54
  -9  -3   7   20.05    7.94
  -9   3   8    0.16    6.04
   9  -3  -8    8.65    6.68
   9   3  -8    0.92    5.82
  -9  -3   8    7.79    6.05
  -9   3   9    0.00    6.13
   9  -3  -9   15.59    9.01
   9   3  -9   10.99    6.24
  -9  -3   9    3.54    6.05
  -9   3  10    0.00    7.15
   9  -3 -10    5.65    7.64
   9   3 -10    8.80    6.73
  -9  -3  10    7.41    5.83
  -9   3  11  114.39   18.49
   9  -3 -11   94.59   17.88
   9   3 -11   90.58   15.88
  -9   3  12    7.48    8.45
   9  -3 -12   14.19    9.61
   9   3 -12   12.44    7.39
  -9   3  13   17.20    8.95
   9   3 -13   13.17    7.43
  -9   3  14   -0.00    7.47
   9   3 -14   -0.00    6.51
  -9  -3  14    7.43    6.05
  -9   3  15   59.14   13.81
   9   3 -15   33.16   10.58
  -9  -3  15   20.85    9.87
  -9   3  16   12.32    8.45
   9   3 -16   10.61    8.97
  -9  -3  16   10.08    8.24
  -9   3  17   18.40    9.64
   9   3 -17   22.17   10.15
  -9  -3  17   11.75    8.62
  -9   3  18    5.68    7.53
   9   3 -18    1.43    5.94
  -9  -3  18    1.94    6.28
  -9   3  19    3.86    7.25
   9   3 -19    0.00    5.58
  -9  -3  19    1.90    6.22
  -9   3  20    6.53    6.54
   9   3 -20    7.82    8.96
  -9  -3  20    0.00    5.81
  -9   3  21   19.62    9.57
   9   3 -21   19.27   10.29
  -9  -3  21   41.35   12.10
  -9   3  22    3.99    7.81
   9   3 -22    3.32    8.12
  -9  -3  22    5.30    8.02
  -9   3  23    4.43    7.40
   9   3 -23    9.53    7.30
  -9  -3  23   10.02    8.20
  -9   3  24    7.61    7.34
   9   3 -24   -0.00    7.04
  -9  -3  24    4.27    7.31
  -9   3  25   13.66    9.03
   9   3 -25   10.08    8.56
  -9  -3  25   -0.00    7.65
  -9   3  26    6.01    9.33
   9   3 -26    1.26    5.17
  -9  -3  26    3.24    6.77
  -9   3  27    0.19    6.07
   9   3 -27    0.00    6.97
  -9  -3  27    2.94    8.49
  -9   3  28   -0.00    7.04
   9   3 -28    2.05    6.79
  -9  -3  28    3.79    7.41
  -9   3  29    9.46    7.82
   9   3 -29    2.15    6.70
  -9  -3  29    2.54    8.13
  -9   3  30   -0.00    7.75
   9   3 -30    3.56    6.79
  -9  -3  30    7.88    8.78
  -9   3  31    9.60    9.63
   9   3 -31    2.27    7.50
  -9  -3  31   -0.00    7.57
  -9   3  32   -0.00    7.58
  -9  -3  32    0.15    7.52
  -9   3  33    5.11    8.10
  -9  -3  33    0.14    8.31
  -9  -3  34   -0.00    9.46
  -9   4   1   -0.00    5.33
   9  -4  -1    2.88    6.28
   9   4  -1    0.00    4.41
   9   4  -1    3.16    3.81
  -9  -4   1    1.20    4.82
  -9   4   2   38.54   11.53
  -9   4   2   48.25   12.44
   9  -4  -2   21.34    9.81
   9  -4  -2   43.75   11.57
   9   4  -2   44.76    9.39
   9   4  -2   21.84    7.83
  -9  -4   2   52.09   10.01
  -9   4   3   35.77   10.64
  -9   4   3   41.31   12.42
   9  -4  -3   48.47   12.77
   9  -4  -3   62.73   14.17
   9   4  -3   51.61   10.30
   9   4  -3   49.37   10.27
  -9  -4   3   52.51   10.81
  -9   4   4   22.60    9.33
  -9   4   4   23.61    9.78
   9  -4  -4   10.12    9.49
   9  -4  -4   37.43   11.50
   9   4  -4   45.64    9.77
   9   4  -4   41.92   10.13
  -9  -4   4   54.27   10.49
  -9   4   5   48.65   13.05
  -9   4   5   81.88   15.71
   9  -4  -5   38.40   11.59
   9  -4  -5   35.94   11.94
   9   4  -5   84.11   12.82
   9   4  -5   65.71   12.10
  -9  -4   5   68.88   12.77
  -9   4   6   -0.00    6.55
  -9   4   6    3.35    6.54
   9  -4  -6    0.00    7.43
   9  -4  -6    1.11    5.74
   9   4  -6    6.68    6.16
  -9  -4   6    1.63    5.14
  -9   4   7   73.30   14.95
   9  -4  -7   49.25   12.59
   9  -4  -7   48.87   13.38
   9   4  -7   76.64   12.92
  -9  -4   7   45.37   11.17
  -9   4   8   91.97   16.59
   9  -4  -8   60.53   14.71
   9   4  -8   91.09   14.37
  -9  -4   8   75.06   13.60
  -9   4   9   45.33   12.75
   9  -4  -9   55.13   13.07
   9   4  -9   59.59   12.14
  -9  -4   9   40.70   10.43
  -9   4  10   -0.00    6.89
   9  -4 -10    4.50    6.66
   9   4 -10   -0.00    5.56
  -9  -4  10    1.72    5.24
  -9   4  11    0.00    7.25
   9  -4 -11   11.85    8.10
   9   4 -11   12.68    7.85
  -9   4  12    2.12    7.20
   9  -4 -12    3.55    7.46
   9   4 -12    5.36    7.57
  -9   4  13   30.14   11.00
   9  -4 -13   19.70   10.01
   9   4 -13   35.52   10.53
  -9   4  14    8.91    7.79
   9  -4 -14    0.00    7.24
   9   4 -14   -0.00    6.84
  -9  -4  14    1.38    6.42
  -9   4  15   19.23   10.12
   9  -4 -15   14.43    9.38
   9   4 -15   23.88    9.57
  -9  -4  15    7.47    7.76
  -9   4  16    7.01    7.30
   9  -4 -16   -0.00    6.82
   9   4 -16   -0.00    5.19
  -9  -4  16   -0.00    6.14
  -9   4  17   32.83   10.07
   9  -4 -17   12.38    9.18
   9   4 -17    8.53    7.64
  -9  -4  17   20.77    9.64
  -9   4  18   66.48   14.85
   9  -4 -18   37.23   12.45
   9   4 -18   24.53   10.29
  -9  -4  18   41.13   12.08
  -9   4  19   47.48   13.84
   9   4 -19   23.32    9.14
  -9  -4  19   45.45   12.98
  -9   4  20    5.70    8.23
   9   4 -20   -0.00    5.75
  -9  -4  20    3.89    7.06
  -9   4  21    5.13    7.50
   9   4 -21   -0.00    5.47
  -9  -4  21   -0.00    7.39
  -9   4  22   19.42    9.12
   9   4 -22    0.00    5.82
  -9  -4  22    4.33    7.04
  -9   4  23   17.91    9.35
   9   4 -23   10.88    9.06
  -9  -4  23   41.59   12.97
  -9   4  24   17.02    9.22
   9   4 -24    9.97    7.85
  -9  -4  24    6.33    7.48
  -9   4  25    2.68    7.44
   9   4 -25   -0.00    5.82
  -9  -4  25   -0.00    8.23
  -9   4  26    1.74    7.37
   9   4 -26    3.91    7.93
  -9  -4  26   18.52    9.65
  -9   4  27   -0.00    7.01
   9   4 -27    6.60    8.00
  -9  -4  27    1.82    7.18
  -9   4  28    0.00    7.17
   9   4 -28    0.00    5.57
  -9  -4  28    0.09    7.89
  -9   4  29    6.89    7.78
   9   4 -29    1.81    7.01
  -9  -4  29    6.97    9.29
  -9   4  30    5.30    8.56
   9   4 -30    2.98    7.17
  -9  -4  30    0.00    8.12
  -9   4  31    0.00    8.57
   9   4 -31    2.55    7.39
  -9  -4  31   -0.00    7.64
  -9   4  32   -0.00    7.13
   9   4 -32    1.07    7.94
  -9  -4  32    2.26    7.09
  -9   4  33    3.54    7.92
  -9  -4  33    2.16    7.81
  -9   5   1   96.32   17.97
   9  -5  -1   58.56   13.71
   9  -5  -1   82.22   16.54
   9   5  -1   94.36   13.08
   9   5  -1   91.60   13.19
  -9  -5   1   73.98   12.26
  -9   5   2   40.16   12.01
   9  -5  -2   41.00   11.73
   9  -5  -2   26.46   10.96
   9   5  -2   51.87    9.86
   9   5  -2   49.17    9.66
  -9  -5   2   32.18    8.89
  -9   5   3   -0.00    7.90
  -9   5   3    0.00    6.94
   9  -5  -3    9.48    8.33
   9  -5  -3    0.81    7.27
   9   5  -3    1.43    4.55
   9   5  -3    3.69    5.06
  -9  -5   3    7.53    5.52
  -9   5   4   52.36   13.98
  -9   5   4   31.99   11.66
   9  -5  -4   64.80   13.89
   9  -5  -4   39.11   11.99
   9   5  -4   41.63    9.94
   9   5  -4   88.43   12.84
  -9  -5   4   57.23   10.93
  -9   5   5   29.25   10.36
  -9   5   5   10.99    8.27
   9  -5  -5   14.47    8.80
   9  -5  -5   11.68    9.18
   9   5  -5   20.82    7.82
   9   5  -5   38.45    9.04
  -9  -5   5   18.34    7.35
  -9   5   6   27.34   11.10
  -9   5   6   38.96   11.70
   9  -5  -6   14.31    8.76
   9  -5  -6   27.68   11.39
   9   5  -6   30.80    9.05
   9   5  -6   38.21    9.73
  -9  -5   6   27.70    7.96
   9  -5  -7   25.79   10.50
   9  -5  -7   60.92   14.58
   9   5  -7   57.08   11.46
  -9  -5   7   36.99    9.88
  -9   5   8    0.19    5.54
   9  -5  -8   -0.00    8.05
   9  -5  -8    8.20    7.91
   9   5  -8    0.00    5.47
  -9  -5   8    0.00    5.41
  -9   5   9   -0.00    7.29
   9  -5  -9   -0.00    6.65
   9   5  -9    2.41    5.42
  -9  -5   9    3.45    6.04
  -9   5  10    7.28    7.28
   9  -5 -10    5.58    7.91
   9   5 -10    4.04    5.42
  -9  -5  10    4.05    5.60
  -9   5  11   79.61   15.63
   9  -5 -11   46.28   12.75
   9   5 -11   20.69    8.51
  -9  -5  11   46.84   10.80
  -9   5  12   32.68   11.07
   9  -5 -12   16.96    9.19
   9   5 -12    3.34    5.59
  -9   5  13   -0.00    7.81
   9  -5 -13   -0.00    6.38
   9   5 -13    2.59    5.49
  -9   5  14    0.00    7.67
   9  -5 -14   14.80    9.00
   9   5 -14    1.63    5.35
  -9  -5  14    3.59    6.16
  -9   5  15   19.24    9.21
   9  -5 -15   13.74    8.90
   9   5 -15   26.99    9.08
  -9  -5  15   17.96    8.18
  -9   5  16   17.98    9.88
   9  -5 -16   18.29   10.78
   9   5 -16   11.82    9.25
  -9  -5  16   15.73    8.89
  -9   5  17   36.43   11.60
   9  -5 -17   33.63   11.51
   9   5 -17   13.85    8.85
  -9  -5  17   17.29    9.35
  -9   5  18    6.66    8.23
   9   5 -18    1.07    7.14
  -9  -5  18    1.02    7.22
  -9   5  19   -0.00    7.90
   9   5 -19    0.01    5.44
  -9  -5  19    5.82    7.64
  -9   5  20    3.58    8.67
   9   5 -20    2.19    5.27
  -9  -5  20    0.00    7.82
  -9   5  21   14.81   10.24
   9   5 -21   12.80    7.64
  -9  -5  21    5.02    8.27
  -9   5  22   10.82    8.01
   9   5 -22   29.94   10.08
  -9  -5  22   17.10    8.88
  -9   5  23    4.36    8.74
   9   5 -23    3.00    5.41
  -9  -5  23    7.28    7.90
  -9   5  24   -0.00    6.37
   9   5 -24    2.20    5.67
  -9  -5  24    4.80    8.36
  -9   5  25    5.08    8.27
   9   5 -25    5.90    6.69
  -9  -5  25   -0.00    7.29
  -9   5  26    2.50    8.17
   9   5 -26    9.03    7.41
  -9  -5  26    3.02    7.65
  -9   5  27    3.58    8.17
   9   5 -27    1.44    6.37
  -9  -5  27    1.93    7.38
  -9   5  28    4.18    7.57
   9   5 -28   -0.00    5.36
  -9  -5  28   -0.00    7.12
  -9   5  29   -0.00    7.01
   9   5 -29    1.34    5.31
  -9  -5  29   -0.00    7.35
  -9   5  30    0.00    8.27
   9   5 -30    0.13    6.23
  -9  -5  30   -0.00    7.87
  -9   5  31    5.29    8.81
   9   5 -31    2.06    5.85
  -9  -5  31    4.98    7.23
  -9   5  32    4.83    9.29
   9   5 -32    5.22    6.45
  -9  -5  32    9.71    9.44
   9   5 -33    3.23    5.72
  -9  -5  33   -0.00    8.59
  -9   6   1    1.79    6.81
   9  -6  -1   -0.00    6.76
   9  -6  -1    0.26    7.42
   9   6  -1   -0.00    4.31
  -9  -6   1   -0.00    4.43
  -9   6   2   84.96   17.32
   9  -6  -2   62.77   14.88
   9  -6  -2   51.55   13.55
   9   6  -2   80.21   12.26
  -9  -6   2   79.69   12.23
  -9   6   3   30.38   11.04
   9  -6  -3   10.87    8.87
   9  -6  -3   31.07   11.12
   9   6  -3   16.80    7.06
  -9  -6   3   24.26    7.43
  -9   6   4    8.49    7.90
  -9   6   4   26.88   10.51
   9  -6  -4   14.97   10.49
   9  -6  -4   15.50    9.86
   9   6  -4   12.71    6.65
  -9  -6   4   19.63    7.38
  -9   6   5    9.80    7.71
  -9   6   5    8.21    7.90
   9  -6  -5    7.34    8.43
   9  -6  -5   22.98   10.00
   9   6  -5    3.78    5.74
  -9  -6   5    9.39    5.95
  -9   6   6    6.76    7.44
  -9   6   6   -0.00    6.86
   9  -6  -6    6.65    7.80
   9  -6  -6   -0.00    7.36
   9   6  -6   10.57    6.15
  -9  -6   6   15.35    7.15
  -9   6   7   15.07    9.56
  -9   6   7   15.00    8.69
   9  -6  -7    9.01    8.28
   9  -6  -7   12.91    8.83
   9   6  -7   17.44    8.06
  -9  -6   7   32.58    8.78
  -9   6   8   85.66   15.89
   9  -6  -8   63.57   15.13
   9  -6  -8   60.81   15.14
   9   6  -8   50.10   11.08
  -9  -6   8   58.83   11.88
  -9   6   9    2.44    6.51
   9  -6  -9   14.54    9.67
   9  -6  -9    9.94    9.64
   9   6  -9   11.92    6.14
  -9  -6   9   16.40    7.58
  -9   6  10    0.68    5.86
   9  -6 -10   -0.00    6.60
   9   6 -10    9.42    6.43
  -9  -6  10   -0.00    5.24
  -9   6  11   -0.00    7.13
   9  -6 -11    6.17    7.16
   9   6 -11    0.00    5.48
  -9  -6  11    1.09    5.27
  -9   6  12   12.90    8.85
   9  -6 -12   31.38   10.93
   9   6 -12   15.39    7.32
  -9   6  13   15.94    8.55
   9  -6 -13   13.94    9.70
   9   6 -13    0.00    5.13
  -9   6  14   20.66    9.45
   9  -6 -14   28.18   11.20
   9   6 -14   23.87   10.23
  -9  -6  14   19.67    9.17
  -9   6  15   21.77   10.39
   9   6 -15    1.18    5.47
  -9  -6  15    0.00    7.52
  -9   6  16    0.00    7.20
   9   6 -16    0.00    6.06
  -9  -6  16    0.86    6.12
  -9   6  17   -0.00    7.40
   9   6 -17   10.44    6.97
  -9  -6  17    3.72    7.72
  -9   6  18   24.05   11.10
   9   6 -18   29.59   10.27
  -9  -6  18   24.31   10.53
  -9   6  19   13.09    8.54
   9   6 -19    7.01    6.44
  -9  -6  19   -0.00    7.02
  -9   6  20    4.17    7.49
   9   6 -20    3.77    5.56
  -9  -6  20   -0.00    6.67
  -9   6  21    6.76    7.90
   9   6 -21    4.39    6.21
  -9  -6  21    2.44    6.78
  -9   6  22    0.62    6.41
   9   6 -22    1.30    4.93
  -9  -6  22   -0.00    6.48
  -9   6  23   17.94    9.34
   9   6 -23    3.61    5.91
  -9  -6  23    9.78    9.08
  -9   6  24    0.00    7.66
   9   6 -24    1.30    4.83
  -9  -6  24   -0.00    7.35
  -9   6  25    0.00    7.28
   9   6 -25   -0.00    4.99
  -9  -6  25    3.32    7.13
  -9   6  26    4.41    7.31
   9   6 -26   -0.00    4.43
  -9  -6  26   -0.00    7.60
  -9   6  27    3.84    6.77
   9   6 -27    0.97    5.19
  -9  -6  27    0.00    8.34
  -9   6  28    0.00    7.05
   9   6 -28    2.64    6.10
  -9  -6  28   -0.00    7.91
  -9   6  29   -0.00    6.13
   9   6 -29    4.08    5.79
  -9  -6  29    6.79    8.44
  -9   6  30    5.93    8.88
   9   6 -30   -0.00    5.53
  -9  -6  30    0.00    8.53
  -9   6  31    0.00    6.81
   9   6 -31    0.65    5.15
  -9  -6  31   12.91    9.94
  -9   6  32    3.42    7.22
   9   6 -32   -0.00    5.96
  -9  -6  32    5.66    9.40
   9   6 -33   -0.00    5.23
  -9  -6  33    2.77    7.86
   9   6 -34    1.24    6.48
  -9   7   1    7.33    7.77
   9  -7  -1    3.64    7.49
   9   7  -1   14.81    5.65
  -9   7   2    4.44    6.69
   9  -7  -2    8.73    7.95
   9   7  -2    6.28    5.06
  -9   7   3    0.00    7.42
   9  -7  -3    4.74    6.30
   9  -7  -3    0.00    7.90
   9   7  -3   -0.00    4.83
  -9   7   4   10.25    8.12
   9  -7  -4   16.43    9.18
   9  -7  -4   27.32   10.65
   9   7  -4   13.67    6.63
  -9   7   5    6.31    8.00
   9  -7  -5    3.90    8.56
   9  -7  -5    0.00    6.50
   9   7  -5    0.00    5.20
  -9   7   6   47.27   12.84
  -9   7   6   25.53   11.04
   9  -7  -6   30.88   10.92
   9   7  -6   24.87    8.16
  -9  -7   6   16.06    6.96
  -9   7   7    4.16    7.43
  -9   7   7    0.00    7.36
   9  -7  -7    6.83    7.31
   9  -7  -7    5.75    8.15
   9   7  -7    1.95    5.23
  -9  -7   7    3.64    6.11
  -9   7   8    3.04    7.06
   9  -7  -8    0.00    7.07
   9  -7  -8    2.44    7.21
   9   7  -8    5.60    5.75
  -9  -7   8    0.00    4.84
  -9   7   9    4.04    7.45
   9  -7  -9    0.00    7.77
   9  -7  -9    5.99    7.39
   9   7  -9    7.76    6.11
  -9  -7   9    7.18    6.31
  -9   7  10    0.00    7.95
   9  -7 -10    1.44    5.45
   9  -7 -10   10.96    9.02
   9   7 -10    8.34    6.31
  -9  -7  10   12.39    6.80
  -9   7  11    9.19    8.72
   9  -7 -11   19.88    9.77
   9  -7 -11    3.16    7.87
   9   7 -11   13.96    6.35
  -9  -7  11   19.12    8.04
  -9   7  12   43.67   13.17
   9  -7 -12   46.88   12.98
   9   7 -12   34.69    9.50
  -9   7  13   -0.00    5.88
   9   7 -13    3.13    4.65
  -9   7  14    7.13    7.72
   9   7 -14    3.73    5.54
  -9  -7  14    4.87    7.27
  -9   7  15   15.50   10.70
   9   7 -15    0.84    5.52
  -9  -7  15    3.90    6.80
  -9   7  16   14.09   11.14
   9   7 -16   24.63    8.88
  -9  -7  16   20.32    9.28
  -9   7  17    7.33    7.90
   9   7 -17    0.00    5.11
  -9  -7  17    0.95    5.73
  -9   7  18    4.85    8.18
   9   7 -18    5.26    6.82
  -9  -7  18    0.39    5.84
  -9   7  19    2.26    7.11
   9   7 -19   -0.00    5.91
  -9  -7  19    3.46    7.08
  -9   7  20    8.72    8.32
   9   7 -20   11.03    8.04
  -9  -7  20    6.31    7.00
  -9   7  21   12.32    9.89
   9   7 -21   10.86    8.24
  -9  -7  21   10.76    8.33
  -9   7  22   13.80    9.04
   9   7 -22    1.59    6.81
  -9  -7  22    0.00    6.48
  -9   7  23   -0.00    7.99
   9   7 -23   -0.00    7.12
  -9  -7  23    4.81    7.05
  -9   7  24    0.00    7.21
   9   7 -24    1.60    6.37
  -9  -7  24   -0.00    6.67
  -9   7  25   20.68   10.32
   9   7 -25    2.25    6.77
  -9  -7  25   -0.00    7.87
  -9   7  26    8.85    8.98
   9   7 -26   13.98    9.80
  -9  -7  26    7.85    7.95
  -9   7  27   -0.00    7.18
   9   7 -27   -0.00    7.69
  -9  -7  27    3.40    8.78
  -9   7  28   -0.00    8.09
   9   7 -28    2.34    7.04
  -9  -7  28    4.15    8.85
  -9   7  29   -0.00    6.62
   9   7 -29    2.37    7.54
  -9  -7  29    6.74    7.84
  -9   7  30   15.74   10.84
   9   7 -30    3.44    7.57
  -9  -7  30    3.72    7.36
  -9   7  31   -0.00    7.27
   9   7 -31    6.91    9.11
  -9  -7  31   -0.00    7.95
   9   7 -32    4.61    6.68
  -9  -7  32   -0.00    9.49
   9   7 -33    1.08    5.93
   9   7 -34    4.02    7.15
   9  -8  -1    2.25    6.82
   9   8  -1    7.25    4.68
   9  -8  -2   14.45    9.46
   9   8  -2   16.24    6.26
   9  -8  -3   -0.00    6.18
   9   8  -3    2.91    4.37
   9  -8  -4    6.11    7.21
   9   8  -4   37.55    8.19
   9  -8  -5   -0.00    8.34
   9  -8  -5   -0.00    7.40
   9   8  -5    0.00    5.02
   9  -8  -6   11.16    9.41
   9  -8  -6    5.83    7.30
   9   8  -6    2.63    4.86
  -9   8   7    5.86    7.33
   9  -8  -7    0.00    7.00
   9   8  -7    3.13    5.14
  -9   8   8   70.76   15.59
  -9   8   8   40.79   13.44
   9  -8  -8   46.51   13.47
   9   8  -8   52.73   10.78
  -9   8   9   16.48    9.19
  -9   8   9   -0.00    5.80
   9  -8  -9    0.00    6.51
   9   8  -9    2.50    4.95
  -9   8  10    5.29    7.74
   9  -8 -10    0.00    7.30
   9   8 -10    6.62    6.79
  -9   8  11    0.00    7.86
   9  -8 -11    2.95    6.75
   9   8 -11    0.00    5.03
  -9  -8  11    2.68    6.13
  -9   8  12    2.73    8.32
   9  -8 -12   11.18    8.35
   9   8 -12   12.16    7.02
  -9   8  13    0.77    7.69
   9  -8 -13   -0.00    7.49
   9   8 -13   -0.00    5.83
  -9   8  14   23.52   10.73
   9  -8 -14   12.50    8.39
   9   8 -14   15.45    8.18
  -9  -8  14   18.02    8.10
  -9   8  15    0.00    5.01
   9   8 -15    1.04    5.96
  -9  -8  15    2.70    5.91
  -9   8  16    0.71    6.07
   9   8 -16    1.87    5.70
  -9  -8  16    2.81    6.74
  -9   8  17    6.10    9.21
   9   8 -17    0.00    6.68
  -9  -8  17    7.05    7.16
  -9   8  18   25.92   10.74
   9   8 -18   23.87    8.69
  -9  -8  18    5.83    8.10
  -9   8  19    1.05    6.71
   9   8 -19    0.15    5.59
  -9  -8  19    0.92    6.15
  -9   8  20    3.79    7.66
   9   8 -20    3.36    6.42
  -9  -8  20    2.67    7.31
  -9   8  21   11.65    9.94
   9   8 -21   -0.00    6.20
  -9  -8  21   -0.00    6.71
  -9   8  22   -0.00    6.23
   9   8 -22    4.53    6.98
  -9  -8  22    4.06    7.57
  -9   8  23    0.16    5.95
   9   8 -23    3.22    7.38
  -9  -8  23    0.97    6.52
  -9   8  24   -0.00    5.22
   9   8 -24   -0.00    6.92
  -9  -8  24    9.49    9.40
  -9   8  25    0.03    6.51
   9   8 -25    0.00    7.31
  -9  -8  25   -0.00    8.34
  -9   8  26    0.00    5.94
   9   8 -26    4.44    8.19
  -9  -8  26   -0.00    7.83
  -9   8  27    5.99    8.40
   9   8 -27    4.58    8.03
  -9  -8  27   -0.00    8.47
  -9   8  28    0.00    7.56
   9   8 -28   -0.00    6.39
  -9  -8  28    0.20    7.92
  -9   8  29    0.27    6.91
   9   8 -29    1.37    7.55
  -9  -8  29    5.88    7.93
  -9   8  30   -0.00    7.93
   9   8 -30   11.23    9.22
  -9  -8  30    3.20    9.28
   9   8 -31    6.53    8.59
  -9  -8  31   -0.00    8.94
   9   8 -32   -0.00    8.04
  -9  -8  32    0.00    8.41
   9   8 -33   -0.00    7.63
  -9   9   1    3.02    7.34
   9  -9  -1    8.75    8.71
   9   9  -1    1.45    3.34
  -9   9   2   11.67    8.09
   9  -9  -2    6.34    7.62
   9   9  -2    8.01    5.01
  -9   9   3   -0.00    7.20
   9  -9  -3    1.62    6.86
   9   9  -3    2.58    3.88
  -9   9   4    6.08    7.97
   9  -9  -4   -0.00    6.39
   9   9  -4    6.01    5.67
  -9   9   5   -0.00    7.10
   9  -9  -5    0.00    6.31
   9   9  -5    7.82    5.44
  -9   9   6   53.57   14.70
   9  -9  -6   45.87   12.86
   9   9  -6   47.59   10.01
  -9   9   7    1.34    6.98
   9  -9  -7    4.59    7.23
   9   9  -7   -0.00    5.03
  -9   9   8    5.25    7.33
   9  -9  -8   -0.00    7.18
   9   9  -8    5.40    4.99
  -9   9   9   -0.00    7.70
  -9   9   9    0.63    6.82
   9  -9  -9   -0.00    6.90
   9   9  -9   -0.00    4.83
  -9   9  10    7.29    8.23
  -9   9  10    0.00    6.00
   9  -9 -10    4.57    7.68
   9   9 -10   10.78    7.02
  -9   9  11    0.95    5.61
   9  -9 -11   -0.00    6.79
   9   9 -11    4.88    4.84
  -9   9  12   17.04    9.51
   9  -9 -12   25.53   10.62
   9   9 -12   20.89    8.19
  -9   9  13   -0.00    7.75
   9  -9 -13    3.17    7.78
   9   9 -13   10.28    5.41
  -9   9  14    0.00    7.36
   9  -9 -14    0.00    6.72
   9   9 -14   -0.00    5.67
  -9   9  15    0.63    6.38
   9  -9 -15    3.29    7.31
   9   9 -15    2.19    5.58
  -9   9  16   20.69   11.20
   9  -9 -16   13.89    8.74
   9   9 -16   17.84    7.65
  -9   9  17    5.99    7.20
   9   9 -17    0.01    4.57
  -9  -9  17    0.00    7.20
  -9   9  18   -0.00    5.90
   9   9 -18    8.52    6.37
  -9  -9  18    0.00    6.81
  -9   9  19   -0.00    6.72
   9   9 -19   -0.00    4.53
  -9  -9  19    6.39    7.68
  -9   9  20    4.97    8.97
   9   9 -20   10.31    7.47
  -9  -9  20   -0.00    6.59
  -9   9  21   -0.00    6.59
   9   9 -21    2.01    5.83
  -9  -9  21   -0.00    6.81
  -9   9  22   11.76    8.90
   9   9 -22   19.71    8.10
  -9  -9  22   -0.00    9.05
  -9   9  23    0.00    7.94
   9   9 -23    0.95    6.39
  -9  -9  23    0.79    9.32
  -9   9  24    0.00    7.01
   9   9 -24   -0.00    6.26
  -9  -9  24   -0.00    7.22
  -9   9  25    0.86    6.35
   9   9 -25    1.88    6.10
  -9  -9  25    1.77    7.23
  -9   9  26   10.05    8.27
   9   9 -26    7.66    7.98
  -9  -9  26    7.27    8.84
  -9   9  27   -0.00    7.45
   9   9 -27    5.12    8.23
  -9  -9  27    5.06    7.54
  -9   9  28    0.63    6.81
   9   9 -28   -0.00    7.77
  -9  -9  28   -0.00    7.54
  -9   9  29   -0.00    7.17
   9   9 -29    1.79    7.97
  -9  -9  29   -0.00    9.68
   9   9 -30   -0.00    6.17
  -9  -9  30    0.00    6.74
  -9  -9  31    5.07    9.19
  -9  10   1   -0.00    6.13
   9 -10  -1    3.17    7.23
   9  10  -1    1.71    4.20
  -9  10   2   15.00    9.69
   9 -10  -2   29.25   11.23
   9  10  -2    9.25    5.23
  -9  10   3    5.62    7.13
   9 -10  -3    0.27    7.62
   9  10  -3    2.06    4.13
  -9  10   4   16.35   10.23
   9 -10  -4   16.55   10.41
   9  10  -4   19.33    6.55
  -9  10   5   -0.00    5.64
   9 -10  -5    5.20    6.90
   9  10  -5    0.47    3.64
  -9  10   6   11.33    8.97
   9 -10  -6    4.79    8.44
   9  10  -6    3.58    4.69
  -9  10   7   -0.00    5.95
   9 -10  -7    3.01    7.56
   9  10  -7    1.83    5.34
  -9  10   8   12.32    9.18
   9 -10  -8    9.07    9.30
   9  10  -8   12.05    6.07
  -9  10   9   -0.00    6.57
   9 -10  -9    2.83    6.69
   9  10  -9    2.62    4.21
  -9  10  10    9.45    8.37
  -9  10  10   -0.00    6.45
   9 -10 -10    1.11    7.67
   9  10 -10    3.91    4.61
  -9  10  11    6.49    8.93
  -9  10  11    2.26    6.51
   9 -10 -11    5.60    7.75
   9  10 -11    7.53    5.52
  -9  10  12    1.75    7.24
  -9  10  12   -0.00    6.16
   9 -10 -12    0.00    7.25
   9  10 -12    8.35    5.85
  -9  10  13   -0.00    7.90
   9 -10 -13    2.40    7.23
   9  10 -13    0.82    4.64
  -9  10  14   14.56   10.68
   9 -10 -14   16.55    9.49
   9  10 -14   15.83    7.33
  -9  10  15    0.00    6.38
   9 -10 -15   -0.00    6.70
   9  10 -15   -0.00    4.77
  -9  10  16   -0.00    7.65
   9 -10 -16    5.58    7.16
   9  10 -16    0.00    4.71
  -9  10  17    3.13    7.64
   9 -10 -17   -0.00    6.44
   9  10 -17   -0.00    4.90
  -9  10  18    9.25    8.48
   9 -10 -18   20.36    9.76
   9  10 -18    3.13    5.39
  -9  10  19    1.80    6.25
   9  10 -19    1.14    5.62
  -9  10  20    2.71    6.74
   9  10 -20    0.00    4.73
  -9  10  21    2.10    6.20
   9  10 -21    5.12    5.36
  -9  10  22    0.00    7.12
   9  10 -22    0.00    6.39
  -9  10  23    0.00    6.24
   9  10 -23   -0.00    6.20
  -9  10  24    0.00    8.22
   9  10 -24    6.56    6.78
  -9 -10  24    0.00    8.33
  -9  10  25    3.27    8.46
   9  10 -25   -0.00    6.10
  -9 -10  25    0.00    7.46
  -9  10  26   -0.00    7.07
   9  10 -26    8.87    7.83
  -9 -10  26    8.37    9.22
  -9  10  27    2.05    7.26
   9  10 -27   -0.00    6.93
  -9 -10  27   -0.00    8.66
  -9  10  28    0.63    6.70
  -9 -10  28    8.34    8.18
  -9 -10  29    3.74    9.31
  -9 -10  30    4.66    9.55
  -9  11   1    6.51    6.57
   9 -11  -1    3.23    6.60
   9  11  -1   -0.00    3.74
  -9  11   2   18.64   10.12
   9 -11  -2    9.14    7.72
   9  11  -2   11.15    5.07
  -9  11   3   -0.00    4.68
   9 -11  -3    3.29    7.68
   9  11  -3    0.67    3.45
  -9  11   4    1.47    7.02
   9 -11  -4    7.17    8.02
   9  11  -4    7.91    4.72
  -9  11   5    0.01    6.31
   9 -11  -5   -0.00    7.86
   9  11  -5    4.18    4.09
  -9  11   6   18.69   10.66
   9 -11  -6    9.01    8.92
   9  11  -6    8.93    5.94
  -9  11   7    0.00    7.96
   9 -11  -7   -0.00    5.65
   9  11  -7    1.60    4.21
  -9  11   8    5.07    7.12
   9 -11  -8   -0.00    6.66
   9  11  -8    0.00    3.95
  -9  11   9    2.56    6.62
   9 -11  -9    5.58    7.71
   9  11  -9   -0.00    4.32
  -9  11  10   -0.00    6.71
   9 -11 -10    3.01    7.17
   9  11 -10    7.47    5.50
  -9  11  11    1.58    6.54
   9 -11 -11    2.68    6.49
   9  11 -11   -0.00    4.25
  -9  11  12   16.34    9.58
  -9  11  12    6.72    7.79
   9 -11 -12    2.09    6.69
   9  11 -12    0.00    4.72
  -9  11  13   -0.00    7.84
  -9  11  13    7.06    7.38
   9 -11 -13    3.13    7.10
   9  11 -13   -0.00    4.75
  -9  11  14    9.44    9.65
   9 -11 -14   -0.00    7.26
   9  11 -14    2.64    5.17
  -9  11  15    1.02    8.68
   9 -11 -15    6.31    8.85
   9  11 -15   -0.00    4.47
  -9  11  16    5.15    8.10
   9 -11 -16   18.90   10.49
   9  11 -16    9.67    7.56
  -9  11  17    6.75    7.39
   9 -11 -17   -0.00    6.98
   9  11 -17   -0.00    4.73
  -9  11  18    8.66    8.27
   9 -11 -18    5.87    7.76
   9  11 -18   -0.00    4.95
  -9  11  19    2.64    7.89
   9 -11 -19    1.25    6.31
   9  11 -19   -0.00    5.51
  -9  11  20    0.00    7.30
   9 -11 -20    1.19    6.51
   9  11 -20    0.00    6.35
  -9  11  21    1.57    7.56
   9 -11 -21   -0.00    7.45
   9  11 -21    2.40    5.49
  -9  11  22    0.00    5.86
   9  11 -22    0.00    4.62
  -9  11  23    2.39    7.04
   9  11 -23    0.00    5.87
  -9  11  24   -0.00    6.37
   9  11 -24    4.90    7.30
  -9  11  25    0.48    6.19
  -9  11  26    0.00    7.55
  -9  12   1    5.89    8.13
   9 -12  -1    1.77    7.23
   9  12  -1    1.90    3.82
  -9  12   2   -0.00    6.21
   9 -12  -2   -0.00    7.00
   9  12  -2    1.13    3.70
  -9  12   3    1.74    7.18
   9 -12  -3    0.00    6.73
   9  12  -3    4.69    4.07
  -9  12   4    1.79    6.55
   9 -12  -4   21.71   10.34
   9  12  -4   15.35    6.04
  -9  12   5   -0.00    6.46
   9 -12  -5   -0.00    6.70
   9  12  -5    0.00    3.82
  -9  12   6   -0.00    8.75
   9 -12  -6    4.14    6.49
   9  12  -6    0.00    3.99
  -9  12   7    4.37    8.49
   9 -12  -7    0.25    8.05
   9  12  -7   -0.00    4.48
  -9  12   8   18.18   10.08
   9 -12  -8   15.99    9.64
   9  12  -8    7.31    4.77
  -9  12   9    3.93    6.64
   9 -12  -9    4.06    6.97
   9  12  -9    7.86    5.37
  -9  12  10    0.10    7.06
   9 -12 -10    0.17    5.99
   9  12 -10    2.75    5.06
  -9  12  11    0.00    6.78
   9 -12 -11    3.07    6.69
   9  12 -11   -0.00    4.58
  -9  12  12    0.00    7.34
   9 -12 -12    3.24    7.21
   9  12 -12   -0.00    5.17
  -9  12  13    1.34    6.90
   9 -12 -13    4.62    6.78
   9  12 -13    6.57    5.45
  -9  12  14    0.00    6.31
  -9  12  14    0.00    6.40
   9 -12 -14    7.70    7.80
   9  12 -14    2.00    5.20
  -9  12  15    1.11    7.68
  -9  12  15   -0.00    6.78
   9 -12 -15   -0.00    7.23
   9  12 -15   -0.00    5.19
  -9  12  16    3.98    8.38
   9 -12 -16    3.93    7.16
   9  12 -16    0.69    5.19
  -9  12  17    2.57    8.35
   9 -12 -17   -0.00    7.39
   9  12 -17   -0.00    5.62
  -9  12  18   -0.00    6.59
   9 -12 -18    5.52    8.15
   9  12 -18   -0.00    5.17
  -9  12  19    4.24    7.62
   9 -12 -19   -0.00    6.83
   9  12 -19    0.00    6.63
  -9  12  20   16.15    9.60
   9 -12 -20    9.71    8.07
   9  12 -20   -0.00    6.41
  -9  12  21    3.41    6.90
   9 -12 -21    5.42    7.19
   9  12 -21   -0.00    6.85
  -9  12  22   -0.00    7.80
   9 -12 -22    0.00    7.20
  -9  12  23    0.00    8.00
   9 -12 -23    1.13    6.48
  -9  12  24    0.00    7.09
   9 -12 -24    5.15    8.00
  -9  13   1    0.00    8.39
   9 -13  -1    6.01    8.14
   9  13  -1    9.23    4.81
  -9  13   2    0.46    7.19
   9 -13  -2   -0.00    6.72
   9  13  -2    1.47    3.74
  -9  13   3    0.00    5.76
   9 -13  -3   -0.00    6.05
   9  13  -3    0.78    3.50
  -9  13   4   -0.00    4.40
   9 -13  -4    1.48    5.83
   9  13  -4   -0.00    4.08
  -9  13   5   -0.00    8.07
   9 -13  -5   -0.00    6.02
   9  13  -5    0.00    4.68
  -9  13   6    2.25    6.85
   9 -13  -6   -0.00    6.79
   9  13  -6    1.99    4.78
  -9  13   7    5.11    7.76
   9 -13  -7    0.40    6.66
   9  13  -7    5.37    5.73
  -9  13   8    2.89    7.72
   9 -13  -8   -0.00    8.40
   9  13  -8    1.91    4.28
  -9  13   9    6.31    7.95
   9 -13  -9   -0.00    7.41
   9  13  -9   -0.00    4.75
  -9  13  10    0.00    7.96
   9 -13 -10    8.65    8.26
   9  13 -10    4.80    5.56
  -9  13  11   -0.00    8.06
   9 -13 -11    0.87    6.22
   9  13 -11   12.29    6.88
  -9  13  12    1.33    7.90
   9 -13 -12    8.33    7.80
   9  13 -12   -0.00    5.11
  -9  13  13    1.96    7.35
   9 -13 -13    1.66    6.30
   9  13 -13    0.36    5.56
  -9  13  14    1.51    6.53
   9 -13 -14    2.52    6.24
   9  13 -14    6.80    6.28
  -9  13  15   -0.00    6.13
   9 -13 -15   -0.00    6.24
   9  13 -15    0.00    6.25
  -9  13  16    9.65    8.60
   9 -13 -16    7.00    7.59
   9  13 -16    2.25    5.83
  -9  13  17   12.54   10.41
   9 -13 -17    2.00    6.70
   9  13 -17    0.00    5.53
  -9  13  18    2.69    7.34
   9 -13 -18    0.28    8.17
  -9  13  19   -0.00    7.91
   9 -13 -19    4.20    7.87
  -9  13  20    5.18    8.20
   9 -13 -20   -0.00    6.62
  -9  13  21    1.69    7.82
   9 -13 -21    0.00    7.17
  -9  13  22   14.33    9.83
   9 -13 -22    2.66    6.87
   9 -13 -23    1.08    7.41
  -9  14   1    4.46    7.42
   9 -14  -1    1.23    6.94
   9  14  -1    1.61    3.77
  -9  14   2    4.47    7.67
   9 -14  -2   -0.00    7.60
   9  14  -2    4.73    4.48
  -9  14   3    3.33    8.11
   9 -14  -3   -0.00    6.57
   9  14  -3   10.22    5.49
  -9  14   4    8.23    7.94
   9 -14  -4    5.00    7.05
   9  14  -4    3.79    4.76
  -9  14   5    0.00    6.45
   9 -14  -5    1.07    8.27
   9  14  -5    1.82    4.44
  -9  14   6   12.07    8.41
   9 -14  -6   -0.00    6.74
   9  14  -6    0.00    4.33
  -9  14   7    0.00    7.14
   9 -14  -7    1.19    6.56
   9  14  -7    0.00    4.94
  -9  14   8   -0.00    7.78
   9 -14  -8   -0.00    6.74
   9  14  -8    5.33    5.42
  -9  14   9    4.72    8.87
   9 -14  -9    0.00    6.59
   9  14  -9    2.85    5.18
  -9  14  10   -0.00    7.05
   9 -14 -10    7.05    8.36
   9  14 -10    2.60    5.06
  -9  14  11   -0.00    6.56
   9 -14 -11   -0.00    9.59
   9  14 -11    4.66    5.59
  -9  14  12   -0.00    7.01
   9 -14 -12    3.11    8.23
   9  14 -12   -0.00    5.23
  -9  14  13    0.00    7.16
   9 -14 -13   -0.00    6.61
  -9  14  14   -0.00    7.57
   9 -14 -14    1.04    6.97
  -9  14  15    4.10    8.44
   9 -14 -15   -0.00    7.26
  -9  14  16    3.21    7.75
   9 -14 -16    3.82    6.36
  -9  14  17    0.00    6.68
   9 -14 -17   -0.00    7.40
  -9  14  18    1.50    7.07
   9 -14 -18    3.20    6.45
  -9  14  19    0.00    7.44
   9 -14 -19    2.65    7.26
   9 -14 -20   -0.00    7.02
  -9  15   1    4.58    6.50
   9 -15  -1    3.51    9.24
   9  15  -1    5.36    4.50
  -9  15   2   -0.00    7.71
   9 -15  -2    0.00    6.65
   9  15  -2    2.07    3.70
  -9  15   3   -0.00    8.50
   9 -15  -3    1.18    7.09
   9  15  -3   -0.00    4.17
  -9  15   4    4.63    7.68
   9 -15  -4    1.90    7.70
   9  15  -4    2.18    4.71
  -9  15   5    9.14    9.15
   9 -15  -5    2.23    6.64
   9  15  -5    6.39    4.90
  -9  15   6    0.00    6.75
   9 -15  -6    6.67    9.20
   9  15  -6    0.00    4.36
  -9  15   7    0.00    5.96
   9 -15  -7   -0.00    5.73
   9  15  -7    0.05    5.46
  -9  15   8    0.00    5.87
   9 -15  -8    2.95    6.79
   9  15  -8    0.04    3.90
  -9  15   9   -0.00    8.19
   9 -15  -9    2.36    7.40
  -9  15  10    3.20    8.65
   9 -15 -10    0.68    7.36
  -9  15  11    3.43    9.03
   9 -15 -11   -0.00    8.02
  -9  15  12   -0.00    7.44
   9 -15 -12   -0.00    7.89
  -9  15  13    5.37    7.48
   9 -15 -13    2.19    6.52
   9 -15 -14   -0.00    6.69
   9 -15 -15    0.19    7.25
   9 -15 -16    0.00    6.21
  -9  16   1   -0.00    7.24
   9  16  -1    0.39    3.88
  -9  16   2    5.05    8.74
   9  16  -2    5.05    4.82
  -9  16   3   -0.00    8.58
  -9  16   4    4.19    7.32
  -9  16   5   -0.00    6.31
   9 -16  -5    0.00    8.79
  -9  16   6   -0.00    7.39
   9 -16  -6    0.00    6.43
   9 -16  -7   -0.00    7.56
  -8   0   1    2.39    5.36
  -8   0   1    3.90    5.05
   8   0  -1   -0.00    4.94
   8   0  -1    3.39    4.56
   8   0  -1   -0.00    5.55
  -8   0   2  462.68   42.51
  -8   0   2  466.11   43.11
   8   0  -2  432.53   42.07
   8   0  -2  494.55   41.89
   8   0  -2  440.94   42.33
  -8   0   3   -0.00    5.22
  -8   0   3    3.10    5.19
   8   0  -3    3.26    5.69
  -8   0   4   75.97   13.07
   8   0  -4   67.76   12.98
  -8   0   5    3.16    4.68
   8   0  -5    1.07    5.36
  -8   0   6   78.04   13.55
   8   0  -6   71.21   13.29
  -8   0   7   -0.00    4.43
   8   0  -7   -0.00    5.30
  -8   0   8  162.26   21.05
   8   0  -8  151.68   20.72
  -8   0   9   -0.00    5.43
   8   0  -9   -0.00    4.51
  -8   0  10   -0.00    5.16
   8   0 -10    2.42    5.47
   8   0 -11   -0.00    5.90
   8   0 -12  106.95   17.68
   8   0 -13   -0.00    5.94
   8   0 -14   27.86   10.95
  -8   0  15   -0.00    5.81
  -8   0  16    0.00    5.59
  -8   0  17    0.00    6.50
  -8   0  18   58.19   13.46
  -8   0  19    2.97    6.79
  -8   0  20   15.42    8.51
  -8   0  21   -0.00    6.88
  -8   0  22   26.27   10.54
   8   0 -22   18.65    9.62
  -8   0  23    7.88    7.12
   8   0 -23   -0.00    6.84
  -8   0  24   19.85    9.67
   8   0 -24   11.50    9.47
  -8   0  25   -0.00    7.90
   8   0 -25   -0.00    7.80
  -8   0  26    0.15    6.16
   8   0 -26   -0.00    6.88
  -8   0  27    2.02    7.07
   8   0 -27   -0.00    6.93
  -8   0  28   15.18   10.44
  -8   0  29   -0.00    8.18
  -8   0  30    1.70    7.88
  -8   0  31    2.12    7.73
  -8   0  32    8.01    8.92
  -8   0  33   -0.00    7.62
  -8   0  34    2.17    8.56
  -8   0  35    4.35    8.47
  -8   1   1   60.21   12.07
  -8   1   1   57.99   11.67
   8  -1  -1   36.43    9.70
   8  -1  -1   34.06    9.78
   8   1  -1   48.07   10.04
   8   1  -1   61.64   10.50
   8   1  -1   52.99   10.95
  -8  -1   1   47.56    9.83
  -8   1   2   12.13    6.92
  -8   1   2    6.86    5.93
   8  -1  -2    1.79    5.10
   8  -1  -2   -0.00    5.34
   8   1  -2    5.70    5.63
   8   1  -2    2.24    5.35
  -8  -1   2    2.99    4.95
  -8  -1   2    3.25    4.07
  -8   1   3    4.11    4.62
  -8   1   3   13.81    6.05
   8  -1  -3    3.84    5.98
   8  -1  -3   -0.00    5.45
   8   1  -3    1.84    4.51
   8   1  -3    0.00    5.91
  -8  -1   3   -0.00    5.35
  -8  -1   3    9.45    5.91
  -8   1   4   27.78    8.70
   8  -1  -4   46.64   10.62
   8   1  -4   61.86   10.53
   8   1  -4   35.13    9.02
  -8  -1   4   36.08    9.48
  -8   1   5   -0.00    4.66
   8  -1  -5   -0.00    5.84
   8   1  -5    7.49    5.56
   8   1  -5    5.27    5.57
  -8  -1   5    5.00    5.66
  -8   1   6   57.00   12.06
   8  -1  -6   63.91   12.67
   8   1  -6   76.56   13.25
  -8  -1   6   61.86   11.88
  -8   1   7    1.88    4.98
   8  -1  -7    9.78    6.11
   8   1  -7    5.95    6.60
  -8  -1   7    0.00    5.04
  -8   1   8    1.28    5.28
   8  -1  -8    0.00    5.27
   8   1  -8   -0.00    5.93
  -8  -1   8    3.89    4.91
  -8   1   9    8.37    6.76
   8  -1  -9    4.05    6.39
   8   1  -9   11.98    7.41
  -8  -1   9   18.23    7.39
   8  -1 -10  122.21   19.04
   8   1 -10  122.81   18.70
  -8  -1  10  137.27   18.67
   8  -1 -11   10.21    6.98
  -8  -1  11    0.00    4.84
   8  -1 -12    7.04    6.44
   8  -1 -13   -0.00    6.77
  -8   1  14   69.83   14.79
   8  -1 -14   83.12   15.84
  -8   1  15   32.55   10.34
   8  -1 -15   30.89   10.49
  -8  -1  15   19.68    8.74
  -8   1  16   29.43   10.41
   8  -1 -16   51.47   13.11
  -8  -1  16   48.08   11.79
  -8   1  17    0.00    5.99
   8  -1 -17    0.00    6.79
  -8  -1  17    2.53    7.19
  -8   1  18    0.00    6.24
  -8  -1  18    3.01    7.13
  -8   1  19    0.00    6.15
   8   1 -19    0.00    7.91
  -8  -1  19    4.82    6.87
  -8   1  20    7.88    8.08
   8   1 -20   26.70   10.89
  -8  -1  20    5.09    7.94
  -8   1  21    4.00    7.17
   8   1 -21    0.00    7.26
  -8  -1  21    7.43    7.34
  -8   1  22   14.71    9.65
   8   1 -22    9.01    9.24
  -8  -1  22   31.93   11.38
  -8   1  23    0.87    7.59
   8   1 -23    2.73    7.33
  -8  -1  23    4.34    6.41
  -8   1  24    4.08    7.64
   8   1 -24    3.52    6.67
  -8  -1  24    1.05    6.92
  -8   1  25   -0.00    6.24
   8   1 -25    0.00    7.10
  -8  -1  25   -0.00    8.01
  -8   1  26    4.25    6.84
   8  -1 -26    6.46    7.95
   8   1 -26   13.81    9.48
  -8  -1  26   13.48    8.87
  -8   1  27   -0.00    6.18
   8   1 -27   -0.00    7.66
  -8  -1  27   -0.00    7.65
  -8   1  28    4.52    7.96
   8   1 -28    1.26    8.25
  -8  -1  28    0.00    7.34
  -8   1  29   -0.00    7.88
  -8  -1  29    2.79    8.25
  -8   1  30    6.12    8.50
  -8  -1  30    9.03    9.15
  -8   1  31   12.51    8.25
  -8  -1  31   -0.00    8.04
  -8   1  32    2.84    7.61
  -8  -1  32    0.84    7.68
  -8   1  33    0.00    7.19
  -8  -1  33    2.13    7.20
  -8   1  34   -0.00    8.13
  -8  -1  34   -0.00    8.12
  -8   1  35    4.48    7.75
  -8  -1  35   -0.00    7.80
  -8   2   1    0.00    5.25
  -8   2   1    1.95    4.88
   8  -2  -1    1.28    5.14
   8  -2  -1    3.89    5.95
   8   2  -1    0.67    4.37
   8   2  -1   -0.00    3.51
  -8  -2   1    2.72    5.07
  -8  -2   1   -0.00    4.31
  -8   2   2   86.05   13.91
  -8   2   2   67.99   13.12
   8  -2  -2   38.44   10.97
   8  -2  -2   75.87   13.61
   8   2  -2   67.42   10.67
   8   2  -2   39.74    9.70
  -8  -2   2   44.66    9.83
  -8  -2   2   52.59   10.17
  -8   2   3    0.00    4.92
  -8   2   3   20.88    7.74
   8  -2  -3    6.99    6.09
   8  -2  -3   18.61    7.95
   8   2  -3   14.88    5.98
   8   2  -3   10.88    6.28
  -8  -2   3    0.00    4.42
  -8   2   4   28.96    9.41
  -8   2   4   29.96    9.23
   8  -2  -4   60.15   11.74
   8  -2  -4   29.22    9.17
   8   2  -4   42.02    8.89
   8   2  -4   30.02    8.19
  -8  -2   4   32.52    8.75
  -8   2   5    4.46    6.21
   8  -2  -5    9.17    5.89
   8   2  -5    4.09    5.20
   8   2  -5    2.80    5.03
  -8  -2   5    4.28    5.69
  -8   2   6   76.38   14.07
   8  -2  -6   64.58   13.36
   8   2  -6   82.74   12.72
  -8  -2   6   71.75   12.40
  -8   2   7   30.04    9.87
   8  -2  -7   27.42    9.44
  -8  -2   7   36.48    9.39
   8  -2  -8   87.31   15.46
  -8  -2   8   77.21   13.50
   8  -2  -9    0.00    6.08
  -8  -2   9    6.39    5.63
   8  -2 -10    2.33    5.47
  -8  -2  10    0.19    4.86
   8  -2 -11    2.24    6.14
  -8  -2  11    1.37    5.93
   8  -2 -12   30.69   10.54
  -8  -2  12   29.32    9.49
  -8   2  13   41.93   10.73
   8  -2 -13   16.89    9.57
  -8   2  14   32.47   10.50
   8  -2 -14   16.24    9.00
  -8   2  15   16.88    8.56
   8  -2 -15    4.47    7.43
  -8   2  16   34.91   10.71
   8  -2 -16   29.60   10.45
   8   2 -16   20.21    9.37
  -8  -2  16    9.48    7.54
  -8   2  17    0.00    7.20
   8  -2 -17    8.75    8.28
   8   2 -17   23.98   10.14
  -8  -2  17   13.58    8.60
  -8   2  18  120.09   19.31
   8  -2 -18  131.87   21.14
   8   2 -18   93.02   18.06
  -8  -2  18  110.08   18.33
  -8   2  19    2.74    7.66
   8  -2 -19    7.77    7.71
   8   2 -19    4.44    7.69
  -8  -2  19   -0.00    8.14
  -8   2  20   10.68    7.84
   8  -2 -20   -0.00    7.51
   8   2 -20   15.31    9.69
  -8  -2  20    8.34    8.15
  -8   2  21    0.00    6.18
   8  -2 -21    3.08    8.08
   8   2 -21   -0.00    6.18
  -8  -2  21   -0.00    6.44
  -8   2  22   10.87    8.29
   8   2 -22   26.18   10.18
  -8  -2  22   17.42    9.11
  -8   2  23    0.00    6.29
   8   2 -23    2.34    6.53
  -8  -2  23   -0.00    6.70
  -8   2  24    0.00    6.68
   8   2 -24   10.16    8.86
  -8  -2  24    2.70    7.15
  -8   2  25   -0.00    6.90
   8   2 -25    0.00    6.56
  -8  -2  25   -0.00    7.85
  -8   2  26   -0.00    6.81
   8   2 -26   -0.00    6.21
  -8  -2  26    5.06    7.42
  -8   2  27   -0.00    5.77
   8   2 -27   -0.00    6.49
  -8  -2  27    2.75    8.45
  -8   2  28    3.33    7.18
   8   2 -28   11.18    8.56
  -8  -2  28    6.77    8.75
  -8   2  29    0.00    6.39
   8   2 -29    2.68    6.55
  -8  -2  29    2.71    7.47
  -8   2  30   -0.00    7.51
   8   2 -30    1.14    6.66
  -8  -2  30    1.15    6.78
  -8   2  31   16.93    9.04
  -8  -2  31   -0.00    8.41
  -8   2  32    0.00    8.38
  -8  -2  32   11.53    9.76
  -8   2  33   15.27    9.56
  -8  -2  33   -0.00    7.56
  -8   2  34    9.98    9.62
  -8  -2  34    8.14    8.41
  -8   2  35    1.94    7.23
  -8  -2  35    8.66   10.15
  -8   3   1   70.43   13.56
  -8   3   1   66.92   13.44
   8  -3  -1   92.86   14.95
   8  -3  -1   69.61   13.84
   8   3  -1   62.55   10.49
  -8  -3   1   57.06   10.67
  -8  -3   1   60.35   10.49
  -8   3   2   -0.00    5.28
  -8   3   2    4.04    5.90
   8  -3  -2    0.18    5.48
   8  -3  -2   -0.00    5.10
   8   3  -2    0.00    4.69
  -8  -3   2   -0.00    4.24
  -8  -3   2   -0.00    3.94
  -8   3   3   15.21    8.10
  -8   3   3   32.45    9.86
   8  -3  -3   54.38   12.16
   8  -3  -3   35.01   10.12
   8   3  -3   45.84    8.66
  -8  -3   3   34.83    8.60
  -8  -3   3   45.92    8.46
  -8   3   4   96.91   16.18
  -8   3   4  110.23   17.30
   8  -3  -4  116.96   17.48
   8  -3  -4   81.12   15.78
   8   3  -4  107.80   14.43
  -8  -3   4  100.48   14.74
   8  -3  -5   23.84    9.39
   8   3  -5   14.29    6.58
  -8  -3   5   15.30    7.08
   8  -3  -6   11.04    7.22
   8   3  -6   31.58    8.27
  -8  -3   6   26.17    7.92
   8  -3  -7   18.89    7.90
   8   3  -7   18.14    7.47
  -8  -3   7   14.23    6.49
   8  -3  -8    0.00    5.81
  -8  -3   8   -0.00    5.84
   8  -3  -9    0.00    5.28
  -8  -3   9    0.44    5.14
   8  -3 -10   70.35   14.68
  -8  -3  10   77.19   13.70
  -8   3  11   64.66   13.70
   8  -3 -11   65.11   13.69
  -8  -3  11   38.00   10.43
  -8   3  12    0.06    5.40
   8  -3 -12   -0.00    5.76
   8   3 -12    0.00    5.86
  -8  -3  12    6.42    6.15
  -8   3  13   10.01    7.67
   8  -3 -13    9.35    8.14
   8   3 -13    3.05    5.98
  -8   3  14   28.58    9.73
   8  -3 -14   12.86    8.36
   8   3 -14   16.02    7.98
  -8   3  15   22.37    9.43
   8  -3 -15   22.31    9.65
   8   3 -15    9.66    6.56
  -8   3  16   46.60   12.26
   8  -3 -16   43.23   13.01
   8   3 -16   63.22   13.25
  -8  -3  16   58.87   13.22
  -8   3  17    1.81    6.46
   8  -3 -17    0.00    6.63
   8   3 -17   -0.00    5.12
  -8  -3  17    1.00    6.04
  -8   3  18   -0.00    7.23
   8  -3 -18   18.77    8.90
   8   3 -18    2.98    5.97
  -8  -3  18    0.00    6.73
  -8   3  19   21.55    8.81
   8  -3 -19    9.93    8.43
   8   3 -19   14.46    8.13
  -8  -3  19   16.58    9.18
  -8   3  20   31.68   12.61
   8  -3 -20   68.71   15.78
   8   3 -20   54.35   13.47
  -8  -3  20   41.65   13.15
  -8   3  21   10.35    7.65
   8  -3 -21   13.32   10.14
   8   3 -21    4.60    6.70
  -8  -3  21   -0.00    6.70
  -8   3  22    3.64    6.85
   8  -3 -22    0.00    6.79
   8   3 -22    0.00    6.49
  -8  -3  22    6.89    7.31
  -8   3  23    1.06    7.29
   8   3 -23    5.87    7.31
  -8  -3  23    5.71    7.38
  -8   3  24   11.55    9.24
   8   3 -24    9.83    8.78
  -8  -3  24   10.11    8.25
  -8   3  25    6.25    7.24
   8   3 -25    6.68    8.09
  -8  -3  25    4.55    7.82
  -8   3  26   -0.00    6.71
   8   3 -26    0.75    5.20
  -8  -3  26    3.04    6.82
  -8   3  27    0.00    6.76
   8   3 -27   -0.00    5.53
  -8  -3  27    0.00    7.42
  -8   3  28    0.03    6.35
   8   3 -28    2.84    6.50
  -8  -3  28   -0.00    7.28
  -8   3  29   -0.00    8.18
   8   3 -29    8.44    7.69
  -8  -3  29   -0.00    7.43
  -8   3  30    2.88    7.73
   8   3 -30   -0.00    6.43
  -8  -3  30    7.05    8.80
  -8   3  31    0.55    7.04
   8   3 -31    0.09    5.77
  -8  -3  31    3.04    8.62
  -8   3  32    4.66    7.28
  -8  -3  32   -0.00    8.47
  -8   3  33   -0.00    9.12
  -8  -3  33    2.14    9.31
  -8   3  34    3.98    7.56
  -8  -3  34   -0.00    7.58
  -8   3  35   -0.00    8.17
  -8  -3  35   10.00    9.53
  -8   4   1   45.22   12.28
   8  -4  -1   49.90   12.62
   8   4  -1   58.36   10.00
  -8  -4   1   55.63    9.91
  -8  -4   1   61.30    9.36
  -8   4   2   36.09   10.56
   8  -4  -2   34.83   10.44
   8   4  -2   20.43    6.67
  -8  -4   2   22.37    6.88
  -8  -4   2   32.15    6.80
  -8   4   3   10.55    7.29
   8  -4  -3   27.64    9.41
   8   4  -3    8.30    5.19
  -8  -4   3   15.11    6.39
  -8  -4   3   10.54    4.65
  -8   4   4   96.28   16.37
   8  -4  -4  115.95   17.85
   8   4  -4   80.47   12.70
  -8  -4   4   78.70   12.93
  -8   4   5    4.22    6.36
   8  -4  -5    5.58    6.73
   8   4  -5   12.06    6.11
  -8  -4   5    0.00    4.45
   8  -4  -6   53.34   12.70
   8   4  -6   41.91    9.61
  -8  -4   6   26.88    8.20
   8  -4  -7   55.61   13.50
   8   4  -7   71.59   12.42
  -8  -4   7   70.06   12.49
   8  -4  -8   35.18   10.98
  -8  -4   8   27.58    8.17
  -8   4   9    2.64    7.01
   8  -4  -9    3.23    6.09
   8   4  -9    0.00    5.57
  -8  -4   9    5.16    5.43
  -8   4  10    7.23    6.70
   8  -4 -10    0.00    5.53
   8   4 -10    1.03    5.40
  -8  -4  10   -0.00    5.14
  -8   4  11    9.52    7.08
   8  -4 -11    5.04    7.08
   8   4 -11    8.12    6.02
  -8  -4  11   11.60    7.00
  -8   4  12   45.79   12.44
   8  -4 -12   68.06   15.09
   8   4 -12   65.56   12.63
  -8  -4  12   75.54   13.73
  -8   4  13    0.00    7.24
   8  -4 -13   16.71    9.64
   8   4 -13   12.86    7.85
  -8   4  14   32.62   10.95
   8  -4 -14   29.74   11.13
   8   4 -14    9.28    6.83
  -8   4  15    0.00    5.81
   8  -4 -15   -0.00    6.74
   8   4 -15   -0.00    5.91
  -8   4  16    7.43    7.28
   8  -4 -16   22.87    9.97
   8   4 -16    1.55    7.00
  -8  -4  16    7.00    7.59
  -8   4  17   12.43    8.55
   8  -4 -17   19.98    9.14
   8   4 -17    6.15    6.50
  -8  -4  17   22.24   10.61
  -8   4  18   57.51   14.03
   8  -4 -18   32.76   12.15
   8   4 -18   65.08   13.49
  -8  -4  18   29.13   11.11
  -8   4  19    6.76    7.56
   8  -4 -19   15.73    9.27
   8   4 -19    1.57    5.95
  -8  -4  19   12.10    9.04
  -8   4  20   10.41    7.69
   8  -4 -20    9.30    7.20
   8   4 -20    4.46    5.46
  -8  -4  20    0.00    6.70
  -8   4  21    6.05    6.96
   8   4 -21   -0.00    5.02
  -8  -4  21   -0.00    6.86
  -8   4  22   17.53    9.10
   8   4 -22    6.69    6.75
  -8  -4  22    0.00    7.36
  -8   4  23    7.36    7.97
   8   4 -23   10.39    7.14
  -8  -4  23   14.16    9.17
  -8   4  24   -0.00    7.98
   8   4 -24    4.75    5.90
  -8  -4  24    0.25    6.54
  -8   4  25    5.85    7.56
   8   4 -25    3.89    6.30
  -8  -4  25    0.00    6.97
  -8   4  26   -0.00    6.19
   8   4 -26    2.38    5.54
  -8  -4  26   -0.00    7.17
  -8   4  27    0.00    6.15
   8   4 -27    0.65    4.94
  -8  -4  27   -0.00    8.46
  -8   4  28    4.34    7.35
   8   4 -28    4.08    5.74
  -8  -4  28    9.30    8.61
  -8   4  29   -0.00    6.97
   8   4 -29   -0.00    4.50
  -8  -4  29    4.90    8.89
  -8   4  30    4.06    7.27
   8   4 -30   -0.00    4.94
  -8  -4  30    5.95    8.20
  -8   4  31    2.88    6.42
   8   4 -31   -0.00    4.94
  -8  -4  31   -0.00    7.64
  -8   4  32    0.00    7.26
   8   4 -32    5.37    6.67
  -8  -4  32   11.24    9.55
  -8   4  33    0.00    6.86
  -8  -4  33    0.33    8.12
  -8   4  34    3.59    7.32
  -8  -4  34    6.23    8.00
  -8   4  35   -0.00    7.30
  -8  -4  35    0.00    7.62
  -8   5   1   13.20    8.07
   8  -5  -1   21.68    8.78
   8   5  -1   18.12    6.13
  -8  -5   1   16.76    6.03
  -8  -5   1   16.87    4.50
  -8   5   2   24.80    9.83
   8  -5  -2   24.52    9.26
   8   5  -2   10.71    5.70
  -8  -5   2   17.37    6.29
  -8  -5   2   28.09    6.10
  -8   5   3   79.10   15.17
   8  -5  -3   61.45   13.70
   8   5  -3   56.09   10.46
  -8  -5   3   63.26   10.73
  -8  -5   3   61.63    9.36
  -8   5   4   14.54    7.20
  -8   5   4   16.31    7.75
   8  -5  -4    9.48    6.92
   8  -5  -4   22.12    9.12
   8   5  -4   11.10    6.05
  -8  -5   4    9.42    5.45
  -8   5   5   37.25   11.85
  -8   5   5   50.06   12.02
   8  -5  -5   28.44   10.17
   8  -5  -5   22.38   10.18
   8   5  -5   41.81    9.17
   8   5  -5   28.93    7.96
  -8  -5   5   50.13    9.57
  -8   5   6   72.22   14.45
   8  -5  -6   48.13   12.34
   8  -5  -6   60.97   13.91
   8   5  -6   70.81   12.43
   8   5  -6   65.22   11.50
  -8  -5   6   85.72   12.81
  -8   5   7   17.31    7.98
   8  -5  -7    3.58    5.69
   8  -5  -7    3.60    5.96
   8   5  -7   11.55    6.62
   8   5  -7   -0.00    4.36
  -8  -5   7    6.29    5.74
  -8   5   8    0.45    6.18
   8  -5  -8    3.75    7.19
   8   5  -8    3.90    5.58
   8   5  -8   -0.00    4.95
  -8  -5   8    5.39    5.22
  -8   5   9    7.29    7.80
   8  -5  -9    2.76    7.17
   8   5  -9    9.78    6.08
  -8  -5   9    7.76    5.59
  -8   5  10  137.35   20.86
   8  -5 -10  121.33   20.31
   8   5 -10  167.45   19.66
  -8  -5  10  104.64   16.70
  -8   5  11   25.35   10.15
   8  -5 -11    9.85    7.29
   8   5 -11    8.64    6.66
  -8  -5  11   16.93    8.15
  -8   5  12   -0.00    6.99
   8  -5 -12    0.00    5.74
   8   5 -12    2.79    5.75
  -8  -5  12    2.64    6.62
  -8   5  13   -0.00    5.20
   8  -5 -13    3.01    6.26
   8   5 -13   -0.00    5.50
  -8   5  14   16.79   10.84
   8  -5 -14    0.00    6.29
   8   5 -14    1.59    6.12
  -8   5  15   23.21    9.82
   8  -5 -15   21.90   10.40
   8   5 -15    9.54    7.48
  -8   5  16   32.43   10.81
   8  -5 -16   63.87   15.16
   8   5 -16   35.68   10.87
  -8  -5  16   16.28    9.29
  -8   5  17    0.00    6.78
   8  -5 -17    0.00    7.19
   8   5 -17    4.33    6.84
  -8  -5  17    0.00    6.46
  -8   5  18   12.44    7.87
   8  -5 -18    6.70    6.14
   8   5 -18    3.55    4.83
  -8  -5  18   -0.00    7.34
  -8   5  19   32.01   10.58
   8   5 -19   16.48    8.05
  -8  -5  19    0.00    6.75
  -8   5  20   16.41    9.30
   8   5 -20    9.33    6.51
  -8  -5  20   16.12    9.06
  -8   5  21    4.21    7.13
   8   5 -21   11.61    7.14
  -8  -5  21   16.02    9.64
  -8   5  22   15.32    9.59
   8   5 -22   12.49    7.35
  -8  -5  22   -0.00    8.05
  -8   5  23    0.00    6.46
   8   5 -23    2.65    7.10
  -8  -5  23    6.48    7.92
  -8   5  24    3.00    5.63
   8   5 -24    4.91    8.18
  -8  -5  24    4.80    7.94
  -8   5  25    6.66    8.53
   8   5 -25    0.00    7.14
  -8  -5  25    4.22    8.83
  -8   5  26    8.13    8.21
   8   5 -26    9.41    7.24
  -8  -5  26    1.91    6.71
  -8   5  27    4.79    7.52
   8   5 -27   -0.00    5.04
  -8  -5  27   -0.00    8.00
  -8   5  28   -0.00    8.08
   8   5 -28   -0.00    4.92
  -8  -5  28    6.82    8.81
  -8   5  29   -0.00    7.67
   8   5 -29    1.75    4.99
  -8  -5  29   -0.00    8.41
  -8   5  30    5.69    7.53
   8   5 -30    1.40    5.48
  -8  -5  30    3.29    8.13
  -8   5  31   11.44    9.20
   8   5 -31   -0.00    5.60
  -8  -5  31    3.44    8.47
  -8   5  32    5.37    8.21
   8   5 -32    3.54    6.63
  -8  -5  32   -0.00    8.14
  -8   5  33    1.92    8.37
   8   5 -33    5.45    8.15
  -8  -5  33    9.36    9.96
  -8   5  34   -0.00    7.58
  -8  -5  34    2.68    8.24
  -8   6   1  105.01   18.35
   8  -6  -1   76.95   14.99
   8   6  -1   87.59   11.97
   8   6  -1   71.05   11.35
  -8  -6   1   70.61   10.87
  -8  -6   1   75.24    8.34
  -8   6   2   79.16   16.33
   8  -6  -2   66.50   14.56
   8  -6  -2   46.25   12.68
   8   6  -2   85.81   12.16
   8   6  -2   75.30   11.49
  -8  -6   2   88.15   11.84
  -8   6   3   88.80   16.60
   8  -6  -3   54.23   13.06
   8  -6  -3   48.23   12.91
   8   6  -3   62.42   10.81
   8   6  -3   48.26    9.89
  -8  -6   3   47.41    9.43
  -8   6   4   14.56    8.89
  -8   6   4   29.41   10.73
   8  -6  -4   18.78    9.18
   8  -6  -4   26.42    9.74
   8   6  -4   42.04    9.08
   8   6  -4   21.04    6.70
  -8  -6   4   30.68    7.62
  -8   6   5   24.99   10.13
  -8   6   5   20.88    9.31
   8  -6  -5    9.98    7.77
   8  -6  -5   12.36    9.14
   8   6  -5   32.29    8.78
   8   6  -5    7.86    5.23
  -8  -6   5   19.35    6.87
  -8   6   6   20.81    9.83
  -8   6   6   10.06    7.79
   8  -6  -6   32.06   10.64
   8  -6  -6   16.74    9.31
   8   6  -6   18.02    7.40
   8   6  -6   27.77    7.52
  -8  -6   6   34.92    8.64
  -8   6   7   38.58   11.08
   8  -6  -7   10.87    7.63
   8  -6  -7   20.22    9.19
   8   6  -7   35.06    9.11
   8   6  -7   24.53    7.48
  -8  -6   7   30.65    8.34
  -8   6   8   14.43    8.70
   8  -6  -8   25.80    9.75
   8  -6  -8   20.98    9.56
   8   6  -8   26.73    8.78
   8   6  -8   11.76    6.65
  -8  -6   8   17.70    7.04
  -8   6   9   -0.00    5.75
   8  -6  -9    3.72    6.01
   8  -6  -9   -0.00    6.39
   8   6  -9   -0.00    5.02
  -8  -6   9    0.78    4.85
  -8   6  10    4.17    6.20
   8  -6 -10    5.95    8.07
   8   6 -10    0.80    5.43
  -8  -6  10    0.00    5.49
  -8   6  11   18.85    8.98
   8  -6 -11    7.82    8.39
   8   6 -11    7.99    6.42
  -8  -6  11    0.00    5.83
  -8   6  12   16.55    8.92
   8  -6 -12   24.00   10.66
   8   6 -12   10.26    6.75
  -8  -6  12   20.13    7.98
  -8   6  13   24.12    9.56
   8  -6 -13   18.95    9.30
   8   6 -13   11.88    7.95
  -8   6  14   25.83   10.40
   8  -6 -14   33.75   11.78
   8   6 -14   11.58    7.59
  -8   6  15    8.18    8.91
   8  -6 -15    9.50    8.07
   8   6 -15   10.85    7.53
  -8   6  16   13.40    8.66
   8   6 -16   -0.00    6.01
  -8  -6  16    3.21    6.67
  -8   6  17   35.06   11.50
   8   6 -17   43.11   11.54
  -8  -6  17   28.15   10.13
  -8   6  18    0.00    7.86
   8   6 -18   12.12    7.92
  -8  -6  18    2.78    6.10
  -8   6  19    6.89    7.44
   8   6 -19    5.76    7.60
  -8  -6  19   -0.00    6.43
  -8   6  20    3.54    7.85
   8   6 -20    3.33    6.57
  -8  -6  20    2.88    6.92
  -8   6  21   -0.00    6.35
   8   6 -21    2.14    6.78
  -8  -6  21    6.51    8.48
  -8   6  22    1.48    6.42
   8   6 -22    5.71    7.19
  -8  -6  22    8.22    8.47
  -8   6  23   11.11    8.13
   8   6 -23    5.25    7.34
  -8  -6  23   11.01   10.25
  -8   6  24    0.00    6.81
   8   6 -24   -0.00    5.96
  -8  -6  24    3.06    7.05
  -8   6  25    0.00    6.96
   8   6 -25    5.70    8.23
  -8  -6  25    5.68    7.87
  -8   6  26   -0.00    6.19
   8   6 -26    0.00    6.24
  -8  -6  26   11.44    8.64
  -8   6  27   16.08   10.40
   8   6 -27    4.35    8.03
  -8  -6  27   -0.00    8.28
  -8   6  28    6.60    7.65
   8   6 -28   -0.00    7.70
  -8  -6  28   -0.00    7.98
  -8   6  29   -0.00    7.81
   8   6 -29   15.65    9.62
  -8  -6  29   -0.00    8.76
  -8   6  30    1.94    8.38
   8   6 -30   -0.00    7.61
  -8  -6  30   11.40    9.41
  -8   6  31   -0.00    7.00
   8   6 -31    9.20    8.90
  -8  -6  31    3.03    8.36
  -8   6  32   -0.00    6.84
   8   6 -32   -0.00    7.42
  -8  -6  32    1.62    7.13
  -8   6  33    7.59    9.09
   8   6 -33    7.20    9.64
  -8  -6  33    6.22    9.07
  -8   6  34   -0.00    7.81
  -8  -6  34   -0.00    8.75
  -8   7   1   64.38   14.76
   8  -7  -1   36.77   11.93
   8   7  -1   53.35    9.06
  -8  -7   1   40.59    8.21
  -8   7   2   -0.00    6.38
   8  -7  -2   -0.00    7.63
   8   7  -2   -0.00    4.30
  -8  -7   2    3.12    4.70
  -8  -7   2    2.10    2.02
  -8   7   3   31.79   11.21
   8  -7  -3   20.19    9.26
   8  -7  -3   17.29    9.85
   8   7  -3   34.33    7.65
  -8  -7   3   34.49    7.68
  -8   7   4    6.17    7.75
   8  -7  -4    6.78    7.67
   8  -7  -4   -0.00    7.21
   8   7  -4    1.38    4.05
  -8  -7   4   -0.00    3.57
  -8   7   5   73.67   15.55
  -8   7   5   59.52   14.29
   8  -7  -5   66.44   14.96
   8   7  -5   41.98    9.38
  -8  -7   5   59.76   10.70
  -8   7   6   15.67    8.64
  -8   7   6   11.61    7.38
   8  -7  -6   11.65    7.14
   8  -7  -6   10.67    8.68
   8   7  -6    2.73    4.94
  -8  -7   6   26.48    7.31
  -8   7   7   -0.00    6.29
  -8   7   7    1.86    6.13
   8  -7  -7    0.71    6.01
   8  -7  -7    2.16    7.69
   8   7  -7    3.28    5.72
   8   7  -7    0.49    4.35
  -8  -7   7    2.94    5.17
  -8   7   8   11.26    8.08
   8  -7  -8    0.37    5.63
   8  -7  -8   -0.00    5.73
   8   7  -8    3.86    5.33
   8   7  -8    2.89    4.67
  -8  -7   8    0.00    5.75
  -8   7   9   22.23   10.10
   8  -7  -9   24.51    9.56
   8  -7  -9   38.84   11.60
   8   7  -9   30.44    8.93
  -8  -7   9   43.84    9.91
  -8   7  10    6.17    7.22
   8  -7 -10    2.72    6.95
   8  -7 -10    3.59    6.80
   8   7 -10    6.00    5.50
  -8  -7  10   15.96    7.36
  -8   7  11   27.62   10.40
   8  -7 -11   27.38   10.71
   8  -7 -11   35.81   12.27
   8   7 -11   35.85    9.39
  -8  -7  11   35.54    9.69
  -8   7  12    8.27    7.72
   8  -7 -12    0.00    7.20
   8   7 -12   -0.00    5.26
  -8  -7  12   -0.00    5.86
  -8   7  13   18.85    9.24
   8   7 -13   17.98    7.55
  -8   7  14   20.23   10.22
   8   7 -14   12.54    7.09
  -8   7  15   47.65   12.68
   8   7 -15   42.91   11.18
  -8   7  16    9.38    7.89
   8   7 -16    1.89    4.60
  -8  -7  16    3.03    7.97
  -8   7  17    9.54    7.77
   8   7 -17    2.25    4.88
  -8  -7  17    0.00    6.28
  -8   7  18    5.37    7.76
   8   7 -18   -0.00    4.82
  -8  -7  18   -0.00    6.61
  -8   7  19   -0.00    7.71
   8   7 -19   -0.00    4.87
  -8  -7  19    4.10    7.04
  -8   7  20   -0.00    7.86
   8   7 -20    0.00    6.79
  -8  -7  20    5.09    7.60
  -8   7  21   11.16    8.73
   8   7 -21    2.46    6.92
  -8  -7  21   31.68   11.66
  -8   7  22   -0.00    7.70
   8   7 -22    0.00    6.17
  -8  -7  22   -0.00    7.17
  -8   7  23    6.67    7.83
   8   7 -23   -0.00    7.03
  -8  -7  23    1.34    6.89
  -8   7  24   -0.00    7.24
  -8  -7  24   13.87    9.69
  -8   7  25    5.31    7.89
   8   7 -25    5.19    7.26
  -8  -7  25    6.32    9.48
  -8   7  26    0.00    6.84
   8   7 -26    5.36    7.59
  -8  -7  26    2.02    8.83
  -8   7  27   11.30    9.39
   8   7 -27    1.19    6.47
  -8  -7  27    3.61    9.08
  -8   7  28    0.00    7.44
   8   7 -28    6.51    8.26
  -8  -7  28    0.00    8.63
  -8   7  29   -0.00    7.80
   8   7 -29    0.00    6.20
  -8  -7  29    6.00    8.65
  -8   7  30    0.00    6.74
   8   7 -30    3.13    8.01
  -8  -7  30    0.08    8.01
  -8   7  31    0.00    7.95
   8   7 -31    2.12    7.39
  -8  -7  31    0.00    8.60
  -8   7  32    0.00    7.25
   8   7 -32    2.30    7.35
  -8  -7  32    2.96    9.20
  -8   7  33   -0.00    7.51
   8   7 -33   -0.00    7.03
  -8  -7  33    0.00    9.96
   8   7 -34    0.93    7.84
  -8   8   1   48.30   13.81
   8  -8  -1   44.01   12.51
   8   8  -1   49.70    8.70
  -8   8   2   -0.00    7.49
   8  -8  -2   -0.00    5.36
   8   8  -2    1.75    3.92
   8  -8  -3    5.98    7.58
   8   8  -3   19.28    6.30
   8  -8  -4    1.06    7.02
   8   8  -4   15.87    5.99
   8  -8  -5   -0.00    8.21
   8  -8  -5   -0.00    6.66
   8   8  -5    0.00    4.25
   8  -8  -6    7.50    8.36
   8  -8  -6    2.75    7.76
   8   8  -6    0.84    4.77
  -8  -8   6   -0.00    4.49
  -8   8   7  113.47   18.68
   8  -8  -7   45.64   13.63
   8  -8  -7   54.82   14.67
   8   8  -7   67.63   11.48
  -8  -8   7   40.74   10.07
  -8   8   8    4.51    6.99
   8  -8  -8    3.85    7.48
   8  -8  -8    4.84    8.38
   8   8  -8    0.00    3.34
  -8  -8   8   -0.00    4.81
  -8   8   9   10.93    7.92
   8  -8  -9    3.25    6.47
   8   8  -9    1.02    5.07
  -8  -8   9    6.92    6.85
  -8   8  10    7.93    7.27
   8  -8 -10   18.55    9.68
   8   8 -10    7.17    5.33
  -8  -8  10    8.30    6.93
  -8   8  11   12.90    8.93
   8  -8 -11    0.00    6.84
   8   8 -11    0.33    3.93
  -8  -8  11    0.00    5.52
  -8   8  12    2.86    7.42
   8  -8 -12    0.00    7.25
   8   8 -12    0.00    4.56
  -8  -8  12    2.50    5.02
  -8   8  13   17.76    9.26
   8  -8 -13   39.91   11.59
   8   8 -13   39.88    9.95
  -8   8  14    0.00    7.25
   8   8 -14   -0.00    5.54
  -8   8  15   -0.00    7.96
   8   8 -15    5.71    5.58
  -8  -8  15    5.55    7.46
  -8   8  16    7.97    7.73
   8   8 -16    4.20    5.38
  -8  -8  16    5.94    7.38
  -8   8  17   11.66    8.74
   8   8 -17   16.45    8.52
  -8  -8  17   15.56    8.64
  -8   8  18    2.42    7.22
   8   8 -18    2.70    5.45
  -8  -8  18    0.82    5.91
  -8   8  19    7.40    7.25
   8   8 -19   -0.00    4.21
  -8  -8  19   20.68    9.62
  -8   8  20   -0.00    6.76
   8   8 -20    0.43    5.47
  -8  -8  20   -0.00    6.56
  -8   8  21    3.87    6.64
   8   8 -21    2.66    6.71
  -8  -8  21    6.80    7.99
  -8   8  22   10.82    7.37
   8   8 -22    0.00    6.70
  -8  -8  22    4.15    7.37
  -8   8  23   25.89   10.24
   8   8 -23    6.31    7.90
  -8  -8  23   16.71   10.01
  -8   8  24   -0.00    5.56
   8   8 -24    1.60    7.40
  -8  -8  24    4.89    7.12
  -8   8  25   -0.00    6.91
   8   8 -25   -0.00    7.81
  -8  -8  25   -0.00    8.25
  -8   8  26   -0.00    6.98
   8   8 -26   -0.00    6.43
  -8  -8  26    3.81    7.79
  -8   8  27    9.41    8.02
   8   8 -27    1.51    7.09
  -8  -8  27    0.00    7.49
  -8   8  28    2.34    8.29
   8   8 -28   13.11    9.08
  -8  -8  28   -0.00    8.26
  -8   8  29   14.08    9.62
   8   8 -29    0.00    7.42
  -8  -8  29    1.14    8.25
  -8   8  30    0.44    7.25
   8   8 -30   -0.00    7.03
  -8  -8  30   -0.00    8.81
  -8   8  31   -0.00    8.88
   8   8 -31   -0.00    7.86
  -8  -8  31    2.78    9.67
  -8   8  32    4.48    8.18
   8   8 -32   -0.00    7.76
  -8  -8  32   13.67   10.14
   8   8 -33    6.04    7.31
  -8  -8  33   -0.00    8.62
   8   8 -34    2.17    8.16
   8   8 -35    2.98    8.11
   8  -9  -1   60.71   15.14
   8   9  -1   66.93    9.78
  -8   9   2    6.86    8.33
   8  -9  -2   -0.00    7.01
   8   9  -2    0.00    3.50
  -8   9   3   27.42   11.42
   8  -9  -3   20.89   11.04
   8   9  -3   24.30    6.41
  -8   9   4   -0.00    6.48
   8  -9  -4    6.08    7.60
   8   9  -4    4.19    4.03
  -8   9   5   35.19   11.92
   8  -9  -5   18.15   10.22
   8   9  -5   29.67    7.62
  -8   9   6    3.45    7.34
   8  -9  -6    0.00    7.61
   8   9  -6   -0.00    3.23
  -8   9   7    5.90    6.27
   8  -9  -7    2.00    6.91
   8   9  -7    3.78    4.42
  -8   9   8    6.87    8.43
  -8   9   8    2.49    7.23
   8  -9  -8    6.43    7.65
   8   9  -8    4.27    4.44
  -8   9   9   17.86    9.80
  -8   9   9    2.20    6.68
   8  -9  -9    5.39    7.94
   8   9  -9   -0.00    3.91
  -8   9  10   -0.00    6.18
   8  -9 -10   -0.00    7.33
   8   9 -10    0.00    4.31
  -8   9  11   27.41   10.92
   8  -9 -11   65.38   14.91
   8   9 -11   32.64    9.29
  -8   9  12   -0.00    5.91
   8  -9 -12    1.18    6.22
   8   9 -12    3.71    5.06
  -8  -9  12    0.00    5.00
  -8   9  13    0.00    6.44
   8  -9 -13   -0.00    6.77
   8   9 -13    0.00    5.29
  -8   9  14    0.00    6.23
   8  -9 -14    0.31    6.99
   8   9 -14    0.00    5.19
  -8   9  15   40.40   11.97
   8  -9 -15   25.95   10.47
   8   9 -15   28.07    9.67
  -8  -9  15   27.67   10.85
  -8   9  16    0.00    5.79
   8   9 -16    2.73    4.93
  -8  -9  16    4.32    7.64
  -8   9  17    4.24    7.04
   8   9 -17   -0.00    5.63
  -8  -9  17   13.67    8.15
  -8   9  18   -0.00    6.48
   8   9 -18    2.34    6.35
  -8  -9  18    4.53    7.51
  -8   9  19    0.00    7.32
   8   9 -19    8.52    7.03
  -8  -9  19    8.07    7.94
  -8   9  20    7.19    6.68
   8   9 -20    1.56    5.61
  -8  -9  20    3.33    7.29
  -8   9  21    3.88    7.53
   8   9 -21    0.00    6.85
  -8  -9  21    0.55    6.24
  -8   9  22   -0.00    6.85
   8   9 -22    0.95    5.33
  -8  -9  22    9.54    8.31
  -8   9  23    2.83    6.35
   8   9 -23    1.74    6.49
  -8  -9  23    2.50    6.59
  -8   9  24    0.06    6.06
   8   9 -24    0.00    6.49
  -8  -9  24    3.49    8.77
  -8   9  25   -0.00    6.93
   8   9 -25   28.93   10.85
  -8  -9  25   13.34   10.48
  -8   9  26    3.23    6.26
   8   9 -26    2.30    7.41
  -8  -9  26    3.42    8.00
  -8   9  27   -0.00    5.60
   8   9 -27    0.03    6.91
  -8  -9  27   -0.00    8.70
  -8   9  28    6.99    7.60
   8   9 -28    6.11    8.00
  -8  -9  28    8.36    9.10
  -8   9  29   -0.00    6.45
   8   9 -29   -0.00    8.45
  -8  -9  29    5.33    9.48
  -8   9  30    0.44    7.39
   8   9 -30    8.17    9.18
  -8  -9  30    7.96   10.07
  -8   9  31    1.43    7.39
   8   9 -31    0.00    7.96
  -8  -9  31   10.93   10.49
  -8   9  32   -0.00    7.12
   8   9 -32   -0.00    9.16
  -8  -9  32    0.00   10.11
   8   9 -33    2.29    8.25
  -8  10   1   13.67    9.53
   8 -10  -1   31.20   10.51
   8  10  -1   18.58    5.72
  -8  10   2    0.00    5.87
   8 -10  -2   -0.00    7.39
   8  10  -2   -0.00    3.89
  -8  10   3   18.69    9.10
   8 -10  -3   22.69   10.44
   8  10  -3   16.52    5.74
  -8  10   4    4.11    7.65
   8 -10  -4    3.85    7.06
   8  10  -4    8.87    4.90
  -8  10   5    2.69    8.02
   8 -10  -5    4.92    7.44
   8  10  -5    0.93    4.67
  -8  10   6    6.84    7.75
   8 -10  -6   -0.00    7.31
   8  10  -6   -0.00    3.97
  -8  10   7   33.10   12.31
   8 -10  -7   25.65   10.62
   8  10  -7   37.74    8.93
  -8  10   8    0.62    6.03
   8 -10  -8   -0.00    5.21
   8  10  -8   -0.00    4.01
  -8  10   9    2.15    7.47
   8 -10  -9    3.61    7.18
   8  10  -9    0.90    4.22
  -8  10  10   -0.00    8.00
  -8  10  10   -0.00    6.11
   8 -10 -10    5.88    6.72
   8  10 -10    1.02    5.22
  -8  10  11    7.35    8.44
   8 -10 -11    0.00    6.37
   8  10 -11    0.59    4.41
  -8  10  12   -0.00    6.89
   8 -10 -12   -0.00    6.44
   8  10 -12   -0.00    3.82
  -8  10  13   18.22    9.90
   8 -10 -13   14.99    9.71
   8  10 -13   18.78    7.45
  -8  10  14    8.57    7.81
   8 -10 -14    6.11    7.04
   8  10 -14    1.88    5.37
  -8  10  15   -0.00    7.50
   8 -10 -15    3.20    7.24
   8  10 -15    1.62    5.41
  -8  10  16   -0.00    6.76
   8 -10 -16    0.00    6.31
   8  10 -16    0.41    4.93
  -8  10  17   22.63    9.61
   8 -10 -17   10.75    7.94
   8  10 -17   20.15    9.08
  -8  10  18   -0.00    6.07
   8  10 -18   -0.00    5.87
  -8 -10  18    0.00    6.85
  -8  10  19    7.65    7.46
   8  10 -19    3.82    5.85
  -8 -10  19    0.06    7.69
  -8  10  20   -0.00    6.32
   8  10 -20    2.93    5.67
  -8 -10  20    3.37    7.33
  -8  10  21    0.00    7.37
   8  10 -21    8.94    7.24
  -8 -10  21   10.81    9.01
  -8  10  22   -0.00    7.08
   8  10 -22    4.73    6.93
  -8 -10  22   -0.00    7.31
  -8  10  23   -0.00    7.29
   8  10 -23    2.90    6.51
  -8 -10  23   10.02    8.55
  -8  10  24    0.54    7.19
   8  10 -24   -0.00    6.66
  -8 -10  24   -0.00    7.53
  -8  10  25    5.41    9.08
   8  10 -25    0.93    5.60
  -8 -10  25    0.00    8.49
  -8  10  26    1.40    5.90
   8  10 -26    0.00    5.74
  -8 -10  26    3.01    8.56
  -8  10  27    0.00    5.81
   8  10 -27    6.78    7.58
  -8 -10  27    1.29    8.71
  -8  10  28   -0.00    7.13
   8  10 -28    0.00    7.90
  -8 -10  28    8.18   10.37
  -8  10  29   -0.00    7.65
   8  10 -29    2.68    7.72
  -8 -10  29    2.60    7.98
  -8  10  30   -0.00    6.64
   8  10 -30   -0.00    8.37
  -8 -10  30   11.16   10.74
  -8  10  31    6.58    7.66
  -8 -10  31   -0.00    8.88
  -8  11   1   18.67   10.24
   8 -11  -1   14.62    8.79
   8  11  -1   23.95    6.44
  -8  11   2    3.72    6.34
   8 -11  -2    0.00    5.90
   8  11  -2    7.83    5.03
  -8  11   3   12.67    8.76
   8 -11  -3   11.41    9.36
   8  11  -3    0.00    4.14
  -8  11   4   -0.00    6.88
   8 -11  -4    5.57    7.42
   8  11  -4    0.00    4.27
  -8  11   5    5.51    6.51
   8 -11  -5    0.65    6.92
   8  11  -5   21.97    6.42
  -8  11   6    0.83    5.82
   8 -11  -6   -0.00    6.43
   8  11  -6    6.11    5.22
  -8  11   7   -0.00    7.11
   8 -11  -7   -0.00    6.80
   8  11  -7    3.80    4.10
  -8  11   8    8.43    7.79
   8 -11  -8    6.55    7.33
   8  11  -8   10.88    5.80
  -8  11   9    5.28    7.91
   8 -11  -9    0.97    7.06
   8  11  -9    6.97    6.34
  -8  11  10    8.06    8.05
   8 -11 -10   -0.00    6.29
   8  11 -10   -0.00    4.54
  -8  11  11   -0.00    4.89
   8 -11 -11    1.21    7.19
   8  11 -11   16.43    6.82
  -8  11  12    3.26    7.38
  -8  11  12    4.22    5.66
   8 -11 -12   -0.00    5.88
   8  11 -12    1.53    5.24
  -8  11  13   -0.00    6.74
   8 -11 -13    0.00    7.42
   8  11 -13    3.14    5.28
  -8  11  14    6.50    7.66
   8 -11 -14    0.00    5.65
   8  11 -14    0.00    5.17
  -8  11  15   22.90   10.96
   8 -11 -15   21.49   10.34
   8  11 -15   16.92    8.38
  -8  11  16    3.47    7.46
   8 -11 -16    2.61    6.69
   8  11 -16    5.18    5.64
  -8  11  17    2.34    7.02
   8 -11 -17    2.01    6.85
   8  11 -17   -0.00    6.36
  -8  11  18   -0.00    7.87
   8 -11 -18   -0.00    7.12
   8  11 -18    1.47    5.62
  -8  11  19   11.27    8.74
   8 -11 -19    4.53    6.85
   8  11 -19    2.24    6.69
  -8  11  20   -0.00    6.84
   8 -11 -20    0.00    5.69
   8  11 -20    1.12    6.55
  -8  11  21    9.06    8.44
   8  11 -21    2.03    5.56
  -8  11  22   -0.00    5.59
   8  11 -22    4.90    7.04
  -8  11  23    5.60    7.54
   8  11 -23    1.81    6.10
  -8  11  24   -0.00    6.70
   8  11 -24   -0.00    6.53
  -8  11  25    7.66    9.50
   8  11 -25    7.94    8.14
  -8 -11  25    8.14    8.37
  -8  11  26    0.95    7.43
   8  11 -26    0.35    6.98
  -8 -11  26    3.59    8.33
  -8  11  27    2.46    8.39
   8  11 -27   -0.00    7.63
  -8 -11  27   12.47    9.80
  -8  11  28    6.84    9.86
  -8 -11  28    5.70    8.76
  -8  11  29    6.07    7.64
  -8 -11  29    0.00    8.10
  -8 -11  30    5.74    8.96
  -8  12   1    6.54    8.60
   8 -12  -1   -0.00    6.91
   8  12  -1    0.75    3.57
  -8  12   2   -0.00    7.02
   8 -12  -2    3.46    6.35
   8  12  -2    3.14    3.93
  -8  12   3   26.31   10.77
   8 -12  -3   16.98    9.30
   8  12  -3   17.34    6.04
  -8  12   4    2.01    7.47
   8 -12  -4    2.02    6.62
   8  12  -4   -0.00    4.38
  -8  12   5    0.01    6.82
   8 -12  -5   -0.00    7.16
   8  12  -5   -0.00    3.92
  -8  12   6   -0.00    7.91
   8 -12  -6   12.03    8.71
   8  12  -6   -0.00    4.19
  -8  12   7    3.57    6.74
   8 -12  -7    5.71    8.46
   8  12  -7    5.81    5.09
  -8  12   8   -0.00    5.62
   8 -12  -8    0.00    6.81
   8  12  -8    5.82    5.40
  -8  12   9    7.98    8.51
   8 -12  -9    8.09    7.73
   8  12  -9    0.00    4.50
  -8  12  10    5.59    7.56
   8 -12 -10    3.09    7.24
   8  12 -10    0.00    5.29
  -8  12  11    4.24    6.02
   8 -12 -11    0.68    6.55
   8  12 -11   -0.00    5.04
  -8  12  12    0.00    6.95
   8 -12 -12    5.85    7.23
   8  12 -12   -0.00    4.49
  -8  12  13   15.37    8.83
   8 -12 -13    1.26    6.57
   8  12 -13   13.08    6.86
  -8  12  14    0.00    6.39
   8 -12 -14    3.74    6.14
   8  12 -14    0.00    5.58
  -8  12  15    1.57    6.88
   8 -12 -15   -0.00    6.65
   8  12 -15   -0.00    5.90
  -8  12  16    8.64    7.54
   8 -12 -16    0.00    7.25
   8  12 -16    3.16    7.37
  -8  12  17    7.89    8.31
   8 -12 -17   -0.00    7.39
   8  12 -17   -0.00    6.05
  -8  12  18   -0.00    8.01
   8 -12 -18   -0.00    6.30
   8  12 -18   -0.00    6.62
  -8  12  19    3.31    8.27
   8 -12 -19    3.74    7.40
   8  12 -19    2.92    6.58
  -8  12  20   -0.00    7.34
   8 -12 -20    6.57    7.95
   8  12 -20   13.76    7.85
  -8  12  21    0.55    7.19
   8 -12 -21   -0.00    6.37
   8  12 -21    0.00    7.45
  -8  12  22    0.00    6.79
   8 -12 -22    0.00    6.76
   8  12 -22   -0.00    6.73
  -8  12  23    0.00    6.35
   8 -12 -23    5.68    7.34
   8  12 -23   10.34    7.12
  -8  12  24    3.46    6.51
   8  12 -24   -0.00    6.68
  -8  12  25    5.32    7.62
  -8  12  26    7.80    8.01
  -8  12  27   -0.00    6.94
  -8  12  28    4.55    7.73
  -8  13   1    0.00    7.27
   8 -13  -1    3.89    7.34
   8  13  -1    6.84    4.57
  -8  13   2    2.59    6.85
   8 -13  -2   -0.00    7.01
   8  13  -2    0.08    3.65
  -8  13   3   -0.00    5.31
   8 -13  -3    2.37    7.62
   8  13  -3    0.00    4.24
  -8  13   4    6.25    6.84
   8 -13  -4   11.41    8.81
   8  13  -4   11.23    5.70
  -8  13   5   15.71    9.86
   8 -13  -5   21.90    9.74
   8  13  -5   22.69    7.14
  -8  13   6    3.58    7.02
   8 -13  -6   -0.00    7.29
   8  13  -6   -0.00    3.74
  -8  13   7    0.23    7.43
   8 -13  -7    0.00    7.62
   8  13  -7   -0.00    4.40
  -8  13   8    2.12    7.82
   8 -13  -8   -0.00    6.94
   8  13  -8    0.00    4.20
  -8  13   9    6.74    7.70
   8 -13  -9   12.69    9.24
   8  13  -9    0.00    4.50
  -8  13  10    1.19    6.70
   8 -13 -10    4.02    7.55
   8  13 -10   -0.00    5.86
  -8  13  11    6.92    7.99
   8 -13 -11   -0.00    6.83
   8  13 -11    4.84    5.68
  -8  13  12   -0.00    6.39
   8 -13 -12    4.86    7.11
   8  13 -12    0.51    4.44
  -8  13  13    0.00    6.87
   8 -13 -13   -0.00    4.78
   8  13 -13    5.50    6.29
  -8  13  14    3.22    7.15
   8 -13 -14   -0.00    6.50
   8  13 -14   -0.00    5.54
  -8  13  15   11.43    8.08
   8 -13 -15    1.32    6.24
   8  13 -15    4.61    5.78
  -8  13  16    2.51    7.86
   8 -13 -16    1.84    7.20
   8  13 -16    9.56    6.67
  -8  13  17    5.02    7.75
   8 -13 -17    7.11    7.63
   8  13 -17    7.92    6.59
  -8  13  18    4.26    7.86
   8 -13 -18   -0.00    6.61
   8  13 -18    4.60    5.85
  -8  13  19    1.00    6.74
   8 -13 -19   -0.00    7.94
   8  13 -19   -0.00    6.22
  -8  13  20    2.99    7.90
   8 -13 -20    3.45    6.83
   8  13 -20    0.00    6.79
  -8  13  21    0.00    7.03
   8 -13 -21    8.61    7.29
  -8  13  22   -0.00    8.54
   8 -13 -22    0.00    5.96
  -8  13  23   -0.00    7.83
   8 -13 -23    1.63    6.79
  -8  13  24   -0.00    7.92
   8 -13 -24   -0.00    7.15
  -8  13  25    7.43    8.36
   8 -13 -25    7.86    8.57
  -8  13  26    0.78    7.01
   8 -13 -26    5.26    8.03
   8 -13 -27    0.00    6.49
  -8  14   1   -0.00    6.30
   8 -14  -1    1.11    7.68
   8  14  -1    7.13    4.20
  -8  14   2    0.00    7.49
   8 -14  -2    2.03    8.57
   8  14  -2    4.67    4.01
  -8  14   3   -0.00    7.32
   8 -14  -3    8.39    8.84
   8  14  -3    4.97    4.21
  -8  14   4    6.86    7.25
   8 -14  -4    2.04    6.62
   8  14  -4    1.98    4.09
  -8  14   5    8.30    7.44
   8 -14  -5   -0.00    6.01
   8  14  -5   -0.00    4.00
  -8  14   6   -0.00    5.50
   8 -14  -6   13.14    8.39
   8  14  -6    2.03    3.69
  -8  14   7   -0.00    8.09
   8 -14  -7   -0.00    7.14
   8  14  -7    4.91    4.34
  -8  14   8   14.26    9.55
   8 -14  -8    3.93    7.47
   8  14  -8    0.00    4.16
  -8  14   9    1.42    7.47
   8 -14  -9    4.28    6.98
   8  14  -9    4.51    5.02
  -8  14  10    8.14    8.40
   8 -14 -10    7.48    8.99
   8  14 -10    1.15    5.34
  -8  14  11   -0.00    7.35
   8 -14 -11   -0.00    7.07
   8  14 -11    1.54    4.78
  -8  14  12    8.71    8.75
   8 -14 -12    2.98    5.75
   8  14 -12   -0.00    5.00
  -8  14  13    0.00    6.56
   8 -14 -13   10.99    8.48
   8  14 -13    3.43    6.40
  -8  14  14    0.00    6.99
   8 -14 -14   -0.00    8.00
   8  14 -14    2.89    6.16
  -8  14  15   -0.00    6.47
   8 -14 -15   -0.00    6.46
   8  14 -15   -0.00    5.26
  -8  14  16   -0.00    6.87
   8 -14 -16    0.23    6.26
   8  14 -16    2.97    5.96
  -8  14  17   -0.00    6.25
   8 -14 -17    4.54    6.42
   8 -14 -18   -0.00    6.82
  -8  14  19    4.39    8.16
   8 -14 -19    0.64    6.16
  -8  14  20   -0.00    7.39
   8 -14 -20   -0.00    6.82
  -8  14  21    0.62    6.43
   8 -14 -21    6.90    7.96
  -8  14  22   13.59    9.10
   8 -14 -22   10.14    8.76
  -8  14  23    4.78    8.17
   8 -14 -23    0.00    8.58
  -8  14  24    6.76    7.95
  -8  15   1   -0.00    7.08
   8 -15  -1    0.00    6.81
   8  15  -1    0.00    2.98
  -8  15   2   -0.00    8.01
   8 -15  -2   -0.00    6.55
   8  15  -2    2.58    3.64
  -8  15   3    1.14    7.73
   8 -15  -3   -0.00    7.58
   8  15  -3    4.53    4.24
  -8  15   4    4.06    7.65
   8 -15  -4    0.00    7.78
   8  15  -4   -0.00    3.79
  -8  15   5    4.50    6.22
   8 -15  -5   -0.00    6.90
   8  15  -5    0.00    3.50
  -8  15   6   -0.00    7.29
   8 -15  -6    0.00    5.93
   8  15  -6    5.33    4.23
  -8  15   7    1.66    6.15
   8 -15  -7    0.00    7.77
   8  15  -7   -0.00    4.12
  -8  15   8    4.05    7.17
   8 -15  -8    2.75    5.84
   8  15  -8    0.98    3.39
  -8  15   9   -0.00    6.99
   8 -15  -9    7.47    7.24
   8  15  -9    0.00    3.94
  -8  15  10    0.00    7.80
   8 -15 -10   -0.00    7.08
   8  15 -10   -0.00    4.61
  -8  15  11    2.25    7.12
   8 -15 -11    0.00    7.92
   8  15 -11    3.16    5.36
  -8  15  12   -0.00    7.17
   8 -15 -12    0.02    6.58
  -8  15  13   -0.00    6.60
   8 -15 -13    0.70    6.99
  -8  15  14    0.00    7.59
   8 -15 -14   -0.00    7.23
  -8  15  15   -0.00    6.75
   8 -15 -15    0.43    6.49
   8 -15 -16   -0.00    6.41
   8 -15 -17    4.96    7.65
   8 -15 -18   -0.00    7.04
   8 -15 -19    0.00    6.81
  -8  16   1   -0.00    9.71
   8 -16  -1    4.17    7.18
   8  16  -1   -0.00    3.48
  -8  16   2    7.62    9.51
   8 -16  -2    2.03    8.33
   8  16  -2    3.52    4.53
  -8  16   3    3.11    8.21
   8 -16  -3    1.07    8.01
   8  16  -3    0.17    3.41
  -8  16   4    2.22    6.56
   8 -16  -4    0.00    6.61
   8  16  -4    1.54    4.71
  -8  16   5   -0.00    7.32
   8 -16  -5   -0.00    7.50
   8  16  -5   -0.00    4.60
  -8  16   6    1.29    6.77
   8 -16  -6   -0.00    7.28
   8  16  -6    0.74    4.82
  -8  16   7    3.56    7.32
   8 -16  -7    0.40    6.70
  -8  16   8   -0.00    6.54
   8 -16  -8    3.94    8.00
  -8  16   9    1.30    6.52
   8 -16  -9    0.71    6.85
   8 -16 -10   -0.00    6.53
   8 -16 -11    0.83    6.08
   8 -16 -12    0.83    7.98
   8 -16 -13    5.29    7.77
   8 -16 -14   -0.00    7.54
   8 -17  -1    4.63    7.70
   8 -17  -2   -0.00    7.27
   8 -17  -3    0.00    8.53
   8 -17  -4    4.10    8.13
   8 -17  -5   11.06    9.27
   8 -17  -6   -0.00    7.47
   8 -17  -7    8.10    7.76
   8 -17  -8   -0.00    7.64
   8 -17  -9   -0.00    6.81
  -7   0   1  785.89   59.26
  -7   0   1  765.23   59.46
  -7   0   1  764.05   57.46
   7   0  -1  800.23   59.79
   7   0  -1  465.52   54.59
   7   0  -1  789.54   59.69
  -7   0   2   -0.00    4.64
  -7   0   2   -0.00    4.47
  -7   0   2   -0.00    3.79
   7   0  -2    0.00    4.68
   7   0  -2    6.84    5.57
  -7   0   3    8.19    5.74
  -7   0   3    7.82    4.37
   7   0  -3   11.72    5.40
   7   0  -3   13.54    6.44
  -7   0   4   -0.00    4.88
   7   0  -4   -0.00    4.09
   7   0  -4    1.39    4.61
  -7   0   5   25.38    7.91
   7   0  -5   33.78    8.31
   7   0  -5   31.63    9.20
  -7   0   6    8.43    5.85
   7   0  -6    0.90    4.42
   7   0  -6   -0.00    5.23
  -7   0   7  318.50   30.44
   7   0  -7  281.57   28.58
   7   0  -7  271.61   29.65
  -7   0   8   -0.00    6.03
   7   0  -8   -0.00    5.40
  -7   0   9    1.10    5.41
   7   0  -9    3.99    5.61
  -7   0  10    1.09    5.71
   7   0 -10    0.00    5.16
  -7   0  11  260.88   27.92
   7   0 -11  229.48   27.30
  -7   0  12    0.00    4.90
   7   0 -12    4.39    5.53
  -7   0  13   75.69   14.43
   7   0 -13  133.58   18.50
   7   0 -14   -0.00    5.27
   7   0 -15   25.96    9.15
   7   0 -16   -0.00    5.83
  -7   0  17  342.38   36.06
   7   0 -17  335.17   36.93
  -7   0  18    0.00    7.05
   7   0 -18   -0.00    5.99
  -7   0  19   12.37    8.53
   7   0 -19   21.28    9.77
  -7   0  20   -0.00    6.18
   7   0 -20    2.48    5.93
  -7   0  21   -0.00    6.39
   7   0 -21    4.45    7.48
  -7   0  22   -0.00    6.85
   7   0 -22    5.72    7.96
  -7   0  23   32.01   11.16
  -7   0  24   -0.00    7.46
  -7   0  25    7.54    6.86
  -7   0  26    0.00    6.98
  -7   0  27   24.47   10.45
  -7   0  28   -0.00    7.24
  -7   0  29   -0.00    6.56
  -7   0  30    0.00    7.45
  -7   0  31   10.95    9.52
  -7   0  32    8.85    8.68
  -7   0  33    9.14    9.24
  -7   0  34    2.81    8.56
  -7   0  35    2.79    7.68
  -7   0  36   -0.00    7.29
  -7   0  37   10.81   11.50
  -7   1   1    5.32    5.50
  -7   1   1    1.70    4.73
  -7   1   1    0.00    4.67
   7  -1  -1    2.91    4.93
   7  -1  -1    3.53    4.29
   7  -1  -1    2.65    5.60
   7   1  -1   -0.00    3.96
   7   1  -1    3.29    5.26
  -7  -1   1    0.00    3.73
  -7   1   2   21.07    7.21
  -7   1   2   30.82    8.47
  -7   1   2   20.35    6.77
   7  -1  -2   31.24    8.58
   7  -1  -2   28.39    7.59
   7  -1  -2   17.95    7.20
   7   1  -2   36.55    7.93
   7   1  -2   40.65    8.68
  -7  -1   2   20.74    7.10
  -7  -1   2   27.04    7.28
  -7   1   3  253.88   26.62
  -7   1   3  242.79   24.97
   7  -1  -3  289.97   26.37
   7  -1  -3  250.17   26.60
   7   1  -3  227.25   24.06
   7   1  -3  224.40   24.86
  -7  -1   3  224.90   24.78
  -7   1   4    0.00    5.53
  -7   1   4    1.83    4.34
   7  -1  -4    3.18    5.68
   7  -1  -4    0.00    5.01
   7   1  -4    2.14    4.13
   7   1  -4    1.21    5.52
  -7  -1   4    0.10    3.68
  -7   1   5  105.03   14.65
  -7   1   5   94.19   13.41
   7  -1  -5   89.82   13.22
   7  -1  -5   67.63   12.91
   7   1  -5   76.57   12.23
   7   1  -5   57.09   11.66
  -7  -1   5   80.44   12.98
  -7   1   6    0.03    4.86
  -7   1   6    4.14    5.38
   7  -1  -6   -0.00    4.69
   7  -1  -6    4.55    5.71
   7   1  -6    0.00    4.03
   7   1  -6    0.32    5.01
  -7  -1   6   -0.00    4.72
  -7   1   7   32.08    9.08
   7  -1  -7   27.62    8.52
   7   1  -7   29.98    8.03
   7   1  -7   39.80    9.22
  -7  -1   7   24.97    7.67
  -7   1   8   15.77    8.68
   7  -1  -8   10.99    6.87
   7   1  -8   26.33    8.08
   7   1  -8   14.91    6.99
  -7  -1   8   14.35    7.23
  -7   1   9  313.85   29.82
   7  -1  -9  273.97   29.15
   7   1  -9  265.33   28.14
  -7  -1   9  205.58   26.18
  -7   1  10   19.08    7.73
   7  -1 -10   11.85    7.12
   7   1 -10    5.17    5.92
  -7  -1  10   19.23    7.59
  -7   1  11   43.81   10.81
   7  -1 -11   34.55   10.13
   7   1 -11   63.03   11.93
  -7  -1  11   52.88   11.06
  -7   1  12   -0.00    5.52
   7  -1 -12    4.66    6.70
   7   1 -12    0.00    4.43
  -7  -1  12    2.58    5.23
   7  -1 -13  142.66   20.99
   7   1 -13  165.86   21.64
  -7  -1  13  171.42   21.55
   7  -1 -14    4.18    5.64
   7   1 -14   15.29    7.56
  -7  -1  14    2.48    6.89
   7  -1 -15  100.62   17.30
   7   1 -15  110.04   17.52
   7  -1 -16    5.37    6.49
   7   1 -16   21.14    8.57
  -7   1  17   12.94    7.75
   7  -1 -17   12.10    8.45
   7   1 -17   15.26    8.40
  -7  -1  17    2.01    7.43
  -7   1  18    0.00    7.23
   7  -1 -18   -0.00    6.53
   7   1 -18    3.16    6.74
  -7  -1  18   -0.00    6.39
  -7   1  19  109.91   19.39
   7  -1 -19  130.54   20.92
  -7  -1  19  119.75   19.28
  -7   1  20   -0.00    6.54
   7  -1 -20   11.51    8.76
  -7  -1  20    9.75    8.28
  -7   1  21   20.73   10.48
   7  -1 -21   41.31   12.39
  -7  -1  21   29.41   11.43
  -7   1  22    0.00    6.75
   7  -1 -22    0.00    8.13
  -7  -1  22    1.96    7.41
  -7   1  23    1.81    7.33
   7  -1 -23   25.77   11.17
  -7  -1  23   28.98   10.73
  -7   1  24    7.76    8.62
   7  -1 -24   10.28    8.81
  -7  -1  24    1.81    6.31
  -7   1  25   19.05   10.79
   7  -1 -25   27.84   12.38
   7   1 -25   32.35   11.35
  -7  -1  25   27.38   10.99
  -7   1  26    4.14    6.84
   7   1 -26    0.73    5.03
  -7  -1  26   -0.00    8.58
  -7   1  27   -0.00    6.64
   7   1 -27    0.00    6.28
  -7  -1  27    4.79    8.07
  -7   1  28    5.15    8.03
   7   1 -28    4.25    6.75
  -7  -1  28    1.86    7.99
  -7   1  29   29.51   12.32
   7   1 -29   16.48   10.76
  -7  -1  29   22.76   10.74
  -7   1  30    0.30    8.43
  -7  -1  30    5.94    7.89
  -7   1  31   16.22   10.75
  -7  -1  31    0.00    9.55
  -7   1  32    0.76    7.49
  -7  -1  32   -0.00    9.07
  -7   1  33    0.00    7.02
  -7  -1  33    9.17    8.25
  -7   1  34    0.32    8.85
  -7  -1  34    0.00    8.94
  -7   1  35   -0.00    9.28
  -7  -1  35    8.63    8.78
  -7   1  36   24.46   11.17
  -7  -1  36    0.00    8.28
  -7   1  37   -0.00    7.41
  -7  -1  37    0.00    9.30
  -7   2   1   39.01   10.06
  -7   2   1   44.54   10.18
  -7   2   1   44.52    9.36
   7  -2  -1   58.85   11.57
   7  -2  -1   48.32   10.23
   7  -2  -1   70.61   12.21
   7   2  -1   53.80    9.15
   7   2  -1   38.69    8.70
  -7  -2   1   52.65    9.55
  -7  -2   1   47.79    9.13
  -7   2   2   59.34   11.24
  -7   2   2   41.15    9.95
  -7   2   2   34.97    8.75
   7  -2  -2   45.59   10.07
   7  -2  -2   47.23    9.57
   7  -2  -2   48.88   10.85
   7   2  -2   43.61    8.43
  -7  -2   2   44.52    8.73
  -7  -2   2   33.86    7.77
  -7   2   3    6.95    6.23
  -7   2   3   11.87    6.07
  -7   2   3   19.84    7.00
   7  -2  -3    0.00    5.38
   7  -2  -3    4.30    4.58
   7  -2  -3   10.36    5.83
   7   2  -3    6.32    5.03
   7   2  -3    6.68    4.81
  -7  -2   3    5.97    5.24
  -7   2   4    0.00    5.07
  -7   2   4    4.40    5.72
   7  -2  -4    7.85    5.16
   7   2  -4    4.08    4.20
   7   2  -4    1.74    5.67
  -7  -2   4    0.00    4.49
  -7   2   5  222.89   26.13
  -7   2   5  250.71   25.85
   7  -2  -5  254.31   27.24
   7   2  -5  261.70   24.83
   7   2  -5  216.46   24.38
  -7  -2   5  226.72   24.75
  -7   2   6    8.97    6.18
  -7   2   6   16.54    6.52
   7  -2  -6    2.76    5.35
   7   2  -6   11.31    6.48
   7   2  -6    9.21    5.48
  -7  -2   6   14.00    5.89
  -7   2   7  196.52   23.69
  -7   2   7  174.95   21.80
   7  -2  -7  223.51   24.71
   7   2  -7  184.02   21.47
   7   2  -7  196.50   22.24
  -7  -2   7  219.93   23.11
  -7   2   8   11.15    6.61
  -7   2   8    9.37    5.44
   7  -2  -8    7.50    5.83
   7   2  -8    4.12    5.31
   7   2  -8    1.17    4.18
  -7  -2   8    2.30    5.11
  -7   2   9   60.14   11.94
  -7   2   9   42.07    9.81
   7  -2  -9   73.95   13.12
   7   2  -9   60.85   11.26
   7   2  -9   50.36   10.58
  -7  -2   9   46.82   10.24
  -7   2  10    9.98    7.14
   7  -2 -10   15.82    7.81
   7   2 -10   16.07    7.54
  -7  -2  10   17.11    6.84
  -7   2  11  107.35   16.88
   7  -2 -11  115.06   17.60
   7   2 -11  126.12   17.23
  -7  -2  11   87.42   14.96
   7  -2 -12   44.52   11.21
   7   2 -12   34.68    9.31
  -7  -2  12   36.50    9.53
   7  -2 -13   33.78   10.62
   7   2 -13   48.93   11.22
  -7  -2  13   49.40   11.24
   7  -2 -14    3.21    5.95
   7   2 -14    0.00    4.68
  -7  -2  14    3.75    5.67
   7  -2 -15   23.63    9.18
   7   2 -15   36.47   10.30
  -7   2  16   55.73   13.08
   7  -2 -16   64.34   14.53
  -7   2  17   27.97   10.66
   7  -2 -17   60.93   13.88
  -7   2  18   29.16    9.82
   7  -2 -18   26.72   10.20
  -7  -2  18   24.11    9.42
  -7   2  19   -0.00    6.05
   7  -2 -19    0.00    7.14
  -7  -2  19    1.66    6.27
  -7   2  20    6.23    7.33
   7  -2 -20   12.96    9.23
  -7  -2  20    5.92    6.23
  -7   2  21   45.04   12.09
   7  -2 -21   55.48   14.50
  -7  -2  21   60.65   14.04
  -7   2  22    2.51    7.76
   7  -2 -22    1.67    6.64
   7   2 -22    4.63    6.48
  -7  -2  22    1.48    6.81
  -7   2  23   22.39   10.24
   7  -2 -23   23.94   11.00
   7   2 -23   33.77   11.77
  -7  -2  23   29.36   10.32
  -7   2  24    6.61    7.51
   7  -2 -24    0.69    5.92
   7   2 -24    3.27    7.23
  -7  -2  24   12.38    8.38
  -7   2  25   11.81    9.44
   7   2 -25    1.23    5.69
  -7  -2  25   22.68   10.75
  -7   2  26   -0.00    7.27
   7   2 -26    0.00    7.05
  -7  -2  26    1.84    7.03
  -7   2  27    7.41    7.65
   7   2 -27    8.45    6.56
  -7  -2  27    5.53    7.56
  -7   2  28    0.15    7.11
   7   2 -28   -0.00    4.53
  -7  -2  28    2.72    7.19
  -7   2  29    4.57    6.99
   7   2 -29    3.07    6.60
  -7  -2  29    6.53    8.54
  -7   2  30    5.66    8.32
   7   2 -30    6.93    6.74
  -7  -2  30   -0.00    7.85
  -7   2  31   -0.00    6.81
  -7  -2  31   14.27    9.33
  -7   2  32   -0.00    8.38
  -7  -2  32    0.99    8.09
  -7   2  33   18.75    9.68
  -7  -2  33    6.08    8.97
  -7   2  34   -0.00    9.43
  -7  -2  34    3.45    9.56
  -7   2  35   -0.00    8.60
  -7  -2  35   -0.00    7.52
  -7   2  36    8.82    7.74
  -7  -2  36   -0.00    9.46
  -7   2  37    8.87    9.64
  -7   3   1    0.00    5.99
  -7   3   1   -0.00    4.97
  -7   3   1   -0.00    4.38
   7  -3  -1   -0.00    4.72
   7  -3  -1    4.44    5.50
   7   3  -1   -0.00    3.63
   7   3  -1    0.11    4.09
  -7  -3   1    0.00    3.77
  -7  -3   1   -0.00    3.61
  -7   3   2  163.48   20.25
  -7   3   2  149.48   20.08
  -7   3   2  158.51   18.95
   7  -3  -2  142.04   19.23
   7  -3  -2  135.88   19.35
   7   3  -2  147.39   16.44
   7   3  -2  142.58   16.95
  -7  -3   2  157.28   17.41
  -7  -3   2  129.32   15.77
  -7   3   3   48.51   11.16
  -7   3   3   48.57   11.08
  -7   3   3   54.70   10.66
   7  -3  -3   65.39   12.20
   7  -3  -3   71.39   12.88
   7   3  -3   53.86    9.27
   7   3  -3   44.76    8.95
  -7  -3   3   48.04    9.24
  -7   3   4   10.22    6.37
  -7   3   4    7.36    6.30
   7  -3  -4    4.69    5.84
   7  -3  -4    4.50    5.96
   7   3  -4    0.00    4.71
   7   3  -4    1.31    3.38
  -7  -3   4   10.05    5.16
  -7   3   5   72.75   13.42
  -7   3   5   72.25   12.80
   7  -3  -5   88.18   14.36
   7   3  -5   67.73   11.40
   7   3  -5   80.11   12.05
  -7  -3   5   69.41   11.46
  -7   3   6   12.90    6.73
  -7   3   6   10.11    6.60
   7  -3  -6   21.80    7.81
   7   3  -6   17.00    6.44
   7   3  -6   10.56    5.46
  -7  -3   6   14.92    6.16
  -7   3   7    2.29    5.31
  -7   3   7    6.67    6.21
   7  -3  -7    2.10    4.51
   7   3  -7    5.62    4.96
   7   3  -7    3.52    5.09
  -7  -3   7    3.82    4.67
  -7   3   8    0.00    4.49
  -7   3   8   -0.00    4.99
   7  -3  -8    1.36    4.87
   7   3  -8   -0.00    4.91
   7   3  -8    0.00    4.73
  -7  -3   8    1.27    4.29
  -7   3   9  197.84   24.03
  -7   3   9  231.17   24.73
   7  -3  -9  155.16   22.96
   7   3  -9  229.54   23.76
   7   3  -9  178.99   22.22
  -7  -3   9  197.97   22.36
  -7   3  10   59.64   12.63
  -7   3  10   75.75   13.36
   7  -3 -10   56.41   12.70
   7   3 -10   49.50   10.79
  -7  -3  10   53.18   11.25
  -7   3  11    3.92    6.11
   7  -3 -11    4.55    6.26
   7   3 -11    2.21    4.29
  -7  -3  11    1.73    5.70
  -7   3  12    0.00    5.54
   7  -3 -12    1.26    5.34
   7   3 -12    1.78    5.33
  -7  -3  12    2.68    5.89
   7  -3 -13   86.02   15.50
  -7  -3  13   80.74   14.34
   7  -3 -14   96.37   16.95
  -7  -3  14   88.19   15.34
  -7   3  15  135.60   19.97
   7  -3 -15  126.79   20.13
  -7   3  16    6.87    7.50
   7  -3 -16   19.70    8.85
  -7   3  17    5.71    6.86
   7  -3 -17    0.00    6.01
  -7   3  18   25.43    9.78
   7  -3 -18    4.12    8.07
  -7  -3  18   26.14    9.80
  -7   3  19  211.80   26.89
   7  -3 -19  257.40   29.62
   7   3 -19  186.60   25.44
  -7  -3  19  168.12   24.78
  -7   3  20   -0.00    6.04
   7  -3 -20    0.00    6.82
   7   3 -20    1.97    5.73
  -7  -3  20    5.77    7.89
  -7   3  21    6.33    7.62
   7  -3 -21    2.55    7.09
   7   3 -21    2.31    4.95
  -7  -3  21    6.19    8.04
  -7   3  22    0.00    6.54
   7  -3 -22    2.91    7.37
   7   3 -22   -0.00    5.01
  -7  -3  22    1.47    7.41
  -7   3  23   14.51    8.89
   7  -3 -23   14.74   10.49
   7   3 -23   10.98    7.43
  -7  -3  23    9.83    9.27
  -7   3  24    5.58    8.00
   7   3 -24    7.29    7.09
  -7  -3  24    5.92    8.68
  -7   3  25    7.54    7.18
   7   3 -25   24.82    9.59
  -7  -3  25   10.34    8.73
  -7   3  26    1.34    6.52
   7   3 -26    3.91    5.95
  -7  -3  26    1.58    7.08
  -7   3  27    3.90    6.58
   7   3 -27    2.30    6.32
  -7  -3  27   -0.00    7.30
  -7   3  28    2.50    7.42
   7   3 -28   -0.00    4.61
  -7  -3  28    0.09    7.13
  -7   3  29   -0.00    7.95
   7   3 -29    6.63    7.69
  -7  -3  29    4.48    8.20
  -7   3  30    3.45    8.17
   7   3 -30    7.53    7.24
  -7  -3  30    1.75    8.33
  -7   3  31    0.91    7.79
   7   3 -31    6.24    7.15
  -7  -3  31    0.00   10.10
  -7   3  32    5.33    9.23
  -7  -3  32    3.75    8.43
  -7   3  33    8.00    7.85
  -7  -3  33    0.78    9.03
  -7   3  34    0.94    7.79
  -7  -3  34    2.29    8.78
  -7   3  35    0.85    8.26
  -7  -3  35    3.75    7.54
  -7   3  36   -0.00    7.84
  -7  -3  36    1.19    9.13
  -7   3  37    0.68    8.18
  -7   4   1   49.65   12.05
  -7   4   1   63.20   12.37
   7  -4  -1   71.32   13.36
   7  -4  -1   78.97   14.11
   7   4  -1   93.50   11.27
   7   4  -1   69.22   10.61
  -7  -4   1   68.02   10.21
  -7  -4   1   65.00    9.14
  -7   4   2   95.10   15.80
  -7   4   2   86.07   15.12
  -7   4   2   84.16   13.92
   7  -4  -2  108.78   15.94
   7  -4  -2   58.77   12.87
   7   4  -2   84.16   11.66
   7   4  -2   86.41   11.79
  -7  -4   2   90.41   12.09
  -7  -4   2   84.79   10.77
  -7   4   3    5.40    5.67
  -7   4   3   10.55    6.41
  -7   4   3    6.89    5.90
   7  -4  -3   20.22    7.86
   7  -4  -3   18.82    7.80
   7   4  -3   11.56    5.35
   7   4  -3    6.68    4.89
  -7  -4   3   18.57    5.85
  -7   4   4   44.45   11.17
  -7   4   4   18.11    7.83
  -7   4   4   19.67    7.69
   7  -4  -4   36.94   10.13
   7  -4  -4   34.59    9.82
   7   4  -4   44.84    8.49
   7   4  -4   31.91    7.82
  -7  -4   4   28.87    7.08
  -7   4   5   69.03   13.35
  -7   4   5   71.99   12.88
   7  -4  -5   59.08   12.43
   7   4  -5   67.32   11.07
   7   4  -5   50.23    9.88
  -7  -4   5   68.41   10.91
  -7   4   6   55.38   11.92
  -7   4   6   55.82   11.74
   7  -4  -6   51.71   11.81
   7   4  -6   56.50   10.38
   7   4  -6   51.49   10.05
  -7  -4   6   68.23   11.07
  -7   4   7   38.37   10.68
  -7   4   7   34.59    9.77
   7  -4  -7   47.74   11.41
   7   4  -7   37.69    8.81
   7   4  -7   33.67    8.96
  -7  -4   7   41.04    8.72
  -7   4   8   45.77   11.46
  -7   4   8   46.64   10.71
   7  -4  -8   35.69    9.68
   7   4  -8   36.76    9.20
   7   4  -8   44.76    9.62
  -7  -4   8   36.20    8.96
  -7   4   9   15.30    7.46
   7  -4  -9   20.88    8.63
   7   4  -9   26.22    7.84
  -7  -4   9   15.30    6.69
  -7   4  10   -0.00    5.69
   7  -4 -10   -0.00    5.24
   7   4 -10    3.04    4.77
  -7  -4  10   -0.00    5.33
  -7   4  11  120.66   17.50
   7  -4 -11   88.48   16.73
  -7  -4  11  107.67   15.92
  -7   4  12  113.16   17.11
   7  -4 -12   85.44   16.57
  -7  -4  12   98.06   15.95
  -7   4  13  112.87   17.57
   7  -4 -13   93.09   16.86
  -7  -4  13  108.75   16.82
  -7   4  14   23.76    9.44
  -7   4  14   31.37    9.57
   7  -4 -14    3.15    5.75
  -7  -4  14    6.97    6.01
  -7   4  15   47.84   11.45
   7  -4 -15   37.90   11.28
   7   4 -15   37.50   10.51
  -7   4  16   18.37    9.45
   7  -4 -16   26.68   10.55
   7   4 -16   24.31    9.02
  -7   4  17  122.00   19.06
   7  -4 -17  103.02   19.40
   7   4 -17   95.98   17.17
  -7   4  18   30.24   10.37
   7  -4 -18    7.57    7.95
   7   4 -18   11.40    7.45
  -7  -4  18    6.06    7.07
  -7   4  19    5.73    7.58
   7  -4 -19   19.32    9.26
   7   4 -19    5.15    6.50
  -7  -4  19    3.96    7.05
  -7   4  20   13.47    8.65
   7  -4 -20   36.01   11.62
   7   4 -20   14.90    8.81
  -7  -4  20   19.04    8.74
  -7   4  21   28.18   11.33
   7  -4 -21   49.58   13.64
   7   4 -21   17.80    9.80
  -7  -4  21   38.92   12.21
  -7   4  22   26.88   10.49
   7   4 -22   53.17   13.47
  -7  -4  22   33.24   11.44
  -7   4  23    2.71    7.95
   7   4 -23    4.23    7.67
  -7  -4  23   -0.00    7.17
  -7   4  24    0.94    6.53
   7   4 -24    0.00    5.74
  -7  -4  24    3.17    8.04
  -7   4  25    2.01    6.43
   7   4 -25    0.57    7.26
  -7  -4  25    1.76    6.61
  -7   4  26    7.58    7.64
   7   4 -26   -0.00    6.59
  -7  -4  26   16.69    9.88
  -7   4  27   -0.00    7.98
   7   4 -27   11.45    8.63
  -7  -4  27   12.28   10.25
  -7   4  28    8.99    8.51
   7   4 -28    0.00    6.37
  -7  -4  28    4.56    8.19
  -7   4  29    4.66    7.83
   7   4 -29   -0.00    8.14
  -7  -4  29   14.92   10.69
  -7   4  30   -0.00    8.58
   7   4 -30   -0.00    6.52
  -7  -4  30    4.45    8.79
  -7   4  31    4.60    7.49
   7   4 -31    7.42    8.14
  -7  -4  31    0.00    8.40
  -7   4  32    3.78    6.94
   7   4 -32    0.53    6.85
  -7  -4  32    2.67   10.00
  -7   4  33    8.42    9.23
  -7  -4  33   -0.00    9.44
  -7   4  34   -0.00    7.17
  -7  -4  34   -0.00    9.84
  -7   4  35    9.72    9.66
  -7  -4  35    5.46    8.41
  -7   4  36   -0.00    8.05
  -7  -4  36   -0.00    8.35
  -7   5   1    0.00    5.30
  -7   5   1   -0.00    4.87
   7  -5  -1   -0.00    6.29
   7  -5  -1   -0.00    6.02
   7   5  -1    1.44    3.72
   7   5  -1    2.08    4.29
  -7  -5   1    0.00    3.65
  -7  -5   1    5.55    3.01
  -7   5   2   -0.00    5.28
  -7   5   2   -0.00    4.69
   7  -5  -2    0.00    5.73
   7  -5  -2    1.64    5.65
   7   5  -2    4.70    4.26
   7   5  -2   -0.00    3.88
  -7  -5   2    4.66    3.71
  -7  -5   2    1.28    3.00
  -7   5   3   38.46   10.25
  -7   5   3   28.01    9.38
  -7   5   3   31.62    9.21
   7  -5  -3   23.46    9.30
   7  -5  -3   36.24   10.17
   7   5  -3   37.31    7.86
   7   5  -3   32.29    7.51
  -7  -5   3   43.75    7.97
  -7   5   4  103.65   16.64
  -7   5   4   70.76   14.51
  -7   5   4   99.76   15.58
   7  -5  -4  103.26   16.30
   7  -5  -4   94.45   16.20
   7   5  -4  104.09   13.42
   7   5  -4   86.35   12.66
  -7  -5   4   89.07   12.72
  -7   5   5   43.99   10.39
   7  -5  -5   39.90   10.90
   7   5  -5   39.37    8.65
   7   5  -5   14.54    5.82
  -7  -5   5   30.52    7.37
  -7   5   6   -0.00    4.58
   7  -5  -6    2.25    6.27
   7   5  -6    7.03    5.36
  -7  -5   6    6.52    4.56
  -7   5   7   11.80    7.07
   7  -5  -7   13.91    7.65
   7   5  -7   13.37    6.77
  -7  -5   7   11.76    5.84
  -7   5   8   45.95   11.41
   7  -5  -8   79.11   14.89
   7   5  -8   85.09   13.11
  -7  -5   8   79.37   12.54
  -7   5   9  108.66   16.87
   7  -5  -9  103.43   17.55
   7   5  -9  124.63   16.41
  -7  -5   9   97.78   15.15
  -7   5  10   22.88    8.87
   7  -5 -10    8.32    7.33
   7   5 -10   31.38    9.37
  -7  -5  10   30.35    8.49
  -7   5  11   77.35   14.67
   7  -5 -11   60.41   13.62
  -7  -5  11   73.82   12.85
  -7   5  12    7.97    8.01
  -7   5  12   -0.00    5.40
   7  -5 -12   -0.00    4.53
   7   5 -12    9.86    5.89
  -7  -5  12    5.30    5.88
  -7   5  13   31.66   10.61
  -7   5  13   29.77    9.86
   7  -5 -13   41.61   11.99
   7   5 -13   19.19    8.24
  -7  -5  13   33.02    9.08
  -7   5  14   64.19   13.28
  -7   5  14   40.85   11.46
   7  -5 -14   47.61   12.97
   7   5 -14   39.47   10.43
  -7  -5  14   27.34    9.71
  -7   5  15  107.23   18.31
  -7   5  15  158.43   21.06
   7  -5 -15  141.32   21.42
   7   5 -15   93.98   16.66
  -7   5  16   -0.00    6.77
  -7   5  16    0.00    6.33
   7  -5 -16   -0.00    6.47
   7   5 -16    1.23    5.02
  -7   5  17    0.65    5.99
   7  -5 -17    8.04    7.78
   7   5 -17    2.51    5.88
  -7  -5  17    7.27    7.80
  -7   5  18    0.00    6.87
   7  -5 -18    7.58    6.24
   7   5 -18    7.83    7.33
  -7  -5  18    0.17    7.15
  -7   5  19   33.78   10.24
   7  -5 -19   46.01   13.21
   7   5 -19   11.40    7.43
  -7  -5  19   14.44    8.79
  -7   5  20   14.21    8.67
   7   5 -20   15.88    8.54
  -7  -5  20   18.65   10.59
  -7   5  21    1.52    6.89
   7   5 -21    2.59    6.39
  -7  -5  21    9.58    8.93
  -7   5  22   -0.00    6.80
   7   5 -22    1.61    5.81
  -7  -5  22   -0.00    7.16
  -7   5  23    4.36    7.88
   7   5 -23    3.75    6.98
  -7  -5  23    0.00    7.55
  -7   5  24    0.00    7.66
   7   5 -24    4.53    7.50
  -7  -5  24    0.00    7.64
  -7   5  25    0.00    7.75
   7   5 -25    9.03    8.46
  -7  -5  25   12.77    9.72
  -7   5  26    0.00    6.37
   7   5 -26    2.34    6.44
  -7  -5  26   12.16   10.79
  -7   5  27   -0.00    5.57
   7   5 -27    0.41    7.45
  -7  -5  27    0.00    7.27
  -7   5  28    1.12    6.21
   7   5 -28    8.67    7.91
  -7  -5  28   -0.00    8.35
  -7   5  29   -0.00    8.10
   7   5 -29    1.22    7.37
  -7  -5  29   -0.00    8.20
  -7   5  30   10.61    9.27
   7   5 -30   -0.00    7.02
  -7  -5  30    2.92    8.04
  -7   5  31   -0.00    7.55
   7   5 -31    9.13    9.42
  -7  -5  31   -0.00    8.08
  -7   5  32    1.36    6.83
   7   5 -32    0.00    8.10
  -7  -5  32    1.51    8.22
  -7   5  33   -0.00    7.22
  -7  -5  33    4.60    8.93
  -7   5  34    0.15    7.61
  -7  -5  34   -0.00    7.02
  -7   5  35   -0.00    7.93
  -7  -5  35    1.38    7.93
  -7   5  36    4.89    8.80
  -7   6   1   72.90   14.49
  -7   6   1   73.81   13.74
   7   6  -1   99.51   11.48
   7   6  -1   69.97   10.20
  -7  -6   1   61.13    9.37
  -7  -6   1   57.66    6.59
  -7   6   2   41.25   11.53
  -7   6   2   76.75   13.15
   7  -6  -2   43.40   11.71
   7   6  -2   64.62    9.85
  -7  -6   2   50.75    8.70
  -7  -6   2   49.69    6.66
  -7   6   3   39.58   11.21
  -7   6   3   45.41   10.34
   7  -6  -3   42.60   11.27
   7   6  -3   31.84    8.04
  -7  -6   3   35.40    7.49
  -7  -6   3   24.73    5.14
  -7   6   4   11.33    7.43
  -7   6   4    0.73    5.52
   7  -6  -4    0.00    6.97
   7   6  -4    6.06    5.36
  -7  -6   4    7.17    4.49
  -7   6   5   -0.00    5.95
  -7   6   5   -0.00    5.78
   7  -6  -5   -0.00    5.80
   7   6  -5    0.21    4.20
  -7  -6   5    0.00    4.18
  -7   6   6   72.45   14.05
   7  -6  -6   82.64   15.48
   7   6  -6   75.37   12.12
  -7  -6   6   76.79   12.09
  -7   6   7  124.02   18.98
   7  -6  -7  116.29   19.41
   7   6  -7  137.20   16.99
  -7  -6   7  134.30   16.95
  -7   6   8   50.34   11.92
   7  -6  -8   48.02   12.26
   7   6  -8   52.55   10.65
  -7  -6   8   39.99    9.55
  -7   6   9    6.00    6.16
  -7   6   9    0.89    6.38
   7  -6  -9    2.02    5.90
   7   6  -9    4.58    6.03
   7   6  -9   -0.00    4.72
  -7  -6   9    5.64    5.93
  -7   6  10   99.29   16.96
  -7   6  10   88.19   15.11
   7  -6 -10   58.04   13.99
   7   6 -10   67.83   12.31
   7   6 -10   50.71   10.48
  -7  -6  10   70.80   12.74
  -7   6  11  105.73   17.51
  -7   6  11   85.02   16.24
   7  -6 -11  126.02   19.54
   7   6 -11   95.93   15.05
  -7  -6  11  101.12   15.77
  -7   6  12    5.74    6.90
  -7   6  12    3.43    6.22
   7  -6 -12   10.78    7.74
   7   6 -12    9.94    6.16
  -7  -6  12    5.85    6.29
  -7   6  13   16.70    8.03
  -7   6  13   12.08    8.12
   7  -6 -13   -0.00    6.12
   7   6 -13   -0.00    4.63
  -7  -6  13    0.00    6.12
  -7   6  14    0.00    6.57
  -7   6  14   10.83    7.81
   7  -6 -14    8.87    7.44
   7   6 -14    9.22    6.54
  -7  -6  14    9.32    7.29
  -7   6  15    0.00    6.28
  -7   6  15    8.59    7.60
   7  -6 -15    0.94    7.13
   7   6 -15    2.56    5.50
  -7   6  16   43.49   12.02
  -7   6  16   25.75   10.78
   7  -6 -16   36.85   11.78
   7   6 -16   31.23    9.66
  -7   6  17   40.05   12.32
   7   6 -17   32.25    9.70
  -7  -6  17   31.56   11.12
  -7   6  18   63.77   13.61
   7   6 -18   29.34    9.34
  -7  -6  18   29.99   11.37
  -7   6  19    0.00    6.98
   7   6 -19    2.57    6.50
  -7  -6  19    4.97    7.26
  -7   6  20    5.68    6.37
   7   6 -20    4.95    6.78
  -7  -6  20    6.28    7.69
  -7   6  21   -0.00    6.70
   7   6 -21    1.32    5.93
  -7  -6  21   -0.00    6.68
  -7   6  22   19.22    9.68
   7   6 -22   16.59    9.41
  -7  -6  22   12.80    9.98
  -7   6  23    0.00    7.55
   7   6 -23    2.79    6.02
  -7  -6  23    0.83    8.23
  -7   6  24    2.23    6.53
   7   6 -24    3.23    6.69
  -7  -6  24    5.36    8.36
  -7   6  25    4.44    6.52
   7   6 -25    0.91    7.09
  -7  -6  25   -0.00    7.80
  -7   6  26   27.57   11.29
   7   6 -26   18.26    9.01
  -7  -6  26   14.28   10.16
  -7   6  27   -0.00    6.83
   7   6 -27   12.11    9.39
  -7  -6  27   19.47   10.52
  -7   6  28   12.48    8.32
   7   6 -28    4.12    7.86
  -7  -6  28   13.37   10.01
  -7   6  29   -0.00    7.33
   7   6 -29    7.77    7.72
  -7  -6  29   -0.00    9.13
  -7   6  30   -0.00    7.09
   7   6 -30   -0.00    7.69
  -7  -6  30   -0.00    7.77
  -7   6  31   -0.00    7.99
  -7  -6  31    2.22    6.83
  -7   6  32   17.01    9.65
   7   6 -32    5.99    7.66
  -7  -6  32    7.45    8.57
  -7   6  33    0.00    8.08
   7   6 -33    0.00    7.87
  -7  -6  33    1.52   10.00
  -7   6  34    1.00    8.12
  -7  -6  34    6.04    9.32
  -7   6  35    2.86    6.68
  -7  -6  35    0.84    8.33
  -7   6  36    0.00    9.25
  -7   7   1   11.06    8.54
  -7   7   1    0.00    5.98
   7  -7  -1    3.72    5.97
   7   7  -1    0.00    3.93
  -7  -7   1    0.00    3.45
  -7   7   2   33.79   10.92
  -7   7   2   28.85    9.54
   7  -7  -2   17.19    8.01
   7   7  -2   30.89    6.85
  -7  -7   2   21.40    6.20
  -7  -7   2   14.06    2.46
  -7   7   3    3.91    7.29
  -7   7   3    6.16    6.60
   7  -7  -3   13.52    7.65
   7   7  -3    7.06    4.93
  -7  -7   3    0.00    3.37
  -7  -7   3    6.81    2.79
  -7   7   4  168.65   25.08
  -7   7   4  227.89   26.60
   7  -7  -4  187.60   25.22
   7  -7  -4  148.87   24.01
   7   7  -4  208.78   20.94
  -7  -7   4  223.80   21.27
  -7   7   5   68.74   14.16
  -7   7   5   72.00   15.32
  -7   7   5   60.28   13.18
   7  -7  -5   63.78   13.77
   7  -7  -5   89.89   16.44
   7   7  -5   68.90   10.91
   7   7  -5   77.30   11.18
  -7  -7   5   60.50   10.68
  -7   7   6   13.11    7.89
  -7   7   6    9.41    6.68
  -7   7   6    5.60    7.48
   7  -7  -6    9.75    7.22
   7  -7  -6   15.85    8.40
   7   7  -6    0.00    5.28
   7   7  -6   11.32    4.90
  -7  -7   6    4.12    5.35
  -7   7   7   53.71   13.05
  -7   7   7   57.20   13.07
   7  -7  -7   45.57   12.21
   7  -7  -7   50.06   12.91
   7   7  -7   57.59   10.56
   7   7  -7   45.63    9.50
  -7  -7   7   54.70   10.60
  -7   7   8   12.42    8.78
  -7   7   8   21.40    9.39
   7  -7  -8    9.28    6.90
   7  -7  -8   15.73    8.29
   7   7  -8   35.27    8.09
   7   7  -8   14.44    5.87
  -7  -7   8   12.10    6.22
  -7   7   9   25.53   10.62
  -7   7   9   32.05   10.27
   7  -7  -9   16.40    8.95
   7  -7  -9   27.38   10.18
   7   7  -9   43.02    9.54
   7   7  -9   18.30    6.66
  -7  -7   9   29.40    8.66
  -7   7  10   82.40   15.55
  -7   7  10   60.78   13.57
   7  -7 -10   62.06   13.97
   7  -7 -10   76.39   16.14
   7   7 -10   83.82   13.37
   7   7 -10   77.32   12.51
  -7  -7  10   75.73   13.33
  -7   7  11   34.76   10.45
  -7   7  11   13.53    8.64
   7  -7 -11   16.95    9.18
   7   7 -11   17.00    7.22
  -7  -7  11   16.64    8.22
  -7   7  12   13.90    8.69
  -7   7  12    6.80    6.74
   7  -7 -12    3.03    6.99
   7   7 -12    0.00    5.56
  -7  -7  12   -0.00    6.65
  -7   7  13    4.72    7.46
   7  -7 -13   18.24    9.37
   7   7 -13   10.56    7.00
  -7  -7  13   11.32    8.05
  -7   7  14  131.58   20.30
   7   7 -14  107.92   16.92
  -7  -7  14  100.31   17.46
  -7   7  15    2.68    6.65
   7   7 -15    1.26    6.01
  -7   7  16    1.21    6.51
   7   7 -16    0.00    5.63
  -7   7  17    0.00    6.88
   7   7 -17    4.96    5.78
  -7  -7  17    0.00    6.88
  -7   7  18    8.77    8.34
   7   7 -18    5.46    6.05
  -7  -7  18    0.38    6.33
  -7   7  19   -0.00    6.55
   7   7 -19    5.40    6.02
  -7  -7  19    3.69    7.86
  -7   7  20   19.27    9.98
   7   7 -20   20.39    9.12
  -7  -7  20   27.19   10.87
  -7   7  21   10.03    8.45
   7   7 -21    0.00    5.77
  -7  -7  21   -0.00    7.45
  -7   7  22   -0.00    7.87
   7   7 -22   -0.00    6.09
  -7  -7  22    0.99    7.59
  -7   7  23    0.00    8.92
   7   7 -23    0.00    6.72
  -7  -7  23    3.08    7.73
  -7   7  24   11.48    9.98
   7   7 -24   10.60    8.42
  -7  -7  24    8.60    9.84
  -7   7  25    3.19    7.70
   7   7 -25   -0.00    6.51
  -7  -7  25    4.78    8.44
  -7   7  26    5.26    8.16
   7   7 -26    2.63    7.72
  -7  -7  26   14.27    9.54
  -7   7  27   -0.00    8.11
   7   7 -27   -0.00    6.76
  -7  -7  27   -0.00    8.48
  -7   7  28   -0.00    6.30
   7   7 -28    2.79    7.61
  -7  -7  28    1.58    7.03
  -7   7  29    4.63    8.27
   7   7 -29    0.00    7.56
  -7  -7  29   12.35    9.10
  -7   7  30    6.27    8.70
   7   7 -30   13.72    9.58
  -7  -7  30    7.91    9.50
  -7   7  31   -0.00    7.92
   7   7 -31    0.04    8.24
  -7  -7  31   -0.00    8.37
  -7   7  32   -0.00    6.33
   7   7 -32    7.71    8.87
  -7  -7  32   -0.00   10.11
  -7   7  33    3.83    7.36
   7   7 -33    4.76    8.04
  -7  -7  33    0.00    8.15
  -7   7  34    4.24    7.05
   7   7 -34    0.00    6.92
  -7  -7  34    2.99    8.17
  -7   7  35    0.00    8.51
  -7   8   1   47.16   12.62
  -7   8   1   26.40    9.56
   7  -8  -1   41.52   11.70
   7   8  -1   28.03    6.19
  -7   8   2   47.73   13.00
  -7   8   2   67.33   13.63
   7  -8  -2   30.26   11.09
   7   8  -2   48.59    8.48
  -7  -8   2   63.42    9.14
  -7   8   3    1.42    6.70
  -7   8   3    2.45    5.98
   7  -8  -3    1.46    6.53
   7   8  -3    5.57    3.86
  -7  -8   3    0.00    3.99
  -7   8   4   18.08    8.59
  -7   8   4   21.71    9.14
   7  -8  -4    6.87    7.62
   7   8  -4   23.94    6.42
  -7  -8   4   20.65    6.50
  -7   8   5   12.51    7.70
   7  -8  -5    4.61    6.80
   7   8  -5    5.87    4.37
  -7  -8   5    0.00    4.54
  -7   8   6   22.59   10.41
  -7   8   6   11.18    8.07
   7  -8  -6   16.50    8.89
   7  -8  -6   25.66   10.24
   7   8  -6   17.75    6.43
  -7  -8   6   20.27    7.03
  -7   8   7   -0.00    7.05
  -7   8   7   -0.00    6.13
   7  -8  -7   -0.00    6.59
   7  -8  -7   -0.00    5.19
   7   8  -7   -0.00    3.71
  -7  -8   7    4.16    4.74
  -7   8   8   27.72   10.39
  -7   8   8   51.33   12.08
   7  -8  -8    9.46    8.30
   7  -8  -8   53.33   13.36
   7   8  -8   43.75    9.12
   7   8  -8   21.03    7.19
  -7  -8   8   53.84   10.36
  -7   8   9    0.71    6.93
   7  -8  -9    4.83    7.20
   7  -8  -9    7.66    6.82
   7   8  -9    1.72    5.20
   7   8  -9    4.53    4.80
  -7  -8   9    5.41    6.18
  -7   8  10    6.49    7.39
   7  -8 -10    7.71    7.29
   7   8 -10    8.60    5.34
  -7  -8  10   11.23    7.04
  -7   8  11   -0.00    6.12
   7  -8 -11   -0.00    6.76
   7   8 -11    4.77    5.13
  -7  -8  11    3.52    6.85
  -7   8  12  100.57   17.71
   7  -8 -12   86.88   16.85
   7   8 -12  101.41   15.52
  -7  -8  12  117.53   17.47
  -7   8  13   -0.00    6.00
   7   8 -13    6.40    5.60
  -7  -8  13   -0.00    7.37
  -7   8  14    3.12    6.85
   7   8 -14    0.81    5.52
  -7   8  15   -0.00    6.36
   7   8 -15   -0.00    4.17
  -7   8  16   33.09   11.00
   7   8 -16   45.35   11.29
  -7  -8  16   35.60   10.96
  -7   8  17    0.00    6.52
   7   8 -17    0.39    5.24
  -7  -8  17    0.71    6.17
  -7   8  18   12.48    8.16
   7   8 -18    3.34    6.75
  -7  -8  18    3.66    7.71
   7   8 -19    7.65    6.87
  -7  -8  19    1.73    7.51
  -7   8  20    5.70    6.39
   7   8 -20   -0.00    6.44
  -7  -8  20   11.55    9.20
  -7   8  21    3.82    6.41
   7   8 -21    1.92    5.54
  -7  -8  21    0.00    7.92
  -7   8  22    9.07    7.07
   7   8 -22   -0.00    6.03
  -7  -8  22   18.15   10.22
  -7   8  23   -0.00    6.70
   7   8 -23    1.81    6.70
  -7  -8  23   11.15    9.68
  -7   8  24    5.88    7.59
   7   8 -24    3.84    6.34
  -7  -8  24    0.64    6.64
  -7   8  25    2.15    6.66
   7   8 -25    7.43    7.92
  -7  -8  25    1.70    8.43
  -7   8  26    5.57    7.75
   7   8 -26    0.00    7.62
  -7  -8  26    5.65    8.29
  -7   8  27    3.47    7.98
   7   8 -27    0.00    5.78
  -7  -8  27    2.39    9.37
  -7   8  28   12.44    9.19
   7   8 -28   12.13    9.18
  -7  -8  28    4.03    8.07
  -7   8  29    0.00    7.49
   7   8 -29    7.67    7.64
  -7  -8  29    0.00    9.02
  -7   8  30    3.55    7.62
   7   8 -30   -0.00    6.80
  -7  -8  30    9.47   10.48
  -7   8  31    0.60    6.85
   7   8 -31    0.12    7.45
  -7  -8  31    0.00    9.17
  -7   8  32    0.00    6.61
   7   8 -32   -0.00    5.86
  -7  -8  32   12.04    9.74
  -7   8  33   -0.00    7.14
   7   8 -33   -0.00    7.47
  -7  -8  33    0.61    6.77
  -7   8  34   -0.00    8.13
   7   8 -34   11.13   10.17
  -7  -8  34    0.50    7.63
  -7   8  35    3.48    8.03
   7   8 -35    4.69    8.30
  -7   9   1   -0.00    6.29
   7  -9  -1    0.00    6.55
   7   9  -1    1.37    3.54
   7  -9  -2   12.65    8.64
   7   9  -2   30.96    6.64
   7  -9  -3    3.47    7.48
   7   9  -3    4.25    4.08
   7  -9  -4   22.63    9.02
   7   9  -4   23.37    6.70
  -7   9   5   -0.00    6.16
   7  -9  -5    2.11    7.29
   7   9  -5   -0.00    4.51
  -7   9   6    9.31    7.88
   7  -9  -6   14.15    8.70
   7   9  -6   26.13    7.14
  -7   9   7   11.99    8.89
   7  -9  -7   15.71    9.04
   7   9  -7    5.42    5.54
  -7  -9   7   18.24    6.64
  -7   9   8   22.25    9.47
  -7   9   8   18.27    9.25
   7  -9  -8   13.36    8.12
   7   9  -8   20.35    7.34
  -7  -9   8   30.64    9.10
  -7   9   9   -0.00    7.19
   7  -9  -9    6.02    7.46
   7   9  -9    2.35    4.72
  -7  -9   9    3.54    5.46
  -7   9  10   86.76   16.81
   7  -9 -10   51.11   13.71
   7   9 -10   63.05   11.68
  -7  -9  10   88.48   14.63
  -7   9  11    0.00    6.67
   7  -9 -11   -0.00    6.31
   7   9 -11   -0.00    5.57
  -7  -9  11   -0.00    6.02
  -7   9  12   -0.00    6.44
   7  -9 -12   -0.00    5.82
   7   9 -12    2.14    5.08
  -7  -9  12   -0.00    5.94
  -7   9  13    5.22    6.19
   7  -9 -13   -0.00    7.32
   7   9 -13    2.77    5.47
  -7  -9  13   -0.00    5.85
  -7   9  14   35.22   10.89
   7  -9 -14   20.91    9.60
   7   9 -14   26.03    9.52
  -7   9  15   -0.00    5.85
   7   9 -15   -0.00    5.47
  -7   9  16    8.99    7.57
   7   9 -16    2.44    5.73
  -7  -9  16    0.51    6.45
  -7   9  17    0.00    6.48
   7   9 -17    2.09    6.03
  -7  -9  17    8.87    8.28
  -7   9  18   10.78    7.57
   7   9 -18   10.12    7.30
  -7  -9  18   10.84    8.92
  -7   9  19   -0.00    7.59
   7   9 -19   -0.00    6.65
  -7  -9  19    1.71    7.25
  -7   9  20   11.04    8.60
   7   9 -20    5.11    6.13
  -7  -9  20    6.96    9.06
  -7   9  21    2.95    6.89
   7   9 -21    0.00    6.97
  -7  -9  21    7.45    8.97
  -7   9  22   -0.00    7.45
   7   9 -22   -0.00    5.93
  -7  -9  22   -0.00    8.46
  -7   9  23    8.07    6.45
   7   9 -23    1.31    6.23
  -7  -9  23    5.98    8.23
  -7   9  24    3.68    6.73
   7   9 -24    2.67    6.45
  -7  -9  24   14.25    9.39
  -7   9  25    1.46    6.76
   7   9 -25   -0.00    6.56
  -7  -9  25    0.35    7.56
  -7   9  26    6.89    8.70
   7   9 -26   16.01    9.02
  -7  -9  26    2.21    8.78
  -7   9  27    0.77    7.09
   7   9 -27    4.47    7.26
  -7  -9  27   -0.00    7.42
  -7   9  28    4.68    7.65
   7   9 -28   -0.00    6.89
  -7  -9  28    1.74    7.18
  -7   9  29   -0.00    7.74
   7   9 -29    5.81    8.21
  -7  -9  29    0.61    9.22
  -7   9  30    8.55    8.20
   7   9 -30   -0.00    7.17
  -7  -9  30    0.96    8.31
  -7   9  31    1.44    7.03
   7   9 -31    0.00    5.90
  -7  -9  31    0.00    8.74
  -7   9  32   -0.00    6.00
   7   9 -32   -0.00    7.73
  -7  -9  32   -0.00   10.04
  -7   9  33    5.33    8.54
   7   9 -33   -0.00    8.69
  -7  -9  33   -0.00    8.43
  -7   9  34   -0.00    6.77
   7   9 -34   -0.00    8.88
   7   9 -35    3.26    8.21
  -7  10   1    5.19    6.52
   7 -10  -1    0.00    5.87
   7  10  -1    5.41    3.89
  -7  10   2   12.31    8.86
   7 -10  -2   18.73    9.35
   7  10  -2   25.70    6.24
  -7  10   3   -0.00    6.07
   7 -10  -3    2.71    7.65
   7  10  -3    0.74    3.70
  -7  10   4    0.11    5.45
   7 -10  -4    0.00    7.84
   7  10  -4    1.22    3.19
  -7  10   5    0.00    6.67
   7 -10  -5    6.08    7.09
   7  10  -5    0.00    4.06
  -7  10   6   52.83   13.67
   7 -10  -6   77.04   15.50
   7  10  -6   66.06   11.09
  -7  10   7    0.68    6.35
   7 -10  -7    0.99    6.68
   7  10  -7    1.40    4.66
  -7  10   8    0.00    6.68
   7 -10  -8   -0.00    7.12
   7  10  -8    1.02    5.36
  -7  10   9    9.80    7.62
   7 -10  -9   -0.00    6.84
   7  10  -9    0.00    4.20
  -7  10  10    0.22    6.03
   7 -10 -10   -0.00    6.40
   7  10 -10    4.99    5.18
  -7  10  11    1.71    6.89
   7 -10 -11    5.93    6.87
  -7  10  12   22.73   10.61
   7 -10 -12   20.06    9.63
   7  10 -12   30.05    9.06
  -7  10  13    9.45    6.88
   7 -10 -13    3.98    6.90
   7  10 -13    1.75    4.66
  -7  10  14    2.40    7.45
   7 -10 -14    0.94    5.57
   7  10 -14    4.83    5.94
  -7  10  15   -0.00    7.35
   7 -10 -15    0.63    5.53
   7  10 -15   -0.00    5.98
  -7 -10  15   -0.00    7.65
  -7  10  16   16.50    8.86
   7 -10 -16   32.79   10.67
   7  10 -16   15.77    8.13
  -7 -10  16   11.89    8.99
  -7  10  17   -0.00    5.85
   7  10 -17   -0.00    6.23
  -7 -10  17    8.22    7.53
  -7  10  18   10.45    7.27
   7  10 -18    4.07    5.62
  -7 -10  18    3.64    6.95
  -7  10  19    1.15    5.63
   7  10 -19   -0.00    7.39
  -7 -10  19    0.55    7.48
  -7  10  20    5.84    7.15
   7  10 -20    5.04    7.32
  -7 -10  20    7.01    8.39
  -7  10  21    6.17    8.09
   7  10 -21    4.26    7.03
  -7 -10  21    0.00    7.62
  -7  10  22   24.53   10.62
   7  10 -22   20.86    9.41
  -7 -10  22    6.94    9.53
  -7  10  23    6.01    8.95
   7  10 -23    4.13    7.04
  -7 -10  23    1.43    6.62
  -7  10  24    2.41    6.48
   7  10 -24    0.00    7.09
  -7 -10  24   -0.00    7.64
  -7  10  25    0.00    6.26
   7  10 -25   21.37    9.48
  -7 -10  25   12.16    9.45
  -7  10  26    2.22    6.47
   7  10 -26    4.89    6.88
  -7 -10  26    5.39    9.90
  -7  10  27   -0.00    5.60
   7  10 -27   -0.00    6.17
  -7 -10  27    6.06    7.91
  -7  10  28    0.00    6.40
   7  10 -28    5.25    7.87
  -7 -10  28    2.17    8.34
  -7  10  29   -0.00    7.18
   7  10 -29    1.22    6.17
  -7 -10  29    1.38    7.69
  -7  10  30    6.44    7.14
   7  10 -30    4.17    6.32
  -7 -10  30   -0.00    7.84
  -7  10  31    7.42    7.74
   7  10 -31    2.04    7.52
  -7 -10  31    7.50    8.97
  -7  10  32    5.66    9.29
   7  10 -32    4.96    8.47
  -7 -10  32    0.00    9.13
  -7  10  33    7.36   10.10
   7  10 -33    0.00    7.46
  -7  11   1    2.99    6.21
   7 -11  -1    2.12    6.20
   7  11  -1    0.00    2.93
  -7  11   2    3.81    6.47
   7 -11  -2    1.35    5.76
   7  11  -2    5.35    3.86
  -7  11   3   -0.00    5.88
   7 -11  -3   -0.00    5.63
   7  11  -3    4.94    4.02
  -7  11   4   10.15    9.02
   7 -11  -4   16.55    8.64
   7  11  -4   15.20    5.21
  -7  11   5    5.35    7.28
   7 -11  -5   10.24    8.26
   7  11  -5   10.10    5.04
  -7  11   6   -0.00    5.24
   7 -11  -6    0.55    6.27
   7  11  -6   -0.00    4.15
  -7  11   7    6.00    8.03
   7 -11  -7    4.26    6.97
   7  11  -7    6.14    4.83
  -7  11   8    7.96    7.90
   7 -11  -8    3.32    7.43
   7  11  -8    6.98    4.75
  -7  11   9    2.92    7.38
   7 -11  -9   -0.00    6.17
   7  11  -9   -0.00    4.48
  -7  11  10    6.68    6.88
   7 -11 -10   16.50    8.68
   7  11 -10   17.58    7.27
  -7  11  11   -0.00    6.30
  -7  11  11    0.00    6.43
   7 -11 -11    5.59    6.35
   7  11 -11    0.32    4.20
  -7  11  12    4.85    7.08
   7 -11 -12    1.90    6.75
   7  11 -12    5.36    5.92
  -7  11  13   -0.00    6.20
   7 -11 -13    6.31    6.77
   7  11 -13   -0.00    4.43
  -7  11  14   18.75    9.15
   7 -11 -14    4.34    6.89
   7  11 -14    3.41    5.66
  -7  11  15   -0.00    6.76
   7 -11 -15    0.00    6.19
   7  11 -15   -0.00    4.82
  -7  11  16    8.49    7.60
   7 -11 -16   -0.00    6.79
   7  11 -16    6.14    7.04
  -7  11  17    0.00    7.61
   7 -11 -17    3.26    6.43
   7  11 -17   11.01    6.11
  -7  11  18    5.77    6.72
   7 -11 -18    9.03    7.58
   7  11 -18    1.63    6.17
  -7  11  19    3.66    6.72
   7 -11 -19    2.37    6.72
   7  11 -19    0.00    5.73
  -7 -11  19    7.06    7.80
  -7  11  20    6.61    7.44
   7  11 -20    3.88    6.78
  -7 -11  20   14.30    8.95
  -7  11  21   -0.00    6.59
   7  11 -21   -0.00    6.32
  -7 -11  21   -0.00    8.77
  -7  11  22   -0.00    5.36
   7  11 -22   -0.00    7.10
  -7 -11  22    5.55    7.54
  -7  11  23   -0.00    6.32
   7  11 -23    1.92    6.69
  -7 -11  23    0.30    5.41
  -7  11  24   14.63    8.56
   7  11 -24    4.25    7.26
  -7 -11  24    7.36    8.73
  -7  11  25    4.00    8.13
   7  11 -25    0.84    6.91
  -7 -11  25   -0.00    8.48
  -7  11  26    1.81    7.06
   7  11 -26    0.00    5.94
  -7 -11  26    0.00    8.24
  -7  11  27    7.15    7.53
   7  11 -27   -0.00    7.78
  -7 -11  27    4.75    8.81
  -7  11  28    9.70    8.34
   7  11 -28   -0.00    6.28
  -7 -11  28    7.35    9.36
  -7  11  29   -0.00    7.06
   7  11 -29    4.01    8.49
  -7 -11  29   -0.00    8.85
  -7  11  30    6.74    8.10
   7  11 -30    0.76    6.67
  -7 -11  30   11.11   10.38
  -7  11  31    0.79    7.25
  -7 -11  31    1.16    9.42
  -7  11  32    4.67    7.48
  -7  12   1    6.80    7.68
   7 -12  -1    0.72    6.25
   7  12  -1    0.48    3.09
  -7  12   2   15.96    8.84
   7 -12  -2   18.63    8.96
   7  12  -2    0.63    4.23
  -7  12   3    1.45    5.59
   7 -12  -3    0.97    6.25
   7  12  -3    1.15    4.15
  -7  12   4    0.01    4.80
   7 -12  -4   -0.00    6.13
   7  12  -4   -0.00    4.19
  -7  12   5    8.70    8.15
   7 -12  -5    3.21    6.83
   7  12  -5    0.00    5.02
  -7  12   6   28.64   11.16
   7 -12  -6   10.88    8.89
   7  12  -6   20.57    6.63
  -7  12   7   -0.00    6.81
   7 -12  -7    4.97    8.19
   7  12  -7   -0.00    5.02
  -7  12   8   -0.00    6.24
   7 -12  -8    7.58    7.28
   7  12  -8    1.92    4.51
  -7  12   9    3.72    8.30
   7 -12  -9   -0.00    6.23
   7  12  -9    2.18    4.60
  -7  12  10    0.13    6.51
   7 -12 -10    3.70    6.81
   7  12 -10    6.35    5.90
  -7  12  11    6.21    6.67
   7 -12 -11   -0.00    5.69
   7  12 -11   -0.00    5.10
  -7  12  12   14.58    8.98
   7 -12 -12    8.60    8.05
   7  12 -12   23.38    7.65
  -7  12  13    0.00    5.91
   7 -12 -13    1.57    6.54
   7  12 -13    4.23    5.34
  -7  12  14    6.10    7.38
   7 -12 -14    5.98    7.38
   7  12 -14    0.00    5.60
  -7  12  15    5.83    7.81
   7 -12 -15   -0.00    6.11
   7  12 -15    3.80    4.41
  -7  12  16   10.32    8.05
   7 -12 -16   11.81    8.94
   7  12 -16    7.86    8.32
  -7  12  17    1.60    7.56
   7 -12 -17   -0.00    6.38
   7  12 -17    0.09    5.46
  -7  12  18   15.40    9.38
   7 -12 -18    2.41    7.65
   7  12 -18    0.00    5.79
  -7  12  19    4.21    9.03
   7 -12 -19    0.38    5.38
   7  12 -19   -0.00    6.10
  -7  12  20   14.06    8.44
   7 -12 -20   14.70    8.49
   7  12 -20   10.53    7.16
  -7  12  21   -0.00    6.26
   7 -12 -21    0.69    6.42
   7  12 -21    4.31    7.46
  -7  12  22    6.77    7.74
   7 -12 -22    2.16    6.55
   7  12 -22    1.73    6.43
  -7  12  23   -0.00    6.72
   7  12 -23   11.56    8.57
  -7  12  24    3.65    7.38
   7  12 -24    2.17    6.61
  -7  12  25   -0.00    7.08
   7  12 -25    2.41    7.45
  -7  12  26    6.34    8.34
   7  12 -26    3.30    7.14
  -7  12  27    0.00    8.05
   7  12 -27    2.82    7.16
  -7 -12  27    5.79    9.28
  -7  12  28    2.27    7.74
  -7 -12  28    8.27    9.93
  -7  12  29   -0.00    6.57
  -7 -12  29    3.53    8.48
  -7  12  30   15.84   10.16
  -7 -12  30   10.31    9.87
  -7  13   1   -0.00    7.46
   7 -13  -1    1.35    7.12
   7  13  -1    1.82    3.21
  -7  13   2    7.29    8.39
   7 -13  -2    0.00    7.05
   7  13  -2    0.00    3.00
  -7  13   3    7.69    7.00
   7 -13  -3    0.99    7.04
   7  13  -3    9.50    4.80
  -7  13   4   32.76   11.35
   7 -13  -4   24.16    9.91
   7  13  -4   29.32    7.41
  -7  13   5    6.22    6.99
   7 -13  -5    9.28    7.63
   7  13  -5    2.00    4.26
  -7  13   6   -0.00    7.06
   7 -13  -6    6.00    7.31
   7  13  -6    3.60    4.71
  -7  13   7    2.09    6.38
   7 -13  -7   -0.00    6.66
   7  13  -7    2.90    4.21
  -7  13   8    6.02    7.49
   7 -13  -8   -0.00    6.66
   7  13  -8    5.23    5.58
  -7  13   9    3.78    7.37
   7 -13  -9    0.00    5.93
   7  13  -9    0.00    4.62
  -7  13  10    4.20    7.81
   7 -13 -10    3.16    7.07
   7  13 -10   12.21    6.80
  -7  13  11    5.86    7.58
   7 -13 -11    1.09    6.77
   7  13 -11    0.00    4.50
  -7  13  12    2.92    7.11
   7 -13 -12    3.57    7.49
   7  13 -12   -0.00    6.00
  -7  13  13    2.61    6.52
   7 -13 -13   -0.00    6.78
   7  13 -13   10.49    6.24
  -7  13  14    4.80    7.62
   7 -13 -14    3.93    7.24
   7  13 -14   17.83    7.73
   7 -13 -15   -0.00    6.01
   7  13 -15    5.58    5.79
  -7  13  16    4.31    8.07
   7 -13 -16    1.68    6.22
   7  13 -16    3.80    5.05
  -7  13  17    6.73    7.97
   7 -13 -17   -0.00    5.78
   7  13 -17   -0.00    5.73
  -7  13  18    4.21    7.48
   7 -13 -18    6.36    7.15
   7  13 -18   -0.00    6.36
  -7  13  19    3.87    7.69
   7 -13 -19   -0.00    6.25
   7  13 -19   -0.00    6.02
  -7  13  20    2.44    7.47
   7 -13 -20    5.25    7.98
   7  13 -20    0.76    6.80
  -7  13  21   -0.00    6.82
   7 -13 -21   -0.00    6.08
   7  13 -21    0.21    6.09
  -7  13  22    0.00    7.64
   7 -13 -22    1.82    6.36
   7  13 -22    0.82    6.55
  -7  13  23    1.81    5.94
   7 -13 -23    2.51    5.20
   7  13 -23    0.00    5.94
  -7  13  24    4.60    7.67
   7 -13 -24    2.70    6.80
  -7  13  25   -0.00    6.24
   7 -13 -25   -0.00    6.76
  -7  13  26   -0.00    5.99
  -7  14   1    5.65    7.49
   7 -14  -1    0.71    7.33
   7  14  -1    2.35    3.47
  -7  14   2    4.73    8.21
   7 -14  -2   12.50    9.32
   7  14  -2   12.30    5.01
  -7  14   3    0.00    7.25
   7 -14  -3    0.00    6.78
   7  14  -3    1.53    3.70
  -7  14   4    0.77    5.83
   7 -14  -4   -0.00    6.48
   7  14  -4   -0.00    3.37
  -7  14   5   -0.00    4.88
   7 -14  -5    1.42    5.78
   7  14  -5    0.31    3.49
  -7  14   6    3.61    7.72
   7 -14  -6    9.11    7.81
   7  14  -6    9.54    5.41
  -7  14   7   12.38    8.86
   7 -14  -7   13.21    9.12
   7  14  -7    4.41    4.86
  -7  14   8    0.87    7.34
   7 -14  -8    1.41    7.03
   7  14  -8    3.75    5.08
  -7  14   9    6.40    8.16
   7 -14  -9    4.15    7.51
   7  14  -9    0.97    5.45
  -7  14  10    3.93    7.64
   7 -14 -10    1.88    8.21
   7  14 -10   10.14    6.41
  -7  14  11    9.94    8.73
   7 -14 -11    0.64    6.28
   7  14 -11    9.23    6.45
  -7  14  12    0.00    6.68
   7 -14 -12   -0.00    6.94
   7  14 -12    0.00    4.76
  -7  14  13   -0.00    5.80
   7 -14 -13   -0.00    6.66
   7  14 -13    0.00    6.22
  -7  14  14    0.31    6.44
   7 -14 -14    6.15    7.00
   7  14 -14    2.23    5.88
  -7  14  15   -0.00    6.66
   7 -14 -15    0.19    7.72
   7  14 -15    4.25    5.16
  -7  14  16    0.00    6.28
   7 -14 -16   12.44    8.43
   7  14 -16    1.19    4.96
   7 -14 -17    4.01    7.12
   7  14 -17   -0.00    4.77
  -7  14  18    4.94    8.86
   7 -14 -18   -0.00    6.30
   7  14 -18    5.49    6.12
  -7  14  19   -0.00    6.75
   7 -14 -19   -0.00    5.87
   7  14 -19   -0.00    6.39
  -7  14  20    0.08    7.58
   7 -14 -20    2.89    6.74
  -7  14  21    0.00    6.45
   7 -14 -21   -0.00    7.49
  -7  14  22   -0.00    6.11
  -7  15   1    0.80    6.56
   7 -15  -1   -0.00    8.61
   7  15  -1   -0.00    3.31
  -7  15   2   -0.00    7.63
   7 -15  -2    6.14    8.93
   7  15  -2    1.30    3.25
  -7  15   3    0.78    7.46
   7 -15  -3   12.70    9.69
   7  15  -3    3.73    4.04
  -7  15   4    2.55    6.10
   7 -15  -4    1.65    7.35
   7  15  -4    0.79    3.45
  -7  15   5    0.00    5.95
   7 -15  -5    1.58    6.85
   7  15  -5    1.59    3.91
  -7  15   6    3.88    7.45
   7 -15  -6   -0.00    6.78
   7  15  -6    0.12    3.82
  -7  15   7    0.50    6.36
   7 -15  -7    1.69    7.10
   7  15  -7    3.31    4.43
  -7  15   8    9.73    7.96
   7 -15  -8   18.42   10.19
   7  15  -8   -0.00    4.34
  -7  15   9   -0.00    7.12
   7 -15  -9   -0.00    6.17
   7  15  -9    3.15    4.78
  -7  15  10    2.30    7.63
   7 -15 -10    0.00    5.21
   7  15 -10    0.00    4.38
  -7  15  11    5.12    7.82
   7 -15 -11   -0.00    7.28
   7  15 -11    2.33    5.53
  -7  15  12    7.45    7.54
   7 -15 -12    5.88    7.99
   7  15 -12    0.00    4.92
  -7  15  13    3.74    7.74
   7 -15 -13   -0.00    7.02
   7  15 -13    0.05    4.80
  -7  15  14    4.63    7.36
   7 -15 -14   -0.00    7.14
   7  15 -14   -0.00    6.08
  -7  15  15   -0.00    6.75
   7 -15 -15    4.78    6.98
  -7  15  16   -0.00    6.73
   7 -15 -16   -0.00    6.72
  -7  15  17   -0.00    5.32
  -7  16   1    1.38    8.96
   7 -16  -1   15.75   10.43
   7  16  -1    3.16    4.03
  -7  16   2    0.00    5.88
   7 -16  -2   -0.00    7.92
   7  16  -2   -0.00    3.84
  -7  16   3    1.24    7.48
   7 -16  -3   -0.00    8.37
   7  16  -3    0.00    3.57
  -7  16   4   -0.00    8.00
   7 -16  -4    7.35    8.34
   7  16  -4    2.35    3.61
  -7  16   5    5.20    8.17
   7 -16  -5    0.56    6.14
   7  16  -5   -0.00    3.99
  -7  16   6   -0.00    6.56
   7 -16  -6    6.91    8.38
   7  16  -6    0.83    4.31
  -7  16   7    0.00    5.10
   7 -16  -7   -0.00    7.68
   7  16  -7    1.49    4.94
  -7  16   8    0.51    5.25
   7 -16  -8    0.00    6.00
   7  16  -8    1.58    4.71
  -7  16   9   -0.00    5.85
   7 -16  -9    2.84    6.81
   7  16  -9   -0.00    4.33
  -7  16  10   -0.00    7.35
   7 -16 -10   -0.00    6.64
  -7  16  11   -0.00    7.05
   7 -16 -11   10.58    8.28
  -7  17   1    2.87    7.09
   7 -17  -1    4.14    8.61
   7  17  -1   -0.00    4.00
   7 -17  -2   -0.00    7.52
   7  17  -2   -0.00    3.60
   7 -17  -3    9.16    8.36
   7  17  -3    1.14    4.29
   7 -17  -4   -0.00    8.63
   7 -17  -5    2.08    7.48
   7 -17  -6    1.51    7.88
  -6   0   1    0.00    3.96
  -6   0   1    0.40    4.43
  -6   0   1   -0.00    5.02
   6   0  -1   -0.00    4.60
   6   0  -1    2.93    5.05
  -6   0   2  311.67   31.09
  -6   0   2  350.27   30.90
   6   0  -2  339.61   30.93
   6   0  -2  360.19   32.24
  -6   0   3   -0.00    4.49
  -6   0   3    0.00    4.04
   6   0  -3   -0.00    4.21
   6   0  -3    0.00    5.52
  -6   0   4   13.28    6.29
  -6   0   4   27.08    6.79
   6   0  -4   13.62    6.33
   6   0  -4   23.79    7.59
  -6   0   5    0.00    5.83
  -6   0   5    2.50    4.94
   6   0  -5   -0.00    4.51
   6   0  -5    0.47    5.27
  -6   0   6 1049.88   86.58
  -6   0   6 1197.25   86.70
   6   0  -6 1073.60   85.92
   6   0  -6 1109.50   87.36
  -6   0   7   -0.00    5.25
  -6   0   7   -0.00    4.76
   6   0  -7   -0.00    4.71
   6   0  -7    0.00    5.37
  -6   0   8   15.45    6.19
  -6   0   8   21.92    6.67
   6   0  -8   16.90    6.39
   6   0  -8    8.72    5.58
  -6   0   9   -0.00    4.58
  -6   0   9    7.60    4.72
   6   0  -9   -0.00    4.22
   6   0  -9    1.39    4.53
  -6   0  10  227.75   25.33
  -6   0  10  231.11   24.45
   6   0 -10  236.35   24.96
   6   0 -10  238.09   26.07
  -6   0  11   -0.00    4.57
  -6   0  11    0.00    4.84
   6   0 -11    0.87    4.59
   6   0 -11    0.00    4.18
  -6   0  12  229.12   26.75
  -6   0  12  257.02   26.65
   6   0 -12  282.96   29.01
  -6   0  13    3.03    5.79
  -6   0  13    0.47    4.32
   6   0 -13   -0.00    4.66
  -6   0  14   92.13   15.11
   6   0 -14   61.94   13.06
  -6   0  15    0.57    5.46
   6   0 -15    0.00    5.11
  -6   0  16  246.38   27.30
   6   0 -16  214.17   26.92
   6   0 -17    1.31    5.11
   6   0 -18  102.55   17.38
  -6   0  19    1.41    6.48
   6   0 -19   -0.00    6.98
  -6   0  20    1.10    6.85
   6   0 -20    2.59    6.05
  -6   0  21    1.83    6.16
   6   0 -21    0.00    6.16
  -6   0  22   56.80   13.63
   6   0 -22   79.07   16.01
  -6   0  23    3.63    6.81
   6   0 -23    4.70    6.25
  -6   0  24   -0.00    7.06
   6   0 -24    2.59    7.68
  -6   0  25   -0.00    7.86
   6   0 -25    9.27    8.76
  -6   0  26   24.72   10.78
   6   0 -26   33.14   12.02
  -6   0  27    0.05    6.72
   6   0 -27    2.76    7.82
  -6   0  28   16.73    9.55
  -6   0  29    9.62    8.79
  -6   0  30    8.13    7.91
  -6   0  31   -0.00    7.64
  -6   0  32   20.64   10.61
  -6   0  33   -0.00    7.50
  -6   0  34   -0.00    7.92
  -6   0  35    0.83    7.60
  -6   0  36   -0.00    7.99
  -6   0  37    0.00    7.81
  -6   0  38   14.62    9.29
  -6   1   1    3.08    5.60
  -6   1   1   11.32    6.22
  -6   1   1    1.94    4.54
   6  -1  -1    0.00    5.32
   6  -1  -1    3.14    5.45
   6  -1  -1    9.15    6.02
   6   1  -1    0.00    4.75
   6   1  -1    2.43    4.87
  -6  -1   1    0.00    4.41
  -6  -1   1    3.18    4.20
  -6   1   2  557.47   47.22
  -6   1   2  580.70   47.82
  -6   1   2  531.01   45.85
   6  -1  -2  515.57   45.60
   6  -1  -2  564.11   47.55
   6   1  -2  556.05   45.31
   6   1  -2  524.07   45.73
  -6  -1   2  536.43   45.67
  -6  -1   2  543.51   44.68
  -6   1   3   22.72    7.28
  -6   1   3   26.15    7.29
   6  -1  -3   35.42    7.79
   6  -1  -3   14.16    7.07
   6   1  -3   20.49    6.78
   6   1  -3   12.86    6.41
  -6  -1   3   15.58    6.22
  -6  -1   3   35.78    7.11
  -6   1   4  689.13   59.81
  -6   1   4  711.98   59.21
   6  -1  -4  786.57   59.96
   6  -1  -4  700.40   60.33
   6   1  -4  734.52   58.51
   6   1  -4  694.45   59.05
  -6  -1   4  761.50   59.64
  -6  -1   4  742.73   58.27
  -6   1   5   99.73   15.00
  -6   1   5   91.99   13.91
   6  -1  -5  123.68   15.21
   6  -1  -5  112.64   15.71
   6   1  -5  107.41   13.90
   6   1  -5   98.16   14.23
  -6  -1   5  138.68   15.64
  -6  -1   5  105.83   13.57
  -6   1   6   79.46   12.93
  -6   1   6   97.97   13.44
   6  -1  -6   63.52   11.65
   6  -1  -6   83.96   13.72
   6   1  -6   87.17   12.59
   6   1  -6   84.10   13.12
  -6  -1   6   65.53   11.75
  -6  -1   6   79.05   11.55
  -6   1   7  212.99   23.04
  -6   1   7  191.93   21.68
   6  -1  -7  209.44   22.26
   6  -1  -7  222.44   23.65
   6   1  -7  200.99   21.56
   6   1  -7  194.18   22.03
  -6  -1   7  174.36   21.24
  -6  -1   7  206.77   21.35
  -6   1   8  649.73   53.99
  -6   1   8  648.24   53.04
   6  -1  -8  616.44   52.48
   6  -1  -8  587.08   53.46
   6   1  -8  644.49   52.62
   6   1  -8  632.40   53.36
  -6  -1   8  586.17   52.50
  -6  -1   8  619.74   51.64
  -6   1   9    3.04    5.12
  -6   1   9   17.84    6.68
   6  -1  -9   16.58    6.94
   6  -1  -9   10.14    7.06
   6   1  -9    7.52    5.31
   6   1  -9    5.60    5.34
  -6  -1   9   14.22    6.40
  -6  -1   9   17.13    6.09
  -6   1  10   92.30   14.13
  -6   1  10   93.38   13.47
   6  -1 -10   87.57   13.03
   6  -1 -10   54.79   11.82
   6   1 -10   57.03   11.41
   6   1 -10   89.60   13.51
  -6  -1  10   57.12   11.43
  -6  -1  10   67.71   11.35
  -6   1  11   13.54    7.35
  -6   1  11    5.91    5.20
   6  -1 -11    2.01    5.48
   6   1 -11   22.85    7.55
   6   1 -11    6.92    6.37
  -6  -1  11    9.73    6.50
  -6  -1  11    4.78    4.93
  -6   1  12  257.98   28.67
  -6   1  12  319.55   29.51
   6  -1 -12  260.57   29.37
   6   1 -12  318.62   30.53
  -6  -1  12  224.47   27.54
  -6   1  13   66.22   11.91
  -6   1  13   41.45    9.55
   6  -1 -13   16.11    8.06
   6   1 -13   44.62   10.64
  -6  -1  13   47.04   10.38
  -6   1  14  115.53   18.55
  -6   1  14  179.26   20.02
   6  -1 -14  142.62   19.85
   6   1 -14  131.15   18.83
  -6  -1  14  136.58   19.17
  -6   1  15   14.55    7.84
  -6   1  15    6.11    5.22
   6  -1 -15    0.00    5.30
   6   1 -15   -0.00    5.02
  -6  -1  15    7.94    6.35
  -6   1  16    5.51    5.73
   6  -1 -16   13.44    7.86
   6   1 -16    0.10    5.55
  -6  -1  16    8.39    7.23
   6  -1 -17   11.42    7.44
   6   1 -17   21.18    8.51
   6  -1 -18  207.95   26.39
   6   1 -18  192.98   25.41
  -6   1  19   25.83    9.83
   6  -1 -19   28.92   10.63
   6   1 -19   25.40   10.00
  -6  -1  19   41.60   11.14
  -6   1  20    3.89    6.57
   6  -1 -20    2.58    6.22
   6   1 -20   -0.00    6.64
  -6  -1  20   -0.00    6.28
  -6   1  21   -0.00    7.01
   6  -1 -21    1.57    6.46
   6   1 -21    3.27    7.12
  -6  -1  21    8.38    6.98
  -6   1  22    0.00    7.14
   6  -1 -22   18.39    9.11
   6   1 -22   25.05   10.83
  -6  -1  22    9.46    9.00
  -6   1  23    0.00    8.24
   6  -1 -23    8.82    7.34
   6   1 -23    8.99    8.86
  -6  -1  23    8.16    8.33
  -6   1  24   20.94    9.79
   6  -1 -24   27.22   11.05
   6   1 -24   -0.00    7.46
  -6  -1  24   19.57    9.23
  -6   1  25    8.31    8.18
   6  -1 -25   -0.00    6.35
  -6  -1  25    1.20    7.62
  -6   1  26    6.66    7.57
   6  -1 -26    3.35    7.71
  -6  -1  26   -0.00    6.67
  -6  -1  27   -0.00    8.54
  -6   1  28   25.90   11.90
  -6  -1  28   21.25   10.91
  -6   1  29    1.28    7.37
  -6  -1  29    4.94    8.50
  -6   1  30   12.84    9.08
  -6  -1  30    0.96    7.54
  -6   1  31    0.00    9.28
  -6  -1  31    9.28    8.57
  -6   1  32   -0.00    8.75
  -6  -1  32    8.49    8.54
  -6   1  33    0.00    8.07
  -6  -1  33   -0.00    6.54
  -6   1  34    5.37    8.53
  -6  -1  34   11.67   10.45
  -6   1  35   -0.00    8.43
  -6  -1  35    3.07    9.05
  -6   1  36    6.08    9.66
  -6  -1  36   -0.00    7.68
  -6   1  37   14.26    9.19
  -6  -1  37   -0.00    7.60
  -6   1  38    0.00    8.14
  -6  -1  38   -0.00    9.17
  -6   2   1    5.18    5.71
  -6   2   1    6.83    5.52
  -6   2   1    1.41    5.13
   6  -2  -1   12.86    6.49
   6  -2  -1    3.88    5.43
   6  -2  -1    6.78    6.17
   6   2  -1    9.70    5.01
   6   2  -1   -0.03    4.57
  -6  -2   1    6.44    4.72
  -6  -2   1    9.46    4.57
  -6  -2   1    2.33    3.18
  -6   2   2   12.32    6.68
  -6   2   2    5.80    5.47
  -6   2   2   12.54    5.98
   6  -2  -2   26.23    7.56
   6  -2  -2   15.71    6.75
   6  -2  -2    4.30    5.63
   6   2  -2    9.85    5.22
   6   2  -2   18.06    5.81
  -6  -2   2   18.41    5.82
  -6  -2   2   10.54    4.53
  -6   2   3    7.53    6.26
  -6   2   3   -0.00    4.49
   6  -2  -3    3.59    5.13
   6  -2  -3    4.06    5.62
   6   2  -3    0.00    4.58
   6   2  -3   -0.00    4.57
  -6  -2   3    5.55    5.31
  -6  -2   3    0.00    4.01
  -6   2   4   80.92   12.66
  -6   2   4   64.79   11.08
   6  -2  -4   58.89   10.89
   6  -2  -4   62.18   11.50
   6   2  -4   48.39    9.07
   6   2  -4   58.71    9.98
  -6  -2   4   52.81    9.49
  -6  -2   4   66.89    9.68
  -6   2   5    9.55    6.30
  -6   2   5   11.28    5.93
   6  -2  -5   18.22    6.73
   6  -2  -5    5.46    6.16
   6   2  -5   16.13    5.82
   6   2  -5   10.10    5.45
  -6  -2   5    8.14    5.04
  -6  -2   5    7.46    4.47
  -6   2   6  289.57   29.11
  -6   2   6  322.52   29.21
   6  -2  -6  279.33   27.99
   6  -2  -6  266.19   28.93
   6   2  -6  276.66   27.06
   6   2  -6  293.96   27.98
  -6  -2   6  265.52   27.35
  -6  -2   6  270.16   26.00
  -6   2   7   37.84    9.73
  -6   2   7   39.08    9.66
   6  -2  -7   45.02    9.73
   6  -2  -7   71.10   12.08
   6   2  -7   42.40    9.06
   6   2  -7   34.05    8.91
  -6  -2   7   56.44   10.24
  -6  -2   7   52.09    8.75
  -6   2   8    2.91    5.35
  -6   2   8   -0.00    4.33
   6  -2  -8    2.67    4.43
   6  -2  -8    2.36    5.14
   6   2  -8    9.12    5.57
   6   2  -8    3.48    4.49
  -6  -2   8    8.37    5.53
  -6  -2   8    0.00    3.85
  -6   2   9   -0.00    4.59
  -6   2   9    1.04    5.11
   6  -2  -9   -0.00    5.28
   6  -2  -9    2.68    5.45
   6   2  -9    0.74    4.79
   6   2  -9    3.97    4.88
  -6  -2   9    1.42    5.10
  -6  -2   9    2.83    4.10
  -6   2  10  383.20   31.02
  -6   2  10  232.09   26.05
   6  -2 -10  245.32   27.47
   6   2 -10  247.06   26.35
   6   2 -10  255.33   26.71
  -6  -2  10  205.81   25.15
  -6   2  11  183.45   23.34
  -6   2  11  229.25   24.41
   6  -2 -11  207.38   24.80
   6   2 -11  218.96   24.04
   6   2 -11  189.38   23.23
  -6  -2  11  219.40   23.80
  -6   2  12   92.98   14.69
  -6   2  12   86.51   13.97
   6  -2 -12  103.53   15.95
   6   2 -12   85.64   14.33
  -6  -2  12   75.94   13.42
  -6   2  13    7.00    6.25
  -6   2  13   -0.00    4.82
   6  -2 -13   15.94    7.44
   6   2 -13    7.97    6.27
  -6  -2  13    6.29    6.24
  -6   2  14   82.77   15.50
  -6   2  14   80.80   14.16
   6  -2 -14   68.55   14.20
   6   2 -14  103.71   15.69
  -6  -2  14  112.43   16.25
  -6   2  15   22.91    8.73
  -6   2  15   39.19    9.64
   6  -2 -15   23.01    9.69
   6   2 -15   35.85   10.02
  -6  -2  15   35.73   10.02
  -6   2  16   57.99   11.92
   6  -2 -16   39.44   11.50
   6   2 -16   68.99   13.33
  -6  -2  16   56.15   12.32
  -6   2  17   16.60    7.30
   6  -2 -17    9.74    6.86
   6   2 -17   17.69    8.13
  -6   2  18    0.00    5.04
  -6   2  18   11.50    6.89
   6  -2 -18   12.28    8.93
   6   2 -18    6.10    6.67
  -6   2  19    5.32    8.05
   6  -2 -19   11.95    8.23
   6   2 -19   10.14    7.80
  -6  -2  19   10.41    8.33
  -6   2  20  153.00   21.69
   6  -2 -20  130.28   21.17
   6   2 -20  142.98   21.32
  -6  -2  20  157.56   22.37
  -6   2  21   -0.00    7.11
   6  -2 -21   -0.00    6.76
   6   2 -21    8.37    7.71
  -6  -2  21    0.00    8.03
  -6   2  22    2.26    6.31
   6  -2 -22   28.64   10.53
  -6  -2  22   12.65    9.14
  -6   2  23   -0.00    6.99
   6  -2 -23   -0.00    6.09
  -6  -2  23   -0.00    7.79
  -6   2  24    5.37    7.64
   6  -2 -24   13.26    9.18
  -6  -2  24    9.83   10.32
  -6   2  25    9.63    9.08
   6  -2 -25    0.00    5.99
  -6  -2  25    1.77    7.43
  -6   2  26   27.59   12.32
  -6  -2  26   17.08   10.13
  -6   2  27    3.77    7.31
   6   2 -27    0.25    4.26
  -6  -2  27    2.17    8.17
  -6   2  28    8.82    8.57
   6   2 -28    3.41    6.91
  -6  -2  28    0.56    7.61
  -6   2  29   -0.00    7.66
   6   2 -29    4.94    6.86
  -6  -2  29    0.00    8.05
  -6   2  30    4.17    7.50
   6   2 -30    1.90    6.19
  -6  -2  30    0.00   11.04
  -6   2  31    4.90    6.68
  -6  -2  31   -0.00    8.51
  -6   2  32    3.30    7.70
  -6  -2  32   10.35    8.80
  -6   2  33   -0.00    7.49
  -6  -2  33    0.00    8.27
  -6   2  34    7.72    8.94
  -6  -2  34    6.03    8.83
  -6   2  35   -0.00    6.88
  -6  -2  35   -0.00    8.16
  -6   2  36   14.03   10.55
  -6  -2  36    3.19    8.65
  -6   2  37   -0.00    7.25
  -6  -2  37   -0.00    7.57
  -6   2  38    3.56    6.88
  -6   3   1    0.89    6.07
  -6   3   1    7.62    5.85
  -6   3   1    0.00    4.81
   6  -3  -1    6.96    6.30
   6  -3  -1    1.04    4.90
   6  -3  -1   -0.00    5.74
   6   3  -1    1.10    3.59
   6   3  -1    4.22    4.29
  -6  -3   1    4.22    4.25
  -6  -3   1    2.67    3.20
  -6  -3   1    0.92    2.81
  -6   3   2   80.87   14.34
  -6   3   2   98.68   15.62
  -6   3   2  127.68   16.18
   6  -3  -2  123.61   16.41
   6  -3  -2  145.53   16.65
   6  -3  -2  111.56   16.12
   6   3  -2  121.34   13.74
   6   3  -2   95.84   12.97
  -6  -3   2  116.18   13.93
  -6  -3   2  120.25   12.38
  -6   3   3  107.79   15.94
  -6   3   3  182.53   18.83
  -6   3   3   97.04   15.06
   6  -3  -3  110.22   15.94
   6  -3  -3  124.23   16.05
   6  -3  -3  118.84   16.65
   6   3  -3  122.46   14.23
   6   3  -3  115.45   14.21
  -6  -3   3  108.32   13.75
  -6  -3   3  112.96   12.57
  -6   3   4   33.16    9.00
  -6   3   4   44.17    9.80
   6  -3  -4   29.78    7.79
   6  -3  -4   39.76    9.69
   6   3  -4   30.05    7.05
   6   3  -4   27.68    7.38
  -6  -3   4   23.94    6.81
  -6  -3   4   45.59    7.24
  -6   3   5   11.43    6.27
  -6   3   5    9.01    5.92
   6  -3  -5    6.33    5.42
   6  -3  -5    8.81    5.53
   6   3  -5    6.10    4.82
   6   3  -5    2.26    4.40
  -6  -3   5    9.41    4.85
  -6  -3   5    7.35    4.40
  -6   3   6   23.20    7.74
  -6   3   6   17.77    7.46
   6  -3  -6   24.55    7.25
   6  -3  -6   24.74    8.12
   6   3  -6   10.15    5.93
   6   3  -6   10.08    5.81
  -6  -3   6   26.02    6.98
  -6  -3   6   11.84    5.01
  -6   3   7   13.21    7.58
  -6   3   7    8.39    6.46
   6  -3  -7   23.29    7.12
   6  -3  -7   16.74    7.14
   6   3  -7   26.45    7.51
   6   3  -7   15.42    6.56
  -6  -3   7   23.68    7.14
  -6  -3   7   33.52    6.96
  -6   3   8  325.20   34.02
  -6   3   8  438.89   36.12
   6  -3  -8  346.16   34.96
   6   3  -8  307.95   32.21
  -6  -3   8  361.42   33.08
  -6   3   9   64.25   11.74
   6  -3  -9   46.96   11.00
   6   3  -9   63.55   11.33
   6   3  -9   42.55    9.38
  -6  -3   9   66.34   11.38
  -6   3  10   16.38    7.26
  -6   3  10   15.78    6.54
   6  -3 -10   20.18    7.23
   6   3 -10   27.46    7.91
   6   3 -10   23.90    7.80
  -6  -3  10   32.09    8.10
  -6   3  11   11.15    7.18
  -6   3  11   10.08    6.61
   6  -3 -11   -0.00    4.35
   6   3 -11    7.23    6.37
   6   3 -11    9.58    5.44
  -6  -3  11    5.23    5.71
  -6   3  12   93.33   14.87
  -6   3  12   64.19   12.48
   6  -3 -12   71.65   13.69
   6   3 -12   68.93   12.54
  -6  -3  12   76.36   13.37
  -6   3  13  113.82   17.41
  -6   3  13  127.16   17.46
   6  -3 -13  125.35   18.57
   6   3 -13  114.12   17.07
  -6  -3  13  110.87   16.70
  -6   3  14  144.27   20.05
  -6   3  14  136.75   19.40
   6  -3 -14  127.54   19.82
   6   3 -14  152.34   19.77
  -6  -3  14  153.74   19.90
  -6   3  15   17.35    8.39
   6  -3 -15    8.60    6.91
   6   3 -15    6.07    6.45
  -6  -3  15    3.35    5.92
  -6   3  16   13.73    7.22
   6  -3 -16   13.90    7.23
   6   3 -16   21.49    8.57
  -6  -3  16   19.44    8.23
  -6   3  17   54.43   11.85
   6  -3 -17   47.60   12.64
   6   3 -17   51.85   12.89
  -6   3  18   93.35   17.12
  -6   3  18  117.26   17.74
   6  -3 -18  101.76   17.97
  -6   3  19   40.43   11.90
  -6   3  19   23.99    9.25
   6  -3 -19   29.68   10.70
  -6  -3  19   32.78   11.29
  -6   3  20    4.77    6.39
  -6   3  20   10.79    6.92
   6  -3 -20    8.43    8.24
  -6  -3  20   -0.00    6.63
  -6   3  21   15.92    8.93
   6  -3 -21    1.79    7.45
  -6  -3  21   -0.00    8.05
  -6   3  22   40.81   11.91
   6  -3 -22   52.10   14.12
  -6  -3  22   26.90   10.91
  -6   3  23    6.39    6.98
   6  -3 -23   21.05    9.81
   6   3 -23   17.20    9.63
  -6  -3  23   10.97    9.72
  -6   3  24   25.29   10.21
   6   3 -24   45.13   12.51
  -6  -3  24   42.79   12.98
  -6   3  25    3.90    7.52
   6   3 -25    2.66    7.44
  -6  -3  25    2.74    7.56
  -6   3  26    5.09    7.59
   6   3 -26   12.21    8.33
  -6  -3  26    4.84    8.09
  -6   3  27    0.74    6.67
   6   3 -27   -0.00    6.04
  -6  -3  27    0.36    8.06
  -6   3  28   12.77    9.18
   6   3 -28   15.11    8.98
  -6  -3  28    7.80    8.65
  -6   3  29    2.21    7.61
   6   3 -29    2.66    7.43
  -6  -3  29    7.87    9.05
  -6   3  30   11.76    9.94
   6   3 -30   13.41    9.64
  -6  -3  30    5.61    7.66
  -6   3  31    1.64    7.08
   6   3 -31   -0.00    6.64
  -6  -3  31    3.69    8.72
  -6   3  32   -0.00    7.62
  -6  -3  32    2.92    7.65
  -6   3  33    1.85    7.37
  -6  -3  33    4.50    6.27
  -6   3  34    0.00    7.68
  -6  -3  34    0.45    7.84
  -6   3  35    0.58    7.87
  -6  -3  35   -0.00    8.39
  -6   3  36   -0.00    7.27
  -6  -3  36   -0.00    7.45
  -6   3  37   -0.00    7.47
  -6  -3  37    1.39    9.19
  -6   3  38    4.96    8.11
  -6   4   1  137.41   20.04
  -6   4   1  165.08   20.25
   6  -4  -1  161.40   20.65
   6  -4  -1  180.81   20.37
   6  -4  -1  167.89   20.94
   6   4  -1  171.70   17.23
   6   4  -1  160.54   17.13
  -6  -4   1  175.60   17.18
  -6  -4   1  172.20   15.28
  -6   4   2   11.77    6.20
  -6   4   2   20.86    7.69
  -6   4   2   13.62    6.08
   6  -4  -2   26.51    8.04
   6  -4  -2   23.83    7.61
   6  -4  -2   21.84    7.64
   6   4  -2   16.64    5.22
   6   4  -2   10.36    4.88
  -6  -4   2   14.96    4.94
  -6  -4   2    7.89    3.69
  -6   4   3    0.00    5.48
  -6   4   3    0.02    4.50
  -6   4   3    4.25    5.17
   6  -4  -3    5.13    6.44
   6  -4  -3   15.69    6.46
   6  -4  -3    3.52    5.22
   6   4  -3    5.64    4.70
   6   4  -3    3.21    4.21
  -6  -4   3    5.38    4.17
  -6  -4   3    4.41    3.35
  -6   4   4   13.34    7.01
  -6   4   4   22.78    7.97
   6  -4  -4    8.30    6.44
   6  -4  -4    7.02    5.93
   6   4  -4   13.12    5.49
   6   4  -4   20.29    5.85
  -6  -4   4   10.43    4.63
  -6  -4   4    4.46    3.08
  -6   4   5  228.44   25.64
  -6   4   5  216.76   24.76
   6  -4  -5  245.83   25.94
   6  -4  -5  246.49   26.31
   6   4  -5  222.58   22.83
   6   4  -5  216.06   22.42
  -6  -4   5  215.56   22.26
  -6  -4   5  224.91   20.83
  -6   4   6  219.54   25.49
  -6   4   6  230.89   25.53
   6  -4  -6  194.20   25.17
   6   4  -6  235.14   23.81
   6   4  -6  221.31   23.44
  -6  -4   6  282.91   24.58
  -6   4   7   57.74   11.65
  -6   4   7   57.98   11.26
   6  -4  -7   79.29   13.57
   6   4  -7   57.54   10.33
   6   4  -7   50.12    9.59
  -6  -4   7   65.40   10.63
  -6   4   8    1.63    5.58
  -6   4   8    0.00    5.09
   6  -4  -8    0.00    4.27
   6   4  -8    7.90    5.79
   6   4  -8    4.42    4.44
  -6  -4   8    4.15    4.52
  -6   4   9   71.72   12.48
  -6   4   9   64.10   11.91
   6  -4  -9   45.76   11.17
   6   4  -9   50.61   10.19
   6   4  -9   38.94    9.47
  -6  -4   9   64.17   10.94
  -6   4  10   30.37    9.19
  -6   4  10   46.73    9.92
   6  -4 -10   33.88    9.98
   6   4 -10   30.85    8.73
   6   4 -10   27.87    7.45
  -6  -4  10   27.57    8.18
  -6   4  11  110.64   17.24
  -6   4  11  138.43   18.58
   6  -4 -11  113.50   17.58
   6   4 -11  123.45   16.92
   6   4 -11  102.67   15.53
  -6  -4  11  127.59   16.93
  -6   4  12   84.26   14.49
  -6   4  12   80.34   14.26
   6  -4 -12   87.20   15.05
   6   4 -12   60.40   11.97
  -6  -4  12   82.63   14.02
  -6   4  13   31.92    9.96
  -6   4  13   25.61    8.69
   6  -4 -13   28.70    9.55
   6   4 -13   23.38    7.89
  -6  -4  13   28.82    9.70
  -6   4  14    1.50    5.79
   6  -4 -14    2.44    5.65
   6   4 -14    0.00    5.08
  -6  -4  14   -0.00    5.78
  -6   4  15   83.33   15.40
   6  -4 -15  116.81   18.19
  -6  -4  15  108.19   17.01
  -6   4  16  135.98   20.13
   6  -4 -16  152.64   21.84
  -6  -4  16  151.91   21.37
  -6   4  17   11.70    7.00
  -6   4  17   11.11    7.35
   6  -4 -17    5.04    7.16
  -6   4  18   35.62   11.08
  -6   4  18   20.23    8.83
   6  -4 -18   49.15   12.67
  -6   4  19  120.63   18.08
  -6   4  19   64.85   14.06
   6  -4 -19   80.92   16.57
  -6  -4  19   64.31   15.00
  -6   4  20  120.96   18.92
  -6   4  20  108.91   17.71
   6  -4 -20   79.85   17.25
   6   4 -20   77.00   15.96
  -6  -4  20   96.93   17.97
  -6   4  21   -0.00    5.00
  -6   4  21    4.55    6.36
   6  -4 -21   10.23    7.90
   6   4 -21    1.88    6.34
  -6  -4  21    3.39    8.33
  -6   4  22    1.73    6.41
   6   4 -22    1.09    6.99
  -6  -4  22   -0.00    7.84
  -6   4  23   -0.00    7.00
   6   4 -23   -0.00    6.34
  -6  -4  23    5.25    8.69
  -6   4  24    4.01    6.28
   6   4 -24    0.00    6.62
  -6  -4  24   -0.00    7.77
  -6   4  25   -0.00    5.95
   6   4 -25    3.79    7.25
  -6  -4  25    5.68    7.34
  -6   4  26    6.09    6.59
   6   4 -26   17.01    9.48
  -6  -4  26    7.12    8.84
  -6   4  27    5.56    7.98
   6   4 -27    1.12    7.40
  -6  -4  27    3.76    9.04
  -6   4  28    4.15    7.77
   6   4 -28    6.69    7.86
  -6  -4  28   -0.00    8.13
  -6   4  29   -0.00    6.33
   6   4 -29   -0.00    7.10
  -6  -4  29    3.46    7.95
  -6   4  30    0.83    6.41
   6   4 -30    8.16    8.43
  -6  -4  30    6.21    8.12
  -6   4  31    1.07    6.13
   6   4 -31    1.85    5.61
  -6  -4  31   -0.00    7.71
  -6   4  32    8.94    9.64
  -6  -4  32    7.87   10.20
  -6   4  33   -0.00    7.33
  -6  -4  33    2.23    9.50
  -6   4  34   -0.00    8.15
  -6  -4  34   -0.00    8.41
  -6   4  35   -0.00    7.71
  -6  -4  35    2.21    8.74
  -6   4  36    4.89    7.71
  -6  -4  36   13.84   10.18
  -6   4  37    8.78    8.42
  -6  -4  37   -0.00    9.69
  -6   4  38   -0.00    6.97
  -6   5   1    8.11    6.43
  -6   5   1   11.17    6.45
   6  -5  -1   14.97    6.74
   6  -5  -1   23.76    8.36
   6   5  -1   20.70    5.56
   6   5  -1   16.14    4.77
  -6  -5   1   15.79    4.52
  -6  -5   1   13.78    3.45
  -6  -5   1   16.57    3.33
  -6   5   2  109.29   16.25
  -6   5   2   89.97   13.85
   6  -5  -2   96.18   14.80
   6  -5  -2   81.09   14.53
   6   5  -2   81.00   10.89
   6   5  -2   79.44   10.63
  -6  -5   2   68.47   10.16
  -6  -5   2   85.53    8.84
  -6   5   3  109.64   17.19
  -6   5   3  101.53   16.35
  -6   5   3  124.68   17.02
   6  -5  -3  112.54   16.92
   6  -5  -3  111.28   17.09
   6   5  -3  122.46   14.27
   6   5  -3  135.29   14.30
  -6  -5   3  117.86   13.79
  -6  -5   3  112.43   11.72
  -6   5   4  103.52   15.79
  -6   5   4   93.45   15.51
  -6   5   4   99.59   15.41
   6  -5  -4  114.00   16.36
   6  -5  -4   83.23   14.80
   6   5  -4   99.98   13.14
   6   5  -4   96.54   12.38
  -6  -5   4  107.39   12.96
  -6   5   5    3.15    5.44
  -6   5   5    2.56    5.40
   6  -5  -5    0.00    5.06
   6  -5  -5    4.07    5.75
   6   5  -5    3.27    4.12
   6   5  -5    0.38    3.86
  -6  -5   5    6.33    4.69
  -6   5   6    0.00    5.65
  -6   5   6    4.86    6.07
   6  -5  -6    6.80    6.33
   6  -5  -6    0.00    5.00
   6   5  -6    1.14    4.61
   6   5  -6    0.00    3.46
  -6  -5   6    0.00    4.44
  -6   5   7   44.96   10.98
  -6   5   7   50.47   11.14
   6  -5  -7   66.42   13.30
   6   5  -7   90.14   12.45
   6   5  -7   59.29    9.90
  -6  -5   7   51.95    9.90
  -6   5   8   61.12   12.12
  -6   5   8   46.70   11.03
   6  -5  -8   57.10   12.22
   6   5  -8   37.21    9.26
   6   5  -8   48.79    9.61
  -6  -5   8   65.46   10.69
  -6   5   9   55.69   12.73
  -6   5   9   65.77   13.32
   6  -5  -9  126.62   17.05
   6   5  -9   73.97   12.31
   6   5  -9  103.32   13.56
  -6  -5   9   64.62   11.82
  -6   5  10   36.52   10.26
  -6   5  10   42.01   10.59
   6  -5 -10   26.65    9.08
   6   5 -10   46.59    9.92
   6   5 -10   48.36    9.88
  -6  -5  10   40.05    9.61
  -6   5  11    0.58    5.84
  -6   5  11    2.61    6.00
   6  -5 -11   -0.00    5.33
   6   5 -11    2.49    4.59
   6   5 -11    0.00    4.01
  -6  -5  11    3.04    5.46
  -6   5  12    5.53    6.31
   6  -5 -12    1.97    5.79
  -6  -5  12    2.41    5.64
  -6   5  13  190.48   25.21
   6  -5 -13  196.15   26.10
  -6  -5  13  270.08   27.35
  -6   5  14  270.65   28.34
   6  -5 -14  188.72   26.05
  -6  -5  14  210.13   25.72
  -6   5  15    4.17    6.98
   6  -5 -15    3.66    6.09
  -6  -5  15    4.06    7.09
  -6   5  16   11.84    7.38
  -6   5  16    0.00    6.93
   6  -5 -16    7.24    6.68
  -6   5  17    4.35    6.19
  -6   5  17    0.00    5.59
   6  -5 -17    0.00    6.20
   6   5 -17    0.00    5.07
  -6   5  18   89.72   16.66
  -6   5  18  103.74   17.44
   6  -5 -18   76.33   16.31
   6   5 -18   83.53   15.33
  -6   5  19   20.62    9.38
  -6   5  19    0.00    6.27
   6  -5 -19   30.15   10.89
   6   5 -19   16.32    8.25
  -6  -5  19   15.59    8.66
  -6   5  20   16.66    8.71
   6   5 -20   15.03    8.09
  -6  -5  20    6.80    8.44
  -6   5  21   -0.00    7.45
   6   5 -21    4.24    6.36
  -6  -5  21    7.55    9.67
  -6   5  22    1.13    6.00
   6   5 -22    0.00    7.01
  -6  -5  22    0.00    8.01
  -6   5  23   10.04    9.20
   6   5 -23   24.74   10.11
  -6  -5  23   15.08    9.28
  -6   5  24   13.30    8.77
   6   5 -24   19.78    9.45
  -6  -5  24    0.00    8.16
  -6   5  25    6.42    7.69
   6   5 -25    5.14    7.46
  -6  -5  25    2.77    7.45
  -6   5  26    0.00    6.49
   6   5 -26    0.28    7.12
  -6  -5  26   -0.00    8.22
  -6   5  27    0.00    7.59
   6   5 -27    3.48    7.51
  -6  -5  27    3.52    7.75
  -6   5  28    2.67    7.16
   6   5 -28   -0.00    7.41
  -6  -5  28   -0.00    7.71
  -6   5  29    4.54    8.09
   6   5 -29   -0.00    7.26
  -6  -5  29   13.50   10.87
  -6   5  30    2.30    7.10
   6   5 -30    6.29    7.98
  -6  -5  30   15.18   10.44
  -6   5  31    6.16    8.13
   6   5 -31    0.00    7.01
  -6  -5  31    0.00    9.32
  -6   5  32   -0.00    6.81
   6   5 -32    4.84    8.47
  -6  -5  32   12.22    9.98
  -6   5  33   -0.00    6.69
  -6  -5  33    0.00    8.45
  -6   5  34   -0.00    8.10
  -6  -5  34   -0.00    9.55
  -6   5  35    0.00    8.64
  -6  -5  35    1.11    9.48
  -6   5  36    0.00    7.18
  -6  -5  36    5.08   10.41
  -6   5  37    0.00    9.06
  -6   5  38    0.99    7.40
  -6   6   1  108.54   17.23
  -6   6   1  150.25   18.24
   6  -6  -1  135.56   18.17
   6   6  -1  132.35   12.83
   6   6  -1  114.50   12.09
  -6  -6   1  137.54   12.74
  -6  -6   1   89.06    8.11
  -6  -6   1   94.07    8.17
  -6   6   2   35.51    9.73
  -6   6   2   40.50   10.00
   6  -6  -2   31.17   10.00
   6  -6  -2   42.64   11.11
   6   6  -2   44.40    7.64
   6   6  -2   29.17    6.35
  -6  -6   2   32.62    6.52
  -6  -6   2   29.20    4.59
  -6  -6   2   37.96    4.70
  -6   6   3   -0.00    4.65
  -6   6   3    5.70    5.38
   6  -6  -3    5.05    6.11
   6  -6  -3    4.55    5.28
   6   6  -3    1.72    3.51
   6   6  -3    0.00    3.23
  -6  -6   3    0.00    3.65
  -6   6   4   12.73    7.55
  -6   6   4   14.40    7.34
  -6   6   4   16.35    7.49
   6  -6  -4   14.93    7.47
   6  -6  -4   37.34   10.00
   6   6  -4    8.48    4.38
   6   6  -4    5.71    4.65
  -6  -6   4   17.07    5.27
  -6   6   5  121.86   18.40
  -6   6   5  140.07   18.55
   6  -6  -5  151.02   19.79
   6  -6  -5  116.73   18.10
   6   6  -5  109.86   14.24
   6   6  -5  105.37   14.02
  -6  -6   5  126.27   15.05
  -6   6   6   54.80   12.56
  -6   6   6   74.88   13.56
   6  -6  -6  109.67   16.18
   6  -6  -6   81.92   14.44
   6   6  -6   91.64   12.20
   6   6  -6   57.86   10.39
  -6  -6   6   81.44   11.72
  -6   6   7   39.61   10.80
  -6   6   7   75.78   13.45
   6  -6  -7   64.54   12.71
   6  -6  -7   53.77   12.23
   6   6  -7   49.36    9.60
   6   6  -7   67.47   10.26
  -6  -6   7   38.99    8.83
  -6   6   8   20.40    8.52
  -6   6   8    7.76    6.66
   6  -6  -8   18.02    8.01
   6   6  -8    9.65    5.57
  -6  -6   8   12.64    6.38
  -6   6   9  118.05   17.11
   6  -6  -9  116.97   17.68
   6   6  -9  101.43   13.71
  -6  -6   9   60.06   12.46
  -6   6  10   79.06   14.52
   6  -6 -10   67.06   14.06
   6   6 -10   86.33   13.08
  -6  -6  10   67.48   12.74
  -6   6  11   65.58   13.24
   6  -6 -11   62.38   13.29
   6   6 -11   77.49   12.65
  -6  -6  11   52.79   11.90
  -6   6  12   53.68   12.72
   6  -6 -12   66.46   13.45
  -6  -6  12   48.43   11.28
  -6   6  13    2.96    5.95
   6  -6 -13   -0.00    5.63
   6   6 -13    0.00    4.49
  -6  -6  13    4.39    6.43
  -6   6  14    0.00    6.43
  -6   6  14    2.41    5.82
   6  -6 -14    0.64    5.63
   6   6 -14    2.46    5.41
  -6  -6  14    5.44    6.85
  -6   6  15   60.99   13.65
  -6   6  15   72.25   14.06
   6  -6 -15   86.13   16.10
   6   6 -15   39.49   10.50
  -6  -6  15   67.25   14.22
  -6   6  16   10.94    8.50
  -6   6  16    0.00    7.41
   6  -6 -16    9.24    7.97
   6   6 -16   13.71    7.00
  -6   6  17    2.86    6.77
   6  -6 -17   13.45    8.28
   6   6 -17    6.30    6.25
  -6   6  18   51.60   12.41
   6   6 -18   27.07    9.28
  -6  -6  18   27.58   10.86
  -6   6  19    0.00    6.13
   6   6 -19   19.66    8.06
  -6  -6  19   11.54    9.60
  -6   6  20    5.29    6.72
   6   6 -20   -0.00    6.11
  -6  -6  20    0.00    8.79
  -6   6  21    4.40    7.27
   6   6 -21   13.27    8.28
  -6  -6  21   22.08   11.14
  -6   6  22    0.00    7.47
   6   6 -22    5.37    7.06
  -6  -6  22    0.00    7.57
  -6   6  23   10.09    7.82
   6   6 -23    0.00    6.08
  -6  -6  23   19.29   10.22
  -6   6  24    0.00    7.20
   6   6 -24   -0.00    5.89
  -6  -6  24   -0.00    8.75
  -6   6  25    7.47    9.26
   6   6 -25    8.73    7.86
  -6  -6  25    7.64    9.42
  -6   6  26    4.45    8.15
   6   6 -26   11.18    8.61
  -6  -6  26    9.16   10.02
  -6   6  27    6.77    8.67
   6   6 -27    4.16    7.27
  -6  -6  27   15.38    9.90
  -6   6  28   14.29    8.84
   6   6 -28    0.00    5.61
  -6  -6  28    0.00    7.60
  -6   6  29   -0.00    7.33
   6   6 -29   -0.00    6.07
  -6  -6  29    5.50    9.26
  -6   6  30   -0.00    6.34
   6   6 -30   -0.00    6.63
  -6  -6  30    6.00    9.39
  -6   6  31    3.34    7.79
   6   6 -31    0.00    7.76
  -6  -6  31   -0.00    9.97
  -6   6  32    3.74    7.42
   6   6 -32   -0.00    5.35
  -6  -6  32    0.00    9.53
  -6   6  33    6.94    7.94
   6   6 -33   -0.00    7.34
  -6  -6  33   -0.00    8.33
  -6   6  34    6.00    8.13
  -6  -6  34    1.47    8.07
  -6   6  35    0.00    8.11
  -6  -6  35   -0.00    9.80
  -6   6  36    8.17    7.95
  -6  -6  36   11.89    9.97
  -6   6  37    2.77    7.98
  -6   7   1   29.66    9.51
  -6   7   1   14.22    6.79
   6   7  -1   14.63    4.60
   6   7  -1   15.79    4.41
  -6  -7   1   12.91    4.25
  -6   7   2   11.87    7.59
  -6   7   2    7.54    6.58
   6   7  -2   13.59    4.94
   6   7  -2   15.55    4.48
  -6  -7   2   11.21    4.61
  -6   7   3  215.32   26.85
  -6   7   3  192.85   25.36
   6   7  -3  252.94   21.92
   6   7  -3  216.26   21.30
  -6  -7   3  229.64   21.71
  -6   7   4   60.39   13.23
  -6   7   4   26.65   10.01
   6  -7  -4   55.38   12.59
   6   7  -4   74.24    9.97
   6   7  -4   53.98    8.86
  -6  -7   4   61.95    9.48
  -6   7   5    9.83    7.40
  -6   7   5   12.40    7.54
   6  -7  -5   22.31    9.22
   6   7  -5   16.49    6.04
  -6  -7   5   20.10    6.31
  -6   7   6   30.97    9.28
   6  -7  -6   13.51    8.38
   6   7  -6   25.27    6.75
  -6  -7   6   11.94    6.30
  -6   7   7   11.35    7.90
   6  -7  -7   16.65    8.26
   6   7  -7   18.29    6.50
  -6  -7   7   18.59    6.87
  -6   7   8   38.08   10.34
   6  -7  -8   17.02    7.71
   6   7  -8   29.58    7.53
  -6  -7   8   14.31    7.16
  -6   7   9  130.39   18.78
   6  -7  -9   83.73   16.28
   6   7  -9  111.39   14.87
  -6  -7   9  110.05   15.98
  -6   7  10    0.00    6.58
   6  -7 -10   -0.00    4.95
   6   7 -10    2.99    4.94
   6   7 -10   -0.00    4.51
  -6  -7  10   -0.00    5.33
  -6   7  11    4.68    6.87
   6  -7 -11    4.16    6.56
   6   7 -11    4.98    5.36
   6   7 -11    0.00    4.92
  -6  -7  11   -0.00    5.64
  -6   7  12    7.88    7.82
  -6   7  12   15.85    8.61
   6  -7 -12    8.54    6.87
   6   7 -12    5.83    6.41
  -6  -7  12   18.65    8.69
  -6   7  13  106.25   18.25
  -6   7  13  121.95   19.05
   6  -7 -13  112.08   19.13
   6   7 -13  123.87   17.30
  -6  -7  13  118.33   18.31
  -6   7  14    1.28    5.59
  -6   7  14    0.57    6.84
   6  -7 -14    2.63    7.14
   6   7 -14    1.09    6.09
  -6  -7  14    0.98    7.12
  -6   7  15    0.94    6.12
   6   7 -15    0.00    6.45
  -6  -7  15    1.38    6.85
  -6   7  16    0.00    6.03
   6   7 -16    1.15    5.54
  -6   7  17    4.57    6.30
   6   7 -17    3.01    6.35
  -6   7  18    0.00    6.15
   6   7 -18    6.64    7.59
  -6  -7  18   -0.00    6.82
  -6   7  19   38.86   12.04
   6   7 -19   50.91   12.12
  -6  -7  19   22.53   10.20
  -6   7  20   -0.00    7.55
   6   7 -20   -0.00    6.66
  -6  -7  20   -0.00    7.87
  -6   7  21    2.76    6.53
   6   7 -21    0.55    5.75
  -6  -7  21    0.00    7.72
  -6   7  22    7.94    7.97
   6   7 -22   -0.00    5.79
  -6  -7  22   -0.00    8.42
  -6   7  23   17.63    8.49
   6   7 -23   11.25    8.08
  -6  -7  23   16.50   10.56
  -6   7  24    0.67    6.91
   6   7 -24   -0.00    5.96
  -6  -7  24   13.53   10.44
  -6   7  25    4.72    7.38
   6   7 -25    6.15    8.38
  -6  -7  25   16.06    9.36
  -6   7  26    0.00    6.67
   6   7 -26    3.91    8.09
  -6  -7  26    0.00    7.16
  -6   7  27    4.46    7.94
   6   7 -27    0.00    6.80
  -6  -7  27   -0.00    8.94
  -6   7  28    4.67    7.24
   6   7 -28    4.45    6.46
  -6  -7  28    8.48   10.57
  -6   7  29    8.08    8.16
   6   7 -29    9.99    8.72
  -6  -7  29    8.50   10.04
  -6   7  30   -0.00    6.66
   6   7 -30   -0.00    6.97
  -6  -7  30    5.76    8.50
  -6   7  31    1.62    7.46
   6   7 -31   -0.00    7.49
  -6  -7  31    5.34    8.76
  -6   7  32    0.44    6.96
   6   7 -32    0.00    6.23
  -6  -7  32    2.17    9.07
  -6   7  33    1.04    7.17
   6   7 -33    2.37    6.68
  -6  -7  33   -0.00    9.72
  -6   7  34    0.75    7.96
   6   7 -34    4.62    8.01
  -6  -7  34    2.14    8.73
  -6   7  35    0.00    7.57
  -6  -7  35    8.58    9.44
  -6   7  36    0.78    6.13
  -6   7  37    0.00    7.00
  -6   8   1  103.61   18.72
  -6   8   1  141.87   19.72
   6   8  -1  120.52   12.65
  -6  -8   1  127.00   13.15
  -6   8   2    4.86    6.16
  -6   8   2    6.00    6.34
   6   8  -2    3.82    3.51
  -6  -8   2    3.37    3.70
  -6   8   3   14.94    8.07
  -6   8   3    3.16    6.37
   6   8  -3    0.41    3.23
  -6  -8   3    0.11    3.27
  -6  -8   3    0.00    1.26
  -6  -8   3    0.86    1.22
  -6   8   4    0.93    5.51
  -6   8   4    0.00    4.75
   6   8  -4   -0.00    3.42
  -6  -8   4    0.00    4.04
  -6   8   5  200.10   25.28
  -6   8   5  182.46   23.96
   6   8  -5  187.78   18.88
  -6  -8   5  157.44   19.12
  -6   8   6    0.57    4.89
  -6   8   6    3.38    6.13
   6  -8  -6    6.33    6.36
   6   8  -6    8.74    4.98
   6   8  -6    8.40    5.21
  -6  -8   6    2.81    5.16
  -6   8   7   64.29   14.05
   6  -8  -7   97.81   16.94
   6   8  -7   71.52   11.14
   6   8  -7   58.26   10.69
  -6  -8   7   77.54   12.56
  -6   8   8    7.26    7.07
  -6   8   8    9.46    6.81
   6  -8  -8    1.38    5.84
   6   8  -8    2.48    4.79
   6   8  -8    2.27    4.65
  -6  -8   8    3.80    6.19
  -6   8   9   98.34   17.17
  -6   8   9   88.30   16.52
   6  -8  -9   89.79   16.41
   6  -8  -9  116.61   18.72
   6   8  -9  104.41   14.06
   6   8  -9   86.31   13.85
  -6  -8   9  104.32   15.39
  -6   8  10   40.57   10.98
  -6   8  10   20.14    9.38
   6  -8 -10   30.17    9.62
   6  -8 -10   29.14    9.98
   6   8 -10   26.30    7.93
   6   8 -10   28.24    7.87
  -6  -8  10   35.25    9.93
  -6   8  11   98.86   16.12
   6  -8 -11   49.81   12.26
   6   8 -11   51.47   11.34
  -6  -8  11   65.18   12.86
  -6   8  12   21.48    8.65
   6   8 -12   10.91    5.71
  -6  -8  12   15.86    8.22
  -6   8  13   10.91    7.29
   6   8 -13    4.86    5.71
  -6  -8  13   -0.00    6.42
  -6   8  14   -0.00    6.24
   6   8 -14    8.70    6.25
  -6  -8  14    4.59    7.35
  -6   8  15   75.36   15.00
   6   8 -15   63.68   13.23
  -6   8  16    5.76    7.23
   6   8 -16   -0.00    6.04
  -6   8  17   10.20    7.11
   6   8 -17   20.30    8.97
  -6  -8  17   21.40   10.38
  -6   8  18    3.76    5.64
   6   8 -18   -0.00    5.83
  -6  -8  18    0.00    7.55
  -6   8  19    9.18    7.86
   6   8 -19   13.98    8.71
  -6  -8  19    4.78    8.22
  -6   8  20    3.43    6.68
   6   8 -20    3.89    5.70
  -6  -8  20    4.58    7.96
  -6   8  21    4.38    7.06
   6   8 -21   17.19    7.86
  -6  -8  21    8.17    7.78
  -6   8  22    0.00    6.45
   6   8 -22    3.55    7.14
  -6  -8  22    0.00    6.87
  -6   8  23    1.12    6.72
   6   8 -23   -0.00    6.77
  -6  -8  23    0.00    8.34
  -6   8  24   -0.00    6.19
   6   8 -24    0.00    7.23
  -6  -8  24    2.87    8.32
  -6   8  25    0.00    6.89
   6   8 -25    5.28    7.26
  -6  -8  25   10.75    9.89
  -6   8  26   -0.00    6.97
   6   8 -26    2.54    6.97
  -6  -8  26   14.03   10.43
  -6   8  27    9.21    8.87
   6   8 -27    0.00    7.11
  -6  -8  27    9.25   10.17
  -6   8  28   -0.00    6.26
   6   8 -28   -0.00    5.81
  -6  -8  28   -0.00    7.99
  -6   8  29    3.41    7.07
   6   8 -29    0.00    6.42
  -6  -8  29    0.00    8.93
  -6   8  30    0.76    6.40
   6   8 -30   -0.00    6.63
  -6  -8  30   -0.00    8.52
  -6   8  31    4.70    7.22
   6   8 -31    6.13    8.41
  -6  -8  31    4.13    9.75
  -6   8  32    3.77    8.51
   6   8 -32    7.63    6.94
  -6  -8  32    6.61    9.18
  -6   8  33    4.56    8.18
   6   8 -33    0.00    7.28
  -6  -8  33    2.65    9.31
  -6   8  34    0.00    7.37
   6   8 -34    0.00    7.33
  -6  -8  34    0.00    8.76
  -6   8  35    0.00    7.92
  -6   8  36    2.42    6.89
  -6   9   1    2.91    6.22
   6  -9  -1    2.89    7.62
  -6   9   2    3.64    6.58
   6  -9  -2   -0.00    5.61
   6   9  -2    4.51    3.70
  -6   9   3  110.86   18.94
   6  -9  -3  114.94   19.52
   6   9  -3  181.55   16.43
  -6  -9   3  117.82   14.90
  -6   9   4   -0.00    6.53
   6  -9  -4    0.00    6.24
   6   9  -4    7.31    5.24
  -6  -9   4    3.38    5.35
   6  -9  -5    0.00    5.19
   6   9  -5    1.68    4.27
  -6  -9   5    5.10    4.99
  -6   9   6    7.60    7.40
   6  -9  -6   14.60    8.12
   6   9  -6    1.07    4.04
  -6  -9   6   11.82    6.11
  -6   9   7   10.68    7.42
   6  -9  -7    7.65    6.51
   6   9  -7    5.65    5.28
  -6  -9   7   14.30    6.61
  -6   9   8   -0.00    5.89
   6  -9  -8    5.98    6.72
   6   9  -8    2.06    4.70
  -6  -9   8    0.00    5.52
  -6   9   9   59.67   14.15
   6  -9  -9   35.42   11.23
   6   9  -9   75.56   11.53
   6   9  -9   68.74   11.91
  -6  -9   9   65.51   12.59
  -6   9  10    0.00    7.27
   6  -9 -10    5.42    7.32
   6   9 -10    0.00    4.74
   6   9 -10    0.00    4.69
  -6  -9  10    0.00    5.65
  -6   9  11    0.00    7.56
   6  -9 -11   -0.00    5.58
   6   9 -11    3.77    5.53
  -6  -9  11   -0.00    7.05
  -6   9  12   12.35    8.14
   6  -9 -12   -0.00    5.62
   6   9 -12   -0.00    5.67
  -6  -9  12    3.90    7.37
  -6   9  13   83.19   15.06
   6  -9 -13   47.73   12.37
   6   9 -13   40.67   10.38
  -6  -9  13   50.92   12.30
  -6   9  14    9.75    7.36
   6   9 -14   11.33    6.78
  -6   9  15    5.41    6.66
   6   9 -15    8.92    6.35
  -6   9  16    0.53    7.82
   6   9 -16   -0.00    6.06
  -6   9  17    0.00    6.65
   6   9 -17    7.36    6.63
  -6  -9  17   15.29    9.43
  -6   9  18   -0.00    7.55
   6   9 -18    4.65    5.99
  -6  -9  18    0.00    6.80
  -6   9  19   28.44   10.64
   6   9 -19   33.33   10.61
  -6  -9  19   14.13    9.69
  -6   9  20    3.66    5.71
   6   9 -20    4.45    6.33
  -6  -9  20   -0.00    8.58
  -6   9  21    1.65    5.78
   6   9 -21    0.00    5.68
  -6  -9  21    1.17    6.70
  -6   9  22   -0.00    6.36
   6   9 -22   -0.00    5.96
  -6  -9  22   -0.00    7.02
  -6   9  23    7.00    7.55
   6   9 -23   27.44   10.15
  -6  -9  23   23.06   11.33
  -6   9  24    1.71    7.15
   6   9 -24   -0.00    6.44
  -6  -9  24    6.79    9.38
  -6   9  25   12.79    7.66
   6   9 -25    7.37    7.55
  -6  -9  25   -0.00    8.99
  -6   9  26    5.76    7.38
   6   9 -26    0.82    6.96
  -6  -9  26    4.87    9.94
  -6   9  27    3.83    7.12
   6   9 -27    3.79    6.74
  -6  -9  27   -0.00    8.65
  -6   9  28    0.00    7.41
   6   9 -28    1.46    7.20
  -6  -9  28    3.82    8.98
  -6   9  29    0.00    8.22
   6   9 -29    9.27    8.99
  -6  -9  29    6.34    9.24
  -6   9  30    0.75    8.02
   6   9 -30    4.22    7.52
  -6  -9  30   -0.00    8.05
  -6   9  31   -0.00    7.19
   6   9 -31   -0.00    6.86
  -6  -9  31    0.00    8.77
  -6   9  32   -0.00    6.72
   6   9 -32    0.00    7.45
  -6  -9  32   14.01   11.45
  -6   9  33    2.56    7.81
   6   9 -33   -0.00    5.91
  -6  -9  33   17.71   11.73
  -6   9  34   -0.00    7.38
   6   9 -34   -0.00    7.95
  -6   9  35    1.86    7.54
   6   9 -35    0.00    8.01
  -6   9  36    2.37    7.56
  -6  10   1   20.89    8.86
   6 -10  -1   28.59   10.01
   6  10  -1   34.70    6.59
  -6  10   2    4.07    6.12
   6 -10  -2   13.33    8.00
   6  10  -2    9.52    4.10
  -6  10   3    2.78    7.25
   6 -10  -3    0.00    5.49
   6  10  -3    1.05    2.97
  -6  10   4    1.64    5.89
   6 -10  -4   -0.00    5.88
   6  10  -4   15.53    5.21
  -6  10   5   29.56   10.78
   6 -10  -5   22.99    9.25
   6  10  -5   29.78    7.07
  -6  10   6    6.12    7.23
   6 -10  -6   -0.00    5.86
   6  10  -6   -0.00    3.78
  -6  10   7    5.93    6.30
   6 -10  -7    8.32    7.61
   6  10  -7   10.55    5.62
  -6  10   8    6.93    7.06
   6 -10  -8    2.81    5.66
   6  10  -8   -0.00    4.37
  -6 -10   8   -0.00    5.26
  -6  10   9   -0.00    4.61
  -6  10   9   -0.00    5.35
   6 -10  -9    0.00    5.45
   6  10  -9   -0.00    4.75
  -6 -10   9    0.39    6.42
  -6  10  10  -11.51    8.64
   6 -10 -10    3.47    5.47
   6  10 -10   -0.00    5.03
  -6 -10  10    0.00    6.25
  -6  10  11   65.71   14.43
   6 -10 -11   59.08   13.86
   6  10 -11   27.44    9.68
  -6 -10  11   65.67   13.23
  -6  10  12    0.00    6.55
   6 -10 -12    1.60    7.20
   6  10 -12   -0.00    4.85
  -6 -10  12   -0.00    6.27
  -6  10  13    6.07    7.64
   6 -10 -13    2.14    5.56
   6  10 -13    8.91    6.60
  -6 -10  13    0.00    6.76
  -6  10  14    2.02    6.80
   6 -10 -14    7.32    6.82
   6  10 -14    8.80    7.24
  -6  10  15   51.92   12.52
   6 -10 -15   29.40    9.87
   6  10 -15   36.88   10.75
  -6  10  16   -0.00    6.27
   6  10 -16    0.00    5.76
  -6 -10  16    7.86    7.75
  -6  10  17   19.30    9.45
   6  10 -17    8.27    7.25
  -6 -10  17   24.35   10.74
  -6  10  18    4.72    6.11
   6  10 -18   -0.00    5.99
  -6 -10  18   -0.00    7.38
  -6  10  19    2.48    7.14
   6  10 -19    2.67    6.06
  -6 -10  19    0.00    7.95
  -6  10  20    5.26    6.49
   6  10 -20   -0.00    6.66
  -6 -10  20   -0.00    7.25
  -6  10  21   19.01    9.82
   6  10 -21   29.99   10.38
  -6 -10  21   28.37   11.37
  -6  10  22    4.81    7.21
   6  10 -22    1.32    6.66
  -6 -10  22   -0.00    8.31
  -6  10  23   -0.00    6.40
   6  10 -23   -0.00    5.53
  -6 -10  23   -0.00    7.90
  -6  10  24    7.27    8.34
   6  10 -24    1.32    5.55
  -6 -10  24    0.73    7.34
  -6  10  25    5.02    6.28
   6  10 -25   -0.00    6.17
  -6 -10  25    2.13    9.39
  -6  10  26   -0.00    5.65
   6  10 -26   -0.00    6.13
  -6 -10  26   -0.00    9.19
  -6  10  27    0.00    6.39
   6  10 -27   16.02    8.82
  -6 -10  27   -0.00    8.80
  -6  10  28    0.95    7.68
   6  10 -28    2.88    7.27
  -6 -10  28    0.00    8.36
  -6  10  29   -0.00    7.44
   6  10 -29    1.84    7.25
  -6 -10  29    5.65    9.83
  -6  10  30   -0.00    7.01
   6  10 -30    2.41    7.19
  -6 -10  30   -0.00    9.29
  -6  10  31    2.86    7.98
   6  10 -31    2.75    8.44
  -6 -10  31   -0.00    8.67
  -6  10  32    0.54    7.46
   6  10 -32   -0.00    7.10
  -6 -10  32   -0.00    8.86
  -6  10  33    0.00    6.44
   6  10 -33    1.90    8.12
  -6 -10  33    3.06    8.90
  -6  10  34   -0.00    7.41
   6  10 -34    4.12    7.65
  -6  10  35   12.92    9.01
   6  10 -35    0.26    7.22
  -6  11   1    0.00    5.21
   6 -11  -1   -0.00    6.63
   6  11  -1    7.41    3.79
  -6  11   2   -0.00    5.64
   6 -11  -2    5.10    6.36
   6  11  -2    1.23    3.26
  -6  11   3   16.60    8.61
   6 -11  -3    3.82    6.41
   6  11  -3   35.37    6.95
  -6  11   4   -0.00    6.50
   6 -11  -4    0.00    7.06
   6  11  -4    1.12    3.72
  -6  11   5    0.84    5.74
   6 -11  -5    1.72    7.21
   6  11  -5    0.35    3.63
  -6  11   6    2.83    5.70
   6 -11  -6    4.66    6.67
   6  11  -6   -0.00    3.26
  -6  11   7    8.47    8.35
   6 -11  -7    4.98    6.55
   6  11  -7   10.50    5.34
  -6  11   8   11.42    8.11
   6 -11  -8    9.77    7.11
   6  11  -8    0.00    4.66
  -6  11   9   25.87    9.27
   6 -11  -9   23.49    9.50
   6  11  -9   33.27    8.15
  -6  11  10    4.19    6.92
   6 -11 -10    4.24    7.04
   6  11 -10    4.94    4.83
  -6  11  11    6.18    7.64
   6 -11 -11   -0.00    5.18
   6  11 -11   -0.00    4.94
  -6  11  12    0.41    7.48
   6 -11 -12    0.00    7.03
   6  11 -12    0.00    5.06
  -6  11  13   20.99    9.63
   6 -11 -13    2.51    6.34
   6  11 -13   25.73    8.42
  -6  11  14   -0.00    5.82
   6 -11 -14    5.31    6.29
   6  11 -14   -0.00    5.53
  -6  11  15    3.91    7.26
   6 -11 -15    8.50    8.44
   6  11 -15    4.12    5.64
  -6 -11  15   24.53   10.60
  -6  11  16    2.53    5.65
   6 -11 -16   -0.00    6.65
   6  11 -16    2.33    4.53
  -6 -11  16    1.45    6.65
  -6  11  17   30.88   10.80
   6 -11 -17   18.10    9.03
   6  11 -17   13.61    8.15
  -6 -11  17    7.38    7.65
  -6  11  18   -0.00    6.12
   6 -11 -18    5.72    6.13
   6  11 -18   -0.00    5.57
  -6 -11  18    6.69    8.66
  -6  11  19   11.55    8.17
   6  11 -19    7.26    7.18
  -6 -11  19    8.34    9.00
  -6  11  20    3.35    5.90
   6  11 -20    0.22    5.18
  -6 -11  20   -0.00    7.75
  -6  11  21    1.92    5.44
   6  11 -21    0.57    6.31
  -6 -11  21    3.23    8.14
  -6  11  22    0.00    7.02
   6  11 -22    0.01    5.51
  -6 -11  22    4.33    7.86
  -6  11  23   19.38   10.08
   6  11 -23   12.98    8.22
  -6 -11  23    3.13    8.52
  -6  11  24    0.00    7.12
   6  11 -24    0.00    6.06
  -6 -11  24   -0.00    7.93
  -6  11  25    4.06    7.67
   6  11 -25   -0.00    6.56
  -6 -11  25   -0.00    9.14
  -6  11  26    0.00    5.63
   6  11 -26    3.68    6.95
  -6 -11  26    3.24    9.20
  -6  11  27   -0.00    5.84
   6  11 -27    8.30    7.72
  -6 -11  27    5.13    8.57
  -6  11  28    7.41    6.97
   6  11 -28    0.74    6.91
  -6 -11  28    7.01    8.01
  -6  11  29    0.00    6.02
   6  11 -29    3.75    7.03
  -6 -11  29   12.06   11.12
  -6  11  30    0.63    5.76
   6  11 -30    0.00    7.26
  -6 -11  30   -0.00    8.17
  -6  11  31    2.54    6.63
   6  11 -31   -0.00    7.33
  -6 -11  31    0.00    9.89
  -6  11  32    0.34    7.40
   6  11 -32    3.78    8.19
  -6 -11  32   13.04   10.73
  -6  12   1   14.10    8.72
   6 -12  -1   25.72   10.19
   6  12  -1   29.57    6.33
  -6  12   2    0.00    5.90
   6 -12  -2    3.74    6.91
   6  12  -2    2.20    3.49
  -6  12   3    1.34    5.48
   6 -12  -3    0.00    5.89
   6  12  -3    3.91    3.96
  -6  12   4    4.08    6.60
   6 -12  -4    0.00    5.61
   6  12  -4    3.05    4.02
  -6  12   5   37.22   12.30
   6 -12  -5   13.19    8.40
   6  12  -5   27.03    6.90
  -6  12   6    0.00    7.25
   6 -12  -6    4.97    7.11
   6  12  -6   -0.00    4.66
  -6  12   7   15.87    8.85
   6 -12  -7   -0.00    7.06
   6  12  -7   -0.00    4.70
  -6  12   8   -0.00    5.83
   6 -12  -8    3.33    7.01
   6  12  -8    2.26    4.79
  -6  12   9    2.70    6.44
   6 -12  -9    4.32    6.07
   6  12  -9   14.01    5.96
  -6  12  10    3.06    6.56
   6 -12 -10   -0.00    5.82
   6  12 -10    1.78    4.73
  -6  12  11    9.50    7.59
   6 -12 -11   12.04    8.73
   6  12 -11   14.67    6.81
   6 -12 -12   -0.00    5.53
   6  12 -12   -0.00    5.16
  -6  12  13    0.49    6.37
   6 -12 -13    6.62    6.79
   6  12 -13   -0.00    5.16
  -6  12  14    1.38    7.24
   6 -12 -14    0.00    5.63
   6  12 -14   -0.00    5.45
  -6  12  15    5.34    7.27
   6 -12 -15    4.13    6.98
   6  12 -15   24.71    8.56
  -6  12  16   -0.00    6.83
   6 -12 -16    6.53    7.97
   6  12 -16    0.36    5.82
  -6  12  17    4.55    8.29
   6 -12 -17    3.04    6.42
   6  12 -17   15.55    7.58
  -6  12  18   -0.00    6.05
   6 -12 -18    1.71    6.21
   6  12 -18   -0.00    6.58
  -6  12  19    4.26    6.62
   6 -12 -19    4.76    6.59
   6  12 -19    7.36    7.62
  -6  12  20    0.00    5.32
   6 -12 -20    1.39    6.06
   6  12 -20    0.00    6.40
  -6 -12  20    3.20    9.31
  -6  12  21    4.04    6.38
   6 -12 -21   12.49    9.03
   6  12 -21    0.00    5.83
  -6 -12  21   11.01   10.39
  -6  12  22    0.66    5.81
   6  12 -22   -0.00    5.77
  -6 -12  22    2.35    7.88
  -6  12  23    4.01    6.77
   6  12 -23   -0.00    6.65
  -6 -12  23    7.73    8.82
  -6  12  24    0.90    6.37
   6  12 -24   -0.00    6.75
  -6 -12  24   -0.00    8.55
  -6  12  25   13.71    9.01
   6  12 -25    0.00    6.28
  -6 -12  25    0.00    8.38
  -6  12  26    7.57    8.00
   6  12 -26   -0.00    7.26
  -6 -12  26    0.00    7.92
  -6  12  27    1.63    6.61
   6  12 -27   -0.00    6.72
  -6 -12  27    0.92    8.95
  -6  12  28    0.00    7.36
   6  12 -28    6.30    7.55
  -6 -12  28    8.05    9.85
   6  12 -29   -0.00    7.05
  -6 -12  29   -0.00    8.98
  -6 -12  30    4.13    9.97
  -6 -12  31   -0.00    9.02
  -6  13   1    6.46    7.55
   6 -13  -1    5.83    8.42
   6  13  -1    5.74    4.11
  -6  13   2    2.55    7.09
   6 -13  -2    4.28    6.99
   6  13  -2    4.90    3.76
  -6  13   3   35.89   11.10
   6 -13  -3   21.81   10.14
   6  13  -3   32.52    7.56
  -6  13   4   14.09    8.03
   6 -13  -4    4.90    6.61
   6  13  -4    5.46    4.60
  -6  13   5    5.47    7.52
   6 -13  -5    4.93    5.90
   6  13  -5    3.65    4.20
  -6  13   6   10.48    7.87
   6 -13  -6    3.92    6.61
   6  13  -6    7.07    4.65
  -6  13   7    8.77    7.75
   6 -13  -7    1.27    7.34
   6  13  -7    6.47    5.56
  -6  13   8    6.69    6.52
   6 -13  -8    1.13    6.97
   6  13  -8    9.11    5.46
  -6  13   9   19.60    9.35
   6 -13  -9   22.17    9.74
   6  13  -9    6.44    5.81
  -6  13  10    0.00    6.97
   6 -13 -10   -0.00    6.81
   6  13 -10    0.00    4.21
  -6  13  11   -0.00    6.53
   6 -13 -11    4.73    6.39
   6  13 -11   -0.00    4.30
  -6  13  12    4.73    7.16
   6 -13 -12   -0.00    5.50
   6  13 -12    5.26    5.16
  -6  13  13    5.67    6.38
   6 -13 -13   10.81    8.35
   6  13 -13    5.83    6.25
   6 -13 -14    2.74    6.70
   6  13 -14    3.92    6.09
   6 -13 -15    7.13    7.16
   6  13 -15    5.78    5.88
  -6  13  16    3.23    6.96
   6 -13 -16   -0.00    6.78
   6  13 -16   -0.00    5.87
  -6  13  17   -0.00    8.18
   6 -13 -17    0.00    6.52
   6  13 -17    1.88    5.73
  -6  13  18    1.86    6.86
   6 -13 -18   -0.00    6.46
   6  13 -18    1.32    5.63
  -6  13  19    5.13    8.49
   6 -13 -19    0.00    7.15
   6  13 -19    4.77    6.33
  -6  13  20   -0.00    6.78
   6 -13 -20    6.21    7.89
   6  13 -20   -0.00    7.28
  -6  13  21   -0.00    6.97
   6 -13 -21    0.00    5.30
   6  13 -21    7.69    6.86
  -6  13  22    6.04    7.25
   6 -13 -22   -0.00    5.51
   6  13 -22    0.00    6.25
  -6  13  23   -0.00    7.03
   6  13 -23   15.70    9.01
  -6  13  24    8.95    7.40
   6  13 -24    0.00    6.45
   6  13 -25    5.92    6.56
  -6 -13  29    7.57    9.58
  -6 -13  30    6.48    9.69
  -6  14   1   17.77   10.15
   6 -14  -1   -0.00    6.72
   6  14  -1    9.26    4.64
  -6  14   2    2.71    6.60
   6 -14  -2    1.19    6.00
   6  14  -2    2.56    3.83
  -6  14   3    6.33    7.61
   6 -14  -3   10.28    6.94
   6  14  -3   -0.00    3.74
  -6  14   4    0.98    6.17
   6 -14  -4    4.96    6.79
   6  14  -4    7.43    4.72
  -6  14   5   22.62    9.63
   6 -14  -5    9.52    8.39
   6  14  -5   21.92    6.50
  -6  14   6    3.44    6.02
   6 -14  -6   12.89    8.40
   6  14  -6   13.35    5.71
  -6  14   7   14.87    9.14
   6 -14  -7    2.48    5.77
   6  14  -7    6.35    5.34
  -6  14   8    3.57    7.64
   6 -14  -8   -0.00    6.25
   6  14  -8   -0.00    4.51
  -6  14   9    4.63    7.62
   6 -14  -9    7.99    7.69
   6  14  -9    7.90    5.75
  -6  14  10    9.26    7.40
   6 -14 -10    2.72    8.09
   6  14 -10    3.99    5.30
  -6  14  11   10.71    7.70
   6 -14 -11    2.62    8.21
   6  14 -11    2.11    5.62
  -6  14  12    6.23    6.74
   6 -14 -12    6.16    7.10
   6  14 -12    0.72    5.12
  -6  14  13    5.68    7.01
   6 -14 -13    1.47    5.67
   6  14 -13   -0.00    5.63
  -6  14  14    0.79    5.37
   6 -14 -14   -0.00    6.62
   6  14 -14    0.09    4.89
  -6  14  15   -0.00    6.30
   6 -14 -15    3.32    6.65
   6  14 -15    9.83    6.80
   6 -14 -16    1.93    5.99
   6  14 -16    3.62    5.67
   6 -14 -17    0.00    6.98
   6  14 -17    5.48    6.16
  -6  14  18    4.42    7.52
   6 -14 -18   -0.00    6.18
   6  14 -18    3.51    6.39
  -6  14  19    2.80    7.23
   6  14 -19   -0.00    6.10
   6  14 -20    6.69    6.69
   6  14 -21    2.72    7.26
  -6  15   1    0.00    6.84
   6 -15  -1   -0.00    6.57
   6  15  -1    3.79    3.86
  -6  15   2    2.56    6.86
   6 -15  -2    0.29    6.93
   6  15  -2    0.00    3.03
  -6  15   3    2.47    7.04
   6 -15  -3    1.16    6.76
   6  15  -3    4.51    4.26
  -6  15   4   -0.00    7.44
   6 -15  -4    1.56    6.84
   6  15  -4    3.07    3.90
  -6  15   5    4.72    7.04
   6 -15  -5    2.08    7.02
   6  15  -5   -0.00    3.50
  -6  15   6    1.89    6.38
   6 -15  -6    0.00    6.60
   6  15  -6    4.36    4.46
  -6  15   7   -0.00    6.45
   6 -15  -7   -0.00    6.43
   6  15  -7    3.16    4.05
  -6  15   8    3.18    7.43
   6 -15  -8    1.34    6.26
   6  15  -8    4.77    5.61
  -6  15   9   -0.00    6.36
   6 -15  -9    0.62    5.74
   6  15  -9    3.41    5.63
  -6  15  10    3.13    7.44
   6 -15 -10    6.20    6.60
   6  15 -10    0.00    5.29
  -6  15  11    8.71    6.47
   6 -15 -11    0.65    7.50
   6  15 -11    7.41    5.68
  -6  15  12    9.32    8.13
   6 -15 -12    3.29    7.37
   6  15 -12   -0.00    5.68
  -6  15  13   -0.00    6.13
   6 -15 -13    2.73    7.26
   6  15 -13    0.74    5.64
  -6  15  14    0.00    7.25
   6  15 -14    3.98    5.67
  -6  15  15    0.00    7.24
   6  15 -15   -0.00    5.01
  -6  15  16    2.08    5.85
   6  15 -16    5.74    5.25
  -6  15  17   -0.00    6.30
   6  15 -17   -0.00    5.78
  -6  16   1    3.31    6.71
   6 -16  -1    4.06    8.00
   6  16  -1    0.00    3.38
  -6  16   2    0.00    7.30
   6 -16  -2    0.13    6.71
   6  16  -2    4.37    4.33
  -6  16   3    0.46    7.01
   6 -16  -3   -0.00    7.60
   6  16  -3    0.00    3.66
  -6  16   4    1.55    7.38
   6 -16  -4   -0.00    7.00
   6  16  -4   -0.00    3.42
  -6  16   5    0.00    5.68
   6 -16  -5    0.49    6.98
   6  16  -5    0.00    3.87
  -6  16   6    2.20    5.58
   6 -16  -6    0.67    6.11
   6  16  -6   -0.00    4.02
  -6  16   7    2.42    5.54
   6 -16  -7   10.90    8.44
   6  16  -7   -0.00    3.83
  -6  16   8    1.15    5.89
   6 -16  -8    2.19    7.03
   6  16  -8    1.10    4.35
  -6  16   9   -0.00    5.61
   6  16  -9   -0.00    4.61
  -6  16  10   -0.00    8.78
   6  16 -10   -0.00    4.80
  -6  16  11    8.65    7.53
   6  16 -11    4.55    4.47
  -6  16  12    2.86    7.32
   6  16 -12    1.97    5.02
  -6  16  13    0.66    6.04
  -6  17   1   -0.00    7.57
   6 -17  -1    2.91    7.66
   6  17  -1    3.07    4.47
  -6  17   2    3.77    6.75
   6 -17  -2    3.63    7.12
   6  17  -2   -0.00    4.00
  -6  17   3    7.86    7.85
   6  17  -3    4.95    4.40
  -6  17   4    8.01    8.15
   6  17  -4    3.20    4.51
  -6  17   5    7.24    7.91
   6  17  -5   -0.00    4.25
   6  17  -6    0.55    4.06
  -5   0   1    1.33    4.27
  -5   0   1    0.14    3.72
  -5   0   1    1.99    3.49
   5   0  -1   -0.00    3.90
   5   0  -1    0.58    3.82
  -5   0   2   -0.00    4.41
  -5   0   2    2.30    4.57
   5   0  -2   -0.00    4.01
   5   0  -2   -0.00    4.94
  -5   0   3   59.62   10.57
  -5   0   3   76.55   10.67
   5   0  -3   79.62   10.89
   5   0  -3   96.17   12.43
  -5   0   4   -0.00    5.07
  -5   0   4    0.34    3.72
   5   0  -4   -0.00    4.60
   5   0  -4    5.55    5.47
  -5   0   5 2575.17  167.95
  -5   0   5 2214.18  165.88
   5   0  -5 2231.86  165.97
   5   0  -5 2065.69  166.24
  -5   0   6    0.00    5.28
  -5   0   6   -0.00    4.62
   5   0  -6    2.99    5.12
   5   0  -6    2.78    5.28
  -5   0   7   43.35    8.80
  -5   0   7    7.86    5.59
   5   0  -7   54.76    9.23
   5   0  -7    0.00    5.72
  -5   0   8    4.46    5.22
  -5   0   8   -0.00    4.45
   5   0  -8   -0.00    5.13
   5   0  -8    6.99    5.49
  -5   0   9  535.28   46.34
  -5   0   9  558.45   45.94
   5   0  -9  545.59   46.02
   5   0  -9  501.28   46.19
  -5   0  10   -0.00    5.58
  -5   0  10   -0.00    4.84
   5   0 -10    0.35    5.24
   5   0 -10    6.24    5.24
  -5   0  11   35.79    8.89
  -5   0  11   20.28    7.36
   5   0 -11   16.53    7.38
   5   0 -11   40.71    9.28
  -5   0  12   -0.00    5.19
  -5   0  12   -0.00    4.66
   5   0 -12   -0.00    4.91
   5   0 -12    0.00    5.55
  -5   0  13    0.00    5.30
  -5   0  13    0.00    4.48
   5   0 -13    7.59    6.07
   5   0 -13    0.00    4.50
  -5   0  14   -0.00    4.90
  -5   0  14    0.00    4.67
   5   0 -14    2.74    5.82
  -5   0  15  118.87   17.87
  -5   0  15  157.23   18.54
   5   0 -15  140.08   19.32
  -5   0  16   -0.00    4.71
  -5   0  16   -0.00    4.74
   5   0 -16    4.37    5.43
  -5   0  17   75.40   14.19
  -5   0  17   76.04   12.61
   5   0 -17   55.05   12.73
  -5   0  18    0.96    4.40
   5   0 -18    0.21    5.50
  -5   0  19  119.17   17.97
   5   0 -19  153.90   21.29
   5   0 -20    4.56    6.76
  -5   0  21  139.91   21.10
   5   0 -21  145.71   21.71
  -5   0  22   -0.00    6.57
   5   0 -22    2.58    6.17
  -5   0  23   -0.00    6.82
   5   0 -23    5.94    7.18
  -5   0  24    0.66    6.57
   5   0 -24    0.00    7.73
  -5   0  25   14.23    9.51
   5   0 -25   20.62   11.09
  -5   0  26   -0.00    6.50
   5   0 -26   -0.00    7.25
  -5   0  27   21.24    9.70
   5   0 -27    2.81    7.51
  -5   0  28    0.84    6.86
  -5   0  29    0.00    8.52
  -5   0  30   -0.00    7.00
  -5   0  31   23.86   11.00
  -5   0  32    7.47    8.87
  -5   0  33   -0.00    7.31
  -5   0  34   -0.00    7.93
  -5   0  35    0.00    9.69
  -5   0  36   -0.00    8.72
  -5   0  37   -0.00    9.09
  -5   0  38    1.70    7.92
  -5   0  39    4.36    8.68
  -5   1   1  402.13   38.23
  -5   1   1  447.41   38.98
  -5   1   1  474.27   38.55
   5  -1  -1  443.28   38.92
   5  -1  -1  443.40   38.13
   5  -1  -1  470.73   39.40
   5   1  -1  452.72   37.20
   5   1  -1  443.39   37.60
  -5  -1   1  440.94   37.49
  -5  -1   1  458.78   36.92
  -5   1   2    1.39    4.70
  -5   1   2    0.47    4.50
   5  -1  -2    2.52    4.74
   5  -1  -2    4.80    4.70
   5   1  -2    2.93    4.20
   5   1  -2    5.27    4.69
  -5  -1   2    3.17    4.57
  -5  -1   2    1.97    3.90
  -5   1   3  457.35   40.12
  -5   1   3  482.78   39.90
   5  -1  -3  519.12   40.37
   5  -1  -3  447.65   40.26
   5   1  -3  430.15   38.27
   5   1  -3  455.53   39.21
  -5  -1   3  434.63   38.72
  -5  -1   3  507.84   38.98
  -5   1   4   12.85    5.77
  -5   1   4    5.41    4.98
   5  -1  -4   11.41    5.58
   5  -1  -4    0.00    4.77
   5   1  -4    5.87    4.69
   5   1  -4    6.71    4.84
  -5  -1   4    5.75    5.09
  -5  -1   4    7.27    4.46
  -5   1   5   98.28   14.06
  -5   1   5  167.26   16.00
   5  -1  -5  103.25   13.58
   5  -1  -5   85.24   13.49
   5   1  -5  108.06   13.23
   5   1  -5   87.43   12.99
  -5  -1   5   93.81   13.08
  -5  -1   5  108.42   13.04
  -5   1   6  452.36   41.63
   5  -1  -6  462.70   41.10
   5  -1  -6  472.12   42.19
   5   1  -6  491.86   41.09
   5   1  -6  518.06   42.03
  -5  -1   6  497.51   41.60
  -5  -1   6  489.98   40.63
  -5   1   7  611.90   50.68
  -5   1   7  631.78   50.40
   5  -1  -7  610.44   51.10
   5   1  -7  563.75   49.20
   5   1  -7  619.18   50.44
  -5  -1   7  570.49   49.53
  -5  -1   7  591.24   48.90
  -5   1   8   -0.00    5.72
  -5   1   8   -0.00    4.74
   5  -1  -8    2.83    5.19
   5  -1  -8    1.69    5.85
   5   1  -8   -0.00    5.25
   5   1  -8    0.00    5.44
  -5  -1   8    2.49    5.44
  -5  -1   8    0.00    4.17
  -5   1   9   31.81    8.85
  -5   1   9   38.89    8.94
   5  -1  -9   53.45    9.91
   5  -1  -9   51.37   10.34
   5   1  -9   41.80    9.20
   5   1  -9   33.97    9.24
  -5  -1   9   33.89    8.46
  -5  -1   9   41.25    8.41
  -5   1  10    2.93    5.39
  -5   1  10   -0.00    4.37
   5  -1 -10    6.88    5.93
   5  -1 -10    2.07    5.81
   5   1 -10    0.00    5.55
   5   1 -10    2.69    5.28
  -5  -1  10   -0.00    4.78
  -5  -1  10    1.77    4.09
  -5   1  11  204.78   23.23
  -5   1  11  205.61   22.62
   5  -1 -11  244.17   23.76
   5  -1 -11  220.51   24.01
   5   1 -11  227.70   23.64
   5   1 -11  203.03   23.01
  -5  -1  11  207.45   23.00
  -5  -1  11  159.31   20.34
  -5   1  12    9.55    6.63
  -5   1  12    2.11    4.77
   5  -1 -12   21.18    7.72
   5  -1 -12   10.95    6.46
   5   1 -12   21.53    8.07
   5   1 -12   14.19    6.40
  -5  -1  12   11.21    6.53
  -5  -1  12   28.01    7.22
  -5   1  13  285.74   31.56
  -5   1  13  308.81   31.67
   5  -1 -13  362.44   33.07
   5  -1 -13  293.46   32.17
   5   1 -13  337.08   32.85
   5   1 -13  422.15   35.14
  -5  -1  13  309.32   32.16
  -5  -1  13  319.50   31.08
  -5   1  14    1.83    4.64
   5  -1 -14   -0.00    4.72
   5   1 -14    1.32    4.94
  -5  -1  14    1.30    5.23
  -5  -1  14    8.85    5.53
  -5   1  15   35.62   10.02
  -5   1  15   41.48    9.58
   5  -1 -15   61.65   12.20
   5   1 -15   72.56   12.73
  -5  -1  15   34.38   10.01
  -5  -1  15   47.03    9.57
  -5   1  16    6.00    5.94
  -5   1  16    3.49    5.28
   5  -1 -16    1.94    4.93
   5   1 -16    8.98    6.92
  -5  -1  16    4.45    5.98
  -5  -1  16    4.76    5.52
  -5   1  17   22.42    8.78
  -5   1  17   47.21   10.10
   5  -1 -17   32.77    9.65
   5   1 -17   26.67    9.07
  -5  -1  17   11.42    7.59
  -5   1  18    3.97    5.23
   5  -1 -18    1.10    6.21
   5   1 -18    0.00    5.28
  -5   1  19  147.28   19.35
   5  -1 -19  128.82   19.87
   5   1 -19  130.81   19.78
  -5   1  20    0.00    4.98
   5  -1 -20    9.89    7.89
   5   1 -20   15.01    8.29
  -5   1  21    5.69    6.11
  -5   1  21   -0.00    6.15
   5  -1 -21    0.12    6.14
   5   1 -21    4.29    7.01
  -5  -1  21   -0.00    7.27
  -5   1  22    7.28    7.43
   5  -1 -22   15.16    8.11
   5   1 -22    7.18    6.81
  -5  -1  22    1.34    7.96
  -5   1  23   31.52   10.80
   5  -1 -23   26.32   11.15
   5   1 -23   40.98   12.34
  -5  -1  23   39.97   12.97
  -5   1  24    1.73    7.12
   5  -1 -24    0.00    7.24
   5   1 -24   12.99    9.04
  -5  -1  24   -0.00    7.16
  -5   1  25   12.21    8.92
   5  -1 -25   24.49   11.17
   5   1 -25    6.02    7.19
  -5  -1  25    8.28    8.36
  -5   1  26    5.73    7.28
   5  -1 -26    0.00    5.94
   5   1 -26    0.00    7.90
  -5  -1  26    5.59    6.98
  -5   1  27   31.78   12.27
   5   1 -27   30.73   12.04
  -5  -1  27   34.45   12.72
  -5   1  28    3.16    7.47
   5   1 -28    1.19    7.88
  -5  -1  28    2.72    7.96
  -5   1  29   21.95   10.29
  -5  -1  29   41.83   13.29
  -5   1  30    5.24    8.09
  -5  -1  30   -0.00    7.59
  -5   1  31    0.00    6.83
  -5  -1  31    0.60    7.45
  -5   1  32   -0.00    6.91
  -5  -1  32    3.31    7.98
  -5   1  33   17.10   10.98
  -5  -1  33   15.55    9.79
  -5   1  34    1.79    6.34
  -5  -1  34    7.92   10.05
  -5   1  35    1.04    7.31
  -5  -1  35   -0.00    8.62
  -5   1  36   -0.00    8.02
  -5  -1  36    6.08    8.66
  -5   1  37    5.32    8.57
  -5  -1  37    3.82    9.01
  -5   1  38   -0.00    8.81
  -5  -1  38   -0.00    9.19
  -5   1  39    5.28    9.67
  -5  -1  39   -0.00    9.59
  -5   2   1   14.29    6.62
  -5   2   1    4.86    4.75
  -5   2   1    5.07    5.34
   5  -2  -1    8.35    5.87
   5  -2  -1    8.22    5.63
   5  -2  -1   21.70    6.86
   5   2  -1    8.97    4.77
   5   2  -1   10.34    4.43
  -5  -2   1   15.73    5.39
  -5  -2   1    8.28    4.11
  -5  -2   1    8.23    3.64
  -5   2   2   20.16    7.32
  -5   2   2   10.95    5.62
   5  -2  -2   13.78    6.42
   5  -2  -2   20.30    6.48
   5  -2  -2    8.44    6.14
   5   2  -2    9.97    4.98
   5   2  -2    4.57    4.26
  -5  -2   2    5.19    4.32
  -5  -2   2    0.00    3.78
  -5   2   3  177.52   19.66
  -5   2   3  187.09   19.31
   5  -2  -3  173.30   19.05
   5  -2  -3  162.28   19.47
   5   2  -3  151.52   16.90
   5   2  -3  191.01   18.22
  -5  -2   3  156.57   17.26
  -5  -2   3  173.46   16.71
  -5   2   4   81.69   12.58
  -5   2   4   52.97   10.51
   5  -2  -4   67.71   10.91
   5  -2  -4   69.68   11.95
   5   2  -4   72.01   10.59
   5   2  -4   62.97   10.52
  -5  -2   4   71.19   10.35
  -5  -2   4   79.92    9.81
  -5   2   5  560.82   46.04
  -5   2   5  568.16   45.71
   5  -2  -5  489.68   44.39
   5  -2  -5  506.27   45.56
   5   2  -5  488.81   43.39
   5   2  -5  612.56   45.06
  -5  -2   5  471.33   43.15
  -5  -2   5  558.33   43.11
  -5   2   6   12.48    6.45
  -5   2   6   10.55    5.91
   5  -2  -6    1.78    5.06
   5  -2  -6    5.97    5.50
   5   2  -6   10.68    5.70
   5   2  -6    8.14    5.50
  -5  -2   6    1.66    4.63
  -5  -2   6    7.81    4.36
  -5   2   7   54.85   10.70
  -5   2   7   54.78   10.41
   5  -2  -7   42.30    9.10
   5  -2  -7   49.85   10.49
   5   2  -7   66.66   10.33
   5   2  -7   44.68    8.96
  -5  -2   7   46.76    9.03
  -5  -2   7   38.10    7.68
  -5   2   8    8.56    6.96
  -5   2   8   18.35    6.28
   5  -2  -8   15.01    6.47
   5  -2  -8   10.93    6.63
   5   2  -8   10.23    5.98
   5   2  -8    6.32    5.59
  -5  -2   8    6.27    6.36
  -5  -2   8    7.74    4.35
  -5   2   9  596.02   53.17
  -5   2   9  643.69   53.26
   5  -2  -9  652.58   52.76
   5  -2  -9  598.84   53.43
   5   2  -9  624.98   52.60
   5   2  -9  611.02   52.52
  -5  -2   9  630.35   52.55
  -5  -2   9  641.05   51.31
  -5   2  10    3.07    4.84
  -5   2  10    5.03    5.53
   5  -2 -10   -0.00    5.84
   5  -2 -10   -0.00    4.35
   5   2 -10    4.39    5.44
   5   2 -10   -0.00    4.56
  -5  -2  10    2.59    5.39
  -5  -2  10    6.59    4.74
  -5   2  11    6.32    6.12
  -5   2  11   11.58    6.21
   5  -2 -11    0.00    4.94
   5  -2 -11    8.95    6.60
   5   2 -11    6.34    5.85
   5   2 -11    9.54    5.85
  -5  -2  11    0.00    4.49
  -5  -2  11   11.48    5.39
  -5   2  12   39.86    9.79
  -5   2  12   62.76   11.24
   5  -2 -12   81.09   12.33
   5  -2 -12   41.07   10.07
   5   2 -12   39.61    9.98
   5   2 -12   46.39   10.03
  -5  -2  12   64.80   11.80
  -5  -2  12   52.77    9.66
  -5   2  13   35.17    9.91
  -5   2  13   63.32   11.36
   5  -2 -13   56.40   11.68
   5   2 -13   50.32   11.20
   5   2 -13   73.19   12.14
  -5  -2  13   35.30   10.08
  -5  -2  13   62.92   10.55
  -5   2  14   49.25   10.67
  -5   2  14   34.91    8.88
   5  -2 -14   20.01    8.48
   5   2 -14   32.78    8.62
  -5  -2  14   45.10   10.11
  -5  -2  14   19.32    6.67
  -5   2  15  288.30   30.55
  -5   2  15  291.64   30.14
   5  -2 -15  275.04   30.98
   5   2 -15  284.36   30.54
  -5  -2  15  295.17   31.15
  -5   2  16    0.00    5.08
  -5   2  16    4.33    5.19
   5  -2 -16    2.42    5.40
   5   2 -16   -0.00    5.79
  -5  -2  16    0.00    6.75
  -5   2  17    2.79    6.58
  -5   2  17   11.36    6.99
   5  -2 -17    7.89    6.28
   5   2 -17   12.10    6.79
  -5  -2  17    3.43    6.19
  -5   2  18    6.70    5.85
   5  -2 -18    2.11    5.69
   5   2 -18    4.86    6.33
  -5   2  19  126.39   18.26
   5  -2 -19  114.74   18.73
   5   2 -19  130.36   19.21
  -5   2  20   69.17   13.23
   5  -2 -20   29.73   10.10
   5   2 -20   37.59   10.46
  -5   2  21   -0.00    6.63
  -5   2  21   -0.00    5.30
   5  -2 -21    0.00    6.53
   5   2 -21   -0.00    6.17
  -5  -2  21    1.69    6.47
  -5   2  22    5.21    7.23
  -5   2  22   14.29    7.14
   5  -2 -22   10.31    8.03
   5   2 -22    1.51    6.98
  -5  -2  22    1.92    6.04
  -5   2  23   15.84    9.05
  -5   2  23   20.47    8.68
   5  -2 -23    8.96    8.15
   5   2 -23   11.11    8.21
  -5  -2  23   21.48    9.62
  -5   2  24   -0.00    7.56
   5  -2 -24   -0.00    6.27
   5   2 -24   -0.00    6.15
  -5  -2  24   -0.00    6.57
  -5   2  25   91.61   16.60
   5  -2 -25   47.23   13.52
   5   2 -25   83.26   16.69
  -5  -2  25   47.77   15.18
  -5   2  26    1.29    6.84
  -5  -2  26   24.21   10.76
  -5   2  27   26.18   10.83
  -5  -2  27   25.07   10.89
  -5   2  28   -0.00    6.71
  -5  -2  28    0.00    7.23
  -5   2  29   40.18   12.14
  -5  -2  29    3.62    8.95
  -5   2  30    0.00    7.09
  -5  -2  30   11.95    9.75
  -5   2  31   21.84   10.53
  -5  -2  31   24.91   11.86
  -5   2  32    5.26    7.96
  -5  -2  32   -0.00    8.05
  -5   2  33   -0.00    6.38
  -5  -2  33    2.41    8.39
  -5   2  34   -0.00    7.33
  -5  -2  34   -0.00    8.54
  -5   2  35   14.15    9.58
  -5  -2  35    0.02    8.74
  -5   2  36    0.00    7.47
  -5  -2  36    2.50    9.41
  -5   2  37    3.56    8.61
  -5  -2  37   -0.00    8.89
  -5   2  38    0.00    7.36
  -5  -2  38   -0.00    7.78
  -5   2  39    3.79    8.21
  -5   3   1  276.78   27.97
  -5   3   1  258.45   27.33
  -5   3   1  293.17   27.44
   5  -3  -1  284.09   27.79
   5  -3  -1  289.93   27.06
   5  -3  -1  230.64   26.35
   5   3  -1  308.23   24.46
   5   3  -1  268.50   24.17
  -5  -3   1  262.29   23.86
  -5  -3   1  248.30   23.04
  -5  -3   1  277.73   22.82
  -5   3   2   43.42    9.94
  -5   3   2   53.22   10.00
  -5   3   2   52.03    9.63
   5  -3  -2   52.88   10.71
   5  -3  -2   51.81    9.57
   5  -3  -2   44.39    9.90
   5   3  -2   43.87    7.78
   5   3  -2   47.90    8.20
  -5  -3   2   49.59    8.00
  -5  -3   2   43.18    6.71
  -5   3   3  105.94   14.60
   5  -3  -3   76.45   13.13
   5  -3  -3   97.17   13.59
   5  -3  -3   99.54   14.59
   5   3  -3  112.49   12.60
   5   3  -3   80.42   11.36
  -5  -3   3   84.85   11.45
  -5  -3   3  120.63   11.64
  -5   3   4    5.56    5.36
  -5   3   4    6.85    6.07
   5  -3  -4    0.00    5.42
   5  -3  -4    4.00    5.42
   5   3  -4    0.00    5.26
   5   3  -4    7.95    5.16
  -5  -3   4    5.53    4.67
  -5  -3   4    3.54    3.44
  -5   3   5  171.99   20.92
  -5   3   5  192.00   21.24
   5  -3  -5  179.89   20.39
   5  -3  -5  220.96   22.57
   5   3  -5  200.38   19.81
   5   3  -5  167.65   18.87
  -5  -3   5  181.59   19.16
  -5  -3   5  192.83   18.28
  -5   3   6  149.25   20.07
  -5   3   6  147.49   19.31
   5  -3  -6  203.23   20.76
   5  -3  -6  180.13   21.25
   5   3  -6  204.78   19.89
   5   3  -6  165.84   18.63
  -5  -3   6  199.52   19.60
  -5   3   7   71.37   11.94
  -5   3   7   60.77   11.21
   5  -3  -7   53.58   10.59
   5  -3  -7   89.47   13.20
   5   3  -7   55.63   10.21
   5   3  -7   61.06   10.25
  -5  -3   7   68.58   10.61
  -5  -3   7   58.05    9.28
  -5   3   8   76.32   12.81
  -5   3   8   70.41   12.48
   5  -3  -8   76.83   12.28
   5  -3  -8   61.53   11.84
   5   3  -8   79.12   11.89
   5   3  -8   78.95   11.72
  -5  -3   8   62.62   11.29
  -5  -3   8   98.13   11.62
  -5   3   9   68.62   12.03
  -5   3   9   51.47   10.64
   5  -3  -9   60.51   10.57
   5  -3  -9   35.37    9.96
   5   3  -9   69.30   11.43
   5   3  -9   70.50   10.87
  -5  -3   9   43.78    9.62
  -5  -3   9   56.88    9.10
  -5   3  10   10.41    6.10
  -5   3  10   12.08    6.22
   5  -3 -10   10.70    6.22
   5  -3 -10   14.98    6.53
   5   3 -10   13.50    6.43
   5   3 -10    0.00    4.71
  -5  -3  10    4.69    5.58
  -5  -3  10   12.36    5.14
  -5   3  11    1.42    4.63
  -5   3  11    8.12    5.79
   5  -3 -11    0.00    4.77
   5  -3 -11    5.19    5.33
   5   3 -11    0.00    5.77
   5   3 -11    2.84    4.61
  -5  -3  11    9.60    6.53
  -5  -3  11    2.00    4.41
  -5   3  12   23.03    7.91
  -5   3  12   25.90    8.27
   5  -3 -12   21.09    7.87
   5   3 -12   36.37    8.92
   5   3 -12   25.99    7.68
  -5  -3  12   24.75    8.55
  -5  -3  12   19.70    5.95
  -5   3  13  201.45   23.18
  -5   3  13  187.28   22.38
   5  -3 -13  200.18   23.57
   5   3 -13  175.98   21.88
   5   3 -13  200.45   22.53
  -5  -3  13  190.85   22.78
  -5   3  14   23.72    7.92
  -5   3  14   18.74    7.82
   5  -3 -14    6.64    6.19
   5   3 -14   10.98    6.11
  -5  -3  14   22.00    8.45
  -5   3  15    6.54    6.31
  -5   3  15   11.92    6.25
   5  -3 -15    6.83    5.88
   5   3 -15    5.43    5.71
  -5  -3  15    1.89    5.85
  -5   3  16   39.27    9.94
  -5   3  16   50.42   11.12
   5  -3 -16   28.87    9.59
   5   3 -16   35.70    9.87
  -5  -3  16   22.05    9.14
  -5   3  17   60.96   12.43
   5  -3 -17   37.45   11.06
   5   3 -17   69.02   13.05
  -5  -3  17   65.79   13.24
  -5   3  18    6.20    6.60
   5  -3 -18    0.00    5.91
   5   3 -18    4.43    6.73
  -5   3  19    5.02    6.19
   5  -3 -19    1.14    5.99
   5   3 -19    0.00    6.45
  -5   3  20   -0.00    6.03
  -5   3  20   -0.00    5.84
   5  -3 -20    0.00    6.28
   5   3 -20    1.53    6.21
  -5  -3  20   -0.00    7.31
  -5   3  21   18.46    9.31
  -5   3  21   73.31   13.71
   5  -3 -21   41.91   11.99
   5   3 -21   48.34   12.31
  -5  -3  21   38.56   11.76
  -5   3  22   35.44   11.49
  -5   3  22   55.06   12.91
   5  -3 -22   43.98   12.49
   5   3 -22   58.49   13.76
  -5  -3  22   22.93   10.72
  -5   3  23   39.74   12.43
  -5   3  23   73.27   14.72
   5  -3 -23   98.57   17.54
  -5  -3  23   82.45   16.80
  -5   3  24    0.00    7.48
  -5  -3  24    0.66    7.39
  -5   3  25    3.38    7.52
  -5  -3  25    5.69    8.66
  -5   3  26    3.43    7.57
  -5  -3  26   -0.00    7.08
  -5   3  27    9.81    9.07
  -5  -3  27    6.78    8.24
  -5   3  28    7.15    8.45
   5   3 -28    0.00    7.09
  -5  -3  28    0.00    8.06
  -5   3  29   12.23    9.80
   5   3 -29   25.34   10.70
  -5  -3  29   15.50   10.07
  -5   3  30   -0.00    7.26
   5   3 -30    1.11    6.63
  -5  -3  30   -0.00    8.32
  -5   3  31    6.47    8.93
  -5  -3  31    3.49    9.54
  -5   3  32   -0.00    6.88
  -5  -3  32   13.04   11.07
  -5   3  33    7.12    8.59
  -5  -3  33    4.26    9.14
  -5   3  34   -0.00    8.39
  -5  -3  34    4.44    9.86
  -5   3  35    6.23    7.89
  -5  -3  35    2.19    8.12
  -5   3  36    0.00    6.89
  -5  -3  36    0.33    8.08
  -5   3  37    0.00    7.83
  -5  -3  37    0.09    9.34
  -5   3  38   -0.00    8.41
  -5  -3  38   12.01   10.29
  -5   3  39    3.22    8.38
  -5   4   1   74.73   12.86
  -5   4   1   90.99   13.11
   5  -4  -1   69.36   12.42
   5  -4  -1   24.79    9.26
   5  -4  -1   82.24   13.11
   5   4  -1   90.33   10.00
   5   4  -1   83.74    9.65
  -5  -4   1   84.02    9.59
  -5  -4   1   70.64    8.02
  -5  -4   1   68.66    7.61
  -5   4   2    7.48    6.30
  -5   4   2   15.43    6.43
  -5   4   2   19.49    7.23
   5  -4  -2    5.65    6.58
   5  -4  -2    5.72    5.25
   5  -4  -2    9.04    6.57
   5   4  -2   10.40    5.07
   5   4  -2   11.29    4.38
  -5  -4   2   11.12    4.67
  -5  -4   2   13.52    3.59
  -5   4   3   27.74    8.42
  -5   4   3   39.07    8.94
   5  -4  -3   33.01    8.92
   5  -4  -3   41.18    8.90
   5  -4  -3   35.15    9.05
   5   4  -3   37.50    7.29
   5   4  -3   33.04    6.57
  -5  -4   3   33.27    7.00
  -5  -4   3   30.78    5.39
  -5   4   4   77.16   12.51
  -5   4   4   76.76   12.13
   5  -4  -4   57.21   11.14
   5  -4  -4   61.99   10.77
   5  -4  -4   57.89   11.72
   5   4  -4   54.85    9.60
   5   4  -4   66.45    9.40
  -5  -4   4   66.76    9.58
  -5  -4   4   57.32    7.85
  -5   4   5  158.68   19.85
  -5   4   5  213.60   21.37
   5  -4  -5  156.47   18.64
   5  -4  -5  171.72   20.47
   5   4  -5  144.35   17.25
   5   4  -5  156.33   17.14
  -5  -4   5  167.34   17.54
  -5  -4   5  154.03   15.74
  -5   4   6    0.30    5.00
  -5   4   6   -0.00    4.53
   5  -4  -6    1.93    4.64
   5  -4  -6    0.00    4.99
   5   4  -6    1.69    5.17
   5   4  -6    0.00    3.68
  -5  -4   6    2.39    4.20
  -5  -4   6    0.00    3.31
  -5   4   7    8.54    6.26
  -5   4   7    7.11    5.77
   5  -4  -7    4.42    5.45
   5  -4  -7   -0.00    4.91
   5   4  -7    6.52    5.77
   5   4  -7    4.05    4.74
  -5  -4   7    5.44    4.85
  -5  -4   7    4.67    3.49
  -5   4   8   89.62   13.76
  -5   4   8   62.05   11.76
   5  -4  -8   68.81   11.72
   5  -4  -8   62.93   12.09
   5   4  -8   61.88   11.16
   5   4  -8   70.22   10.84
  -5  -4   8   80.82   11.99
  -5  -4   8   66.94    9.79
  -5   4   9  114.99   15.90
  -5   4   9  101.37   15.41
   5  -4  -9  122.58   15.37
   5  -4  -9   80.53   14.70
   5   4  -9  110.92   14.86
   5   4  -9   90.07   13.32
  -5  -4   9  108.36   14.90
  -5   4  10  150.11   19.26
  -5   4  10  129.59   18.13
   5  -4 -10  162.07   18.59
   5  -4 -10  116.54   18.07
   5   4 -10  145.88   18.07
   5   4 -10  156.60   18.06
  -5  -4  10  142.13   18.21
  -5   4  11  140.01   19.59
  -5   4  11  202.65   21.79
   5  -4 -11  163.24   20.79
   5   4 -11  131.27   18.40
   5   4 -11  187.80   20.21
  -5  -4  11  168.46   20.04
  -5   4  12    4.94    5.85
  -5   4  12    9.07    5.90
   5  -4 -12    4.61    5.01
   5   4 -12   10.19    6.03
   5   4 -12    8.33    5.79
  -5  -4  12    5.21    6.19
  -5   4  13    3.14    5.20
  -5   4  13    0.57    4.83
   5  -4 -13    0.95    4.21
   5   4 -13    1.51    4.93
   5   4 -13    1.60    5.17
  -5  -4  13    0.00    5.48
  -5   4  14   35.61    9.61
  -5   4  14   17.85    8.37
   5  -4 -14   23.53    8.93
   5   4 -14   -0.00    4.39
  -5  -4  14   41.26   10.00
  -5   4  15  252.77   29.23
  -5   4  15  296.18   30.27
   5  -4 -15  258.31   29.85
  -5  -4  15  265.14   29.71
  -5   4  16   50.93   11.19
  -5   4  16   41.61   10.11
   5  -4 -16   31.11    9.74
   5   4 -16    4.98    5.38
  -5  -4  16   67.12   12.94
  -5   4  17   77.99   14.09
   5  -4 -17   72.80   14.39
   5   4 -17   28.82    9.92
  -5  -4  17   80.12   14.42
  -5   4  18   -0.00    5.32
   5  -4 -18   -0.00    6.19
   5   4 -18    0.00    5.30
  -5   4  19  134.61   19.69
   5  -4 -19  132.52   20.64
  -5   4  20    0.00    5.97
  -5   4  20    0.00    4.96
   5  -4 -20    5.96    6.68
  -5  -4  20    3.08    6.84
  -5   4  21   20.01    9.40
  -5   4  21   34.35   10.39
   5  -4 -21   32.22   11.67
  -5  -4  21   17.95    9.68
  -5   4  22   -0.00    7.05
   5  -4 -22    5.80    7.50
  -5  -4  22    5.47    7.52
  -5   4  23    4.38    8.14
  -5  -4  23    0.00    6.52
  -5   4  24    0.00    7.12
   5   4 -24    7.08    7.35
  -5  -4  24   -0.00    7.01
  -5   4  25   28.04   10.84
   5   4 -25   12.95    8.80
  -5  -4  25   23.39   11.06
  -5   4  26    9.83    8.49
   5   4 -26   11.94    8.08
  -5  -4  26    2.97    7.13
  -5   4  27    8.68    9.09
   5   4 -27    8.09    8.54
  -5  -4  27    6.15    8.83
  -5   4  28   -0.00    6.17
   5   4 -28    3.31    8.27
  -5  -4  28   -0.00    9.86
  -5   4  29   19.50    9.02
   5   4 -29   29.53   11.05
  -5  -4  29    8.57    9.13
  -5   4  30    4.67    8.13
   5   4 -30   17.17   10.29
  -5  -4  30    7.59    9.87
  -5   4  31    6.04    9.03
   5   4 -31   13.33    9.68
  -5  -4  31   17.01   10.80
  -5   4  32   15.41   10.20
  -5  -4  32   18.58   11.29
  -5   4  33    2.63    7.60
  -5  -4  33   -0.00    7.66
  -5   4  34    5.36    8.32
  -5  -4  34    0.00    9.82
  -5   4  35    6.57    7.90
  -5  -4  35    2.77   10.11
  -5   4  36   -0.00    8.23
  -5  -4  36   -0.00    8.37
  -5   4  37    6.56    8.17
  -5  -4  37   -0.00    9.90
  -5   4  38    5.03    7.43
  -5   4  39   -0.00    9.65
  -5   5   1  184.29   22.05
  -5   5   1  191.31   21.45
   5  -5  -1  156.17   20.33
   5  -5  -1  170.40   20.40
   5  -5  -1  172.30   21.62
   5   5  -1  202.47   17.62
   5   5  -1  167.31   16.56
  -5  -5   1  176.31   16.76
  -5  -5   1  173.49   14.73
  -5  -5   1  184.46   14.53
  -5   5   2   70.47   12.34
  -5   5   2   45.87   10.41
   5  -5  -2   61.58   11.61
   5  -5  -2   64.54   11.23
   5  -5  -2   42.99   10.67
   5   5  -2   75.93    9.45
   5   5  -2   81.65    9.19
  -5  -5   2   61.34    8.25
  -5  -5   2   46.08    6.27
  -5   5   3  127.06   17.62
  -5   5   3  127.98   17.52
  -5   5   3  147.29   17.83
   5  -5  -3  145.50   18.05
   5  -5  -3  137.35   16.93
   5  -5  -3  125.13   17.10
   5   5  -3  128.94   14.30
   5   5  -3  122.31   13.59
  -5  -5   3  118.06   13.70
  -5  -5   3  117.28   12.00
  -5   5   4   42.77   10.08
  -5   5   4   32.52    8.65
   5  -5  -4   37.30    9.63
   5  -5  -4   30.61    8.18
   5  -5  -4   26.64    8.33
   5   5  -4   27.97    6.69
   5   5  -4   33.23    6.45
  -5  -5   4   24.80    6.18
  -5  -5   4   31.10    5.28
  -5   5   5   20.51    7.16
  -5   5   5   13.19    6.40
   5  -5  -5   18.09    6.95
   5  -5  -5   19.18    6.77
   5  -5  -5   23.76    8.26
   5   5  -5   26.41    6.39
   5   5  -5    9.31    4.58
  -5  -5   5   15.71    5.69
  -5  -5   5   14.82    4.39
  -5   5   6   12.85    7.03
  -5   5   6   14.62    6.53
   5  -5  -6   12.35    6.04
   5  -5  -6   10.39    6.30
   5   5  -6   15.17    5.74
   5   5  -6    9.98    4.36
  -5  -5   6   16.57    6.02
  -5  -5   6   12.78    4.12
  -5   5   7  187.24   22.81
  -5   5   7  243.72   24.64
   5  -5  -7  249.68   23.89
   5  -5  -7  239.96   25.08
   5   5  -7  233.28   21.80
   5   5  -7  202.08   20.88
  -5  -5   7  113.27   18.87
  -5  -5   7  241.38   20.10
  -5   5   8  101.15   15.59
  -5   5   8  105.88   15.94
   5  -5  -8  126.38   17.59
   5   5  -8  118.80   14.84
   5   5  -8  112.56   14.45
  -5  -5   8  111.12   15.25
  -5   5   9   22.82    7.77
  -5   5   9   26.98    8.35
   5  -5  -9   17.28    6.80
   5   5  -9   21.80    7.22
   5   5  -9   12.55    5.33
  -5  -5   9   17.07    7.32
  -5   5  10    7.01    6.04
  -5   5  10    6.34    5.53
   5  -5 -10    2.82    4.77
   5   5 -10    6.27    5.05
   5   5 -10    1.19    4.08
  -5  -5  10    5.87    5.37
  -5   5  11   20.22    7.39
  -5   5  11   13.45    7.51
   5  -5 -11    5.66    6.28
   5   5 -11   17.43    6.56
   5   5 -11   21.14    6.92
  -5  -5  11    5.00    5.89
  -5   5  12  248.82   26.84
  -5   5  12  225.11   26.25
   5  -5 -12  250.78   27.66
   5   5 -12  244.54   25.25
   5   5 -12  235.37   25.20
  -5  -5  12  197.38   25.14
  -5   5  13  203.37   24.80
  -5   5  13  204.46   24.88
   5  -5 -13  197.11   24.98
   5   5 -13  203.29   23.41
  -5  -5  13  254.46   26.32
  -5   5  14   13.88    7.98
  -5   5  14   16.55    7.83
   5  -5 -14   20.09    7.77
   5   5 -14   11.76    6.72
  -5  -5  14   12.07    6.75
  -5   5  15    1.02    5.29
  -5   5  15    5.49    6.37
   5  -5 -15    0.00    4.71
   5   5 -15    0.00    5.92
  -5  -5  15    0.00    5.56
  -5   5  16   35.94   10.91
   5  -5 -16   44.55   11.15
  -5  -5  16   59.88   12.84
  -5   5  17   99.25   16.73
   5  -5 -17   94.24   16.96
  -5   5  18   21.56    8.56
   5  -5 -18   27.51   10.01
  -5   5  19   68.36   14.06
  -5   5  19   54.15   12.79
   5  -5 -19   72.75   14.79
  -5   5  20    0.00    5.55
   5  -5 -20    3.20    6.52
  -5  -5  20    1.78    7.61
  -5   5  21    0.58    5.61
   5   5 -21    0.37    6.15
  -5  -5  21    4.51    7.54
  -5   5  22   15.57    8.79
   5   5 -22   27.69    9.92
  -5  -5  22   17.07   10.68
  -5   5  23    8.23    8.66
   5   5 -23    7.82    8.13
  -5  -5  23   34.76   11.02
  -5   5  24    8.43    7.85
   5   5 -24    9.79    8.32
  -5  -5  24   10.11    8.96
  -5   5  25    1.76    6.97
   5   5 -25    1.64    6.21
  -5  -5  25    0.00    7.62
  -5   5  26    0.00    6.61
   5   5 -26   -0.00    6.46
  -5  -5  26    8.98    8.13
  -5   5  27    0.26    6.19
   5   5 -27    4.79    7.99
  -5  -5  27   17.24    9.92
  -5   5  28    8.63    8.10
   5   5 -28    2.45    8.05
  -5  -5  28   24.07   10.52
  -5   5  29    8.05    7.78
   5   5 -29   15.41    9.47
  -5  -5  29   10.19    9.14
  -5   5  30    8.46    8.08
   5   5 -30    5.59    7.34
  -5  -5  30    0.00    8.44
  -5   5  31    2.00    6.79
   5   5 -31   -0.00    6.84
  -5  -5  31    1.43    8.70
  -5   5  32   13.86    9.85
   5   5 -32    4.89    7.64
  -5  -5  32    7.52    9.39
  -5   5  33   10.72    8.38
  -5  -5  33    0.01    7.39
  -5   5  34   -0.00    8.19
  -5  -5  34    0.77    8.23
  -5   5  35   -0.00    7.98
  -5  -5  35   -0.00    8.96
  -5   5  36   -0.00    6.82
  -5  -5  36    1.28    8.86
  -5   5  37    7.37    8.48
  -5  -5  37   -0.00    7.28
  -5   5  38    2.95    7.56
  -5   5  39    8.40    8.59
  -5   6   1   10.95    6.96
  -5   6   1   20.69    8.13
   5  -6  -1   33.64    9.15
   5   6  -1   27.34    5.15
   5   6  -1   23.19    4.95
  -5  -6   1   19.79    4.88
  -5   6   2    0.80    5.40
  -5   6   2    0.88    5.31
   5  -6  -2    1.63    4.58
   5   6  -2    0.55    2.93
   5   6  -2    0.00    2.95
  -5  -6   2    1.87    3.05
  -5  -6   2    1.95    1.90
  -5   6   3  108.87   15.17
  -5   6   3   85.38   13.40
   5  -6  -3   81.92   13.84
   5  -6  -3   65.00   12.30
   5   6  -3   91.57   10.37
   5   6  -3   55.58    8.81
  -5  -6   3   67.31    9.44
  -5  -6   3   65.99    7.67
  -5   6   4  108.60   16.49
  -5   6   4  146.83   18.42
  -5   6   4  125.73   17.12
   5  -6  -4  123.97   16.99
   5  -6  -4  109.41   16.83
   5   6  -4  103.87   12.97
   5   6  -4  104.56   12.86
  -5  -6   4  126.40   14.13
  -5  -6   4  114.37   11.52
  -5   6   5   95.53   15.08
  -5   6   5   88.67   14.60
   5  -6  -5  107.03   15.65
   5  -6  -5   66.08   13.71
   5   6  -5  105.16   12.42
   5   6  -5   93.87   11.97
  -5  -6   5  102.02   12.75
  -5  -6   5   92.46   10.35
  -5   6   6   23.75    8.08
  -5   6   6   19.26    7.84
   5  -6  -6   18.83    7.78
   5  -6  -6   14.12    7.62
   5   6  -6    9.40    5.09
   5   6  -6   22.87    5.98
  -5  -6   6   19.24    6.24
  -5   6   7   68.77   12.74
  -5   6   7   92.00   13.99
   5  -6  -7   68.05   13.05
   5  -6  -7   64.99   12.92
   5   6  -7   77.27   10.95
   5   6  -7   58.29   10.29
  -5  -6   7   63.91   11.14
  -5   6   8   33.50    8.95
  -5   6   8   11.91    6.98
   5  -6  -8   29.45    8.86
   5   6  -8   27.79    7.37
   5   6  -8   32.27    7.59
  -5  -6   8   39.87    8.83
  -5   6   9  114.89   16.08
  -5   6   9   99.58   15.64
   5  -6  -9  111.89   16.26
   5   6  -9   90.16   13.00
   5   6  -9   88.33   13.15
  -5  -6   9   72.55   13.19
  -5   6  10  103.93   16.41
  -5   6  10  118.35   16.97
   5  -6 -10  133.75   18.06
   5   6 -10  119.95   15.22
   5   6 -10   93.66   14.04
  -5  -6  10   99.02   15.31
  -5   6  11   83.42   14.07
  -5   6  11   96.83   15.23
   5  -6 -11   81.13   14.49
   5   6 -11   92.54   13.20
   5   6 -11   59.30   11.79
  -5  -6  11   90.40   14.55
  -5   6  12    2.01    5.57
  -5   6  12   10.91    6.83
   5  -6 -12   12.13    7.02
   5   6 -12   17.39    6.83
  -5  -6  12    2.78    5.60
  -5   6  13    7.59    6.19
  -5   6  13   12.66    7.18
   5  -6 -13    2.15    4.62
  -5  -6  13   -0.00    6.11
  -5   6  14   74.61   14.51
   5  -6 -14   99.16   16.37
  -5  -6  14   67.32   14.19
  -5   6  15   92.48   15.80
   5  -6 -15   79.43   14.91
  -5  -6  15   67.62   14.60
  -5   6  16   -0.00    5.34
   5  -6 -16   -0.00    5.34
  -5  -6  16    0.00    6.70
  -5   6  17   54.34   12.19
   5  -6 -17   37.08   10.96
   5   6 -17   25.58    9.48
  -5   6  18    3.52    5.74
   5   6 -18    4.40    7.09
  -5   6  19   11.91    9.02
   5   6 -19   28.04   10.11
  -5  -6  19    4.33    9.17
  -5   6  20    1.26    6.26
   5   6 -20    0.00    5.56
  -5  -6  20    0.00    9.18
  -5   6  21    5.40    6.32
   5   6 -21    5.38    7.15
  -5  -6  21    3.51    9.32
  -5   6  22   14.87    8.36
   5   6 -22   14.58    8.88
  -5  -6  22    8.59    9.23
  -5   6  23    0.60    5.95
   5   6 -23    6.75    7.09
  -5  -6  23    0.00    6.99
  -5   6  24    4.16    7.59
   5   6 -24   -0.00    6.79
  -5  -6  24   -0.00    7.83
  -5   6  25    4.23    6.22
   5   6 -25   -0.00    7.33
  -5  -6  25    1.85    8.82
  -5   6  26   11.50    8.73
   5   6 -26   15.10    9.61
  -5  -6  26    1.03    8.17
  -5   6  27   14.85    9.48
   5   6 -27    8.54    7.90
  -5  -6  27    7.73    9.39
  -5   6  28    4.32    6.83
   5   6 -28   -0.00    5.56
  -5  -6  28   -0.00    6.36
  -5   6  29   -0.00    7.05
   5   6 -29    0.00    6.22
  -5  -6  29    4.30   10.00
  -5   6  30   12.03    8.70
   5   6 -30   -0.00    6.75
  -5  -6  30    7.15    9.34
  -5   6  31    0.00    7.12
   5   6 -31    1.85    6.77
  -5  -6  31    2.28    8.56
  -5   6  32    0.30    6.21
   5   6 -32    6.61    8.43
  -5  -6  32   -0.00    8.82
  -5   6  33    4.38    6.96
  -5  -6  33   -0.00    9.48
  -5   6  34    8.86    7.15
  -5  -6  34   11.51   10.63
  -5   6  35   -0.00    7.39
  -5  -6  35   -0.00    8.11
  -5   6  36    3.74    8.19
  -5  -6  36    8.66   10.93
  -5   6  37    2.95    8.53
  -5   6  38    4.74    7.95
  -5   6  39    0.00    6.53
  -5   7   1    7.95    6.29
  -5   7   1    4.80    5.73
   5  -7  -1   13.56    6.58
   5   7  -1    9.85    3.49
   5   7  -1   10.18    3.92
  -5  -7   1   12.19    4.01
  -5   7   2  114.89   18.94
  -5   7   2  157.78   20.45
   5  -7  -2  123.36   19.16
   5   7  -2  191.40   15.93
   5   7  -2  164.85   15.72
  -5  -7   2  146.01   15.49
  -5   7   3  144.70   18.35
  -5   7   3   84.82   14.99
   5  -7  -3   85.14   14.98
   5   7  -3  107.96   11.74
   5   7  -3   81.84   11.16
  -5  -7   3   91.74   11.73
  -5  -7   3   98.55    9.17
  -5   7   4   53.20   12.07
  -5   7   4   74.93   13.49
   5  -7  -4   78.57   13.58
   5   7  -4   68.76    9.48
   5   7  -4   61.01    9.57
  -5  -7   4   68.94   10.44
  -5   7   5    6.69    6.47
  -5   7   5   13.15    6.76
  -5   7   5    7.34    5.62
   5  -7  -5   13.38    7.22
   5  -7  -5    0.00    5.44
   5   7  -5   12.38    4.91
   5   7  -5   16.32    5.20
  -5  -7   5   12.44    5.21
  -5   7   6   22.41    8.74
  -5   7   6   32.95    9.17
   5  -7  -6   35.76    9.29
   5  -7  -6   23.36    8.39
   5   7  -6   36.12    7.14
   5   7  -6   20.82    6.41
  -5  -7   6   32.34    7.61
  -5   7   7  107.10   17.18
  -5   7   7  112.95   17.37
   5  -7  -7  151.34   19.52
   5  -7  -7  111.23   17.61
   5   7  -7  110.56   14.45
   5   7  -7  162.99   16.64
  -5  -7   7  134.46   16.59
  -5   7   8  229.22   26.91
  -5   7   8  240.76   27.52
   5  -7  -8  226.11   27.03
   5  -7  -8  242.82   27.80
   5   7  -8  242.32   24.08
   5   7  -8  250.04   24.63
  -5  -7   8  260.57   26.22
  -5   7   9   27.77    9.15
  -5   7   9   40.88   10.33
   5  -7  -9   40.83   10.46
   5  -7  -9   31.43    9.18
   5   7  -9   23.87    6.86
  -5  -7   9   34.75    9.10
  -5   7  10    8.35    6.89
  -5   7  10   19.49    8.07
   5  -7 -10   13.88    7.36
   5   7 -10    3.92    4.64
  -5  -7  10   13.32    6.91
  -5   7  11   10.10    7.33
  -5   7  11   23.07    8.52
   5  -7 -11   15.61    8.22
   5   7 -11   11.20    5.73
  -5  -7  11   14.87    7.61
  -5   7  12  129.62   19.19
   5  -7 -12  131.49   19.67
  -5  -7  12  137.31   19.18
  -5   7  13   43.16   12.11
   5  -7 -13   67.83   13.89
  -5  -7  13   69.83   13.68
  -5   7  14   -0.00    6.13
   5  -7 -14    1.17    5.25
   5   7 -14    5.14    5.25
  -5  -7  14    3.26    6.67
  -5   7  15   38.30   10.90
   5  -7 -15   27.13    9.41
   5   7 -15   25.00    8.61
  -5  -7  15   37.32   11.05
   5   7 -16    3.09    5.69
  -5   7  17    0.05    6.67
   5   7 -17   -0.00    5.88
  -5   7  18  103.92   17.17
   5   7 -18   67.17   14.60
  -5  -7  18   82.15   16.82
  -5   7  19    1.28    6.28
   5   7 -19    0.00    5.26
  -5  -7  19    4.80    6.93
  -5   7  20   -0.00    6.26
   5   7 -20    0.00    5.59
  -5  -7  20    0.00    7.25
  -5   7  21    9.52    7.27
   5   7 -21    1.17    6.50
  -5  -7  21    0.00    8.56
  -5   7  22   32.38   11.60
   5   7 -22    6.95    7.50
  -5  -7  22   30.79   12.17
  -5   7  23   12.26    8.82
   5   7 -23    2.25    6.58
  -5  -7  23   10.22    8.30
  -5   7  24    7.77    7.41
   5   7 -24   13.62    8.18
  -5  -7  24   14.34   10.96
  -5   7  25    3.42    7.03
   5   7 -25   -0.00    6.20
  -5  -7  25   -0.00    6.95
  -5   7  26    0.85    6.70
   5   7 -26    0.00    7.17
  -5  -7  26    0.24    6.72
  -5   7  27    6.19    7.71
   5   7 -27    6.33    7.91
  -5  -7  27    8.37    8.58
  -5   7  28   19.56   10.01
   5   7 -28   30.86   11.22
  -5  -7  28   17.79   11.87
  -5   7  29    2.08    7.00
   5   7 -29   -0.00    5.91
  -5  -7  29    1.79    8.63
  -5   7  30    0.00    6.50
   5   7 -30   -0.00    6.47
  -5  -7  30   -0.00    7.53
  -5   7  31   -0.00    6.93
   5   7 -31   -0.00    6.87
  -5  -7  31    0.00    7.54
  -5   7  32    0.58    7.33
   5   7 -32    2.53    7.83
  -5  -7  32    1.94    8.15
  -5   7  33   -0.00    7.06
   5   7 -33    5.48    8.85
  -5  -7  33    0.51    7.35
  -5   7  34    3.35    8.28
  -5  -7  34    4.73    9.43
  -5   7  35    1.56    7.16
  -5  -7  35    1.33    9.13
  -5   7  36   -0.00    6.55
  -5  -7  36    0.00    9.65
  -5   7  37    5.13    9.05
  -5   7  38    0.00    8.21
  -5   8   1   23.74    8.88
  -5   8   1   19.60    8.25
   5  -8  -1   11.73    7.64
   5   8  -1   17.76    4.32
   5   8  -1    9.87    3.85
  -5  -8   1   16.28    4.76
  -5   8   2   13.29    7.53
  -5   8   2    3.37    5.20
   5  -8  -2    8.52    7.12
   5   8  -2    5.25    3.33
   5   8  -2    0.00    2.96
  -5  -8   2    4.58    3.98
  -5   8   3   14.33    7.46
  -5   8   3   17.40    7.61
   5  -8  -3    9.17    6.34
   5   8  -3   17.28    5.23
   5   8  -3    5.52    3.72
  -5  -8   3   14.14    5.39
  -5  -8   3    8.19    2.23
  -5   8   4  306.76   34.41
  -5   8   4  346.90   34.93
   5  -8  -4  339.37   34.58
   5   8  -4  375.95   29.51
   5   8  -4  280.12   28.34
  -5  -8   4  339.05   30.30
  -5   8   5   58.18   12.13
  -5   8   5   43.78   10.81
   5  -8  -5   16.34    7.90
   5   8  -5   53.01    8.19
  -5  -8   5   30.98    8.10
  -5   8   6   99.74   16.58
  -5   8   6  125.63   17.42
  -5   8   6   72.34   14.62
   5  -8  -6  110.80   17.03
   5   8  -6   98.02   12.29
  -5  -8   6   64.76   12.18
  -5   8   7    0.09    6.02
  -5   8   7   -0.00    5.33
   5  -8  -7    2.21    5.09
   5  -8  -7    5.71    6.47
   5   8  -7   -0.00    3.99
  -5  -8   7    4.46    5.26
  -5   8   8   74.45   14.74
  -5   8   8   77.63   14.92
   5  -8  -8  111.30   16.75
   5  -8  -8   90.92   15.61
   5   8  -8   92.82   12.60
  -5  -8   8   71.53   13.02
  -5   8   9  129.24   18.91
   5  -8  -9   90.94   16.61
   5   8  -9  118.21   15.04
  -5  -8   9  113.62   16.56
  -5   8  10   54.72   12.56
   5  -8 -10   30.05   10.19
   5   8 -10   54.27    9.95
   5   8 -10   59.34   10.68
  -5  -8  10   81.95   13.67
  -5   8  11   16.77    8.41
   5  -8 -11    8.22    7.28
   5   8 -11   11.75    6.41
   5   8 -11   16.30    7.11
  -5  -8  11   17.57    7.64
   5   8 -12   16.24    6.69
  -5  -8  12   10.90    7.33
   5   8 -13    5.80    5.81
  -5  -8  13    6.70    7.23
   5   8 -14   84.27   14.32
  -5  -8  14   99.79   17.27
  -5   8  15    0.17    5.27
   5   8 -15   -0.00    5.68
  -5  -8  15    7.34    7.25
  -5   8  16   10.84    6.99
   5   8 -16   10.46    7.42
  -5   8  17    0.71    5.30
   5   8 -17    9.58    7.09
  -5   8  18    2.05    5.56
   5   8 -18    8.73    6.55
  -5  -8  18   -0.00    8.28
  -5   8  19    0.62    5.83
   5   8 -19    1.29    5.24
  -5  -8  19    8.35    9.25
  -5   8  20   79.99   14.75
   5   8 -20   29.45   10.27
  -5  -8  20   42.58   12.82
  -5   8  21    0.00    6.34
   5   8 -21    0.00    5.82
  -5  -8  21    0.00    7.10
  -5   8  22    4.60    7.06
   5   8 -22   10.41    6.89
  -5  -8  22   10.12    9.16
  -5   8  23   -0.00    6.09
   5   8 -23    9.23    7.44
  -5  -8  23    7.60    8.65
  -5   8  24    8.74    7.96
   5   8 -24   37.17   11.27
  -5  -8  24    8.79    9.54
  -5   8  25   15.44    8.72
   5   8 -25   -0.00    7.53
  -5  -8  25   13.62   10.47
  -5   8  26    0.00    8.43
   5   8 -26   11.95    8.49
  -5  -8  26    0.00    9.09
  -5   8  27    0.00    7.44
   5   8 -27   -0.00    6.83
  -5  -8  27   -0.00    7.56
  -5   8  28    0.00    6.04
   5   8 -28    5.10    6.30
  -5  -8  28    1.74    8.72
  -5   8  29    0.30    6.05
   5   8 -29    0.00    6.46
  -5  -8  29    0.00    9.11
  -5   8  30    4.21    7.05
   5   8 -30   -0.00    6.82
  -5  -8  30   -0.00    9.65
  -5   8  31    2.12    7.34
   5   8 -31    6.05    8.41
  -5  -8  31    0.03    9.01
  -5   8  32    0.79    7.01
   5   8 -32    6.48    7.20
  -5  -8  32    5.25    9.30
  -5   8  33    8.24    8.45
   5   8 -33    0.41    7.21
  -5  -8  33    2.96    9.74
  -5   8  34   -0.00    6.45
   5   8 -34    7.91    8.87
  -5  -8  34    1.46    8.09
  -5   8  35   -0.00    8.34
  -5  -8  35    6.03    9.85
  -5   8  36   -0.00    6.59
  -5   8  37    7.00    9.25
  -5   8  38   -0.00    6.88
  -5   9   1    0.06    4.80
   5   9  -1    1.72    2.66
  -5  -9   1    0.67    2.80
  -5   9   2  122.60   18.47
   5   9  -2  133.77   13.29
  -5  -9   2   99.05   13.01
  -5   9   3   17.24    9.39
   5   9  -3   14.92    4.74
  -5  -9   3   14.48    5.96
  -5   9   4   -0.00    6.05
   5   9  -4   -0.00    2.91
  -5  -9   4   -0.00    4.49
  -5   9   5    3.04    5.79
   5   9  -5    6.58    4.46
  -5  -9   5   10.50    5.74
  -5   9   6   43.37   11.38
   5   9  -6   40.56    8.12
   5   9  -6   53.41    9.24
  -5  -9   6   43.65    9.91
   5   9  -7   10.21    5.32
   5   9  -7    7.50    4.99
  -5  -9   7   14.86    6.75
   5   9  -8  107.54   14.23
   5   9  -8   96.73   14.13
  -5  -9   8  128.92   17.04
   5   9  -9   11.33    5.84
   5   9  -9    7.32    4.80
  -5  -9   9   -0.00    5.94
   5   9 -10    2.28    4.73
   5   9 -10   -0.00    3.37
  -5  -9  10    0.26    5.77
   5   9 -11    7.46    5.61
  -5  -9  11    0.00    6.46
  -5   9  12  141.13   20.72
   5   9 -12  148.24   18.72
  -5  -9  12  136.90   20.02
  -5   9  13    2.28    6.18
   5   9 -13    3.47    5.55
  -5  -9  13   -0.00    6.97
  -5   9  14   18.66    8.47
   5   9 -14   32.01    9.11
  -5  -9  14   15.68    8.95
  -5   9  15    6.19    7.60
   5   9 -15    7.81    6.49
  -5   9  16   12.52    8.09
   5   9 -16   12.49    7.60
  -5   9  17   -0.00    6.57
   5   9 -17    0.34    5.22
  -5  -9  17   -0.00    7.45
  -5   9  18   29.46   10.06
   5   9 -18   30.61   10.36
  -5  -9  18   15.64    9.89
  -5   9  19    0.00    5.90
   5   9 -19    9.72    7.28
  -5  -9  19    5.17    7.78
  -5   9  20    4.40    6.39
   5   9 -20    1.36    6.11
  -5  -9  20    5.96    8.50
  -5   9  21    0.00    6.14
   5   9 -21   -0.00    6.79
  -5  -9  21    6.00    8.46
  -5   9  22   26.30   10.03
   5   9 -22   33.54   10.71
  -5  -9  22   26.12   12.40
  -5   9  23   -0.00    6.61
   5   9 -23    1.81    7.30
  -5  -9  23   -0.00    8.19
  -5   9  24   13.02    8.30
   5   9 -24   18.31    9.21
  -5  -9  24    0.72    8.14
  -5   9  25    0.52    7.39
   5   9 -25    2.97    6.25
  -5  -9  25   -0.00    9.50
  -5   9  26   -0.00    7.33
   5   9 -26    4.42    7.67
  -5  -9  26    7.90    9.05
  -5   9  27    0.00    6.72
   5   9 -27   -0.00    6.53
  -5  -9  27   -0.00    9.54
  -5   9  28   14.90    8.99
   5   9 -28    2.70    7.35
  -5  -9  28    4.50    9.92
  -5   9  29   -0.00    6.22
   5   9 -29    2.42    6.94
  -5  -9  29    0.55    8.23
  -5   9  30    8.58    7.78
   5   9 -30   -0.00    7.84
  -5  -9  30    4.18    8.82
  -5   9  31   11.59    9.04
   5   9 -31    3.21    7.91
  -5  -9  31   -0.00    9.23
  -5   9  32   13.08    8.70
   5   9 -32   -0.00    7.69
  -5  -9  32    0.00   10.57
  -5   9  33   -0.00    8.36
   5   9 -33    3.65    9.44
  -5  -9  33    3.51   10.18
  -5   9  34    4.42    8.24
   5   9 -34    0.20    6.96
  -5  -9  34   -0.00    8.87
  -5   9  35    5.94    8.38
  -5   9  36    7.73    9.21
  -5   9  37    0.97    8.00
  -5  10   1   17.47    7.91
   5 -10  -1   11.13    7.06
   5  10  -1   14.81    4.58
  -5  10   2   -0.00    5.07
   5 -10  -2    3.09    6.65
   5  10  -2    0.81    3.12
  -5  10   3    0.00    6.29
   5 -10  -3   -0.00    6.28
   5  10  -3   -0.00    3.62
  -5  10   4   17.57    8.37
   5 -10  -4    6.48    7.35
   5  10  -4    0.00    4.51
  -5 -10   4   14.44    6.31
  -5  10   5    0.68    6.12
   5 -10  -5   -0.00    5.86
   5  10  -5    3.59    3.99
  -5 -10   5    0.48    5.22
  -5  10   6   13.91    8.47
   5 -10  -6   21.62    8.71
   5  10  -6   30.00    7.36
  -5 -10   6   33.13    8.62
  -5  10   7    5.66    6.48
   5 -10  -7   -0.00    5.71
   5  10  -7    4.71    4.76
  -5 -10   7    5.77    6.14
  -5  10   8    1.02    5.72
   5 -10  -8   -0.00    5.33
   5  10  -8    3.91    4.85
  -5 -10   8   -0.00    5.51
  -5  10   9   -0.00    6.30
   5 -10  -9    3.36    6.24
   5  10  -9    3.20    4.80
  -5 -10   9   -0.00    5.77
  -5  10  10   50.97   12.61
   5 -10 -10   77.76   14.77
   5  10 -10   79.60   12.98
  -5 -10  10   69.93   14.39
  -5  10  11   -0.00    6.32
   5 -10 -11    2.26    6.27
   5  10 -11    1.59    4.37
  -5 -10  11    8.36    7.45
  -5  10  12    0.00    6.95
   5 -10 -12    5.51    7.11
   5  10 -12    1.53    5.41
  -5 -10  12    9.39    7.57
  -5  10  13   -0.00    6.74
   5 -10 -13    1.14    5.51
   5  10 -13   -0.00    5.24
  -5 -10  13    9.93    7.47
  -5  10  14   30.21   10.35
   5 -10 -14   26.51    9.63
   5  10 -14   27.67    8.54
  -5  10  15    5.13    6.57
   5 -10 -15   -0.00    4.95
   5  10 -15    0.81    5.14
  -5  10  16   17.12    8.58
   5  10 -16   14.36    6.84
  -5 -10  16   24.25   10.76
  -5  10  17   -0.00    6.18
   5  10 -17   -0.00    5.45
  -5 -10  17    3.85    8.97
  -5  10  18    1.40    5.97
   5  10 -18    0.00    4.44
  -5 -10  18   10.06    9.32
  -5  10  19   -0.00    5.44
   5  10 -19   -0.00    5.43
  -5 -10  19    5.79    8.17
  -5  10  20   20.93   10.04
   5  10 -20    2.65    6.47
  -5 -10  20   39.04   12.57
  -5  10  21   -0.00    5.51
   5  10 -21   -0.00    5.95
  -5 -10  21    0.00    7.59
   5  10 -22   10.49    7.99
  -5 -10  22   10.41    9.66
  -5  10  23    0.60    5.23
   5  10 -23   -0.00    6.89
  -5 -10  23   -0.00    8.23
  -5  10  24    7.94    7.04
   5  10 -24    6.52    7.02
  -5 -10  24    9.46    9.39
  -5  10  25    1.63    5.39
   5  10 -25   -0.00    5.13
  -5 -10  25   -0.00    8.26
  -5  10  26    8.41    7.56
   5  10 -26    7.04    6.94
  -5 -10  26    8.61   10.06
  -5  10  27    2.14    7.26
   5  10 -27    0.55    7.18
  -5 -10  27    5.42    9.03
  -5  10  28    1.10    5.72
   5  10 -28    0.13    6.29
  -5 -10  28    0.00    9.20
  -5  10  29    8.41    7.97
   5  10 -29    2.50    7.37
  -5 -10  29    6.15    9.69
  -5  10  30   -0.00    4.91
   5  10 -30    2.17    6.92
  -5 -10  30    5.96    9.62
  -5  10  31    0.00    7.40
   5  10 -31   -0.00    8.35
  -5 -10  31    3.66    9.37
  -5  10  32    5.30    8.39
   5  10 -32   -0.00    7.42
  -5 -10  32   -0.00    9.29
  -5  10  33    7.99    7.80
   5  10 -33    3.00    7.02
  -5 -10  33   -0.00    8.03
   5  10 -34   13.58   10.16
   5  10 -35    4.94    9.02
  -5  11   1   22.11    8.75
   5 -11  -1    3.24    6.43
   5  11  -1   21.21    5.35
  -5  11   2   63.88   13.85
   5 -11  -2   73.08   14.25
   5  11  -2   60.94    9.60
  -5  11   3    3.65    6.41
   5 -11  -3    9.87    7.14
   5  11  -3   22.07    5.77
  -5  11   4    5.47    6.43
   5 -11  -4    4.99    6.57
   5  11  -4   -0.00    4.38
  -5  11   5    7.11    7.33
   5 -11  -5    0.00    6.62
   5  11  -5    3.88    4.48
  -5  11   6    3.97    6.04
   5 -11  -6    4.26    6.68
   5  11  -6    4.92    4.58
  -5  11   7   -0.00    7.09
   5 -11  -7   -0.00    5.46
   5  11  -7    0.00    4.16
  -5  11   8   18.58    9.09
   5 -11  -8   22.49    9.10
   5  11  -8   28.41    7.80
  -5  11   9    0.12    5.77
   5 -11  -9    2.41    5.61
   5  11  -9    5.14    4.87
  -5 -11   9    3.29    6.46
   5 -11 -10   -0.00    5.55
   5  11 -10    0.00    4.00
  -5 -11  10    3.83    6.52
  -5  11  11    0.00    6.17
   5 -11 -11    5.14    7.03
   5  11 -11    2.18    4.99
  -5 -11  11    5.60    6.93
  -5  11  12   39.34   11.70
   5 -11 -12   20.96    9.17
   5  11 -12   48.09   10.45
  -5 -11  12   37.14   11.32
  -5  11  13   -0.00    6.32
   5 -11 -13    1.10    5.82
   5  11 -13    0.00    5.15
  -5  11  14   26.18   10.56
   5 -11 -14   12.20    7.61
   5  11 -14   42.10   10.22
  -5  11  15    1.93    6.34
   5 -11 -15    6.19    5.77
   5  11 -15    0.91    4.43
  -5 -11  15    9.32    8.24
  -5  11  16   35.17   10.41
   5 -11 -16   11.40    7.87
   5  11 -16   13.12    7.68
  -5 -11  16   23.92   10.27
  -5  11  17    2.30    7.38
   5 -11 -17   -0.00    5.99
   5  11 -17    0.00    6.69
  -5 -11  17   -0.00    7.52
  -5  11  18   30.75   10.22
   5  11 -18   12.77    6.70
  -5 -11  18    8.67    8.71
  -5  11  19   -0.00    6.29
   5  11 -19    3.32    5.85
  -5 -11  19    0.00    7.83
  -5  11  20    4.95    6.86
   5  11 -20    5.22    6.66
  -5 -11  20   -0.00    7.86
  -5  11  21    1.62    7.17
   5  11 -21   -0.00    6.20
  -5 -11  21   -0.00    8.37
  -5  11  22   36.55   11.35
   5  11 -22   16.00    9.09
  -5 -11  22   15.00   10.77
  -5  11  23   -0.00    6.20
   5  11 -23   -0.00    5.83
  -5 -11  23   -0.00    8.01
  -5  11  24   11.09    8.10
   5  11 -24    0.00    6.20
  -5 -11  24   11.87   10.78
  -5  11  25   -0.00    5.33
   5  11 -25    0.06    7.34
  -5 -11  25   -0.00    8.55
  -5  11  26    2.15    7.01
   5  11 -26    3.72    7.15
  -5 -11  26   -0.00    9.06
  -5  11  27   -0.00    5.95
   5  11 -27   -0.00    6.32
  -5 -11  27   -0.00    8.78
  -5  11  28    9.41    8.02
   5  11 -28    7.45    7.33
  -5 -11  28   -0.00    8.34
  -5  11  29    0.00    6.24
   5  11 -29    1.65    5.67
  -5 -11  29    1.40    8.37
   5  11 -30   -0.00    6.32
  -5 -11  30   15.11   10.28
   5  11 -31   -0.00    7.71
  -5 -11  31   -0.00    9.41
   5  11 -32    8.88    8.62
  -5 -11  32    4.84    9.62
   5  11 -33    2.44    7.63
   5  11 -34    4.78    8.56
   5  11 -35    9.49    9.77
  -5  12   1   -0.00    5.92
   5 -12  -1   12.54    8.01
  -5  12   2    1.40    4.99
   5 -12  -2   -0.00    6.59
   5  12  -2    0.00    3.53
  -5  12   3    3.83    6.21
   5 -12  -3   -0.00    6.05
   5  12  -3   -0.00    3.69
  -5  12   4   45.62   12.66
   5 -12  -4   46.96   11.77
   5  12  -4   32.62    7.93
  -5  12   5    8.16    7.83
   5 -12  -5   12.10    7.56
   5  12  -5    0.00    4.37
  -5  12   6    2.17    6.61
   5 -12  -6    3.69    6.43
   5  12  -6   -0.00    4.27
  -5  12   7    0.25    5.77
   5 -12  -7    2.24    6.58
   5  12  -7   -0.00    4.42
  -5  12   8    2.84    5.64
   5 -12  -8    4.79    6.56
   5  12  -8    0.00    5.01
  -5  12   9    4.45    7.17
   5 -12  -9    5.25    6.55
   5  12  -9    1.79    5.02
  -5  12  10   13.33    7.78
   5 -12 -10   19.33    8.85
   5  12 -10   11.80    6.23
  -5  12  11    0.43    5.77
   5 -12 -11   -0.00    5.16
   5  12 -11    2.47    4.91
   5 -12 -12    0.00    6.16
   5  12 -12    0.00    3.96
  -5  12  13    1.96    5.83
   5 -12 -13   -0.00    5.55
   5  12 -13    0.75    4.70
  -5  12  14   14.94    8.09
   5 -12 -14   16.54    9.09
   5  12 -14   12.28    6.78
  -5 -12  14    0.00    7.55
  -5  12  15    4.58    7.07
   5 -12 -15    0.00    6.97
   5  12 -15    3.85    5.64
  -5 -12  15   -0.00    7.57
  -5  12  16   14.45    8.91
   5 -12 -16   11.20    7.84
   5  12 -16   19.80    8.20
  -5 -12  16    3.90    8.51
  -5  12  17    1.79    6.87
   5 -12 -17   -0.00    5.49
   5  12 -17    0.95    5.00
  -5 -12  17    1.58    7.53
  -5  12  18   -0.00    7.09
   5 -12 -18    2.81    6.01
   5  12 -18   -0.00    4.82
  -5 -12  18   -0.00    8.95
  -5  12  19    8.30    7.45
   5 -12 -19    4.52    6.51
   5  12 -19    4.52    6.28
  -5 -12  19    3.03    8.72
  -5  12  20   38.59   11.38
   5 -12 -20   23.44    9.52
   5  12 -20   13.65    8.56
  -5 -12  20   15.78    9.95
  -5  12  21   -0.00    5.68
   5  12 -21    1.69    7.42
  -5 -12  21    4.38    8.35
  -5  12  22    8.28    7.23
   5  12 -22    4.34    7.96
  -5 -12  22   -0.00    7.73
  -5  12  23   -0.00    6.27
   5  12 -23    0.74    6.72
  -5 -12  23    3.35    8.06
  -5  12  24   16.21    9.56
   5  12 -24   -0.00    5.97
  -5 -12  24    6.13    9.32
  -5  12  25    0.00    6.33
   5  12 -25    0.00    7.28
  -5 -12  25    6.92    9.65
   5  12 -26    0.00    7.06
  -5 -12  26   12.56    8.74
   5  12 -27   -0.00    7.00
  -5 -12  27   -0.00    8.94
   5  12 -28   -0.00    5.89
  -5 -12  28   -0.00    8.28
   5  12 -29    0.90    5.82
  -5 -12  29   -0.00    8.03
   5  12 -30    0.56    6.74
  -5 -12  30    0.00    8.92
   5  12 -31   -0.00    7.70
  -5 -12  31   -0.00    9.45
  -5  13   1   -0.00    5.79
   5 -13  -1    5.06    7.20
   5  13  -1    9.09    4.58
  -5  13   2   21.32    9.84
   5 -13  -2   16.42    9.24
   5  13  -2   21.89    6.15
  -5  13   3    7.59    6.82
   5 -13  -3   10.89    7.68
   5  13  -3    3.52    4.32
  -5  13   4   11.30    8.18
   5 -13  -4    1.31    6.85
   5  13  -4   10.55    5.13
  -5  13   5    3.37    7.09
   5 -13  -5   -0.00    6.44
   5  13  -5    1.63    4.18
  -5  13   6   44.45   12.31
   5 -13  -6   30.66   10.41
   5  13  -6   40.17    8.79
  -5  13   7    9.86    8.96
   5 -13  -7    7.68    6.95
   5  13  -7    6.68    5.72
  -5  13   8    7.27    7.36
   5 -13  -8   16.11    9.28
   5  13  -8    6.63    6.23
  -5  13   9    0.00    5.82
   5 -13  -9    4.62    7.31
   5  13  -9   -0.00    5.28
  -5  13  10    0.00    6.78
   5 -13 -10    1.10    5.71
   5  13 -10   -0.00    5.33
  -5  13  11   10.48    8.44
   5 -13 -11    7.09    7.12
   5  13 -11   12.60    6.63
  -5  13  12   16.06    8.76
   5 -13 -12    5.93    6.65
   5  13 -12    7.69    6.85
   5 -13 -13    2.07    5.69
   5  13 -13    0.29    5.16
   5 -13 -14    2.68    5.88
   5  13 -14    0.00    5.13
   5 -13 -15    4.18    6.71
   5  13 -15    8.63    6.22
  -5  13  16    0.00    6.70
   5 -13 -16    4.16    6.27
   5  13 -16    3.49    5.10
  -5  13  17    3.51    6.51
   5 -13 -17    5.46    5.79
   5  13 -17   11.53    6.45
  -5  13  18   14.66    9.04
   5 -13 -18    6.85    7.00
   5  13 -18    8.11    6.97
  -5  13  19    3.53    7.63
   5 -13 -19    1.79    6.69
   5  13 -19    0.44    4.76
  -5  13  20   15.16    8.58
   5 -13 -20    0.94    5.78
   5  13 -20   -0.00    5.90
  -5  13  21    2.00    6.32
   5  13 -21    1.44    4.53
  -5 -13  21   -0.00    8.89
   5  13 -22   12.15    8.32
  -5 -13  22    0.00    8.04
   5  13 -23    3.98    6.76
  -5 -13  23    3.83    8.11
   5  13 -24    1.14    7.03
  -5 -13  24   11.05   10.29
   5  13 -25   -0.00    6.87
  -5 -13  25   -0.00   10.20
   5  13 -26   -0.00    6.20
  -5 -13  26   11.00   10.33
   5  13 -27    7.57    7.47
  -5 -13  27   -0.00    7.99
   5  13 -28   -0.00    7.42
  -5 -13  28    2.04    9.66
  -5 -13  29    0.00   10.66
  -5 -13  30    6.60   10.13
  -5  14   1    0.00    6.28
   5 -14  -1    0.00    6.38
   5  14  -1    3.58    3.98
  -5  14   2    0.65    6.25
   5 -14  -2    0.28    6.32
   5  14  -2   -0.00    4.00
  -5  14   3    0.00    6.44
   5 -14  -3    1.41    6.05
   5  14  -3    4.50    4.22
  -5  14   4    7.08    7.48
   5 -14  -4    6.89    7.17
   5  14  -4   13.33    5.79
  -5  14   5   12.55    7.92
   5 -14  -5    1.83    5.48
   5  14  -5    0.00    5.21
  -5  14   6    5.19    7.73
   5 -14  -6    6.38    6.67
   5  14  -6   11.93    5.89
  -5  14   7    3.27    6.43
   5 -14  -7   -0.00    5.24
   5  14  -7   -0.00    4.47
  -5  14   8    7.67    7.73
   5 -14  -8   -0.00    5.91
   5  14  -8    6.95    5.67
  -5  14   9    1.16    5.24
   5 -14  -9    1.86    6.52
   5  14  -9    5.94    5.58
  -5  14  10   24.62    9.82
   5 -14 -10   11.49    8.34
   5  14 -10   12.75    6.95
  -5  14  11    1.41    6.74
   5 -14 -11    3.51    7.05
   5  14 -11    0.89    4.44
  -5  14  12   -0.00    5.79
   5 -14 -12   -0.00    5.80
   5  14 -12   -0.00    4.15
  -5  14  13    4.40    7.14
   5 -14 -13   -0.00    6.25
   5  14 -13    1.20    5.42
  -5  14  14    0.00    6.05
   5 -14 -14    5.53    6.78
   5  14 -14   -0.00    5.99
   5 -14 -15    6.96    6.74
   5  14 -15    0.00    6.74
   5  14 -16   11.90    7.20
   5  14 -17    4.49    5.90
   5  14 -18   -0.00    6.66
   5  14 -19    1.17    5.37
   5  14 -20    8.45    6.25
   5  14 -21    3.37    6.20
   5  14 -22    7.78    7.67
   5  14 -23    4.19    6.53
   5  14 -24    0.57    6.28
  -5  15   1    5.09    7.27
   5 -15  -1    1.38    5.31
   5  15  -1    4.46    4.58
  -5  15   2    3.52    6.57
   5 -15  -2   20.17    9.78
   5  15  -2    4.25    4.58
  -5  15   3    0.00    7.16
   5 -15  -3    4.69    8.04
   5  15  -3    9.97    5.34
  -5  15   4   -0.00    6.57
   5 -15  -4    6.29    8.21
   5  15  -4   -0.00    3.84
  -5  15   5    8.23    7.32
   5 -15  -5    0.00    5.32
   5  15  -5   -0.00    4.17
  -5  15   6    1.47    6.74
   5 -15  -6    7.92    8.22
   5  15  -6    2.32    4.73
  -5  15   7   24.88   10.18
   5 -15  -7   10.22    8.00
   5  15  -7   -0.00    4.57
  -5  15   8    0.00    7.61
   5 -15  -8    0.75    6.02
   5  15  -8    7.65    5.36
  -5  15   9   -0.00    7.59
   5 -15  -9    0.13    5.09
   5  15  -9    0.68    4.94
  -5  15  10    0.00    6.20
   5 -15 -10    1.07    4.41
   5  15 -10    0.63    5.12
  -5  15  11    0.00    6.58
   5  15 -11    1.72    5.45
  -5  15  12    6.07    6.97
   5  15 -12    7.58    7.11
  -5  15  13    2.03    7.45
   5  15 -13    0.00    6.48
  -5  15  14    6.53    7.70
   5  15 -14    0.40    5.27
  -5  15  15   -0.00    6.88
   5  15 -15    0.47    5.25
  -5  15  16    0.00    7.05
   5  15 -16   -0.00    6.04
   5  15 -17    3.25    5.97
   5  15 -18    5.10    5.62
   5  15 -19    6.92    6.29
  -5  16   1   -0.00    6.59
   5 -16  -1   -0.00    6.69
   5  16  -1    0.00    4.03
  -5  16   2   -0.00    6.32
   5 -16  -2   -0.00    6.74
   5  16  -2    4.71    4.36
  -5  16   3    8.80    7.75
   5 -16  -3    5.11    7.26
   5  16  -3   -0.00    4.63
  -5  16   4    5.51    6.96
   5 -16  -4    0.20    7.13
   5  16  -4   -0.00    4.53
  -5  16   5    5.08    7.44
   5 -16  -5    7.65    7.57
   5  16  -5    2.55    5.04
  -5  16   6   -0.00    6.32
   5  16  -6    0.00    4.08
  -5  16   7    2.85    7.68
   5  16  -7    0.00    5.33
  -5  16   8    0.41    5.87
   5  16  -8    0.26    5.35
  -5  16   9    0.00    6.15
   5  16  -9   -0.00    4.91
  -5  16  10    5.23    7.42
   5  16 -10    1.21    4.83
  -5  16  11    1.43    6.60
   5  16 -11    0.00    5.83
  -5  16  12   -0.00    7.13
   5  16 -12    2.42    5.23
  -5  16  13    3.67    6.24
   5  16 -13   -0.00    6.12
  -5  16  14   -0.00    7.95
   5  16 -14    1.12    5.42
  -5  16  15    3.86    6.97
  -5  17   1   -0.00    6.39
   5  17  -1   -0.00    3.66
  -5  17   2    0.00    8.26
   5  17  -2    9.26    5.43
  -5  17   3    0.00    6.86
   5  17  -3   11.55    5.61
  -5  17   4   -0.00    6.87
   5  17  -4    1.61    4.43
  -5  17   5   -0.00    7.02
   5  17  -5    0.31    3.82
  -5  17   6    4.81    7.56
   5  17  -6    5.73    5.19
  -5  17   7    0.87    6.77
   5  17  -7    6.46    5.55
  -5  17   8   -0.00    6.85
   5  17  -8   -0.00    5.50
  -4   0   1   -0.00    3.56
  -4   0   1    3.50    3.88
   4   0  -1    2.79    3.65
   4   0  -1    0.73    3.60
  -4   0   2   21.39    5.44
  -4   0   2   15.00    5.03
   4   0  -2   15.80    4.76
   4   0  -2   21.92    5.63
  -4   0   3   -0.00    4.20
  -4   0   3    0.00    3.00
   4   0  -3    2.99    3.86
   4   0  -3    1.65    3.74
  -4   0   4 1024.11   84.96
  -4   0   4 1218.73   85.58
   4   0  -4 1169.28   85.32
[truncated: 818,265 more chars]
