# Supplementary material for: LED-pump-X-ray-multiprobe crystallography for sub-second timescales
Source: Commun Chem. 2022 Aug 26;5:102. doi: 10.1038/s42004-022-00716-1 (PMC9814726; doi:10.1038/s42004-022-00716-1)
Supplement: Supplementary file 14 — Supplementary Data 5 [file 42004_2022_716_MOESM14_ESM.zip › 260K_8s/260K_8s_t7_decay.wilson.csv]

-3.202518	0.02108
-3.483369	0.040528
-3.610352	0.059976
-3.894042	0.079424
-4.104824	0.098872
-4.244299	0.11832
-4.348978	0.137769
-4.527094	0.157217
-4.842702	0.176665
-5.071057	0.196113
-5.3306	0.215561
-5.563041	0.235009
-5.693789	0.254457
-5.81834	0.273905
-5.977855	0.293353
-6.11681	0.312802
-6.214579	0.33225
-6.368265	0.351698
-6.524668	0.371146
#Title = Wilson plot
#y_label = sin^2(theta)/lambda^2
#x_label = ln(<Fo^2>)/(Fexp^2)
#y = -0.103*x -0.318
#fit_y_intercept = -0.318
#fit_slope = -0.103
#B = 4.817
#K = 22.360
#<|E^2-1|> = 0.959
#%|E| > 2 = 4.011
