# Supplementary material for: LED-pump-X-ray-multiprobe crystallography for sub-second timescales
Source: Commun Chem. 2022 Aug 26;5:102. doi: 10.1038/s42004-022-00716-1 (PMC9814726; doi:10.1038/s42004-022-00716-1)
Supplement: Supplementary file 14 — Supplementary Data 5 [file 42004_2022_716_MOESM14_ESM.zip › 260K_8s/260K_8s_t8_decay.wilson.csv]

-3.275665	0.021075
-3.550972	0.040522
-3.673013	0.059969
-3.956617	0.079416
-4.172059	0.098863
-4.311842	0.11831
-4.4281	0.137757
-4.603609	0.157204
-4.919886	0.176651
-5.178457	0.196098
-5.450176	0.215545
-5.663993	0.234992
-5.820823	0.254439
-5.985658	0.273887
-6.120678	0.293334
-6.247823	0.312781
-6.380512	0.332228
-6.544329	0.351675
-6.631585	0.371122
#Title = Wilson plot
#y_label = sin^2(theta)/lambda^2
#x_label = ln(<Fo^2>)/(Fexp^2)
#y = -0.100*x -0.313
#fit_y_intercept = -0.313
#fit_slope = -0.100
#B = 4.967
#K = 23.401
#<|E^2-1|> = 0.963
#%|E| > 2 = 4.124
