# Supplementary material for: LED-pump-X-ray-multiprobe crystallography for sub-second timescales
Source: Commun Chem. 2022 Aug 26;5:102. doi: 10.1038/s42004-022-00716-1 (PMC9814726; doi:10.1038/s42004-022-00716-1)
Supplement: Supplementary file 14 — Supplementary Data 5 [file 42004_2022_716_MOESM14_ESM.zip › 260K_8s/260K_8s_t9_decay.hkl]

  16   0  -5    4.21    8.08
  16   0  -6    3.80    8.21
 -16   0   7    0.84    7.29
  16   0  -7    7.32    8.33
 -16   0   8    4.69    6.63
  16   0  -8    0.85    6.72
 -16   0   9    3.25    6.98
  16   0  -9    0.38    7.30
 -16   0  10   -0.00    6.06
  16   0 -10   -0.00    5.51
 -16   0  11    6.18    7.83
  16   0 -11    0.00    5.69
 -16   0  12    2.16    5.93
  16   0 -12   -0.00    6.50
 -16   0  13   -0.00    8.28
  16   0 -13    3.63    6.69
 -16   0  14    8.17    8.57
  16   0 -14    4.28    7.23
 -16   0  15    6.18    8.40
  16  -1  -1    0.00    6.93
  16  -1  -2    4.88    7.62
  16  -1  -2   13.22    8.50
  16  -1  -3    9.50    7.85
  16  -1  -3   -0.00    9.03
  16  -1  -4    1.24    7.44
  16  -1  -4    6.09    7.71
  16  -1  -5   -0.00    6.52
  16  -1  -5    0.00    6.53
  16  -1  -6   -0.00    7.06
  16  -1  -6   -0.00    8.88
 -16   1   7   -0.00    7.29
  16  -1  -7    0.15    6.96
  16  -1  -7    5.31    7.88
 -16   1   8   -0.00    6.68
  16  -1  -8    0.00    6.43
  16  -1  -8    0.00    7.73
 -16   1   9    8.31    8.53
  16  -1  -9   -0.00    7.43
  16  -1  -9   -0.00    7.40
 -16   1  10    1.83    6.96
  16  -1 -10    0.94    6.98
  16  -1 -10   -0.00    7.00
  16   1 -10    0.00    7.14
 -16   1  11   -0.00    7.31
  16  -1 -11    0.24    6.78
  16  -1 -11    2.39    8.52
  16   1 -11   -0.00    7.23
 -16   1  12    5.98    7.85
  16  -1 -12    5.64    7.22
  16   1 -12    0.00    6.63
 -16  -1  12    9.17    7.97
 -16   1  13    0.00    6.00
  16   1 -13    0.00    5.54
 -16  -1  13    2.88    7.64
 -16  -1  14    8.81    8.25
 -16  -1  15    2.84    8.53
 -16  -1  16   -0.00    6.82
  16  -2  -1    1.85    7.53
  16  -2  -1    3.07    6.82
  16  -2  -2   -0.00    6.48
  16  -2  -2    9.05    8.50
  16  -2  -3   -0.00    7.27
  16  -2  -3   -0.00    7.37
  16  -2  -4    4.36    7.85
  16  -2  -4    1.43    7.42
  16  -2  -5   -0.00    6.31
  16  -2  -5    0.00    6.84
  16  -2  -6   -0.00    6.42
  16  -2  -6    0.00    8.37
 -16   2   7    2.57    7.31
  16  -2  -7    2.42    7.73
  16  -2  -7   -0.00    5.62
 -16   2   8    5.32    8.97
  16  -2  -8    1.04    8.16
  16  -2  -8    6.92    8.41
 -16   2   9   -0.00    7.66
  16  -2  -9   -0.00    7.26
  16  -2  -9    5.19    7.87
 -16   2  10   -0.00    7.29
  16  -2 -10   -0.00    8.40
  16  -2 -10    0.00    6.76
 -16   2  11   -0.00    5.51
  16  -2 -11    7.95    8.44
  16  -2 -12   -0.00    7.42
  16  -2 -13    4.11    8.34
  16  -2 -14    0.00    7.10
  16  -2 -15    7.88    9.44
  16  -3  -1   -0.00    7.62
  16  -3  -1    7.47    8.02
  16  -3  -2    2.88    9.06
  16  -3  -2    3.93    7.56
  16  -3  -3    4.34    7.42
  16  -3  -3    0.52    7.82
  16  -3  -4   -0.00    8.30
  16  -3  -4    1.66    6.36
  16  -3  -5    3.46    7.10
  16  -3  -5    4.11    6.81
  16  -3  -6   -0.00    5.55
  16  -3  -6    0.92    5.06
  16  -3  -7    0.00    6.80
  16  -3  -7    5.82    7.30
 -16   3   8    6.69    7.80
  16  -3  -8    5.96    8.76
  16  -3  -8   -0.00    7.86
  16  -3  -9    2.88    7.33
  16  -3 -10    0.00    8.28
  16  -3 -11   -0.00    6.86
  16  -3 -12   -0.00    7.63
  16  -3 -13    4.03    7.46
  16  -3 -14    0.00    8.39
  16  -3 -15   -0.00    7.19
  16  -4  -1    4.83    6.98
  16  -4  -1   -0.00    7.01
  16  -4  -2   -0.00    8.88
  16  -4  -2    8.78   10.22
  16  -4  -3   -0.00    7.46
  16  -4  -4    0.00    6.51
  16  -4  -5    6.46    8.33
  16  -4  -6    2.01    6.12
  16  -4  -7    0.00    8.25
  16  -4  -8   -0.00    8.17
  16  -4  -9   -0.00    7.32
  16  -4 -10   -0.00    6.87
  16  -4 -11   -0.00    8.87
  16  -5  -3   -0.00    8.73
  16  -5  -4    8.39    9.32
  16  -5  -5    3.98    8.31
  16  -5  -6   -0.00    7.42
  16  -5  -7   -0.00    7.17
  15   0  -1   -0.00    6.59
  15   0  -1    2.50    6.75
  15   0  -2    8.94    7.78
  15   0  -2    5.10    7.43
  15   0  -3    4.23    7.85
  15   0  -3   -0.00    6.03
  15   0  -4   -0.00    6.48
  15   0  -4   -0.00    7.17
 -15   0   5    2.91    6.57
  15   0  -5    3.93    7.22
  15   0  -5   -0.00    7.02
 -15   0   6    4.77    7.71
  15   0  -6   -0.00    7.41
  15   0  -6    8.65    7.66
 -15   0   7   -0.00    5.54
  15   0  -7    3.12    6.58
  15   0  -7    7.53    8.30
 -15   0   8    1.91    6.16
  15   0  -8   -0.00    6.53
  15   0  -8   -0.00    6.74
 -15   0   9    4.31    7.43
  15   0  -9    4.16    7.60
  15   0  -9   26.69   10.35
 -15   0  10    0.66    6.06
  15   0 -10    6.16    7.25
  15   0 -10    4.42    7.09
 -15   0  11    3.49    8.06
  15   0 -11    1.85    6.10
  15   0 -11   -0.00    7.55
 -15   0  12    0.64    6.78
  15   0 -12   -0.00    6.43
 -15   0  13   -0.00    8.31
  15   0 -13    0.73    7.59
 -15   0  14    1.36    7.71
  15   0 -14   -0.00    8.42
 -15   0  15    0.00    6.90
  15   0 -15    0.44    7.01
 -15   0  16   -0.00    7.36
  15   0 -16    0.00    7.46
 -15   0  17    6.49    6.80
  15   0 -17    6.59    8.07
 -15   0  18   -0.00    7.86
  15   0 -18   -0.00    5.77
 -15   0  19   -0.00    5.58
  15   0 -19    0.00    6.87
  15   0 -20   -0.00    7.32
  15   0 -21    2.15    8.06
  15   0 -22    0.00    7.31
  15  -1  -1    4.13    7.19
  15  -1  -1   -0.00    8.11
  15   1  -1    5.32    7.73
  15  -1  -2    2.71    6.61
  15  -1  -2    3.30    6.95
  15   1  -2   -0.00    6.80
  15  -1  -3   -0.00    6.68
  15  -1  -3    0.00    5.66
  15   1  -3    0.71    6.98
  15  -1  -4    8.70    7.83
  15  -1  -4   -0.00    7.82
  15   1  -4    0.00    7.45
  15   1  -4   -0.00    6.95
 -15   1   5    5.74    7.89
  15  -1  -5   10.88    8.82
  15  -1  -5   10.23    8.09
  15   1  -5   -0.00    6.45
  15   1  -5   -0.00    6.43
 -15   1   6    1.11    6.34
  15  -1  -6    0.00    6.70
  15  -1  -6    0.00    6.89
  15   1  -6    2.91    7.10
  15   1  -6    0.64    5.53
 -15  -1   6    0.00    5.21
 -15   1   7   -0.00    6.40
  15  -1  -7    0.52    7.64
  15  -1  -7   10.03    9.03
  15   1  -7   -0.00    6.44
  15   1  -7    0.00    6.92
 -15  -1   7   -0.00    6.05
 -15   1   8   -0.00    6.78
  15  -1  -8    2.85    7.83
  15  -1  -8   10.15    8.45
  15   1  -8    0.29    5.94
  15   1  -8    9.57    7.63
 -15  -1   8    1.00    5.48
 -15   1   9   -0.00    6.31
  15  -1  -9   -0.00    7.45
  15  -1  -9    0.13    7.14
  15   1  -9    3.76    6.90
  15   1  -9    7.41    6.78
 -15  -1   9    1.26    6.63
 -15   1  10   -0.00    5.57
  15  -1 -10    1.08    7.64
  15  -1 -10    0.00    6.66
  15   1 -10    0.00    5.36
  15   1 -10    0.72    5.98
 -15  -1  10    3.36    7.56
 -15   1  11   11.12    7.93
  15  -1 -11    6.32    6.56
  15  -1 -11   10.41    8.25
  15   1 -11    0.00    7.04
 -15  -1  11   -0.00    6.76
 -15   1  12    0.00    5.48
  15  -1 -12    0.00    6.81
  15  -1 -12    3.58    7.50
  15   1 -12   -0.00    5.98
 -15  -1  12   13.19    8.65
 -15   1  13   -0.00    7.32
  15  -1 -13    3.24    6.72
  15   1 -13    0.00    6.92
 -15  -1  13   -0.00    6.79
 -15   1  14    3.41    6.72
  15  -1 -14   14.06    8.81
  15   1 -14   11.64    9.19
 -15  -1  14    9.83    8.13
 -15   1  15   -0.00    7.27
  15  -1 -15    2.05    7.33
  15   1 -15    9.22    7.89
 -15  -1  15    4.36    6.06
 -15   1  16    2.58    6.50
  15  -1 -16    8.03    9.87
  15   1 -16    5.80    8.35
 -15  -1  16   -0.00    6.26
 -15   1  17   16.04    8.89
  15  -1 -17    3.69    7.55
  15   1 -17    1.70    7.61
 -15  -1  17    0.30    6.53
 -15   1  18   -0.00    8.32
  15  -1 -18   -0.00    8.29
  15   1 -18   -0.00    7.02
 -15  -1  18    4.03    6.28
  15  -1 -19    2.46    7.90
  15   1 -19    2.42    8.10
 -15  -1  19    1.97    5.45
  15  -1 -20    1.46    7.27
  15   1 -20    4.57    8.81
 -15  -1  20   -0.00    5.63
  15  -1 -21    0.98    8.33
  15  -2  -1   -0.00    6.67
  15  -2  -1   -0.00    7.60
  15   2  -1    9.10    7.52
  15  -2  -2    2.84    7.06
  15  -2  -2    7.88    8.82
  15   2  -2   -0.00    6.35
  15  -2  -3   12.52    9.16
  15  -2  -3    0.00    7.45
  15   2  -3    4.02    7.65
  15  -2  -4    1.55    6.87
  15  -2  -4   -0.00    6.94
  15   2  -4    5.68    7.67
  15  -2  -5   -0.00    6.81
  15  -2  -5    0.53    7.17
  15   2  -5    1.54    6.98
 -15   2   6    1.56    6.20
  15  -2  -6   -0.00    7.26
  15  -2  -6    3.71    8.40
  15   2  -6    0.00    6.87
 -15   2   7    8.24    8.56
  15  -2  -7    4.89    7.68
  15  -2  -7    2.77    5.97
  15   2  -7   23.73    9.93
 -15   2   8    5.78    7.71
  15  -2  -8   -0.00    5.64
  15  -2  -8    3.49    7.28
  15   2  -8   -0.00    6.34
 -15   2   9   10.45    8.09
  15  -2  -9   11.28    7.44
  15  -2  -9    3.87    8.15
  15   2  -9    7.65    7.32
  15   2  -9    3.70    6.13
 -15   2  10    2.35    6.05
  15  -2 -10   -0.00    8.06
  15  -2 -10    0.00    7.44
  15   2 -10    7.08    7.45
  15   2 -10    1.92    6.48
 -15   2  11    2.77    6.86
  15  -2 -11    1.60    7.39
  15  -2 -11   -0.00    6.22
  15   2 -11    0.00    7.76
 -15  -2  11    7.95    8.14
 -15   2  12   -0.00    5.94
  15  -2 -12    1.73    7.18
  15  -2 -12    1.19    6.18
  15   2 -12   -0.00    6.91
 -15  -2  12    3.00    7.22
 -15   2  13    8.16    7.37
  15  -2 -13   -0.00    7.36
  15  -2 -13    3.84    7.16
  15   2 -13   -0.00    6.29
 -15  -2  13   10.25    8.39
 -15   2  14    3.01    6.20
  15  -2 -14    9.64    8.00
  15  -2 -14   -0.00    7.74
  15   2 -14    4.37    6.87
 -15  -2  14    2.41    7.38
 -15   2  15    7.03    8.69
  15  -2 -15    2.05    8.07
  15   2 -15   -0.00    7.22
 -15  -2  15   -0.00    6.79
 -15   2  16    2.69    6.70
  15  -2 -16    0.90    6.88
  15   2 -16    2.12    7.05
 -15  -2  16    0.00    5.80
 -15   2  17   10.30    8.31
  15  -2 -17    7.57    8.31
  15   2 -17   -0.00    6.60
 -15  -2  17   -0.00    6.18
  15  -2 -18    2.36    9.17
 -15  -2  18    3.10    6.08
  15  -2 -19    6.07    8.00
 -15  -2  19    0.00    5.65
 -15  -2  20    5.12    7.57
  15  -3  -1    4.36    7.34
  15  -3  -1    0.19    6.36
  15   3  -1    4.42    7.20
  15  -3  -2    4.43    8.37
  15  -3  -2    1.69    8.65
  15   3  -2    1.98    6.40
  15  -3  -3   -0.00    6.94
  15  -3  -3   -0.00    6.07
  15   3  -3    0.55    7.37
  15  -3  -4    0.81    7.68
  15  -3  -4    2.43    8.51
  15   3  -4    0.00    6.31
  15  -3  -5   -0.00    6.06
  15  -3  -5    9.92    7.58
  15   3  -5   -0.00    7.77
  15  -3  -6    0.23    6.67
  15  -3  -6    0.00    7.39
  15   3  -6    1.30    6.24
 -15   3   7    1.90    7.10
  15  -3  -7   -0.00    7.90
  15  -3  -7    3.18    7.67
  15   3  -7    5.88    7.61
 -15   3   8    0.92    6.62
  15  -3  -8   -0.00    7.83
  15  -3  -8   -0.00    7.48
  15   3  -8    0.00    7.97
 -15   3   9   -0.00    7.75
  15  -3  -9   -0.00    7.64
  15  -3  -9    0.00    7.16
  15   3  -9    9.55    8.00
 -15   3  10    4.18    6.41
  15  -3 -10    6.41    8.33
  15  -3 -10   -0.00    5.78
  15   3 -10    2.14    7.08
 -15   3  11    7.48    8.05
  15  -3 -11   12.75    8.66
  15  -3 -11    0.00    7.83
  15   3 -11   10.40    9.11
 -15   3  12   -0.00    6.33
  15  -3 -12    0.61    6.57
  15  -3 -12    0.00    8.13
  15   3 -12    9.48    7.74
 -15   3  13    0.98    5.75
  15  -3 -13    3.39    7.67
  15  -3 -13   -0.00    7.19
  15   3 -13    7.22    7.64
 -15   3  14    0.79    7.19
  15  -3 -14    8.08    7.92
  15  -3 -14   -0.00    7.75
  15   3 -14   -0.00    7.32
 -15   3  15   -0.00    7.10
  15  -3 -15   -0.00    6.65
  15  -3 -16    6.65    8.65
 -15  -3  17    8.31    7.40
 -15  -3  18    0.84    6.63
 -15  -3  19    1.08    5.72
 -15  -3  20    0.00    6.75
 -15  -3  21   -0.00    6.79
  15  -4  -1    3.21    7.50
  15  -4  -1    0.00    5.61
  15   4  -1   -0.00    7.17
  15  -4  -2   -0.00    5.84
  15  -4  -2   -0.00    7.34
  15   4  -2    0.00    6.13
  15  -4  -3    4.85    7.58
  15  -4  -3    1.68    7.22
  15   4  -3    8.68    7.02
  15  -4  -4    9.06    8.34
  15  -4  -4    2.57    7.59
  15   4  -4    0.00    5.68
  15  -4  -5    1.48    6.59
  15  -4  -5   -0.00    7.85
  15   4  -5    6.70    7.15
  15  -4  -6   -0.00    7.03
  15  -4  -6   -0.00    7.57
  15   4  -6    5.66    6.58
  15  -4  -7    2.92    6.63
  15  -4  -7   -0.00    7.59
  15   4  -7    3.75    6.99
 -15   4   8    1.57    7.24
  15  -4  -8    5.53    8.61
  15  -4  -8   -0.00    7.42
  15   4  -8   -0.00    6.54
 -15   4   9    4.30    6.89
  15  -4  -9    1.87    6.27
  15  -4  -9    2.28    8.06
  15   4  -9   -0.00    6.23
 -15   4  10   12.13    9.12
  15  -4 -10    0.82    6.93
  15  -4 -10    2.11    8.37
  15   4 -10    5.50    8.08
 -15   4  11   -0.00    6.21
  15  -4 -11   -0.00    7.37
  15  -4 -11    0.16    7.46
 -15   4  12   -0.00    6.29
  15  -4 -12   -0.00    8.45
  15  -4 -12    4.32    7.50
 -15   4  13    2.56    6.88
  15  -4 -13    0.00    6.55
  15  -5  -1   -0.00    6.54
  15   5  -1   -0.00    6.78
  15  -5  -2    8.22    8.74
  15  -5  -2    1.31    5.71
  15   5  -2   -0.00    5.62
  15  -5  -3    3.06    7.31
  15  -5  -3   -0.00    7.97
  15   5  -3   -0.00    5.44
  15  -5  -4   -0.00    6.57
  15  -5  -4   18.17    9.58
  15  -5  -5    1.49    7.31
  15  -5  -5    4.73    7.49
  15  -5  -6    0.00    7.29
  15  -5  -6    3.48    7.24
  15  -5  -7   -0.00    6.57
  15  -5  -7    5.13    8.21
  15  -5  -8   -0.00    9.02
  15  -5  -8   -0.00    7.93
 -15   5   9   -0.00    8.75
  15  -5  -9    2.43    5.77
  15  -5  -9   -0.00    5.92
 -15   5  10    8.21    8.51
  15  -6  -1    9.73    7.36
  15  -6  -2    1.04    7.60
  15  -6  -3    7.81    8.92
  15  -6  -3    1.42    6.67
  15  -6  -4    0.40    6.91
  15  -6  -4   10.66   10.02
  14   0  -1   -0.00    6.47
  14   0  -1    0.00    6.87
  14   0  -2   13.19    7.80
  14   0  -2    3.82    6.71
 -14   0   3   -0.00    5.84
  14   0  -3    0.00    6.73
  14   0  -3    8.52    7.69
 -14   0   4    1.91    7.00
  14   0  -4    4.68    7.13
  14   0  -4    5.91    6.91
 -14   0   5    0.00    6.27
  14   0  -5    3.36    6.38
  14   0  -5    1.04    6.13
 -14   0   6   11.87    8.65
  14   0  -6    0.00    6.45
  14   0  -6    4.64    6.76
 -14   0   7   -0.00    6.70
  14   0  -7   -0.00    6.13
  14   0  -7    2.04    7.34
 -14   0   8    7.66    7.02
  14   0  -8    0.00    6.26
  14   0  -8    4.65    7.71
 -14   0   9   10.62    7.53
  14   0  -9    0.93    5.89
  14   0  -9   -0.00    5.91
 -14   0  10    3.44    6.90
  14   0 -10   -0.00    5.88
 -14   0  11   -0.00    6.44
  14   0 -11    4.14    6.22
 -14   0  12    0.27    6.40
  14   0 -12    3.96    7.48
 -14   0  13    0.00    7.42
  14   0 -13   -0.00    5.75
 -14   0  14   -0.00    7.78
  14   0 -14    9.60    7.96
 -14   0  15   -0.00    6.39
  14   0 -15    1.41    6.47
 -14   0  16    1.23    5.48
  14   0 -16    1.41    7.07
 -14   0  17   -0.00    4.60
  14   0 -17    2.40    7.11
 -14   0  18   10.02    7.65
  14   0 -18    0.00    7.34
 -14   0  19   -0.00    6.28
  14   0 -19    3.36    7.78
 -14   0  20    1.42    6.01
  14   0 -20   -0.00    6.74
 -14   0  21    1.10    6.01
  14   0 -21   -0.00    6.43
 -14   0  22   -0.00    7.93
  14   0 -22    9.90    8.28
  14   0 -23   -0.00    7.71
  14   0 -24    5.76    8.17
  14  -1  -1    2.26    5.90
  14  -1  -1   -0.00    6.77
  14   1  -1   -0.00    6.21
  14   1  -1    0.00    6.07
  14  -1  -2   -0.00    6.17
  14  -1  -2   -0.00    6.22
  14   1  -2    7.35    7.45
  14   1  -2   -0.00    5.73
  14  -1  -3   -0.00    6.15
  14  -1  -3   -0.00    5.67
  14   1  -3    0.00    5.83
  14   1  -3   -0.00    5.60
 -14  -1   3    5.93    6.79
 -14   1   4    8.34    7.62
  14  -1  -4    5.77    7.66
  14  -1  -4    0.00    6.82
  14   1  -4   -0.00    7.59
  14   1  -4    0.00    6.29
 -14  -1   4    0.00    5.88
 -14   1   5    0.24    7.35
  14  -1  -5   -0.00    5.71
  14  -1  -5   -0.00    6.59
  14   1  -5    9.20    7.41
  14   1  -5    0.00    6.19
 -14  -1   5    2.70    5.54
 -14   1   6    0.00    6.14
  14  -1  -6   12.47    8.22
  14  -1  -6    4.96    7.78
  14   1  -6   -0.00    6.83
  14   1  -6    0.00    6.06
 -14  -1   6   22.48    9.02
 -14   1   7    1.18    5.94
  14  -1  -7    0.95    5.56
  14  -1  -7    7.40    7.01
  14   1  -7   -0.00    5.93
  14   1  -7    7.03    7.38
 -14  -1   7   -0.00    5.93
 -14   1   8    3.04    6.72
  14  -1  -8   -0.00    6.70
  14  -1  -8    5.62    6.98
  14   1  -8    1.53    6.43
  14   1  -8    0.89    5.78
 -14  -1   8    1.95    6.12
 -14   1   9   -0.00    4.56
  14  -1  -9   -0.00    6.65
  14  -1  -9    6.27    6.77
  14   1  -9    4.40    6.81
  14   1  -9    1.88    6.23
 -14  -1   9    4.65    7.90
 -14   1  10   17.70    9.06
  14  -1 -10    5.27    7.29
  14  -1 -10    9.82    9.07
  14   1 -10    8.58    7.37
 -14  -1  10   17.65    9.46
 -14   1  11    4.10    8.10
  14  -1 -11   -0.00    6.47
  14   1 -11    2.17    6.57
 -14  -1  11   -0.00    6.85
 -14   1  12    6.24    7.27
  14  -1 -12    8.01    8.54
  14   1 -12    0.00    7.38
 -14  -1  12    0.00    5.82
 -14   1  13    0.00    6.23
  14  -1 -13   -0.00    6.92
  14   1 -13    3.92    6.08
 -14  -1  13    0.35    6.73
 -14   1  14   -0.00    6.85
  14  -1 -14    5.56    6.81
  14   1 -14   -0.00    6.00
 -14  -1  14    0.53    5.99
 -14   1  15   -0.00    5.97
  14  -1 -15   -0.00    6.99
  14   1 -15    5.88    7.09
 -14  -1  15   -0.00    5.90
 -14   1  16   13.61    8.83
  14  -1 -16    0.00    6.78
  14   1 -16    7.18    9.01
 -14  -1  16    5.99    7.19
 -14   1  17   -0.00    5.97
  14  -1 -17    1.07    7.01
  14   1 -17    4.38    8.46
 -14  -1  17    0.83    5.52
 -14   1  18    4.63    6.81
  14  -1 -18   -0.00    6.17
  14   1 -18    1.20    5.83
 -14  -1  18   -0.00    5.67
 -14   1  19    2.88    5.91
  14  -1 -19    2.12    6.39
  14   1 -19    0.00    6.34
 -14  -1  19   -0.00    5.06
 -14   1  20    4.23    6.88
  14  -1 -20    0.00    7.54
  14   1 -20    1.11    6.70
 -14  -1  20    0.69    6.08
 -14   1  21    1.13    6.23
  14  -1 -21    2.90    6.21
  14   1 -21   -0.00    6.62
 -14  -1  21   -0.00    8.12
 -14   1  22    9.20    7.71
  14  -1 -22   -0.00    7.28
  14   1 -22    2.10    7.31
 -14  -1  22   -0.00    7.78
  14   1 -23   -0.00    6.89
 -14  -1  23    4.48    7.75
  14   1 -24    9.34    7.47
  14   1 -25    0.00    6.15
  14   1 -26    0.00    6.58
  14  -2  -1   -0.00    6.32
  14  -2  -1   -0.00    7.47
  14   2  -1   -0.00    6.18
  14  -2  -2    3.28    6.35
  14  -2  -2    6.07    7.53
  14   2  -2    0.00    7.22
  14  -2  -3   -0.00    5.91
  14  -2  -3   -0.00    7.28
  14   2  -3    7.20    6.07
  14  -2  -4   -0.00    7.40
  14  -2  -4    0.52    6.96
  14   2  -4   10.51    6.90
  14   2  -4    4.54    7.05
 -14   2   5    0.38    5.67
  14  -2  -5    0.00    6.35
  14  -2  -5   18.05    9.27
  14   2  -5    3.03    5.44
  14   2  -5   -0.00    6.12
 -14  -2   5   -0.00    5.16
 -14   2   6    1.60    5.35
  14  -2  -6    1.95    6.58
  14  -2  -6   12.29    8.52
  14   2  -6    2.56    5.64
  14   2  -6   15.36    9.01
 -14  -2   6    3.04    6.46
 -14   2   7    5.72    6.76
  14  -2  -7    2.66    7.54
  14  -2  -7    0.00    6.63
  14   2  -7    0.36    5.69
  14   2  -7    2.26    7.24
 -14  -2   7    3.65    5.76
 -14   2   8    0.00    6.63
  14  -2  -8   -0.00    7.65
  14  -2  -8    0.00    6.67
  14   2  -8    4.65    6.76
  14   2  -8    0.02    6.54
 -14  -2   8    9.34    8.05
 -14   2   9    6.23    6.75
  14  -2  -9   -0.00    5.85
  14  -2  -9    5.19    7.22
  14   2  -9   -0.00    6.66
 -14  -2   9   -0.00    7.31
 -14   2  10    5.05    6.84
  14  -2 -10   -0.00    6.42
  14  -2 -10   -0.00    6.15
  14   2 -10   -0.00    7.01
 -14  -2  10    3.71    5.93
 -14   2  11    4.01    7.51
  14  -2 -11   -0.00    5.79
  14  -2 -11    3.88    6.37
  14   2 -11    2.98    6.12
 -14  -2  11   13.57    8.32
 -14   2  12    9.57    7.99
  14  -2 -12    7.84    7.42
  14  -2 -12    0.00    7.18
  14   2 -12    1.84    6.63
 -14  -2  12    6.93    7.59
 -14   2  13   -0.00    7.53
  14  -2 -13   -0.00    6.74
  14   2 -13    4.53    7.40
 -14  -2  13    4.25    6.83
 -14   2  14    4.57    7.82
  14  -2 -14    0.95    7.54
  14   2 -14    4.64    6.99
 -14  -2  14    0.70    5.25
 -14   2  15   -0.00    7.21
  14  -2 -15   17.22    9.84
  14   2 -15    3.89    7.25
 -14  -2  15    4.86    6.56
 -14   2  16    5.17    7.02
  14  -2 -16   -0.00    5.07
  14   2 -16    5.45    6.92
 -14  -2  16    0.33    5.47
 -14   2  17   -0.00    6.68
  14  -2 -17    0.08    6.96
  14   2 -17   -0.00    6.73
 -14  -2  17    0.00    5.92
 -14   2  18    0.14    6.97
  14  -2 -18    2.59    6.14
  14   2 -18    0.65    5.28
 -14  -2  18    0.00    6.22
 -14   2  19   -0.00    7.74
  14  -2 -19    6.77    8.70
  14   2 -19   -0.00    6.82
 -14  -2  19   -0.00    6.94
 -14   2  20    2.68    6.72
  14  -2 -20    0.00    6.99
  14   2 -20    0.00    6.82
 -14  -2  20    6.03    7.69
 -14   2  21   -0.00    5.95
  14   2 -21   -0.00    6.41
 -14  -2  21    4.46    6.72
  14   2 -22    6.35    7.45
 -14  -2  22   -0.00    6.80
  14   2 -23   -0.00    7.01
 -14  -2  23   -0.00    5.57
  14   2 -24    0.75    7.20
  14   2 -25    6.66    9.02
  14  -3  -1   -0.00    5.96
  14  -3  -1    3.56    6.50
  14   3  -1   -0.00    5.79
  14  -3  -2   -0.00    6.30
  14  -3  -2    2.96    7.51
  14   3  -2    5.64    6.94
  14  -3  -3   -0.00    7.73
  14  -3  -3    1.80    6.75
  14   3  -3    0.00    5.35
  14  -3  -4    0.00    7.31
  14  -3  -4   -0.00    6.42
  14   3  -4   -0.00    5.94
  14  -3  -5    9.33    7.76
  14  -3  -5    0.15    7.63
  14   3  -5    1.26    6.57
 -14   3   6   -0.00    6.92
  14  -3  -6    2.32    7.77
  14  -3  -6    0.00    7.57
  14   3  -6    9.15    8.22
 -14   3   7   -0.00    6.95
  14  -3  -7   -0.00    5.97
  14  -3  -7    1.08    6.49
  14   3  -7    8.45    7.84
 -14   3   8    4.82    6.60
  14  -3  -8    2.60    7.44
  14  -3  -8   -0.00    6.31
  14   3  -8    0.00    5.61
 -14   3   9   -0.00    5.55
  14  -3  -9   -0.00    7.96
  14  -3  -9   -0.00    7.09
  14   3  -9    1.30    6.92
 -14   3  10    2.59    6.99
  14  -3 -10    7.19    7.15
  14  -3 -10    5.24    7.89
  14   3 -10    0.82    5.34
 -14   3  11   -0.00    6.25
  14  -3 -11    0.66    5.41
  14  -3 -11   -0.00    7.20
  14   3 -11   17.44    9.54
 -14  -3  11    2.08    5.49
 -14   3  12   -0.00    6.10
  14  -3 -12    0.85    6.80
  14  -3 -12    3.39    6.79
  14   3 -12    1.35    6.01
 -14  -3  12    0.60    6.43
 -14   3  13    7.38    6.97
  14  -3 -13    0.05    6.54
  14  -3 -13   12.61    8.74
  14   3 -13    2.58    5.78
 -14  -3  13    0.00    5.44
 -14   3  14    3.86    6.85
  14  -3 -14   -0.00    7.48
  14   3 -14    1.99    5.74
 -14  -3  14    0.00    5.84
 -14   3  15    5.39    7.52
  14  -3 -15   -0.00    6.46
  14   3 -15    0.00    7.11
 -14  -3  15    8.00    7.02
 -14   3  16    0.00    7.31
  14  -3 -16    7.15    7.49
  14   3 -16    5.86    7.93
 -14  -3  16    0.00    5.74
 -14   3  17    5.36    7.97
  14  -3 -17    3.71    7.02
  14   3 -17    4.31    6.85
 -14  -3  17    6.15    7.88
 -14   3  18   -0.00    5.88
  14   3 -18    0.00    6.00
 -14  -3  18   -0.00    6.01
 -14   3  19    5.63    7.94
  14   3 -19   -0.00    6.32
 -14  -3  19    0.63    5.41
 -14   3  20    9.92    8.08
  14   3 -20   -0.00    5.91
 -14  -3  20    9.02    8.04
  14   3 -21   -0.00    6.26
 -14  -3  21    0.00    6.95
  14   3 -22    3.46    6.42
 -14  -3  22   -0.00    6.68
  14   3 -23   -0.00    6.91
 -14  -3  23    3.99    7.13
 -14  -3  24    5.21    7.77
  14  -4  -1    0.40    5.37
  14  -4  -1    0.00    6.56
  14   4  -1    3.43    5.56
  14  -4  -2    8.71    7.27
  14  -4  -2    0.50    6.47
  14   4  -2    8.55    6.42
  14  -4  -3   -0.00    5.63
  14  -4  -3   -0.00    8.11
  14   4  -3    0.00    6.89
  14  -4  -4    2.40    6.58
  14  -4  -4    2.45    8.13
  14   4  -4    0.63    5.30
  14  -4  -5    1.59    7.00
  14  -4  -5   -0.00    7.10
  14   4  -5    0.00    5.81
 -14   4   6   -0.00    6.83
  14  -4  -6    3.26    7.40
  14  -4  -6    4.04    8.35
  14   4  -6   -0.00    6.46
 -14   4   7   12.52    8.13
  14  -4  -7    2.97    6.74
  14  -4  -7   -0.00    6.44
  14   4  -7    0.00    6.08
 -14   4   8    9.61    8.07
  14  -4  -8    1.20    5.15
  14  -4  -8   -0.00    5.85
  14   4  -8    0.00    6.19
 -14   4   9    7.54    7.32
  14  -4  -9    4.03    7.64
  14  -4  -9    0.44    6.77
  14   4  -9    3.85    7.16
 -14   4  10   11.95    8.46
  14  -4 -10    4.42    7.74
  14  -4 -10    5.15    8.28
  14   4 -10    3.71    6.61
 -14   4  11   -0.00    7.86
  14  -4 -11    0.83    6.10
  14  -4 -11    0.00    8.40
  14   4 -11   -0.00    6.77
 -14   4  12   17.18   10.25
  14  -4 -12    7.79    7.73
  14  -4 -12    4.17    7.56
  14   4 -12    7.52    7.65
 -14   4  13   11.28    8.71
  14  -4 -13    4.66    8.47
  14  -4 -13    8.43    7.99
  14   4 -13    0.00    8.06
 -14   4  14   12.13    9.50
  14  -4 -14   -0.00    6.18
  14  -4 -14   10.15    8.12
  14   4 -14   14.05    8.48
 -14   4  15   -0.00    6.57
  14   4 -15   -0.00    6.22
 -14   4  16    6.70    8.21
  14   4 -16   -0.00    7.00
 -14   4  17   -0.00    6.42
  14   4 -17   -0.00    6.11
 -14  -4  17    5.22    6.73
 -14   4  18    0.00    6.87
  14   4 -18    0.85    5.46
 -14  -4  18    0.00    6.74
  14   4 -19    0.36    7.11
 -14  -4  19   -0.00    6.50
  14   4 -20   -0.00    7.33
 -14  -4  20    1.77    6.89
 -14  -4  21   -0.00    5.74
 -14  -4  22   -0.00    7.40
 -14  -4  23    1.82    6.90
 -14  -4  24    7.26    7.85
  14  -5  -1    8.13    8.26
  14  -5  -1   11.43    8.44
  14   5  -1    0.25    5.83
  14  -5  -2   -0.00    5.54
  14  -5  -2   -0.00    7.47
  14   5  -2    5.46    5.64
  14  -5  -3   -0.00    6.39
  14  -5  -3    0.00    8.65
  14   5  -3    0.60    5.37
  14  -5  -4   -0.00    7.43
  14  -5  -4    7.64    8.25
  14   5  -4    8.39    7.20
  14  -5  -5    5.67    8.85
  14  -5  -5    2.63    7.16
  14   5  -5    2.56    7.14
  14  -5  -6    0.85    7.42
  14  -5  -6    3.72    7.91
  14   5  -6    0.00    5.91
 -14   5   7    2.09    5.86
  14  -5  -7    0.00    7.15
  14  -5  -7    4.79    7.76
  14   5  -7   -0.00    6.76
 -14   5   8    0.35    6.36
  14  -5  -8    1.39    6.84
  14  -5  -8    0.57    7.61
  14   5  -8   -0.00    6.11
 -14   5   9    8.09    8.23
  14  -5  -9    3.04    6.76
  14  -5  -9   -0.00    6.11
  14   5  -9    3.31    5.69
 -14   5  10    5.76    8.50
  14  -5 -10    0.00    6.34
  14  -5 -10    5.36    7.50
  14   5 -10    1.80    5.71
 -14   5  11   -0.00    6.01
  14  -5 -11    4.08    8.78
  14  -5 -11   -0.00    7.97
  14   5 -11    1.04    5.45
 -14   5  12    9.12    8.69
  14  -5 -12    0.73    7.59
  14   5 -12   -0.00    6.10
 -14   5  13    3.32    6.74
  14  -5 -13   -0.00    6.65
  14   5 -13   -0.00    5.71
 -14   5  14   -0.00    6.35
  14  -5 -14    2.81    5.48
  14   5 -14   -0.00    5.90
 -14   5  15    3.97    6.50
  14  -5 -15    3.66    6.71
  14   5 -15    9.62    7.70
 -14   5  16    5.24    8.24
  14  -5 -16    0.00    6.27
  14   5 -16    3.35    7.71
  14   5 -17   -0.00    7.98
 -14  -5  24   -0.00    5.78
  14  -6  -1   -0.00    6.74
  14   6  -1    3.23    5.50
  14  -6  -2    2.38    7.59
  14   6  -2    7.07    6.24
  14  -6  -3    9.64    8.62
  14  -6  -3    6.09    7.96
  14   6  -3    4.17    5.91
  14  -6  -4    2.00    6.38
  14  -6  -4   -0.00    7.69
  14   6  -4   -0.00    5.92
  14  -6  -5    2.63    6.89
  14  -6  -5    3.69    8.09
  14   6  -5    0.31    5.22
  14  -6  -6    1.63    5.83
  14  -6  -6   -0.00    8.90
  14   6  -6    1.75    5.90
  14  -6  -7    3.31    8.46
  14  -6  -7   -0.00    7.88
  14   6  -7    5.13    6.23
  14  -6  -8    9.35    8.29
  14   6  -8    9.24    7.29
 -14   6   9    7.63    7.66
  14  -6  -9    3.89    6.48
  14   6  -9    6.85    6.97
 -14   6  10    8.36    8.15
  14  -6 -10    0.12    5.47
  14   6 -10    6.10    6.89
 -14   6  11    3.94    7.06
  14  -6 -11    4.96    8.25
  14   6 -11    0.00    5.67
 -14   6  12    2.54    6.76
  14  -6 -12   -0.00    6.47
  14   6 -12    5.88    6.30
 -14   6  13    5.00    7.83
  14  -6 -13   -0.00    5.82
  14   6 -13    0.00    6.23
 -14   6  14    0.35    6.70
  14  -6 -14   12.77    7.69
  14   6 -14    6.16    6.76
  14  -7  -1    0.00    7.47
  14   7  -1    3.37    6.67
  14  -7  -2    2.54    6.67
  14   7  -2    0.00    4.67
  14  -7  -3   -0.00    7.38
  14   7  -3   -0.00    5.60
  14  -7  -4   -0.00    7.35
  14   7  -4    4.00    5.97
  14  -7  -5    7.54    9.01
  14   7  -5    5.63    6.42
  14  -7  -6   -0.00    6.78
  14   7  -6    5.41    5.97
  14  -7  -7    5.29    8.25
  14   7  -7    1.33    5.85
  14  -7  -8    0.30    4.84
  14   7  -8   -0.00    5.33
  14  -7  -9    1.15    7.74
  14   7  -9   -0.00    6.20
 -14   7  10   -0.00    6.96
  14  -7 -10    6.52    7.90
  14   7 -10    0.00    5.21
 -14   7  11    0.72    6.67
  14  -7 -11   -0.00    8.01
  14  -8  -1    0.37    7.41
  14   8  -1   -0.00    5.49
  14  -8  -2   -0.00    8.02
  14   8  -2   -0.00    5.52
  14  -8  -3   -0.00    8.73
  14   8  -3   -0.00    4.75
  14  -8  -4   -0.00    6.75
  14   8  -4    4.75    6.22
  14  -8  -5    5.14    6.48
  14   8  -5    4.59    6.03
  13   0  -1   34.32   10.44
  13   0  -1   25.43   10.03
 -13   0   2    2.47    5.83
  13   0  -2    0.00    7.04
  13   0  -2    2.63    6.76
 -13   0   3   -0.00    6.67
  13   0  -3   13.07    7.98
  13   0  -3   11.10    7.98
 -13   0   4    2.34    5.70
  13   0  -4    0.00    6.39
  13   0  -4   -0.00    6.07
 -13   0   5    2.90    5.56
  13   0  -5    2.09    6.26
  13   0  -5    5.00    6.37
 -13   0   6    3.15    5.12
  13   0  -6    0.00    5.94
  13   0  -6    2.52    5.53
 -13   0   7   18.05    8.93
  13   0  -7    5.72    6.85
  13   0  -7    8.60    7.87
 -13   0   8   -0.00    7.18
  13   0  -8    5.98    7.08
  13   0  -8    0.00    6.49
 -13   0   9    0.00    5.95
  13   0  -9    7.13    7.69
 -13   0  10    5.44    6.65
  13   0 -10    2.81    6.32
 -13   0  11   21.47    9.92
 -13   0  12   -0.00    6.13
  13   0 -12   -0.00    7.02
 -13   0  13   15.29    8.76
  13   0 -13    6.84    8.22
 -13   0  14    1.66    5.69
  13   0 -14    0.16    7.63
 -13   0  15    1.18    5.39
  13   0 -15    0.00    6.59
 -13   0  16    0.00    4.47
  13   0 -16   -0.00    6.31
 -13   0  17   13.69    8.54
  13   0 -17   12.26    9.21
 -13   0  18   -0.00    5.65
  13   0 -18   -0.00    7.34
 -13   0  19    0.64    6.39
  13   0 -19   -0.00    7.48
 -13   0  20   -0.00    5.95
  13   0 -20    0.45    6.11
 -13   0  21    0.00    6.20
  13   0 -21    0.00    7.60
 -13   0  22    0.00    4.82
  13   0 -22    4.28    7.27
 -13   0  23   -0.00    8.17
  13   0 -23   -0.00    6.25
 -13   0  24    0.00    6.30
  13   0 -24   -0.00    7.73
 -13   0  25    0.00    7.12
  13   0 -25    2.10    7.08
  13  -1  -1    2.98    7.47
  13  -1  -1    5.54    7.23
  13   1  -1    4.32    6.02
  13   1  -1    1.29    6.17
  13  -1  -2    1.85    6.15
  13  -1  -2   -0.00    5.97
  13   1  -2   -0.00    5.94
  13   1  -2   -0.00    5.88
 -13  -1   2    0.00    5.78
 -13   1   3    6.33    7.41
  13  -1  -3    3.54    7.21
  13  -1  -3   18.92    9.46
  13   1  -3    2.87    6.08
  13   1  -3   12.18    7.48
 -13  -1   3    0.00    5.06
 -13   1   4    1.32    6.26
  13  -1  -4    0.27    5.82
  13  -1  -4    9.25    7.96
  13   1  -4    4.97    6.39
  13   1  -4    2.50    6.51
 -13  -1   4   -0.00    4.90
 -13   1   5   11.17    8.26
  13  -1  -5   28.64   10.85
  13  -1  -5   37.87   11.07
  13   1  -5   15.08    8.39
  13   1  -5   35.51   10.67
 -13  -1   5   42.48   11.42
 -13   1   6    0.34    6.09
  13  -1  -6   -0.00    5.59
  13  -1  -6   -0.00    6.02
  13   1  -6    1.52    6.58
  13   1  -6   -0.00    6.74
 -13  -1   6    2.09    5.25
 -13   1   7    0.00    6.03
  13  -1  -7    4.41    5.93
  13  -1  -7    0.94    6.03
  13   1  -7   -0.00    6.45
  13   1  -7   -0.00    6.70
 -13  -1   7   -0.00    5.92
 -13   1   8   -0.00    7.56
  13  -1  -8    1.30    5.00
  13  -1  -8   -0.00    6.56
  13   1  -8    3.06    6.22
 -13  -1   8    1.45    6.06
 -13   1   9   14.46    8.87
  13  -1  -9    9.65    7.55
  13  -1  -9    7.17    8.19
  13   1  -9    1.02    6.12
 -13  -1   9   11.40    7.64
 -13   1  10    1.97    6.01
  13  -1 -10    0.87    6.62
  13   1 -10    0.23    5.95
 -13  -1  10    7.44    6.91
 -13   1  11   -0.00    5.83
  13  -1 -11    8.37    8.43
  13   1 -11    0.00    6.23
 -13  -1  11    0.00    5.11
 -13   1  12    6.28    8.10
  13  -1 -12    5.69    7.21
  13   1 -12    1.49    6.48
 -13  -1  12    0.00    5.84
 -13   1  13   -0.00    5.62
  13  -1 -13    4.34    7.31
  13   1 -13    1.86    7.18
 -13  -1  13   -0.00    5.07
 -13   1  14   15.85    8.70
  13  -1 -14   -0.00    6.41
  13   1 -14   -0.00    7.31
 -13  -1  14   -0.00    5.07
 -13   1  15   12.16    7.53
  13  -1 -15   10.58    8.98
  13   1 -15   20.06   10.11
 -13  -1  15   21.35    9.36
 -13   1  16   -0.00    4.55
  13  -1 -16   -0.00    8.09
  13   1 -16    0.73    5.00
 -13  -1  16   -0.00    4.55
 -13   1  17    3.89    6.50
  13  -1 -17    7.62    8.80
  13   1 -17    7.01    7.36
 -13  -1  17   -0.00    6.74
 -13   1  18    2.66    5.46
  13  -1 -18    7.08    8.99
  13   1 -18   -0.00    6.42
 -13  -1  18    4.47    7.13
 -13   1  19    6.25    7.71
  13  -1 -19   22.66   11.17
  13   1 -19    7.00    7.87
 -13  -1  19   17.87    9.32
 -13   1  20   12.41    7.96
  13  -1 -20   -0.00    7.37
  13   1 -20    0.00    6.41
 -13  -1  20    1.38    5.86
 -13   1  21   19.54    9.09
  13  -1 -21   -0.00    7.33
  13   1 -21   -0.00    6.57
 -13  -1  21    0.00    7.49
 -13   1  22    2.28    6.70
  13  -1 -22    0.00    5.74
  13   1 -22    0.00    6.20
 -13  -1  22   -0.00    6.70
 -13   1  23   -0.00    8.38
  13  -1 -23    0.00    6.08
  13   1 -23   -0.00    6.33
 -13  -1  23    2.77    6.26
 -13   1  24   -0.00    5.66
  13   1 -24    1.28    8.68
 -13  -1  24    0.96    6.65
 -13   1  25    5.39    8.19
  13   1 -25   -0.00    6.42
 -13  -1  25    7.12    8.03
  13   1 -26    1.09    7.91
 -13  -1  26    0.38    7.63
  13   1 -27    0.00    7.02
  13  -2  -1   11.54    8.61
  13  -2  -1   23.64    9.26
  13   2  -1   15.97    8.57
  13   2  -1   15.75    8.31
  13  -2  -2   -0.00    6.29
  13  -2  -2   -0.00    6.12
  13   2  -2    9.25    7.03
  13   2  -2   -0.00    7.10
 -13  -2   2    3.69    6.15
  13  -2  -3    0.39    4.91
  13  -2  -3   -0.00    6.55
  13   2  -3   10.88    8.26
  13   2  -3    8.12    7.09
 -13  -2   3    1.11    5.34
 -13   2   4   -0.00    7.11
  13  -2  -4    3.17    7.41
  13  -2  -4    4.39    5.65
  13   2  -4    6.75    6.94
  13   2  -4    0.45    6.21
 -13  -2   4    0.00    4.74
 -13   2   5    0.00    6.21
  13  -2  -5    3.92    6.88
  13  -2  -5   -0.00    6.97
  13   2  -5   -0.00    5.64
  13   2  -5    0.00    6.68
 -13  -2   5   -0.00    5.73
 -13   2   6   -0.00    6.21
  13  -2  -6    3.99    7.45
  13  -2  -6    0.97    5.48
  13   2  -6    5.30    6.57
  13   2  -6    1.81    6.04
 -13  -2   6    2.20    6.14
 -13   2   7   11.19    8.59
  13  -2  -7    4.46    5.99
  13  -2  -7   10.74    7.36
  13   2  -7    2.98    7.57
 -13  -2   7   23.40    9.36
 -13   2   8    8.09    7.23
  13  -2  -8    0.00    5.66
  13  -2  -8    0.00    6.06
  13   2  -8   -0.00    7.07
 -13  -2   8   -0.00    6.20
 -13   2   9    1.55    5.93
  13  -2  -9    1.85    6.66
  13  -2  -9    4.31    6.53
  13   2  -9    4.48    6.30
 -13  -2   9    2.24    5.17
 -13   2  10   -0.00    7.37
  13  -2 -10   -0.00    5.49
  13  -2 -10    0.00    5.64
  13   2 -10    0.00    6.18
 -13  -2  10    2.63    5.42
 -13   2  11    9.16    9.30
  13  -2 -11    6.23    8.23
  13   2 -11   17.36    8.53
 -13  -2  11    2.43    6.10
 -13   2  12    4.02    7.18
  13  -2 -12    0.64    5.59
  13   2 -12    1.34    5.89
 -13  -2  12   -0.00    5.35
 -13   2  13   12.24    7.53
  13  -2 -13   -0.00    7.01
  13   2 -13    2.38    6.65
 -13  -2  13    0.00    5.43
 -13   2  14   -0.00    6.28
  13  -2 -14    8.36    7.52
  13   2 -14    2.22    5.82
 -13  -2  14    0.00    6.24
 -13   2  15    0.00    6.61
  13  -2 -15    8.04    7.77
  13   2 -15   -0.00    6.03
 -13  -2  15    3.64    7.02
 -13   2  16    0.55    6.43
  13  -2 -16   -0.00    6.79
  13   2 -16    2.93    6.48
 -13  -2  16    0.00    5.61
 -13   2  17    8.36    7.02
  13  -2 -17    5.91    6.95
  13   2 -17   -0.00    4.98
 -13  -2  17    4.35    6.94
 -13   2  18   -0.00    6.30
  13   2 -18   -0.00    6.08
 -13  -2  18   -0.00    7.04
 -13   2  19    5.46    6.55
  13  -2 -19    6.18    8.54
  13   2 -19    8.95    8.73
 -13  -2  19    3.83    6.91
 -13   2  20    1.92    4.76
  13  -2 -20    1.13    8.26
  13   2 -20   -0.00    6.47
 -13  -2  20    1.48    6.56
 -13   2  21    0.00    6.53
  13  -2 -21   -0.00    6.16
  13   2 -21    0.20    7.88
 -13  -2  21   -0.00    7.25
 -13   2  22   -0.00    4.61
  13   2 -22   -0.00    5.87
 -13  -2  22   10.16    8.19
 -13   2  23    0.00    6.62
  13   2 -23   10.46    9.21
 -13  -2  23   10.26    7.79
 -13   2  24   -0.00    5.43
  13   2 -24   -0.00    8.03
 -13  -2  24   -0.00    6.47
  13   2 -25   -0.00    7.34
 -13  -2  25   -0.00    7.45
  13   2 -26    0.00    8.19
 -13  -2  26    1.97    7.72
  13   2 -27    5.81    8.54
  13   2 -28    0.00    7.59
  13  -3  -1    0.11    7.19
  13  -3  -1    5.62    8.23
  13   3  -1    0.75    5.64
  13  -3  -2   -0.00    6.61
  13  -3  -2    4.67    7.39
  13   3  -2    0.00    6.08
  13  -3  -3    5.52    7.13
  13  -3  -3    2.78    6.78
  13   3  -3    4.73    6.15
  13   3  -3   10.43    7.54
 -13   3   4    0.00    5.80
  13  -3  -4    0.00    7.15
  13  -3  -4   -0.00    5.39
  13   3  -4    1.65    5.26
  13   3  -4    0.00    5.76
 -13   3   5   13.36    8.73
  13  -3  -5   26.37    9.95
  13  -3  -5    0.00    6.75
  13   3  -5   17.03    8.06
  13   3  -5   18.52    8.53
 -13  -3   5   14.08    8.32
  13  -3  -6    1.00    5.63
  13  -3  -6    3.61    8.29
  13   3  -6    3.93    6.93
 -13  -3   6   -0.00    6.16
 -13   3   7    6.29    6.79
  13  -3  -7    0.52    6.85
  13  -3  -7    7.09    8.28
  13   3  -7    1.24    5.87
 -13  -3   7   10.50    7.62
 -13   3   8    0.23    4.96
  13  -3  -8    0.03    5.77
  13  -3  -8    0.70    6.13
  13   3  -8   -0.00    5.53
 -13  -3   8   -0.00    5.63
 -13   3   9    1.48    6.86
  13  -3  -9    5.89    7.04
  13  -3  -9   14.65    8.56
  13   3  -9    7.64    7.05
 -13  -3   9    1.37    5.39
 -13   3  10    5.49    6.85
  13  -3 -10   -0.00    6.51
  13  -3 -10    2.77    7.62
  13   3 -10    7.17    7.11
 -13  -3  10   -0.00    5.98
 -13   3  11    9.71    9.39
  13  -3 -11    1.42    6.98
  13  -3 -11    0.00    7.39
  13   3 -11   11.44    8.59
 -13  -3  11    0.00    4.71
 -13   3  12   -0.00    7.02
  13  -3 -12    0.78    5.46
  13   3 -12    0.96    5.65
 -13  -3  12    4.57    5.95
 -13   3  13   -0.00    6.38
  13  -3 -13   13.65    9.40
  13   3 -13   -0.00    6.33
 -13  -3  13    0.00    5.24
 -13   3  14   -0.00    6.61
  13  -3 -14   -0.00    7.09
  13   3 -14    4.74    6.13
 -13  -3  14    1.83    7.11
 -13   3  15   14.76    9.44
  13  -3 -15    4.20    7.20
  13   3 -15   19.48    9.84
 -13  -3  15    0.00    6.41
 -13   3  16    7.35    7.69
  13  -3 -16    4.68    8.23
  13   3 -16   -0.00    6.09
 -13  -3  16    0.00    7.29
 -13   3  17   -0.00    6.82
  13  -3 -17    1.75    7.46
  13   3 -17    0.00    7.53
 -13  -3  17    1.43    6.09
 -13   3  18   -0.00    7.66
  13  -3 -18    2.60    7.03
  13   3 -18   -0.00    5.86
 -13  -3  18    1.21    6.63
 -13   3  19    3.83    6.11
  13  -3 -19   11.98    8.31
  13   3 -19   13.73    9.10
 -13  -3  19    8.78    7.75
 -13   3  20    3.20    6.14
  13   3 -20   -0.00    5.72
 -13  -3  20   -0.00    6.50
 -13   3  21    0.00    5.71
  13   3 -21    5.24    7.09
 -13  -3  21   -0.00    5.81
 -13   3  22    0.00    6.41
  13   3 -22   -0.00    5.94
 -13  -3  22   -0.00    5.75
 -13   3  23   -0.00    6.50
  13   3 -23   -0.00    7.88
 -13  -3  23    4.86    6.02
  13   3 -24    3.20    7.34
 -13  -3  24    0.00    6.94
  13   3 -25    0.00    6.76
 -13  -3  25   -0.00    4.66
  13   3 -26    2.08    6.55
 -13  -3  26    3.85    6.51
  13   3 -27   -0.00    6.75
  13   3 -28   -0.00    6.28
  13   3 -29    6.38    7.45
  13  -4  -1    2.56    6.86
  13  -4  -1    5.40    7.14
  13   4  -1    7.75    6.80
  13  -4  -2    0.00    6.04
  13  -4  -2    6.97    7.46
  13   4  -2    1.43    5.21
  13  -4  -3    0.00    7.51
  13  -4  -3    1.61    8.17
  13   4  -3    7.08    6.62
  13  -4  -4   -0.00    7.04
  13  -4  -4   -0.00    6.07
  13   4  -4    0.60    5.06
 -13   4   5    3.21    7.30
  13  -4  -5    0.00    6.59
  13  -4  -5    2.74    6.57
  13   4  -5    2.48    5.65
 -13   4   6   -0.00    7.03
  13  -4  -6    0.00    7.55
  13  -4  -6   -0.00    7.88
  13   4  -6    0.04    5.02
 -13   4   7    9.30    8.16
  13  -4  -7    8.03    7.47
  13  -4  -7    0.05    8.11
  13   4  -7   11.99    8.86
 -13   4   8    1.99    7.49
  13  -4  -8   12.92    9.56
  13  -4  -8    0.49    7.04
  13   4  -8    9.43    7.53
 -13   4   9    9.83    7.46
  13  -4  -9   -0.00    7.73
  13  -4  -9    3.66    6.53
 -13   4  10    2.29    4.74
  13  -4 -10   -0.00    6.70
  13  -4 -10    0.00    5.84
  13   4 -10   -0.00    6.39
 -13  -4  10   -0.00    4.27
 -13   4  11    2.30    7.28
  13  -4 -11    8.57    8.29
  13  -4 -11    8.12    9.10
  13   4 -11   12.10    8.21
 -13  -4  11    4.72    6.47
 -13   4  12   13.52    9.91
  13  -4 -12    5.82    7.25
  13  -4 -12    4.81    7.41
  13   4 -12    7.98    8.11
 -13  -4  12   25.63    9.06
 -13   4  13   13.82   10.08
  13  -4 -13    9.72    7.18
  13  -4 -13    2.31    7.35
  13   4 -13    0.00    6.90
 -13  -4  13   12.10    7.93
 -13   4  14    4.86    6.82
  13  -4 -14    1.80    5.43
  13   4 -14   -0.00    6.81
 -13  -4  14   -0.00    5.14
 -13   4  15    0.00    7.93
  13  -4 -15    1.73    6.13
  13   4 -15    4.46    6.08
 -13  -4  15    2.62    5.53
 -13   4  16   -0.00    4.78
  13  -4 -16    0.73    5.88
  13   4 -16    1.77    6.18
 -13  -4  16    7.27    7.28
 -13   4  17    9.70    8.34
  13   4 -17    2.11    6.05
 -13  -4  17    0.00    7.14
 -13   4  18   -0.00    6.05
  13   4 -18   -0.00    5.16
 -13  -4  18   -0.00    6.48
 -13   4  19    0.10    7.02
  13   4 -19   11.27    9.10
 -13  -4  19    5.20    6.37
 -13   4  20   -0.00    6.76
  13   4 -20    3.27    7.14
 -13  -4  20    5.34    6.74
 -13   4  21    0.00    7.38
  13   4 -21    4.84    8.52
 -13  -4  21    4.83    7.59
 -13   4  22    8.70    7.35
  13   4 -22    3.18    8.15
 -13  -4  22    0.14    7.06
  13   4 -23    3.17    7.25
 -13  -4  23    8.05    7.32
  13   4 -24    0.00    7.60
 -13  -4  24    0.00    5.31
  13   4 -25   -0.00    7.07
 -13  -4  25    4.36    6.67
  13   4 -26    2.29    7.05
 -13  -4  26    0.00    7.03
  13   4 -27    1.78    6.77
  13  -5  -1   10.70    7.89
  13  -5  -1    7.50    8.60
  13   5  -1    0.00    6.16
  13  -5  -2    1.57    6.08
  13  -5  -2    2.94    8.11
  13   5  -2    6.20    6.84
  13  -5  -3   -0.00    6.38
  13  -5  -3    5.16    6.72
  13   5  -3    3.53    5.97
  13  -5  -4    0.00    5.18
  13  -5  -4   -0.00    6.59
  13   5  -4    5.96    5.92
  13  -5  -5   13.22    8.85
  13  -5  -5    0.00    6.73
  13   5  -5   10.26    6.61
 -13   5   6    0.41    7.16
  13  -5  -6    0.00    8.21
  13  -5  -6   -0.00    8.12
  13   5  -6    3.63    5.48
 -13   5   7    2.44    7.77
  13  -5  -7    4.14    6.85
  13  -5  -7    2.06    6.36
  13   5  -7   -0.00    5.92
 -13   5   8    2.60    5.71
  13  -5  -8   -0.00    6.18
  13  -5  -8    6.26    7.52
  13   5  -8    1.65    4.67
 -13   5   9    6.71    6.89
  13  -5  -9    7.75    7.98
  13  -5  -9   -0.00    6.75
  13   5  -9    1.38    5.95
 -13   5  10   13.40    8.25
  13  -5 -10    0.36    7.02
  13  -5 -10    3.42    7.21
  13   5 -10    1.82    6.43
 -13   5  11   15.05    9.62
  13  -5 -11    6.79    7.21
  13  -5 -11   13.60    8.56
  13   5 -11    3.75    6.12
 -13   5  12   -0.00    4.76
  13  -5 -12   -0.00    5.25
  13  -5 -12    1.11    8.93
  13   5 -12    3.84    6.69
 -13   5  13    4.58    6.47
  13  -5 -13   -0.00    5.63
  13  -5 -13   -0.00    6.88
  13   5 -13   -0.00    6.23
 -13   5  14   11.49    9.28
  13  -5 -14   -0.00    6.19
  13   5 -14    0.00    6.58
 -13   5  15    0.00    6.55
  13   5 -15    6.10    6.91
 -13   5  16   -0.00    7.95
  13   5 -16    2.01    6.18
 -13  -5  16    0.00    5.39
 -13   5  17    2.09    6.93
  13   5 -17   -0.00    6.12
 -13  -5  17   -0.00    5.97
 -13   5  18    0.00    6.03
  13   5 -18    0.45    6.29
 -13  -5  18    1.39    6.52
 -13   5  19    4.44    8.77
  13   5 -19    0.83    6.14
 -13  -5  19    4.44    6.88
 -13   5  20   10.18    8.62
  13   5 -20   12.62    8.29
 -13  -5  20   -0.00    5.78
 -13   5  21   -0.00    5.97
  13   5 -21    4.22    6.97
 -13  -5  21   -0.00    6.02
  13   5 -22    9.69    7.84
 -13  -5  22    1.54    6.38
  13   5 -23    0.00    7.79
 -13  -5  23    0.00    6.10
  13   5 -24   -0.00    8.14
 -13  -5  24    4.55    7.31
 -13  -5  25    0.00    6.72
 -13  -5  26   -0.00    5.86
  13  -6  -1    1.95    6.81
  13   6  -1    9.36    6.41
  13  -6  -2    6.50    7.99
  13  -6  -2    8.76    7.44
  13   6  -2    0.56    4.11
  13  -6  -3   -0.00    7.16
  13  -6  -3    4.22    7.45
  13   6  -3   -0.00    4.40
  13  -6  -4    0.00    6.82
  13  -6  -4   -0.00    5.74
  13   6  -4    3.61    5.25
  13  -6  -5   -0.00    6.44
  13  -6  -5   -0.00    6.40
  13   6  -5   -0.00    4.92
  13  -6  -6    5.43    7.67
  13  -6  -6   10.41    8.68
  13   6  -6   15.89    7.57
  13  -6  -7    6.12    6.75
  13  -6  -7   10.82    8.32
  13   6  -7    0.00    5.68
 -13   6   8    5.71    7.78
  13  -6  -8   11.13    7.46
  13  -6  -8    0.95    8.23
  13   6  -8   13.32    6.89
 -13   6   9    1.10    6.18
  13  -6  -9   -0.00    6.35
  13  -6  -9    0.00    7.25
  13   6  -9   -0.00    5.81
 -13   6  10    4.19    7.39
  13  -6 -10    2.19    8.57
  13   6 -10    3.09    5.39
 -13   6  11   -0.00    6.30
  13  -6 -11   -0.00    5.69
  13   6 -11   -0.00    5.79
 -13   6  12   -0.00    6.29
  13  -6 -12   11.16    9.91
  13   6 -12    5.21    6.49
 -13   6  13    4.05    8.10
  13  -6 -13    1.49    5.75
  13   6 -13    8.36    6.81
 -13   6  14   11.15    8.79
  13  -6 -14   -0.00    6.49
  13   6 -14   -0.00    5.43
 -13   6  15   -0.00    6.00
  13  -6 -15   -0.00    6.73
  13   6 -15   -0.00    6.15
 -13   6  16    3.88    7.96
  13  -6 -16    3.82    7.28
  13   6 -16    3.01    6.87
 -13   6  17    5.70    8.82
  13   6 -17   -0.00    6.31
 -13   6  18   -0.00    7.56
  13   6 -18    0.00    5.24
 -13   6  19    2.87    6.94
  13   6 -19    0.26    5.54
  13   6 -20   -0.00    7.19
  13   6 -21    3.94    7.33
 -13  -6  23    0.47    6.98
 -13  -6  24    1.15    6.10
 -13  -6  25    5.71    7.30
 -13  -6  26   -0.00    7.17
  13  -7  -1    2.71    7.67
  13   7  -1   -0.00    5.11
  13  -7  -2   -0.00    6.48
  13   7  -2    0.00    5.50
  13  -7  -3    3.58    7.74
  13   7  -3    4.38    6.11
  13  -7  -4    4.04    8.77
  13   7  -4    6.64    6.32
  13  -7  -5    0.00    8.22
  13   7  -5   -0.00    5.93
  13  -7  -6    0.00    8.08
  13   7  -6    3.00    5.22
  13  -7  -7   -0.00    7.02
  13   7  -7   -0.00    5.03
  13  -7  -8    4.22    7.88
  13   7  -8    2.16    5.72
 -13   7   9   -0.00    5.56
  13  -7  -9    2.31    6.00
  13   7  -9    8.76    6.45
 -13   7  10    5.10    6.98
  13  -7 -10    9.13    8.90
  13   7 -10    6.77    6.89
 -13   7  11   -0.00    6.39
  13  -7 -11   -0.00    8.27
  13   7 -11    3.83    6.84
 -13   7  12   -0.00    7.59
  13  -7 -12    8.45    8.93
  13   7 -12   -0.00    7.09
 -13   7  13    2.52    6.33
  13  -7 -13   -0.00    6.81
  13   7 -13   10.35    7.22
 -13   7  14   -0.00    8.23
  13  -7 -14    0.00    6.67
  13   7 -14    1.55    6.73
 -13   7  15    0.16    4.97
  13  -7 -15    3.56    6.08
  13   7 -15    8.37    6.98
 -13   7  16    6.11    7.38
  13  -7 -16    3.27    5.37
  13   7 -16    0.00    5.95
 -13   7  17   11.84    8.99
  13  -7 -17    5.61    6.62
  13   7 -17   -0.00    6.39
  13   7 -18    1.70    6.28
  13  -8  -1    0.00    8.02
  13   8  -1    0.54    4.34
  13  -8  -2   -0.00    8.57
  13   8  -2    3.72    5.51
  13  -8  -3   -0.00    8.39
  13   8  -3    1.03    5.12
  13  -8  -4    1.60    8.05
  13   8  -4   -0.00    5.39
  13  -8  -5    2.51    8.09
  13   8  -5    8.36    5.88
  13  -8  -6    0.04    6.39
  13   8  -6    5.68    6.12
  13  -8  -7    5.99    7.03
  13   8  -7    2.70    5.93
  13  -8  -8    0.00    7.15
  13   8  -8    1.33    5.36
  13  -8  -9    0.31    6.00
  13   8  -9   -0.00    5.42
 -13   8  10    5.44    6.13
  13  -8 -10    0.00    8.47
  13   8 -10   -0.00    5.50
 -13   8  11   -0.00    6.97
  13  -8 -11    5.61    7.63
  13   8 -11    3.95    6.73
 -13   8  12    3.52    7.28
  13  -8 -12   -0.00    5.68
  13   8 -12   -0.00    6.66
 -13   8  13    0.84    7.60
  13  -8 -13   -0.00    6.31
  13   8 -13    0.00    4.99
 -13   8  14    0.00    7.52
  13  -8 -14    4.34    6.96
  13   8 -14   -0.00    5.48
 -13   8  15   -0.00    6.25
  13  -8 -15    3.47    8.57
  13   8 -15   -0.00    6.29
  13  -9  -1   -0.00    7.81
  13   9  -1    0.00    3.98
  13  -9  -2    5.01    9.39
  13   9  -2    3.72    5.42
  13  -9  -3    0.00    7.23
  13   9  -3    3.97    5.34
  13  -9  -4    1.49    8.27
  13   9  -4    6.53    5.57
  13  -9  -5   -0.00    6.12
  13   9  -5    0.48    4.76
  13  -9  -6    0.54    9.02
  13   9  -6    0.00    5.47
  13  -9  -7   -0.00    6.94
  13   9  -7    3.05    5.35
  13  -9  -8    0.00    7.65
  13   9  -8    0.00    5.03
  13  -9  -9   -0.00    7.50
  13   9  -9    0.33    4.95
  13  -9 -10   -0.00    8.17
  13   9 -10    0.00    5.49
  13  -9 -11   -0.00    8.59
  13   9 -11   -0.00    4.60
  13 -10  -1    2.69    7.91
  13  10  -1   -0.00    4.52
  13 -10  -2    2.26    7.22
  13  10  -2    0.96    5.30
  13 -10  -3   -0.00    8.10
  13  10  -3   -0.00    4.35
  13  10  -4    3.87    5.50
  13  10  -5    0.00    4.27
  13  10  -6   -0.00    6.06
  13  10  -7    7.88    6.43
  13  11  -1   -0.00    4.62
  13  11  -2    1.64    5.03
 -12   0   1    0.00    5.71
  12   0  -1    1.83    6.04
  12   0  -1   -0.00    5.85
 -12   0   2   18.63    8.17
  12   0  -2    6.44    6.72
  12   0  -2    2.95    6.76
 -12   0   3   -0.00    5.60
  12   0  -3    1.24    7.19
  12   0  -3    0.97    4.79
 -12   0   4    7.49    6.42
  12   0  -4    8.65    6.30
  12   0  -4    1.18    5.55
 -12   0   5   -0.00    5.33
  12   0  -5   -0.00    5.65
  12   0  -5    0.00    5.18
 -12   0   6   59.89   13.94
  12   0  -6   32.57   10.47
  12   0  -6   19.39    9.43
 -12   0   7    3.42    6.34
  12   0  -7   -0.00    7.08
 -12   0   8   11.98    7.38
  12   0  -8    5.77    6.75
 -12   0   9   -0.00    5.83
  12   0  -9    2.04    5.25
 -12   0  10   37.89   11.40
  12   0 -10   42.25   12.50
 -12   0  11   -0.00    6.25
  12   0 -11   -0.00    5.95
 -12   0  12   24.49    9.41
  12   0 -12   18.68    9.45
 -12   0  13    0.93    4.44
  12   0 -13   -0.00    7.80
 -12   0  14    5.86    5.98
  12   0 -14    4.23    7.65
 -12   0  15   -0.00    6.40
  12   0 -15    0.00    5.72
 -12   0  16   16.42    7.78
  12   0 -16    1.54    6.15
  12   0 -17   -0.00    5.95
 -12   0  18    6.74    8.16
  12   0 -18    0.49    5.72
 -12   0  19    3.44    7.71
  12   0 -19    0.65    6.30
 -12   0  20    2.20    7.16
  12   0 -20    0.00    6.83
 -12   0  21   11.74    8.08
  12   0 -21    2.83    6.66
 -12   0  22    6.68    7.19
  12   0 -22    5.62    8.61
 -12   0  23   -0.00    5.54
 -12   0  24   -0.00    5.47
  12   0 -24   -0.00    6.10
 -12   0  25    2.93    8.67
  12   0 -25   -0.00    7.61
 -12   0  26    3.18    6.42
  12   0 -26   -0.00    5.86
 -12   0  27    1.75    7.59
 -12   0  28   -0.00    6.58
  12  -1  -1   -0.00    6.45
  12  -1  -1   -0.00    5.65
  12   1  -1   -0.00    6.46
  12   1  -1   -0.00    6.48
 -12  -1   1    4.60    6.25
 -12   1   2   13.62    8.38
  12  -1  -2    9.19    8.47
  12  -1  -2   26.74    9.85
  12   1  -2   17.73    8.17
  12   1  -2   26.35   10.09
 -12  -1   2   32.03   10.41
 -12   1   3    5.40    6.47
  12  -1  -3    0.00    5.36
  12  -1  -3    3.08    5.28
  12   1  -3    0.87    5.68
  12   1  -3    6.31    6.39
 -12  -1   3    7.63    6.56
 -12   1   4   41.77   11.74
  12  -1  -4   18.94    8.96
  12  -1  -4   40.95   12.09
  12   1  -4   20.54    8.80
  12   1  -4   21.78    9.58
 -12  -1   4   43.99   11.15
 -12   1   5   -0.00    4.46
  12  -1  -5    8.24    7.15
  12  -1  -5    1.78    6.02
  12   1  -5   -0.00    5.54
  12   1  -5   -0.00    5.20
 -12  -1   5    1.49    5.39
 -12   1   6    0.32    5.65
  12  -1  -6   -0.00    5.63
  12  -1  -6    0.00    6.35
  12   1  -6    4.52    7.66
 -12  -1   6    2.07    6.33
 -12   1   7   -0.00    6.32
  12  -1  -7   -0.00    6.01
  12  -1  -7    6.95    6.33
  12   1  -7   -0.00    6.22
 -12  -1   7    0.00    5.96
 -12   1   8   39.25   12.01
  12  -1  -8   45.45   12.30
  12   1  -8   23.17    9.84
 -12  -1   8   13.37    7.57
 -12   1   9   -0.00    6.18
  12  -1  -9    3.56    7.19
  12   1  -9    0.00    6.79
 -12  -1   9    0.21    6.27
 -12   1  10    4.23    5.89
  12  -1 -10   26.57   10.54
  12   1 -10   13.33    7.58
 -12  -1  10    1.20    6.40
 -12   1  11    1.57    6.61
  12  -1 -11    0.23    7.24
  12   1 -11    0.51    5.34
 -12  -1  11   -0.00    5.02
 -12   1  12   -0.00    5.66
  12  -1 -12    9.03    7.79
  12   1 -12    6.69    6.78
 -12  -1  12   10.75    6.25
 -12   1  13    1.35    5.81
  12  -1 -13   -0.00    6.56
  12   1 -13    6.01    6.47
 -12  -1  13    2.98    5.32
 -12   1  14   23.88    9.72
  12  -1 -14   34.95   11.77
  12   1 -14   30.30   11.04
 -12  -1  14   23.98    9.97
 -12   1  15    3.60    5.88
  12  -1 -15   13.49    7.98
  12   1 -15    2.28    6.79
 -12  -1  15    1.39    6.17
 -12   1  16    0.21    5.45
  12  -1 -16    3.16    7.49
  12   1 -16   -0.00    5.86
 -12  -1  16    1.54    5.96
 -12   1  17    2.38    6.88
  12  -1 -17   -0.00    7.47
  12   1 -17    0.00    5.85
 -12  -1  17   -0.00    6.75
 -12   1  18   10.67    8.50
  12  -1 -18   11.71    8.29
  12   1 -18   16.94    9.81
 -12  -1  18    5.10    7.31
 -12   1  19    3.80    6.94
  12  -1 -19    4.60    7.03
  12   1 -19   -0.00    6.85
 -12  -1  19    6.89    6.36
 -12   1  20   -0.00    7.19
  12  -1 -20   -0.00    6.63
  12   1 -20   -0.00    6.38
 -12  -1  20    0.00    6.56
 -12   1  21    0.49    5.03
  12  -1 -21    0.80    6.46
  12   1 -21   -0.00    7.00
 -12  -1  21    1.88    6.50
 -12   1  22    7.82    7.78
  12  -1 -22   -0.00    6.28
  12   1 -22    3.42    6.74
 -12  -1  22   -0.00    6.91
 -12   1  23    3.21    7.44
  12  -1 -23    5.14    7.35
  12   1 -23   -0.00    7.53
 -12  -1  23    4.60    7.43
 -12   1  24    6.40    7.04
  12  -1 -24    0.29    4.49
  12   1 -24    0.00    7.55
 -12  -1  24    8.77    7.86
 -12   1  25   -0.00    7.17
  12   1 -25   -0.00    7.91
 -12  -1  25    4.59    6.91
 -12   1  26   -0.00    7.02
  12   1 -26   -0.00    6.62
 -12  -1  26    9.67    8.31
 -12   1  27   12.04    7.94
  12   1 -27   10.35    9.62
 -12  -1  27    1.58    7.24
 -12  -1  28    3.84    7.70
  12  -2  -1    1.26    6.17
  12  -2  -1    4.74    8.02
  12   2  -1    2.44    6.73
  12   2  -1    0.00    6.32
 -12  -2   1    4.17    6.26
  12  -2  -2   23.58    9.76
  12  -2  -2   31.20   10.69
  12   2  -2   30.28    9.67
  12   2  -2   11.97    6.53
 -12  -2   2   18.76    8.32
 -12   2   3    6.66    8.23
  12  -2  -3    2.18    7.13
  12  -2  -3   -0.00    5.75
  12   2  -3   -0.00    5.37
  12   2  -3   -0.00    5.47
 -12  -2   3    2.84    5.31
 -12   2   4    0.00    5.98
  12  -2  -4    0.00    6.73
  12  -2  -4    4.48    6.47
  12   2  -4    1.32    5.46
  12   2  -4    4.79    6.69
 -12  -2   4   -0.00    5.32
 -12   2   5    4.92    6.61
  12  -2  -5    3.78    6.27
  12  -2  -5    0.00    5.62
  12   2  -5    0.00    4.91
  12   2  -5    0.43    6.12
 -12  -2   5    4.47    6.39
 -12   2   6   28.78   10.42
  12  -2  -6    9.63    8.08
  12  -2  -6    6.72    7.15
  12   2  -6   17.33    8.81
 -12  -2   6   22.30    9.10
 -12   2   7   12.17    7.56
  12  -2  -7    3.58    6.47
  12  -2  -7   14.11    8.50
  12   2  -7    8.46    6.70
 -12  -2   7    7.00    6.66
 -12   2   8    0.00    6.42
  12  -2  -8   12.91    7.91
  12  -2  -8    1.67    5.55
  12   2  -8    7.24    6.70
 -12  -2   8   16.38    8.05
 -12   2   9    0.19    6.21
  12  -2  -9   -0.00    5.82
  12   2  -9    1.47    5.56
 -12  -2   9    6.86    6.18
 -12   2  10   19.34    9.41
  12  -2 -10   25.45   10.81
  12   2 -10    7.64    7.54
 -12  -2  10   31.09    9.57
 -12   2  11   -0.00    6.42
  12  -2 -11    4.71    8.06
  12   2 -11    0.00    6.18
 -12  -2  11   11.57    7.36
 -12   2  12   12.24    8.65
  12  -2 -12   10.27    8.17
  12   2 -12   13.42    7.76
 -12  -2  12   10.71    6.95
 -12   2  13    2.70    6.19
  12  -2 -13    2.74    5.74
  12   2 -13    0.00    6.03
 -12  -2  13   -0.00    6.45
 -12   2  14    3.57    5.64
  12  -2 -14   -0.00    6.82
  12   2 -14   -0.00    5.23
 -12  -2  14    0.00    6.12
 -12   2  15   -0.00    5.11
  12  -2 -15    6.28    8.32
  12   2 -15    6.53    6.38
 -12  -2  15    1.32    6.73
 -12   2  16    6.30    7.52
  12  -2 -16    7.85    8.95
  12   2 -16    4.64    6.25
 -12  -2  16   14.68    8.10
 -12   2  17    1.95    6.25
  12  -2 -17    0.00    7.44
  12   2 -17   -0.00    5.36
 -12  -2  17    0.00    5.98
 -12   2  18    0.00    5.88
  12  -2 -18   10.00    8.65
  12   2 -18    4.63    5.84
 -12  -2  18    0.80    5.76
 -12   2  19   -0.00    7.92
  12  -2 -19    2.45    8.03
  12   2 -19   -0.00    7.14
 -12  -2  19    7.71    7.26
 -12   2  20    0.00    7.29
  12  -2 -20    4.32    8.02
  12   2 -20    4.99    7.60
 -12  -2  20   -0.00    5.25
 -12   2  21    3.38    6.35
  12  -2 -21   -0.00    6.66
  12   2 -21    4.78    7.44
 -12  -2  21    1.15    6.66
 -12   2  22   14.29    8.85
  12  -2 -22    2.48    6.84
  12   2 -22   14.69    8.72
 -12  -2  22    3.66    6.75
 -12   2  23    0.00    8.32
  12   2 -23    2.34    6.25
 -12  -2  23    8.66    8.14
 -12   2  24   -0.00    5.83
  12   2 -24    1.35    5.66
 -12  -2  24   -0.00    6.51
 -12   2  25    0.00    6.28
  12   2 -25    4.85    7.04
 -12  -2  25   -0.00    6.68
 -12   2  26    7.49    9.42
  12   2 -26   13.06    8.67
 -12  -2  26    6.98    8.56
 -12   2  27   -0.00    7.18
  12   2 -27    4.33    8.49
 -12  -2  27    1.62    7.20
  12   2 -28   -0.00    6.16
 -12  -2  28   -0.00    6.14
  12   2 -29   -0.00    6.41
  12  -3  -1   -0.00    6.61
  12  -3  -1    0.00    6.55
  12   3  -1    0.00    4.83
  12  -3  -2   10.94    7.41
  12  -3  -2   15.01    8.52
  12   3  -2   13.06    7.42
  12   3  -2   16.06    7.76
 -12   3   3    9.56    6.17
  12  -3  -3    3.65    7.36
  12  -3  -3   -0.00    6.00
  12   3  -3    5.13    6.29
  12   3  -3    4.39    6.38
 -12  -3   3    9.25    6.28
 -12   3   4   25.99    9.70
  12  -3  -4    1.81    7.17
  12  -3  -4   13.03    8.46
  12   3  -4   23.44    8.28
  12   3  -4   11.93    7.34
 -12  -3   4    4.01    6.76
 -12   3   5   10.81    8.24
  12  -3  -5    6.14    6.85
  12  -3  -5    0.00    7.02
  12   3  -5    0.00    5.85
 -12  -3   5    9.30    5.85
 -12   3   6    0.01    4.56
  12  -3  -6    0.07    5.28
  12  -3  -6    1.82    5.59
  12   3  -6    4.20    5.64
 -12  -3   6   -0.00    5.62
 -12   3   7    2.90    6.50
  12  -3  -7    1.30    4.97
  12  -3  -7    0.51    7.17
  12   3  -7   -0.00    5.76
 -12  -3   7    6.83    5.91
 -12   3   8   14.88    8.59
  12  -3  -8   14.29    8.78
  12  -3  -8   13.26    9.03
  12   3  -8   22.71    9.31
 -12  -3   8   15.23    7.76
 -12   3   9    7.10    7.94
  12  -3  -9    4.57    6.07
  12  -3  -9    9.64    7.38
  12   3  -9    8.75    6.50
 -12  -3   9   11.50    6.84
 -12   3  10   12.53    8.67
  12  -3 -10   10.58    8.72
  12   3 -10    9.72    8.26
 -12  -3  10   19.78    7.88
 -12   3  11    0.08    6.19
  12  -3 -11   -0.00    5.61
  12   3 -11    0.05    5.30
 -12  -3  11   -0.00    4.56
 -12   3  12   14.00    9.32
  12  -3 -12    2.96    6.46
  12   3 -12    0.91    5.61
 -12  -3  12   21.08    8.65
 -12   3  13    0.00    5.52
  12  -3 -13   -0.00    6.59
  12   3 -13   -0.00    6.31
 -12  -3  13    2.45    6.21
 -12   3  14   11.15    7.97
  12  -3 -14    3.59    6.58
  12   3 -14    5.08    7.19
 -12  -3  14   10.53    7.37
 -12   3  15    3.15    6.92
  12  -3 -15    7.75    8.47
  12   3 -15   -0.00    6.47
 -12  -3  15    6.67    7.09
 -12   3  16    0.82    6.48
  12  -3 -16   -0.00    6.36
  12   3 -16    0.00    6.62
 -12  -3  16    5.63    6.32
 -12   3  17   -0.00    6.45
  12  -3 -17    4.22    7.35
  12   3 -17   -0.00    6.22
 -12  -3  17    3.24    5.96
 -12   3  18    4.89    7.46
  12  -3 -18    9.63    7.98
  12   3 -18    2.72    6.23
 -12  -3  18    3.45    6.21
 -12   3  19    7.85    7.05
  12  -3 -19   10.15    8.64
  12   3 -19    0.00    6.95
 -12  -3  19   11.08    7.36
 -12   3  20    0.00    6.14
  12  -3 -20    9.59    7.93
  12   3 -20    3.82    6.30
 -12  -3  20    0.00    6.05
 -12   3  21   -0.00    6.69
  12   3 -21    4.14    6.50
 -12  -3  21    2.72    6.36
 -12   3  22   -0.00    7.33
  12   3 -22    1.83    6.33
 -12  -3  22    0.69    6.06
 -12   3  23    0.00    6.56
  12   3 -23    7.14    6.63
 -12  -3  23   -0.00    5.87
 -12   3  24   10.20    7.93
  12   3 -24    9.37    8.03
 -12  -3  24   15.55    9.50
 -12   3  25    1.88    7.76
  12   3 -25    3.91    7.68
 -12  -3  25    0.00    7.06
 -12   3  26    4.66    7.37
  12   3 -26    3.06    8.99
 -12  -3  26    5.83    7.31
  12   3 -27    0.00    7.95
 -12  -3  27   -0.00    7.31
  12   3 -28   -0.00    8.37
 -12  -3  28    0.39    6.67
  12   3 -29    2.12    8.09
  12   3 -30    0.00    8.33
  12  -4  -1    0.41    6.98
  12  -4  -1    4.61    6.37
  12   4  -1    0.95    4.92
  12  -4  -2    0.42    6.95
  12  -4  -2    4.07    6.06
  12   4  -2    3.34    5.46
  12  -4  -3    3.30    6.82
  12  -4  -3    4.00    7.10
  12   4  -3    5.11    6.17
 -12   4   4    0.00    7.06
  12  -4  -4    0.02    6.18
  12  -4  -4    0.50    6.65
  12   4  -4   -0.00    3.83
  12   4  -4    0.38    4.49
 -12   4   5   -0.00    5.00
  12  -4  -5    1.66    6.53
  12  -4  -5    1.80    6.20
  12   4  -5    5.11    5.35
 -12  -4   5   -0.00    4.62
 -12   4   6    8.42    8.36
  12  -4  -6   23.05    9.57
  12  -4  -6   16.23    9.47
  12   4  -6   30.99    9.74
 -12  -4   6   18.97    8.19
 -12   4   7   20.11    9.63
  12  -4  -7   10.39    8.58
  12  -4  -7    9.93    8.59
  12   4  -7   -0.00    5.76
 -12  -4   7   21.27    8.32
 -12   4   8    0.00    5.74
  12  -4  -8    1.01    6.30
  12  -4  -8    1.36    6.97
  12   4  -8    2.01    6.06
 -12  -4   8    1.25    3.44
 -12   4   9    0.29    5.66
  12  -4  -9   10.54    7.92
  12  -4  -9    7.34    6.67
  12   4  -9   15.25    8.02
 -12  -4   9    0.00    4.35
 -12   4  10    4.08    7.27
  12  -4 -10    0.88    5.64
  12  -4 -10    6.89    7.85
  12   4 -10   17.65    7.89
 -12  -4  10    8.34    6.37
 -12   4  11    0.00    6.46
  12  -4 -11    3.83    5.95
  12  -4 -11    4.03    7.73
  12   4 -11    8.47    6.73
 -12  -4  11   -0.00    5.89
 -12   4  12    9.79    7.95
  12  -4 -12   11.64    8.79
  12   4 -12    9.60    7.49
 -12  -4  12    7.82    6.85
 -12   4  13   -0.00    6.25
  12  -4 -13    0.23    5.87
  12   4 -13   -0.00    4.95
 -12  -4  13    0.39    5.28
 -12   4  14    0.53    5.42
  12  -4 -14   -0.00    6.45
  12   4 -14   10.06    5.97
 -12  -4  14    2.76    6.63
 -12   4  15    0.05    6.06
  12  -4 -15    0.00    6.99
  12   4 -15   -0.00    5.65
 -12  -4  15    0.70    6.04
 -12   4  16    0.30    6.32
  12  -4 -16    1.86    6.04
  12   4 -16    0.00    5.84
 -12  -4  16    3.15    5.97
 -12   4  17    0.00    5.89
  12  -4 -17    0.00    7.30
  12   4 -17    5.54    7.69
 -12  -4  17    6.58    6.64
 -12   4  18    7.02    8.15
  12   4 -18    6.77    7.14
 -12  -4  18    4.10    5.80
 -12   4  19   -0.00    6.00
  12   4 -19   -0.00    6.45
 -12  -4  19   -0.00    6.47
 -12   4  20    8.15    7.30
  12   4 -20   11.57    8.89
 -12  -4  20    0.41    5.35
 -12   4  21    5.06    6.48
  12   4 -21   -0.00    6.67
 -12  -4  21    1.54    6.08
 -12   4  22    6.47    7.47
  12   4 -22    0.00    7.28
 -12  -4  22    4.38    7.20
 -12   4  23    1.72    5.03
  12   4 -23    2.95    7.68
 -12  -4  23    6.89    8.13
 -12   4  24   -0.00    7.48
  12   4 -24   -0.00    7.99
 -12  -4  24    6.42    7.47
 -12   4  25    3.10    6.67
  12   4 -25    6.78    7.57
 -12  -4  25    1.37    6.99
 -12   4  26   12.03    9.30
  12   4 -26    0.31    7.14
 -12  -4  26    0.06    5.56
  12   4 -27    0.87    7.98
 -12  -4  27    2.07    7.23
  12   4 -28   12.01    9.74
 -12  -4  28   -0.00    6.47
  12   4 -29   13.20   10.43
  12   4 -30    1.15    7.07
  12   4 -31    6.78    9.87
  12  -5  -1   -0.00    6.98
  12  -5  -1    1.94    6.99
  12   5  -1    0.69    6.06
  12  -5  -2    6.20    6.67
  12  -5  -2   14.30    9.16
  12   5  -2    2.23    5.04
  12  -5  -3   22.25    9.90
  12  -5  -3    6.32    7.79
  12   5  -3    6.57    5.52
  12  -5  -4    8.76    8.22
  12  -5  -4    9.18    8.76
  12   5  -4    4.44    5.52
 -12   5   5    8.78    7.45
  12  -5  -5    3.13    6.64
  12  -5  -5    5.20    7.36
  12   5  -5    7.64    6.75
 -12   5   6   -0.00    6.71
  12  -5  -6   -0.00    6.07
  12  -5  -6    1.98    6.72
  12   5  -6    0.81    5.65
 -12   5   7    0.00    6.92
  12  -5  -7    9.31    7.15
  12  -5  -7   14.03    9.02
  12   5  -7    4.75    6.32
 -12   5   8    7.88    8.19
  12  -5  -8    3.56    6.91
  12  -5  -8    1.96    7.49
  12   5  -8    6.57    6.71
 -12   5   9    5.88    6.81
  12  -5  -9    5.10    6.97
  12  -5  -9    8.13    9.20
  12   5  -9    0.88    6.04
 -12   5  10    8.97    7.80
  12  -5 -10    6.38    6.33
  12  -5 -10   18.49    9.54
  12   5 -10    6.97    5.95
 -12  -5  10    1.96    6.11
 -12   5  11   -0.00    5.07
  12  -5 -11   -0.00    5.64
  12  -5 -11    4.22    7.59
  12   5 -11    1.24    5.00
 -12  -5  11   -0.00    4.70
 -12   5  12   -0.00    6.59
  12  -5 -12    0.00    6.15
  12  -5 -12    7.73    7.90
  12   5 -12    0.19    5.07
 -12  -5  12    1.59    5.24
 -12   5  13   23.06   10.24
  12  -5 -13    0.82    7.82
  12   5 -13   11.73    7.72
 -12  -5  13   17.79    8.45
 -12   5  14   30.28   11.62
  12  -5 -14   15.53    9.57
  12   5 -14   11.46    7.44
 -12  -5  14    8.51    7.19
  12   5 -15    3.51    6.05
 -12  -5  15    7.31    7.34
 -12   5  16    6.66    7.78
  12   5 -16    2.93    5.90
 -12  -5  16    0.00    5.82
 -12   5  17    0.00    6.70
  12   5 -17   -0.00    8.15
 -12  -5  17    1.49    5.37
 -12   5  18    2.24    7.21
  12   5 -18    8.15    8.63
 -12  -5  18    0.00    6.13
 -12   5  19   -0.00    6.93
  12   5 -19    0.06    6.40
 -12  -5  19    0.00    6.04
 -12   5  20    3.98    6.69
  12   5 -20    2.54    7.03
 -12  -5  20    0.00    6.35
 -12   5  21   -0.00    7.43
  12   5 -21    3.80    7.00
 -12  -5  21   -0.00    5.57
 -12   5  22   -0.00    6.76
  12   5 -22    9.99    8.17
 -12  -5  22    2.27    5.77
 -12   5  23    6.96    6.84
  12   5 -23   -0.00    8.40
 -12  -5  23   -0.00    6.58
 -12   5  24    0.00    7.16
  12   5 -24    0.00    6.43
 -12  -5  24   -0.00    5.85
 -12   5  25   -0.00    4.55
  12   5 -25    5.58    9.14
 -12  -5  25    0.00    6.07
  12   5 -26    4.78    7.99
 -12  -5  26    0.49    5.69
  12   5 -27   -0.00    6.85
 -12  -5  27    6.62    8.50
  12   5 -28   -0.00    7.36
 -12  -5  28    0.00    7.79
  12   5 -29    7.06    7.51
  12  -6  -1    4.21    7.94
  12   6  -1    9.18    5.82
  12  -6  -2    0.20    6.64
  12  -6  -2    4.69    6.82
  12   6  -2    6.03    5.41
  12  -6  -3    3.45    7.76
  12  -6  -3    2.33    7.90
  12   6  -3    0.00    5.12
  12  -6  -4    3.17    7.07
  12  -6  -4    0.00    5.73
  12   6  -4    0.00    4.59
  12  -6  -5   38.18   11.98
  12  -6  -5   30.39   11.46
  12   6  -5   15.34    8.16
  12  -6  -6    1.73    6.89
  12  -6  -6   14.70   10.17
  12   6  -6    5.64    6.03
 -12   6   7    0.00    7.52
  12  -6  -7   -0.00    6.57
  12  -6  -7    2.63    8.67
  12   6  -7    8.13    6.53
 -12   6   8   -0.00    5.74
  12  -6  -8   -0.00    4.90
  12  -6  -8   -0.00    6.25
  12   6  -8    0.00    5.52
 -12   6   9    1.75    6.41
  12  -6  -9    2.10    5.74
  12  -6  -9   -0.00    7.31
  12   6  -9    6.28    6.88
 -12   6  10   -0.00    6.74
  12  -6 -10    0.00    6.73
  12  -6 -10    5.44    7.58
  12   6 -10    8.45    7.21
 -12   6  11   15.30    9.42
  12  -6 -11   19.16    9.00
  12   6 -11   26.21    9.50
 -12   6  12   10.06    8.05
  12  -6 -12    0.00    6.35
  12   6 -12    2.46    6.12
 -12   6  13    9.10    7.42
  12  -6 -13   -0.00    7.05
  12   6 -13   -0.00    5.63
 -12   6  14   18.19    9.05
  12  -6 -14   -0.00    5.27
  12   6 -14   -0.00    5.64
 -12   6  15    5.60    7.60
  12   6 -15    0.68    6.05
 -12   6  16    8.37    7.52
  12   6 -16    3.47    6.37
 -12  -6  16    3.07    5.04
 -12   6  17   -0.00    5.12
  12   6 -17   -0.00    6.39
 -12  -6  17   -0.00    5.98
 -12   6  18   12.62    9.45
  12   6 -18   -0.00    5.26
 -12  -6  18    2.59    5.78
 -12   6  19    4.12    7.41
  12   6 -19   -0.00    6.47
 -12  -6  19   -0.00    5.75
 -12   6  20   -0.00    6.91
  12   6 -20    6.88    6.54
 -12  -6  20    1.68    5.90
 -12   6  21   12.44    7.75
  12   6 -21    1.57    6.94
 -12  -6  21   -0.00    6.57
 -12   6  22    4.94    5.83
  12   6 -22    7.24    7.93
 -12  -6  22    5.86    7.04
 -12   6  23   -0.00    6.30
  12   6 -23   -0.00    7.39
 -12  -6  23    4.16    6.87
  12   6 -24    4.96    7.86
 -12  -6  24   -0.00    5.28
  12   6 -25    3.07    7.64
 -12  -6  25    0.00    6.33
  12   6 -26   -0.00    7.64
 -12  -6  26   -0.00    7.35
  12   6 -27    1.65    7.25
 -12  -6  27    4.28    7.64
 -12  -6  28    8.59    9.00
  12  -7  -1   -0.00    7.88
  12   7  -1   -0.00    4.28
  12  -7  -2    3.46    8.26
  12   7  -2    8.13    5.16
  12  -7  -3    8.40    7.86
  12  -7  -3    8.49    7.57
  12   7  -3   11.03    6.66
  12  -7  -4   -0.00    6.28
  12  -7  -4   -0.00    6.52
  12   7  -4   -0.00    4.96
  12  -7  -5    7.27    8.70
  12  -7  -5    0.00    6.68
  12   7  -5    4.91    5.60
  12  -7  -6    3.19    6.33
  12  -7  -6    5.61    8.96
  12   7  -6    2.88    5.65
  12  -7  -7    0.00    8.04
  12   7  -7   -0.00    5.15
 -12   7   8    1.35    6.46
  12  -7  -8   -0.00    7.82
  12   7  -8   -0.00    6.00
 -12   7   9   17.91    9.79
  12  -7  -9   10.52    9.91
  12   7  -9    7.83    7.20
 -12   7  10    6.23    7.62
  12  -7 -10    0.00    7.69
  12   7 -10   10.71    6.93
 -12   7  11    2.92    6.50
  12  -7 -11    6.38    8.42
  12   7 -11    2.40    4.79
 -12   7  12    0.00    6.05
  12  -7 -12   -0.00    7.19
  12   7 -12    1.28    5.67
 -12   7  13   -0.00    5.87
  12  -7 -13   10.71    6.61
  12   7 -13    0.00    7.14
 -12   7  14    3.86    6.60
  12  -7 -14    6.07    6.76
  12   7 -14    1.80    4.03
 -12   7  15    1.70    7.30
  12  -7 -15   -0.00    6.02
  12   7 -15    0.81    4.75
 -12   7  16   -0.00    7.15
  12  -7 -16    6.06    6.72
  12   7 -16    5.14    5.88
 -12   7  17    5.43    6.74
  12   7 -17   -0.00    5.39
 -12   7  18   -0.00    6.46
  12   7 -18    0.00    6.27
 -12   7  19    4.38    7.57
  12   7 -19   12.29    7.66
 -12   7  20    0.71    7.49
  12   7 -20   10.00    7.48
 -12   7  21   -0.00    8.03
  12   7 -21    3.35    6.16
 -12   7  22    4.19    7.17
  12   7 -22    5.55    6.56
  12   7 -23    0.69    5.24
 -12  -7  23   -0.00    6.46
  12   7 -24   -0.00    6.61
 -12  -7  24   -0.00    7.54
 -12  -7  25    1.68    7.24
 -12  -7  26    2.22    6.89
 -12  -7  27    0.00    6.39
 -12  -7  28    0.00    6.50
  12  -8  -1    4.47    7.33
  12   8  -1   14.85    6.69
  12  -8  -2   -0.00    7.36
  12   8  -2    0.00    4.65
  12  -8  -3    4.20    6.14
  12   8  -3   -0.00    4.66
  12  -8  -4    0.00    7.40
  12   8  -4    8.78    6.00
  12  -8  -5    5.36   10.36
  12   8  -5    5.27    5.01
  12  -8  -6   -0.00    6.35
  12   8  -6    9.56    6.34
  12  -8  -7   14.51    8.72
  12   8  -7    0.00    5.44
  12  -8  -8   -0.00    8.28
  12   8  -8    2.07    5.31
 -12   8   9    5.49    6.92
  12  -8  -9   -0.00    7.54
  12   8  -9    0.00    4.89
 -12   8  10   -0.00    5.75
  12  -8 -10    4.18    8.33
  12   8 -10    0.00    4.86
 -12   8  11    4.61    7.15
  12  -8 -11    8.64    8.76
  12   8 -11    0.00    5.58
 -12   8  12    0.71    6.05
  12  -8 -12    0.00    7.99
  12   8 -12    0.00    6.08
 -12   8  13    0.79    5.80
  12  -8 -13   -0.00    6.54
  12   8 -13    0.00    4.29
 -12   8  14   -0.00    7.92
  12  -8 -14   -0.00    6.26
  12   8 -14   -0.00    5.27
 -12   8  15   10.06    8.71
  12  -8 -15    7.13    7.05
  12   8 -15   -0.00    4.64
 -12   8  16   -0.00    6.11
  12  -8 -16   -0.00    5.71
  12   8 -16    0.00    5.99
 -12   8  17   16.25    8.29
  12  -8 -17   10.51    8.28
  12   8 -17   -0.00    5.38
 -12   8  18    2.38    6.69
  12  -8 -18   -0.00    6.15
  12   8 -18    6.39    6.58
 -12   8  19    3.98    6.33
  12   8 -19    3.28    6.21
 -12   8  20   -0.00    6.87
  12   8 -20    7.89    6.66
  12   8 -21    0.90    5.52
  12  -9  -1   -0.00    5.18
  12   9  -1   -0.00    3.94
  12  -9  -2   10.26    8.28
  12   9  -2    2.16    4.60
  12  -9  -3    2.40    8.58
  12   9  -3    8.00    5.58
  12  -9  -4   -0.00    7.54
  12   9  -4    0.00    3.84
  12  -9  -5   -0.00    8.36
  12   9  -5    2.20    4.69
  12  -9  -6    5.25    8.60
  12   9  -6   -0.00    5.14
  12  -9  -7    1.22    5.86
  12   9  -7    0.00    4.84
  12  -9  -8   -0.00    5.02
  12   9  -8   -0.00    5.70
  12  -9  -9    5.99    8.94
  12   9  -9    8.56    6.99
  12  -9 -10    0.36    6.17
  12   9 -10    3.35    5.55
 -12   9  11   -0.00    7.43
  12  -9 -11    0.69    6.01
  12   9 -11    3.26    4.72
 -12   9  12    4.57    7.72
  12  -9 -12   -0.00    6.53
  12   9 -12   -0.00    4.19
 -12   9  13    7.97    8.05
  12  -9 -13    6.41    8.06
  12   9 -13    0.00    5.70
 -12   9  14   -0.00    7.23
  12  -9 -14    0.27    6.50
  12   9 -14    0.33    4.47
 -12   9  15    5.12    6.32
  12  -9 -15    1.49    4.77
  12   9 -15    0.00    5.79
 -12   9  16    5.24    7.26
  12  -9 -16    0.00    6.55
  12   9 -16    0.00    4.08
 -12   9  17    7.78    8.42
  12  -9 -17    1.94    6.29
  12   9 -17    4.08    6.52
 -12   9  18   -0.00    6.57
  12  -9 -18   -0.00    7.13
  12   9 -18    0.00    4.33
  12 -10  -1    2.97    7.70
  12  10  -1    6.91    5.25
  12 -10  -2   -0.00    6.26
  12  10  -2    0.00    4.25
  12 -10  -3    0.00    6.49
  12  10  -3    0.00    4.15
  12 -10  -4    0.64    7.11
  12  10  -4   -0.00    5.05
  12 -10  -5    2.99    8.82
  12  10  -5    7.55    5.99
  12 -10  -6   -0.00    6.98
  12  10  -6    4.53    5.20
  12 -10  -7   -0.00    7.08
  12  10  -7    6.47    5.36
  12 -10  -8   -0.00    8.13
  12  10  -8    0.00    5.62
  12 -10  -9    3.69    7.61
  12  10  -9    0.00    4.83
  12 -10 -10   10.00    8.35
  12  10 -10   -0.00    4.96
  12 -10 -11    1.21    7.24
  12  10 -11    7.28    5.36
  12 -10 -12    4.39    8.05
  12  10 -12   -0.00    4.72
 -12  10  13    0.00    5.93
  12 -10 -13   -0.00    5.94
  12  10 -13    8.99    6.04
 -12  10  14   -0.00    6.87
  12 -10 -14    4.78    7.61
  12  10 -14    7.12    5.79
 -12  10  15    8.44    7.84
  12 -10 -15   -0.00    7.37
  12 -11  -1   -0.00    7.59
  12  11  -1   -0.00    4.06
  12 -11  -2   -0.00    7.46
  12  11  -2    1.11    4.53
  12 -11  -3    0.00   10.08
  12  11  -3   -0.00    5.47
  12 -11  -4    5.25    7.81
  12  11  -4    0.08    4.37
  12 -11  -5    0.00    9.61
  12  11  -5    3.23    4.48
  12 -11  -6    1.84    7.41
  12  11  -6    1.13    5.56
  12 -11  -7    4.69    6.75
  12  11  -7   -0.00    4.78
  12 -11  -8    0.00    7.03
  12  11  -8    2.65    4.75
  12 -11  -9    0.00    8.04
  12  11  -9    5.22    5.33
  12 -11 -10    7.70    8.44
  12  11 -10    0.00    4.51
  12 -11 -11    1.63    6.46
  12  11 -11    4.66    5.76
  12  12  -1    3.93    4.37
  12  12  -2    0.03    4.10
  12  12  -3   -0.00    4.25
  12  12  -4    2.93    5.17
  12  12  -5    5.03    4.71
  12  12  -6   -0.00    3.82
  12  13  -1   -0.00    4.67
 -11   0   1   46.43   12.39
  11   0  -1   56.18   12.34
  11   0  -1   68.14   14.09
 -11   0   2   -0.00    5.26
  11   0  -2    2.69    6.14
  11   0  -2    0.99    5.46
 -11   0   3   27.06    9.36
  11   0  -3   15.78    8.48
  11   0  -3   20.29    8.74
 -11   0   4    3.09    5.69
  11   0  -4    4.06    6.32
  11   0  -4    4.30    6.19
 -11   0   5   55.57   13.91
  11   0  -5   70.51   14.30
  11   0  -5   91.45   16.28
 -11   0   6   -0.00    6.29
  11   0  -6    0.00    5.77
 -11   0   7   -0.00    6.64
  11   0  -7   -0.00    6.16
 -11   0   8    4.51    5.74
  11   0  -8   -0.00    5.01
 -11   0   9   21.82    9.28
  11   0  -9   25.84   10.26
 -11   0  10   -0.00    5.46
  11   0 -10   -0.00    7.20
 -11   0  11   54.48   12.59
  11   0 -11   35.69   11.27
 -11   0  12    0.00    5.36
  11   0 -12   -0.00    5.99
 -11   0  13    4.61    5.92
  11   0 -13   -0.00    5.74
 -11   0  14    2.07    6.45
  11   0 -14   -0.00    5.64
 -11   0  15   11.97    8.65
  11   0 -15    9.18    7.60
 -11   0  16    0.88    6.13
  11   0 -16    1.24    5.87
 -11   0  17    5.19    6.70
  11   0 -17    3.78    7.87
 -11   0  18    2.90    6.25
  11   0 -18    2.28    6.60
 -11   0  19    5.76    6.48
  11   0 -19    0.00    6.27
 -11   0  20    6.07    6.11
  11   0 -20   -0.00    5.55
 -11   0  21   12.08    8.42
  11   0 -21   11.18    8.73
 -11   0  22    0.68    4.79
  11   0 -22    0.00    5.25
 -11   0  23   13.14    8.81
  11   0 -23   -0.00    5.43
 -11   0  24    3.59    5.93
  11   0 -24    6.82    8.55
 -11   0  25   10.63    8.32
  11   0 -25    9.27    9.22
 -11   0  26   -0.00    6.33
  11   0 -26    0.00    5.81
 -11   0  27    8.95    8.20
 -11   0  28    2.30    7.90
 -11   0  29   -0.00    8.46
 -11   0  30    0.88    6.66
 -11   1   1   85.58   15.44
  11  -1  -1   63.90   13.84
  11  -1  -1   38.87   11.88
  11   1  -1   38.05   10.91
 -11   1   2    0.00    5.56
  11  -1  -2   -0.00    5.66
  11  -1  -2   12.56    6.83
  11   1  -2   -0.00    5.38
 -11   1   3   28.80   10.02
  11  -1  -3   24.42    9.75
  11  -1  -3   21.79    9.21
  11   1  -3   13.51    7.22
  11   1  -3   35.95   11.10
 -11  -1   3   38.69   10.24
 -11   1   4    0.00    4.45
  11  -1  -4    3.10    5.61
  11  -1  -4    2.83    5.43
  11   1  -4    0.47    5.07
  11   1  -4    4.96    7.08
 -11  -1   4   -0.00    5.17
 -11   1   5   -0.00    4.53
  11  -1  -5    1.30    5.56
  11  -1  -5    0.74    5.14
  11   1  -5    0.74    6.24
 -11  -1   5    2.29    6.15
 -11   1   6    0.00    5.51
  11  -1  -6   -0.00    5.24
  11  -1  -6    1.59    5.64
  11   1  -6    0.00    6.64
 -11  -1   6   -0.00    6.07
 -11   1   7   32.68   11.05
  11  -1  -7   36.99   11.29
  11   1  -7   28.71    9.71
 -11  -1   7   36.48   10.46
 -11   1   8   -0.00    5.14
  11  -1  -8    1.35    6.19
  11   1  -8    1.68    4.51
 -11  -1   8    2.20    5.65
 -11   1   9   19.57    8.84
  11  -1  -9   16.89    9.75
  11   1  -9   10.80    7.95
 -11  -1   9   21.07    8.04
 -11   1  10   -0.00    4.44
  11  -1 -10   -0.00    6.49
  11   1 -10    0.45    5.14
 -11  -1  10   -0.00    5.06
 -11   1  11    9.49    6.62
  11  -1 -11   11.40    7.06
  11   1 -11    5.99    6.49
 -11  -1  11    0.00    4.94
 -11   1  12    0.75    4.69
  11  -1 -12   -0.00    7.33
  11   1 -12    6.11    6.49
 -11  -1  12    2.34    5.89
 -11   1  13   11.01    6.63
  11  -1 -13    9.44    8.75
  11   1 -13   31.05   10.29
 -11  -1  13   21.36    8.82
 -11   1  14   -0.00    4.92
  11  -1 -14   -0.00    6.58
  11   1 -14   -0.00    6.03
 -11  -1  14   -0.00    6.08
 -11   1  15   -0.00    6.11
  11  -1 -15    4.85    7.31
  11   1 -15    0.29    5.62
 -11  -1  15    3.46    5.35
 -11   1  16    0.49    5.83
  11  -1 -16    1.49    5.78
  11   1 -16   -0.00    6.00
 -11  -1  16    6.50    6.92
 -11   1  17    0.00    6.66
  11  -1 -17   14.62    8.28
  11   1 -17   13.39    8.85
 -11  -1  17   17.56    8.64
 -11   1  18   -0.00    6.41
  11  -1 -18    4.49    6.98
  11   1 -18   -0.00    6.79
 -11  -1  18    3.49    7.06
 -11   1  19    3.73    7.76
  11  -1 -19    1.89    6.00
  11   1 -19    4.98    7.29
 -11  -1  19    0.00    6.46
 -11   1  20    4.25    6.70
  11  -1 -20    3.04    6.52
  11   1 -20   -0.00    6.66
 -11  -1  20    6.38    6.63
 -11   1  21    0.29    6.43
  11  -1 -21   -0.00    6.38
  11   1 -21    2.45    6.22
 -11  -1  21    4.92    6.12
 -11   1  22   -0.00    7.06
  11  -1 -22    1.02    6.02
  11   1 -22   -0.00    6.09
 -11  -1  22    1.01    4.34
 -11   1  23   18.85    9.68
  11  -1 -23   38.46   13.03
  11   1 -23   17.58    9.74
 -11  -1  23    3.91    7.36
 -11   1  24   -0.00    6.40
  11  -1 -24   -0.00    7.36
  11   1 -24    2.04    6.40
 -11  -1  24   -0.00    6.64
 -11   1  25   -0.00    6.29
  11   1 -25   -0.00    7.20
 -11  -1  25    0.67    7.10
 -11   1  26   -0.00    8.17
  11   1 -26    7.97    9.48
 -11  -1  26   -0.00    6.62
 -11   1  27    7.06    8.22
  11   1 -27    1.83    6.93
 -11  -1  27   14.29    8.72
 -11   1  28    0.69    7.16
  11   1 -28   10.29    9.43
 -11  -1  28    5.65    7.27
 -11   1  29    3.97    7.68
 -11  -1  29   -0.00    6.76
 -11   1  30    0.06    5.71
 -11  -1  30   -0.00    8.23
  11  -2  -1   19.89    8.65
  11  -2  -1    4.31    6.83
  11   2  -1   18.99    9.02
 -11   2   2   -0.00    5.93
  11  -2  -2    6.28    7.37
  11  -2  -2    1.16    6.47
  11   2  -2   -0.00    5.59
 -11   2   3   10.62    7.43
  11  -2  -3    4.19    6.89
  11  -2  -3   10.17    7.32
  11   2  -3    3.85    6.67
 -11   2   4    5.91    6.76
  11  -2  -4    4.76    7.30
  11  -2  -4    1.73    6.68
  11   2  -4    0.56    5.80
 -11   2   5   42.53   10.92
  11  -2  -5   18.65    9.00
  11  -2  -5   33.52   10.51
  11   2  -5   13.64    7.85
 -11   2   6   13.02    7.50
  11  -2  -6   15.65    7.44
  11  -2  -6   10.35    7.37
  11   2  -6   26.89    9.34
 -11  -2   6    9.78    6.85
 -11   2   7   16.71    8.73
  11  -2  -7    6.93    6.52
  11  -2  -7    6.69    5.89
  11   2  -7    5.13    6.30
 -11  -2   7    5.94    6.00
 -11   2   8   12.44    8.05
  11  -2  -8    6.58    7.63
  11   2  -8   10.50    7.41
 -11  -2   8    3.98    5.35
 -11   2   9   26.55    9.93
  11  -2  -9   16.29    9.19
  11   2  -9   30.08    9.96
 -11  -2   9   20.86    8.32
 -11   2  10    1.24    6.90
  11  -2 -10    1.07    6.31
  11   2 -10    0.46    5.80
 -11  -2  10   -0.00    4.42
 -11   2  11   18.36    8.32
  11  -2 -11   19.07   10.03
  11   2 -11   12.35    8.39
 -11  -2  11   19.30    7.99
 -11   2  12    0.00    5.71
  11  -2 -12   -0.00    6.01
  11   2 -12   -0.00    4.60
 -11  -2  12   -0.00    5.71
 -11   2  13    0.00    5.23
  11  -2 -13   -0.00    6.18
  11   2 -13    0.00    5.60
 -11  -2  13   -0.00    5.55
 -11   2  14    0.00    6.18
  11  -2 -14   -0.00    6.46
  11   2 -14    2.26    5.33
 -11  -2  14    2.14    5.86
 -11   2  15    0.00    6.29
  11  -2 -15   17.12    8.89
  11   2 -15    7.78    7.73
 -11  -2  15   15.83    8.33
 -11   2  16    0.00    6.40
  11  -2 -16   -0.00    6.06
  11   2 -16   -0.00    5.81
 -11  -2  16    9.14    7.36
 -11   2  17    0.00    6.50
  11  -2 -17   -0.00    7.12
  11   2 -17    4.60    6.69
 -11  -2  17    0.00    5.73
 -11   2  18   -0.00    6.76
  11  -2 -18   -0.00    6.63
  11   2 -18    0.42    5.94
 -11  -2  18    1.42    6.69
 -11   2  19    0.00    6.08
  11  -2 -19    6.09    7.32
  11   2 -19   -0.00    6.76
 -11  -2  19    2.79    5.76
 -11   2  20    0.00    6.52
  11  -2 -20    0.33    6.41
  11   2 -20    6.17    8.11
 -11  -2  20   -0.00    5.20
 -11   2  21    7.15    8.07
  11  -2 -21   12.28   10.08
  11   2 -21   32.85   11.30
 -11  -2  21    7.42    7.76
 -11   2  22   -0.00    6.57
  11  -2 -22   11.56    8.40
  11   2 -22   -0.00    7.42
 -11  -2  22    0.16    5.84
 -11   2  23   -0.00    6.78
  11  -2 -23   -0.00    6.95
  11   2 -23    5.65    8.42
 -11  -2  23    6.62    6.80
 -11   2  24    1.29    5.77
  11   2 -24   -0.00    5.66
 -11  -2  24   -0.00    5.85
 -11   2  25   -0.00    8.51
  11   2 -25    0.00    7.98
 -11  -2  25    0.00    6.05
 -11   2  26   -0.00    6.76
  11   2 -26   -0.00    8.14
 -11  -2  26   -0.00    5.70
 -11   2  27    3.93    8.41
  11   2 -27    0.00    7.50
 -11  -2  27    0.67    7.14
 -11   2  28    6.99    6.65
  11   2 -28    0.12    6.65
 -11  -2  28   -0.00    7.10
 -11   2  29   -0.00    6.86
  11   2 -29   -0.00    7.56
 -11  -2  29    2.25    7.61
 -11  -2  30   -0.00    6.22
  11  -3  -1   12.82    7.54
  11  -3  -1    7.26    7.49
  11   3  -1    6.61    6.09
  11   3  -1    9.40    7.07
 -11  -3   1   15.96    7.48
  11  -3  -2    0.00    6.95
  11  -3  -2    2.51    6.18
  11   3  -2    0.00    5.05
 -11  -3   2   11.39    6.48
 -11   3   3   31.00   10.70
  11  -3  -3    9.46    7.68
  11  -3  -3   56.94   13.10
  11   3  -3   27.49    8.76
 -11   3   4    3.63    6.52
  11  -3  -4    5.47    6.14
  11  -3  -4    0.00    7.20
  11   3  -4    3.63    6.12
 -11   3   5    0.00    4.90
  11  -3  -5    7.30    7.82
  11  -3  -5   -0.00    5.50
  11   3  -5    0.08    4.90
 -11   3   6    9.14    7.51
  11  -3  -6    3.11    5.58
  11  -3  -6    7.46    7.05
  11   3  -6   10.55    6.89
 -11   3   7   41.92   11.47
  11  -3  -7   19.83    8.51
  11  -3  -7   24.69   10.71
  11   3  -7   28.10    9.41
 -11  -3   7   38.28    9.68
 -11   3   8    1.61    5.42
  11  -3  -8    3.37    5.12
  11  -3  -8    0.43    5.93
  11   3  -8    9.87    6.92
 -11  -3   8    3.92    5.74
 -11   3   9    0.00    6.06
  11  -3  -9    7.72    7.17
  11   3  -9    5.43    6.47
 -11  -3   9   14.74    7.34
 -11   3  10    0.00    5.42
  11  -3 -10    6.45    7.10
  11   3 -10    3.37    5.21
 -11  -3  10    2.60    5.51
 -11   3  11   21.43    8.31
  11  -3 -11    0.00    6.20
  11   3 -11    5.70    5.94
 -11  -3  11   17.29    8.11
 -11   3  12   12.61    7.99
  11  -3 -12    0.00    6.46
  11   3 -12    4.58    7.09
 -11  -3  12   18.60    7.87
 -11   3  13    7.02    7.41
  11  -3 -13   28.87   10.56
  11   3 -13    0.00    5.33
 -11  -3  13   16.02    8.14
 -11   3  14    1.62    5.65
  11  -3 -14   10.89    8.21
  11   3 -14    7.93    6.11
 -11  -3  14   -0.00    5.28
 -11   3  15    1.16    4.44
  11  -3 -15   -0.00    6.94
  11   3 -15    6.20    7.21
 -11  -3  15   -0.00    5.87
 -11   3  16   -0.00    6.30
  11  -3 -16    0.35    5.13
  11   3 -16   -0.00    5.78
 -11  -3  16    1.50    5.50
 -11   3  17   18.14    8.25
  11  -3 -17    9.30    8.02
  11   3 -17    4.95    6.43
 -11  -3  17    6.53    6.39
 -11   3  18    1.87    6.16
  11  -3 -18   -0.00    6.89
  11   3 -18    5.23    8.72
 -11  -3  18    7.62    7.26
 -11   3  19    6.35    8.14
  11  -3 -19   -0.00    7.60
  11   3 -19   13.18    8.82
 -11  -3  19   11.10    8.30
 -11   3  20    2.50    5.99
  11  -3 -20   -0.00    8.49
  11   3 -20    0.00    6.61
 -11  -3  20    6.03    6.62
 -11   3  21    4.34    7.61
  11  -3 -21    5.46    8.85
  11   3 -21   -0.00    5.74
 -11  -3  21    0.00    5.88
 -11   3  22    0.00    7.89
  11   3 -22   11.14    7.96
 -11  -3  22    4.35    7.75
 -11   3  23   22.24    9.60
  11   3 -23   10.28    8.89
 -11  -3  23   11.83    8.58
 -11   3  24    0.96    6.76
  11   3 -24    9.59    8.67
 -11  -3  24   -0.00    5.52
 -11   3  25   -0.00    7.97
  11   3 -25    8.39    8.54
 -11  -3  25    4.41    6.77
 -11   3  26    0.00    6.18
  11   3 -26    8.08    7.53
 -11  -3  26    5.79    6.76
 -11   3  27    4.40    7.03
  11   3 -27    4.31    8.20
 -11  -3  27   19.95   10.43
 -11   3  28   -0.00    6.25
  11   3 -28    4.02    8.08
 -11  -3  28    5.57    7.34
 -11   3  29    6.76    7.76
  11   3 -29    6.56    8.88
 -11  -3  29   -0.00    7.55
  11   3 -30   14.52    9.89
 -11  -3  30    8.68    9.14
  11  -4  -1   17.45    8.70
  11  -4  -1   16.80    8.83
  11   4  -1   30.78    8.59
  11   4  -1   14.17    7.58
 -11  -4   1   21.57    7.92
  11  -4  -2    0.78    5.62
  11  -4  -2    7.74    7.74
  11   4  -2    0.67    4.11
  11   4  -2   -0.00    4.21
 -11  -4   2    2.45    4.99
  11  -4  -3   -0.00    6.51
  11  -4  -3    6.17    7.24
  11   4  -3    3.41    5.93
 -11  -4   3    3.78    5.56
 -11   4   4   -0.00    5.33
  11  -4  -4   10.41    8.02
  11  -4  -4    3.88    7.27
  11   4  -4    1.04    5.07
 -11  -4   4    7.68    6.25
 -11   4   5   60.25   13.22
  11  -4  -5   33.83   10.73
  11  -4  -5   26.61   10.55
  11   4  -5   62.26   11.91
 -11   4   6    3.18    6.70
  11  -4  -6   15.78    8.52
  11  -4  -6   20.27    9.68
  11   4  -6    7.86    6.99
 -11   4   7    0.92    6.08
  11  -4  -7    1.06    5.57
  11  -4  -7    0.94    6.01
  11   4  -7    9.79    6.67
 -11   4   8    0.00    6.32
  11  -4  -8   -0.00    6.07
  11  -4  -8   -0.00    6.64
  11   4  -8   12.75    6.97
 -11   4   9   37.84   11.61
  11  -4  -9   13.36    8.36
  11  -4  -9   21.86   10.01
  11   4  -9   25.58    8.73
 -11  -4   9   22.67    8.50
 -11   4  10    6.33    7.08
  11  -4 -10    7.56    7.55
  11   4 -10    4.17    5.85
 -11  -4  10    1.77    4.92
 -11   4  11   24.98    9.37
  11  -4 -11    6.29    7.58
  11   4 -11   16.51    7.75
 -11  -4  11   17.08    8.07
 -11   4  12    2.40    6.57
  11  -4 -12   -0.00    5.86
  11   4 -12   -0.00    5.74
 -11  -4  12    0.09    4.99
 -11   4  13    2.61    6.72
  11  -4 -13   12.62    8.14
  11   4 -13    0.00    6.39
 -11  -4  13   -0.00    5.51
 -11   4  14   -0.00    5.27
  11  -4 -14    0.00    6.78
  11   4 -14    4.28    6.50
 -11  -4  14    5.21    6.27
 -11   4  15   14.12    8.29
  11  -4 -15    9.66    7.97
  11   4 -15   12.06    7.84
 -11  -4  15    0.00    5.19
 -11   4  16   -0.00    5.41
  11  -4 -16   -0.00    6.15
  11   4 -16    1.55    6.35
 -11  -4  16    8.77    7.17
 -11   4  17    0.00    5.81
  11  -4 -17    5.02    7.23
  11   4 -17   -0.00    5.85
 -11  -4  17   -0.00    5.25
 -11   4  18    0.00    6.30
  11  -4 -18    1.96    5.93
  11   4 -18    3.92    6.66
 -11  -4  18    3.45    5.47
 -11   4  19   13.00    7.63
  11   4 -19    6.63    7.53
 -11  -4  19    0.55    4.94
 -11   4  20    4.18    6.94
  11   4 -20    1.01    5.96
 -11  -4  20    3.28    6.76
 -11   4  21   13.00    9.59
  11   4 -21    8.08    7.42
 -11  -4  21   13.98    8.69
 -11   4  22    8.45    8.49
  11   4 -22    0.00    5.95
 -11  -4  22    0.00    7.30
 -11   4  23    2.72    9.39
  11   4 -23   -0.00    6.13
 -11  -4  23    0.00    6.08
 -11   4  24   -0.00    7.23
  11   4 -24    1.51    6.17
 -11  -4  24    0.00    5.38
 -11   4  25    9.90    7.99
  11   4 -25    9.62    7.86
 -11  -4  25    9.78    9.36
 -11   4  26    0.00    9.68
  11   4 -26    0.00    6.94
 -11  -4  26    4.23    7.29
 -11   4  27    2.96    7.10
  11   4 -27    0.00    5.69
 -11  -4  27   10.83    8.72
 -11   4  28   -0.00    7.00
  11   4 -28   -0.00    5.74
 -11  -4  28    4.76    7.30
  11   4 -29   -0.00    7.65
 -11  -4  29   10.04    7.66
  11   4 -30   -0.00    7.39
 -11  -4  30   -0.00    7.29
  11   4 -31    2.56    6.62
  11  -5  -1   -0.00    6.60
  11  -5  -1    4.15    6.51
  11   5  -1    1.26    4.91
  11  -5  -2   22.89    9.70
  11  -5  -2    4.32    7.31
  11   5  -2   28.91    8.22
  11  -5  -3   13.16    8.66
  11  -5  -3    9.52    8.30
  11  -5  -4    0.71    6.42
  11  -5  -4   13.39    8.65
  11   5  -4    6.48    6.02
 -11   5   5    5.28    7.85
  11  -5  -5    3.23    6.27
  11  -5  -5   -0.00    6.03
  11   5  -5   -0.00    5.15
 -11  -5   5    4.10    4.90
 -11   5   6   27.86    9.98
  11  -5  -6    7.35    7.92
  11  -5  -6   -0.00    7.87
  11   5  -6   18.95    7.60
 -11   5   7   29.35   10.39
  11  -5  -7   18.60    9.20
  11  -5  -7   13.61    9.29
  11   5  -7   17.18    8.13
 -11   5   8   12.77    7.88
  11  -5  -8    7.29    6.52
  11  -5  -8   -0.00    7.26
  11   5  -8    0.00    4.82
 -11   5   9   12.54    8.00
  11  -5  -9    0.00    5.58
  11  -5  -9    0.00    7.58
  11   5  -9    3.86    6.36
 -11  -5   9   19.47    7.95
 -11   5  10    2.40    7.13
  11  -5 -10    9.07    7.07
  11  -5 -10   -0.00    5.94
  11   5 -10    6.08    5.85
 -11  -5  10    2.87    5.13
 -11   5  11    5.51    6.54
  11  -5 -11   10.23    7.32
  11  -5 -11   -0.00    7.05
  11   5 -11   -0.00    4.44
 -11  -5  11    5.90    6.13
 -11   5  12   18.67    8.92
  11  -5 -12   11.91    8.88
  11   5 -12   22.65    8.99
 -11  -5  12   30.96    9.76
 -11   5  13   17.11   10.00
  11  -5 -13    6.13    7.37
  11   5 -13   23.97    8.97
 -11  -5  13   16.45    7.88
 -11   5  14   -0.00    6.08
  11  -5 -14   -0.00    6.24
  11   5 -14    0.83    6.34
 -11  -5  14   -0.00    5.65
 -11   5  15    0.69    5.94
  11  -5 -15   -0.00    6.12
  11   5 -15    5.08    6.12
 -11  -5  15    5.14    5.90
 -11   5  16    2.14    6.75
  11   5 -16    0.34    6.73
 -11  -5  16    6.69    6.44
 -11   5  17    4.15    6.74
  11   5 -17   -0.00    6.11
 -11  -5  17    2.93    6.37
 -11   5  18   15.29    8.71
  11   5 -18    6.76    6.98
 -11  -5  18   -0.00    5.85
 -11   5  19   20.94    8.80
  11   5 -19    7.36    6.99
 -11  -5  19    5.20    7.15
 -11   5  20    0.82    5.73
  11   5 -20   -0.00    5.98
 -11  -5  20    0.00    6.16
 -11   5  21   -0.00    7.15
  11   5 -21    0.00    7.24
 -11  -5  21    2.03    6.47
 -11   5  22   -0.00    7.09
  11   5 -22   12.45    8.34
 -11  -5  22   -0.00    5.92
 -11   5  23   12.06   10.05
  11   5 -23   11.16    7.66
 -11  -5  23    7.87    8.14
 -11   5  24    1.04    6.85
  11   5 -24   -0.00    7.19
 -11  -5  24   -0.00    6.62
 -11   5  25    0.41    7.47
  11   5 -25    1.94    6.52
 -11  -5  25    4.65    7.67
 -11   5  26    1.98    8.15
  11   5 -26    5.23    8.06
 -11  -5  26   -0.00    9.19
 -11   5  27    0.00    7.05
  11   5 -27   -0.00    7.43
 -11  -5  27    8.43    8.89
 -11   5  28    3.22    7.93
  11   5 -28    4.80    6.97
 -11  -5  28    4.44    7.92
  11   5 -29   -0.00    6.34
 -11  -5  29    5.56    8.66
  11   5 -30   -0.00    6.56
 -11  -5  30    0.66    6.17
  11   5 -31    0.00    7.29
  11   5 -32    2.46    6.00
  11  -6  -1   12.54    8.93
  11  -6  -1    6.77    7.25
  11   6  -1    0.00    4.68
  11  -6  -2    7.91    7.99
  11  -6  -2    5.50    6.47
  11   6  -2    3.13    5.50
  11  -6  -3    6.96    6.95
  11  -6  -3    0.48    6.90
  11   6  -3    7.06    5.99
  11  -6  -4   12.46    8.83
  11  -6  -4   14.78   10.00
  11   6  -4   15.44    7.33
  11  -6  -5    5.73    7.00
  11  -6  -5   14.85    9.92
  11   6  -5   12.91    6.67
 -11   6   6   21.37    9.33
  11  -6  -6   13.13    8.03
  11  -6  -6    7.41    8.00
  11   6  -6   -0.00    5.38
 -11   6   7    4.60    6.63
  11  -6  -7   -0.00    6.46
  11  -6  -7    8.61    7.05
  11   6  -7    1.46    4.60
 -11   6   8   -0.00    5.57
  11  -6  -8    2.47    7.21
  11  -6  -8   -0.00    6.75
  11   6  -8    0.67    5.73
 -11   6   9    6.58    6.88
  11  -6  -9    0.00    8.38
  11  -6  -9    3.69    9.06
  11   6  -9   -0.00    5.54
 -11   6  10    0.00    5.55
  11  -6 -10    3.38    5.76
  11  -6 -10    2.52    7.79
  11   6 -10    7.56    6.76
 -11  -6  10   16.44    7.89
 -11   6  11    1.09    5.91
  11  -6 -11    4.02    6.25
  11  -6 -11   14.85    9.27
  11   6 -11   -0.00    5.56
 -11  -6  11    0.00    5.36
 -11   6  12   10.88    8.45
  11  -6 -12    5.25    6.75
  11  -6 -12    7.10    6.84
  11   6 -12   -0.00    4.93
 -11  -6  12    5.82    5.90
 -11   6  13    4.34    6.67
  11  -6 -13    3.18    4.80
  11   6 -13   10.59    6.97
 -11  -6  13    0.87    4.12
 -11   6  14    0.66    6.31
  11   6 -14   -0.00    4.97
 -11  -6  14    2.83    5.82
 -11   6  15    0.00    7.06
  11   6 -15    7.51    7.03
 -11  -6  15   14.46    7.99
 -11   6  16    5.72    7.15
  11   6 -16    7.97    6.33
 -11  -6  16    8.00    6.70
 -11   6  17    4.89    8.52
  11   6 -17    5.19    6.32
 -11  -6  17   -0.00    6.37
 -11   6  18    0.00    6.75
  11   6 -18    5.41    6.35
 -11  -6  18   -0.00    4.95
 -11   6  19    9.62    7.99
  11   6 -19    0.79    6.01
 -11  -6  19   11.19    7.71
 -11   6  20    1.28    6.55
  11   6 -20    2.37    6.73
 -11  -6  20   -0.00    6.81
 -11   6  21   11.93    8.29
  11   6 -21    0.00    6.05
 -11  -6  21    3.65    6.29
 -11   6  22    3.74    6.51
  11   6 -22   -0.00    6.78
 -11  -6  22    1.43    7.36
 -11   6  23    6.95    6.71
  11   6 -23   -0.00    7.33
 -11  -6  23    0.00    6.17
 -11   6  24   -0.00    6.67
  11   6 -24   -0.00    6.50
 -11  -6  24    9.37    7.90
 -11   6  25   -0.00    6.76
  11   6 -25    5.81    7.79
 -11  -6  25    0.48    6.90
 -11   6  26   -0.00    7.31
  11   6 -26    0.00    8.14
 -11  -6  26    0.00    7.25
 -11   6  27    0.00    7.94
  11   6 -27   -0.00    7.65
 -11  -6  27   -0.00    7.15
  11   6 -28    4.06    8.78
 -11  -6  28   -0.00    6.04
  11   6 -29    3.13    8.69
 -11  -6  29   -0.00    6.58
  11   6 -30    3.76    7.20
 -11  -6  30    2.15    7.18
  11   6 -31   -0.00    6.23
  11  -7  -1    3.37    8.45
  11   7  -1    8.57    5.68
  11  -7  -2    7.74    9.12
  11   7  -2    9.45    5.76
  11  -7  -3    4.39    7.49
  11  -7  -3    7.08    7.70
  11   7  -3    3.08    4.26
  11  -7  -4   14.02    9.01
  11  -7  -4    0.33    6.77
  11   7  -4    7.14    5.46
  11  -7  -5   -0.00    6.81
  11  -7  -5    4.10    8.00
  11   7  -5    3.57    5.56
  11  -7  -6   -0.00    5.72
  11  -7  -6    0.00    7.29
  11   7  -6    5.48    5.09
 -11   7   7    2.49    6.28
  11  -7  -7    8.18    7.25
  11  -7  -7    0.82    7.33
  11   7  -7   -0.00    4.65
 -11   7   8   26.72   10.20
  11  -7  -8   23.14    9.53
  11  -7  -8    5.80    8.03
  11   7  -8   22.86    8.65
 -11   7   9   14.57    8.90
  11  -7  -9    7.39    8.55
  11   7  -9    0.00    6.15
 -11   7  10   -0.00    5.90
  11  -7 -10    4.91    6.55
  11   7 -10    1.04    4.86
 -11   7  11   -0.00    7.28
  11  -7 -11   -0.00    7.76
  11   7 -11    1.94    5.08
 -11   7  12    1.25    5.74
  11  -7 -12   26.21    9.97
  11   7 -12   11.28    7.11
 -11   7  13    1.75    5.32
  11  -7 -13    9.72    7.20
  11   7 -13    3.48    5.10
 -11   7  14   -0.00    6.29
  11  -7 -14   -0.00    5.33
  11   7 -14   14.56    7.69
 -11   7  15   -0.00    6.04
  11   7 -15    0.94    5.12
 -11   7  16    3.57    5.90
  11   7 -16    0.00    5.78
 -11  -7  16    5.16    6.40
 -11   7  17    4.07    6.84
  11   7 -17   -0.00    6.24
 -11  -7  17    0.83    5.17
 -11   7  18    5.98    7.89
  11   7 -18    1.24    5.28
 -11  -7  18    5.90    7.33
 -11   7  19    7.53    6.91
  11   7 -19    0.35    4.75
 -11  -7  19    3.02    6.22
 -11   7  20    6.09    6.26
  11   7 -20    1.27    4.46
 -11  -7  20    3.90    6.93
 -11   7  21    5.10    6.26
  11   7 -21    0.00    6.98
 -11  -7  21   -0.00    4.91
 -11   7  22    7.93    8.21
  11   7 -22    0.00    6.69
 -11  -7  22    0.00    6.81
 -11   7  23   -0.00    6.59
  11   7 -23    5.12    7.69
 -11  -7  23    2.69    7.40
 -11   7  24    1.64    7.33
  11   7 -24    0.00    6.96
 -11  -7  24   -0.00    6.62
 -11   7  25    5.88    6.59
  11   7 -25   -0.00    6.37
 -11  -7  25   -0.00    6.11
  11   7 -26   -0.00    7.73
 -11  -7  26   -0.00    7.80
  11   7 -27    2.24    6.53
 -11  -7  27    0.73    7.40
  11   7 -28    0.00    7.95
 -11  -7  28   10.49    8.63
 -11  -7  29   -0.00    6.32
  11  -8  -1    0.78    5.36
  11   8  -1   -0.00    3.84
  11  -8  -2   14.25    8.71
  11   8  -2   -0.00    4.57
  11  -8  -3    0.00    6.77
  11   8  -3   -0.00    5.09
  11  -8  -4    8.81    8.34
  11   8  -4   27.67    7.93
  11  -8  -5    5.00    6.60
  11   8  -5   -0.00    4.54
  11  -8  -6    5.36    7.08
  11   8  -6   15.14    6.78
  11  -8  -7    3.12    6.34
  11   8  -7   -0.00    5.15
 -11   8   8    0.00    6.59
  11  -8  -8   -0.00    7.45
  11   8  -8    3.32    5.52
 -11   8   9    3.89    7.07
  11  -8  -9    0.17    5.37
  11   8  -9   -0.00    5.27
 -11   8  10    8.82    7.98
  11  -8 -10   17.17    9.08
  11   8 -10    7.16    6.32
 -11   8  11    2.09    7.43
  11  -8 -11    2.86    7.10
  11   8 -11    3.56    5.97
 -11   8  12   -0.00    4.93
  11  -8 -12    9.07    7.37
  11   8 -12    5.58    5.72
 -11   8  13    6.39    7.14
  11  -8 -13   10.17    8.84
  11   8 -13   -0.00    4.80
 -11   8  14    1.81    5.79
  11  -8 -14   -0.00    6.71
  11   8 -14    1.97    5.50
 -11   8  15    0.00    6.62
  11  -8 -15   -0.00    5.94
  11   8 -15    5.61    4.90
 -11   8  16    0.00    7.25
  11  -8 -16    1.91    5.64
  11   8 -16    8.50    6.77
 -11   8  17    3.42    7.68
  11   8 -17    1.12    4.60
 -11   8  18    1.45    6.08
  11   8 -18    0.19    5.78
 -11   8  19   -0.00    5.84
  11   8 -19    3.19    6.02
 -11   8  20   15.34    7.65
  11   8 -20    0.00    5.44
 -11   8  21   -0.00    7.93
  11   8 -21   -0.00    6.26
 -11   8  22    0.00    7.52
  11   8 -22    7.30    6.96
 -11   8  23   -0.00    7.15
  11   8 -23   -0.00    7.19
 -11  -8  23   -0.00    6.42
 -11   8  24   -0.00    7.42
  11   8 -24   -0.00    6.45
 -11  -8  24    1.22    5.93
  11   8 -25    5.29    7.73
 -11  -8  25    1.33    6.99
  11   8 -26   -0.00    7.18
 -11  -8  26    6.08    7.13
 -11  -8  27   -0.00    6.39
 -11  -8  28   -0.00    7.35
 -11  -8  29   -0.00    6.85
  11  -9  -1    0.51    7.10
  11   9  -1    0.00    3.85
  11  -9  -2   13.90    9.25
  11   9  -2   13.77    6.30
  11  -9  -3    4.59    6.68
  11   9  -3    0.79    4.37
  11  -9  -4    4.91    8.11
  11   9  -4   12.82    5.69
  11  -9  -5   -0.00    5.64
  11   9  -5   -0.00    4.33
  11  -9  -6    4.38    5.20
  11   9  -6   -0.00    5.36
  11  -9  -7   -0.00    6.57
  11   9  -7   -0.00    4.48
  11  -9  -8   13.22    9.55
  11   9  -8   16.68    7.18
  11  -9  -9    6.38    5.83
  11   9  -9    2.43    5.04
 -11   9  10    0.51    6.70
  11  -9 -10   -0.00    6.94
  11   9 -10    0.00    4.93
 -11   9  11    2.60    6.00
  11  -9 -11    0.00    7.34
  11   9 -11    2.71    4.89
 -11   9  12    7.73    7.36
  11  -9 -12   -0.00    6.83
  11   9 -12    3.53    5.49
 -11   9  13   -0.00    6.30
  11  -9 -13    7.31    7.99
  11   9 -13    0.00    5.88
 -11   9  14    4.89    6.99
  11  -9 -14    5.66    6.29
  11   9 -14   -0.00    4.27
 -11   9  15    6.45    7.27
  11  -9 -15   -0.00    4.94
  11   9 -15    0.00    5.82
 -11   9  16   -0.00    5.99
  11  -9 -16    1.12    5.83
  11   9 -16    2.57    5.93
 -11   9  17   -0.00    5.84
  11  -9 -17   -0.00    7.00
  11   9 -17   -0.00    5.71
 -11   9  18   13.22    8.81
  11  -9 -18   13.77    8.35
  11   9 -18   15.50    7.42
 -11   9  19   -0.00    6.55
  11  -9 -19    4.34    6.92
  11   9 -19   -0.00    5.11
 -11   9  20    1.44    7.10
  11   9 -20    0.00    5.39
 -11   9  21   -0.00    6.81
  11   9 -21    7.99    6.30
 -11   9  22   10.85    8.33
  11   9 -22    7.01    6.71
  11   9 -23    6.39    7.02
  11 -10  -1   -0.00    6.83
  11  10  -1    1.11    4.14
  11 -10  -2    5.86    7.73
  11  10  -2    1.65    3.96
  11 -10  -3   -0.00    5.78
  11  10  -3    1.58    4.27
  11 -10  -4    0.89    8.10
  11  10  -4   11.65    6.22
  11 -10  -5   -0.00    6.70
  11  10  -5   -0.00    4.38
  11 -10  -6    7.18    9.27
  11  10  -6   10.82    5.72
  11 -10  -7   -0.00    5.60
  11  10  -7   -0.00    4.40
  11 -10  -8    2.03    7.12
  11  10  -8   -0.00    4.89
  11 -10  -9    0.00    6.17
  11  10  -9   -0.00    5.04
  11 -10 -10    0.00    9.04
  11  10 -10    7.12    5.42
  11 -10 -11    1.13    6.01
  11  10 -11    1.59    5.00
 -11  10  12    4.08    6.95
  11 -10 -12    0.68    8.00
  11  10 -12    4.61    5.20
 -11  10  13    2.18    6.59
  11 -10 -13    0.00    8.02
  11  10 -13    7.16    6.33
 -11  10  14    6.49    7.48
  11 -10 -14    3.59    7.97
  11  10 -14   -0.00    4.29
 -11  10  15    3.55    7.12
  11 -10 -15    0.00    6.95
  11  10 -15    1.72    5.76
 -11  10  16    4.71    7.91
  11 -10 -16    7.81    9.02
  11  10 -16    2.22    5.41
 -11  10  17   -0.00    6.58
  11 -10 -17    5.36    8.48
  11  10 -17    0.00    5.17
 -11  10  18    0.34    6.58
  11 -10 -18   -0.00    5.17
  11  10 -18   -0.00    4.70
 -11  10  19    8.13    8.81
  11 -10 -19   -0.00    6.85
  11  10 -19   -0.00    5.38
 -11  10  20   -0.00    6.65
  11 -10 -20    4.22    6.50
  11  10 -20    3.70    6.28
  11 -10 -21   -0.00    5.35
  11 -11  -1   -0.00    7.66
  11  11  -1    3.27    4.86
  11 -11  -2    3.81    7.24
  11  11  -2    6.22    4.75
  11 -11  -3   -0.00    7.81
  11  11  -3   -0.00    4.15
  11 -11  -4   -0.00    8.79
  11  11  -4    0.00    4.02
  11 -11  -5    3.29    6.40
  11  11  -5   -0.00    4.22
  11 -11  -6    9.89    6.53
  11  11  -6   -0.00    4.15
  11 -11  -7   -0.00    8.69
  11  11  -7    0.50    3.67
  11 -11  -8   16.17    8.77
  11  11  -8   11.79    6.35
  11 -11  -9   -0.00    8.50
  11  11  -9   -0.00    3.97
  11 -11 -10   -0.00    8.22
  11  11 -10   -0.00    4.73
  11 -11 -11   -0.00    6.24
  11  11 -11    0.00    4.60
  11 -11 -12    4.05    7.46
  11  11 -12    8.08    6.52
  11 -11 -13   -0.00    7.63
  11  11 -13    0.44    4.69
 -11  11  14   12.47    8.73
  11 -11 -14    0.00    7.21
  11  11 -14    6.52    6.24
 -11  11  15   -0.00    6.65
  11 -11 -15    1.96    6.45
  11  11 -15   -0.00    5.48
 -11  11  16   -0.00    6.90
  11 -11 -16    4.22    8.25
  11  11 -16    0.00    6.08
 -11  11  17   -0.00    7.28
  11 -11 -17   -0.00    7.81
 -11  11  18   16.93    8.79
  11 -11 -18    0.00    8.16
  11 -12  -1    1.90    7.50
  11  12  -1   -0.00    3.98
  11 -12  -2    3.52    9.07
  11  12  -2    3.26    4.77
  11 -12  -3   12.07    8.35
  11  12  -3   -0.00    4.20
  11 -12  -4    1.35    8.64
  11  12  -4    0.00    4.54
  11 -12  -5    8.55    9.20
  11  12  -5    1.30    4.16
  11 -12  -6   11.53    8.32
  11  12  -6    4.51    4.93
  11 -12  -7   -0.00    7.73
  11  12  -7   -0.00    4.23
  11 -12  -8    0.00    6.05
  11  12  -8   -0.00    4.13
  11 -12  -9    1.03    6.78
  11  12  -9   -0.00    4.68
  11 -12 -10   -0.00    8.28
  11  12 -10    1.00    4.42
  11 -12 -11    1.97    7.98
  11  12 -11   -0.00    5.21
  11 -12 -12    2.00    6.96
  11  12 -12    1.08    5.18
  11 -12 -13    0.00    7.35
  11 -12 -14    0.00    7.12
  11 -12 -15    3.00    7.89
  11 -13  -1   -0.00    7.24
  11  13  -1    5.97    4.76
  11 -13  -2    0.00    7.63
  11  13  -2    1.62    3.77
  11 -13  -3   -0.00    6.66
  11  13  -3    0.16    3.15
  11 -13  -4    7.70    7.72
  11  13  -4    4.33    4.54
  11 -13  -5    9.39    8.86
  11  13  -5   -0.00    3.57
  11 -13  -6   -0.00    6.86
  11  13  -6   -0.00    3.79
  11 -13  -7   13.65    8.00
  11  13  -7   -0.00    4.34
  11 -13  -8    1.86    5.86
  11  13  -8   14.39    6.33
  11  14  -1    0.00    3.90
  11  14  -2    0.00    3.00
  11  14  -3    1.63    3.78
  10   0  -1   -0.00    5.17
  10   0  -2   16.82    7.89
  10   0  -3    1.70    5.56
  10   0  -4  108.48   17.73
  10   0  -5    6.78    7.84
  10   0  -6   13.42    7.65
 -10   0   7    2.64    5.01
  10   0  -7    0.00    6.42
 -10   0   8   20.48    8.14
  10   0  -8   12.79    8.09
 -10   0   9    1.69    4.46
  10   0  -9    9.26    7.18
 -10   0  10   95.95   16.06
  10   0 -10   58.22   13.81
 -10   0  11   -0.00    5.31
  10   0 -11    0.79    5.07
 -10   0  12    2.53    7.05
  10   0 -12   -0.00    5.62
 -10   0  13    0.00    5.85
  10   0 -13    2.55    6.60
 -10   0  14   43.15   10.85
  10   0 -14   17.36    8.72
 -10   0  15    0.00    6.56
  10   0 -15    0.90    6.17
 -10   0  16   25.57    9.40
  10   0 -16   19.51    9.14
 -10   0  17   -0.00    5.50
  10   0 -17    5.21    7.36
 -10   0  18   32.94   10.84
  10   0 -18   19.56    9.76
 -10   0  19    5.65    6.99
  10   0 -19    0.00    7.33
 -10   0  20   26.84   10.39
  10   0 -20   46.38   12.82
 -10   0  21    1.52    6.11
  10   0 -21   -0.00    6.92
 -10   0  22    0.00    6.46
  10   0 -22    2.99    6.81
 -10   0  23    6.52    7.11
  10   0 -23   -0.00    5.64
 -10   0  24    3.56    7.16
  10   0 -24    2.41    7.50
 -10   0  25   -0.00    7.94
  10   0 -25   -0.00    6.95
 -10   0  26   21.54   10.33
  10   0 -26   10.73    9.39
 -10   0  27    4.58    6.23
  10   0 -27    2.53    7.43
 -10   0  28    3.87    7.03
 -10   0  29    5.71    7.56
 -10   0  30   -0.00    7.49
 -10   0  31   -0.00    5.86
 -10   0  32    8.41    9.43
  10  -1  -1    0.00    6.57
  10   1  -1    0.00    5.17
  10   1  -1    0.00    5.00
 -10  -1   1   -0.00    5.64
  10  -1  -2   89.84   17.47
  10   1  -2  128.44   18.55
  10   1  -2  151.51   19.82
 -10  -1   2  112.66   17.71
  10  -1  -3    0.00    6.52
  10   1  -3   -0.00    5.52
 -10  -1   3    8.76    6.89
 -10   1   4   -0.00    5.70
  10  -1  -4   -0.00    5.44
  10  -1  -4    0.94    5.51
  10   1  -4   -0.00    5.94
 -10   1   5    7.21    7.00
  10  -1  -5    5.95    6.45
  10  -1  -5    7.99    7.05
  10   1  -5   17.77    7.85
 -10   1   6   85.81   15.17
  10  -1  -6   52.74   12.92
  10   1  -6   41.84   11.22
 -10   1   7    2.83    5.52
  10  -1  -7   -0.00    5.61
  10   1  -7   -0.00    5.46
 -10   1   8   30.47   10.51
  10  -1  -8   37.24   10.89
  10   1  -8   35.08   10.24
 -10   1   9    4.26    6.02
  10  -1  -9   -0.00    6.09
  10   1  -9   -0.00    6.08
 -10  -1   9    2.36    4.98
 -10   1  10    0.00    4.72
  10  -1 -10   11.24    8.07
  10   1 -10    0.00    4.87
 -10  -1  10   -0.00    6.37
 -10   1  11    6.87    6.33
  10  -1 -11    8.42    8.46
  10   1 -11    7.13    6.90
 -10  -1  11    5.34    6.37
 -10   1  12   60.93   13.53
  10  -1 -12   52.74   13.92
  10   1 -12   53.99   12.61
 -10  -1  12   86.77   14.81
 -10   1  13    0.00    6.51
  10  -1 -13    4.38    6.22
  10   1 -13    0.00    6.43
 -10  -1  13   -0.00    5.74
 -10   1  14   11.05    7.27
  10  -1 -14    7.82    7.22
  10   1 -14   -0.00    6.04
 -10  -1  14    5.71    6.22
 -10   1  15   -0.00    6.41
  10  -1 -15   -0.00    5.30
  10   1 -15    0.52    5.35
 -10  -1  15    1.71    5.19
 -10   1  16   46.13   11.62
  10  -1 -16   13.94    8.94
  10   1 -16   14.04    8.53
 -10  -1  16    1.56    6.10
 -10   1  17    0.00    5.87
  10  -1 -17    3.52    7.56
  10   1 -17    7.96    6.53
 -10  -1  17   -0.00    6.21
 -10   1  18   52.55   13.19
  10  -1 -18   27.01    9.90
  10   1 -18   13.50    8.31
 -10  -1  18   18.68    8.82
 -10   1  19    4.72    7.52
  10  -1 -19    1.59    6.18
  10   1 -19    1.95    5.89
 -10  -1  19    5.35    5.55
 -10   1  20   -0.00    5.88
  10  -1 -20    0.65    6.03
  10   1 -20    1.08    5.97
 -10  -1  20    0.78    5.47
 -10   1  21    4.67    6.33
  10  -1 -21   15.87    9.00
  10   1 -21   -0.00    6.25
 -10  -1  21    0.02    5.80
 -10   1  22   24.04   11.31
  10  -1 -22   30.78   11.60
  10   1 -22   27.00   11.61
 -10  -1  22   42.57   12.12
 -10   1  23    3.67    6.11
  10  -1 -23    0.00    7.03
  10   1 -23    0.66    5.85
 -10  -1  23    7.32    6.51
 -10   1  24    0.00    5.82
  10  -1 -24    9.70    8.28
  10   1 -24   -0.00    5.90
 -10  -1  24    0.23    4.89
 -10   1  25    6.08    8.02
  10  -1 -25    2.75    8.36
  10   1 -25    0.00    5.74
 -10  -1  25    0.47    7.59
  10   1 -26    0.00    6.92
 -10  -1  26    0.00    6.42
 -10   1  27   10.34    9.61
  10   1 -27   -0.00    6.78
 -10  -1  27   -0.00    7.75
 -10   1  28    4.93    7.39
  10   1 -28    0.21    6.79
 -10  -1  28    7.68    6.74
 -10   1  29   -0.00    6.64
 -10  -1  29   -0.00    5.92
 -10   1  30    0.64    7.36
 -10  -1  30   -0.00    7.57
 -10   1  31    0.00    9.16
 -10  -1  31   -0.00    7.89
 -10   1  32    0.00    6.53
 -10  -1  32    4.18    8.01
 -10   2   1    6.15    6.22
  10  -2  -1   -0.00    5.95
  10  -2  -1    1.18    6.75
  10   2  -1    0.00    4.70
  10   2  -1    0.41    4.94
 -10  -2   1    2.36    5.36
 -10   2   2   -0.00    5.91
  10  -2  -2   -0.00    6.15
  10  -2  -2    1.15    5.60
  10   2  -2    0.90    4.59
  10   2  -2    9.33    6.27
 -10  -2   2   -0.00    5.16
 -10   2   3   -0.00    5.46
  10  -2  -3    0.00    6.19
  10  -2  -3   -0.00    5.38
  10   2  -3    2.91    4.46
 -10  -2   3   -0.00    5.37
 -10   2   4   86.08   16.36
  10  -2  -4   67.20   15.42
  10  -2  -4  102.70   17.83
  10   2  -4  162.97   19.30
 -10  -2   4  105.95   16.57
 -10   2   5   23.97    8.81
  10  -2  -5    3.62    6.90
  10  -2  -5    6.12    7.26
  10   2  -5   31.94    9.32
 -10  -2   5   28.51    8.94
 -10   2   6   34.34   10.89
  10  -2  -6    3.56    5.68
  10  -2  -6   26.01    9.88
  10   2  -6   12.66    7.58
 -10   2   7   -0.00    5.73
  10  -2  -7   -0.00    6.63
  10   2  -7   12.99    6.93
 -10   2   8    8.77    7.80
  10  -2  -8    5.54    6.81
  10   2  -8    7.38    6.04
 -10   2   9    0.00    5.81
  10  -2  -9   -0.00    6.87
  10   2  -9    0.78    5.85
 -10   2  10   62.41   13.60
  10  -2 -10   63.24   13.90
  10   2 -10   38.13   11.24
 -10  -2  10   53.69   12.24
 -10   2  11    7.00    7.04
  10  -2 -11    7.86    6.67
  10   2 -11    5.24    6.36
 -10  -2  11    1.38    6.10
 -10   2  12    4.61    6.02
  10  -2 -12   -0.00    6.81
  10   2 -12    1.19    6.47
 -10  -2  12    0.00    5.86
 -10   2  13    0.00    4.83
  10  -2 -13    3.43    6.63
  10   2 -13    0.42    5.05
 -10  -2  13   -0.00    5.83
 -10   2  14   23.67   10.03
  10  -2 -14   22.46   10.25
  10   2 -14   20.90    8.82
 -10  -2  14    8.42    7.68
 -10   2  15    5.99    6.44
  10  -2 -15   15.04    7.85
  10   2 -15   20.02    8.83
 -10  -2  15   13.55    7.70
 -10   2  16    6.39    7.05
  10  -2 -16   13.77    7.83
  10   2 -16    7.67    8.31
 -10  -2  16    9.68    7.30
 -10   2  17   -0.00    6.62
  10  -2 -17    1.33    5.87
  10   2 -17    5.48    6.97
 -10  -2  17   -0.00    5.26
 -10   2  18   12.81    7.86
  10  -2 -18    1.34    6.36
  10   2 -18    3.23    6.41
 -10  -2  18   -0.00    4.79
 -10   2  19    1.23    7.64
  10  -2 -19   -0.00    6.41
  10   2 -19    5.65    7.32
 -10  -2  19    1.98    6.37
 -10   2  20   32.65   11.94
  10  -2 -20   15.34    9.48
  10   2 -20   22.59   10.89
 -10  -2  20    7.97    7.42
 -10   2  21    2.76    5.99
  10  -2 -21   -0.00    6.86
  10   2 -21    3.11    6.77
 -10  -2  21    1.13    5.93
 -10   2  22   11.02    7.82
  10  -2 -22    3.04    7.27
  10   2 -22   -0.00    6.90
 -10  -2  22   -0.00    6.21
 -10   2  23    7.29    7.87
  10  -2 -23    2.37    7.00
  10   2 -23    5.80    8.10
 -10  -2  23   -0.00    6.95
 -10   2  24    7.82    8.10
  10   2 -24   -0.00    8.28
 -10  -2  24   11.08    8.23
 -10   2  25    0.00    6.17
  10   2 -25   21.55    9.90
 -10  -2  25    5.30    7.90
 -10   2  26    6.61    9.18
  10   2 -26   10.30    8.94
 -10  -2  26   12.53    7.98
 -10   2  27    0.71    5.44
  10   2 -27   -0.00    7.77
 -10  -2  27    0.16    7.57
 -10   2  28    4.72    7.96
  10   2 -28    8.58    8.03
 -10  -2  28    4.63    7.45
 -10   2  29   -0.00    8.39
  10   2 -29    9.25    8.35
 -10  -2  29    1.72    6.15
 -10   2  30   11.39    8.15
 -10  -2  30    9.61    8.09
 -10   2  31    1.98    6.85
 -10  -2  31    2.39    6.82
 -10   2  32   10.02    7.82
 -10  -2  32   13.83    9.85
  10  -3  -1    3.76    6.18
  10  -3  -1   11.75    7.39
  10   3  -1    2.80    4.97
  10   3  -1    3.37    5.30
 -10  -3   1    5.07    5.24
 -10   3   2   72.31   14.48
  10  -3  -2   52.48   13.13
  10  -3  -2   50.31   13.14
  10   3  -2   71.54   12.37
  10   3  -2   58.35   11.95
 -10  -3   2   62.39   12.09
 -10   3   3   22.94    9.12
  10  -3  -3   35.64   10.53
  10  -3  -3   21.42    9.20
  10   3  -3   44.50    9.91
 -10  -3   3   32.62    9.21
 -10   3   4    0.31    5.03
  10  -3  -4    1.64    6.42
  10  -3  -4    1.07    5.85
  10   3  -4    2.41    5.12
 -10  -3   4    0.47    4.77
 -10   3   5   10.86    6.74
  10  -3  -5    7.70    6.73
  10  -3  -5    0.12    4.83
  10   3  -5    7.43    6.87
 -10  -3   5   11.68    7.41
 -10   3   6    8.22    6.98
  10  -3  -6   18.68    7.54
  10  -3  -6   14.03    8.68
  10   3  -6   11.91    7.81
 -10  -3   6   31.60    9.04
 -10   3   7    7.09    5.95
  10  -3  -7    4.80    6.20
  10  -3  -7   12.81    7.99
  10   3  -7   15.67    7.47
 -10   3   8   69.10   14.35
  10  -3  -8   44.53   12.82
  10   3  -8   44.55   11.39
 -10   3   9   10.05    7.15
  10  -3  -9    3.38    6.50
  10   3  -9   -0.00    5.18
 -10   3  10    1.07    5.66
  10  -3 -10   -0.00    5.91
  10   3 -10   -0.00    5.40
 -10   3  11    0.00    5.95
  10  -3 -11   18.94    9.02
  10   3 -11    6.91    6.58
 -10  -3  11   10.58    7.22
 -10   3  12   20.65    9.09
  10  -3 -12   33.05   11.36
  10   3 -12   13.94    8.13
 -10  -3  12   26.81    9.23
 -10   3  13    1.95    5.84
  10  -3 -13    1.19    6.18
  10   3 -13    3.99    5.66
 -10  -3  13    1.28    4.90
 -10   3  14    4.65    6.34
  10  -3 -14    0.00    5.82
  10   3 -14    0.00    5.66
 -10  -3  14    0.00    5.45
 -10   3  15    6.59    7.39
  10  -3 -15    6.50    7.37
  10   3 -15   -0.00    7.05
 -10  -3  15    1.21    5.47
 -10   3  16   16.83    7.95
  10  -3 -16   25.50   10.98
  10   3 -16   30.03   10.25
 -10  -3  16    4.07    7.07
 -10   3  17    0.00    5.65
  10  -3 -17   21.44    9.76
  10   3 -17    7.30    6.43
 -10  -3  17    8.27    6.90
 -10   3  18   -0.00    6.30
  10  -3 -18    8.57    7.44
  10   3 -18   15.71    8.87
 -10  -3  18    5.14    6.63
 -10   3  19    0.00    7.06
  10  -3 -19    0.00    5.84
  10   3 -19    3.56    7.92
 -10  -3  19   12.11    7.48
 -10   3  20    0.04    5.27
  10  -3 -20   11.38    8.12
  10   3 -20    6.60    6.51
 -10  -3  20    0.00    6.37
 -10   3  21    0.00    7.08
  10  -3 -21    4.36    6.92
  10   3 -21    0.47    5.43
 -10  -3  21    6.93    7.12
 -10   3  22   20.40   10.00
  10   3 -22   40.33   11.67
 -10  -3  22   12.24    8.58
 -10   3  23   12.98    8.86
  10   3 -23    3.01    7.30
 -10  -3  23   -0.00    7.43
 -10   3  24    0.48    5.73
  10   3 -24    2.88    6.41
 -10  -3  24    0.64    7.35
 -10   3  25   -0.00    6.04
  10   3 -25    4.84    7.03
 -10  -3  25    0.85    6.40
 -10   3  26    6.12    7.55
  10   3 -26    0.00    6.56
 -10  -3  26    4.46    6.51
 -10   3  27    0.00    7.78
  10   3 -27    4.32    7.06
 -10  -3  27    4.23    7.03
 -10   3  28   -0.00    8.25
  10   3 -28   -0.00    6.61
 -10  -3  28    9.31    8.71
 -10   3  29    4.80    7.35
  10   3 -29    4.88    7.01
 -10  -3  29    3.80    6.79
 -10   3  30    0.54    8.90
  10   3 -30   -0.00    7.02
 -10  -3  30    0.66    6.74
 -10   3  31   -0.00    7.48
  10   3 -31    0.41    6.48
 -10  -3  31   10.45    7.98
 -10  -3  32    0.00    7.15
  10  -4  -1   -0.00    6.49
  10  -4  -1    2.94    5.76
  10   4  -1    8.99    5.94
  10   4  -1    1.08    4.85
 -10  -4   1    3.11    5.00
  10  -4  -2    7.49    6.33
  10  -4  -2    1.72    7.03
  10   4  -2    0.00    5.47
 -10  -4   2    5.26    4.59
 -10   4   3    0.00    6.68
  10  -4  -3   -0.00    7.70
  10  -4  -3    7.66    8.00
  10   4  -3    8.69    6.38
 -10  -4   3   17.99    6.88
 -10   4   4   54.92   13.55
  10  -4  -4   51.31   12.71
  10  -4  -4   66.86   15.48
  10   4  -4   68.10   12.79
 -10  -4   4   55.06   11.44
 -10   4   5   35.89   10.63
  10  -4  -5    8.77    7.13
  10   4  -5   20.66    7.82
 -10  -4   5   35.32    9.01
 -10   4   6   16.46    8.60
  10  -4  -6   22.95    9.50
  10   4  -6   25.76    8.60
 -10  -4   6   30.97    9.07
 -10   4   7    1.83    5.08
 -10   4   7   -0.00    5.64
  10  -4  -7    2.55    6.05
  10   4  -7   -0.00    4.83
 -10  -4   7   -0.00    5.03
 -10   4   8   60.78   13.55
  10  -4  -8    7.70    7.87
  10   4  -8   42.52   10.68
 -10   4   9   17.11    8.36
  10   4  -9    6.34    6.44
 -10   4  10   13.99    8.56
  10   4 -10   12.32    7.42
 -10   4  11    4.51    6.20
  10   4 -11    0.00    5.17
 -10   4  12    0.00    4.37
  10   4 -12   -0.00    5.28
 -10  -4  12   -0.00    5.73
 -10   4  13    3.57    6.22
  10   4 -13    5.01    6.31
 -10  -4  13    4.62    5.31
 -10   4  14   19.58    8.98
  10   4 -14   14.27    8.02
 -10  -4  14   14.77    7.70
 -10   4  15    7.81    6.26
  10  -4 -15    1.31    6.43
  10   4 -15   10.78    7.31
 -10  -4  15   15.04    7.61
 -10   4  16   17.89    8.31
  10  -4 -16   18.42    9.78
  10   4 -16   17.19    8.66
 -10  -4  16   10.52    7.50
 -10   4  17    0.00    6.50
  10  -4 -17    0.00    6.06
  10   4 -17   10.40    7.41
 -10  -4  17    3.63    6.34
 -10   4  18    4.91    7.49
  10  -4 -18   -0.00    6.37
  10   4 -18   -0.00    5.44
 -10  -4  18    2.99    5.95
 -10   4  19    3.20    6.78
  10  -4 -19   -0.00    6.92
  10   4 -19    7.64    6.91
 -10  -4  19    8.75    6.92
 -10   4  20   25.99   10.95
  10   4 -20   14.97    9.04
 -10  -4  20    7.72    7.82
 -10   4  21    0.00    6.64
  10   4 -21    3.82    8.19
 -10  -4  21    6.13    8.05
 -10   4  22    8.32    8.09
  10   4 -22    5.31    6.90
 -10  -4  22   10.12    7.74
 -10   4  23    1.26    5.79
  10   4 -23    1.92    7.33
 -10  -4  23    0.69    4.80
 -10   4  24   10.69    7.72
  10   4 -24   21.97    9.99
 -10  -4  24    8.08    7.33
 -10   4  25   12.83    8.55
  10   4 -25    0.00    6.17
 -10  -4  25    8.72    7.69
 -10   4  26   -0.00    6.67
  10   4 -26    3.58    7.56
 -10  -4  26    0.96    7.22
 -10   4  27    1.52    8.31
  10   4 -27   -0.00    6.94
 -10  -4  27    3.04    7.86
 -10   4  28    4.89    7.57
  10   4 -28   -0.00    5.47
 -10  -4  28    4.89    7.35
 -10   4  29    2.64    7.65
  10   4 -29   11.10    9.04
 -10  -4  29   13.60    8.56
 -10   4  30    4.14    6.55
  10   4 -30    0.00    7.65
 -10  -4  30    0.00    7.49
 -10   4  31   -0.00    7.63
  10   4 -31    2.28    8.37
 -10  -4  31    2.94    5.88
  10   4 -32    3.52    7.49
 -10  -4  32    0.00    7.47
  10  -5  -1   39.35   11.18
  10  -5  -1   47.31   12.24
  10   5  -1   26.26    7.92
  10   5  -1   24.18    8.05
 -10  -5   1   25.29    7.84
  10  -5  -2  126.16   19.79
  10  -5  -2   78.68   18.05
  10   5  -2  142.14   17.76
 -10  -5   2  107.73   16.20
  10  -5  -3    5.36    6.64
  10   5  -3   18.48    6.91
 -10  -5   3   14.53    6.46
 -10   5   4    1.41    5.94
 -10   5   4    1.77    5.69
  10  -5  -4   -0.00    6.58
  10   5  -4    2.84    5.03
 -10  -5   4    1.26    4.48
 -10   5   5    3.72    7.05
 -10   5   5    2.28    6.45
  10  -5  -5   -0.00    6.56
  10   5  -5    0.00    4.72
 -10  -5   5    9.23    6.08
 -10   5   6   44.30   11.97
 -10   5   6   12.58    8.32
  10  -5  -6   33.45   11.38
  10   5  -6   27.31    8.21
 -10  -5   6   20.22    7.83
 -10   5   7   15.77    8.93
 -10   5   7   23.58   10.06
  10  -5  -7   14.88    8.82
  10   5  -7   38.37    9.66
 -10  -5   7   28.73    8.61
 -10   5   8   19.29    8.63
 -10   5   8   25.28   10.59
  10  -5  -8   29.65    9.58
  10   5  -8   17.88    8.74
 -10  -5   8   19.53    7.98
 -10   5   9    2.47    5.66
  10  -5  -9   -0.00    4.87
  10   5  -9    4.36    4.10
 -10   5  10    2.96    6.36
  10  -5 -10   -0.00    5.23
  10   5 -10    0.51    3.24
 -10   5  11   10.41    8.80
  10   5 -11   12.50    8.01
 -10   5  12   24.69   10.62
  10   5 -12   27.51    9.18
 -10  -5  12   11.19    7.85
 -10   5  13    3.26    6.30
  10   5 -13   11.96    5.57
 -10  -5  13   10.71    6.84
 -10   5  14    0.00    6.78
  10   5 -14    5.97    5.85
 -10  -5  14   -0.00    6.02
 -10   5  15   -0.00    6.32
  10   5 -15    4.35    5.09
 -10  -5  15   -0.00    5.71
 -10   5  16    1.08    5.74
  10   5 -16    0.30    5.15
 -10  -5  16    0.18    6.13
 -10   5  17   36.48   11.02
  10   5 -17   23.01    9.04
 -10  -5  17   11.57    7.68
 -10   5  18    0.00    6.40
  10   5 -18   12.79    7.87
 -10  -5  18   12.57    8.25
 -10   5  19    5.48    7.26
  10   5 -19   -0.00    6.40
 -10  -5  19    0.00    6.31
 -10   5  20    5.33    6.60
  10   5 -20   -0.00    6.39
 -10  -5  20    7.82    7.25
 -10   5  21    3.41    7.04
  10   5 -21   10.01    8.96
 -10  -5  21   -0.00    6.47
 -10   5  22    6.10    7.29
  10   5 -22   13.08    9.03
 -10  -5  22   10.29    7.24
 -10   5  23    3.67    7.68
  10   5 -23    7.35    7.03
 -10  -5  23    2.04    6.58
 -10   5  24   -0.00    7.25
  10   5 -24    3.83    6.26
 -10  -5  24    3.55    6.64
 -10   5  25    0.00    5.94
  10   5 -25   10.82    7.91
 -10  -5  25   -0.00    6.58
 -10   5  26    7.84    7.24
  10   5 -26    6.19    7.28
 -10  -5  26    7.41    8.27
 -10   5  27   12.93    8.43
  10   5 -27    8.43    8.18
 -10  -5  27    7.51    8.55
 -10   5  28    2.97    6.14
  10   5 -28   -0.00    6.95
 -10  -5  28    7.48    7.18
 -10   5  29   -0.00    6.88
  10   5 -29    6.00    8.15
 -10  -5  29    7.15    8.20
 -10   5  30    9.96    8.18
  10   5 -30   -0.00    6.61
 -10  -5  30    8.35    7.92
  10   5 -31    5.43    7.77
 -10  -5  31    0.04    6.95
  10   5 -32   -0.00    7.58
 -10  -5  32    0.00    6.24
  10   5 -33   -0.00    8.19
  10  -6  -1    1.94    5.90
  10   6  -1    6.61    4.71
 -10   6   2    2.63    6.09
  10  -6  -2    5.90    7.51
  10   6  -2    5.21    5.02
 -10   6   3    8.34    8.38
  10  -6  -3   12.44    7.56
  10   6  -3   10.60    5.47
 -10   6   4    5.66    7.05
  10  -6  -4   10.55    6.74
  10   6  -4    5.19    5.17
 -10   6   5    9.33    8.09
 -10   6   5    9.96    8.43
  10  -6  -5   11.71    6.63
  10   6  -5   23.68    7.30
 -10  -6   5   19.12    7.56
 -10   6   6   33.28   10.70
 -10   6   6   12.41    8.15
  10  -6  -6    1.23    7.51
  10   6  -6   28.98    8.53
 -10  -6   6   22.28    7.92
 -10   6   7   -0.00    5.96
 -10   6   7    0.00    7.06
  10  -6  -7    3.91    6.94
  10   6  -7   -0.00    5.23
 -10  -6   7   10.68    6.04
 -10   6   8    0.00    5.23
 -10   6   8    0.00    6.31
  10  -6  -8   -0.00    6.10
  10   6  -8    2.67    4.22
 -10  -6   8    1.22    4.80
 -10   6   9   16.71    9.13
  10  -6  -9   10.51    8.13
  10   6  -9   21.07    7.82
 -10  -6   9   13.57    6.60
 -10   6  10   14.22    7.85
  10  -6 -10    9.82    6.93
  10   6 -10   26.79    8.57
 -10   6  11    9.83    8.18
  10  -6 -11    0.00    5.69
  10   6 -11    0.97    4.02
 -10   6  12    0.00    7.23
  10   6 -12    0.63    4.58
 -10  -6  12    1.43    5.16
 -10   6  13   15.02    8.26
  10   6 -13    0.00    5.53
 -10  -6  13   18.83    7.53
 -10   6  14    2.71    6.51
  10   6 -14    3.65    5.47
 -10  -6  14    5.42    5.59
 -10   6  15   16.54    9.60
  10   6 -15   23.36    9.13
 -10  -6  15   12.56    7.46
 -10   6  16    4.05    6.97
  10   6 -16    1.83    5.97
 -10  -6  16    4.80    5.92
 -10   6  17    0.82    5.90
  10   6 -17    1.32    6.58
 -10  -6  17    1.68    6.07
 -10   6  18    0.05    5.17
  10   6 -18    1.37    5.94
 -10  -6  18   -0.00    5.88
 -10   6  19   13.62    8.15
  10   6 -19    9.25    6.96
 -10  -6  19    1.32    6.58
 -10   6  20    2.00    5.47
  10   6 -20    0.00    6.82
 -10  -6  20    8.77    7.74
 -10   6  21   -0.00    5.26
  10   6 -21    2.22    5.27
 -10  -6  21    6.91    6.61
 -10   6  22    0.00    5.26
  10   6 -22   -0.00    6.72
 -10  -6  22    1.98    5.41
 -10   6  23    4.42    6.96
  10   6 -23    2.63    7.49
 -10  -6  23   -0.00    7.15
 -10   6  24   -0.00    6.22
  10   6 -24    3.55    5.58
 -10  -6  24    0.00    6.40
 -10   6  25    0.00    8.64
  10   6 -25    8.49    8.60
 -10  -6  25   -0.00    6.49
 -10   6  26    9.22    8.53
  10   6 -26   11.08    7.83
 -10  -6  26   -0.00    7.42
 -10   6  27   -0.00    6.32
  10   6 -27    0.72    6.30
 -10  -6  27   -0.00    6.33
 -10   6  28   -0.00    6.42
  10   6 -28    0.00    7.71
 -10  -6  28   -0.00    7.25
 -10   6  29    3.43    8.89
  10   6 -29    8.81    8.33
 -10  -6  29   -0.00    6.44
  10   6 -30   -0.00    5.96
 -10  -6  30   -0.00    6.69
  10   6 -31    7.19    8.74
 -10  -6  31   -0.00    7.14
  10   6 -32    5.79    8.81
  10   6 -33   -0.00    6.44
  10   6 -34    2.07    7.20
 -10   7   1   27.29   11.42
  10  -7  -1   31.71   11.81
  10   7  -1   47.57    9.39
 -10   7   2    6.29    7.47
  10  -7  -2    0.00    7.36
  10   7  -2   12.17    5.61
 -10   7   3   12.06    8.75
  10  -7  -3   13.94    7.73
  10   7  -3    5.63    5.12
 -10   7   4    3.24    7.61
  10  -7  -4    0.00    5.05
  10   7  -4    2.01    4.52
 -10   7   5   32.67   12.18
  10  -7  -5   19.82    9.38
  10   7  -5   18.79    7.24
 -10   7   6    4.11    6.93
  10  -7  -6    0.44    6.97
  10   7  -6    5.54    5.45
 -10   7   7   20.05    9.41
  10  -7  -7    8.93    7.75
  10   7  -7   32.84    8.49
 -10   7   8   16.40    9.30
  10  -7  -8   14.49    7.87
  10   7  -8    5.66    5.26
 -10   7   9   -0.00    6.30
  10  -7  -9    0.00    6.09
  10   7  -9    5.82    5.71
 -10   7  10    2.38    6.47
  10  -7 -10    1.00    5.67
  10   7 -10   -0.00    5.28
 -10   7  11    4.57    6.42
  10  -7 -11    2.02    6.69
  10   7 -11    1.98    5.32
 -10   7  12    7.58    7.64
  10  -7 -12    5.39    5.85
  10   7 -12    9.99    6.25
 -10   7  13    9.83    8.17
  10  -7 -13   13.37    8.72
  10   7 -13    9.34    6.89
 -10  -7  13   20.01    8.53
 -10   7  14    1.50    5.23
  10   7 -14    5.12    5.44
 -10  -7  14    2.93    5.83
 -10   7  15   -0.00    7.37
  10   7 -15    2.37    5.73
 -10  -7  15    2.35    5.29
 -10   7  16    7.37    7.50
  10   7 -16    3.16    5.75
 -10  -7  16    3.52    6.54
 -10   7  17   14.20    9.13
  10   7 -17    7.17    6.68
 -10  -7  17   10.98    8.05
 -10   7  18    7.81    6.49
  10   7 -18    0.00    5.14
 -10  -7  18    5.32    6.74
 -10   7  19    4.25    6.49
  10   7 -19    0.00    5.94
 -10  -7  19    7.63    6.47
 -10   7  20    4.05    7.01
  10   7 -20    0.06    5.03
 -10  -7  20    2.04    5.77
 -10   7  21   -0.00    6.10
  10   7 -21   12.44    6.76
 -10  -7  21    2.49    6.99
 -10   7  22    7.34    6.64
  10   7 -22   -0.00    5.05
 -10  -7  22    2.60    5.82
 -10   7  23   15.07    8.66
  10   7 -23    0.63    6.65
 -10  -7  23    2.34    6.27
 -10   7  24    1.53    6.03
  10   7 -24    0.00    5.97
 -10  -7  24   -0.00    7.51
 -10   7  25   -0.00    6.35
  10   7 -25    6.18    8.08
 -10  -7  25    6.84    6.91
 -10   7  26    2.05    6.79
  10   7 -26    7.55    7.38
 -10  -7  26    1.37    6.75
 -10   7  27    0.00    7.36
  10   7 -27   -0.00    5.98
 -10  -7  27   -0.00    5.96
 -10   7  28    4.09    7.53
  10   7 -28    5.32    7.19
 -10  -7  28    0.00    6.01
  10   7 -29    0.00    6.43
 -10  -7  29    0.00    7.09
  10   7 -30    2.08    6.47
 -10  -7  30   -0.00    8.01
  10   7 -31   -0.00    8.07
 -10  -7  31    6.57    8.62
  10   7 -32   -0.00    6.92
  10  -8  -1    5.52    9.08
  10   8  -1    3.01    4.40
  10  -8  -2    0.00    5.99
  10   8  -2    5.12    4.68
  10  -8  -3   19.06   10.09
  10   8  -3   12.93    6.22
  10  -8  -4   13.17    8.75
  10   8  -4   13.98    5.91
  10  -8  -5   25.55    9.82
  10   8  -5   28.83    7.74
 -10   8   6   -0.00    7.69
  10  -8  -6    3.21    7.01
  10   8  -6    2.41    4.85
 -10   8   7    5.40    7.95
  10  -8  -7    4.41    8.40
  10   8  -7   -0.00    3.75
 -10   8   8    0.63    5.75
 -10   8   8   -0.00    6.81
  10  -8  -8    3.85    8.43
  10   8  -8   -0.00    4.63
 -10   8   9   13.82    8.59
 -10   8   9    7.31    7.50
  10  -8  -9    3.71    7.32
  10   8  -9    6.75    5.45
 -10   8  10   15.10    8.38
 -10   8  10    0.00    7.03
  10  -8 -10    2.28    5.10
  10   8 -10    4.34    5.20
 -10   8  11    8.66    6.99
  10  -8 -11    9.97    8.29
  10   8 -11   15.78    7.23
 -10   8  12   12.22    7.96
  10  -8 -12   -0.00    4.57
  10   8 -12    2.26    4.92
 -10   8  13   -0.00    6.22
  10  -8 -13    0.42    4.91
  10   8 -13    4.77    4.64
 -10   8  14    4.99    6.84
  10  -8 -14    3.08    6.06
  10   8 -14    7.34    6.08
 -10   8  15   -0.00    7.92
  10  -8 -15    7.65    7.80
  10   8 -15   10.00    6.98
 -10   8  16   -0.00    7.43
  10   8 -16   -0.00    5.39
 -10   8  17    0.00    7.60
  10   8 -17    0.00    5.44
 -10  -8  17    0.00    5.28
 -10   8  18   -0.00    5.91
  10   8 -18   -0.00    4.77
 -10  -8  18    3.06    5.49
 -10   8  19   24.40   10.51
  10   8 -19    3.92    6.13
 -10  -8  19    2.27    6.42
 -10   8  20    2.16    6.50
  10   8 -20    0.00    5.63
 -10  -8  20   -0.00    5.15
 -10   8  21   12.80    9.03
  10   8 -21    5.19    5.97
 -10  -8  21    4.33    6.88
 -10   8  22    0.00    6.40
  10   8 -22   -0.00    6.34
 -10  -8  22    0.00    6.84
 -10   8  23    0.00    7.27
  10   8 -23    6.07    6.73
 -10  -8  23    2.77    6.82
 -10   8  24    1.55    5.80
  10   8 -24   -0.00    6.28
 -10  -8  24    5.12    6.84
 -10   8  25    5.23    7.16
  10   8 -25    1.06    6.40
 -10  -8  25    6.21    7.61
 -10   8  26   -0.00    7.25
  10   8 -26   -0.00    7.35
 -10  -8  26   -0.00    7.28
 -10   8  27   -0.00    6.64
  10   8 -27    0.00    6.99
 -10  -8  27   -0.00    7.27
  10   8 -28    4.35    5.76
 -10  -8  28   -0.00    6.94
  10   8 -29   -0.00    6.58
 -10  -8  29   11.94    9.37
  10   8 -30   -0.00    5.60
 -10  -8  30    3.58    6.76
 -10   9   1    8.60    8.29
  10  -9  -1   45.80   13.84
  10   9  -1   24.21    7.01
 -10   9   2    5.28    7.48
  10  -9  -2   -0.00    8.34
  10   9  -2    5.68    4.54
 -10   9   3   13.95    9.30
  10  -9  -3   14.69    9.56
  10   9  -3   24.13    7.02
 -10   9   4   -0.00    5.80
  10  -9  -4   -0.00    8.50
  10   9  -4    3.81    4.45
 -10   9   5    4.95    7.38
  10  -9  -5    1.82    5.92
  10   9  -5    7.21    5.20
 -10   9   6    7.76    8.67
  10  -9  -6    1.08    6.38
  10   9  -6    6.84    4.77
 -10   9   7   19.35   10.97
  10  -9  -7   13.26    8.46
  10   9  -7   14.34    6.63
 -10   9   8   16.79    9.69
  10  -9  -8    3.69    7.19
  10   9  -8    2.98    4.42
 -10   9   9    0.00    6.58
 -10   9   9   11.71    8.14
  10  -9  -9   -0.00    6.72
  10   9  -9    0.00    4.07
 -10   9  10    0.34    4.95
 -10   9  10    9.72    7.63
  10  -9 -10    0.00    7.48
  10   9 -10   -0.00    4.27
 -10   9  11   11.73    8.78
 -10   9  11   12.53    8.75
  10  -9 -11    9.02    8.12
  10   9 -11   17.10    8.15
 -10   9  12    1.57    7.40
 -10   9  12   -0.00    6.46
  10  -9 -12    0.00    6.34
  10   9 -12   -0.00    4.81
 -10   9  13    4.70    6.30
  10  -9 -13   -0.00    7.45
  10   9 -13   -0.00    4.41
 -10   9  14    1.64    6.40
  10  -9 -14   -0.00    5.49
  10   9 -14   -0.00    5.83
 -10   9  15    0.39    4.93
  10  -9 -15   -0.00    6.09
  10   9 -15   -0.00    3.83
 -10   9  16    9.28    7.10
  10  -9 -16    4.35    6.29
  10   9 -16    1.56    4.54
 -10   9  17   32.19   11.64
  10  -9 -17    7.86    8.43
  10   9 -17   29.22   10.17
 -10   9  18   -0.00    7.01
  10   9 -18    3.56    4.85
 -10   9  19   -0.00    6.81
  10   9 -19    3.64    5.42
 -10   9  20    1.38    6.89
  10   9 -20    3.39    4.52
 -10   9  21    0.00    5.83
  10   9 -21    0.00    6.61
 -10   9  22   11.54    8.09
  10   9 -22    0.35    5.35
 -10   9  23    6.79    7.36
  10   9 -23   -0.00    6.15
 -10   9  24    1.75    5.73
  10   9 -24    5.56    6.74
 -10  -9  24   -0.00    5.80
 -10   9  25   -0.00    6.06
  10   9 -25    7.09    6.60
 -10  -9  25    1.08    7.05
 -10   9  26    0.00    5.57
  10   9 -26    2.85    6.79
 -10  -9  26    0.00    7.51
  10   9 -27    0.00    6.27
 -10  -9  27   -0.00    8.14
 -10  -9  28    0.15    6.93
 -10  -9  29    3.39    7.48
 -10  -9  30    0.51    6.91
 -10  10   1    8.48    8.11
  10 -10  -1    6.52    7.09
  10  10  -1   12.95    5.53
 -10  10   2   -0.00    7.06
  10 -10  -2    0.00    7.24
  10  10  -2    1.34    4.16
 -10  10   3   15.42    8.24
  10 -10  -3    0.00    8.10
  10  10  -3    6.82    5.04
 -10  10   4    6.62    7.58
  10 -10  -4    4.14    6.62
  10  10  -4    2.14    4.00
 -10  10   5   52.51   14.39
  10 -10  -5   22.98   10.32
  10  10  -5   29.34    7.58
 -10  10   6   -0.00    5.64
  10 -10  -6    0.00    6.56
  10  10  -6    0.00    3.88
 -10  10   7   -0.00    6.35
  10 -10  -7    1.55    7.54
  10  10  -7    4.11    4.45
 -10  10   8   -0.00    6.22
  10 -10  -8    0.00    6.80
  10  10  -8    0.08    3.68
 -10  10   9   10.61    8.49
  10 -10  -9   19.77    9.81
  10  10  -9    9.53    5.88
 -10  10  10    0.79    6.04
  10 -10 -10   -0.00    6.26
  10  10 -10   -0.00    4.96
 -10  10  11    2.54    6.13
 -10  10  11    4.48    7.91
  10 -10 -11    5.06    6.21
  10  10 -11    0.00    4.79
 -10  10  12    5.20    6.99
 -10  10  12    6.96    8.68
  10 -10 -12    0.00    6.58
  10  10 -12    1.39    5.82
 -10  10  13   24.01   10.64
 -10  10  13    9.42    9.07
  10 -10 -13    5.12    7.82
  10  10 -13    6.24    6.88
 -10  10  14   -0.00    4.69
  10 -10 -14    3.17    7.07
  10  10 -14    0.00    6.22
 -10  10  15    5.69    7.78
  10 -10 -15   -0.00    7.87
  10  10 -15   13.29    7.22
 -10  10  16   10.68    8.29
  10 -10 -16    2.10    5.23
  10  10 -16    8.21    5.90
 -10  10  17   -0.00    7.85
  10 -10 -17   -0.00    6.36
  10  10 -17   -0.00    6.21
 -10  10  18    0.65    6.83
  10 -10 -18   -0.00    5.14
  10  10 -18    0.00    5.51
 -10  10  19    3.51    6.88
  10 -10 -19    5.64    6.72
  10  10 -19    2.33    6.12
 -10  10  20   -0.00    7.29
  10 -10 -20    5.10    5.42
  10  10 -20   -0.00    5.32
 -10  10  21    5.33    7.34
  10  10 -21    0.71    6.03
 -10  10  22    3.56    6.51
  10  10 -22    3.34    6.48
 -10  10  23    0.00    5.40
  10  10 -23    7.25    6.89
 -10  10  24    0.00    6.93
  10  10 -24   -0.00    7.03
 -10  11   1   10.62    8.73
  10 -11  -1    0.45    7.56
  10  11  -1   10.19    5.07
 -10  11   2    3.60    7.05
  10 -11  -2    0.00    7.52
  10  11  -2    1.46    3.33
 -10  11   3    7.25    7.31
  10 -11  -3    6.71    7.12
  10  11  -3    3.79    3.75
 -10  11   4    0.00    6.79
  10 -11  -4    0.00    5.53
  10  11  -4   -0.00    3.60
 -10  11   5   -0.00    5.98
  10 -11  -5   -0.00    8.55
  10  11  -5    5.27    4.80
 -10  11   6   13.56    9.35
  10 -11  -6   -0.00    7.50
  10  11  -6   -0.00    4.26
 -10  11   7   11.13    9.21
  10 -11  -7   25.87   11.38
  10  11  -7   11.84    5.97
 -10  11   8    4.77    8.68
  10 -11  -8    0.00    6.77
  10  11  -8    6.18    5.24
 -10  11   9    7.01    8.43
  10 -11  -9    4.95    6.93
  10  11  -9    0.00    4.49
 -10  11  10    6.85    8.66
  10 -11 -10   -0.00    6.16
  10  11 -10   -0.00    4.87
 -10  11  11    1.85    6.47
  10 -11 -11    2.99    7.49
  10  11 -11   12.48    6.59
 -10  11  12   -0.00    6.87
  10 -11 -12    0.85    7.10
  10  11 -12   -0.00    4.05
 -10  11  13   11.25    8.34
 -10  11  13    4.09    7.94
  10 -11 -13   -0.00    7.16
  10  11 -13    3.47    6.10
 -10  11  14    3.36    6.76
 -10  11  14   -0.00    5.87
  10 -11 -14    0.08    6.90
  10  11 -14   -0.00    5.84
 -10  11  15   -0.00    6.48
  10 -11 -15   11.11    9.93
  10  11 -15    0.00    5.60
 -10  11  16    5.03    8.11
  10 -11 -16    0.16    6.31
  10  11 -16    0.12    4.32
 -10  11  17   -0.00    5.70
  10 -11 -17    5.54    7.65
  10  11 -17    3.67    5.70
 -10  11  18   -0.00    7.72
  10 -11 -18   -0.00    7.06
  10  11 -18   -0.00    5.01
 -10  11  19   -0.00    7.41
  10 -11 -19   -0.00    5.70
  10  11 -19    0.85    4.92
 -10  11  20    3.86    6.98
  10 -11 -20    0.00    5.21
  10  11 -20    3.46    6.95
 -10  11  21    5.28    7.23
  10 -11 -21    2.41    7.25
 -10  11  22   -0.00    5.72
  10 -11 -22   -0.00    5.84
 -10  11  23    0.00    6.46
  10 -11 -23   -0.00    6.59
 -10  12   1   -0.00    7.06
  10 -12  -1   -0.00    7.28
  10  12  -1    0.31    3.11
 -10  12   2    4.33    6.47
  10 -12  -2   -0.00    7.15
  10  12  -2    0.00    3.68
 -10  12   3    1.71    6.65
  10 -12  -3    6.02    7.98
  10  12  -3    5.73    4.50
 -10  12   4   -0.00    6.32
  10 -12  -4    8.35    7.50
  10  12  -4    3.27    4.27
 -10  12   5    2.25    6.88
  10 -12  -5    5.07    5.66
  10  12  -5    8.68    5.20
 -10  12   6    6.43    7.73
  10 -12  -6   -0.00    5.95
  10  12  -6    0.78    3.74
 -10  12   7    0.17    4.82
  10 -12  -7   -0.00    6.58
  10  12  -7   -0.00    4.72
 -10  12   8   -0.00    7.40
  10 -12  -8   -0.00    6.07
  10  12  -8   -0.00    4.53
 -10  12   9   12.74    8.58
  10 -12  -9   -0.00    8.64
  10  12  -9    0.00    5.21
 -10  12  10    2.01    7.82
  10 -12 -10    0.00    6.12
  10  12 -10    0.47    4.65
 -10  12  11    2.72    7.25
  10 -12 -11    0.85    7.16
  10  12 -11    0.00    4.70
 -10  12  12    3.15    7.61
  10 -12 -12   -0.00    7.60
  10  12 -12   -0.00    5.09
 -10  12  13    0.00    7.92
  10 -12 -13   -0.00    7.26
  10  12 -13    3.34    5.33
 -10  12  14    9.43    7.54
  10 -12 -14    2.67    8.02
  10  12 -14   -0.00    4.94
 -10  12  15   -0.00    7.82
 -10  12  15    7.62    8.20
  10 -12 -15    9.40    9.07
  10  12 -15   12.36    7.43
 -10  12  16   -0.00    7.72
 -10  12  16   -0.00    7.16
  10 -12 -16    0.00    7.78
  10  12 -16   -0.00    5.59
 -10  12  17   -0.00    8.05
  10 -12 -17   -0.00    8.11
  10  12 -17    0.00    5.66
 -10  12  18   -0.00    9.63
  10 -12 -18    0.00    6.93
 -10  12  19   10.75    8.23
  10 -12 -19    1.05    7.83
 -10  12  20    6.25    7.35
  10 -12 -20   -0.00    8.36
  10 -12 -21   -0.00    6.13
 -10  13   1    0.00    8.57
  10 -13  -1    8.82    8.41
  10  13  -1    4.82    3.87
 -10  13   2    0.00    6.75
  10 -13  -2   -0.00    6.93
  10  13  -2    1.24    3.67
 -10  13   3   -0.00    8.48
  10 -13  -3   13.87    8.03
  10  13  -3    0.00    3.34
 -10  13   4   -0.00    6.13
  10 -13  -4    0.00    6.81
  10  13  -4    4.40    4.19
 -10  13   5    4.05    7.42
  10 -13  -5    0.81    5.76
  10  13  -5    5.10    4.46
 -10  13   6    0.00    6.48
  10 -13  -6    0.00    4.96
  10  13  -6   -0.00    3.97
 -10  13   7    1.88    6.81
  10 -13  -7   -0.00    6.36
  10  13  -7    2.86    4.92
 -10  13   8    0.58    7.16
  10 -13  -8   -0.00    5.48
  10  13  -8    4.83    4.78
 -10  13   9   -0.00    6.61
  10 -13  -9   -0.00    5.06
  10  13  -9    0.00    4.16
 -10  13  10   -0.00    7.74
  10 -13 -10    2.16    8.71
  10  13 -10    0.00    5.37
 -10  13  11    1.13    7.03
  10 -13 -11    1.77    7.78
  10  13 -11    1.75    4.48
 -10  13  12    7.33    8.24
  10 -13 -12   -0.00    9.26
  10  13 -12    4.92    4.94
 -10  13  13    2.66    6.99
  10 -13 -13    4.90    6.17
  10  13 -13   11.88    7.53
 -10  13  14    3.72    7.02
  10 -13 -14   -0.00    7.37
 -10  13  15   -0.00    7.09
  10 -13 -15    2.50    6.92
 -10  13  16   -0.00    6.34
  10 -13 -16   11.16    9.04
 -10  13  17    0.47    7.62
 -10  13  17   -0.00    7.02
  10 -13 -17   -0.00    6.49
 -10  13  18    6.02    8.95
  10 -13 -18   -0.00    7.15
 -10  14   1    1.34    7.06
  10 -14  -1    0.31    6.44
  10  14  -1    2.68    3.68
 -10  14   2   -0.00    7.14
  10 -14  -2    0.89    7.13
  10  14  -2    0.13    3.41
 -10  14   3    5.88    8.26
  10 -14  -3    5.62    8.52
  10  14  -3    0.00    3.96
 -10  14   4    5.90    8.62
  10 -14  -4    2.19    7.25
  10  14  -4    0.16    3.88
 -10  14   5   -0.00    6.31
  10 -14  -5    0.00    4.74
  10  14  -5    0.00    4.48
 -10  14   6   -0.00    6.82
  10 -14  -6    2.88    7.11
  10  14  -6    2.35    5.02
 -10  14   7    4.47    7.33
  10 -14  -7    0.54    6.36
  10  14  -7    0.20    4.33
 -10  14   8    7.38    7.95
  10 -14  -8    0.00    5.58
  10  14  -8    3.74    4.53
 -10  14   9   -0.00    7.04
  10 -14  -9   -0.00    5.92
 -10  14  10   -0.00    9.06
  10 -14 -10    3.63    6.78
 -10  14  11    1.88    8.02
  10 -14 -11   14.61    9.08
 -10  14  12   -0.00    6.65
  10 -14 -12    1.07    6.22
 -10  14  13    0.00    7.96
  10 -14 -13   -0.00    7.23
 -10  14  14   -0.00    7.88
 -10  14  15    4.49    8.22
 -10  14  16   -0.00    6.02
 -10  15   1    0.00    6.97
  10  15  -1    0.00    3.48
 -10  15   2   -0.00    7.45
  10  15  -2   -0.00    3.71
 -10  15   3   15.13    8.87
  10  15  -3   -0.00    4.08
 -10  15   4    1.58    7.09
  10  15  -4   -0.00    3.95
 -10  15   5    1.35    6.99
 -10  15   6   -0.00    7.03
 -10  15   7   -0.00    7.34
 -10  15   8    2.87    7.09
 -10  15   9   -0.00    7.13
 -10  15  10   -0.00    6.33
 -10  15  11    2.93    6.72
 -10  16   1    7.53    8.16
 -10  16   2    5.51    8.77
  -9   0   1   13.73    6.97
  -9   0   1    3.67    4.97
   9   0  -1    9.09    6.24
  -9   0   2    3.85    4.99
  -9   0   2    0.68    4.80
   9   0  -2   -0.00    5.29
  -9   0   3  109.50   16.98
  -9   0   3   95.27   16.34
   9   0  -3  125.95   17.53
  -9   0   4    1.29    5.13
  -9   0   4    6.69    5.91
  -9   0   5   25.58    9.08
  -9   0   6    0.13    4.85
  -9   0  11    5.81    5.95
  -9   0  12    0.00    5.33
  -9   0  13  113.63   17.67
   9   0 -13   81.76   16.40
  -9   0  14    1.56    5.39
   9   0 -14   -0.00    6.28
  -9   0  15    8.68    7.63
   9   0 -15   19.49    9.09
  -9   0  16    5.42    6.32
   9   0 -16    7.00    7.07
  -9   0  17   22.59    9.57
   9   0 -17    8.16    7.66
  -9   0  18    3.92    6.00
   9   0 -18    3.70    5.64
  -9   0  19   45.38   12.76
   9   0 -19   67.65   15.08
  -9   0  20   -0.00    6.45
   9   0 -20   -0.00    6.04
  -9   0  21   14.34    8.25
   9   0 -21    5.94    6.60
  -9   0  22    8.38    7.56
   9   0 -22   14.06    8.50
  -9   0  23   26.29   10.38
   9   0 -23   23.42   10.89
  -9   0  24   -0.00    5.71
   9   0 -24    4.37    7.62
  -9   0  25    6.50    8.21
   9   0 -25   12.83    9.98
  -9   0  26   -0.00    5.78
   9   0 -26    0.00    6.00
  -9   0  27    0.79    7.00
   9   0 -27   -0.00    7.30
  -9   0  28   -0.00    6.84
  -9   0  29    5.32    8.32
  -9   0  30    0.00    8.44
  -9   0  31   18.75   10.06
  -9   0  32   10.20    8.40
  -9   0  33    5.71    8.09
  -9   0  34    1.21    6.28
  -9   1   1  306.50   33.96
  -9   1   1  272.61   32.93
   9  -1  -1  331.39   34.14
   9   1  -1  350.39   33.83
  -9  -1   1  269.85   32.02
  -9   1   2   -0.00    5.70
  -9   1   2    6.09    5.99
   9  -1  -2    0.00    5.48
   9   1  -2    2.46    4.67
  -9  -1   2    2.18    4.98
  -9  -1   2    8.30    5.48
  -9   1   3   -0.00    5.14
  -9   1   3    3.35    5.51
   9  -1  -3    0.70    5.30
  -9  -1   3    6.60    5.47
  -9  -1   3    7.73    6.11
  -9   1   4   27.63    9.54
  -9   1   4   39.13   10.23
  -9  -1   4   44.64   10.26
  -9  -1   4   29.09    8.71
  -9  -1   5  112.34   16.81
  -9  -1   6    3.16    5.33
  -9  -1   7   39.87   10.19
  -9  -1   8    6.72    6.30
   9   1  -9   18.51    7.86
  -9   1  10   -0.00    5.41
   9   1 -10    1.50    5.57
  -9   1  11   81.67   15.23
   9   1 -11   78.46   14.99
  -9   1  12    0.00    5.93
   9   1 -12   -0.00    5.95
  -9  -1  12    1.95    5.35
  -9   1  13    0.24    5.56
   9   1 -13    5.77    6.49
  -9  -1  13    5.41    6.68
  -9   1  14   -0.00    5.89
   9   1 -14    5.97    6.38
  -9  -1  14   -0.00    5.34
  -9   1  15   86.20   16.30
  -9  -1  15   77.31   15.22
  -9   1  16   18.28    8.91
   9   1 -16    0.00    6.83
  -9  -1  16    2.46    6.43
  -9   1  17   36.81   10.70
   9  -1 -17   14.27   10.35
   9   1 -17   15.95    9.47
  -9  -1  17   23.14    9.43
  -9   1  18    3.45    6.06
   9  -1 -18   -0.00    6.10
   9   1 -18   10.60    8.46
  -9  -1  18    2.65    5.54
  -9   1  19   13.62    8.03
   9  -1 -19    4.46    7.07
   9   1 -19    0.00    7.04
  -9  -1  19    4.10    6.28
  -9   1  20    8.32    7.34
   9  -1 -20    0.00    5.89
   9   1 -20    6.66    6.92
  -9  -1  20    0.00    5.93
  -9   1  21   46.88   13.17
   9  -1 -21   53.80   13.92
   9   1 -21   60.00   15.42
  -9  -1  21   42.81   12.96
  -9   1  22   -0.00    6.66
   9  -1 -22    7.03    8.08
   9   1 -22   -0.00    5.87
  -9  -1  22    8.04    7.88
  -9   1  23    0.00    7.21
   9  -1 -23    0.00    6.35
   9   1 -23    8.52    7.73
  -9  -1  23    3.64    6.95
  -9   1  24    5.22    6.39
   9  -1 -24   -0.00    6.83
   9   1 -24    3.31    7.16
  -9  -1  24   -0.00    6.90
  -9   1  25   -0.00    5.47
   9  -1 -25    4.49    8.50
   9   1 -25    2.38    7.19
  -9  -1  25    4.10    6.63
  -9   1  26    3.85    6.56
   9   1 -26   -0.00    6.67
  -9  -1  26    4.53    7.30
  -9   1  27    4.26    6.39
   9   1 -27   21.03    9.92
  -9  -1  27    4.35    6.95
  -9   1  28    0.69    4.66
   9   1 -28    0.09    6.03
  -9  -1  28   -0.00    7.21
  -9   1  29   -0.00    6.44
  -9  -1  29   -0.00    7.47
  -9   1  30    6.26    8.12
  -9  -1  30   -0.00    4.94
  -9   1  31    0.00    7.29
  -9  -1  31   -0.00    8.55
  -9   1  32   -0.00    6.40
  -9  -1  32   -0.00    6.40
  -9   1  33    0.00    7.30
  -9  -1  33    6.30    7.85
  -9   1  34    3.19    7.47
  -9  -1  34    0.05    5.93
  -9   2   1   41.44   10.74
   9   2  -1   30.78    8.78
   9   2  -1   33.45    8.35
   9   2  -1   18.70    7.95
  -9  -2   1   70.08   11.46
  -9   2   2    3.01    5.81
   9   2  -2    6.09    5.62
  -9  -2   2    0.00    4.98
  -9   2   3  117.92   18.13
   9   2  -3  110.26   15.77
  -9  -2   3   70.51   13.62
  -9   2   4    3.37    4.57
   9   2  -4   -0.00    4.43
  -9  -2   4    8.35    5.61
  -9   2   5   10.54    6.53
   9   2  -5   20.45    8.15
  -9  -2   5   25.95    8.15
   9   2  -6   -0.00    5.19
  -9  -2   6    0.00    4.08
   9   2  -7   45.79   10.91
  -9  -2   7   41.06    9.95
  -9   2   8   30.50    9.66
   9   2  -8   37.26    9.97
  -9  -2   8   16.17    7.97
  -9   2   9   25.57    9.10
   9   2  -9   31.72    9.48
  -9  -2   9   36.29    9.49
  -9   2  10    0.00    4.56
   9   2 -10    0.00    4.62
  -9   2  11    5.20    6.13
   9   2 -11    6.52    5.86
  -9   2  12   26.80    9.32
   9   2 -12   20.59    8.62
  -9   2  13   39.61   11.49
   9   2 -13   31.83   10.35
  -9  -2  13   11.75    7.10
  -9   2  14   39.41   11.13
   9   2 -14   17.64    9.31
  -9  -2  14   19.44    8.62
  -9   2  15   12.12    7.52
   9   2 -15    5.03    7.01
  -9  -2  15   16.80    8.04
  -9   2  16   -0.00    6.72
   9   2 -16   10.35    8.09
  -9  -2  16   -0.00    6.37
  -9   2  17   52.68   12.06
   9   2 -17   35.05   11.38
  -9  -2  17   30.33   10.20
  -9   2  18   -0.00    5.09
   9   2 -18   -0.00    6.30
  -9  -2  18    3.06    6.21
  -9   2  19   49.10   13.47
   9   2 -19   42.30   12.25
  -9  -2  19   51.91   12.92
  -9   2  20   16.88    9.41
   9   2 -20    1.46    5.81
  -9  -2  20    2.77    7.70
  -9   2  21    3.76    6.01
   9  -2 -21   11.20    8.75
   9   2 -21    6.25    7.95
  -9  -2  21   -0.00    5.98
  -9   2  22   13.08    8.44
   9  -2 -22    6.29    6.96
   9   2 -22   13.88    8.34
  -9  -2  22   -0.00    6.33
  -9   2  23   26.15   11.10
   9  -2 -23   20.69   10.53
   9   2 -23   16.63    9.26
  -9  -2  23   33.13   11.28
  -9   2  24    0.72    7.17
   9  -2 -24   -0.00    6.79
   9   2 -24   -0.00    6.40
  -9  -2  24    0.66    5.57
  -9   2  25    0.00    7.51
   9   2 -25    5.44    7.05
  -9  -2  25   14.53    8.82
  -9   2  26    7.34    6.37
   9   2 -26   -0.00    6.78
  -9  -2  26   -0.00    6.63
  -9   2  27   -0.00    7.63
   9   2 -27    3.51    6.22
  -9  -2  27    1.40    8.20
  -9   2  28    8.27    6.68
   9   2 -28    1.33    5.94
  -9  -2  28    0.00    6.29
  -9   2  29    8.29    7.60
   9   2 -29   14.91    9.71
  -9  -2  29    2.07    6.99
  -9   2  30   -0.00    6.50
   9   2 -30    0.00    6.28
  -9  -2  30   -0.00    6.84
  -9   2  31    0.00    4.62
  -9  -2  31    0.00    7.55
  -9   2  32   -0.00    7.89
  -9  -2  32   -0.00    7.66
  -9   2  33    1.03    7.37
  -9  -2  33    2.51    8.85
  -9   2  34   -0.00    8.74
  -9  -2  34    4.98    8.91
  -9   3   1  133.18   20.57
   9   3  -1  153.57   18.35
   9   3  -1  153.28   17.57
   9   3  -1   82.64   15.64
  -9  -3   1  154.36   18.62
  -9   3   2   23.48    9.48
   9   3  -2   24.75    7.15
   9   3  -2   20.12    7.10
  -9  -3   2   26.09    7.84
  -9   3   3    1.32    5.72
   9   3  -3    0.00    4.58
   9   3  -3    3.59    4.98
  -9  -3   3    0.00    5.27
  -9   3   4   10.34    6.31
  -9   3   4    7.22    7.00
   9  -3  -4    2.94    5.95
   9  -3  -4   -0.00    6.15
   9   3  -4   -0.00    5.09
  -9  -3   4    5.66    5.04
  -9   3   5   41.58   10.87
  -9   3   5   58.33   13.11
   9  -3  -5   28.82    9.55
   9  -3  -5   42.56   11.62
   9   3  -5   62.14   11.25
  -9  -3   5   60.44   11.20
  -9   3   6   24.29    9.81
   9  -3  -6   43.18   10.19
   9  -3  -6   48.29   11.59
   9   3  -6   36.02    9.29
  -9  -3   6   21.39    7.80
  -9   3   7    9.43    7.40
   9  -3  -7   37.48   10.39
   9   3  -7   10.55    7.11
  -9  -3   7   35.93    9.42
  -9   3   8    2.47    6.36
   9  -3  -8    2.98    5.60
   9   3  -8    0.59    4.95
  -9  -3   8    3.47    4.76
  -9   3   9   26.69    8.81
   9  -3  -9   13.54    8.70
   9   3  -9   13.54    6.65
  -9  -3   9   11.10    6.25
  -9   3  10   -0.00    5.66
   9  -3 -10    7.12    8.47
   9   3 -10    0.00    5.36
  -9  -3  10    4.31    5.79
  -9   3  11  130.92   19.19
   9  -3 -11   86.69   17.61
   9   3 -11  102.48   17.05
  -9   3  12   11.08    7.42
   9  -3 -12   18.00    9.72
   9   3 -12    8.81    7.13
  -9   3  13    3.45    5.55
   9   3 -13    7.30    6.74
  -9   3  14   -0.00    5.20
   9   3 -14    6.19    5.87
  -9  -3  14    0.22    5.34
  -9   3  15   46.63   12.64
   9   3 -15   42.20   11.57
  -9  -3  15   38.57   11.01
  -9   3  16   14.50    8.73
   9   3 -16    5.49    6.74
  -9  -3  16   22.42    8.09
  -9   3  17   27.31   11.03
   9   3 -17   23.33    9.18
  -9  -3  17   25.19    9.26
  -9   3  18    4.76    6.99
   9   3 -18   -0.00    5.47
  -9  -3  18    1.77    6.84
  -9   3  19    6.64    7.63
   9   3 -19    0.00    5.94
  -9  -3  19   -0.00    6.05
  -9   3  20    7.60    6.77
   9   3 -20    5.11    6.44
  -9  -3  20    5.13    7.30
  -9   3  21   33.20   11.10
   9   3 -21   39.98   11.76
  -9  -3  21   28.49   10.62
  -9   3  22    4.57    7.20
   9   3 -22    3.12    6.91
  -9  -3  22    3.67    7.03
  -9   3  23   -0.00    8.31
   9   3 -23    7.06    6.84
  -9  -3  23    5.91    6.16
  -9   3  24   -0.00    6.18
   9   3 -24    0.25    5.01
  -9  -3  24   -0.00    6.61
  -9   3  25    8.70    6.74
   9   3 -25   15.95    9.00
  -9  -3  25   10.32    8.16
  -9   3  26   -0.00    6.50
   9   3 -26    2.27    6.34
  -9  -3  26    2.22    5.79
  -9   3  27    8.00    7.78
   9   3 -27    3.37    6.90
  -9  -3  27    3.59    8.08
  -9   3  28    9.74    8.58
   9   3 -28    2.13    6.71
  -9  -3  28    0.00    6.36
  -9   3  29   -0.00    7.15
   9   3 -29    7.45    8.20
  -9  -3  29   -0.00    7.34
  -9   3  30    9.75    8.26
   9   3 -30    1.72    7.33
  -9  -3  30    1.81    7.23
  -9   3  31    6.50    6.52
   9   3 -31    0.00    8.85
  -9  -3  31    0.00    7.40
  -9   3  32    4.53    6.29
  -9  -3  32   -0.00    7.59
  -9   3  33   -0.00    7.33
  -9  -3  33   -0.00    8.67
  -9  -3  34   -0.00    7.91
  -9   4   1   -0.00    5.51
   9  -4  -1    0.00    6.32
   9   4  -1   -0.00    4.37
   9   4  -1   -0.00    4.60
  -9  -4   1   -0.00    4.16
  -9   4   2   32.18   10.08
  -9   4   2   39.58   11.35
   9  -4  -2   22.56    9.26
   9  -4  -2   36.40   11.25
   9   4  -2   39.45    8.87
   9   4  -2   48.52    9.54
  -9  -4   2   32.73    8.69
  -9   4   3   34.57   10.30
  -9   4   3   49.33   12.23
   9  -4  -3   35.10   10.71
   9  -4  -3   70.98   13.99
   9   4  -3   48.66    9.81
   9   4  -3   52.05   10.28
  -9  -4   3   26.86    7.89
  -9   4   4   55.29   12.71
  -9   4   4   50.32   12.50
   9  -4  -4   28.03   10.71
   9  -4  -4   34.78   11.33
   9   4  -4   40.20    9.48
   9   4  -4   38.34    9.35
  -9  -4   4   53.67   10.35
  -9   4   5   68.39   13.70
  -9   4   5   53.70   13.07
   9  -4  -5   28.61   10.05
   9  -4  -5   66.08   13.88
   9   4  -5   66.08   11.82
   9   4  -5   48.07   10.59
  -9  -4   5   53.62   10.75
  -9   4   6    3.34    5.48
  -9   4   6   -0.00    5.53
   9  -4  -6   -0.00    5.22
   9  -4  -6    3.15    5.92
   9   4  -6    0.00    5.02
  -9  -4   6    0.57    5.46
  -9   4   7   54.61   12.42
   9  -4  -7   25.45    9.68
   9  -4  -7   61.44   14.09
   9   4  -7   44.79   10.28
  -9  -4   7   61.25   11.35
  -9   4   8   63.41   14.21
   9  -4  -8   59.29   14.16
   9   4  -8   77.29   13.30
  -9  -4   8   73.50   13.23
  -9   4   9   48.52   12.17
   9  -4  -9   64.81   14.27
   9   4  -9   42.55   10.22
  -9  -4   9   47.67   11.06
  -9   4  10    3.46    6.03
   9  -4 -10    3.93    5.41
   9   4 -10    1.32    4.65
  -9  -4  10   -0.00    5.11
  -9   4  11    7.04    6.24
   9  -4 -11    0.00    5.46
   9   4 -11    3.11    4.75
  -9   4  12    9.61    6.98
   9  -4 -12    0.00    6.44
   9   4 -12    1.29    5.06
  -9   4  13   48.23   12.11
   9  -4 -13   23.32   11.47
   9   4 -13   26.75    8.76
  -9   4  14   19.73    8.19
   9  -4 -14    3.94    7.04
   9   4 -14    1.72    5.41
  -9  -4  14    1.94    6.10
  -9   4  15   13.83    8.19
   9  -4 -15   21.02    9.64
   9   4 -15   21.15    8.16
  -9  -4  15   10.63    7.45
  -9   4  16   -0.00    7.62
   9  -4 -16    0.00    6.15
   9   4 -16   -0.00    5.21
  -9  -4  16    0.00    6.32
  -9   4  17   29.33   10.40
   9  -4 -17   22.44   11.21
   9   4 -17   12.69    8.37
  -9  -4  17   18.28    8.33
  -9   4  18   39.87   12.81
   9  -4 -18   61.79   14.77
   9   4 -18   19.92   10.14
  -9  -4  18   44.23   11.81
  -9   4  19   47.56   12.59
   9   4 -19   39.18   11.69
  -9  -4  19   34.44   10.92
  -9   4  20   -0.00    6.43
   9   4 -20    5.72    6.81
  -9  -4  20    1.15    5.83
  -9   4  21   -0.00    7.16
   9   4 -21   -0.00    6.48
  -9  -4  21    1.20    7.16
  -9   4  22   -0.00    8.05
   9   4 -22    0.00    6.82
  -9  -4  22    4.58    7.42
  -9   4  23   30.00   10.54
   9   4 -23   10.52   10.29
  -9  -4  23   10.78    9.05
  -9   4  24   17.58    8.44
   9   4 -24    7.22    7.92
  -9  -4  24    7.24    8.73
  -9   4  25    7.99    9.08
   9   4 -25    0.00    6.26
  -9  -4  25    5.43    6.71
  -9   4  26   -0.00    6.56
   9   4 -26    0.71    7.08
  -9  -4  26    0.45    5.89
  -9   4  27    2.18    6.34
   9   4 -27    4.59    6.22
  -9  -4  27    0.00    6.95
  -9   4  28    5.59    6.99
   9   4 -28   13.45    8.63
  -9  -4  28    6.81    8.56
  -9   4  29    3.82    6.73
   9   4 -29    4.22    6.66
  -9  -4  29    2.59    7.24
  -9   4  30    6.22    7.26
   9   4 -30    0.00    7.04
  -9  -4  30   -0.00    7.37
  -9   4  31    1.19    6.83
   9   4 -31    5.90    7.85
  -9  -4  31    9.93    8.93
  -9   4  32    2.49    7.23
   9   4 -32   -0.00    7.72
  -9  -4  32   -0.00    7.16
  -9   4  33    5.03    7.15
  -9  -4  33   -0.00    6.87
  -9   5   1   67.66   15.54
   9  -5  -1   77.13   15.74
   9  -5  -1   83.29   16.24
   9   5  -1  100.60   13.65
   9   5  -1   80.08   12.93
  -9  -5   1   90.83   13.37
  -9   5   2   52.56   13.40
   9  -5  -2   29.53   10.38
   9  -5  -2   54.00   13.04
   9   5  -2   57.86   10.18
   9   5  -2   36.02    9.11
  -9  -5   2   54.82   10.22
  -9   5   3   12.02    7.24
  -9   5   3    7.83    6.77
   9  -5  -3    1.42    7.39
   9  -5  -3    0.73    6.50
   9   5  -3   12.61    6.60
   9   5  -3    5.55    4.99
  -9  -5   3    0.00    3.88
  -9   5   4   60.22   12.94
  -9   5   4   58.08   14.24
   9  -5  -4   43.77   12.15
   9  -5  -4   40.30   11.98
   9   5  -4   58.59   11.23
   9   5  -4   65.44   11.12
  -9  -5   4   60.25   10.95
  -9   5   5   29.21    9.27
  -9   5   5   28.32   10.02
   9  -5  -5   13.75    8.56
   9  -5  -5   13.73    8.25
   9   5  -5   22.58    7.05
   9   5  -5   14.82    6.49
  -9  -5   5   12.96    6.69
  -9   5   6   30.42    9.48
  -9   5   6   25.41    9.16
   9  -5  -6   10.62    8.30
   9  -5  -6   43.44   12.39
   9   5  -6   34.23    8.93
   9   5  -6   24.55    7.82
  -9  -5   6   25.90    8.12
   9  -5  -7   34.95   11.00
   9  -5  -7   58.20   13.69
   9   5  -7   41.03   10.41
  -9  -5   7   47.35   10.36
  -9   5   8   -0.00    5.04
   9  -5  -8    4.79    6.28
   9  -5  -8    2.79    6.58
   9   5  -8    1.14    4.29
  -9  -5   8    2.84    4.58
  -9   5   9    3.44    7.33
   9  -5  -9    0.38    6.96
   9   5  -9    0.72    4.51
  -9  -5   9    1.48    5.09
  -9   5  10    2.71    7.56
   9  -5 -10    1.71    6.25
   9   5 -10    4.15    4.09
  -9  -5  10    4.39    5.57
  -9   5  11   66.40   13.85
   9  -5 -11   52.28   13.80
   9   5 -11   54.56   11.55
  -9  -5  11   49.15   11.08
  -9   5  12   36.29   10.45
   9  -5 -12   31.57   10.48
   9   5 -12   24.81    8.92
  -9   5  13    0.00    5.72
   9  -5 -13    6.57    6.80
   9   5 -13    4.18    6.06
  -9   5  14   16.68    8.19
   9  -5 -14   21.65    9.55
   9   5 -14   18.53    8.09
  -9  -5  14    5.05    6.26
  -9   5  15   33.01   10.22
   9  -5 -15   23.70   10.74
   9   5 -15   21.02    8.54
  -9  -5  15    8.77    7.20
  -9   5  16   21.10    9.10
   9  -5 -16    9.84    7.97
   9   5 -16   18.09    7.82
  -9  -5  16   19.75    8.45
  -9   5  17   24.82    9.73
   9  -5 -17   31.92   11.90
   9   5 -17   29.33    9.48
  -9  -5  17   12.19    7.76
  -9   5  18    0.43    6.57
   9   5 -18    3.96    7.12
  -9  -5  18    4.48    6.00
  -9   5  19   -0.00    4.84
   9   5 -19   -0.00    4.49
  -9  -5  19   -0.00    6.37
  -9   5  20    1.79    6.02
   9   5 -20    5.95    6.54
  -9  -5  20    0.79    5.51
  -9   5  21   24.43    9.48
   9   5 -21   14.09    7.21
  -9  -5  21    6.12    7.64
  -9   5  22   30.02   10.62
   9   5 -22   18.21    9.31
  -9  -5  22    7.04    7.56
  -9   5  23    0.00    7.06
   9   5 -23    0.00    6.49
  -9  -5  23    9.68    7.06
  -9   5  24    5.78    7.72
   9   5 -24   -0.00    6.39
  -9  -5  24    5.52    7.05
  -9   5  25   11.65    8.40
   9   5 -25   11.70    7.34
  -9  -5  25   16.05    9.30
  -9   5  26   27.85   10.74
   9   5 -26    3.48    6.90
  -9  -5  26    1.08    6.14
  -9   5  27    3.17    5.89
   9   5 -27   16.09    8.86
  -9  -5  27   13.09   10.07
  -9   5  28   -0.00    7.14
   9   5 -28    8.40    7.11
  -9  -5  28   -0.00    5.06
  -9   5  29   -0.00    6.28
   9   5 -29   -0.00    6.92
  -9  -5  29   -0.00    6.93
  -9   5  30    2.99    7.72
   9   5 -30   -0.00    6.04
  -9  -5  30   -0.00    7.14
  -9   5  31    0.00    6.20
   9   5 -31    5.39    7.24
  -9  -5  31    8.91    8.75
  -9   5  32    7.52    8.45
   9   5 -32    7.82    7.74
  -9  -5  32    0.00    7.90
   9   5 -33    4.66    7.66
  -9  -5  33    1.64    7.63
  -9   6   1    4.63    6.68
   9  -6  -1   -0.00    6.46
   9  -6  -1    0.00    5.73
   9   6  -1   -0.00    3.92
  -9  -6   1   -0.00    3.83
  -9   6   2   89.99   16.67
   9  -6  -2   61.06   13.47
   9  -6  -2   53.82   14.02
   9   6  -2   35.38    9.08
  -9  -6   2   54.09    9.76
  -9   6   3   16.73    8.65
   9  -6  -3   10.34    7.59
   9  -6  -3   16.86    9.46
   9   6  -3   22.40    6.91
  -9  -6   3   30.81    7.49
  -9   6   4   25.78    9.77
  -9   6   4   35.94   11.39
   9  -6  -4   37.93   11.40
   9  -6  -4   18.79   10.61
   9   6  -4   31.79    7.82
  -9  -6   4   15.64    6.52
  -9   6   5   19.55    8.66
  -9   6   5   23.67   10.33
   9  -6  -5    9.51    8.68
   9  -6  -5   15.08    8.35
   9   6  -5   14.05    6.22
  -9  -6   5    4.30    4.84
  -9   6   6    5.97    7.21
  -9   6   6    8.01    7.04
   9  -6  -6    1.03    5.84
   9  -6  -6   12.80    8.57
   9   6  -6    8.29    5.69
  -9  -6   6   21.15    7.24
  -9   6   7   10.62    7.01
  -9   6   7   18.11    8.70
   9  -6  -7   14.43    7.36
   9  -6  -7   20.91   10.47
   9   6  -7   11.24    6.09
  -9  -6   7   23.92    7.35
  -9   6   8   36.57   11.29
   9  -6  -8   56.50   13.06
   9  -6  -8   47.28   13.90
   9   6  -8   61.50   11.22
  -9  -6   8   53.85   11.08
  -9   6   9   12.08    7.51
   9  -6  -9   15.80    8.03
   9  -6  -9    4.61    7.79
   9   6  -9   14.06    5.84
  -9  -6   9   14.46    7.10
  -9   6  10   -0.00    6.15
   9  -6 -10    0.29    4.75
   9   6 -10    2.31    5.13
  -9  -6  10    0.24    4.55
  -9   6  11   -0.00    6.22
   9  -6 -11    5.25    6.68
   9   6 -11   -0.00    4.70
  -9  -6  11    1.05    5.01
  -9   6  12   27.56   10.49
   9  -6 -12   29.94   10.32
   9   6 -12   30.12    8.59
  -9   6  13    5.12    6.68
   9  -6 -13   23.32   10.32
   9   6 -13   10.78    6.45
  -9   6  14   20.22    8.77
   9  -6 -14   27.41   10.21
   9   6 -14   15.95    7.93
  -9  -6  14   18.83    7.93
  -9   6  15    0.00    7.35
   9   6 -15    0.00    5.61
  -9  -6  15   12.59    7.63
  -9   6  16    5.88    6.24
   9   6 -16    4.16    5.06
  -9  -6  16   -0.00    5.41
  -9   6  17   10.24    7.21
   9   6 -17    5.84    5.92
  -9  -6  17    3.98    6.15
  -9   6  18   18.24    8.90
   9   6 -18   53.12   12.29
  -9  -6  18   31.66   10.59
  -9   6  19    0.00    5.33
   9   6 -19    3.51    6.46
  -9  -6  19    7.84    7.13
  -9   6  20    0.00    6.73
   9   6 -20    1.54    4.87
  -9  -6  20   13.41    8.15
  -9   6  21    5.80    6.93
   9   6 -21   12.09    7.63
  -9  -6  21    0.00    7.15
  -9   6  22   -0.00    7.33
   9   6 -22    6.70    6.50
  -9  -6  22    0.00    6.37
  -9   6  23    9.43    8.64
   9   6 -23    0.85    4.91
  -9  -6  23    7.38    8.24
  -9   6  24    2.79    7.50
   9   6 -24    0.00    6.11
  -9  -6  24    3.76    7.02
  -9   6  25    2.78    6.34
   9   6 -25    6.55    6.70
  -9  -6  25   -0.00    7.14
  -9   6  26    0.33    6.49
   9   6 -26    2.73    5.41
  -9  -6  26   -0.00    8.06
  -9   6  27    4.01    7.70
   9   6 -27    3.90    7.50
  -9  -6  27    1.83    7.03
  -9   6  28    6.04    7.84
   9   6 -28    0.00    6.14
  -9  -6  28    5.27    7.66
  -9   6  29    2.67    7.58
   9   6 -29    0.67    5.72
  -9  -6  29   -0.00    7.50
  -9   6  30    2.63    7.59
   9   6 -30    2.69    6.93
  -9  -6  30    0.00    8.59
  -9   6  31    2.27    5.28
   9   6 -31   -0.00    6.50
  -9  -6  31    2.69    8.76
  -9   6  32    0.00    6.60
   9   6 -32    4.22    6.93
  -9  -6  32   -0.00    6.53
   9   6 -33    1.13    5.75
  -9  -6  33   -0.00    6.98
   9   6 -34    7.95    8.21
  -9   7   1    8.54    7.95
   9  -7  -1   10.27    8.64
   9   7  -1   16.12    5.61
  -9   7   2   -0.00    5.51
   9  -7  -2   12.26    7.07
   9   7  -2   12.07    5.35
  -9   7   3    3.08    6.75
   9  -7  -3    0.00    6.81
   9  -7  -3    0.00    6.78
   9   7  -3    2.18    3.84
  -9   7   4   22.18   10.31
   9  -7  -4   17.77    8.29
   9  -7  -4   34.69   11.96
   9   7  -4   17.53    6.21
  -9   7   5    0.00    7.52
   9  -7  -5    1.29    6.42
   9  -7  -5   15.10    8.90
   9   7  -5   -0.00    3.42
  -9   7   6   27.73   11.05
  -9   7   6   53.38   13.11
   9  -7  -6   36.93   11.27
   9   7  -6   52.93    9.80
  -9  -7   6   22.61    7.45
  -9   7   7    0.00    6.67
  -9   7   7    0.00    6.17
   9  -7  -7    2.95    5.27
   9  -7  -7   20.77    9.25
   9   7  -7    4.66    4.72
  -9  -7   7    0.77    4.40
  -9   7   8    2.90    6.28
   9  -7  -8   -0.00    5.84
   9  -7  -8   -0.00    6.42
   9   7  -8   -0.00    4.83
  -9  -7   8    0.00    4.50
  -9   7   9   18.05    8.72
   9  -7  -9   16.98    8.82
   9  -7  -9   16.09    9.21
   9   7  -9    6.11    5.59
  -9  -7   9   11.65    6.30
  -9   7  10   19.45    9.79
   9  -7 -10    3.39    6.16
   9  -7 -10   19.40   10.75
   9   7 -10   12.17    6.69
  -9  -7  10   12.48    7.47
  -9   7  11   -0.00    8.15
   9  -7 -11   11.43    7.23
   9  -7 -11    7.22    8.08
   9   7 -11   12.62    6.87
  -9  -7  11   29.07    8.80
  -9   7  12   64.96   13.99
   9  -7 -12   38.83   11.24
   9   7 -12   32.46    9.39
  -9   7  13    0.20    5.35
   9   7 -13    0.00    3.19
  -9   7  14    4.55    6.53
   9   7 -14    2.59    5.03
  -9  -7  14   12.63    7.07
  -9   7  15    8.38    7.27
   9   7 -15    0.00    5.38
  -9  -7  15   -0.00    5.23
  -9   7  16   27.78   10.41
   9   7 -16   27.27    9.68
  -9  -7  16   37.02   10.51
  -9   7  17    0.87    6.15
   9   7 -17    3.70    6.02
  -9  -7  17    2.53    5.73
  -9   7  18    0.64    4.40
   9   7 -18   -0.00    5.76
  -9  -7  18    0.00    6.46
  -9   7  19    1.51    5.01
   9   7 -19   -0.00    5.19
  -9  -7  19   -0.00    6.03
  -9   7  20   15.36    8.77
   9   7 -20    3.20    6.64
  -9  -7  20    8.35    8.04
  -9   7  21    3.07    6.13
   9   7 -21   10.94    7.65
  -9  -7  21    8.70    7.82
  -9   7  22   17.78    8.93
   9   7 -22    4.73    7.42
  -9  -7  22   22.16    9.75
  -9   7  23   12.06    6.92
   9   7 -23    2.25    7.09
  -9  -7  23    0.65    5.82
  -9   7  24    5.45    8.15
   9   7 -24    0.00    5.91
  -9  -7  24   -0.00    7.64
  -9   7  25   -0.00    7.24
   9   7 -25    0.00    5.51
  -9  -7  25    0.00    6.09
  -9   7  26   12.27    8.99
   9   7 -26   23.08    9.84
  -9  -7  26    0.54    6.14
  -9   7  27    0.00    6.21
   9   7 -27    6.39    6.93
  -9  -7  27    1.00    7.47
  -9   7  28    1.82    7.49
   9   7 -28    1.33    6.12
  -9  -7  28    4.60    7.99
  -9   7  29   -0.00    6.65
   9   7 -29   -0.00    6.27
  -9  -7  29    6.51    7.57
  -9   7  30    0.54    6.94
   9   7 -30    0.60    6.12
  -9  -7  30   -0.00    7.79
  -9   7  31    1.89    5.64
   9   7 -31    1.30    5.92
  -9  -7  31    8.75    7.88
   9   7 -32    3.42    8.31
  -9  -7  32    0.00    8.51
   9   7 -33    4.84    7.37
   9   7 -34    9.00    8.80
   9  -8  -1   -0.00    6.81
   9   8  -1   13.13    5.36
   9  -8  -2    8.12    6.50
   9   8  -2   13.61    5.47
   9  -8  -3    0.24    5.73
   9   8  -3   -0.00    3.71
   9  -8  -4   10.04    7.32
   9   8  -4   33.04    7.89
   9  -8  -5   -0.00    5.21
   9  -8  -5    1.64    5.81
   9   8  -5    0.72    4.25
   9  -8  -6    0.00    6.63
   9  -8  -6    1.09    7.30
   9   8  -6    0.00    4.50
  -9   8   7    7.54    6.61
   9  -8  -7   -0.00    6.67
   9   8  -7    2.99    4.85
  -9   8   8   31.57   10.97
  -9   8   8   34.20   11.32
   9  -8  -8   49.07   12.91
   9   8  -8   37.00    9.00
  -9   8   9   21.83    8.80
  -9   8   9    6.60    7.68
   9  -8  -9    6.17    7.82
   9   8  -9   11.00    6.36
  -9   8  10    6.97    8.64
   9  -8 -10   20.81    9.81
   9   8 -10   12.79    6.33
  -9   8  11    2.23    5.94
   9  -8 -11   -0.00    4.94
   9   8 -11   -0.00    4.36
  -9  -8  11    0.40    4.97
  -9   8  12    8.77    7.12
   9  -8 -12    8.33    7.41
   9   8 -12    1.84    5.18
  -9   8  13    0.00    6.02
   9  -8 -13    0.00    5.11
   9   8 -13   -0.00    5.77
  -9   8  14   18.63    9.02
   9  -8 -14    7.88    7.31
   9   8 -14   25.26    8.39
  -9  -8  14   13.70    7.92
  -9   8  15    0.00    5.90
   9   8 -15    3.07    5.31
  -9  -8  15   -0.00    5.09
  -9   8  16    8.38    7.98
   9   8 -16    6.13    5.80
  -9  -8  16   -0.00    6.03
  -9   8  17    0.00    6.00
   9   8 -17    0.00    5.53
  -9  -8  17    4.25    6.21
  -9   8  18   36.32   11.76
   9   8 -18    5.40    5.57
  -9  -8  18    8.65    7.34
  -9   8  19   -0.00    6.21
   9   8 -19    3.59    6.64
  -9  -8  19   -0.00    6.16
  -9   8  20    9.47    7.54
   9   8 -20   18.03    8.52
  -9  -8  20    5.13    6.95
  -9   8  21    4.35    6.74
   9   8 -21   -0.00    6.80
  -9  -8  21    0.00    6.07
  -9   8  22    6.46    6.96
   9   8 -22    7.14    6.14
  -9  -8  22   -0.00    6.34
  -9   8  23   -0.00    5.90
   9   8 -23    7.80    7.12
  -9  -8  23    0.00    6.79
  -9   8  24    5.30    6.93
   9   8 -24    7.53    7.40
  -9  -8  24    1.45    7.29
  -9   8  25   -0.00    5.95
   9   8 -25   -0.00    7.14
  -9  -8  25   -0.00    7.55
  -9   8  26    3.56    7.73
   9   8 -26    3.01    7.12
  -9  -8  26    6.00    8.86
  -9   8  27   12.09    8.31
   9   8 -27    0.00    5.93
  -9  -8  27    1.68    7.53
  -9   8  28    4.73    7.76
   9   8 -28    5.10    7.42
  -9  -8  28    7.00    8.54
  -9   8  29    2.73    7.57
   9   8 -29   -0.00    6.34
  -9  -8  29   -0.00    8.06
  -9   8  30    2.25    7.81
   9   8 -30   -0.00    5.44
  -9  -8  30    6.53    8.07
   9   8 -31    0.00    5.27
  -9  -8  31    4.39    7.84
   9   8 -32    6.51    7.92
  -9  -8  32    0.00    7.29
   9   8 -33    0.00    7.00
  -9   9   1    5.51    7.00
   9  -9  -1   -0.00    6.08
   9   9  -1    2.08    3.50
  -9   9   2   19.58    9.50
   9  -9  -2   16.88    9.09
   9   9  -2   24.98    6.68
  -9   9   3    8.58    7.62
   9  -9  -3    4.19    8.82
   9   9  -3    2.01    3.79
  -9   9   4   -0.00    6.50
   9  -9  -4   10.43    7.54
   9   9  -4    7.23    4.79
  -9   9   5    0.00    7.06
   9  -9  -5    3.03    6.05
   9   9  -5    0.00    3.91
  -9   9   6   28.17   11.08
   9  -9  -6   19.83   10.20
   9   9  -6   41.40    8.75
  -9   9   7   -0.00    6.75
   9  -9  -7   -0.00    6.93
   9   9  -7    2.58    5.13
  -9   9   8    4.45    5.50
   9  -9  -8    2.53    7.00
   9   9  -8    0.53    4.62
  -9   9   9    7.28    6.82
  -9   9   9   -0.00    6.31
   9  -9  -9   -0.00    6.36
   9   9  -9    0.46    4.20
  -9   9  10    5.50    7.38
  -9   9  10    8.43    7.48
   9  -9 -10   12.80    8.78
   9   9 -10    9.94    6.03
  -9   9  11    0.00    6.42
   9  -9 -11   -0.00    5.56
   9   9 -11    0.20    3.47
  -9   9  12   31.80   10.82
   9  -9 -12   21.95    9.73
   9   9 -12    7.56    6.16
  -9   9  13    0.30    5.52
   9  -9 -13   -0.00    4.39
   9   9 -13   -0.00    6.27
  -9   9  14    0.00    6.50
   9  -9 -14   -0.00    5.37
   9   9 -14   -0.00    4.17
  -9   9  15   -0.00    7.03
   9  -9 -15    0.58    5.35
   9   9 -15    0.00    6.04
  -9   9  16   28.15   10.34
   9  -9 -16   14.74    8.82
   9   9 -16   17.72    7.89
  -9   9  17   -0.00    6.83
   9   9 -17    1.36    5.25
  -9  -9  17    0.88    6.02
  -9   9  18   -0.00    5.59
   9   9 -18    0.75    5.09
  -9  -9  18    9.96    7.23
  -9   9  19   -0.00    4.57
   9   9 -19    0.00    5.79
  -9  -9  19    2.15    6.72
  -9   9  20   19.60    9.68
   9   9 -20    0.32    5.88
  -9  -9  20   11.58    8.15
  -9   9  21   -0.00    6.24
   9   9 -21    0.09    5.29
  -9  -9  21   -0.00    6.76
  -9   9  22    3.73    8.56
   9   9 -22   13.97    8.12
  -9  -9  22    0.00    7.60
  -9   9  23    6.54    7.93
   9   9 -23   -0.00    5.67
  -9  -9  23    0.47    7.23
  -9   9  24   -0.00    6.59
   9   9 -24    0.73    6.20
  -9  -9  24    0.47    6.04
  -9   9  25    0.00    7.15
   9   9 -25   -0.00    4.84
  -9  -9  25   -0.00    7.27
  -9   9  26   10.82    8.23
   9   9 -26    7.81    7.02
  -9  -9  26    3.15    8.04
  -9   9  27    1.39    5.34
   9   9 -27    0.25    5.37
  -9  -9  27   -0.00    7.33
  -9   9  28   -0.00    7.31
   9   9 -28    2.18    6.49
  -9  -9  28    4.71    8.29
  -9   9  29   -0.00    7.29
   9   9 -29   -0.00    6.00
  -9  -9  29    1.78    7.35
   9   9 -30    0.79    6.35
  -9  -9  30   -0.00    8.38
  -9  -9  31    0.39    8.24
  -9  10   1    2.50    5.89
   9 -10  -1    2.45    6.38
   9  10  -1    0.91    3.09
  -9  10   2    2.76    7.42
   9 -10  -2    4.92    7.93
   9  10  -2   10.47    4.69
  -9  10   3    0.00    5.48
   9 -10  -3    3.83    6.26
   9  10  -3    2.80    3.61
  -9  10   4   22.08    9.43
   9 -10  -4    4.37    7.91
   9  10  -4   39.77    8.04
  -9  10   5    0.00    7.06
   9 -10  -5    1.11    5.79
   9  10  -5   -0.00    3.55
  -9  10   6    4.56    7.46
   9 -10  -6    0.32    6.85
   9  10  -6   -0.00    4.20
  -9  10   7   11.56    8.87
   9 -10  -7   -0.00    5.83
   9  10  -7   -0.00    3.66
  -9  10   8   13.24   10.15
   9 -10  -8   17.23    8.21
   9  10  -8    3.59    5.40
  -9  10   9   -0.00    8.22
   9 -10  -9    3.06    7.42
   9  10  -9    0.66    4.70
  -9  10  10   -0.00    6.56
  -9  10  10    0.62    6.29
   9 -10 -10    5.61    7.80
   9  10 -10    0.00    5.06
  -9  10  11   -0.00    6.58
  -9  10  11    6.38    7.61
   9 -10 -11    1.02    6.85
   9  10 -11    2.72    5.02
  -9  10  12    4.10    7.64
  -9  10  12   -0.00    6.16
   9 -10 -12    1.63    5.67
   9  10 -12    5.11    5.66
  -9  10  13    0.00    5.65
   9 -10 -13    1.89    6.54
   9  10 -13    1.22    5.28
  -9  10  14   12.02    9.22
   9 -10 -14    6.60    6.84
   9  10 -14    0.00    7.36
  -9  10  15    0.04    5.37
   9 -10 -15    0.25    4.59
   9  10 -15    2.61    4.73
  -9  10  16   -0.00    6.75
   9 -10 -16    3.91    5.84
   9  10 -16    2.92    5.19
  -9  10  17   -0.00    5.59
   9 -10 -17   -0.00    4.57
   9  10 -17   -0.00    5.80
  -9  10  18   16.71    9.60
   9 -10 -18   13.14    7.92
   9  10 -18    6.64    6.44
  -9  10  19   -0.00    5.65
   9  10 -19    3.64    5.80
  -9  10  20    0.00    5.20
   9  10 -20    7.36    6.11
  -9  10  21   -0.00    5.87
   9  10 -21    5.31    6.34
  -9  10  22    5.09    6.90
   9  10 -22    1.76    5.38
  -9  10  23   -0.00    6.87
   9  10 -23   -0.00    6.39
  -9  10  24    6.56    6.99
   9  10 -24   -0.00    6.10
  -9 -10  24    0.84    7.14
  -9  10  25    2.96    6.90
   9  10 -25    2.24    5.75
  -9 -10  25    1.11    6.67
  -9  10  26    5.27    6.19
   9  10 -26    0.00    5.67
  -9 -10  26   -0.00    7.58
  -9  10  27    3.10    6.66
   9  10 -27   -0.00    5.24
  -9 -10  27   -0.00    8.48
  -9  10  28    2.92    7.20
  -9 -10  28    0.00    8.10
  -9 -10  29   10.73    8.49
  -9 -10  30    1.51    7.33
  -9  11   1    9.10    7.91
   9 -11  -1    8.17    7.40
   9  11  -1   -0.00    3.22
  -9  11   2   13.30    8.80
   9 -11  -2    0.04    7.63
   9  11  -2   19.23    5.65
  -9  11   3   11.75    8.76
   9 -11  -3    4.57    7.74
   9  11  -3    3.03    3.91
  -9  11   4    0.00    7.13
   9 -11  -4    9.41    7.96
   9  11  -4    6.82    4.61
  -9  11   5    1.72    5.54
   9 -11  -5    1.41    7.51
   9  11  -5    0.00    3.40
  -9  11   6   10.86    8.65
   9 -11  -6    8.26    8.04
   9  11  -6    2.11    4.43
  -9  11   7   -0.00    7.71
   9 -11  -7    5.28    8.05
   9  11  -7    0.00    4.38
  -9  11   8    2.36    6.87
   9 -11  -8    1.03    5.22
   9  11  -8    4.11    4.78
  -9  11   9    8.49    9.22
   9 -11  -9    1.88    6.72
   9  11  -9    0.00    4.00
  -9  11  10    8.32    7.64
   9 -11 -10    0.41    7.30
   9  11 -10    3.01    5.50
  -9  11  11    3.47    7.11
   9 -11 -11   -0.00    5.00
   9  11 -11    2.53    4.27
  -9  11  12   12.13    8.41
  -9  11  12    4.39    6.72
   9 -11 -12    0.00    7.81
   9  11 -12    2.32    5.42
  -9  11  13   -0.00    8.86
  -9  11  13    2.33    5.64
   9 -11 -13   -0.00    6.36
   9  11 -13    1.86    4.91
  -9  11  14    2.11    6.35
   9 -11 -14    0.08    6.54
   9  11 -14    6.04    5.82
  -9  11  15   -0.00    6.78
   9 -11 -15    0.00    6.84
   9  11 -15    0.00    4.87
  -9  11  16   12.39    8.59
   9 -11 -16   -0.00    7.03
   9  11 -16   11.12    7.21
  -9  11  17   -0.00    5.95
   9 -11 -17   -0.00    7.14
   9  11 -17    2.89    6.29
  -9  11  18    4.48    6.84
   9 -11 -18    0.00    4.97
   9  11 -18    0.00    6.46
  -9  11  19    0.16    5.75
   9 -11 -19    0.59    5.89
   9  11 -19   -0.00    6.08
  -9  11  20    2.98    6.63
   9 -11 -20    0.10    5.57
   9  11 -20    1.28    5.15
  -9  11  21    0.00    6.03
   9 -11 -21    1.30    7.08
   9  11 -21    0.69    5.75
  -9  11  22    0.00    5.51
   9  11 -22    3.02    6.18
  -9  11  23    2.90    5.53
   9  11 -23    0.00    5.39
  -9  11  24   -0.00    6.88
   9  11 -24    0.00    5.29
  -9  11  25   -0.00    5.36
  -9  11  26   12.18    9.40
  -9  12   1   -0.00    5.46
   9 -12  -1    5.99    7.08
   9  12  -1   -0.00    3.30
  -9  12   2   -0.00    6.50
   9 -12  -2   -0.00    6.94
   9  12  -2    2.62    3.44
  -9  12   3   11.68    8.18
   9 -12  -3   -0.00    5.85
   9  12  -3   -0.00    3.66
  -9  12   4    8.03    8.00
   9 -12  -4    7.20    7.32
   9  12  -4    4.21    4.70
  -9  12   5   -0.00    5.99
   9 -12  -5   -0.00    6.55
   9  12  -5    0.12    3.55
  -9  12   6    2.04    6.31
   9 -12  -6   -0.00    5.08
   9  12  -6    0.00    4.18
  -9  12   7   -0.00    7.46
   9 -12  -7    2.20    5.48
   9  12  -7    0.83    3.66
  -9  12   8   13.30    9.14
   9 -12  -8   23.15   10.14
   9  12  -8   13.10    6.26
  -9  12   9   -0.00    6.07
   9 -12  -9    1.17    7.24
   9  12  -9    1.47    4.60
  -9  12  10    0.94    6.81
   9 -12 -10   -0.00    5.13
   9  12 -10    5.66    5.59
  -9  12  11   -0.00    6.73
   9 -12 -11   -0.00    6.21
   9  12 -11   -0.00    4.75
  -9  12  12    0.00    7.16
   9 -12 -12    0.00    7.61
   9  12 -12   -0.00    5.33
  -9  12  13    4.01    7.50
   9 -12 -13   -0.00    5.44
   9  12 -13   -0.00    4.54
  -9  12  14   -0.00    6.69
  -9  12  14   19.49    9.48
   9 -12 -14    3.11    7.13
   9  12 -14   18.50    7.50
  -9  12  15    0.90    7.39
  -9  12  15    2.08    6.67
   9 -12 -15    4.44    6.79
   9  12 -15    2.49    5.22
  -9  12  16    5.10    7.49
   9 -12 -16    0.00    7.03
   9  12 -16    2.90    5.31
  -9  12  17    0.34    6.53
   9 -12 -17    6.23    8.17
   9  12 -17    0.00    4.30
  -9  12  18    0.00    6.31
   9 -12 -18    1.65    6.44
   9  12 -18   11.66    6.33
  -9  12  19    7.94    7.64
   9 -12 -19   -0.00    6.92
   9  12 -19    5.74    5.64
  -9  12  20    0.13    6.87
   9 -12 -20   -0.00    5.45
   9  12 -20    0.00    4.77
  -9  12  21   -0.00    6.00
   9 -12 -21    3.77    5.77
   9  12 -21   -0.00    5.97
  -9  12  22    3.74    6.46
   9 -12 -22   -0.00    5.79
  -9  12  23    0.00    5.12
   9 -12 -23    7.56    7.38
  -9  12  24    2.33    7.20
   9 -12 -24    4.77    7.27
  -9  13   1    0.73    6.64
   9 -13  -1   11.66    8.85
   9  13  -1    3.95    4.47
  -9  13   2    3.50    6.97
   9 -13  -2   -0.00    6.81
   9  13  -2    2.80    4.08
  -9  13   3   -0.00    6.43
   9 -13  -3   -0.00    7.86
   9  13  -3    0.18    3.23
  -9  13   4    3.42    6.63
   9 -13  -4    0.27    7.24
   9  13  -4   -0.00    3.85
  -9  13   5    4.21    6.99
   9 -13  -5    6.65    7.19
   9  13  -5    3.75    4.62
  -9  13   6    3.14    7.01
   9 -13  -6    2.33    7.07
   9  13  -6    4.44    4.23
  -9  13   7    2.23    7.54
   9 -13  -7    0.00    5.91
   9  13  -7   11.88    5.47
  -9  13   8    3.22    6.59
   9 -13  -8    0.51    4.54
   9  13  -8    4.17    4.60
  -9  13   9    2.75    7.93
   9 -13  -9    0.00    6.46
   9  13  -9   -0.00    4.81
  -9  13  10    3.09    7.64
   9 -13 -10   12.07    7.78
   9  13 -10   -0.00    4.74
  -9  13  11   -0.00    6.31
   9 -13 -11   -0.00    7.11
   9  13 -11    0.48    4.26
  -9  13  12   -0.00    6.11
   9 -13 -12   -0.00    8.13
   9  13 -12    2.63    4.88
  -9  13  13   17.78    9.64
   9 -13 -13    2.28    8.46
   9  13 -13    3.39    4.80
  -9  13  14   -0.00    7.10
   9 -13 -14   -0.00    7.26
   9  13 -14    1.51    5.44
  -9  13  15   -0.00    6.30
   9 -13 -15    0.00    7.16
   9  13 -15   -0.00    5.82
  -9  13  16   -0.00    6.63
   9 -13 -16    1.48    6.23
   9  13 -16    3.44    5.54
  -9  13  17   -0.00    7.06
   9 -13 -17    1.92    7.85
   9  13 -17    1.26    5.16
  -9  13  18    4.59    7.67
   9 -13 -18    0.00    6.34
  -9  13  19   -0.00    7.63
   9 -13 -19   -0.00    6.46
  -9  13  20   -0.00    7.50
   9 -13 -20    2.61    7.33
  -9  13  21   -0.00    7.70
   9 -13 -21    4.97    7.16
  -9  13  22   -0.00    7.15
   9 -13 -22    6.57    8.27
   9 -13 -23    0.31    6.43
  -9  14   1    3.37    6.93
   9 -14  -1    3.66    7.74
   9  14  -1   -0.00    3.29
  -9  14   2   12.52    9.09
   9 -14  -2    8.31    7.64
   9  14  -2   -0.00    3.63
  -9  14   3    6.07    8.07
   9 -14  -3   -0.00    7.63
   9  14  -3    1.72    3.95
  -9  14   4   -0.00    6.29
   9 -14  -4    4.06    6.37
   9  14  -4    4.43    3.85
  -9  14   5   -0.00    5.42
   9 -14  -5    1.98    7.63
   9  14  -5    2.96    3.44
  -9  14   6   -0.00    7.34
   9 -14  -6    1.34    6.44
   9  14  -6   -0.00    4.17
  -9  14   7    5.32    7.15
   9 -14  -7    3.97    7.01
   9  14  -7    3.35    4.01
  -9  14   8   -0.00    6.03
   9 -14  -8   -0.00    5.54
   9  14  -8    2.98    4.80
  -9  14   9    6.04    7.58
   9 -14  -9    2.33    6.89
   9  14  -9    1.48    3.82
  -9  14  10   -0.00    6.98
   9 -14 -10    3.24    6.62
   9  14 -10    1.21    4.54
  -9  14  11    0.50    6.88
   9 -14 -11   -0.00    6.06
   9  14 -11    0.68    4.35
  -9  14  12    3.38    6.77
   9 -14 -12   -0.00    9.31
   9  14 -12   -0.00    4.83
  -9  14  13   16.04   10.52
   9 -14 -13   12.33    9.50
  -9  14  14    8.00    8.38
   9 -14 -14   -0.00    7.57
  -9  14  15    2.24    5.72
   9 -14 -15   -0.00    5.65
  -9  14  16   -0.00    6.90
   9 -14 -16   -0.00    6.75
  -9  14  17    3.85    5.87
   9 -14 -17   -0.00    7.57
  -9  14  18    2.47    6.87
   9 -14 -18   -0.00    8.35
  -9  14  19   -0.00    7.41
   9 -14 -19   -0.00    7.01
   9 -14 -20   -0.00    6.50
  -9  15   1   -0.00    5.65
   9 -15  -1    2.87    6.86
   9  15  -1    0.00    3.33
  -9  15   2    4.67    6.83
   9 -15  -2    8.11    8.29
   9  15  -2    1.10    3.27
  -9  15   3    0.00    7.47
   9 -15  -3    1.48    6.60
   9  15  -3    0.00    3.69
  -9  15   4   15.92   10.21
   9 -15  -4    3.32    7.09
   9  15  -4    0.00    3.67
  -9  15   5   -0.00    6.83
   9 -15  -5    3.78    7.05
   9  15  -5   -0.00    3.93
  -9  15   6    1.34    7.06
   9 -15  -6    0.00    5.61
   9  15  -6   -0.00    4.63
  -9  15   7    4.14    7.02
   9 -15  -7    1.92    7.06
   9  15  -7    1.29    4.40
  -9  15   8   -0.00    7.65
   9 -15  -8    2.02    7.01
   9  15  -8   -0.00    4.25
  -9  15   9    2.33    6.81
   9 -15  -9    4.94    7.81
  -9  15  10    0.77    6.93
   9 -15 -10    4.10    7.30
  -9  15  11    0.00    7.10
   9 -15 -11    4.04    6.98
  -9  15  12    8.42    7.63
   9 -15 -12    3.27    5.46
  -9  15  13    0.11    5.84
   9 -15 -13    3.66    7.19
   9 -15 -14    0.93    7.62
   9 -15 -15    4.60    8.25
   9 -15 -16    0.00    7.46
  -9  16   1   -0.00    5.99
   9  16  -1    0.00    3.37
  -9  16   2    4.19    8.49
   9  16  -2    0.00    3.48
  -9  16   3   -0.00    7.69
  -9  16   4   -0.00    6.53
   9 -16  -4   -0.00    6.58
  -9  16   5    2.51    5.57
   9 -16  -5    5.84    8.65
  -9  16   6   -0.00    5.83
   9 -16  -6   -0.00    7.56
   9 -16  -7    0.96    8.07
  -8   0   1    0.00    4.01
  -8   0   1   -0.00    4.24
   8   0  -1    0.00    4.46
   8   0  -1   -0.00    3.97
   8   0  -1   -0.00    4.11
  -8   0   2  395.92   40.78
  -8   0   2  383.59   40.57
   8   0  -2  396.54   40.47
   8   0  -2  475.13   40.65
   8   0  -2  417.41   41.13
  -8   0   3    6.43    4.95
  -8   0   3    1.50    3.79
   8   0  -3   -0.00    4.96
  -8   0   4   64.38   11.68
   8   0  -4   56.10   11.84
  -8   0   5    0.18    4.48
   8   0  -5    1.01    4.84
  -8   0   6   85.79   14.11
   8   0  -6   77.38   14.06
  -8   0   7    0.00    4.47
   8   0  -7   -0.00    5.39
  -8   0   8  166.46   21.11
   8   0  -8  154.08   21.81
  -8   0   9   -0.00    4.56
   8   0  -9    0.17    5.19
  -8   0  10   -0.00    5.00
   8   0 -10   -0.00    4.84
   8   0 -11   -0.00    5.41
   8   0 -12  131.21   19.86
   8   0 -13   -0.00    4.75
   8   0 -14   42.61   12.17
  -8   0  15   -0.00    5.35
  -8   0  16    7.43    7.03
  -8   0  17   -0.00    6.03
  -8   0  18   78.23   15.55
  -8   0  19    2.88    6.16
  -8   0  20   14.05    8.82
  -8   0  21    0.00    7.38
  -8   0  22   19.28   10.32
   8   0 -22   43.71   12.15
  -8   0  23    5.24    6.83
   8   0 -23    4.88    6.00
  -8   0  24    8.18    8.41
   8   0 -24    8.33    7.38
  -8   0  25   -0.00    6.61
   8   0 -25    4.98    7.36
  -8   0  26    1.43    5.88
   8   0 -26    7.44    8.26
  -8   0  27    3.38    7.45
   8   0 -27   -0.00    6.79
  -8   0  28   20.96   10.66
  -8   0  29    9.17    7.66
  -8   0  30    0.00    6.90
  -8   0  31   -0.00    6.18
  -8   0  32    3.24    8.03
  -8   0  33    0.00    7.51
  -8   0  34   -0.00    6.96
  -8   0  35    0.68    7.58
  -8   1   1   43.13   10.18
  -8   1   1   40.32   10.11
   8  -1  -1   46.19   10.41
   8  -1  -1   28.41    8.92
   8   1  -1   40.43    9.11
   8   1  -1   43.19    8.83
   8   1  -1   65.44   11.26
  -8  -1   1   50.08    9.85
  -8   1   2    1.36    4.49
  -8   1   2    0.29    4.43
   8  -1  -2    0.00    3.59
   8  -1  -2    6.23    5.35
   8   1  -2    0.00    3.85
   8   1  -2    0.97    4.49
  -8  -1   2    1.76    3.85
  -8  -1   2    2.87    4.54
  -8   1   3    0.00    4.73
  -8   1   3    6.84    5.56
   8  -1  -3    0.05    3.22
   8  -1  -3   12.08    6.34
   8   1  -3    4.99    4.47
   8   1  -3    6.06    5.40
  -8  -1   3    5.02    4.92
  -8  -1   3    7.48    4.78
  -8   1   4   16.70    7.46
   8  -1  -4   37.18    9.11
   8   1  -4   35.00    7.86
   8   1  -4   54.90   10.32
  -8  -1   4   26.06    7.54
  -8   1   5    5.99    5.63
   8  -1  -5   -0.00    5.82
   8   1  -5    7.28    4.72
   8   1  -5   -0.00    4.82
  -8  -1   5    6.87    4.95
  -8   1   6   55.91   11.86
   8  -1  -6   64.90   12.62
   8   1  -6   67.73   12.55
  -8  -1   6   70.91   12.47
  -8   1   7   -0.00    5.16
   8  -1  -7    2.71    4.46
   8   1  -7    4.60    6.03
  -8  -1   7   -0.00    3.99
  -8   1   8    8.40    6.64
   8  -1  -8    3.24    6.00
   8   1  -8    0.00    6.05
  -8  -1   8    0.00    4.48
  -8   1   9   11.37    6.50
   8  -1  -9    5.53    5.79
   8   1  -9    9.90    6.61
  -8  -1   9    7.19    5.99
   8  -1 -10  133.00   20.19
   8   1 -10  153.30   20.46
  -8  -1  10  129.41   18.85
   8  -1 -11    7.27    6.77
  -8  -1  11    3.41    4.95
   8  -1 -12    2.04    4.69
   8  -1 -13    6.48    6.71
  -8   1  14   66.93   13.18
   8  -1 -14   46.85   12.50
  -8   1  15   25.85    9.29
   8  -1 -15   26.50    9.75
  -8  -1  15   48.81   11.18
  -8   1  16   45.49   11.51
   8  -1 -16   52.87   13.04
  -8  -1  16   58.17   12.60
  -8   1  17    4.25    7.16
   8  -1 -17    0.49    5.19
  -8  -1  17    2.46    5.52
  -8   1  18    3.28    6.58
  -8  -1  18    3.77    6.30
  -8   1  19    7.05    6.54
   8   1 -19    5.80    6.60
  -8  -1  19    9.30    8.45
  -8   1  20   11.89    7.23
   8   1 -20   16.61    9.27
  -8  -1  20   13.23    7.86
  -8   1  21   -0.00    6.42
   8   1 -21    0.00    6.51
  -8  -1  21    1.78    6.16
  -8   1  22   28.14   10.17
   8   1 -22   20.37    9.84
  -8  -1  22   14.49    9.41
  -8   1  23    3.34    5.55
   8   1 -23   27.54   10.05
  -8  -1  23   -0.00    6.54
  -8   1  24   10.19    7.97
   8   1 -24    3.15    6.24
  -8  -1  24    1.52    6.87
  -8   1  25   -0.00    8.32
   8   1 -25    0.00    6.60
  -8  -1  25   -0.00    6.14
  -8   1  26   13.18    8.69
   8  -1 -26   -0.00    6.58
   8   1 -26    0.00    6.45
  -8  -1  26   17.71    8.47
  -8   1  27   20.62    8.81
   8   1 -27   -0.00    6.89
  -8  -1  27    3.57    6.59
  -8   1  28   -0.00    6.38
   8   1 -28    2.54    6.68
  -8  -1  28    8.49    7.07
  -8   1  29   -0.00    6.94
  -8  -1  29    3.91    7.20
  -8   1  30    1.50    7.20
  -8  -1  30   14.17    8.31
  -8   1  31    0.19    7.52
  -8  -1  31    0.29    6.57
  -8   1  32    0.00    7.66
  -8  -1  32   -0.00    6.61
  -8   1  33    1.53    5.50
  -8  -1  33   -0.00    6.25
  -8   1  34   -0.00    7.67
  -8  -1  34    1.50    7.46
  -8   1  35   -0.00    8.52
  -8  -1  35    0.59    7.51
  -8   2   1    2.46    5.65
  -8   2   1    2.15    4.15
   8  -2  -1   10.32    6.04
   8  -2  -1   -0.00    4.29
   8   2  -1   -0.00    4.22
   8   2  -1   -0.00    3.95
  -8  -2   1    1.54    4.16
  -8  -2   1    1.37    3.09
  -8   2   2   78.69   13.65
  -8   2   2   44.08   11.22
   8  -2  -2   69.22   12.29
   8  -2  -2   73.78   13.10
   8   2  -2   64.03   10.23
   8   2  -2   63.84   10.94
  -8  -2   2   29.40    8.51
  -8  -2   2   63.16   10.42
  -8   2   3    5.14    5.32
  -8   2   3   12.04    6.04
   8  -2  -3    7.42    6.07
   8  -2  -3   11.96    6.63
   8   2  -3   11.61    5.20
   8   2  -3    6.99    6.15
  -8  -2   3   11.61    5.57
  -8   2   4   39.46   10.01
  -8   2   4   11.41    6.21
   8  -2  -4   24.90    7.95
   8  -2  -4   34.96    9.31
   8   2  -4   22.71    7.04
   8   2  -4   36.10    8.64
  -8  -2   4   30.00    7.68
  -8   2   5   -0.00    3.88
   8  -2  -5    7.58    5.43
   8   2  -5    9.59    5.63
   8   2  -5    7.56    6.42
  -8  -2   5    2.40    4.34
  -8   2   6   77.41   13.56
   8  -2  -6   80.03   14.48
   8   2  -6   57.53   11.02
   8   2  -6   50.92   11.14
  -8  -2   6   77.88   12.52
  -8   2   7   36.03   10.08
   8  -2  -7   26.13    9.34
  -8  -2   7   21.67    7.51
   8  -2  -8   68.45   14.22
  -8  -2   8   88.28   13.97
   8  -2  -9   12.59    7.12
  -8  -2   9    7.87    5.62
   8  -2 -10    3.08    5.98
  -8  -2  10   -0.00    4.61
   8  -2 -11    1.20    5.74
  -8  -2  11    4.85    5.58
   8  -2 -12   42.31   12.16
  -8  -2  12   44.78   10.84
  -8   2  13   37.59   10.83
   8  -2 -13   16.83    8.63
  -8   2  14   25.22    9.51
   8  -2 -14   14.11    8.53
  -8   2  15   27.62    9.21
   8  -2 -15   30.71   10.57
  -8   2  16   32.20    9.54
   8  -2 -16   31.69   10.27
   8   2 -16   21.21    9.31
  -8  -2  16   28.78   10.00
  -8   2  17   11.51    8.61
   8  -2 -17   17.37    8.39
   8   2 -17   12.59    8.28
  -8  -2  17   30.19    9.31
  -8   2  18   97.46   17.06
   8  -2 -18   91.86   17.88
   8   2 -18  101.46   17.84
  -8  -2  18   82.03   16.32
  -8   2  19   10.16    8.13
   8  -2 -19    5.16    6.77
   8   2 -19    0.00    6.37
  -8  -2  19    0.00    6.04
  -8   2  20   13.96    8.19
   8  -2 -20    5.69    6.99
   8   2 -20    1.56    5.91
  -8  -2  20    2.98    5.92
  -8   2  21   -0.00    6.04
   8  -2 -21    0.00    6.87
   8   2 -21   -0.00    6.10
  -8  -2  21    0.37    7.00
  -8   2  22   15.44    9.47
   8   2 -22   19.29    9.60
  -8  -2  22    9.72    7.59
  -8   2  23   -0.00    6.53
   8   2 -23   -0.00    6.79
  -8  -2  23    0.00    5.79
  -8   2  24    3.40    6.72
   8   2 -24    0.00    7.17
  -8  -2  24   -0.00    8.79
  -8   2  25   -0.00    6.70
   8   2 -25    0.00    6.65
  -8  -2  25    0.00    7.41
  -8   2  26   -0.00    6.76
   8   2 -26   -0.00    6.03
  -8  -2  26   -0.00    7.77
  -8   2  27    0.59    6.65
   8   2 -27   -0.00    6.41
  -8  -2  27    3.67    7.23
  -8   2  28   11.72    8.38
   8   2 -28    3.44    7.75
  -8  -2  28   -0.00    8.27
  -8   2  29    4.82    8.16
   8   2 -29   -0.00    5.48
  -8  -2  29   -0.00    6.45
  -8   2  30   -0.00    7.33
   8   2 -30    3.04    7.40
  -8  -2  30   -0.00    6.75
  -8   2  31    0.00    6.13
  -8  -2  31    7.10    8.14
  -8   2  32    0.00    5.98
  -8  -2  32    5.93    6.78
  -8   2  33    0.00    6.80
  -8  -2  33    3.77    7.80
  -8   2  34   -0.00    8.12
  -8  -2  34    0.00    6.92
  -8   2  35    4.70    7.97
  -8  -2  35   -0.00    7.93
  -8   3   1   64.46   13.14
  -8   3   1   56.12   12.17
   8  -3  -1   68.08   12.88
   8  -3  -1   49.41   11.93
   8   3  -1   74.13   10.79
  -8  -3   1   60.19   10.70
  -8  -3   1   70.71   10.57
  -8   3   2    0.00    5.63
  -8   3   2    0.72    4.96
   8  -3  -2    5.83    6.08
   8  -3  -2    0.80    5.00
   8   3  -2   -0.00    4.05
  -8  -3   2   -0.00    4.05
  -8  -3   2    3.70    3.92
  -8   3   3   29.17    9.31
  -8   3   3   35.37    9.79
   8  -3  -3   31.83    8.94
   8  -3  -3   30.47    8.92
   8   3  -3   34.94    7.83
  -8  -3   3   42.25    8.94
  -8  -3   3   30.90    7.44
  -8   3   4   93.53   16.33
  -8   3   4   98.60   16.55
   8  -3  -4  141.23   18.40
   8  -3  -4  107.98   17.14
   8   3  -4  113.71   14.96
  -8  -3   4   94.08   14.38
   8  -3  -5   14.23    8.30
   8   3  -5   12.51    5.85
  -8  -3   5    6.64    5.18
   8  -3  -6   36.52   10.13
   8   3  -6   30.24    8.08
  -8  -3   6   32.66    8.32
   8  -3  -7   12.25    6.47
   8   3  -7   17.87    7.12
  -8  -3   7   10.93    5.55
   8  -3  -8    0.75    4.95
  -8  -3   8    0.00    4.00
   8  -3  -9    8.14    6.31
  -8  -3   9    8.75    5.98
   8  -3 -10   56.04   13.36
  -8  -3  10   84.26   13.80
  -8   3  11   56.85   12.71
   8  -3 -11   64.69   14.15
  -8  -3  11   65.71   12.48
  -8   3  12    0.15    5.53
   8  -3 -12    1.42    6.13
   8   3 -12    2.28    4.80
  -8  -3  12    5.09    5.59
  -8   3  13   19.36    7.92
   8  -3 -13    7.80    6.80
   8   3 -13    6.62    5.52
  -8   3  14    5.01    6.45
   8  -3 -14   13.82    8.40
   8   3 -14    6.91    5.66
  -8   3  15   43.99   11.54
   8  -3 -15   19.87    9.48
   8   3 -15   33.29    9.71
  -8   3  16   53.85   12.61
   8  -3 -16   43.99   13.14
   8   3 -16   71.33   14.35
  -8  -3  16   46.89   11.95
  -8   3  17    2.59    5.19
   8  -3 -17    0.00    5.97
   8   3 -17    0.00    6.06
  -8  -3  17    0.00    6.34
  -8   3  18   11.59    7.44
   8  -3 -18    3.09    6.82
   8   3 -18    5.91    6.83
  -8  -3  18    0.61    6.72
  -8   3  19   16.93    8.29
   8  -3 -19   17.32    8.68
   8   3 -19   20.07    7.94
  -8  -3  19    7.32    7.79
  -8   3  20   54.31   13.06
   8  -3 -20   48.47   13.38
   8   3 -20   42.89   12.26
  -8  -3  20   47.53   12.54
  -8   3  21    8.70    7.26
   8  -3 -21    5.29    7.58
   8   3 -21   -0.00    6.26
  -8  -3  21    0.74    4.99
  -8   3  22    2.18    6.19
   8  -3 -22    0.00    5.88
   8   3 -22    3.66    7.57
  -8  -3  22   10.71    7.70
  -8   3  23   -0.00    7.66
   8   3 -23   -0.00    4.90
  -8  -3  23    7.15    7.18
  -8   3  24    1.40    6.66
   8   3 -24   17.90    9.08
  -8  -3  24   11.84    7.92
  -8   3  25    0.00    7.97
   8   3 -25    2.35    6.58
  -8  -3  25   -0.00    7.53
  -8   3  26    4.62    8.30
   8   3 -26    0.06    6.19
  -8  -3  26    0.00    7.02
  -8   3  27   -0.00    6.62
   8   3 -27    5.82    5.95
  -8  -3  27    1.00    6.41
  -8   3  28    0.00    6.60
   8   3 -28    0.00    6.68
  -8  -3  28   -0.00    6.31
  -8   3  29    0.00    6.62
   8   3 -29    1.45    5.43
  -8  -3  29   -0.00    5.92
  -8   3  30    3.55    7.39
   8   3 -30    8.32    8.08
  -8  -3  30    6.31    8.35
  -8   3  31   -0.00    5.99
   8   3 -31    4.36    7.95
  -8  -3  31    0.00    7.33
  -8   3  32    8.56    8.73
  -8  -3  32    0.00    7.70
  -8   3  33    7.03    6.65
  -8  -3  33   -0.00    6.16
  -8   3  34    1.64    7.25
  -8  -3  34   -0.00    6.38
  -8   3  35   -0.00    7.29
  -8  -3  35    0.80    7.59
  -8   4   1   65.24   13.10
   8  -4  -1   33.50   10.66
   8   4  -1   51.46    8.91
  -8  -4   1   42.99    8.90
  -8  -4   1   51.49    8.23
  -8   4   2   46.19   11.10
   8  -4  -2   27.49    9.47
   8   4  -2   23.39    6.71
  -8  -4   2   14.68    5.77
  -8  -4   2   31.17    6.54
  -8   4   3   21.53    8.74
   8  -4  -3   11.18    6.87
   8   4  -3   10.90    5.33
  -8  -4   3   19.50    6.42
  -8  -4   3   18.96    5.44
  -8   4   4   85.86   16.16
   8  -4  -4  113.79   18.06
   8   4  -4   89.02   13.80
  -8  -4   4  123.50   15.38
  -8   4   5    3.11    5.32
   8  -4  -5    0.00    6.70
   8   4  -5    9.15    5.91
  -8  -4   5    3.62    4.71
   8  -4  -6   41.87   11.22
   8   4  -6   28.21    7.91
  -8  -4   6   44.44    9.11
   8  -4  -7   47.97   12.95
   8   4  -7   61.73   11.73
  -8  -4   7   85.12   12.90
   8  -4  -8   21.42    8.90
   8   4  -8   30.39    8.83
  -8  -4   8   27.44    7.81
  -8   4   9    6.79    7.35
   8  -4  -9    0.00    5.54
   8   4  -9    6.85    5.19
  -8  -4   9    5.39    5.09
  -8   4  10    5.09    5.65
   8  -4 -10   -0.00    5.85
   8   4 -10   -0.00    4.66
  -8  -4  10    3.48    4.85
  -8   4  11    4.96    5.48
   8  -4 -11    0.67    5.38
   8   4 -11    0.00    4.40
  -8  -4  11   13.82    7.01
  -8   4  12   92.74   15.22
   8  -4 -12   58.31   14.50
   8   4 -12   74.75   13.36
  -8  -4  12   55.28   12.24
  -8   4  13   -0.00    4.98
   8  -4 -13    7.94    7.81
   8   4 -13    7.19    5.57
  -8   4  14   38.90   11.33
   8  -4 -14   36.26   11.22
   8   4 -14   34.40    9.67
  -8   4  15    6.61    7.37
   8  -4 -15    3.90    6.70
   8   4 -15    1.59    5.58
  -8   4  16   13.12    8.03
   8  -4 -16   20.37    9.30
   8   4 -16    6.39    6.25
  -8  -4  16    8.34    6.53
  -8   4  17   15.30    9.79
   8  -4 -17    7.09    8.59
   8   4 -17   23.13    8.30
  -8  -4  17    5.05    5.77
  -8   4  18   78.62   14.94
   8  -4 -18   50.15   13.69
   8   4 -18   46.10   11.48
  -8  -4  18   44.65   12.03
  -8   4  19    2.22    6.29
   8  -4 -19    0.00    7.00
   8   4 -19    1.25    5.62
  -8  -4  19    3.14    6.02
  -8   4  20    2.49    5.49
   8  -4 -20   17.74   10.06
   8   4 -20    8.11    6.86
  -8  -4  20    0.00    7.49
  -8   4  21   -0.00    7.79
   8   4 -21   -0.00    6.38
  -8  -4  21    0.00    7.32
  -8   4  22    6.22    6.65
   8   4 -22    0.72    6.95
  -8  -4  22    6.27    7.95
  -8   4  23    2.86    7.02
   8   4 -23   12.57    7.20
  -8  -4  23    6.71    7.89
  -8   4  24    1.30    6.27
   8   4 -24    4.73    6.93
  -8  -4  24   10.02    8.93
  -8   4  25    2.84    6.59
   8   4 -25    2.74    6.27
  -8  -4  25   -0.00    7.63
  -8   4  26   -0.00    7.04
   8   4 -26   -0.00    6.07
  -8  -4  26    5.20    7.78
  -8   4  27    0.00    6.87
   8   4 -27   -0.00    5.88
  -8  -4  27   17.34    9.01
  -8   4  28   -0.00    7.09
   8   4 -28    0.00    6.24
  -8  -4  28    5.13    7.79
  -8   4  29    4.26    6.99
   8   4 -29   -0.00    6.03
  -8  -4  29    0.00    6.07
  -8   4  30    0.00    7.06
   8   4 -30    3.57    6.92
  -8  -4  30    4.42    8.74
  -8   4  31   -0.00    7.29
   8   4 -31   -0.00    6.36
  -8  -4  31   10.73    8.67
  -8   4  32    5.79    8.13
   8   4 -32    6.31    7.17
  -8  -4  32    2.96    7.43
  -8   4  33   -0.00    7.75
  -8  -4  33    3.71    6.98
  -8   4  34   -0.00    7.27
  -8  -4  34   -0.00    7.90
  -8   4  35    1.08    7.21
  -8  -4  35    0.79    8.11
  -8   5   1   19.83    8.39
   8  -5  -1   12.00    8.06
   8   5  -1   32.01    7.31
  -8  -5   1   20.86    5.95
  -8  -5   1   29.83    5.53
  -8   5   2   18.99    8.61
   8  -5  -2   13.92    7.77
   8   5  -2   17.38    5.94
  -8  -5   2   20.24    5.93
  -8  -5   2   19.36    5.04
  -8   5   3   86.85   15.94
   8  -5  -3   61.25   13.52
   8   5  -3   65.93   10.94
  -8  -5   3   79.92   11.59
  -8  -5   3   53.81    9.02
  -8   5   4   10.41    7.31
  -8   5   4    5.81    5.86
   8  -5  -4    8.55    5.96
   8  -5  -4    1.97    6.82
   8   5  -4   10.50    5.65
  -8  -5   4   12.06    5.11
  -8   5   5   39.74   10.86
  -8   5   5   40.49   10.99
   8  -5  -5   20.19    8.79
   8  -5  -5   39.25   11.37
   8   5  -5   44.96    9.17
   8   5  -5   40.80    8.69
  -8  -5   5   36.60    8.53
  -8   5   6   71.91   14.28
   8  -5  -6   33.87   10.88
   8  -5  -6   93.82   16.13
   8   5  -6   83.24   12.54
   8   5  -6   57.58   11.07
  -8  -5   6   84.83   12.43
  -8   5   7   -0.00    5.08
   8  -5  -7   -0.00    4.97
   8  -5  -7    0.00    5.77
   8   5  -7    5.26    5.43
   8   5  -7    4.31    4.63
  -8  -5   7    5.54    5.24
  -8   5   8    5.96    5.70
   8  -5  -8   -0.00    6.14
   8   5  -8    1.17    4.61
   8   5  -8   -0.00    4.45
  -8  -5   8    6.42    5.13
  -8   5   9   16.83    8.53
   8  -5  -9    0.00    6.32
   8   5  -9    9.52    5.49
  -8  -5   9   11.54    5.57
  -8   5  10  214.06   24.82
   8  -5 -10  152.88   22.69
   8   5 -10  135.94   19.51
  -8  -5  10  147.47   20.46
  -8   5  11   35.75   10.39
   8  -5 -11   28.48    9.83
   8   5 -11   20.69    7.42
  -8  -5  11   37.79    9.77
  -8   5  12    1.19    4.97
   8  -5 -12    7.65    6.81
   8   5 -12    2.00    4.67
  -8  -5  12    0.79    4.62
  -8   5  13   -0.00    6.00
   8  -5 -13   -0.00    6.28
   8   5 -13   -0.00    4.54
  -8   5  14    7.74    6.40
   8  -5 -14   12.99    8.02
   8   5 -14    8.31    6.10
  -8   5  15   15.78    7.70
   8  -5 -15   21.09    8.96
   8   5 -15    0.00    4.91
  -8   5  16   48.39   12.84
   8  -5 -16   52.05   13.19
   8   5 -16   40.82   10.53
  -8  -5  16   19.09    8.94
  -8   5  17    0.00    5.94
   8  -5 -17    1.25    7.50
   8   5 -17    3.16    5.10
  -8  -5  17    7.33    6.27
  -8   5  18   10.61    8.52
   8  -5 -18    2.50    5.67
   8   5 -18   -0.00    5.75
  -8  -5  18    0.00    5.57
  -8   5  19    9.47    7.17
   8   5 -19   20.93    9.31
  -8  -5  19   16.53    9.27
  -8   5  20   32.61   10.65
   8   5 -20    4.99    6.87
  -8  -5  20   12.05    8.39
  -8   5  21   41.69   12.31
   8   5 -21   30.62   10.62
  -8  -5  21    9.31    8.02
  -8   5  22    3.50    6.53
   8   5 -22    7.74    6.09
  -8  -5  22   13.73    8.56
  -8   5  23   -0.00    6.00
   8   5 -23    1.02    6.30
  -8  -5  23    5.93    9.03
  -8   5  24    8.58    7.40
   8   5 -24    0.00    6.62
  -8  -5  24    1.25    7.20
  -8   5  25    0.00    7.02
   8   5 -25    3.32    7.13
  -8  -5  25    9.85    8.16
  -8   5  26    0.36    5.94
   8   5 -26    2.37    5.57
  -8  -5  26    4.09    6.98
  -8   5  27    0.39    6.64
   8   5 -27    0.00    6.20
  -8  -5  27   -0.00    7.18
  -8   5  28    5.37    7.98
   8   5 -28   -0.00    5.56
  -8  -5  28   -0.00    8.00
  -8   5  29    3.70    6.75
   8   5 -29    3.37    7.67
  -8  -5  29   -0.00    7.48
  -8   5  30   10.72    8.01
   8   5 -30    0.00    6.33
  -8  -5  30   13.16    9.08
  -8   5  31    7.70    7.93
   8   5 -31   10.60    7.60
  -8  -5  31   -0.00    8.12
  -8   5  32   14.74    9.07
   8   5 -32    3.85    5.91
  -8  -5  32    7.92    8.43
  -8   5  33   -0.00    7.38
   8   5 -33   -0.00    6.87
  -8  -5  33   -0.00    7.63
  -8   5  34    1.53    6.22
  -8  -5  34   -0.00    6.38
  -8   6   1   88.12   16.52
   8  -6  -1   72.81   14.34
   8   6  -1   80.49   11.67
   8   6  -1   79.50   11.50
  -8  -6   1   80.23   11.45
  -8  -6   1   76.07    8.69
  -8   6   2   67.32   14.61
   8  -6  -2   62.31   13.42
   8  -6  -2   75.35   15.24
   8   6  -2   62.81   10.56
   8   6  -2   55.82    9.96
  -8  -6   2   69.07   10.71
  -8  -6   2   75.63    8.79
  -8   6   3   81.56   15.54
   8  -6  -3   48.22   12.86
   8  -6  -3   58.40   13.99
   8   6  -3   74.96   11.42
   8   6  -3   89.45   12.06
  -8  -6   3   65.14   10.81
  -8   6   4   36.42   11.07
  -8   6   4   39.61   11.54
   8  -6  -4   11.86    7.57
   8  -6  -4   37.14   10.90
   8   6  -4   44.13    8.57
   8   6  -4   26.70    7.27
  -8  -6   4   30.48    7.48
  -8   6   5   38.50   10.69
  -8   6   5   20.42    8.38
   8  -6  -5    1.25    6.59
   8  -6  -5    8.30    6.96
   8   6  -5   17.65    6.18
   8   6  -5   18.58    6.16
  -8  -6   5   15.48    5.71
  -8   6   6   39.77   11.27
  -8   6   6   15.29    8.06
   8  -6  -6   28.67   10.72
   8  -6  -6   36.47   10.81
   8   6  -6   29.28    8.02
   8   6  -6   27.62    7.62
  -8  -6   6   26.06    7.30
  -8   6   7   20.52    8.82
   8  -6  -7    2.14    6.01
   8  -6  -7   15.99    8.67
   8   6  -7   22.74    7.23
   8   6  -7   16.02    6.25
  -8  -6   7   49.92    9.17
  -8   6   8    7.24    6.19
   8  -6  -8   11.85    6.77
   8  -6  -8   18.56    9.68
   8   6  -8   23.98    7.70
   8   6  -8   16.12    6.66
  -8  -6   8   18.41    6.70
  -8   6   9    4.44    6.39
   8  -6  -9   -0.00    4.24
   8  -6  -9   -0.00    6.25
   8   6  -9    0.00    3.68
  -8  -6   9   -0.00    4.21
  -8   6  10    2.57    4.97
   8  -6 -10    6.24    6.82
   8   6 -10   13.01    5.90
  -8  -6  10    0.00    4.70
  -8   6  11   23.23    9.16
   8  -6 -11   10.99    8.20
   8   6 -11   28.70    7.75
  -8  -6  11    8.71    5.71
  -8   6  12   24.96    8.75
   8  -6 -12   25.55   10.38
   8   6 -12    9.40    6.99
  -8  -6  12   23.00    8.60
  -8   6  13   12.36    7.66
   8  -6 -13   16.60    8.84
   8   6 -13    0.00    5.58
  -8   6  14   29.83    9.77
   8  -6 -14   21.59    9.37
   8   6 -14    7.39    6.59
  -8   6  15   13.95    7.53
   8  -6 -15    8.11    7.02
   8   6 -15    7.68    6.09
  -8   6  16    0.00    4.56
   8   6 -16    4.18    6.38
  -8  -6  16    1.32    6.27
  -8   6  17   43.45   11.93
   8   6 -17   44.41   11.46
  -8  -6  17   36.47   11.19
  -8   6  18    9.96    6.99
   8   6 -18   11.22    7.52
  -8  -6  18    9.68    7.53
  -8   6  19    4.22    7.54
   8   6 -19    7.56    5.99
  -8  -6  19   11.73    8.09
  -8   6  20   -0.00    5.65
   8   6 -20    1.86    6.38
  -8  -6  20    2.79    6.29
  -8   6  21   13.84    7.97
   8   6 -21   -0.00    5.18
  -8  -6  21    2.99    6.16
  -8   6  22    9.69    7.66
   8   6 -22    8.57    7.16
  -8  -6  22   10.11    7.45
  -8   6  23    0.97    6.57
   8   6 -23    0.00    5.51
  -8  -6  23   12.00    8.70
  -8   6  24    8.73    7.86
   8   6 -24    0.00    6.91
  -8  -6  24    3.54    6.61
  -8   6  25    8.93    6.59
   8   6 -25    1.52    6.14
  -8  -6  25    5.34    7.02
  -8   6  26    1.58    6.66
   8   6 -26   -0.00    5.41
  -8  -6  26    0.00    5.86
  -8   6  27    6.10    5.88
   8   6 -27    4.04    6.67
  -8  -6  27    3.32    7.97
  -8   6  28    4.66    6.24
   8   6 -28   -0.00    5.61
  -8  -6  28    5.41    7.93
  -8   6  29    4.78    6.67
   8   6 -29    1.12    5.90
  -8  -6  29    2.32    7.10
  -8   6  30    1.60    5.84
   8   6 -30    2.62    7.85
  -8  -6  30   11.24    9.29
  -8   6  31    7.91    8.10
   8   6 -31   -0.00    6.92
  -8  -6  31   -0.00    6.09
  -8   6  32    0.53    5.18
   8   6 -32   -0.00    7.00
  -8  -6  32   -0.00    7.27
  -8   6  33    9.68    8.16
   8   6 -33    3.55    7.71
  -8  -6  33    0.00    7.62
  -8   6  34   -0.00    5.79
  -8  -6  34    6.00    8.66
  -8   7   1   40.46   11.99
   8  -7  -1   52.73   12.67
   8   7  -1   57.40    9.03
  -8  -7   1   53.54    8.93
  -8   7   2    0.12    6.31
   8  -7  -2    2.21    6.23
   8   7  -2   -0.00    3.53
  -8  -7   2    3.11    3.86
  -8  -7   2    0.00    1.62
  -8   7   3   20.43    8.87
   8  -7  -3   11.91    8.30
   8  -7  -3   37.71   11.37
   8   7  -3   24.05    6.43
  -8  -7   3   22.99    6.15
  -8   7   4    1.21    5.83
   8  -7  -4    7.40    6.63
   8  -7  -4   -0.00    5.01
   8   7  -4   -0.00    3.69
  -8  -7   4    2.73    4.28
  -8   7   5   73.58   14.70
  -8   7   5   59.93   13.60
   8  -7  -5   62.91   13.74
   8  -7  -5   45.99   12.98
   8   7  -5   40.20    9.35
  -8  -7   5   68.14   10.80
  -8   7   6    5.33    6.69
  -8   7   6    7.82    7.07
   8  -7  -6   11.10    7.80
   8  -7  -6   14.38    7.79
   8   7  -6   10.35    5.27
  -8  -7   6    5.64    5.11
  -8   7   7    9.58    7.04
  -8   7   7    5.99    6.30
   8  -7  -7   -0.00    6.01
   8  -7  -7    2.50    6.81
   8   7  -7   -0.00    4.63
   8   7  -7    0.09    4.45
  -8  -7   7    4.86    4.78
  -8   7   8   -4.80    6.07
   8  -7  -8   -0.00    5.16
   8  -7  -8    3.68    6.99
   8   7  -8   -0.00    5.06
   8   7  -8    4.97    5.27
  -8  -7   8    0.00    4.88
  -8   7   9   31.09   10.04
   8  -7  -9   12.38    7.87
   8  -7  -9   31.50   11.14
   8   7  -9   21.13    7.48
  -8  -7   9   43.62    9.57
  -8   7  10    1.47    5.69
   8  -7 -10    0.53    5.60
   8  -7 -10   14.63    9.20
   8   7 -10   12.16    5.78
  -8  -7  10    8.96    5.59
  -8   7  11   25.62    9.68
   8  -7 -11   18.39    8.31
   8  -7 -11   30.36   11.35
   8   7 -11   16.78    7.47
  -8  -7  11   39.40    9.70
  -8   7  12    0.00    6.02
   8  -7 -12    0.00    5.62
   8   7 -12    0.75    4.53
  -8  -7  12   12.16    7.25
  -8   7  13    8.81    7.39
   8   7 -13    5.79    6.64
  -8   7  14    9.72    7.38
   8   7 -14    8.69    5.26
  -8   7  15   53.07   12.93
   8   7 -15   37.52    9.92
  -8   7  16    0.39    6.48
   8   7 -16    0.00    5.98
  -8  -7  16   -0.00    6.68
  -8   7  17    9.68    7.39
   8   7 -17    0.00    6.10
  -8  -7  17    9.91    7.15
  -8   7  18   -0.00    5.87
   8   7 -18    0.89    5.63
  -8  -7  18    0.63    5.42
  -8   7  19    2.04    6.12
   8   7 -19    2.12    5.39
  -8  -7  19    1.68    6.09
  -8   7  20    9.89    7.19
   8   7 -20    6.71    5.83
  -8  -7  20   -0.00    6.52
  -8   7  21   23.38    9.55
   8   7 -21   14.49    6.99
  -8  -7  21   16.61    9.37
  -8   7  22    0.00    5.47
   8   7 -22    2.95    5.30
  -8  -7  22   10.47    7.27
  -8   7  23    0.00    7.16
   8   7 -23   -0.00    4.17
  -8  -7  23    4.20    7.30
  -8   7  24    6.20    6.34
  -8  -7  24    0.00    6.87
  -8   7  25    8.53    6.89
   8   7 -25    3.12    5.95
  -8  -7  25    7.42    8.04
  -8   7  26    3.84    5.49
   8   7 -26    9.89    7.18
  -8  -7  26    0.00    6.79
  -8   7  27    3.94    7.39
   8   7 -27    0.00    6.27
  -8  -7  27   -0.00    7.77
  -8   7  28    1.85    5.74
   8   7 -28    0.00    5.57
  -8  -7  28   -0.00    7.28
  -8   7  29    1.52    5.43
   8   7 -29    3.11    6.44
  -8  -7  29    0.31    7.47
  -8   7  30    2.74    6.95
   8   7 -30    9.05    7.90
  -8  -7  30    0.34    8.31
  -8   7  31    4.08    6.01
   8   7 -31    6.12    7.35
  -8  -7  31    9.77    9.84
  -8   7  32    0.00    5.77
   8   7 -32   -0.00    7.60
  -8  -7  32    4.62    7.52
  -8   7  33    0.56    6.42
   8   7 -33    1.41    7.64
  -8  -7  33   -0.00    7.88
   8   7 -34    0.00    7.43
  -8   8   1   65.64   14.27
   8  -8  -1   35.11   11.79
   8   8  -1   29.97    6.56
  -8   8   2    2.99    6.67
   8  -8  -2   -0.00    6.11
   8   8  -2    1.05    3.34
   8  -8  -3    6.93    7.33
   8   8  -3   26.22    6.35
   8  -8  -4    5.80    7.22
   8   8  -4   11.75    5.43
   8  -8  -5    4.61    7.19
   8  -8  -5    3.53    7.37
   8   8  -5    4.08    4.45
   8  -8  -6    0.55    6.56
   8  -8  -6   -0.00    7.78
   8   8  -6    4.67    4.77
  -8  -8   6    2.89    4.39
  -8   8   7   82.79   15.94
   8  -8  -7   56.76   13.88
   8  -8  -7  104.60   18.39
   8   8  -7   71.44   11.63
  -8  -8   7   48.14   10.43
  -8   8   8   -0.00    5.89
   8  -8  -8    0.00    5.23
   8  -8  -8    9.01    8.17
   8   8  -8    0.88    3.91
  -8  -8   8    0.74    4.31
  -8   8   9    2.31    5.92
   8  -8  -9    2.37    6.09
   8   8  -9    0.00    4.29
  -8  -8   9    2.82    4.77
  -8   8  10   16.87    8.33
   8  -8 -10    5.60    6.73
   8   8 -10    0.91    4.09
  -8  -8  10    4.36    5.07
  -8   8  11    0.00    5.41
   8  -8 -11   11.83    7.51
   8   8 -11   -0.00    5.01
  -8  -8  11   -0.00    4.69
  -8   8  12    2.96    5.73
   8  -8 -12    0.00    4.80
   8   8 -12    2.36    5.23
  -8  -8  12    0.00    5.48
  -8   8  13   10.57    8.33
   8  -8 -13   36.63   11.10
   8   8 -13   17.74    8.09
  -8   8  14    0.00    6.58
   8   8 -14   -0.00    4.07
  -8   8  15    0.35    6.12
   8   8 -15    4.73    5.98
  -8  -8  15    1.01    5.44
  -8   8  16    2.97    6.97
   8   8 -16   -0.00    6.03
  -8  -8  16    7.78    7.22
  -8   8  17   37.77   11.67
   8   8 -17   12.78    7.56
  -8  -8  17   12.46    7.64
  -8   8  18    0.00    5.31
   8   8 -18    6.47    6.47
  -8  -8  18   -0.00    6.81
  -8   8  19    4.66    7.13
   8   8 -19    7.18    6.19
  -8  -8  19   18.47    9.02
  -8   8  20   -0.00    6.73
   8   8 -20   -0.00    5.97
  -8  -8  20    8.55    7.70
  -8   8  21    5.07    7.33
   8   8 -21    0.00    6.00
  -8  -8  21    2.17    7.34
  -8   8  22    1.64    5.96
   8   8 -22    3.57    5.46
  -8  -8  22   -0.00    6.41
  -8   8  23   11.81    8.43
   8   8 -23    6.22    6.25
  -8  -8  23   28.41   10.81
  -8   8  24   -0.00    6.60
   8   8 -24   -0.00    5.69
  -8  -8  24    0.10    6.10
  -8   8  25    3.31    6.17
   8   8 -25    8.06    6.87
  -8  -8  25   -0.00    7.26
  -8   8  26   -0.00    6.04
   8   8 -26    3.59    6.56
  -8  -8  26    4.21    7.14
  -8   8  27   10.31    8.09
   8   8 -27   -0.00    5.34
  -8  -8  27    0.00    8.14
  -8   8  28    0.97    6.38
   8   8 -28   -0.00    7.06
  -8  -8  28    0.09    7.70
  -8   8  29   17.81   10.38
   8   8 -29    0.00    5.85
  -8  -8  29    4.47    7.48
  -8   8  30   -0.00    7.45
   8   8 -30   -0.00    6.80
  -8  -8  30    5.88    7.13
  -8   8  31   -0.00    7.24
   8   8 -31    3.71    7.29
  -8  -8  31   -0.00    7.42
  -8   8  32   -0.00    6.98
   8   8 -32   -0.00    5.87
  -8  -8  32    3.67    9.05
  -8   8  33   -0.00    7.38
   8   8 -33    2.10    7.08
  -8  -8  33    0.00    7.04
   8   8 -34    0.66    6.67
   8   8 -35    7.08    9.13
   8  -9  -1   46.85   13.02
   8   9  -1   48.41    8.43
  -8   9   2    5.22    8.33
   8  -9  -2    3.82    6.24
   8   9  -2    5.74    3.85
  -8   9   3    0.15    7.04
   8  -9  -3   12.11    8.10
   8   9  -3   14.19    5.27
  -8   9   4    3.11    6.35
   8  -9  -4   18.94    9.26
   8   9  -4    0.00    3.82
  -8   9   5   31.77   11.54
   8  -9  -5   17.65    9.40
   8   9  -5   29.85    7.30
  -8   9   6    9.33    7.68
   8  -9  -6   -0.00    6.81
   8   9  -6    5.57    4.70
  -8   9   7    4.47    7.29
   8  -9  -7    5.68    6.71
   8   9  -7    5.10    5.03
  -8   9   8    0.00    6.20
  -8   9   8    8.64    7.28
   8  -9  -8    0.82    6.01
   8   9  -8    0.23    4.68
  -8   9   9   -0.00    6.11
  -8   9   9   13.27    8.12
   8  -9  -9    2.54    6.51
   8   9  -9    8.34    5.70
  -8   9  10    0.00    5.69
   8  -9 -10    1.88    6.54
   8   9 -10    1.49    4.99
  -8   9  11   77.71   15.16
   8  -9 -11   58.72   13.55
   8   9 -11   33.10    9.28
  -8   9  12   13.25    8.12
   8  -9 -12   -0.00    6.26
   8   9 -12   -0.00    4.61
  -8  -9  12   -0.00    6.15
  -8   9  13   -0.00    6.02
   8  -9 -13    1.60    4.28
   8   9 -13    0.00    4.81
  -8   9  14    5.73    6.09
   8  -9 -14    1.99    4.72
   8   9 -14    0.00    5.40
  -8   9  15   32.29   10.72
   8  -9 -15   14.16    7.85
   8   9 -15   25.09    8.39
  -8  -9  15   20.37    9.28
  -8   9  16   -0.00    5.40
   8   9 -16    3.70    4.52
  -8  -9  16    8.95    7.37
  -8   9  17    6.99    6.53
   8   9 -17    0.53    4.55
  -8  -9  17    2.48    6.23
  -8   9  18    1.30    6.73
   8   9 -18    0.97    5.41
  -8  -9  18    4.59    6.92
  -8   9  19   22.86    9.55
   8   9 -19   10.17    6.29
  -8  -9  19    8.85    7.92
  -8   9  20   -0.00    6.10
   8   9 -20    1.05    4.92
  -8  -9  20    0.00    7.52
  -8   9  21    8.34    8.42
   8   9 -21    7.10    6.18
  -8  -9  21    8.55    8.01
  -8   9  22    3.04    6.57
   8   9 -22    3.20    5.50
  -8  -9  22   -0.00    7.40
  -8   9  23    0.83    5.12
   8   9 -23    3.73    6.27
  -8  -9  23   -0.00    7.11
  -8   9  24    2.41    6.65
   8   9 -24   -0.00    4.87
  -8  -9  24    2.35    7.70
  -8   9  25    8.96    8.51
   8   9 -25    9.56    8.08
  -8  -9  25    2.81    6.84
  -8   9  26   -0.00    6.85
   8   9 -26    6.46    6.93
  -8  -9  26   10.27    8.88
  -8   9  27   -0.00    6.11
   8   9 -27    0.00    6.30
  -8  -9  27    0.02    6.68
  -8   9  28    6.76    6.85
   8   9 -28    2.23    6.03
  -8  -9  28   -0.00    6.72
  -8   9  29    2.16    6.72
   8   9 -29   -0.00    6.68
  -8  -9  29    2.55    7.82
  -8   9  30    7.82    8.70
   8   9 -30   -0.00    5.96
  -8  -9  30    4.07    8.80
  -8   9  31    4.54    7.79
   8   9 -31    0.00    6.40
  -8  -9  31    1.77    7.94
  -8   9  32    1.95    7.62
   8   9 -32   -0.00    6.54
  -8  -9  32   -0.00    7.21
   8   9 -33   -0.00    6.73
  -8  10   1   20.13    9.19
   8 -10  -1    6.14    8.24
   8  10  -1   13.87    4.92
  -8  10   2   -0.00    6.01
   8 -10  -2    0.00    6.97
   8  10  -2   -0.00    3.68
  -8  10   3   20.81    8.92
   8 -10  -3   27.99   10.01
   8  10  -3   26.48    6.44
  -8  10   4   -0.00    7.74
   8 -10  -4    4.05    7.37
   8  10  -4   11.84    5.09
  -8  10   5    0.04    5.29
   8 -10  -5    1.34    5.37
   8  10  -5    2.57    3.64
  -8  10   6   -0.00    6.14
   8 -10  -6   -0.00    7.45
   8  10  -6    0.00    3.61
  -8  10   7   44.20   12.85
   8 -10  -7   44.56   12.86
   8  10  -7   55.02    9.92
  -8  10   8    7.60    7.56
   8 -10  -8   -0.00    6.64
   8  10  -8   -0.00    3.52
  -8  10   9    0.32    6.34
   8 -10  -9    1.38    6.69
   8  10  -9    2.41    4.12
  -8  10  10    1.82    6.19
  -8  10  10    1.22    5.07
   8 -10 -10   -0.00    7.04
   8  10 -10    0.76    4.25
  -8  10  11    6.77    7.90
   8 -10 -11    8.18    7.35
   8  10 -11    5.56    5.39
  -8  10  12   -0.00    7.61
   8 -10 -12    0.00    7.16
   8  10 -12   -0.00    5.63
  -8  10  13   20.63    8.93
   8 -10 -13    9.01    8.69
   8  10 -13   22.22    7.69
  -8  10  14    1.44    5.00
   8 -10 -14   -0.00    5.08
   8  10 -14    0.32    3.67
  -8  10  15    3.37    7.29
   8 -10 -15   -0.00    5.18
   8  10 -15    0.00    5.10
  -8  10  16   -0.00    6.07
   8 -10 -16    4.19    6.29
   8  10 -16    5.68    5.75
  -8  10  17    9.34    7.86
   8 -10 -17   19.90    8.85
   8  10 -17   20.39    8.82
  -8  10  18    4.32    5.77
   8  10 -18    5.57    5.39
  -8 -10  18    1.47    6.38
  -8  10  19    5.30    6.06
   8  10 -19    2.57    5.10
  -8 -10  19    2.49    7.26
  -8  10  20    3.51    6.35
   8  10 -20    1.93    5.05
  -8 -10  20    0.00    6.02
  -8  10  21   12.37    8.98
   8  10 -21    8.63    6.93
  -8 -10  21   -0.00    6.14
  -8  10  22    6.18    7.66
   8  10 -22    5.29    6.11
  -8 -10  22   -0.00    7.18
  -8  10  23   11.82    7.47
   8  10 -23   -0.00    6.72
  -8 -10  23    1.76    7.87
  -8  10  24    0.00    4.47
   8  10 -24   -0.00    5.24
  -8 -10  24    0.00    6.20
  -8  10  25   -0.00    5.41
   8  10 -25    1.82    5.17
  -8 -10  25    0.00    7.46
  -8  10  26   -0.00    6.97
   8  10 -26    0.00    5.69
  -8 -10  26    0.59    7.40
  -8  10  27    5.91    7.34
   8  10 -27   10.67    7.32
  -8 -10  27    0.74    7.46
  -8  10  28    2.37    7.78
   8  10 -28    0.73    7.02
  -8 -10  28   -0.00    7.33
  -8  10  29   11.24    8.25
   8  10 -29   -0.00    6.48
  -8 -10  29    4.17    7.32
  -8  10  30   -0.00    6.17
   8  10 -30    7.09    6.84
  -8 -10  30    1.02    7.07
  -8  10  31   -0.00    8.04
  -8 -10  31    0.00    8.55
  -8  11   1   12.30    8.01
   8 -11  -1   19.17   11.39
   8  11  -1   22.32    5.58
  -8  11   2    4.44    6.61
   8 -11  -2   -0.00    5.98
   8  11  -2   12.17    4.71
  -8  11   3    3.19    7.00
   8 -11  -3    0.00    4.68
   8  11  -3    6.61    4.41
  -8  11   4    2.94    6.12
   8 -11  -4   -0.00    4.66
   8  11  -4    0.00    3.14
  -8  11   5   19.91    9.00
   8 -11  -5    7.08    6.43
   8  11  -5   13.57    5.34
  -8  11   6   -0.00    5.39
   8 -11  -6    0.00    6.24
   8  11  -6    0.00    3.35
  -8  11   7    0.00    6.31
   8 -11  -7    6.50    7.34
   8  11  -7    0.27    3.30
  -8  11   8    4.12    7.52
   8 -11  -8    4.17    7.33
   8  11  -8    0.05    4.48
  -8  11   9   20.28    9.89
   8 -11  -9   13.39    8.46
   8  11  -9    9.68    5.84
  -8  11  10    5.40    7.81
   8 -11 -10   -0.00    7.25
   8  11 -10    1.70    4.45
  -8  11  11    3.60    6.54
   8 -11 -11    7.27    6.97
   8  11 -11    4.18    5.58
  -8  11  12    0.00    6.08
  -8  11  12   -0.00    5.61
   8 -11 -12    1.88    6.15
   8  11 -12   -0.00    5.59
  -8  11  13   -0.00    5.61
   8 -11 -13    0.00    5.87
   8  11 -13    0.32    4.67
  -8  11  14    4.17    5.99
   8 -11 -14    2.41    6.09
   8  11 -14    7.26    5.58
  -8  11  15   34.08   11.39
   8 -11 -15   14.15    9.90
   8  11 -15   19.11    8.09
  -8  11  16   -0.00    5.70
   8 -11 -16    2.84    7.42
   8  11 -16   -0.00    4.93
  -8  11  17    3.81    6.58
   8 -11 -17    4.99    6.52
   8  11 -17    1.92    5.06
  -8  11  18   -0.00    6.03
   8 -11 -18   -0.00    5.10
   8  11 -18   -0.00    5.95
  -8  11  19   11.51    7.76
   8 -11 -19    3.52    6.00
   8  11 -19    7.64    6.36
  -8  11  20   -0.00    5.05
   8 -11 -20    0.00    5.46
   8  11 -20    1.11    5.89
  -8  11  21    0.00    6.72
   8  11 -21    0.00    5.37
  -8  11  22    1.28    6.20
   8  11 -22   -0.00    5.14
  -8  11  23   -0.00    5.66
   8  11 -23    3.34    5.75
  -8  11  24   -0.00    6.38
   8  11 -24    4.44    6.03
  -8  11  25    5.04    8.17
   8  11 -25   17.22    8.29
  -8 -11  25    4.49    7.81
  -8  11  26    0.00    6.98
   8  11 -26   -0.00    4.46
  -8 -11  26    9.56    9.52
  -8  11  27    4.76    6.76
   8  11 -27   -0.00    5.80
  -8 -11  27   -0.00    7.73
  -8  11  28    3.25    7.78
  -8 -11  28    1.67    7.08
  -8  11  29    0.00    7.32
  -8 -11  29   14.77   10.32
  -8 -11  30   -0.00    7.89
  -8 -11  31   -0.00    8.45
  -8  12   1   -0.00    7.44
   8 -12  -1    1.85    5.45
   8  12  -1   -0.00    3.20
  -8  12   2   -0.00    5.63
   8 -12  -2    0.00    5.68
   8  12  -2   -0.00    3.32
  -8  12   3    8.03    6.82
   8 -12  -3   10.00    8.11
   8  12  -3   20.49    6.47
  -8  12   4   -0.00    6.82
   8 -12  -4    5.34    6.99
   8  12  -4   -0.00    3.62
  -8  12   5   -0.00    5.98
   8 -12  -5    4.19    6.03
   8  12  -5    0.83    3.80
  -8  12   6    3.72    6.85
   8 -12  -6   -0.00    4.99
   8  12  -6    2.00    4.38
  -8  12   7   17.66    8.93
   8 -12  -7    2.93    6.98
   8  12  -7   13.48    5.87
  -8  12   8    8.00    7.57
   8 -12  -8   -0.00    6.30
   8  12  -8    6.81    5.50
  -8  12   9    0.00    5.70
   8 -12  -9   16.07    8.29
   8  12  -9   12.42    6.24
  -8  12  10    3.55    5.84
   8 -12 -10   -0.00    6.97
   8  12 -10    1.16    4.16
  -8  12  11    5.90    7.36
   8 -12 -11    7.36    7.45
   8  12 -11    2.00    5.24
  -8  12  12   -0.00    4.88
   8 -12 -12    2.78    6.14
   8  12 -12   -0.00    4.28
  -8  12  13    9.57    8.96
   8 -12 -13   17.70    9.66
   8  12 -13    3.94    5.68
  -8  12  14   -0.00    6.11
   8 -12 -14    2.09    6.98
   8  12 -14    1.79    5.03
  -8  12  15   -0.00    6.15
   8 -12 -15   -0.00    6.76
   8  12 -15    0.67    4.86
  -8  12  16   -0.00    6.37
   8 -12 -16   -0.00    5.68
   8  12 -16    0.00    6.24
  -8  12  17    0.00    6.32
   8 -12 -17   -0.00    7.26
   8  12 -17   -0.00    5.83
  -8  12  18    0.06    6.05
   8 -12 -18    0.49    5.61
   8  12 -18    0.00    5.33
  -8  12  19   10.00    7.76
   8 -12 -19    6.60    6.57
   8  12 -19    8.43    6.22
  -8  12  20    0.00    6.28
   8 -12 -20   -0.00    5.44
   8  12 -20    0.00    5.16
  -8  12  21    6.18    7.71
   8 -12 -21   -0.00    6.82
   8  12 -21    0.00    6.57
  -8  12  22   -0.00    6.48
   8 -12 -22    0.06    6.09
   8  12 -22   -0.00    5.68
  -8  12  23   -0.00    6.10
   8 -12 -23    3.09    7.67
   8  12 -23    2.44    5.87
  -8  12  24   10.31    8.18
   8  12 -24    4.99    6.03
  -8  12  25    3.12    6.39
  -8  12  26    0.00    5.19
  -8  12  27    5.37    7.01
  -8  12  28    0.31    6.32
  -8  13   1    6.51    7.70
   8 -13  -1    2.76    6.04
   8  13  -1    0.00    3.59
  -8  13   2    0.00    7.00
   8 -13  -2   -0.00    6.47
   8  13  -2    1.56    4.05
  -8  13   3    0.69    6.09
   8 -13  -3    0.82    5.57
   8  13  -3   -0.00    3.58
  -8  13   4    8.09    7.80
   8 -13  -4    0.00    6.70
   8  13  -4    0.00    4.44
  -8  13   5   15.19    9.58
   8 -13  -5    8.22    8.55
   8  13  -5   22.00    6.49
  -8  13   6   -0.00    6.46
   8 -13  -6    7.47    7.73
   8  13  -6   -0.00    3.97
  -8  13   7    0.00    6.44
   8 -13  -7    7.36    7.37
   8  13  -7    0.00    4.36
  -8  13   8    4.43    6.62
   8 -13  -8    4.38    6.64
   8  13  -8    1.30    4.18
  -8  13   9    5.53    6.40
   8 -13  -9    0.00    4.63
   8  13  -9   -0.00    4.36
  -8  13  10   -0.00    6.67
   8 -13 -10    6.88    7.89
   8  13 -10    4.43    4.97
  -8  13  11    0.00    7.13
   8 -13 -11    0.00    8.12
   8  13 -11    4.61    5.15
  -8  13  12    0.02    6.78
   8 -13 -12   -0.00    7.16
   8  13 -12   -0.00    4.48
  -8  13  13    0.66    6.18
   8 -13 -13    7.49    7.35
   8  13 -13    1.52    5.05
  -8  13  14    3.74    6.07
   8 -13 -14    5.77    7.08
   8  13 -14    1.46    4.91
  -8  13  15    1.77    6.70
   8 -13 -15   -0.00    7.17
   8  13 -15    7.22    5.73
  -8  13  16    1.74    6.72
   8 -13 -16    3.27    6.70
   8  13 -16   -0.00    5.60
  -8  13  17    0.00    6.89
   8 -13 -17   -0.00    4.83
   8  13 -17    0.00    5.39
  -8  13  18   -0.00    6.33
   8 -13 -18    4.41    6.12
   8  13 -18   -0.00    5.84
  -8  13  19   11.15    8.84
   8 -13 -19   -0.00    7.04
   8  13 -19   -0.00    4.98
  -8  13  20    3.81    7.31
   8 -13 -20    0.44    6.43
   8  13 -20    7.06    5.72
  -8  13  21    8.25    7.93
   8 -13 -21    0.70    6.60
  -8  13  22    2.75    6.88
   8 -13 -22    0.98    5.70
  -8  13  23   11.83    8.82
   8 -13 -23   -0.00    5.59
  -8  13  24   -0.00    6.33
   8 -13 -24    2.02    5.37
  -8  13  25    5.52    7.89
   8 -13 -25    5.13    7.37
  -8  13  26    0.00    7.66
   8 -13 -26    3.19    5.34
   8 -13 -27   -0.00    5.31
  -8  14   1    3.28    7.94
   8 -14  -1   -0.00    6.79
   8  14  -1   10.56    4.45
  -8  14   2    1.03    7.67
   8 -14  -2   13.59    8.47
   8  14  -2    1.21    3.79
  -8  14   3   13.78    9.52
   8 -14  -3    0.00    4.85
   8  14  -3   -0.00    3.92
  -8  14   4    5.07    7.15
   8 -14  -4    1.67    6.65
   8  14  -4   -0.00    4.33
  -8  14   5   -0.00    6.30
   8 -14  -5   -0.00    6.34
   8  14  -5    0.13    3.80
  -8  14   6    1.09    6.92
   8 -14  -6    6.18    6.60
   8  14  -6   -0.00    4.12
  -8  14   7   -0.00    7.98
   8 -14  -7    6.91    7.21
   8  14  -7    0.77    4.66
  -8  14   8    5.76    7.17
   8 -14  -8   -0.00    5.53
   8  14  -8    7.05    5.38
  -8  14   9   -0.00    6.65
   8 -14  -9   -0.00    5.72
   8  14  -9    1.51    4.19
  -8  14  10    6.04    6.30
   8 -14 -10    1.82    5.95
   8  14 -10    1.70    5.30
  -8  14  11    0.94    6.47
   8 -14 -11   -0.00    6.26
   8  14 -11   -0.00    4.66
  -8  14  12   -0.00    6.67
   8 -14 -12    3.77    7.67
   8  14 -12    0.00    4.55
  -8  14  13    6.95    8.95
   8 -14 -13    2.98    6.83
   8  14 -13   -0.00    5.40
  -8  14  14   -0.00    6.90
   8 -14 -14    4.46    6.78
   8  14 -14    5.06    5.55
  -8  14  15   -0.00    5.39
   8 -14 -15    1.53    6.90
   8  14 -15    0.00    4.52
  -8  14  16    0.00    6.20
   8 -14 -16    3.74    8.34
   8  14 -16   -0.00    5.80
  -8  14  17   11.08    8.19
   8 -14 -17    0.77    6.28
   8 -14 -18    3.56    6.97
  -8  14  19   -0.00    7.57
   8 -14 -19   19.21    9.41
  -8  14  20    0.00    7.27
   8 -14 -20    0.00    7.38
  -8  14  21   -0.00    7.19
   8 -14 -21    2.07    6.88
  -8  14  22    3.62    7.17
   8 -14 -22   -0.00    6.52
  -8  14  23    0.67    6.06
   8 -14 -23    4.83    8.10
  -8  14  24   -0.00    7.17
  -8  15   1   -0.00    5.48
   8 -15  -1    7.95    9.45
   8  15  -1    5.47    4.29
  -8  15   2    0.48    7.44
   8 -15  -2   -0.00    6.45
   8  15  -2    0.87    3.87
  -8  15   3   -0.00    6.75
   8 -15  -3    0.00    6.44
   8  15  -3   -0.00    4.04
  -8  15   4    0.86    6.51
   8 -15  -4    7.05    7.10
   8  15  -4    0.73    3.58
  -8  15   5    5.49    7.57
   8 -15  -5    4.01    6.90
   8  15  -5    7.06    4.75
  -8  15   6   -0.00    8.08
   8 -15  -6    0.00    6.42
   8  15  -6    1.22    3.94
  -8  15   7    1.82    6.01
   8 -15  -7    9.40    8.12
   8  15  -7    2.13    4.27
  -8  15   8   -0.00    5.53
   8 -15  -8    5.47    6.70
   8  15  -8    2.10    4.49
  -8  15   9    1.25    7.15
   8 -15  -9    7.15    8.46
   8  15  -9   -0.00    4.46
  -8  15  10   -0.00    5.59
   8 -15 -10    4.88    6.33
   8  15 -10    5.67    5.08
  -8  15  11    0.00    5.29
   8 -15 -11   -0.00    5.88
   8  15 -11    0.00    4.93
  -8  15  12    1.30    7.28
   8 -15 -12   -0.00    5.15
  -8  15  13   -0.00    7.03
   8 -15 -13    0.71    5.74
  -8  15  14   -0.00    5.62
   8 -15 -14    2.43    6.69
  -8  15  15    6.99    8.83
   8 -15 -15    1.05    6.66
   8 -15 -16   -0.00    7.57
   8 -15 -17    2.46    7.60
   8 -15 -18    0.44    6.49
   8 -15 -19    3.19    7.19
  -8  16   1   11.17    8.32
   8 -16  -1   -0.00    7.59
   8  16  -1    1.66    3.48
  -8  16   2    6.40    7.79
   8 -16  -2    5.91    7.34
   8  16  -2    0.00    3.67
  -8  16   3    4.36    8.31
   8 -16  -3    3.54    8.08
   8  16  -3    0.81    3.94
  -8  16   4   -0.00    7.45
   8 -16  -4   -0.00    7.02
   8  16  -4    5.60    4.46
  -8  16   5    0.00    6.48
   8 -16  -5   -0.00    5.76
   8  16  -5    0.00    4.17
  -8  16   6   -0.00    6.03
   8 -16  -6    4.71    8.59
   8  16  -6    6.78    4.83
  -8  16   7   -0.00    4.99
   8 -16  -7    0.00    6.65
  -8  16   8    0.33    5.63
   8 -16  -8   -0.00    6.62
  -8  16   9    1.98    5.80
   8 -16  -9    3.48    6.32
   8 -16 -10    5.47    6.19
   8 -16 -11   -0.00    6.71
   8 -16 -12    5.70    7.02
   8 -16 -13    5.57    7.41
   8 -16 -14    0.01    5.14
   8 -17  -1   -0.00    5.96
   8 -17  -2    5.21    8.20
   8 -17  -3   -0.00    7.78
   8 -17  -4   -0.00    6.84
   8 -17  -5    8.31    8.54
   8 -17  -6   -0.00    7.01
   8 -17  -7    0.97    6.37
   8 -17  -8    4.60    7.69
   8 -17  -9    0.00    7.16
  -7   0   1  760.67   60.15
  -7   0   1  747.91   60.03
  -7   0   1  771.17   58.47
   7   0  -1  739.73   59.94
   7   0  -1  420.30   55.24
   7   0  -1  711.79   59.38
  -7   0   2   -0.00    4.03
  -7   0   2   -0.00    4.01
  -7   0   2    0.00    3.69
   7   0  -2   -0.00    3.61
   7   0  -2   -0.00    4.30
  -7   0   3   11.76    6.20
  -7   0   3    8.10    4.98
   7   0  -3    2.47    4.33
   7   0  -3    3.34    4.54
  -7   0   4    0.00    3.65
   7   0  -4    0.00    3.89
   7   0  -4    1.56    5.58
  -7   0   5   27.49    7.62
   7   0  -5   55.25    9.55
   7   0  -5   28.13    8.34
  -7   0   6    6.68    4.88
   7   0  -6   -0.00    3.48
   7   0  -6   -0.00    4.47
  -7   0   7  333.33   32.96
   7   0  -7  303.88   31.46
   7   0  -7  298.49   32.61
  -7   0   8    2.16    4.45
   7   0  -8   -0.00    5.26
  -7   0   9    6.88    6.19
   7   0  -9    8.58    6.12
  -7   0  10    3.61    4.82
   7   0 -10   -0.00    4.77
  -7   0  11  243.96   28.36
   7   0 -11  263.82   29.43
  -7   0  12    0.74    3.67
   7   0 -12   -0.00    4.35
  -7   0  13   62.52   13.08
   7   0 -13   90.95   15.27
   7   0 -14    0.19    4.94
   7   0 -15    8.86    7.09
   7   0 -16    0.57    5.53
  -7   0  17  363.36   39.62
   7   0 -17  380.24   40.72
  -7   0  18    7.48    6.19
   7   0 -18   -0.00    6.02
  -7   0  19    0.25    6.29
   7   0 -19   24.96    9.94
  -7   0  20    3.35    6.45
   7   0 -20   -0.00    5.73
  -7   0  21    0.00    6.67
   7   0 -21    0.00    6.04
  -7   0  22    5.49    6.26
   7   0 -22    0.00    6.17
  -7   0  23   38.55   11.95
  -7   0  24   -0.00    6.99
  -7   0  25    1.94    7.43
  -7   0  26   -0.00    6.60
  -7   0  27   37.25   11.87
  -7   0  28    0.00    6.74
  -7   0  29    6.70    7.77
  -7   0  30    3.58    6.93
  -7   0  31    9.49    8.99
  -7   0  32   -0.00    7.30
  -7   0  33   18.96   10.40
  -7   0  34    0.91    6.80
  -7   0  35    3.64    7.65
  -7   0  36    4.35    7.89
  -7   0  37   12.20    8.56
  -7   1   1    0.00    4.22
  -7   1   1    5.90    5.35
  -7   1   1    0.00    3.85
   7  -1  -1    0.00    4.36
   7  -1  -1    2.20    4.48
   7  -1  -1    0.00    4.74
   7   1  -1    0.00    3.72
   7   1  -1    8.14    5.55
  -7  -1   1    3.47    4.24
  -7   1   2   29.14    8.32
  -7   1   2   40.33    9.03
  -7   1   2   32.64    8.17
   7  -1  -2   40.01    9.04
   7  -1  -2   24.29    6.99
   7  -1  -2   37.41    9.14
   7   1  -2   23.57    6.75
   7   1  -2   25.42    7.29
  -7  -1   2   36.04    8.30
  -7  -1   2   25.90    6.97
  -7   1   3  239.19   26.99
  -7   1   3  278.83   27.04
   7  -1  -3  254.61   26.40
   7  -1  -3  249.63   27.48
   7   1  -3  255.80   25.91
   7   1  -3  237.16   26.47
  -7  -1   3  227.81   25.95
  -7   1   4    0.00    3.62
  -7   1   4    1.70    4.40
   7  -1  -4    2.38    5.22
   7  -1  -4   -0.00    4.50
   7   1  -4    1.45    3.46
   7   1  -4    1.19    3.72
  -7  -1   4    1.65    3.47
  -7   1   5   52.75   11.05
  -7   1   5   66.18   11.14
   7  -1  -5   90.56   12.86
   7  -1  -5   83.09   13.18
   7   1  -5   53.72   10.13
   7   1  -5   77.01   12.42
  -7  -1   5   58.92   11.00
  -7   1   6    0.00    3.53
  -7   1   6    6.53    4.63
   7  -1  -6   -0.00    4.56
   7  -1  -6    1.54    4.25
   7   1  -6    1.66    4.09
   7   1  -6    2.60    5.14
  -7  -1   6    1.21    3.57
  -7   1   7   30.30    8.25
   7  -1  -7   28.83    8.88
   7   1  -7   35.06    7.70
   7   1  -7   17.80    7.15
  -7  -1   7   11.37    6.19
  -7   1   8   15.88    6.46
   7  -1  -8   17.93    7.20
   7   1  -8   12.84    6.05
   7   1  -8   23.06    7.67
  -7  -1   8    8.51    5.17
  -7   1   9  278.25   29.93
   7  -1  -9  267.82   30.10
   7   1  -9  263.09   29.40
  -7  -1   9  262.32   29.02
  -7   1  10   19.70    7.23
   7  -1 -10   15.26    6.75
   7   1 -10   10.45    5.98
  -7  -1  10    8.06    6.29
  -7   1  11   66.90   13.26
   7  -1 -11   64.83   12.72
   7   1 -11   54.32   11.52
  -7  -1  11   74.90   13.07
  -7   1  12    3.48    5.01
   7  -1 -12    0.00    5.37
   7   1 -12   -0.00    4.81
  -7  -1  12   -0.00    3.72
  -7   1  13  126.76   18.77
   7  -1 -13  114.86   18.68
   7   1 -13  144.83   19.91
  -7  -1  13  149.59   19.58
   7  -1 -14    3.87    5.83
   7   1 -14    0.00    5.91
  -7  -1  14   10.01    6.83
   7  -1 -15   73.73   15.36
   7   1 -15  115.27   17.08
   7  -1 -16   22.54    8.30
   7   1 -16   23.60    8.90
  -7   1  17    9.06    7.32
   7  -1 -17    4.95    5.89
   7   1 -17   10.52    7.08
  -7  -1  17    8.18    6.84
  -7   1  18    1.83    5.62
   7  -1 -18   -0.00    6.22
   7   1 -18   -0.00    5.73
  -7  -1  18    4.80    6.75
  -7   1  19  129.95   19.83
   7  -1 -19  101.14   18.90
  -7  -1  19  135.07   20.17
  -7   1  20    2.78    6.58
   7  -1 -20    3.70    7.10
  -7  -1  20   17.21    7.65
  -7   1  21   12.60    8.14
   7  -1 -21   60.29   14.23
  -7  -1  21   24.79   10.03
  -7   1  22   -0.00    6.54
   7  -1 -22    0.99    6.70
  -7  -1  22    1.24    6.86
  -7   1  23    0.47    5.50
   7  -1 -23   31.20   10.52
  -7  -1  23   20.32   10.25
  -7   1  24    5.65    7.14
   7  -1 -24    6.62    7.01
  -7  -1  24    2.96    7.05
  -7   1  25   29.87   11.30
   7  -1 -25   19.54    9.66
   7   1 -25   47.87   14.41
  -7  -1  25   35.03   11.22
  -7   1  26    0.00    7.32
   7   1 -26    0.91    5.82
  -7  -1  26   10.86    6.60
  -7   1  27   -0.00    8.12
   7   1 -27    5.23    7.18
  -7  -1  27    4.95    7.51
  -7   1  28   -0.00    7.48
   7   1 -28    1.89    5.94
  -7  -1  28    2.71    6.23
  -7   1  29    8.15    9.22
   7   1 -29    5.51    8.03
  -7  -1  29   38.20   11.77
  -7   1  30    0.00    6.74
  -7  -1  30    9.69    6.93
  -7   1  31   19.86    9.54
  -7  -1  31   12.50    9.78
  -7   1  32   -0.00    5.99
  -7  -1  32    0.00    5.30
  -7   1  33    0.69    7.73
  -7  -1  33   -0.00    7.88
  -7   1  34    0.00    8.47
  -7  -1  34   -0.00    6.76
  -7   1  35    0.00    8.60
  -7  -1  35    9.21    8.37
  -7   1  36   -0.00    8.58
  -7  -1  36    3.37    7.35
  -7   1  37    6.27    8.88
  -7  -1  37    0.60    6.22
  -7   2   1   42.72   10.55
  -7   2   1   42.79    9.75
  -7   2   1   41.66    9.47
   7  -2  -1   51.60   10.86
   7  -2  -1   55.70    9.77
   7  -2  -1   46.08   10.12
   7   2  -1   32.37    7.36
   7   2  -1   51.50    9.57
  -7  -2   1   60.98    9.78
  -7  -2   1   47.33    8.69
  -7   2   2   20.20    7.35
  -7   2   2   48.63   10.09
  -7   2   2   41.06    9.06
   7  -2  -2   42.83    9.18
   7  -2  -2   35.79    8.38
   7  -2  -2   49.55   10.09
   7   2  -2   38.38    7.67
  -7  -2   2   25.83    7.21
  -7  -2   2   43.18    7.92
  -7   2   3   10.52    6.06
  -7   2   3    8.84    5.89
  -7   2   3   12.09    5.77
   7  -2  -3    3.33    4.64
   7  -2  -3    3.53    4.28
   7  -2  -3    4.94    4.53
   7   2  -3   11.00    4.84
   7   2  -3    3.75    5.28
  -7  -2   3    3.30    3.71
  -7   2   4    1.03    4.15
  -7   2   4    0.00    4.48
   7  -2  -4    2.35    4.94
   7   2  -4    5.56    4.42
   7   2  -4    2.32    4.27
  -7  -2   4    0.00    4.39
  -7   2   5  262.85   28.14
  -7   2   5  268.84   27.51
   7  -2  -5  241.28   28.10
   7   2  -5  237.59   25.64
   7   2  -5  234.81   26.31
  -7  -2   5  247.53   26.36
  -7   2   6   14.17    6.26
  -7   2   6   16.25    5.90
   7  -2  -6    7.80    5.63
   7   2  -6   14.89    6.02
   7   2  -6   17.02    6.53
  -7  -2   6   14.84    5.89
  -7   2   7  257.84   26.71
  -7   2   7  216.53   24.72
   7  -2  -7  218.94   25.95
   7   2  -7  217.26   24.10
   7   2  -7  172.41   23.30
  -7  -2   7  236.10   24.92
  -7   2   8    0.00    5.51
  -7   2   8   11.45    5.76
   7  -2  -8    7.67    6.02
   7   2  -8    0.00    4.75
   7   2  -8    1.56    4.61
  -7  -2   8    7.48    5.14
  -7   2   9   43.51   10.86
  -7   2   9   65.25   11.51
   7  -2  -9   58.85   12.30
   7   2  -9   56.63   10.99
   7   2  -9   65.47   11.62
  -7  -2   9   49.61   10.73
  -7   2  10   18.37    7.57
   7  -2 -10   11.28    6.98
   7   2 -10    5.68    5.68
  -7  -2  10   15.80    6.30
  -7   2  11  148.98   19.66
   7  -2 -11  142.48   19.85
   7   2 -11  113.34   17.38
  -7  -2  11  127.43   17.69
  -7   2  12   20.55    7.71
   7  -2 -12   31.07    9.25
   7   2 -12   25.70    9.04
  -7  -2  12   56.02   10.77
   7  -2 -13   30.87    9.95
   7   2 -13   43.02   10.39
  -7  -2  13   57.56   11.50
   7  -2 -14    6.48    6.04
   7   2 -14    3.98    5.16
  -7  -2  14    4.79    5.87
   7  -2 -15   21.00    8.44
   7   2 -15   21.01    8.04
  -7   2  16   43.78   11.88
   7  -2 -16   45.08   11.94
  -7   2  17   30.49   10.17
   7  -2 -17   44.08   12.09
  -7   2  18   38.98   10.55
   7  -2 -18   34.16   10.87
  -7  -2  18   38.73   11.04
  -7   2  19    5.91    5.73
   7  -2 -19   -0.00    5.86
  -7  -2  19    6.30    7.19
  -7   2  20   11.55    7.45
   7  -2 -20    3.08    5.82
  -7  -2  20    4.15    5.75
  -7   2  21   40.92   11.46
   7  -2 -21   65.65   14.45
  -7  -2  21   36.75   12.05
  -7   2  22    0.10    5.82
   7  -2 -22    8.32    8.10
   7   2 -22    0.39    5.82
  -7  -2  22    9.66    7.57
  -7   2  23   23.67   10.53
   7  -2 -23   18.70    9.85
   7   2 -23   33.52   11.52
  -7  -2  23   25.44   10.80
  -7   2  24    0.00    6.59
   7  -2 -24    7.20    7.36
   7   2 -24    0.20    5.82
  -7  -2  24    0.00    7.49
  -7   2  25    0.00    7.53
   7   2 -25    3.54    7.03
  -7  -2  25    5.43    7.24
  -7   2  26    0.05    5.64
   7   2 -26    3.53    6.45
  -7  -2  26    1.56    5.64
  -7   2  27   13.28    9.29
   7   2 -27   26.77   10.39
  -7  -2  27    3.15    7.63
  -7   2  28   -0.00    5.30
   7   2 -28    8.97    8.83
  -7  -2  28    8.28    7.30
  -7   2  29    6.48    8.17
   7   2 -29    0.00    7.27
  -7  -2  29   -0.00    7.84
  -7   2  30   -0.00    7.28
   7   2 -30    6.42    7.20
  -7  -2  30   -0.00    5.71
  -7   2  31    4.84    6.80
  -7  -2  31    7.92    7.94
  -7   2  32    0.00    6.76
  -7  -2  32   -0.00    7.19
  -7   2  33    5.82    8.13
  -7  -2  33    8.20    7.49
  -7   2  34   -0.00    7.60
  -7  -2  34    4.63    7.01
  -7   2  35    0.63    5.69
  -7  -2  35    0.75    5.31
  -7   2  36    0.72    6.98
  -7  -2  36   -0.00    6.16
  -7   2  37    0.00    8.39
  -7   3   1    1.33    5.46
  -7   3   1   -0.00    3.98
  -7   3   1   -0.00    4.22
   7  -3  -1   -0.00    4.37
   7  -3  -1   -0.00    5.21
   7   3  -1   -0.00    3.19
   7   3  -1    0.05    3.35
  -7  -3   1   -0.00    3.26
  -7  -3   1    0.60    2.71
  -7   3   2  163.24   19.83
  -7   3   2  107.40   17.26
  -7   3   2  150.59   18.10
   7  -3  -2  147.59   18.98
   7  -3  -2  149.27   19.30
   7   3  -2  117.41   14.99
   7   3  -2  108.64   15.51
  -7  -3   2  145.65   16.26
  -7  -3   2  111.38   14.47
  -7   3   3   37.72    9.81
  -7   3   3   44.03   10.45
  -7   3   3   49.38   10.37
   7  -3  -3   26.34    8.60
   7  -3  -3   73.02   12.41
   7   3  -3   64.31    9.54
   7   3  -3   38.76    8.50
  -7  -3   3   38.61    8.12
  -7   3   4    2.95    4.48
  -7   3   4   11.23    6.00
   7  -3  -4    8.58    5.37
   7  -3  -4    7.40    5.87
   7   3  -4    7.66    5.03
   7   3  -4    5.86    4.52
  -7  -3   4    6.12    4.64
  -7   3   5   79.52   13.98
  -7   3   5   72.89   13.18
   7  -3  -5   78.46   14.06
   7   3  -5   81.12   12.54
   7   3  -5   81.39   12.68
  -7  -3   5  109.00   13.77
  -7   3   6   14.63    6.85
  -7   3   6    8.92    6.26
   7  -3  -6   10.64    6.66
   7   3  -6   16.57    5.75
   7   3  -6   11.09    6.07
  -7  -3   6    6.78    5.06
  -7   3   7    3.73    5.57
  -7   3   7    3.84    5.22
   7  -3  -7    1.80    5.02
   7   3  -7    2.79    4.51
   7   3  -7    4.25    4.99
  -7  -3   7    6.95    4.57
  -7   3   8   -0.00    3.97
  -7   3   8    1.73    5.31
   7  -3  -8   -0.00    3.94
   7   3  -8    7.56    5.34
   7   3  -8    4.92    4.22
  -7  -3   8    1.94    4.33
  -7   3   9  190.41   23.92
  -7   3   9  234.86   24.87
   7  -3  -9  212.78   25.73
   7   3  -9  211.05   23.35
   7   3  -9  198.87   23.27
  -7  -3   9  149.21   21.48
  -7   3  10   70.43   13.38
  -7   3  10   80.67   13.21
   7  -3 -10   55.64   12.51
   7   3 -10   55.06   11.34
  -7  -3  10   60.51   11.59
  -7   3  11    0.00    5.12
   7  -3 -11    5.77    5.51
   7   3 -11    5.79    5.82
  -7  -3  11    6.64    5.29
  -7   3  12   -0.00    5.07
   7  -3 -12    1.97    6.08
   7   3 -12    4.01    5.15
  -7  -3  12    2.12    4.73
   7  -3 -13   54.26   12.96
  -7  -3  13   81.80   13.78
   7  -3 -14   85.09   15.75
  -7  -3  14   82.81   14.81
  -7   3  15   96.47   16.95
   7  -3 -15  127.95   19.62
  -7   3  16   15.82    7.85
   7  -3 -16   17.56    8.69
  -7   3  17   10.99    7.35
   7  -3 -17   -0.00    5.58
  -7   3  18   26.83    9.49
   7  -3 -18   25.64    9.79
  -7  -3  18   17.21    8.51
  -7   3  19  229.75   28.77
   7  -3 -19  263.29   31.12
   7   3 -19  227.56   28.16
  -7  -3  19  184.35   27.25
  -7   3  20    0.00    7.25
   7  -3 -20   -0.00    5.09
   7   3 -20    3.36    5.63
  -7  -3  20    1.56    6.52
  -7   3  21   -0.00    5.68
   7  -3 -21    0.00    5.26
   7   3 -21    1.13    5.84
  -7  -3  21    3.16    6.10
  -7   3  22   13.10    8.18
   7  -3 -22    1.87    6.13
   7   3 -22   -0.00    5.04
  -7  -3  22   -0.00    6.71
  -7   3  23   16.87    9.46
   7  -3 -23   17.80    9.54
   7   3 -23    7.99    7.63
  -7  -3  23   19.94    8.98
  -7   3  24    3.60    6.29
   7   3 -24    5.28    6.55
  -7  -3  24    9.23    8.38
  -7   3  25   10.87    8.08
   7   3 -25   12.16    7.94
  -7  -3  25   10.48    8.56
  -7   3  26    0.00    7.60
   7   3 -26   -0.00    5.30
  -7  -3  26   -0.00    7.35
  -7   3  27    5.73    6.62
   7   3 -27   -0.00    6.91
  -7  -3  27   -0.00    7.44
  -7   3  28    7.91    8.34
   7   3 -28   -0.00    6.89
  -7  -3  28    0.00    7.27
  -7   3  29   -0.00    4.61
   7   3 -29    0.00    6.32
  -7  -3  29    9.43    7.68
  -7   3  30    0.92    6.36
   7   3 -30   -0.00    6.16
  -7  -3  30    7.98    7.84
  -7   3  31    2.17    6.47
   7   3 -31   -0.00    6.82
  -7  -3  31   10.51    8.36
  -7   3  32    0.00    7.20
  -7  -3  32    6.83    6.94
  -7   3  33   -0.00    7.30
  -7  -3  33   14.92    9.17
  -7   3  34   -0.00    7.63
  -7  -3  34    3.83    8.26
  -7   3  35   17.25   10.24
  -7  -3  35    0.00    8.32
  -7   3  36    0.00    8.01
  -7  -3  36    0.00   10.05
  -7   3  37    2.88    6.82
  -7   4   1   47.56   10.99
  -7   4   1   61.83   11.79
   7  -4  -1   40.49   10.29
   7  -4  -1   68.26   12.89
   7   4  -1   55.85    9.07
   7   4  -1   66.92    9.88
  -7  -4   1   44.91    8.56
  -7  -4   1   63.92    8.60
  -7   4   2   90.48   14.85
  -7   4   2   91.85   15.03
  -7   4   2  100.22   14.63
   7  -4  -2   96.71   15.00
   7  -4  -2   82.09   14.48
   7   4  -2   82.54   11.72
   7   4  -2   84.00   11.89
  -7  -4   2   67.75   11.17
  -7  -4   2   93.50   11.34
  -7   4   3   29.40    8.13
  -7   4   3   11.81    6.71
  -7   4   3   16.09    6.29
   7  -4  -3   12.49    6.34
   7  -4  -3    0.21    5.75
   7   4  -3   12.81    5.28
   7   4  -3   18.65    5.86
  -7  -4   3    7.96    4.65
  -7   4   4   39.77    9.85
  -7   4   4   16.87    7.17
  -7   4   4   16.54    6.82
   7  -4  -4   18.08    7.09
   7  -4  -4   35.15    9.17
   7   4  -4   19.34    6.38
   7   4  -4   20.83    6.50
  -7  -4   4   26.48    6.75
  -7   4   5   50.59   12.01
  -7   4   5   66.83   11.86
   7  -4  -5   52.33   11.31
   7  -4  -5   15.06    7.74
   7   4  -5   67.94   10.37
   7   4  -5   68.65   10.57
  -7  -4   5   51.45    9.20
  -7   4   6   74.97   13.19
  -7   4   6   47.13   11.01
   7  -4  -6   75.20   13.48
   7   4  -6   58.81   10.49
   7   4  -6   68.84   10.87
  -7  -4   6   45.94    9.53
  -7   4   7   34.10    9.50
  -7   4   7   32.63    8.75
   7  -4  -7   22.69    8.57
   7   4  -7   49.21    9.47
   7   4  -7   51.56    9.67
  -7  -4   7   29.00    7.60
  -7   4   8   42.01   10.28
  -7   4   8   60.47   11.86
   7  -4  -8   50.47   11.70
   7   4  -8   43.96    9.59
   7   4  -8   42.60    9.82
  -7  -4   8   51.10    9.93
  -7   4   9   23.82    8.51
   7  -4  -9   22.80    8.93
   7   4  -9   28.64    8.06
  -7  -4   9   46.45    9.65
  -7   4  10   -0.00    5.06
   7  -4 -10   -0.00    5.34
   7   4 -10   -0.00    5.28
  -7  -4  10    2.82    4.70
  -7   4  11  111.59   16.70
   7  -4 -11   74.24   15.78
  -7  -4  11  116.52   16.16
  -7   4  12   92.69   15.95
   7  -4 -12  113.46   18.20
  -7  -4  12   92.76   15.20
  -7   4  13   98.19   15.81
   7  -4 -13   77.47   15.31
  -7  -4  13   81.54   14.29
  -7   4  14   28.30    8.78
  -7   4  14   16.47    7.75
   7  -4 -14    0.00    5.21
  -7  -4  14   14.26    7.61
  -7   4  15   40.35   10.88
   7  -4 -15   30.68   10.72
   7   4 -15   32.73    9.64
  -7   4  16   47.63   11.05
   7  -4 -16   32.93   11.58
   7   4 -16   16.78    8.76
  -7   4  17  123.56   19.48
   7  -4 -17  109.08   19.59
   7   4 -17  121.29   18.71
  -7   4  18   15.39    8.30
   7  -4 -18   30.19   10.97
   7   4 -18   11.01    7.32
  -7  -4  18    6.47    8.01
  -7   4  19    4.02    6.77
   7  -4 -19   10.68    8.04
   7   4 -19    4.92    5.51
  -7  -4  19    5.47    7.39
  -7   4  20   23.85    9.47
   7  -4 -20   24.57   10.10
   7   4 -20   10.08    7.49
  -7  -4  20   16.20    9.32
  -7   4  21   58.06   13.18
   7  -4 -21   19.00    9.31
   7   4 -21   40.07   11.20
  -7  -4  21   32.63   11.32
  -7   4  22   17.35    8.66
   7   4 -22   19.71    8.99
  -7  -4  22   30.08   10.95
  -7   4  23    9.50    6.17
   7   4 -23    5.96    6.54
  -7  -4  23    8.04    8.64
  -7   4  24    3.45    7.01
   7   4 -24    1.59    5.89
  -7  -4  24   -0.00    7.97
  -7   4  25   -0.00    4.95
   7   4 -25   -0.00    5.83
  -7  -4  25    0.00    6.56
  -7   4  26    0.15    7.08
   7   4 -26    5.28    7.65
  -7  -4  26    0.03    6.17
  -7   4  27    1.70    6.88
   7   4 -27   25.38    9.89
  -7  -4  27   13.97    8.90
  -7   4  28    2.78    7.36
   7   4 -28    0.00    6.46
  -7  -4  28   11.15    9.03
  -7   4  29    9.67    7.38
   7   4 -29   -0.00    7.49
  -7  -4  29    1.03    6.38
  -7   4  30   -0.00    7.57
   7   4 -30    0.88    6.85
  -7  -4  30    3.38    7.86
  -7   4  31    6.77    8.12
   7   4 -31   -0.00    5.68
  -7  -4  31    9.60    9.32
  -7   4  32    5.25    6.80
   7   4 -32    2.95    7.30
  -7  -4  32   -0.00    6.94
  -7   4  33    2.03    7.24
  -7  -4  33   11.26    8.86
  -7   4  34   -0.00    6.85
  -7  -4  34    8.76    9.57
  -7   4  35    5.26    7.39
  -7  -4  35   -0.00    6.90
  -7   4  36   -0.00    6.07
  -7  -4  36   -0.00    8.05
  -7   5   1    0.00    4.81
  -7   5   1    4.14    5.33
   7  -5  -1    0.00    5.82
   7  -5  -1    3.84    5.78
   7   5  -1    0.00    3.28
   7   5  -1    1.77    3.76
  -7  -5   1    0.00    2.81
  -7  -5   1    1.32    2.30
  -7   5   2    0.00    5.71
  -7   5   2    2.73    5.48
   7  -5  -2   -0.00    4.16
   7  -5  -2    0.00    5.40
   7   5  -2    1.56    3.70
   7   5  -2    0.62    3.51
  -7  -5   2    0.75    3.20
  -7  -5   2    1.30    2.67
  -7   5   3   45.18   11.04
  -7   5   3   47.19   10.86
  -7   5   3   42.59   10.23
   7  -5  -3   18.52    8.75
   7  -5  -3   35.96   10.11
   7   5  -3   39.67    7.97
   7   5  -3   20.77    6.41
  -7  -5   3   33.87    7.42
  -7   5   4  137.87   18.68
  -7   5   4   78.35   15.25
  -7   5   4  106.41   16.30
   7  -5  -4   92.72   16.21
   7  -5  -4   93.94   16.23
   7   5  -4   99.31   13.55
   7   5  -4  100.95   13.39
  -7  -5   4   90.38   12.98
  -7   5   5   47.22   10.43
   7  -5  -5   47.75   11.00
   7   5  -5   45.13    8.49
   7   5  -5   20.37    6.44
  -7  -5   5   35.37    7.60
  -7   5   6    2.09    5.05
   7  -5  -6   -0.00    5.63
   7   5  -6    0.00    4.23
  -7  -5   6    4.96    3.98
  -7   5   7   15.22    7.28
   7  -5  -7    8.17    6.25
   7   5  -7    7.91    5.05
  -7  -5   7   10.21    5.11
  -7   5   8   96.54   15.10
   7  -5  -8   93.48   15.97
   7   5  -8   61.86   11.63
  -7  -5   8   78.60   12.59
  -7   5   9   96.34   15.96
   7  -5  -9   68.96   15.13
   7   5  -9  114.60   15.32
  -7  -5   9  110.54   15.44
  -7   5  10   36.81    9.83
   7  -5 -10   31.22    9.74
   7   5 -10   27.25    8.02
  -7  -5  10   43.82    9.49
  -7   5  11   87.04   14.69
   7  -5 -11   59.76   13.41
  -7  -5  11   57.63   11.89
  -7   5  12   -0.00    5.15
  -7   5  12    7.03    6.27
   7  -5 -12   11.62    6.57
   7   5 -12    0.00    4.90
  -7  -5  12    1.33    5.07
  -7   5  13   40.66   10.44
  -7   5  13   47.55   10.93
   7  -5 -13   21.03    9.28
   7   5 -13   44.70   10.54
  -7  -5  13   36.44   10.08
  -7   5  14   45.34   10.85
  -7   5  14   78.67   13.81
   7  -5 -14   38.42   12.14
   7   5 -14   20.98    8.26
  -7  -5  14   24.49    9.00
  -7   5  15  135.63   20.26
  -7   5  15  145.05   20.35
   7  -5 -15   95.83   19.04
   7   5 -15  122.42   18.15
  -7   5  16   -0.00    6.15
  -7   5  16   -0.00    5.32
   7  -5 -16    1.78    7.00
   7   5 -16    2.97    5.73
  -7   5  17    0.00    6.55
   7  -5 -17    2.72    7.34
   7   5 -17    0.00    5.46
  -7  -5  17    0.71    6.04
  -7   5  18    4.59    6.56
   7  -5 -18    2.43    6.74
   7   5 -18    7.30    5.98
  -7  -5  18    9.23    8.49
  -7   5  19   60.82   13.07
   7  -5 -19   26.54   10.02
   7   5 -19   27.90    9.66
  -7  -5  19   31.34   11.42
  -7   5  20   28.77   10.10
   7   5 -20   16.53    8.03
  -7  -5  20   15.48    9.25
  -7   5  21    4.47    7.13
   7   5 -21    0.00    5.83
  -7  -5  21    5.35    6.28
  -7   5  22    0.00    6.82
   7   5 -22   -0.00    5.45
  -7  -5  22   -0.00    5.35
  -7   5  23    0.00    6.95
   7   5 -23   -0.00    5.72
  -7  -5  23    7.35    7.86
  -7   5  24    8.64    8.12
   7   5 -24   21.29    8.78
  -7  -5  24    0.88    7.73
  -7   5  25   -0.00    6.03
   7   5 -25   16.34    8.31
  -7  -5  25    0.00    7.83
  -7   5  26    4.69    5.80
   7   5 -26    1.64    6.01
  -7  -5  26    4.75    6.93
  -7   5  27   -0.00    7.43
   7   5 -27    0.72    5.82
  -7  -5  27    3.46    7.72
  -7   5  28   -0.00    7.31
   7   5 -28    1.53    7.60
  -7  -5  28    0.00    7.18
  -7   5  29    2.00    5.83
   7   5 -29    3.63    6.39
  -7  -5  29    2.04    6.31
  -7   5  30    0.21    5.72
   7   5 -30    6.69    7.73
  -7  -5  30    0.38    7.76
  -7   5  31    7.45    8.01
   7   5 -31    6.14    8.14
  -7  -5  31   -0.00    6.61
  -7   5  32    0.96    7.20
   7   5 -32    0.00    5.83
  -7  -5  32   -0.00    8.48
  -7   5  33   -0.00    6.15
  -7  -5  33   -0.00    7.18
  -7   5  34   -0.00    7.10
  -7  -5  34   18.52    9.37
  -7   5  35   -0.00    7.16
  -7  -5  35    2.64    9.06
  -7   5  36    6.27    9.02
  -7   6   1   78.82   14.36
  -7   6   1   73.23   13.52
   7   6  -1   77.56   10.35
   7   6  -1   71.15   10.06
  -7  -6   1   55.71    9.07
  -7  -6   1   67.86    7.18
  -7   6   2   60.53   12.97
  -7   6   2   71.61   12.75
   7  -6  -2   44.80   11.69
   7   6  -2   63.00    9.41
  -7  -6   2   54.72    8.74
  -7  -6   2   48.90    6.70
  -7   6   3   29.47    9.85
  -7   6   3   34.65    9.63
   7  -6  -3   26.34    9.08
   7   6  -3   36.05    7.18
  -7  -6   3   26.83    6.61
  -7  -6   3   22.69    4.67
  -7   6   4    0.00    5.03
  -7   6   4    9.78    5.88
   7  -6  -4    0.00    5.92
   7   6  -4   11.33    5.14
  -7  -6   4    6.07    4.13
  -7   6   5    1.44    4.97
  -7   6   5    2.97    5.08
   7  -6  -5    3.87    4.87
   7   6  -5   -0.00    3.81
  -7  -6   5   -0.00    3.07
  -7   6   6   80.55   14.48
   7  -6  -6   72.62   14.71
   7   6  -6   83.71   12.30
  -7  -6   6   74.78   12.07
  -7   6   7  136.49   19.45
   7  -6  -7   98.03   18.21
   7   6  -7  134.86   16.69
  -7  -6   7  127.73   16.54
  -7   6   8   58.21   12.12
   7  -6  -8   31.55   10.83
   7   6  -8   30.22    8.29
  -7  -6   8   47.42    9.38
  -7   6   9    0.00    6.48
  -7   6   9    4.48    6.27
   7  -6  -9    5.39    6.80
   7   6  -9    3.89    4.95
   7   6  -9    3.33    4.90
  -7  -6   9    1.08    5.05
  -7   6  10   81.00   14.72
  -7   6  10   74.30   14.41
   7  -6 -10   67.93   14.43
   7   6 -10   81.45   12.81
   7   6 -10   49.11   11.06
  -7  -6  10   52.73   11.58
  -7   6  11   73.52   15.43
  -7   6  11  103.98   16.65
   7  -6 -11   89.45   17.24
   7   6 -11   81.48   13.77
  -7  -6  11   90.15   14.67
  -7   6  12   10.40    7.54
  -7   6  12   19.17    8.81
   7  -6 -12   10.19    7.74
   7   6 -12    8.31    5.73
  -7  -6  12    5.40    5.99
  -7   6  13    4.64    6.04
  -7   6  13    3.03    6.67
   7  -6 -13    6.95    7.17
   7   6 -13    9.70    6.08
  -7  -6  13   11.65    7.46
  -7   6  14   14.68    7.89
  -7   6  14    6.20    7.25
   7  -6 -14   12.88    8.66
   7   6 -14   12.28    6.90
  -7  -6  14    4.96    6.20
  -7   6  15   -0.00    4.78
  -7   6  15   -0.00    6.06
   7  -6 -15   -0.00    5.94
   7   6 -15    5.95    5.88
  -7   6  16   57.30   12.88
  -7   6  16   47.53   12.09
   7  -6 -16   46.73   13.05
   7   6 -16   36.89   10.21
  -7   6  17   58.60   13.41
   7   6 -17   48.68   11.92
  -7  -6  17   50.54   12.89
  -7   6  18   67.00   13.47
   7   6 -18   37.14   10.81
  -7  -6  18   46.76   12.90
  -7   6  19    0.06    5.14
   7   6 -19   10.25    6.25
  -7  -6  19    4.81    6.51
  -7   6  20   -0.00    6.04
   7   6 -20   10.89    6.16
  -7  -6  20   -0.00    5.98
  -7   6  21    1.64    6.46
   7   6 -21    6.59    5.78
  -7  -6  21    0.00    5.85
  -7   6  22   23.88   10.26
   7   6 -22   11.57    6.86
  -7  -6  22    1.49    7.00
  -7   6  23   16.66    8.75
   7   6 -23    8.46    6.97
  -7  -6  23    4.16    6.95
  -7   6  24    8.44    7.89
   7   6 -24   11.47    8.11
  -7  -6  24    3.84    7.37
  -7   6  25   -0.00    6.25
   7   6 -25   -0.00    5.36
  -7  -6  25    0.82    7.23
  -7   6  26   16.20    8.44
   7   6 -26   11.22    7.60
  -7  -6  26    9.43    8.55
  -7   6  27   10.98    8.07
   7   6 -27    6.54    6.66
  -7  -6  27   11.48    9.71
  -7   6  28   11.51    7.65
   7   6 -28    5.54    7.64
  -7  -6  28    6.96    8.57
  -7   6  29   -0.00    6.62
   7   6 -29    4.52    6.55
  -7  -6  29   12.82    9.44
  -7   6  30    0.00    6.44
   7   6 -30   -0.00    6.35
  -7  -6  30   -0.00    7.27
  -7   6  31   -0.00    6.01
  -7  -6  31   -0.00    8.01
  -7   6  32    8.10    7.78
   7   6 -32    0.06    6.79
  -7  -6  32    0.00    8.90
  -7   6  33    0.00    6.27
   7   6 -33    0.75    6.52
  -7  -6  33    5.92    9.11
  -7   6  34   -0.00    6.29
  -7  -6  34   -0.00    7.88
  -7   6  35    0.00    7.26
  -7  -6  35    7.28    9.53
  -7   6  36    3.34    6.44
  -7   7   1   -0.00    5.50
  -7   7   1   -0.00    4.81
   7  -7  -1    0.00    6.90
   7   7  -1    3.26    3.69
  -7  -7   1    3.06    3.17
  -7   7   2   12.70    7.61
  -7   7   2   30.55    9.56
   7  -7  -2   20.98    8.86
   7   7  -2   26.31    6.09
  -7  -7   2   25.68    5.81
  -7  -7   2   19.43    2.72
  -7   7   3    6.80    6.46
  -7   7   3   -0.00    4.61
   7  -7  -3    0.00    6.63
   7   7  -3    0.00    4.18
  -7  -7   3    4.81    3.84
  -7  -7   3   10.09    2.89
  -7   7   4  177.69   25.27
  -7   7   4  175.78   24.09
   7  -7  -4  203.57   25.54
   7  -7  -4  164.40   24.72
   7   7  -4  191.08   20.39
  -7  -7   4  186.56   20.33
  -7   7   5   73.41   14.77
  -7   7   5   84.10   15.53
  -7   7   5   75.78   14.63
   7  -7  -5   71.17   14.19
   7  -7  -5   82.77   15.62
   7   7  -5   80.18   11.73
   7   7  -5   73.36   11.41
  -7  -7   5   70.12   11.43
  -7   7   6   -0.00    5.71
  -7   7   6    4.89    5.93
  -7   7   6    6.10    6.42
   7  -7  -6   -0.00    5.54
   7  -7  -6    0.94    5.77
   7   7  -6    6.96    5.31
   7   7  -6    4.14    5.11
  -7  -7   6    9.00    5.03
  -7   7   7   43.66   12.10
  -7   7   7   59.50   12.44
   7  -7  -7   32.18   10.79
   7  -7  -7   35.22   11.39
   7   7  -7   54.08   10.08
   7   7  -7   57.75    9.94
  -7  -7   7   66.75   10.88
  -7   7   8    0.00    6.41
  -7   7   8   10.54    7.88
   7  -7  -8    3.15    5.00
   7  -7  -8   24.81    9.10
   7   7  -8   13.01    6.26
   7   7  -8    4.59    5.11
  -7  -7   8   19.48    7.02
  -7   7   9   23.44    8.97
  -7   7   9   32.64   10.43
   7  -7  -9   15.00    6.86
   7  -7  -9   17.57    9.31
   7   7  -9   29.64    8.27
   7   7  -9   25.87    7.30
  -7  -7   9   25.69    8.25
  -7   7  10   57.58   13.17
  -7   7  10   67.74   14.35
   7  -7 -10   51.68   12.71
   7  -7 -10   89.13   16.26
   7   7 -10   83.58   12.79
   7   7 -10   64.41   11.63
  -7  -7  10   79.42   13.26
  -7   7  11   17.68    8.23
  -7   7  11   27.04   10.03
   7  -7 -11   22.02    9.19
   7   7 -11   17.37    6.47
  -7  -7  11   13.34    7.30
  -7   7  12   11.63    7.72
  -7   7  12    1.73    5.33
   7  -7 -12    5.14    7.20
   7   7 -12    1.50    5.14
  -7  -7  12   13.77    7.35
  -7   7  13   27.11    9.27
   7  -7 -13   12.11    8.12
   7   7 -13    6.93    6.05
  -7  -7  13    6.56    7.24
  -7   7  14   94.16   17.27
   7   7 -14  112.79   16.85
  -7  -7  14  115.73   18.01
  -7   7  15    3.54    6.27
   7   7 -15   -0.00    4.54
  -7   7  16   -0.00    5.32
   7   7 -16    1.13    4.18
  -7   7  17    2.71    6.48
   7   7 -17    3.12    5.78
  -7  -7  17   -0.00    5.85
  -7   7  18    5.33    6.05
   7   7 -18    3.82    5.24
  -7  -7  18   11.34    8.25
  -7   7  19    0.00    4.90
   7   7 -19    5.58    5.58
  -7  -7  19    0.60    4.82
  -7   7  20   16.08    8.90
   7   7 -20   17.38    7.62
  -7  -7  20   29.29    9.98
  -7   7  21   -0.00    5.14
   7   7 -21    1.52    4.46
  -7  -7  21   -0.00    6.89
  -7   7  22   11.86    6.62
   7   7 -22    3.10    5.07
  -7  -7  22   -0.00    6.74
  -7   7  23   10.48    7.31
   7   7 -23   -0.00    6.23
  -7  -7  23    2.93    6.33
  -7   7  24   17.19    9.22
   7   7 -24   17.32    8.75
  -7  -7  24    6.95    8.73
  -7   7  25    1.52    7.56
   7   7 -25    2.59    5.96
  -7  -7  25   -0.00    6.49
  -7   7  26   13.95    8.32
   7   7 -26   15.48    8.09
  -7  -7  26    1.48    7.90
  -7   7  27    0.71    5.75
   7   7 -27   -0.00    6.28
  -7  -7  27    0.95    6.77
  -7   7  28    1.02    5.95
   7   7 -28    2.07    5.66
  -7  -7  28    7.97    9.00
  -7   7  29    2.84    6.82
   7   7 -29    7.75    7.19
  -7  -7  29    2.99    8.07
  -7   7  30   12.69    8.52
   7   7 -30    3.39    5.95
  -7  -7  30   10.42    8.97
  -7   7  31   -0.00    5.65
   7   7 -31    2.32    6.66
  -7  -7  31   -0.00    7.57
  -7   7  32    7.36    7.79
   7   7 -32   -0.00    6.66
  -7  -7  32   -0.00    8.65
  -7   7  33    5.73    7.16
   7   7 -33    7.88    8.34
  -7  -7  33   -0.00    7.13
  -7   7  34    9.85    8.66
   7   7 -34    3.63    7.86
  -7  -7  34    0.00    9.49
  -7   7  35    8.30    7.87
  -7   8   1   48.63   12.33
  -7   8   1   30.93   10.11
   7  -8  -1   33.66   10.87
   7   8  -1   30.75    6.38
  -7   8   2   83.87   15.74
  -7   8   2   67.92   13.80
   7  -8  -2   38.61   11.55
   7   8  -2   67.32    9.53
  -7  -8   2   59.07    9.00
  -7   8   3    8.56    7.61
  -7   8   3    7.69    6.30
   7  -8  -3    4.38    7.03
   7   8  -3    0.00    3.34
  -7  -8   3    3.86    4.21
  -7   8   4   19.98    9.10
  -7   8   4   36.13   10.20
   7  -8  -4   20.90    9.06
   7   8  -4   24.34    6.07
  -7  -8   4   22.39    6.38
  -7   8   5   11.83    7.17
   7  -8  -5    1.65    6.70
   7   8  -5    8.64    4.51
  -7  -8   5    6.28    4.58
  -7   8   6   25.46    8.93
  -7   8   6   16.75    8.08
   7  -8  -6    7.47    7.30
   7  -8  -6   27.82   10.00
   7   8  -6   27.49    6.68
  -7  -8   6   17.93    6.41
  -7   8   7   -0.00    6.30
  -7   8   7    1.76    5.75
   7  -8  -7    7.02    7.19
   7  -8  -7    0.00    6.50
   7   8  -7    0.87    3.59
  -7  -8   7    3.44    4.84
  -7   8   8   50.08   12.27
  -7   8   8   40.96   11.13
   7  -8  -8   18.08    9.13
   7  -8  -8   43.95   11.94
   7   8  -8   64.60   10.42
   7   8  -8   40.83    8.56
  -7  -8   8   33.39    9.28
  -7   8   9    3.79    5.97
   7  -8  -9    4.37    6.47
   7  -8  -9    0.10    6.77
   7   8  -9    3.59    4.67
   7   8  -9    6.13    4.53
  -7  -8   9    1.03    5.11
  -7   8  10    0.53    6.01
   7  -8 -10    8.80    7.06
   7   8 -10    8.64    5.00
  -7  -8  10    4.58    5.61
  -7   8  11    0.00    5.63
   7  -8 -11    1.62    5.82
   7   8 -11    0.00    3.70
  -7  -8  11    6.99    6.42
  -7   8  12   67.76   15.65
   7  -8 -12   90.22   16.56
   7   8 -12   91.65   14.53
  -7  -8  12  120.71   17.34
  -7   8  13    5.52    6.38
   7   8 -13    1.40    4.78
  -7  -8  13    0.27    5.22
  -7   8  14   -0.00    6.32
   7   8 -14    4.72    5.16
  -7   8  15    7.84    8.02
   7   8 -15    6.34    5.39
  -7   8  16   36.39   11.46
   7   8 -16   52.02   11.33
  -7  -8  16   33.19   11.45
  -7   8  17    6.12    6.90
   7   8 -17    6.76    5.63
  -7  -8  17   -0.00    5.74
  -7   8  18    6.42    6.46
   7   8 -18    5.46    6.04
  -7  -8  18    0.00    6.69
   7   8 -19    1.92    4.99
  -7  -8  19    1.22    5.93
  -7   8  20   11.56    7.20
   7   8 -20    5.73    5.66
  -7  -8  20    7.52    8.06
  -7   8  21    5.26    6.92
   7   8 -21   -0.00    5.92
  -7  -8  21   -0.00    6.80
  -7   8  22   13.12    8.28
   7   8 -22   10.17    7.35
  -7  -8  22   12.75    8.55
  -7   8  23   15.44    8.32
   7   8 -23    8.66    7.37
  -7  -8  23    6.22    8.12
  -7   8  24    3.17    6.32
   7   8 -24   -0.00    6.01
  -7  -8  24   -0.00    7.43
  -7   8  25    3.79    7.38
   7   8 -25    0.00    5.41
  -7  -8  25   13.79    8.84
  -7   8  26   15.46    9.14
   7   8 -26    0.00    5.93
  -7  -8  26   11.86    8.09
  -7   8  27   10.02    7.64
   7   8 -27    0.91    5.13
  -7  -8  27   17.79   10.11
  -7   8  28    5.49    7.03
   7   8 -28    5.29    7.36
  -7  -8  28    5.10    8.50
  -7   8  29    0.00    6.61
   7   8 -29    9.66    7.29
  -7  -8  29    3.88    8.31
  -7   8  30    0.20    4.68
   7   8 -30    0.00    5.67
  -7  -8  30    1.29    7.87
  -7   8  31   -0.00    5.87
   7   8 -31    1.11    6.46
  -7  -8  31    3.99    8.25
  -7   8  32   -0.00    5.78
   7   8 -32    3.74    6.63
  -7  -8  32   -0.00    6.75
  -7   8  33    0.00    6.36
   7   8 -33   -0.00    6.77
  -7  -8  33    2.69    8.04
  -7   8  34    5.95    7.37
   7   8 -34   -0.00    6.13
  -7  -8  34   -0.00    7.65
  -7   8  35   -0.00    6.02
   7   8 -35    0.00    6.91
  -7   9   1    0.85    5.46
   7  -9  -1   -0.00    7.45
   7   9  -1    3.15    3.36
   7  -9  -2   21.66    9.04
   7   9  -2   30.77    6.25
   7  -9  -3   -0.00    4.94
   7   9  -3    2.92    3.89
   7  -9  -4   13.37    8.51
   7   9  -4   14.68    5.54
  -7   9   5    0.12    6.70
   7  -9  -5   -0.00    5.28
   7   9  -5    0.00    3.14
  -7   9   6   19.06    8.00
   7  -9  -6    9.91    7.71
   7   9  -6   21.56    6.30
  -7   9   7   18.02    8.78
   7  -9  -7    3.16    7.28
   7   9  -7    0.00    4.14
  -7  -9   7   19.08    6.82
  -7   9   8   29.97   10.31
  -7   9   8   21.92    9.33
   7  -9  -8   11.29    7.92
   7   9  -8   23.97    6.93
  -7  -9   8   31.75    8.77
  -7   9   9    2.21    6.32
   7  -9  -9    0.55    5.23
   7   9  -9   -0.00    3.04
  -7  -9   9    2.75    5.83
  -7   9  10   75.57   15.36
   7  -9 -10   54.99   14.20
   7   9 -10   75.23   12.66
  -7  -9  10   80.44   13.93
  -7   9  11    4.55    6.39
   7  -9 -11    4.57    6.25
   7   9 -11    0.68    4.68
  -7  -9  11    0.24    5.09
  -7   9  12    2.23    7.09
   7  -9 -12    0.00    5.78
   7   9 -12   -0.00    4.44
  -7  -9  12    6.40    6.26
  -7   9  13    9.00    7.29
   7  -9 -13    7.73    6.43
   7   9 -13    2.22    5.02
  -7  -9  13    4.01    6.07
  -7   9  14   45.21   12.03
   7  -9 -14   28.20    9.47
   7   9 -14   33.67    9.59
  -7   9  15    0.31    4.90
   7   9 -15    0.00    5.61
  -7   9  16   30.84    9.26
   7   9 -16    3.46    5.63
  -7  -9  16    3.72    6.95
  -7   9  17   -0.00    6.01
   7   9 -17   -0.00    5.15
  -7  -9  17   -0.00    6.29
  -7   9  18   14.27    9.53
   7   9 -18   29.10    8.87
  -7  -9  18   17.11    8.38
  -7   9  19   -0.00    6.12
   7   9 -19   -0.00    5.48
  -7  -9  19    0.00    6.63
  -7   9  20   16.33    8.86
   7   9 -20    1.48    5.94
  -7  -9  20   20.50    9.68
  -7   9  21   -0.00    7.78
   7   9 -21    1.76    4.77
  -7  -9  21    1.77    6.20
  -7   9  22   -0.00    5.36
   7   9 -22    1.23    4.92
  -7  -9  22    7.88    7.41
  -7   9  23   -0.00    6.35
   7   9 -23   -0.00    5.56
  -7  -9  23    3.33    8.18
  -7   9  24    2.73    6.63
   7   9 -24    6.93    6.83
  -7  -9  24    6.65    8.25
  -7   9  25   -0.00    4.57
   7   9 -25    2.38    5.76
  -7  -9  25   -0.00    7.68
  -7   9  26   -0.00    4.69
   7   9 -26    0.11    5.76
  -7  -9  26   13.92   10.18
  -7   9  27    0.29    6.17
   7   9 -27    0.74    5.40
  -7  -9  27   -0.00    8.25
  -7   9  28    0.00    6.99
   7   9 -28    0.00    6.86
  -7  -9  28    4.70    8.78
  -7   9  29    4.57    6.23
   7   9 -29   -0.00    5.10
  -7  -9  29   -0.00    7.83
  -7   9  30    1.52    6.32
   7   9 -30    0.00    5.79
  -7  -9  30    0.16    7.29
  -7   9  31    1.70    7.03
   7   9 -31   -0.00    5.67
  -7  -9  31    0.00    8.65
  -7   9  32   -0.00    6.46
   7   9 -32   -0.00    7.17
  -7  -9  32   -0.00    8.18
  -7   9  33   -0.00    7.10
   7   9 -33   -0.00    6.84
  -7  -9  33   11.75    9.87
  -7   9  34    0.00    6.53
   7   9 -34    2.71    6.50
   7   9 -35    0.00    6.10
  -7  10   1    5.29    6.73
   7 -10  -1   12.22    8.99
   7  10  -1    6.55    3.71
  -7  10   2   24.56   10.23
   7 -10  -2   36.21   11.69
   7  10  -2   32.73    6.70
  -7  10   3    0.49    6.03
   7 -10  -3   -0.00    4.94
   7  10  -3   -0.00    3.70
  -7  10   4   -0.00    4.83
   7 -10  -4   -0.00    4.90
   7  10  -4   -0.00    3.43
  -7  10   5    0.00    5.26
   7 -10  -5    1.13    5.94
   7  10  -5    1.59    3.60
  -7  10   6  102.31   17.31
   7 -10  -6   50.77   13.49
   7  10  -6   68.85   11.04
  -7  10   7    8.35    8.27
   7 -10  -7   -0.00    5.08
   7  10  -7    0.00    3.60
  -7  10   8   -0.00    5.87
   7 -10  -8    0.00    5.73
   7  10  -8    0.00    4.76
  -7  10   9   -0.00    6.02
   7 -10  -9   -0.00    5.82
   7  10  -9    0.48    4.84
  -7  10  10    7.12    7.70
   7 -10 -10   -0.00    6.68
   7  10 -10    4.97    4.42
  -7  10  11    0.12    5.38
   7 -10 -11    0.89    6.39
  -7  10  12   44.56   12.27
   7 -10 -12   37.15   11.08
   7  10 -12   26.07    7.99
  -7 -10  12   35.31    9.72
  -7  10  13   -0.00    6.29
   7 -10 -13    3.46    7.39
   7  10 -13   -0.00    5.06
  -7  10  14    2.33    6.30
   7 -10 -14    6.08    5.64
   7  10 -14   13.15    7.09
  -7  10  15    3.26    5.74
   7 -10 -15    0.90    4.76
   7  10 -15    2.31    5.02
  -7 -10  15    1.46    5.66
  -7  10  16   55.68   13.12
   7 -10 -16    7.47    6.09
   7  10 -16   16.84    8.15
  -7 -10  16   22.20    8.80
  -7  10  17   -0.00    5.40
   7  10 -17    2.37    5.60
  -7 -10  17    7.52    6.48
  -7  10  18   11.54    7.56
   7  10 -18   12.29    7.72
  -7 -10  18   12.63    8.65
  -7  10  19    0.51    5.27
   7  10 -19   -0.00    5.76
  -7 -10  19    5.15    7.67
  -7  10  20   14.21    8.10
   7  10 -20   -0.00    6.35
  -7 -10  20    0.00    7.56
  -7  10  21   -0.00    4.85
   7  10 -21    0.00    5.20
  -7 -10  21    3.92    7.64
  -7  10  22   13.51    9.16
   7  10 -22   22.19    8.95
  -7 -10  22   17.88    9.88
  -7  10  23    0.22    7.84
   7  10 -23   -0.00    5.96
  -7 -10  23   -0.00    8.28
  -7  10  24    4.65    5.91
   7  10 -24    5.49    6.91
  -7 -10  24    2.04    7.96
  -7  10  25   -0.00    6.39
   7  10 -25   -0.00    5.52
  -7 -10  25    1.61    6.42
  -7  10  26   10.93    9.11
   7  10 -26    7.34    7.87
  -7 -10  26    9.55    8.85
  -7  10  27   -0.00    7.06
   7  10 -27    1.59    6.02
  -7 -10  27   -0.00    7.98
  -7  10  28   -0.00    6.51
   7  10 -28    7.76    6.70
  -7 -10  28    0.75    7.86
  -7  10  29    0.01    5.27
   7  10 -29   -0.00    6.05
  -7 -10  29    7.91    9.04
  -7  10  30    3.22    7.43
   7  10 -30    3.57    7.03
  -7 -10  30    0.00    8.67
  -7  10  31    0.00    7.64
   7  10 -31   -0.00    5.26
  -7 -10  31    2.31    7.24
  -7  10  32    0.00    6.37
   7  10 -32    6.74    8.38
  -7 -10  32    3.40    8.46
  -7  10  33    2.97    6.43
   7  10 -33   -0.00    6.02
  -7  11   1    4.82    6.50
   7 -11  -1    0.00    6.66
   7  11  -1    2.13    3.30
  -7  11   2    1.18    5.71
   7 -11  -2    5.71    6.93
   7  11  -2    1.69    3.39
  -7  11   3   -0.00    5.27
   7 -11  -3    1.93    6.28
   7  11  -3    4.01    3.95
  -7  11   4    2.55    7.33
   7 -11  -4    6.35    6.86
   7  11  -4   25.35    6.44
  -7  11   5    2.86    6.70
   7 -11  -5   17.88    8.38
   7  11  -5    8.43    4.80
  -7  11   6    2.20    6.21
   7 -11  -6    2.10    5.86
   7  11  -6   -0.00    4.18
  -7  11   7   10.79    7.59
   7 -11  -7    3.51    6.01
   7  11  -7    0.31    3.42
  -7  11   8    0.00    7.58
   7 -11  -8    4.31    7.13
   7  11  -8    7.22    5.12
  -7  11   9    0.25    6.24
   7 -11  -9    3.24    6.29
   7  11  -9    0.07    4.36
  -7  11  10   12.04    7.92
   7 -11 -10   10.73    7.79
   7  11 -10   10.23    6.04
  -7  11  11    4.04    7.61
  -7  11  11   -0.00    5.24
   7 -11 -11   -0.00    6.00
   7  11 -11    3.19    4.46
  -7  11  12    1.48    5.56
   7 -11 -12    0.00    5.46
   7  11 -12    0.11    4.18
  -7  11  13   -0.00    6.80
   7 -11 -13    6.93    7.45
   7  11 -13   -0.00    5.59
  -7  11  14   25.30   10.35
   7 -11 -14   12.53    8.64
   7  11 -14    7.72    6.23
  -7  11  15    5.16    6.17
   7 -11 -15    1.76    7.03
   7  11 -15   -0.00    3.63
  -7  11  16   10.45    7.89
   7 -11 -16    9.70    6.83
   7  11 -16    0.46    5.03
  -7  11  17   -0.00    6.38
   7 -11 -17   -0.00    5.08
   7  11 -17    0.00    5.39
  -7  11  18    1.10    6.53
   7 -11 -18    4.16    6.59
   7  11 -18    1.80    5.41
  -7  11  19    2.67    6.25
   7 -11 -19    0.48    6.11
   7  11 -19   -0.00    5.41
  -7 -11  19   -0.00    7.08
  -7  11  20    9.14    7.43
   7  11 -20   10.53    7.45
  -7 -11  20   19.25    9.61
  -7  11  21    0.00    5.16
   7  11 -21    6.60    6.22
  -7 -11  21    3.99    7.71
  -7  11  22    0.00    5.30
   7  11 -22    8.28    6.71
  -7 -11  22    7.60    7.51
  -7  11  23    3.57    7.07
   7  11 -23    8.74    6.40
  -7 -11  23    5.37    8.25
  -7  11  24    9.38    8.41
   7  11 -24   -0.00    6.30
  -7 -11  24    0.00    5.77
  -7  11  25    0.60    5.77
   7  11 -25   -0.00    4.60
  -7 -11  25   -0.00    7.21
  -7  11  26    1.54    5.94
   7  11 -26    4.84    6.58
  -7 -11  26    3.42    7.87
  -7  11  27    5.22    8.08
   7  11 -27    0.00    5.42
  -7 -11  27   -0.00    7.29
  -7  11  28    6.36    7.32
   7  11 -28    7.57    7.74
  -7 -11  28   -0.00    8.55
  -7  11  29   -0.00    7.17
   7  11 -29    5.95    7.00
  -7 -11  29   -0.00    8.02
  -7  11  30    3.26    6.94
   7  11 -30    3.15    6.60
  -7 -11  30    8.85    9.76
  -7  11  31    5.75    7.34
  -7 -11  31    5.90    8.60
  -7  11  32    0.30    6.80
  -7  12   1    0.02    6.76
   7 -12  -1    1.61    6.64
   7  12  -1    0.22    2.81
  -7  12   2   -0.00    6.93
   7 -12  -2   11.37    7.32
   7  12  -2    4.78    4.25
  -7  12   3    2.24    7.18
   7 -12  -3    6.70    6.60
   7  12  -3    0.00    3.29
  -7  12   4   -0.00    5.13
   7 -12  -4    1.60    5.15
   7  12  -4   -0.00    3.84
  -7  12   5    8.33    7.09
   7 -12  -5    0.66    5.39
   7  12  -5    6.75    5.10
  -7  12   6   23.27    9.44
   7 -12  -6   36.18   10.87
   7  12  -6   11.95    6.06
  -7  12   7   -0.00    7.01
   7 -12  -7    0.00    5.77
   7  12  -7   -0.00    3.86
  -7  12   8    1.58    6.59
   7 -12  -8    5.64    8.01
   7  12  -8   -0.00    4.97
  -7  12   9    6.00    6.73
   7 -12  -9   -0.00    6.96
   7  12  -9   -0.00    3.49
  -7  12  10   -0.00    5.83
   7 -12 -10    0.00    6.67
   7  12 -10    4.83    4.97
  -7  12  11    0.21    4.92
   7 -12 -11   -0.00    5.65
   7  12 -11    1.27    4.67
  -7  12  12   19.34    8.90
   7 -12 -12   27.80   10.32
   7  12 -12    8.38    5.58
  -7  12  13   -0.00    7.16
   7 -12 -13    2.65    6.27
   7  12 -13   -0.00    4.61
  -7  12  14   13.56    8.02
   7 -12 -14    4.66    6.53
   7  12 -14    4.23    5.24
  -7  12  15    7.45    7.54
   7 -12 -15   -0.00    7.55
   7  12 -15    1.62    5.59
  -7  12  16    8.31    8.37
   7 -12 -16    8.22    8.04
   7  12 -16   21.92    7.84
  -7  12  17    0.00    5.98
   7 -12 -17   -0.00    6.77
   7  12 -17    1.89    5.17
  -7  12  18    5.53    6.84
   7 -12 -18    0.57    6.83
   7  12 -18    2.72    6.62
  -7  12  19   -0.00    6.09
   7 -12 -19    7.89    6.91
   7  12 -19    0.07    5.13
  -7  12  20    1.06    6.76
   7 -12 -20    3.82    5.69
   7  12 -20    1.13    4.56
  -7  12  21    2.98    5.40
   7 -12 -21    3.59    6.91
   7  12 -21    0.00    5.70
  -7  12  22   -0.00    6.19
   7 -12 -22    3.99    6.59
   7  12 -22    0.08    6.00
  -7  12  23    0.00    5.41
   7  12 -23   -0.00    6.13
  -7  12  24    4.97    5.86
   7  12 -24   -0.00    6.98
  -7  12  25    1.29    5.68
   7  12 -25    3.40    5.47
  -7  12  26    4.58    7.22
   7  12 -26   -0.00    6.65
  -7  12  27    0.00    5.48
   7  12 -27    1.44    4.96
  -7 -12  27    0.00    8.17
  -7  12  28    9.77    8.04
  -7 -12  28    5.62    9.66
  -7  12  29    1.93    6.75
  -7 -12  29    4.54    7.77
  -7  12  30    3.99    7.35
  -7 -12  30   -0.00    7.04
  -7  13   1    0.00    6.30
   7 -13  -1    1.65    5.05
   7  13  -1    0.00    3.31
  -7  13   2    3.36    7.07
   7 -13  -2    7.53    7.73
   7  13  -2    7.07    4.02
  -7  13   3    4.49    6.70
   7 -13  -3   10.73    7.90
   7  13  -3    6.57    4.18
  -7  13   4   23.48   10.62
   7 -13  -4   15.69    8.39
   7  13  -4   19.54    6.13
  -7  13   5    0.00    5.99
   7 -13  -5    0.28    6.41
   7  13  -5    3.55    4.69
  -7  13   6    4.38    5.74
   7 -13  -6    1.93    5.71
   7  13  -6    0.39    4.55
  -7  13   7    0.00    6.92
   7 -13  -7   -0.00    6.44
   7  13  -7    5.33    5.17
  -7  13   8    9.58    7.03
   7 -13  -8   -0.00    5.40
   7  13  -8    7.33    5.44
  -7  13   9    5.08    7.68
   7 -13  -9    0.53    6.23
   7  13  -9   -0.00    4.62
  -7  13  10   12.55    8.22
   7 -13 -10   19.87    9.88
   7  13 -10    4.38    5.35
  -7  13  11    2.61    6.94
   7 -13 -11    5.45    5.91
   7  13 -11    5.81    5.39
  -7  13  12   -0.00    6.47
   7 -13 -12    0.00    5.97
   7  13 -12   -0.00    5.13
  -7  13  13    9.54    7.21
   7 -13 -13   -0.00    6.15
   7  13 -13    8.90    5.44
  -7  13  14   16.36    8.57
   7 -13 -14    9.51    8.13
   7  13 -14    7.93    6.70
   7 -13 -15   -0.00    6.85
   7  13 -15   -0.00    5.57
  -7  13  16   -0.00    6.93
   7 -13 -16    1.23    7.88
   7  13 -16   -0.00    4.04
  -7  13  17    4.65    6.45
   7 -13 -17    0.59    6.26
   7  13 -17    4.15    5.65
  -7  13  18    6.57    7.24
   7 -13 -18   -0.00    7.07
   7  13 -18    3.45    6.81
  -7  13  19   -0.00    6.71
   7 -13 -19   14.43    8.92
   7  13 -19    4.32    5.14
  -7  13  20    0.27    6.57
   7 -13 -20    4.39    7.22
   7  13 -20    3.71    6.81
  -7  13  21   -0.00    6.24
   7 -13 -21    1.30    5.78
   7  13 -21    7.59    6.88
  -7  13  22    0.00    6.12
   7 -13 -22   -0.00    4.87
   7  13 -22   -0.00    4.79
  -7  13  23    3.76    6.57
   7 -13 -23    0.46    5.22
   7  13 -23    1.64    6.52
  -7  13  24   -0.00    5.98
   7 -13 -24    1.09    5.70
  -7  13  25    3.35    7.49
   7 -13 -25   -0.00    5.68
  -7  13  26   -0.00    5.84
  -7  14   1    0.25    5.41
   7 -14  -1    6.71    8.16
   7  14  -1    3.17    3.37
  -7  14   2    3.07    7.01
   7 -14  -2    8.21    7.59
   7  14  -2   11.25    4.94
  -7  14   3    4.56    6.49
   7 -14  -3   -0.00    6.45
   7  14  -3    1.18    3.41
  -7  14   4    9.36    8.28
   7 -14  -4   -0.00    6.33
   7  14  -4    1.72    3.70
  -7  14   5   -0.00    6.98
   7 -14  -5    0.61    5.47
   7  14  -5   -0.00    3.60
  -7  14   6   12.65    8.75
   7 -14  -6    3.56    6.14
   7  14  -6   15.61    5.81
  -7  14   7   17.66    9.43
   7 -14  -7   11.09    8.53
   7  14  -7   17.75    6.39
  -7  14   8    3.34    6.25
   7 -14  -8    0.31    4.87
   7  14  -8    9.15    5.10
  -7  14   9    9.13    8.06
   7 -14  -9    7.88    6.75
   7  14  -9    0.00    5.03
  -7  14  10    4.57    6.89
   7 -14 -10    4.78    5.86
   7  14 -10    0.00    4.31
  -7  14  11   -0.00    5.34
   7 -14 -11    2.01    5.77
   7  14 -11    0.26    4.90
  -7  14  12   12.90    8.56
   7 -14 -12    0.82    7.01
   7  14 -12    7.65    5.46
  -7  14  13   -0.00    6.71
   7 -14 -13    0.75    7.19
   7  14 -13   -0.00    5.20
  -7  14  14    1.57    6.03
   7 -14 -14   -0.00    6.24
   7  14 -14    0.00    5.18
  -7  14  15    0.00    6.08
   7 -14 -15    4.22    6.97
   7  14 -15   -0.00    4.13
  -7  14  16    2.63    5.83
   7 -14 -16   10.99    7.38
   7  14 -16    0.61    5.12
   7 -14 -17    6.64    7.60
   7  14 -17    1.12    5.97
  -7  14  18    9.45    7.71
   7 -14 -18    3.97    6.97
   7  14 -18    3.25    5.36
  -7  14  19    2.31    7.43
   7 -14 -19   -0.00    7.15
   7  14 -19    4.51    6.19
  -7  14  20    2.99    6.33
   7 -14 -20    3.18    7.10
  -7  14  21    2.03    6.04
   7 -14 -21   -0.00    6.99
  -7  14  22    5.29    8.07
  -7  15   1   -0.00    7.40
   7 -15  -1    5.31    6.20
   7  15  -1    4.54    3.62
  -7  15   2    0.68    6.04
   7 -15  -2   -0.00    6.79
   7  15  -2    0.22    3.47
  -7  15   3   14.45    8.39
   7 -15  -3    1.11    5.85
   7  15  -3    2.78    4.03
  -7  15   4    8.77    7.80
   7 -15  -4    8.23    7.83
   7  15  -4    4.72    4.57
  -7  15   5   -0.00    6.05
   7 -15  -5   10.98    8.29
   7  15  -5   -0.00    3.30
  -7  15   6    1.44    6.49
   7 -15  -6    5.23    6.49
   7  15  -6    0.43    3.20
  -7  15   7   -0.00    6.40
   7 -15  -7   -0.00    5.60
   7  15  -7   -0.00    4.69
  -7  15   8    8.78    7.50
   7 -15  -8    0.25    6.27
   7  15  -8    6.27    5.31
  -7  15   9   -0.00    6.03
   7 -15  -9    1.43    6.26
   7  15  -9   -0.00    3.61
  -7  15  10    7.71    6.62
   7 -15 -10    0.00    5.51
   7  15 -10   -0.00    3.80
  -7  15  11    2.91    7.30
   7 -15 -11    2.16    6.59
   7  15 -11    2.30    4.83
  -7  15  12    3.70    8.20
   7 -15 -12    4.00    6.40
   7  15 -12    0.00    5.07
  -7  15  13    5.12    7.84
   7 -15 -13    4.46    6.74
   7  15 -13   -0.00    4.93
  -7  15  14   -0.00    6.64
   7 -15 -14    1.86    6.15
   7  15 -14   -0.00    6.15
  -7  15  15    1.49    6.26
   7 -15 -15    4.22    6.74
  -7  15  16    0.70    6.97
   7 -15 -16    0.00    6.71
  -7  15  17    1.30    6.32
  -7  16   1   -0.00    6.38
   7 -16  -1   -0.00    7.97
   7  16  -1    7.17    4.43
  -7  16   2    0.00    6.73
   7 -16  -2    0.00    7.46
   7  16  -2    3.09    3.53
  -7  16   3    3.31    7.11
   7 -16  -3   -0.00    6.92
   7  16  -3    5.87    4.45
  -7  16   4    4.44    7.92
   7 -16  -4    1.68    7.81
   7  16  -4    0.00    3.12
  -7  16   5   -0.00    8.00
   7 -16  -5   -0.00    6.55
   7  16  -5   -0.00    3.74
  -7  16   6   -0.00    6.79
   7 -16  -6   -0.00    6.22
   7  16  -6    0.00    4.58
  -7  16   7    1.04    6.48
   7 -16  -7   -0.00    7.58
   7  16  -7    4.02    4.47
  -7  16   8   -0.00    8.17
   7 -16  -8   -0.00    6.69
   7  16  -8    0.00    3.76
  -7  16   9    5.19    6.75
   7 -16  -9    2.18    6.17
   7  16  -9   -0.00    4.38
  -7  16  10    4.68    7.71
   7 -16 -10   -0.00    6.06
  -7  16  11   -0.00    5.82
   7 -16 -11    6.28    7.03
  -7  17   1   -0.00    6.93
   7 -17  -1    6.88    8.15
   7  17  -1    0.13    3.03
   7 -17  -2   -0.00    8.06
   7  17  -2    0.36    2.94
   7 -17  -3    3.46    8.48
   7  17  -3    0.46    3.92
   7 -17  -4   11.33    9.81
   7 -17  -5    5.97    8.50
   7 -17  -6   -0.00    7.50
  -6   0   1    1.36    4.45
  -6   0   1   -0.00    3.88
  -6   0   1   -0.00    3.16
   6   0  -1    0.00    3.92
   6   0  -1   -0.00    5.00
  -6   0   2  321.75   33.74
  -6   0   2  372.30   33.67
   6   0  -2  347.37   33.56
   6   0  -2  381.69   34.95
  -6   0   3   -0.00    4.56
  -6   0   3    0.26    4.21
   6   0  -3   -0.00    4.03
   6   0  -3   -0.00    4.24
  -6   0   4   13.56    6.31
  -6   0   4   25.80    6.93
   6   0  -4   16.08    5.97
   6   0  -4   23.90    7.30
  -6   0   5    0.75    4.76
  -6   0   5   -0.00    3.67
   6   0  -5    3.18    4.89
   6   0  -5   -0.00    4.25
  -6   0   6 1198.60   95.90
  -6   0   6 1196.13   94.98
   6   0  -6 1056.78   94.19
   6   0  -6 1096.40   95.67
  -6   0   7    0.00    4.99
  -6   0   7    4.54    4.46
   6   0  -7   -0.00    4.28
   6   0  -7   -0.00    4.21
  -6   0   8   27.90    7.61
  -6   0   8   22.56    6.56
   6   0  -8   15.95    5.82
   6   0  -8   20.79    7.44
  -6   0   9    1.16    4.84
  -6   0   9   -0.00    3.61
   6   0  -9    2.44    5.03
   6   0  -9   -0.00    5.25
  -6   0  10  252.78   26.46
  -6   0  10  207.51   24.40
   6   0 -10  229.04   25.42
   6   0 -10  231.75   26.18
  -6   0  11    2.10    4.57
  -6   0  11    0.95    3.76
   6   0 -11    0.00    4.69
   6   0 -11    0.07    4.33
  -6   0  12  234.47   28.05
  -6   0  12  283.61   28.31
   6   0 -12  261.68   29.03
  -6   0  13   -0.00    5.25
  -6   0  13   -0.00    3.47
   6   0 -13    0.83    3.98
  -6   0  14   66.95   13.03
  -6   0  14   71.86   12.57
   6   0 -14   86.05   14.55
  -6   0  15   -0.00    6.08
   6   0 -15    3.23    6.51
  -6   0  16  238.41   27.95
   6   0 -16  231.69   28.11
   6   0 -17    0.00    5.36
   6   0 -18   97.63   16.81
  -6   0  19   -0.00    5.91
   6   0 -19    2.09    5.42
  -6   0  20   -0.00    5.52
   6   0 -20    4.37    5.86
  -6   0  21    4.10    6.99
   6   0 -21    0.02    6.25
  -6   0  22   70.33   14.61
   6   0 -22   83.46   16.49
  -6   0  23   -1.33    7.03
   6   0 -23    1.20    5.63
  -6   0  24    0.00    7.94
   6   0 -24    0.67    6.22
  -6   0  25   -0.00    7.01
   6   0 -25   12.45    8.31
  -6   0  26   20.01    9.28
   6   0 -26   19.44    9.86
  -6   0  27   -0.00    6.75
   6   0 -27    7.15    7.50
  -6   0  28   16.38    9.82
  -6   0  29    5.09    6.84
  -6   0  30   12.18    7.51
  -6   0  31    0.00    7.37
  -6   0  32   37.63   12.19
  -6   0  33    3.74    7.96
  -6   0  34    0.50    6.53
  -6   0  35    6.82    7.99
  -6   0  36    0.00    6.64
  -6   0  37   -0.00    7.06
  -6   0  38    8.82    7.88
  -6   1   1    0.07    4.96
  -6   1   1    0.00    4.69
  -6   1   1    0.00    4.69
   6  -1  -1   -0.00    4.54
   6  -1  -1    0.47    4.26
   6  -1  -1    3.23    4.52
   6   1  -1    3.05    3.92
   6   1  -1    5.19    4.86
  -6  -1   1    4.32    4.09
  -6  -1   1    3.49    4.29
  -6   1   2  575.33   49.99
  -6   1   2  495.22   49.18
  -6   1   2  589.34   49.06
   6  -1  -2  515.52   48.24
   6  -1  -2  496.88   49.03
   6   1  -2  597.67   48.29
   6   1  -2  478.99   47.89
  -6  -1   2  507.82   47.88
  -6  -1   2  612.29   47.95
  -6   1   3   19.07    7.47
  -6   1   3   27.20    6.97
   6  -1  -3   24.04    6.71
   6  -1  -3   21.69    6.71
   6   1  -3   26.41    6.64
   6   1  -3   17.70    6.66
  -6  -1   3   30.32    6.99
  -6  -1   3   28.00    6.66
  -6   1   4  737.19   63.95
  -6   1   4  654.60   62.46
   6  -1  -4  809.52   63.70
   6  -1  -4  660.48   63.53
   6   1  -4  850.38   63.36
   6   1  -4  643.43   62.43
  -6  -1   4  776.89   63.31
  -6  -1   4  693.38   61.64
  -6   1   5  104.32   14.66
  -6   1   5  110.94   14.59
   6  -1  -5  102.06   13.93
   6  -1  -5   93.74   14.67
   6   1  -5  110.70   13.83
   6   1  -5   98.89   13.98
  -6  -1   5  103.62   13.95
  -6  -1   5   74.74   11.99
  -6   1   6   73.97   12.50
  -6   1   6   83.26   12.39
   6  -1  -6   76.68   11.87
   6  -1  -6   84.42   13.17
   6   1  -6   71.21   11.21
   6   1  -6   98.15   13.30
  -6  -1   6   71.05   11.66
  -6  -1   6   71.92   11.17
  -6   1   7  201.14   23.39
  -6   1   7  208.24   22.85
   6  -1  -7  215.31   23.10
   6  -1  -7  229.96   24.64
   6   1  -7  227.32   23.13
   6   1  -7  197.83   22.88
  -6  -1   7  180.33   22.28
  -6  -1   7  191.18   21.62
  -6   1   8  592.78   56.72
  -6   1   8  700.23   57.23
   6  -1  -8  645.28   56.44
   6  -1  -8  638.70   57.77
   6   1  -8  611.75   55.94
   6   1  -8  670.18   57.33
  -6  -1   8  573.42   55.90
  -6  -1   8  615.57   55.24
  -6   1   9    9.89    6.22
  -6   1   9    9.88    5.68
   6  -1  -9   16.58    6.43
   6  -1  -9    6.30    5.94
   6   1  -9   10.04    5.82
   6   1  -9    8.21    5.40
  -6  -1   9    8.08    5.21
  -6  -1   9   14.74    5.68
  -6   1  10   94.84   14.33
  -6   1  10   83.31   12.88
   6  -1 -10   74.58   12.79
   6  -1 -10   70.30   13.11
   6   1 -10  113.73   14.79
   6   1 -10   81.55   13.39
  -6  -1  10   68.54   12.70
  -6  -1  10  112.38   13.81
  -6   1  11    8.88    6.45
  -6   1  11   20.62    6.47
   6  -1 -11   15.67    6.69
   6   1 -11   22.07    7.38
   6   1 -11    6.09    5.61
  -6  -1  11   10.09    5.70
  -6  -1  11    7.56    4.71
  -6   1  12  266.43   29.84
  -6   1  12  300.54   29.83
   6  -1 -12  268.41   30.43
   6   1 -12  263.41   29.69
  -6  -1  12  268.76   29.86
  -6   1  13   51.61   10.59
  -6   1  13   49.78   10.06
   6  -1 -13   29.23    8.84
   6   1 -13   35.34    9.27
  -6  -1  13   38.52    9.80
  -6   1  14  133.35   19.33
  -6   1  14  147.49   18.92
   6  -1 -14  156.36   20.45
   6   1 -14  162.80   20.48
  -6  -1  14  121.18   18.54
  -6   1  15    8.71    6.86
  -6   1  15    9.49    6.19
   6  -1 -15    9.90    6.95
   6   1 -15    9.49    6.17
  -6  -1  15    1.21    5.49
  -6   1  16   14.06    6.40
   6  -1 -16    8.20    6.69
   6   1 -16    0.00    5.84
  -6  -1  16   10.95    6.38
   6  -1 -17   13.15    7.41
   6   1 -17    4.69    5.59
   6  -1 -18  214.60   25.86
   6   1 -18  158.07   23.54
  -6   1  19    7.90    6.37
   6  -1 -19   31.70   10.56
   6   1 -19   29.55    9.38
  -6  -1  19   22.17    8.70
  -6   1  20   -0.00    5.59
   6  -1 -20    1.30    5.69
   6   1 -20    2.55    5.62
  -6  -1  20    2.99    5.38
  -6   1  21   -0.00    5.52
   6  -1 -21   -0.00    6.84
   6   1 -21    0.00    5.53
  -6  -1  21    2.46    5.09
  -6   1  22    0.43    5.58
   6  -1 -22   10.66    7.26
   6   1 -22   11.88    7.62
  -6  -1  22   11.77    7.94
  -6   1  23   12.75    8.59
   6  -1 -23   11.13    7.69
   6   1 -23   11.77    8.42
  -6  -1  23    2.07    6.13
  -6   1  24   12.64    9.58
   6  -1 -24   19.34    9.65
   6   1 -24   -0.00    6.17
  -6  -1  24   26.99    9.68
  -6   1  25   -0.00    6.06
   6  -1 -25    1.30    5.69
  -6  -1  25    0.00    7.01
  -6   1  26    3.48    6.51
   6  -1 -26    0.74    6.65
  -6  -1  26    4.33    6.79
  -6  -1  27   -0.00    7.65
  -6   1  28    7.71    9.69
  -6  -1  28   37.63   11.86
  -6   1  29    7.12    7.84
  -6  -1  29   -0.00    7.38
  -6   1  30   -0.00    6.63
  -6  -1  30    2.77    8.40
  -6   1  31   -0.00    6.14
  -6  -1  31    4.09    8.31
  -6   1  32    3.34    8.15
  -6  -1  32    0.00    7.69
  -6   1  33    2.84    4.65
  -6  -1  33   -0.00    7.06
  -6   1  34    9.03    8.26
  -6  -1  34   14.04   10.53
  -6   1  35    0.00    7.21
  -6  -1  35    5.11    7.69
  -6   1  36   -0.00    6.63
  -6  -1  36    0.45    6.37
  -6   1  37    7.15    7.41
  -6  -1  37    6.17    8.34
  -6   1  38   17.07    9.88
  -6  -1  38    8.24    8.29
  -6   2   1    0.00    5.13
  -6   2   1    0.00    4.73
  -6   2   1    4.69    5.33
   6  -2  -1    2.90    4.87
   6  -2  -1    3.50    4.93
   6  -2  -1    9.80    5.79
   6   2  -1    4.91    4.11
   6   2  -1    2.44    3.84
  -6  -2   1    5.91    4.23
  -6  -2   1    2.59    3.43
  -6  -2   1    3.30    3.56
  -6   2   2   22.02    7.42
  -6   2   2    2.88    4.97
  -6   2   2    9.88    5.39
   6  -2  -2   11.34    6.15
   6  -2  -2    4.06    4.67
   6  -2  -2   17.11    6.99
   6   2  -2   19.52    5.25
   6   2  -2   13.88    6.01
  -6  -2   2    6.12    4.18
  -6  -2   2   13.88    4.45
  -6   2   3    0.00    5.15
  -6   2   3    0.56    4.07
   6  -2  -3    5.34    4.58
   6  -2  -3   -0.00    4.78
   6   2  -3    4.82    4.00
   6   2  -3    0.00    3.76
  -6  -2   3   -0.00    4.06
  -6  -2   3   -0.00    2.97
  -6   2   4   69.79   11.94
  -6   2   4   79.38   11.78
   6  -2  -4   60.92   10.54
   6  -2  -4   63.07   11.68
   6   2  -4   44.50    8.97
   6   2  -4   59.30   10.13
  -6  -2   4   48.03    9.22
  -6  -2   4   68.23    9.28
  -6   2   5   10.31    6.37
  -6   2   5    7.60    5.59
   6  -2  -5   13.41    5.85
   6  -2  -5   23.60    7.62
   6   2  -5   12.33    5.29
   6   2  -5    6.39    5.13
  -6  -2   5   11.20    5.37
  -6  -2   5    8.46    4.47
  -6   2   6  306.08   31.82
  -6   2   6  317.66   31.59
   6  -2  -6  328.58   31.51
   6  -2  -6  323.65   32.97
   6   2  -6  332.59   30.90
   6   2  -6  298.34   30.69
  -6  -2   6  266.88   29.94
  -6  -2   6  314.40   29.52
  -6   2   7   74.72   11.74
  -6   2   7   43.87    9.78
   6  -2  -7   40.95    9.09
   6  -2  -7   44.23    9.92
   6   2  -7   52.58   10.05
   6   2  -7   42.34    9.60
  -6  -2   7   48.66    9.46
  -6  -2   7   33.00    7.27
  -6   2   8    5.04    5.38
  -6   2   8    7.13    5.07
   6  -2  -8    4.43    4.79
   6  -2  -8    5.97    5.62
   6   2  -8   11.15    5.56
   6   2  -8    3.63    4.78
  -6  -2   8   -0.00    4.15
  -6  -2   8    0.99    3.22
  -6   2   9    0.00    4.78
  -6   2   9    1.39    3.97
   6  -2  -9   -0.00    4.76
   6  -2  -9   -0.00    5.25
   6   2  -9    0.00    3.90
   6   2  -9    0.24    4.10
  -6  -2   9    0.00    4.18
  -6  -2   9    0.18    3.93
  -6   2  10  362.64   31.34
  -6   2  10  224.95   27.18
   6  -2 -10  249.01   28.93
   6   2 -10  223.52   26.88
   6   2 -10  265.06   28.21
  -6  -2  10  275.15   28.28
  -6   2  11  224.07   25.50
  -6   2  11  220.91   24.82
   6  -2 -11  173.20   24.24
   6   2 -11  263.55   25.91
   6   2 -11  194.17   24.20
  -6  -2  11  219.76   24.69
  -6   2  12  115.02   16.08
  -6   2  12   88.26   14.23
   6  -2 -12   91.42   15.26
   6   2 -12   88.80   14.61
  -6  -2  12   78.87   13.65
  -6   2  13   12.15    6.03
  -6   2  13    4.90    5.30
   6  -2 -13    6.38    5.66
   6   2 -13   19.75    7.05
  -6  -2  13   12.09    6.32
  -6   2  14  107.29   15.98
  -6   2  14   81.28   14.57
   6  -2 -14  129.81   17.81
   6   2 -14   98.10   15.68
  -6  -2  14   90.34   15.40
  -6   2  15   52.40   11.47
  -6   2  15   39.95    9.63
   6  -2 -15   27.48    8.98
   6   2 -15   27.19    8.34
  -6  -2  15   48.04   10.67
  -6   2  16   44.44   10.14
   6  -2 -16   56.50   12.54
   6   2 -16   50.51   11.54
  -6  -2  16   54.77   11.51
  -6   2  17   17.11    7.31
   6  -2 -17   19.22    8.09
   6   2 -17   21.52    8.50
  -6   2  18   16.48    7.81
  -6   2  18    5.61    6.21
   6  -2 -18   16.30    7.79
   6   2 -18   12.78    6.62
  -6   2  19    5.27    6.17
   6  -2 -19    9.70    6.94
   6   2 -19    9.37    6.84
  -6  -2  19   15.02    7.93
  -6   2  20  130.16   20.18
   6  -2 -20  118.28   20.29
   6   2 -20  157.30   21.83
  -6  -2  20  148.68   21.67
  -6   2  21    0.00    6.68
   6  -2 -21   -0.00    6.60
   6   2 -21   -0.00    5.70
  -6  -2  21    2.98    5.52
  -6   2  22    0.00    5.00
   6  -2 -22   31.77   10.93
  -6  -2  22   24.17   10.58
  -6   2  23    0.30    6.14
   6  -2 -23    0.00    6.59
  -6  -2  23    0.00    6.11
  -6   2  24    0.92    8.28
   6  -2 -24    0.00    7.04
  -6  -2  24    2.03    6.73
  -6   2  25    4.13    8.38
   6  -2 -25   12.03    8.42
  -6  -2  25    7.47    7.60
  -6   2  26   38.03   10.99
  -6  -2  26   19.54    9.72
  -6   2  27    1.76    6.81
   6   2 -27    0.36    4.78
  -6  -2  27   -0.00    5.63
  -6   2  28   12.05    9.01
   6   2 -28   10.48    8.40
  -6  -2  28   15.79    9.28
  -6   2  29   -0.00    7.86
   6   2 -29    7.46    6.97
  -6  -2  29    6.01    8.07
  -6   2  30    7.55    7.08
   6   2 -30   14.65    8.96
  -6  -2  30    7.07    8.50
  -6   2  31    4.02    7.52
  -6  -2  31    5.54    6.34
  -6   2  32    5.25    8.01
  -6  -2  32   -0.00    6.48
  -6   2  33   -0.00    6.45
  -6  -2  33   10.77    9.22
  -6   2  34   -0.00    5.80
  -6  -2  34    0.00    7.75
  -6   2  35    0.61    8.00
  -6  -2  35    5.65    7.17
  -6   2  36   -0.00    7.28
  -6  -2  36   12.25    9.40
  -6   2  37   10.22    8.41
  -6  -2  37    1.63    6.81
  -6   2  38    6.36    7.05
  -6   3   1    5.93    6.10
  -6   3   1   -0.00    4.57
  -6   3   1   -0.00    4.52
   6  -3  -1    2.56    5.20
   6  -3  -1   -0.00    4.76
   6  -3  -1    0.66    4.34
   6   3  -1    3.21    3.53
   6   3  -1    3.02    3.73
  -6  -3   1    0.00    2.95
  -6  -3   1    1.85    3.00
  -6  -3   1    1.17    2.87
  -6   3   2  123.23   17.37
  -6   3   2  129.40   17.61
  -6   3   2  162.16   17.95
   6  -3  -2  101.63   16.21
   6  -3  -2  125.67   16.18
   6  -3  -2  131.74   17.68
   6   3  -2  115.91   14.41
   6   3  -2  121.65   14.88
  -6  -3   2  125.61   14.77
  -6  -3   2  138.15   13.84
  -6   3   3  116.51   16.76
  -6   3   3  172.91   18.97
  -6   3   3  140.35   16.92
   6  -3  -3  114.67   16.35
   6  -3  -3  120.93   15.94
   6  -3  -3  148.33   18.29
   6   3  -3   99.12   13.81
   6   3  -3  108.94   14.22
  -6  -3   3  108.04   14.19
  -6  -3   3  121.83   13.37
  -6   3   4   28.71    9.14
  -6   3   4   44.26    9.29
   6  -3  -4   43.94    9.20
   6  -3  -4   29.09    8.72
   6   3  -4   42.13    8.13
   6   3  -4   22.70    6.70
  -6  -3   4   31.99    7.29
  -6  -3   4   38.50    6.77
  -6   3   5   13.73    5.69
  -6   3   5    9.49    5.68
   6  -3  -5    5.26    5.21
   6  -3  -5    7.86    5.14
   6   3  -5    4.97    5.05
   6   3  -5   16.11    5.56
  -6  -3   5    7.52    4.61
  -6  -3   5    4.42    3.35
  -6   3   6    8.61    6.04
  -6   3   6   15.62    6.84
   6  -3  -6    4.22    4.24
   6  -3  -6   17.74    7.22
   6   3  -6    7.61    4.79
   6   3  -6    9.55    5.03
  -6  -3   6   11.55    5.27
  -6  -3   6   18.58    4.92
  -6   3   7   21.27    7.28
  -6   3   7   16.86    6.87
   6  -3  -7   19.29    6.96
   6  -3  -7   22.48    7.46
   6   3  -7   17.97    6.31
   6   3  -7   22.90    6.46
  -6  -3   7   21.09    6.72
  -6  -3   7   20.29    5.43
  -6   3   8  333.44   34.82
  -6   3   8  436.35   36.63
   6  -3  -8  290.95   34.33
   6   3  -8  312.80   32.97
  -6  -3   8  345.13   33.68
  -6   3   9   75.28   12.29
   6  -3  -9   63.83   12.54
   6   3  -9   57.31   10.77
   6   3  -9   46.44    9.69
  -6  -3   9   62.83   10.89
  -6   3  10   19.49    7.06
  -6   3  10   20.55    7.15
   6  -3 -10   23.70    7.81
   6   3 -10   19.75    6.80
   6   3 -10   18.80    6.40
  -6  -3  10    9.36    6.06
  -6   3  11    8.38    6.27
  -6   3  11   12.38    6.64
   6  -3 -11    4.94    5.98
   6   3 -11   12.51    5.96
   6   3 -11    5.49    4.80
  -6  -3  11    3.15    5.26
  -6   3  12  104.05   15.54
  -6   3  12   76.61   13.09
   6  -3 -12   77.01   14.13
   6   3 -12   65.24   12.20
  -6  -3  12   70.03   12.78
  -6   3  13  115.70   17.37
  -6   3  13  113.32   16.98
   6  -3 -13  114.78   17.66
   6   3 -13  117.92   16.92
  -6  -3  13  109.04   16.75
  -6   3  14  136.35   19.41
  -6   3  14  163.40   20.24
   6  -3 -14  130.35   20.06
   6   3 -14  143.35   18.97
  -6  -3  14  115.68   18.67
  -6   3  15    7.34    6.20
   6  -3 -15    8.71    6.49
   6   3 -15    0.00    6.25
  -6  -3  15   14.41    7.38
  -6   3  16   17.42    7.61
   6  -3 -16   21.63    8.13
   6   3 -16   21.40    7.72
  -6  -3  16   24.09    8.63
  -6   3  17   63.83   12.64
   6  -3 -17   42.28   11.75
   6   3 -17   53.35   12.40
  -6   3  18   81.53   15.62
  -6   3  18  120.10   17.48
   6  -3 -18   85.70   16.59
  -6   3  19   34.01    9.85
  -6   3  19   46.49   10.65
   6  -3 -19   15.03    8.42
  -6  -3  19   33.09   10.85
  -6   3  20    3.14    6.53
  -6   3  20   -0.00    5.32
   6  -3 -20    7.67    7.12
  -6  -3  20    0.00    6.04
  -6   3  21    9.10    6.32
   6  -3 -21   -0.00    6.06
  -6  -3  21    5.11    6.56
  -6   3  22   28.32   10.01
   6  -3 -22   35.59   11.83
  -6  -3  22   24.30    9.52
  -6   3  23    6.38    7.98
   6  -3 -23   15.92    8.41
   6   3 -23   10.61    8.21
  -6  -3  23    9.03    8.05
  -6   3  24   33.19   12.00
   6   3 -24   42.78   12.37
  -6  -3  24   62.73   14.77
  -6   3  25    5.32    7.62
   6   3 -25    1.59    4.96
  -6  -3  25    3.54    6.29
  -6   3  26    0.29    6.46
   6   3 -26   10.75    7.93
  -6  -3  26    2.11    6.18
  -6   3  27    0.12    5.69
   6   3 -27    0.47    4.29
  -6  -3  27   -0.00    8.09
  -6   3  28   10.68    7.47
   6   3 -28    2.76    6.21
  -6  -3  28    9.64    8.61
  -6   3  29    0.00    7.11
   6   3 -29   -0.00    5.85
  -6  -3  29    0.66    7.16
  -6   3  30    6.18    6.98
   6   3 -30   21.37   10.07
  -6  -3  30   32.90   11.70
  -6   3  31   -0.00    5.61
   6   3 -31   -0.00    7.54
  -6  -3  31    7.50    8.25
  -6   3  32    3.92    7.08
  -6  -3  32    6.58    9.84
  -6   3  33    0.00    7.98
  -6  -3  33    1.90    5.69
  -6   3  34    3.09    8.40
  -6  -3  34    4.90    9.01
  -6   3  35    1.46    7.45
  -6  -3  35    2.83    8.42
  -6   3  36    0.92    5.76
  -6  -3  36    5.74    7.34
  -6   3  37    5.39    7.71
  -6  -3  37   -0.00    7.90
  -6   3  38    0.00    7.29
  -6   4   1  106.33   18.61
  -6   4   1  167.26   20.45
   6  -4  -1  169.18   20.97
   6  -4  -1  198.37   20.86
   6  -4  -1  189.89   22.02
   6   4  -1  168.10   17.54
   6   4  -1  176.63   17.72
  -6  -4   1  172.44   17.49
  -6  -4   1  154.42   15.49
  -6   4   2   23.88    7.51
  -6   4   2   17.12    7.20
  -6   4   2   20.72    6.95
   6  -4  -2   13.59    7.64
   6  -4  -2    7.29    4.83
   6  -4  -2   11.45    6.03
   6   4  -2   16.28    5.42
   6   4  -2   21.80    5.29
  -6  -4   2   14.67    4.68
  -6  -4   2   14.52    3.84
  -6   4   3    4.61    4.39
  -6   4   3    6.56    6.30
  -6   4   3    8.55    5.72
   6  -4  -3    5.36    5.08
   6  -4  -3    1.80    4.00
   6  -4  -3    9.32    6.11
   6   4  -3   10.68    4.87
   6   4  -3   10.44    4.54
  -6  -4   3    0.00    3.25
  -6  -4   3    5.83    3.24
  -6   4   4    3.12    4.80
  -6   4   4   16.09    6.65
   6  -4  -4    6.83    5.61
   6  -4  -4    5.66    5.97
   6   4  -4    9.56    4.88
   6   4  -4   12.35    4.51
  -6  -4   4    6.83    4.40
  -6  -4   4   -0.00    2.64
  -6   4   5  226.06   25.28
  -6   4   5  181.53   23.57
   6  -4  -5  254.15   26.05
   6  -4  -5  206.42   24.81
   6   4  -5  225.53   22.51
   6   4  -5  191.63   21.67
  -6  -4   5  214.07   22.16
  -6  -4   5  193.11   20.20
  -6   4   6  228.55   25.96
  -6   4   6  225.82   25.57
   6  -4  -6  171.11   24.25
   6   4  -6  232.99   23.76
   6   4  -6  191.66   22.59
  -6  -4   6  280.81   24.82
  -6   4   7   77.71   12.83
  -6   4   7   64.20   11.89
   6  -4  -7   64.52   12.36
   6   4  -7   65.26   10.89
   6   4  -7   60.97   10.34
  -6  -4   7   69.03   11.10
  -6   4   8    7.59    6.45
  -6   4   8    0.00    5.24
   6  -4  -8    0.00    4.26
   6   4  -8    4.32    4.86
   6   4  -8    3.43    4.22
  -6  -4   8    3.01    4.19
  -6   4   9   49.91   10.83
  -6   4   9   55.47   11.04
   6  -4  -9   47.48   10.82
   6   4  -9   47.92    9.61
   6   4  -9   43.12    9.34
  -6  -4   9   59.40   10.48
  -6   4  10   36.39    9.05
  -6   4  10   35.27    8.74
   6  -4 -10   23.84    8.57
   6   4 -10   23.14    7.28
   6   4 -10   33.18    8.26
  -6  -4  10   25.96    8.09
  -6   4  11  110.22   16.73
  -6   4  11   99.21   16.52
   6  -4 -11  104.00   17.01
   6   4 -11  127.09   16.41
   6   4 -11  119.32   15.94
  -6  -4  11   98.97   15.60
  -6   4  12   84.45   14.74
  -6   4  12   94.72   15.21
   6  -4 -12   96.33   16.46
   6   4 -12  100.49   14.91
  -6  -4  12   97.60   15.15
  -6   4  13   38.29    9.73
  -6   4  13   47.71   10.57
   6  -4 -13   27.05    9.60
   6   4 -13   43.56    9.61
  -6  -4  13   49.43   10.50
  -6   4  14    0.00    5.00
   6  -4 -14   -0.00    5.57
   6   4 -14    5.84    5.63
  -6  -4  14    4.21    6.04
  -6   4  15   90.45   16.37
   6  -4 -15  134.78   19.67
  -6  -4  15  135.36   19.16
  -6   4  16  112.95   18.28
   6  -4 -16  115.05   19.32
  -6  -4  16  144.16   19.76
  -6   4  17    6.44    5.93
  -6   4  17   16.96    7.68
   6  -4 -17   13.88    8.35
  -6   4  18   43.73   11.46
  -6   4  18   44.31   11.10
   6  -4 -18   57.41   13.24
  -6   4  19   67.09   14.21
  -6   4  19   82.34   14.71
   6  -4 -19   83.15   16.40
  -6  -4  19   57.86   14.62
  -6   4  20  106.28   17.62
  -6   4  20   72.38   15.14
   6  -4 -20   92.00   17.58
   6   4 -20   88.19   15.79
  -6  -4  20   63.49   15.43
  -6   4  21    8.00    7.12
  -6   4  21    2.67    5.85
   6  -4 -21    3.60    7.00
   6   4 -21   -0.00    5.03
  -6  -4  21   -0.00    6.96
  -6   4  22   11.91    7.09
   6   4 -22    7.25    6.14
  -6  -4  22    0.00    6.82
  -6   4  23    0.00    6.28
   6   4 -23    7.77    6.20
  -6  -4  23    7.24    8.73
  -6   4  24   -0.00    7.17
   6   4 -24    9.19    6.78
  -6  -4  24    5.35    7.30
  -6   4  25   -0.00    5.17
   6   4 -25    0.00    6.28
  -6  -4  25    5.23    6.89
  -6   4  26    4.32    6.08
   6   4 -26   18.71    9.38
  -6  -4  26    5.26    7.52
  -6   4  27    3.33    6.47
   6   4 -27    0.00    6.73
  -6  -4  27    0.00    7.37
  -6   4  28    2.89    7.62
   6   4 -28   25.71    9.94
  -6  -4  28   10.42    9.52
  -6   4  29    0.00    5.82
   6   4 -29   -0.00    5.59
  -6  -4  29    6.79    9.06
  -6   4  30    4.19    6.54
   6   4 -30    8.51    7.74
  -6  -4  30   -0.00    7.21
  -6   4  31    5.80    7.09
   6   4 -31   -0.00    5.35
  -6  -4  31   -0.00    9.10
  -6   4  32    0.00    6.51
  -6  -4  32   -0.00    7.62
  -6   4  33   -0.00    6.87
  -6  -4  33    0.00    8.82
  -6   4  34    1.15    6.25
  -6  -4  34   -0.00    7.76
  -6   4  35    7.25    8.54
  -6  -4  35    2.18    7.59
  -6   4  36   -0.00    7.68
  -6  -4  36    6.03    8.87
  -6   4  37    3.52    7.13
  -6  -4  37    0.00    8.35
  -6   4  38   -0.00    6.86
  -6   5   1   12.69    6.69
  -6   5   1   22.81    7.13
   6  -5  -1   18.84    7.14
   6  -5  -1   14.61    6.40
   6   5  -1   11.28    4.40
   6   5  -1   21.43    5.07
  -6  -5   1    9.14    3.74
  -6  -5   1   17.32    3.41
  -6  -5   1   11.59    2.93
  -6   5   2   61.87   12.97
  -6   5   2   77.38   13.25
   6  -5  -2   96.21   14.75
   6  -5  -2   81.82   14.34
   6   5  -2   70.62   10.69
   6   5  -2   98.01   11.55
  -6  -5   2   84.41   10.87
  -6  -5   2   93.76    9.38
  -6   5   3  133.22   18.82
  -6   5   3  119.12   17.93
  -6   5   3  133.59   18.19
   6  -5  -3  136.41   18.47
   6  -5  -3  133.94   18.72
   6   5  -3  127.49   14.87
   6   5  -3  152.17   15.47
  -6  -5   3  111.19   14.28
  -6  -5   3  120.77   12.91
  -6   5   4  101.01   15.41
  -6   5   4   93.01   15.29
  -6   5   4   74.74   14.08
   6  -5  -4  123.63   16.99
   6  -5  -4  100.57   15.95
   6   5  -4  109.44   13.24
   6   5  -4   95.94   12.55
  -6  -5   4   97.79   12.76
  -6   5   5    2.33    5.27
  -6   5   5    1.39    4.43
   6  -5  -5    3.48    5.01
   6  -5  -5    7.32    5.83
   6   5  -5    0.00    3.46
   6   5  -5    4.33    3.77
  -6  -5   5    2.80    3.76
  -6   5   6    0.00    4.93
  -6   5   6    2.69    5.37
   6  -5  -6    2.21    4.38
   6  -5  -6    0.00    5.22
   6   5  -6   -0.00    3.84
   6   5  -6    1.67    3.86
  -6  -5   6   -0.00    3.29
  -6   5   7   53.29   10.85
  -6   5   7   62.50   11.67
   6  -5  -7   85.97   13.97
   6   5  -7   43.83    8.92
   6   5  -7   37.60    8.37
  -6  -5   7   43.27    8.83
  -6   5   8   46.79   10.62
  -6   5   8   41.12   10.28
   6  -5  -8   36.56    9.72
   6   5  -8   49.27    9.65
   6   5  -8   40.52    8.61
  -6  -5   8   51.30    9.68
  -6   5   9   51.84   11.93
  -6   5   9   82.70   14.04
   6  -5  -9   60.42   13.02
   6   5  -9   88.13   12.92
   6   5  -9   92.55   12.89
  -6  -5   9   85.41   13.21
  -6   5  10   36.59    9.83
  -6   5  10   29.52    9.02
   6  -5 -10   32.25    9.19
   6   5 -10   54.72   10.08
   6   5 -10   40.83    8.76
  -6  -5  10   39.34    9.29
  -6   5  11   -0.00    5.07
  -6   5  11    4.34    5.81
   6  -5 -11    6.09    6.12
   6   5 -11    4.98    5.31
   6   5 -11    0.00    4.39
  -6  -5  11    0.00    4.98
  -6   5  12   -0.00    5.25
   6  -5 -12    2.47    5.86
  -6  -5  12    3.78    5.55
  -6   5  13  220.08   26.10
   6  -5 -13  183.25   25.70
  -6  -5  13  216.78   25.68
  -6   5  14  297.48   30.93
   6  -5 -14  213.63   29.22
  -6  -5  14  246.20   29.14
  -6   5  15    0.23    5.66
   6  -5 -15   -0.00    6.16
  -6  -5  15    2.40    5.46
  -6   5  16   11.35    7.41
  -6   5  16    7.93    6.20
   6  -5 -16   -0.00    4.80
  -6   5  17    1.32    6.69
  -6   5  17    1.03    5.12
   6  -5 -17    0.00    7.05
   6   5 -17    0.00    5.23
  -6   5  18   89.59   15.86
  -6   5  18  106.68   17.41
   6  -5 -18  100.12   18.25
   6   5 -18   84.76   15.57
  -6   5  19   12.00    7.68
  -6   5  19    6.97    6.82
   6  -5 -19   24.09    9.83
   6   5 -19   34.94    9.31
  -6  -5  19   21.24    8.99
  -6   5  20   10.89    7.48
   6   5 -20   12.25    7.48
  -6  -5  20   13.34    8.48
  -6   5  21    0.00    5.83
   6   5 -21    0.00    4.41
  -6  -5  21   -0.00    5.93
  -6   5  22   -0.00    5.90
   6   5 -22   -0.00    5.14
  -6  -5  22    1.57    6.73
  -6   5  23   25.81   10.03
   6   5 -23   27.64   10.00
  -6  -5  23   11.25    9.59
  -6   5  24   13.60    8.59
   6   5 -24   14.96    8.12
  -6  -5  24   16.61    9.23
  -6   5  25   11.42    7.68
   6   5 -25    5.16    6.50
  -6  -5  25    2.54    7.84
  -6   5  26    4.52    6.81
   6   5 -26    5.36    6.06
  -6  -5  26    0.00    6.92
  -6   5  27    1.95    6.31
   6   5 -27    0.05    5.99
  -6  -5  27    0.00    8.43
  -6   5  28    8.18    7.24
   6   5 -28    3.79    6.26
  -6  -5  28    5.09    8.91
  -6   5  29   10.46    7.96
   6   5 -29   13.55    8.38
  -6  -5  29    3.98    8.55
  -6   5  30   11.80    8.88
   6   5 -30    0.74    5.09
  -6  -5  30    2.84    8.90
  -6   5  31    2.64    6.55
   6   5 -31   -0.00    6.12
  -6  -5  31   -0.00    7.88
  -6   5  32    4.18    7.59
   6   5 -32    0.00    6.20
  -6  -5  32    0.20    7.10
  -6   5  33    2.06    7.21
  -6  -5  33    7.21    9.73
  -6   5  34    3.95    8.13
  -6  -5  34    7.95    8.82
  -6   5  35    5.25    9.17
  -6  -5  35    9.10    9.56
  -6   5  36    2.09    7.71
  -6  -5  36    1.01    6.90
  -6   5  37   -0.00    6.84
  -6   5  38    4.16    6.80
  -6   6   1  153.72   19.68
  -6   6   1  137.88   18.09
   6  -6  -1  127.92   18.13
   6   6  -1  134.15   13.49
   6   6  -1  121.78   13.08
  -6  -6   1  122.72   12.99
  -6  -6   1  104.91    9.62
  -6  -6   1  107.41    9.59
  -6   6   2   11.55    6.58
  -6   6   2   67.57   11.62
   6  -6  -2   12.70    7.06
   6  -6  -2   48.66   11.05
   6   6  -2   31.82    6.33
   6   6  -2   39.47    6.74
  -6  -6   2   35.29    6.31
  -6  -6   2   32.02    4.42
  -6  -6   2   27.58    4.19
  -6   6   3    4.99    5.74
  -6   6   3   17.00    6.85
   6  -6  -3    8.47    6.19
   6  -6  -3    0.00    4.97
   6   6  -3    6.10    3.78
   6   6  -3    5.36    3.52
  -6  -6   3   11.22    4.43
  -6   6   4   12.99    7.34
  -6   6   4    7.54    6.26
  -6   6   4   18.95    6.74
   6  -6  -4   11.59    7.22
   6  -6  -4   19.54    7.93
   6   6  -4   11.96    4.83
   6   6  -4   20.71    5.68
  -6  -6   4   14.99    5.15
  -6   6   5  133.99   18.74
  -6   6   5  126.23   17.94
   6  -6  -5   98.89   16.45
   6  -6  -5  140.69   19.00
   6   6  -5  120.40   14.52
   6   6  -5  104.64   13.76
  -6  -6   5  100.71   13.97
  -6   6   6  100.80   15.71
  -6   6   6   51.69   11.88
   6  -6  -6   70.97   13.12
   6  -6  -6   96.63   15.20
   6   6  -6  102.30   12.42
   6   6  -6   55.96   10.04
  -6  -6   6   72.38   11.18
  -6   6   7   36.06   10.46
  -6   6   7   44.70   10.59
   6  -6  -7   59.82   12.19
   6  -6  -7   36.12   10.96
   6   6  -7   90.36   11.63
   6   6  -7   48.68    9.23
  -6  -6   7   50.84    9.64
  -6   6   8   14.45    7.17
  -6   6   8    4.83    5.41
   6  -6  -8   20.43    8.75
   6   6  -8    6.32    4.79
  -6  -6   8   10.12    5.75
  -6   6   9  100.91   15.88
   6  -6  -9  130.61   18.26
   6   6  -9   78.23   13.01
  -6  -6   9   83.85   13.91
  -6   6  10   55.24   12.84
   6  -6 -10  102.24   16.70
   6   6 -10   80.73   12.74
  -6  -6  10   95.13   14.26
  -6   6  11   52.33   12.38
   6  -6 -11   59.76   12.91
   6   6 -11   74.66   12.15
  -6  -6  11   36.47   10.10
  -6   6  12   47.68   11.78
   6  -6 -12   54.56   12.24
  -6  -6  12   72.30   12.85
  -6   6  13   -0.00    5.66
   6  -6 -13    6.20    5.92
   6   6 -13    0.00    4.86
  -6  -6  13   -0.00    4.85
  -6   6  14   -0.00    4.73
  -6   6  14    3.46    5.44
   6  -6 -14   -0.00    4.83
   6   6 -14    0.00    3.98
  -6  -6  14    8.56    6.78
  -6   6  15   67.77   13.60
  -6   6  15   56.65   12.72
   6  -6 -15   59.90   13.44
   6   6 -15   57.31   11.84
  -6  -6  15   41.29   11.67
  -6   6  16    6.85    8.74
  -6   6  16   13.87    8.43
   6  -6 -16   16.78    8.02
   6   6 -16    4.05    5.05
  -6   6  17    6.87    7.36
   6  -6 -17   26.13    9.98
   6   6 -17    8.81    6.93
  -6   6  18   32.38   10.37
   6   6 -18   30.50    9.80
  -6  -6  18   28.06   10.40
  -6   6  19   11.42    7.53
   6   6 -19    8.90    7.01
  -6  -6  19   15.91    8.63
  -6   6  20    2.22    6.20
   6   6 -20   -0.00    6.07
  -6  -6  20    0.00    6.85
  -6   6  21   10.50    7.04
   6   6 -21   16.27    8.02
  -6  -6  21   29.27    9.99
  -6   6  22    3.65    5.60
   6   6 -22   10.91    7.43
  -6  -6  22    5.34    7.66
  -6   6  23    9.98    7.65
   6   6 -23    9.93    7.15
  -6  -6  23   21.08    9.45
  -6   6  24   -0.00    4.41
   6   6 -24   -0.00    5.68
  -6  -6  24    0.00    7.10
  -6   6  25    0.00    6.44
   6   6 -25   13.92    7.91
  -6  -6  25   17.88    9.79
  -6   6  26    6.77    7.59
   6   6 -26   20.84    8.50
  -6  -6  26   20.90   10.25
  -6   6  27    9.63    7.92
   6   6 -27    4.42    6.04
  -6  -6  27    5.78    8.55
  -6   6  28    0.00    6.20
   6   6 -28   -0.00    5.54
  -6  -6  28    1.77    7.59
  -6   6  29   -0.00    5.97
   6   6 -29    0.04    6.44
  -6  -6  29    8.52    8.47
  -6   6  30    5.24    7.45
   6   6 -30    0.00    5.58
  -6  -6  30    4.58    7.45
  -6   6  31    9.69    8.28
   6   6 -31   10.37    7.59
  -6  -6  31    3.17    7.64
  -6   6  32    7.08    6.86
   6   6 -32    4.72    7.16
  -6  -6  32    1.43    6.59
  -6   6  33    2.73    6.39
   6   6 -33    1.07    5.47
  -6  -6  33    3.52    7.35
  -6   6  34    0.00    6.98
  -6  -6  34   -0.00    8.48
  -6   6  35    5.22    7.58
  -6  -6  35    0.64    8.67
  -6   6  36   -0.00    7.54
  -6  -6  36   -0.00    7.15
  -6   6  37    2.03    6.92
  -6   7   1   20.91    8.81
  -6   7   1   18.58    7.18
   6   7  -1    4.97    3.67
   6   7  -1   13.72    4.40
  -6  -7   1   14.76    4.07
  -6   7   2   18.41    8.03
  -6   7   2    9.91    6.03
   6   7  -2   21.85    5.07
   6   7  -2    8.19    3.96
  -6  -7   2   10.48    4.38
  -6   7   3  227.96   27.31
  -6   7   3  210.99   26.14
   6   7  -3  217.69   21.73
   6   7  -3  189.31   21.18
  -6  -7   3  247.13   22.43
  -6   7   4   48.74   11.81
  -6   7   4   61.72   12.84
   6  -7  -4   68.19   13.57
   6   7  -4   66.48    9.65
   6   7  -4   48.32    8.42
  -6  -7   4   62.91    9.67
  -6   7   5   13.62    7.46
  -6   7   5   27.63    8.93
   6  -7  -5   12.75    7.19
   6   7  -5   12.69    5.32
  -6  -7   5   19.99    6.09
  -6   7   6   21.50    8.14
   6  -7  -6   17.33    7.97
   6   7  -6   28.84    7.06
  -6  -7   6   21.44    6.61
  -6   7   7   12.75    7.14
   6  -7  -7    9.84    7.53
   6   7  -7   23.82    6.34
  -6  -7   7   18.19    6.84
  -6   7   8   48.26   11.33
   6  -7  -8   40.90   10.45
   6   7  -8   40.08    8.32
  -6  -7   8   12.75    6.32
  -6   7   9  101.35   17.13
   6  -7  -9  109.51   18.30
   6   7  -9  105.00   14.88
  -6  -7   9  132.16   17.05
  -6   7  10    1.82    6.15
   6  -7 -10    8.97    6.51
   6   7 -10   -0.00    4.63
   6   7 -10    4.68    4.73
  -6  -7  10   -0.00    4.77
  -6   7  11   -0.00    4.61
   6  -7 -11    0.01    5.89
   6   7 -11    0.59    4.64
   6   7 -11   -0.00    4.25
  -6  -7  11    3.33    4.90
  -6   7  12    0.00    5.55
  -6   7  12   23.57    9.02
   6  -7 -12   10.42    8.13
   6   7 -12    8.30    4.94
  -6  -7  12   15.47    7.78
  -6   7  13  105.78   17.78
  -6   7  13  101.58   17.63
   6  -7 -13  116.37   19.30
   6   7 -13  101.90   15.92
  -6  -7  13  140.33   18.98
  -6   7  14    0.24    5.30
  -6   7  14    8.82    7.46
   6  -7 -14    5.98    6.43
   6   7 -14   -0.00    4.90
  -6  -7  14   12.12    7.36
  -6   7  15    4.82    5.94
   6   7 -15    1.57    4.83
  -6  -7  15    2.00    6.26
  -6   7  16    2.09    5.74
   6   7 -16    3.14    6.09
  -6   7  17    3.22    5.40
   6   7 -17    6.77    6.27
  -6   7  18    8.41    7.38
   6   7 -18   -0.00    4.97
  -6  -7  18    6.20    7.90
  -6   7  19   49.17   11.59
   6   7 -19   41.90   11.30
  -6  -7  19   43.20   12.60
  -6   7  20   16.43    7.48
   6   7 -20   12.47    7.32
  -6  -7  20   -0.00    7.77
  -6   7  21    0.00    7.27
   6   7 -21    7.03    6.27
  -6  -7  21   -0.00    7.24
  -6   7  22    0.00    5.61
   6   7 -22   -0.00    5.02
  -6  -7  22   -0.00    7.31
  -6   7  23   40.74   11.09
   6   7 -23    7.63    6.56
  -6  -7  23   10.29    8.65
  -6   7  24    9.52    7.07
   6   7 -24    0.00    5.34
  -6  -7  24    5.87    7.07
  -6   7  25    7.66    7.85
   6   7 -25    0.67    6.02
  -6  -7  25   18.08   10.62
  -6   7  26    5.79    6.54
   6   7 -26   -0.00    5.52
  -6  -7  26    0.00    7.33
  -6   7  27   -0.00    6.09
   6   7 -27   -0.00    5.11
  -6  -7  27   -0.00    6.28
  -6   7  28    7.86    7.15
   6   7 -28    0.00    6.07
  -6  -7  28   13.25    8.63
  -6   7  29    7.03    7.42
   6   7 -29   12.03    9.86
  -6  -7  29   -0.00    9.25
  -6   7  30    1.16    6.70
   6   7 -30    0.70    5.74
  -6  -7  30    1.38    7.08
  -6   7  31   -0.00    5.86
   6   7 -31   -0.00    6.28
  -6  -7  31    0.00    8.70
  -6   7  32    0.25    7.19
   6   7 -32    4.91    8.00
  -6  -7  32   -0.00    8.36
  -6   7  33    4.99    7.90
   6   7 -33   14.21    8.28
  -6  -7  33    2.39    7.41
  -6   7  34   -0.00    7.15
   6   7 -34   -0.00    5.31
  -6  -7  34    0.41    8.07
  -6   7  35   20.64    9.35
  -6  -7  35   -0.00    9.44
  -6   7  36    0.80    6.95
  -6   7  37   -0.00    7.19
  -6   8   1  129.00   18.86
  -6   8   1  123.21   18.08
   6   8  -1  107.46   11.97
  -6  -8   1  101.08   12.10
  -6   8   2    4.92    6.22
  -6   8   2   10.09    6.29
   6   8  -2    8.78    3.61
  -6  -8   2    7.86    4.10
  -6   8   3    0.21    5.01
  -6   8   3    3.09    6.07
   6   8  -3   -0.00    3.03
  -6  -8   3   -0.00    3.78
  -6  -8   3   -0.00    1.01
  -6  -8   3    0.22    0.98
  -6   8   4    2.29    4.49
  -6   8   4    1.68    5.70
   6   8  -4   -0.00    3.06
  -6  -8   4    1.53    3.15
  -6   8   5  201.26   25.45
  -6   8   5  180.24   24.21
   6   8  -5  190.73   20.11
  -6  -8   5  182.41   20.76
  -6   8   6    0.00    5.34
  -6   8   6    0.00    6.06
   6  -8  -6    6.55    7.23
   6   8  -6    0.00    3.84
   6   8  -6    0.00    3.88
  -6  -8   6   -0.00    3.83
  -6   8   7   96.56   16.15
   6  -8  -7   63.05   13.98
   6   8  -7   69.25   10.81
   6   8  -7   59.61   10.52
  -6  -8   7   89.46   13.11
  -6   8   8    0.00    5.95
  -6   8   8    0.00    5.65
   6  -8  -8    1.09    6.35
   6   8  -8    6.33    5.26
   6   8  -8    0.00    4.18
  -6  -8   8    1.64    4.74
  -6   8   9   88.65   15.95
  -6   8   9   79.38   15.80
   6  -8  -9   69.39   14.49
   6  -8  -9  112.40   18.18
   6   8  -9  103.92   13.85
   6   8  -9   79.69   13.14
  -6  -8   9  119.68   15.94
  -6   8  10   33.85    9.81
  -6   8  10   23.15    9.18
   6  -8 -10   15.64    8.23
   6  -8 -10   20.97    9.63
   6   8 -10   29.60    7.79
   6   8 -10   21.09    7.27
  -6  -8  10   41.78   10.12
  -6   8  11   85.64   15.50
   6  -8 -11   71.08   13.84
   6   8 -11   59.91   11.56
  -6  -8  11   79.41   13.91
  -6   8  12   10.18    7.27
   6   8 -12    9.92    6.23
  -6  -8  12    6.79    6.35
  -6   8  13    5.19    6.51
   6   8 -13    4.42    5.57
  -6  -8  13    0.94    5.80
  -6   8  14    0.72    5.34
   6   8 -14    1.99    4.31
  -6  -8  14    1.44    5.23
  -6   8  15   49.56   12.72
   6   8 -15   66.55   12.56
  -6   8  16   -0.00    5.42
   6   8 -16    0.00    5.42
  -6   8  17    8.94    8.00
   6   8 -17   14.82    7.32
  -6  -8  17   18.47    9.32
  -6   8  18   -0.00    4.78
   6   8 -18   -0.00    4.18
  -6  -8  18    2.12    6.62
  -6   8  19   20.60    9.11
   6   8 -19   21.19    8.34
  -6  -8  19   11.08    7.99
  -6   8  20    1.12    6.18
   6   8 -20   -0.00    5.48
  -6  -8  20    2.92    7.53
  -6   8  21    3.76    6.55
   6   8 -21    8.83    7.51
  -6  -8  21    9.69    8.26
  -6   8  22   -0.00    7.06
   6   8 -22    0.69    5.04
  -6  -8  22   -0.00    7.41
  -6   8  23   10.31    7.81
   6   8 -23   18.04    8.03
  -6  -8  23    3.08    7.84
  -6   8  24   -0.00    6.03
   6   8 -24   -0.00    5.87
  -6  -8  24    5.42    8.19
  -6   8  25   19.65    8.87
   6   8 -25    5.20    7.03
  -6  -8  25    0.00    9.21
  -6   8  26   -0.00    5.58
   6   8 -26    5.22    6.21
  -6  -8  26    0.00    6.64
  -6   8  27    5.63    6.39
   6   8 -27   13.04    8.69
  -6  -8  27   17.01    9.28
  -6   8  28    8.39    7.34
   6   8 -28   -0.00    6.46
  -6  -8  28   -0.00    9.29
  -6   8  29   -0.00    5.09
   6   8 -29    0.50    6.39
  -6  -8  29   -0.00    9.15
  -6   8  30   -0.00    6.67
   6   8 -30   -0.00    7.49
  -6  -8  30    0.45    6.86
  -6   8  31   -0.00    6.63
   6   8 -31    3.73    7.98
  -6  -8  31    1.32    7.21
  -6   8  32    1.18    6.28
   6   8 -32   -0.00    5.85
  -6  -8  32    0.00    8.46
  -6   8  33    3.96    6.44
   6   8 -33    7.65    8.06
  -6  -8  33    0.00    8.69
  -6   8  34   -0.00    7.85
   6   8 -34    5.51    6.60
  -6  -8  34    3.73    8.44
  -6   8  35    3.30    7.57
  -6   8  36    0.00    6.51
  -6   9   1   10.28    6.64
   6  -9  -1    8.33    6.50
  -6   9   2    9.04    7.11
   6  -9  -2    0.00    6.38
   6   9  -2    0.00    3.34
  -6   9   3   96.89   17.77
   6  -9  -3  116.61   18.61
   6   9  -3  162.60   15.48
  -6  -9   3   98.74   13.74
  -6   9   4   11.15    7.98
   6  -9  -4    9.15    6.90
   6   9  -4    5.30    3.70
  -6  -9   4    2.65    4.38
   6  -9  -5   -0.00    5.54
   6   9  -5    1.23    3.58
  -6  -9   5    1.23    3.80
   6  -9  -6    3.94    5.97
   6   9  -6   13.71    5.48
  -6  -9   6    7.60    5.18
  -6   9   7    9.01    7.27
   6  -9  -7    4.40    6.33
   6   9  -7    8.06    5.02
  -6  -9   7   12.12    6.40
  -6   9   8    4.60    6.23
   6  -9  -8    9.72    6.89
   6   9  -8    0.53    3.84
  -6  -9   8    6.77    5.37
  -6   9   9   55.27   12.70
   6  -9  -9   30.75   11.23
   6   9  -9   72.19   10.97
   6   9  -9   48.29    9.96
  -6  -9   9   62.82   11.97
  -6   9  10    3.66    5.58
   6  -9 -10   -0.00    5.55
   6   9 -10   13.15    5.73
   6   9 -10    1.89    4.41
  -6  -9  10    6.51    5.99
  -6   9  11    0.00    5.12
   6  -9 -11    2.93    5.65
   6   9 -11   -0.00    3.76
  -6  -9  11   -0.00    5.87
  -6   9  12    3.17    6.16
   6  -9 -12    3.36    5.68
   6   9 -12   -0.00    4.32
  -6  -9  12    1.30    5.88
  -6   9  13   58.62   13.14
   6  -9 -13   37.79   10.58
   6   9 -13   53.52   11.02
  -6  -9  13   42.75   11.71
  -6   9  14    9.09    6.56
   6   9 -14    0.00    5.52
  -6   9  15    8.06    6.69
   6   9 -15    9.15    5.78
  -6   9  16    8.79    7.19
   6   9 -16    1.71    4.79
  -6   9  17   10.24    6.67
   6   9 -17    7.48    6.09
  -6  -9  17    4.89    7.26
  -6   9  18    3.02    6.92
   6   9 -18    1.08    4.35
  -6  -9  18    0.00    6.97
  -6   9  19   29.84   10.50
   6   9 -19   32.70    9.62
  -6  -9  19   20.29    9.64
  -6   9  20    1.50    6.79
   6   9 -20    2.77    6.22
  -6  -9  20    0.97    5.60
  -6   9  21   -0.00    6.59
   6   9 -21    3.05    5.65
  -6  -9  21    0.37    7.01
  -6   9  22   -0.00    6.79
   6   9 -22    3.92    6.42
  -6  -9  22    5.14    7.14
  -6   9  23   21.49    9.40
   6   9 -23   25.61    9.50
  -6  -9  23   33.37   12.25
  -6   9  24    0.00    6.09
   6   9 -24    4.18    6.43
  -6  -9  24   -0.00    7.02
  -6   9  25    2.15    6.65
   6   9 -25   11.10    7.81
  -6  -9  25   -0.00    6.84
  -6   9  26    0.00    7.43
   6   9 -26   -0.00    3.99
  -6  -9  26   -0.00    8.37
  -6   9  27    0.00    6.94
   6   9 -27   -0.00    5.53
  -6  -9  27    0.00    7.92
  -6   9  28   -0.00    6.88
   6   9 -28   -0.00    6.82
  -6  -9  28   -0.00    6.26
  -6   9  29    5.37    7.50
   6   9 -29    6.65    6.37
  -6  -9  29    1.27    8.78
  -6   9  30    0.00    6.36
   6   9 -30    0.00    6.47
  -6  -9  30    7.59    8.24
  -6   9  31    5.76    5.99
   6   9 -31    0.00    5.91
  -6  -9  31   -0.00    8.98
  -6   9  32    0.91    6.48
   6   9 -32   -0.00    6.56
  -6  -9  32    0.00    8.35
  -6   9  33    2.72    6.90
   6   9 -33    7.10    7.60
  -6  -9  33    0.00    8.06
  -6   9  34   -0.00    6.34
   6   9 -34    1.83    6.87
  -6   9  35   -0.00    6.56
   6   9 -35   -0.00    6.31
  -6   9  36   -0.00    6.84
  -6  10   1   24.24    9.61
   6 -10  -1   18.63    9.03
   6  10  -1   33.53    6.08
  -6  10   2    3.37    5.98
   6 -10  -2    4.17    5.33
   6  10  -2    9.38    4.10
  -6  10   3    1.51    5.21
   6 -10  -3    0.00    4.80
   6  10  -3    0.45    3.10
  -6  10   4   12.31    7.73
   6 -10  -4    4.83    5.32
   6  10  -4    6.59    3.80
  -6  10   5   34.54   10.82
   6 -10  -5   13.78    8.29
   6  10  -5   23.20    6.18
  -6  10   6    1.34    6.38
   6 -10  -6    0.13    5.62
   6  10  -6   -0.00    2.60
  -6  10   7   19.87    8.26
   6 -10  -7    2.54    6.12
   6  10  -7    6.85    5.25
  -6  10   8   -0.00    5.02
   6 -10  -8   -0.00    6.41
   6  10  -8    0.00    3.14
  -6 -10   8   -0.00    4.88
  -6  10   9    1.47    5.47
  -6  10   9   -0.00    4.62
   6 -10  -9   -0.00    5.79
   6  10  -9    0.88    4.62
  -6 -10   9    1.39    5.35
  -6  10  10    4.35    6.41
   6 -10 -10   -0.00    5.73
   6  10 -10    0.00    4.27
  -6 -10  10   -0.00    5.90
  -6  10  11   56.88   13.84
   6 -10 -11  114.32   17.14
   6  10 -11   44.13   10.79
  -6 -10  11   68.47   13.28
  -6  10  12    0.20    5.16
   6 -10 -12    5.38    6.53
   6  10 -12   -0.00    5.41
  -6 -10  12    2.59    6.07
  -6  10  13   -0.00    5.75
   6 -10 -13    2.35    5.36
   6  10 -13   10.44    5.84
  -6 -10  13    6.15    6.58
  -6  10  14    3.48    5.98
   6 -10 -14   11.71    6.95
   6  10 -14    3.88    5.35
  -6  10  15   59.40   13.04
   6 -10 -15   23.60    9.01
   6  10 -15   22.78    8.04
  -6  10  16    0.13    4.92
   6  10 -16   -0.00    5.69
  -6 -10  16   -0.00    6.27
  -6  10  17   16.92    8.10
   6  10 -17   23.00    7.75
  -6 -10  17   10.59    7.91
  -6  10  18    0.09    4.40
   6  10 -18    0.29    5.37
  -6 -10  18    0.13    5.89
  -6  10  19   -0.00    6.87
   6  10 -19    0.00    4.85
  -6 -10  19    2.88    6.77
  -6  10  20    0.00    6.97
   6  10 -20    3.94    6.18
  -6 -10  20   -0.00    6.45
  -6  10  21   34.62   11.60
   6  10 -21   26.01    8.98
  -6 -10  21   16.58   10.07
  -6  10  22    0.00    5.46
   6  10 -22    0.00    5.25
  -6 -10  22    0.00    8.23
  -6  10  23    1.68    6.09
   6  10 -23   -0.00    5.16
  -6 -10  23    0.00    7.34
  -6  10  24    8.84    7.14
   6  10 -24   -0.00    5.92
  -6 -10  24    5.75    7.90
  -6  10  25    5.77    7.12
   6  10 -25    3.86    8.38
  -6 -10  25   13.30    9.16
  -6  10  26   -0.00    5.16
   6  10 -26    1.03    6.79
  -6 -10  26    3.01    7.22
  -6  10  27    0.00    6.09
   6  10 -27    7.92    7.43
  -6 -10  27    4.48    7.87
  -6  10  28   -0.00    5.93
   6  10 -28   -0.00    6.18
  -6 -10  28   -0.00    7.82
  -6  10  29    1.14    6.11
   6  10 -29    4.26    7.31
  -6 -10  29   -0.00    7.94
  -6  10  30    0.00    5.64
   6  10 -30    2.42    6.38
  -6 -10  30   -0.00    7.54
  -6  10  31    2.91    6.83
   6  10 -31   -0.00    7.29
  -6 -10  31   -0.00    8.02
  -6  10  32    5.85    6.54
   6  10 -32   -0.00    6.72
  -6 -10  32   -0.00    6.73
  -6  10  33   -0.00    6.32
   6  10 -33    1.66    6.88
  -6 -10  33    0.00    8.36
  -6  10  34    0.00    7.88
   6  10 -34    0.00    5.94
  -6  10  35    3.05    7.42
   6  10 -35    6.21    6.49
  -6  11   1    1.72    6.43
   6 -11  -1    0.00    5.65
   6  11  -1    2.33    3.54
  -6  11   2   -0.00    6.67
   6 -11  -2    0.05    5.44
   6  11  -2   -0.00    2.81
  -6  11   3   36.26   10.82
   6 -11  -3   20.46    9.38
   6  11  -3   33.07    7.06
  -6  11   4   -0.00    5.26
   6 -11  -4   -0.00    5.03
   6  11  -4    0.41    3.54
  -6  11   5    2.89    5.73
   6 -11  -5    0.78    4.99
   6  11  -5    3.67    3.59
  -6  11   6    2.71    7.12
   6 -11  -6    1.44    5.48
   6  11  -6   -0.00    3.16
  -6  11   7    0.55    6.10
   6 -11  -7    0.00    6.60
   6  11  -7    8.30    4.60
  -6  11   8    6.40    6.21
   6 -11  -8    8.23    6.55
   6  11  -8    2.30    3.87
  -6  11   9   15.83    8.03
   6 -11  -9    4.22    7.36
   6  11  -9   19.76    6.35
  -6  11  10    4.96    5.63
   6 -11 -10    1.76    6.27
   6  11 -10    4.92    4.01
  -6  11  11    1.61    6.17
   6 -11 -11   -0.00    6.24
   6  11 -11    3.04    4.48
  -6  11  12    8.15    7.50
   6 -11 -12   16.66    8.51
   6  11 -12   -0.00    4.51
  -6  11  13   22.74    9.23
   6 -11 -13   15.86    9.39
   6  11 -13   22.38    7.59
  -6  11  14    2.83    6.47
   6 -11 -14    5.33    7.25
   6  11 -14    0.00    5.08
  -6  11  15   10.26    7.46
   6 -11 -15   20.79    9.33
   6  11 -15    0.63    4.16
  -6 -11  15    4.45    6.71
  -6  11  16    9.70    7.05
   6 -11 -16    9.66    6.08
   6  11 -16    0.00    5.40
  -6 -11  16    0.37    6.28
  -6  11  17    6.79    7.08
   6 -11 -17    9.12    6.68
   6  11 -17   11.12    6.78
  -6 -11  17   16.11    8.38
  -6  11  18   -0.00    5.67
   6 -11 -18   -0.00    4.71
   6  11 -18   -0.00    5.16
  -6 -11  18    5.35    7.60
  -6  11  19   19.21    8.82
   6  11 -19   19.37    7.35
  -6 -11  19   14.73    8.88
  -6  11  20    3.46    6.23
   6  11 -20    0.59    4.89
  -6 -11  20   -0.00    7.23
  -6  11  21    0.00    5.95
   6  11 -21    1.11    5.22
  -6 -11  21   -0.00    7.79
  -6  11  22    6.57    7.50
   6  11 -22    5.77    6.37
  -6 -11  22   -0.00    7.66
  -6  11  23   17.66    8.73
   6  11 -23    0.00    6.41
  -6 -11  23   13.87    8.96
  -6  11  24    1.40    6.88
   6  11 -24   -0.00    5.26
  -6 -11  24   -0.00    6.79
  -6  11  25   -0.00    6.57
   6  11 -25    4.00    6.18
  -6 -11  25    6.51    8.24
  -6  11  26    0.00    6.46
   6  11 -26   -0.00    5.42
  -6 -11  26   14.54    9.65
  -6  11  27    0.45    6.54
   6  11 -27   -0.00    6.71
  -6 -11  27    6.44    8.47
  -6  11  28    0.08    5.77
   6  11 -28   -0.00    6.39
  -6 -11  28   -0.00    8.07
  -6  11  29    6.06    8.56
   6  11 -29   -0.00    7.63
  -6 -11  29    2.49    8.66
  -6  11  30   -0.00    6.61
   6  11 -30    7.57    7.23
  -6 -11  30   -0.00    7.66
  -6  11  31   -0.00    7.38
   6  11 -31    2.87    7.51
  -6 -11  31    0.00    7.40
  -6  11  32   -0.00    7.74
   6  11 -32    3.36    7.50
  -6 -11  32   -0.00    8.07
  -6  12   1    6.52    8.18
   6 -12  -1   31.24   10.28
   6  12  -1   24.11    5.81
  -6  12   2   -0.00    6.54
   6 -12  -2   -0.00    6.67
   6  12  -2   -0.00    3.22
  -6  12   3   -0.00    5.31
   6 -12  -3    1.89    6.27
   6  12  -3   -0.00    2.55
  -6  12   4   -0.00    5.55
   6 -12  -4    0.39    5.11
   6  12  -4    1.17    3.56
  -6  12   5   27.88    9.67
   6 -12  -5   35.78   11.07
   6  12  -5   30.54    7.32
  -6  12   6    1.08    6.31
   6 -12  -6    4.04    5.75
   6  12  -6   -0.00    4.01
  -6  12   7    3.10    6.26
   6 -12  -7    2.88    5.06
   6  12  -7    6.95    4.91
  -6  12   8    0.00    6.14
   6 -12  -8    0.00    5.40
   6  12  -8    5.99    4.08
  -6  12   9   -0.00    6.12
   6 -12  -9   -0.00    6.48
   6  12  -9    7.04    4.79
  -6  12  10   -0.00    5.56
   6 -12 -10    6.96    6.75
   6  12 -10    4.16    4.31
  -6  12  11   35.23   10.31
   6 -12 -11   15.36    8.76
   6  12 -11   30.34    8.19
   6 -12 -12    2.67    6.44
   6  12 -12    0.00    3.62
  -6  12  13   -0.00    7.45
   6 -12 -13    0.00    7.00
   6  12 -13   -0.00    3.32
  -6  12  14    3.95    7.46
   6 -12 -14   -0.00    5.83
   6  12 -14   -0.00    5.57
  -6  12  15   10.30    8.00
   6 -12 -15    3.35    7.18
   6  12 -15   20.82    8.52
  -6  12  16   -0.00    6.33
   6 -12 -16   16.08    9.11
   6  12 -16    0.92    4.62
  -6  12  17   14.47    7.68
   6 -12 -17    2.56    6.99
   6  12 -17    3.96    6.53
  -6  12  18   -0.00    5.79
   6 -12 -18    4.52    5.39
   6  12 -18    0.12    5.35
  -6  12  19    1.43    5.64
   6 -12 -19    3.78    5.60
   6  12 -19    2.01    6.02
  -6  12  20    3.47    5.45
   6 -12 -20    4.60    6.26
   6  12 -20    3.19    5.46
  -6 -12  20    2.69    6.83
  -6  12  21   17.51    8.10
   6 -12 -21   10.18    7.04
   6  12 -21   12.31    7.40
  -6 -12  21   12.04    8.81
  -6  12  22   -0.00    5.41
   6  12 -22   -0.00    4.83
  -6 -12  22    0.25    7.76
  -6  12  23    1.40    5.34
   6  12 -23   -0.00    5.16
  -6 -12  23    0.65    7.33
  -6  12  24   10.35    7.99
   6  12 -24   -0.00    5.17
  -6 -12  24    2.87    7.04
  -6  12  25    6.12    8.29
   6  12 -25    4.70    7.12
  -6 -12  25   -0.00    7.60
  -6  12  26   -0.00    6.70
   6  12 -26    1.54    5.36
  -6 -12  26   -0.00    8.49
  -6  12  27    7.54    7.35
   6  12 -27   -0.00    7.30
  -6 -12  27   11.22    9.84
  -6  12  28    2.15    6.34
   6  12 -28    7.06    7.15
  -6 -12  28   -0.00    8.37
   6  12 -29    0.00    6.86
  -6 -12  29    3.38    8.52
  -6 -12  30    0.00    6.91
  -6 -12  31   -0.00    8.43
  -6  13   1    2.94    6.33
   6 -13  -1   -0.00    5.82
   6  13  -1    3.21    3.88
  -6  13   2    6.29    8.02
   6 -13  -2   -0.00    5.93
   6  13  -2    7.54    4.37
  -6  13   3   32.36   10.40
   6 -13  -3   26.91   10.81
   6  13  -3   20.97    6.32
  -6  13   4    4.83    7.10
   6 -13  -4    8.85    7.59
   6  13  -4   -0.00    3.51
  -6  13   5    2.21    6.54
   6 -13  -5    2.84    5.90
   6  13  -5   10.21    4.98
  -6  13   6    6.57    7.24
   6 -13  -6    3.15    6.23
   6  13  -6    3.06    4.37
  -6  13   7    6.61    7.14
   6 -13  -7    5.31    6.51
   6  13  -7   12.58    5.37
  -6  13   8   11.91    9.55
   6 -13  -8    3.48    5.44
   6  13  -8    4.21    5.00
  -6  13   9   17.70    9.33
   6 -13  -9   16.97    8.17
   6  13  -9    6.53    5.57
  -6  13  10   -0.00    6.61
   6 -13 -10    0.00    6.37
   6  13 -10   -0.00    3.28
  -6  13  11   -0.00    5.62
   6 -13 -11   -0.00    6.09
   6  13 -11   -0.00    4.01
  -6  13  12    4.36    6.27
   6 -13 -12   -0.00    6.15
   6  13 -12    7.01    4.87
  -6  13  13    2.15    6.90
   6 -13 -13    3.17    6.79
   6  13 -13    5.48    4.53
   6 -13 -14    0.10    5.07
   6  13 -14    0.68    3.91
   6 -13 -15    3.13    6.16
   6  13 -15   -0.00    4.51
  -6  13  16    1.46    6.89
   6 -13 -16   -0.00    5.71
   6  13 -16    3.38    4.56
  -6  13  17    4.85    6.58
   6 -13 -17    0.44    6.40
   6  13 -17    6.69    5.66
  -6  13  18    6.43    7.01
   6 -13 -18   -0.00    6.71
   6  13 -18    1.34    5.53
  -6  13  19    4.74    6.49
   6 -13 -19   10.20    8.26
   6  13 -19    3.21    6.01
  -6  13  20   -0.00    5.44
   6 -13 -20   -0.00    6.43
   6  13 -20   -0.00    5.38
  -6  13  21    3.60    7.00
   6 -13 -21   -0.00    5.18
   6  13 -21   -0.00    6.71
  -6  13  22   -0.00    5.48
   6 -13 -22    2.75    5.01
   6  13 -22   -0.00    5.23
  -6  13  23    0.00    5.37
   6  13 -23    5.24    6.72
  -6  13  24    2.64    5.83
   6  13 -24   -0.00    6.68
   6  13 -25    6.85    7.11
  -6 -13  28   -0.00    6.49
  -6 -13  29    0.00    8.03
  -6 -13  30   -0.00    8.61
  -6  14   1    6.06    6.84
   6 -14  -1    5.91    6.66
   6  14  -1   11.49    4.65
  -6  14   2    5.76    7.57
   6 -14  -2    1.43    5.77
   6  14  -2    0.05    3.60
  -6  14   3   -0.00    6.71
   6 -14  -3   -0.00    6.54
   6  14  -3    0.31    2.84
  -6  14   4    8.66    7.58
   6 -14  -4   10.26    6.89
   6  14  -4    0.00    3.59
  -6  14   5   14.79    8.36
   6 -14  -5   16.42    9.09
   6  14  -5    5.77    4.70
  -6  14   6   22.49    9.79
   6 -14  -6    2.56    6.07
   6  14  -6   18.77    6.07
  -6  14   7    7.99    6.67
   6 -14  -7   17.94    8.84
   6  14  -7    1.69    4.63
  -6  14   8    0.00    7.15
   6 -14  -8   -0.00    6.13
   6  14  -8    0.50    4.13
  -6  14   9    5.19    7.29
   6 -14  -9    9.99    7.49
   6  14  -9    0.00    4.32
  -6  14  10   -0.00    6.80
   6 -14 -10    3.57    6.52
   6  14 -10    0.00    4.13
  -6  14  11    2.09    6.59
   6 -14 -11    6.78    6.62
   6  14 -11    5.56    5.23
  -6  14  12    9.88    8.26
   6 -14 -12   -0.00    6.23
   6  14 -12    7.07    4.72
  -6  14  13   -0.00    6.60
   6 -14 -13   -0.00    6.18
   6  14 -13    0.01    3.31
  -6  14  14    4.57    6.15
   6 -14 -14   -0.00    6.25
   6  14 -14    5.79    4.40
  -6  14  15   -0.00    6.33
   6 -14 -15    2.13    6.39
   6  14 -15    4.87    4.90
   6 -14 -16    0.00    5.74
   6  14 -16    0.00    4.25
   6 -14 -17    0.00    5.69
   6  14 -17    0.00    4.99
  -6  14  18   -0.00    6.52
   6 -14 -18    0.94    5.91
   6  14 -18   -0.00    5.77
  -6  14  19    0.00    6.21
   6  14 -19    0.37    5.21
   6  14 -20    0.58    5.40
   6  14 -21    4.96    6.26
  -6  15   1    1.82    6.36
   6 -15  -1    2.60    6.58
   6  15  -1   -0.00    3.40
  -6  15   2   -0.00    5.53
   6 -15  -2    2.03    6.33
   6  15  -2    3.70    3.83
  -6  15   3    2.00    6.65
   6 -15  -3    2.11    6.48
   6  15  -3   12.58    5.31
  -6  15   4    0.83    6.55
   6 -15  -4    0.00    6.17
   6  15  -4    0.75    3.48
  -6  15   5    1.90    6.28
   6 -15  -5    2.58    5.94
   6  15  -5    1.42    3.90
  -6  15   6    7.41    6.58
   6 -15  -6    3.39    6.73
   6  15  -6    0.75    3.79
  -6  15   7    0.03    5.36
   6 -15  -7   -0.00    6.11
   6  15  -7    1.29    4.08
  -6  15   8    5.58    7.06
   6 -15  -8   -0.00    5.81
   6  15  -8    2.11    4.54
  -6  15   9    2.15    7.44
   6 -15  -9    1.51    5.78
   6  15  -9    3.89    4.74
  -6  15  10    3.62    5.89
   6 -15 -10    0.00    5.56
   6  15 -10    0.00    5.00
  -6  15  11    0.14    6.27
   6 -15 -11   -0.00    4.88
   6  15 -11    4.51    4.86
  -6  15  12    9.73    7.99
   6 -15 -12    1.32    5.22
   6  15 -12    3.67    5.05
  -6  15  13    0.00    7.15
   6 -15 -13    1.99    4.69
   6  15 -13    5.87    5.10
  -6  15  14   -0.00    5.47
   6  15 -14    1.07    5.55
  -6  15  15    3.61    6.04
   6  15 -15   -0.00    4.45
  -6  15  16    3.80    6.32
   6  15 -16    0.00    3.73
  -6  15  17    7.76    6.50
   6  15 -17    4.24    4.31
  -6  16   1    0.00    6.61
   6 -16  -1    2.25    6.45
   6  16  -1    4.26    3.78
  -6  16   2    0.00    6.18
   6 -16  -2   -0.00    6.18
   6  16  -2   -0.00    3.50
  -6  16   3   -0.00    6.04
   6 -16  -3    1.48    7.22
   6  16  -3    5.91    4.43
  -6  16   4    0.00    6.68
   6 -16  -4   -0.00    6.40
   6  16  -4    0.00    4.30
  -6  16   5    0.00    6.86
   6 -16  -5   -0.00    6.20
   6  16  -5    3.63    4.23
  -6  16   6    1.17    5.53
   6 -16  -6   -0.00    7.28
   6  16  -6    0.20    3.98
  -6  16   7    1.34    6.81
   6 -16  -7    5.06    7.12
   6  16  -7   -0.00    4.37
  -6  16   8   -0.00    6.63
   6 -16  -8    1.50    5.48
   6  16  -8    2.30    4.14
  -6  16   9    5.17    7.50
   6  16  -9    3.98    4.28
  -6  16  10    0.85    4.65
   6  16 -10    1.37    3.90
  -6  16  11   -0.00    6.05
   6  16 -11    2.58    4.86
  -6  16  12    2.41    6.30
   6  16 -12   -0.00    4.08
  -6  16  13   -0.00    6.32
  -6  17   1    0.00    6.16
   6 -17  -1    7.13    7.32
   6  17  -1    3.09    4.31
  -6  17   2    1.68    6.98
   6 -17  -2    5.59    7.06
   6  17  -2    2.35    3.87
  -6  17   3   11.69    8.65
   6  17  -3    4.48    4.18
  -6  17   4    4.86    7.41
   6  17  -4   -0.00    3.93
  -6  17   5   -0.00    6.08
   6  17  -5   -0.00    3.95
   6  17  -6    1.45    4.05
  -5   0   1    7.03    4.50
  -5   0   1    1.07    4.14
  -5   0   1    0.16    2.94
   5   0  -1    0.00    3.40
   5   0  -1    1.74    3.27
  -5   0   2   -0.00    3.98
  -5   0   2    0.52    3.24
   5   0  -2    1.23    3.57
   5   0  -2   -0.00    4.02
  -5   0   3   69.30   10.97
  -5   0   3   76.57   10.86
   5   0  -3   87.94   11.40
   5   0  -3   81.81   11.72
  -5   0   4    2.14    4.46
  -5   0   4   -0.00    4.03
   5   0  -4    1.18    4.29
   5   0  -4    0.17    4.66
  -5   0   5 2545.86  180.50
  -5   0   5 2245.14  178.99
   5   0  -5 2112.79  178.64
   5   0  -5 2106.77  179.39
  -5   0   6   -0.00    3.46
  -5   0   6    2.46    3.99
   5   0  -6    2.34    4.74
   5   0  -6    0.00    4.25
  -5   0   7   50.16    9.14
  -5   0   7    6.00    5.19
   5   0  -7   42.88    8.18
   5   0  -7    4.82    5.55
  -5   0   8   -0.00    5.08
  -5   0   8    1.60    4.15
   5   0  -8   -0.00    5.05
   5   0  -8   -0.00    5.37
  -5   0   9  499.57   46.27
  -5   0   9  460.33   45.07
   5   0  -9  563.05   46.81
   5   0  -9  494.34   46.58
  -5   0  10   -0.00    4.04
  -5   0  10   -0.00    4.29
   5   0 -10   -0.00    4.48
   5   0 -10    4.21    6.09
  -5   0  11   22.39    7.12
  -5   0  11   25.08    7.22
   5   0 -11   28.13    8.90
   5   0 -11   51.62    9.68
  -5   0  12   -0.00    5.62
  -5   0  12   -0.00    4.60
   5   0 -12   -0.00    5.46
   5   0 -12    2.89    4.91
  -5   0  13    0.00    5.27
  -5   0  13    2.05    4.33
   5   0 -13    8.79    5.59
   5   0 -13    4.29    5.05
  -5   0  14   -0.00    5.20
  -5   0  14   -0.00    3.86
   5   0 -14    0.31    4.50
  -5   0  15  110.58   17.45
  -5   0  15  147.67   17.87
   5   0 -15  138.78   19.09
  -5   0  16    0.00    4.39
  -5   0  16   -0.00    4.43
   5   0 -16    0.00    4.34
  -5   0  17   72.93   14.09
  -5   0  17   66.45   11.81
   5   0 -17   67.96   13.37
  -5   0  18   -0.00    3.46
   5   0 -18   -0.00    5.63
  -5   0  19  125.98   17.87
   5   0 -19  124.95   19.03
   5   0 -20    0.00    4.87
  -5   0  21  166.28   23.93
   5   0 -21  183.44   24.71
  -5   0  22    6.08    5.06
   5   0 -22    0.00    5.60
  -5   0  23    7.37    7.68
   5   0 -23    0.00    6.22
  -5   0  24    1.54    6.30
   5   0 -24    1.46    5.92
  -5   0  25   16.59    8.97
   5   0 -25   20.86    9.79
  -5   0  26   10.43    7.17
   5   0 -26    0.00    6.01
  -5   0  27   15.79    8.45
   5   0 -27    7.58    7.47
  -5   0  28    0.15    6.23
  -5   0  29   10.23    7.96
  -5   0  30   -0.00    7.99
  -5   0  31    9.76    8.12
  -5   0  32   -0.00    7.06
  -5   0  33    6.95    7.31
  -5   0  34   10.67    9.00
  -5   0  35   19.79   10.24
  -5   0  36   -0.00    7.72
  -5   0  37    3.31    8.00
  -5   0  38    1.04    6.72
  -5   0  39    2.97    6.91
  -5   1   1  442.74   41.25
  -5   1   1  435.83   41.20
  -5   1   1  457.42   40.75
   5  -1  -1  410.42   40.79
   5  -1  -1  470.98   40.81
   5  -1  -1  502.31   42.03
   5   1  -1  432.49   39.46
   5   1  -1  491.28   40.66
  -5  -1   1  401.97   39.38
  -5  -1   1  471.13   39.47
  -5   1   2    9.62    5.47
  -5   1   2    0.00    4.66
   5  -1  -2    9.32    4.85
   5  -1  -2    0.00    4.58
   5   1  -2    4.42    4.14
   5   1  -2    1.76    4.07
  -5  -1   2    1.67    3.70
  -5  -1   2    0.00    4.16
  -5   1   3  439.52   42.94
  -5   1   3  509.84   43.44
   5  -1  -3  480.04   42.97
   5  -1  -3  484.62   44.00
   5   1  -3  474.65   42.20
   5   1  -3  443.45   42.40
  -5  -1   3  471.54   42.47
  -5  -1   3  528.60   42.43
  -5   1   4    3.60    4.93
  -5   1   4    9.84    5.03
   5  -1  -4    4.66    4.86
   5  -1  -4    6.78    4.83
   5   1  -4    8.96    4.48
   5   1  -4   13.77    6.16
  -5  -1   4    4.14    4.54
  -5  -1   4    2.23    3.94
  -5   1   5   92.43   14.27
  -5   1   5  121.68   14.74
   5  -1  -5  102.12   14.04
   5  -1  -5  126.44   15.85
   5   1  -5  106.25   13.69
   5   1  -5  113.61   14.37
  -5  -1   5  124.04   14.61
  -5  -1   5  100.74   13.04
  -5   1   6  490.56   45.94
   5  -1  -6  497.10   45.46
   5  -1  -6  491.25   46.34
   5   1  -6  505.51   45.28
   5   1  -6  551.89   46.39
  -5  -1   6  541.07   46.01
  -5  -1   6  474.34   44.37
  -5   1   7  558.31   52.34
  -5   1   7  656.75   53.01
   5  -1  -7  654.42   53.92
   5   1  -7  568.27   51.83
   5   1  -7  551.03   51.97
  -5  -1   7  516.56   51.48
  -5  -1   7  633.39   51.70
  -5   1   8    0.79    4.60
  -5   1   8   -0.00    4.43
   5  -1  -8    0.00    4.91
   5  -1  -8    0.09    4.76
   5   1  -8    0.15    5.04
   5   1  -8    0.00    5.53
  -5  -1   8    0.00    4.40
  -5  -1   8    1.01    4.10
  -5   1   9   37.34    8.58
  -5   1   9   38.02    8.33
   5  -1  -9   21.63    7.38
   5  -1  -9   37.61    8.90
   5   1  -9   41.69    8.96
   5   1  -9   46.10    8.89
  -5  -1   9   35.38    8.48
  -5  -1   9   32.42    7.81
  -5   1  10    3.36    5.02
  -5   1  10    2.21    3.71
   5  -1 -10    3.85    5.50
   5  -1 -10    5.47    4.43
   5   1 -10    4.85    5.28
   5   1 -10   -0.00    5.22
  -5  -1  10    2.43    5.21
  -5  -1  10    0.00    4.33
  -5   1  11  246.13   24.65
  -5   1  11  219.48   23.29
   5  -1 -11  233.29   23.86
   5  -1 -11  175.10   22.76
   5   1 -11  199.69   22.98
   5   1 -11  189.16   23.08
  -5  -1  11  208.24   23.57
  -5  -1  11  167.91   20.98
  -5   1  12   18.23    6.91
  -5   1  12   17.49    6.62
   5  -1 -12    5.03    5.54
   5  -1 -12   18.79    7.08
   5   1 -12   15.17    6.35
   5   1 -12   19.87    6.94
  -5  -1  12   12.28    6.07
  -5  -1  12   10.83    5.23
  -5   1  13  345.59   35.72
  -5   1  13  342.25   35.00
   5  -1 -13  340.30   35.33
   5  -1 -13  340.87   35.97
   5   1 -13  369.10   36.02
   5   1 -13  439.67   37.80
  -5  -1  13  345.16   35.85
  -5  -1  13  319.52   33.78
  -5   1  14    1.08    3.45
   5  -1 -14    2.42    4.94
   5   1 -14    4.55    4.74
  -5  -1  14    2.56    5.35
  -5  -1  14    4.30    4.54
  -5   1  15   38.68    9.91
  -5   1  15   33.45    8.62
   5  -1 -15   38.20    9.95
   5   1 -15   34.22    9.70
  -5  -1  15   52.43   11.15
  -5  -1  15   38.62    8.62
  -5   1  16    0.00    5.16
  -5   1  16    6.57    5.21
   5  -1 -16    5.36    5.78
   5   1 -16    2.60    4.12
  -5  -1  16   -0.00    5.27
  -5  -1  16    4.05    4.83
  -5   1  17   20.05    8.57
  -5   1  17   35.86    8.85
   5  -1 -17   30.46    9.38
   5   1 -17   22.50    8.51
  -5  -1  17   47.68   11.52
  -5   1  18    1.16    4.75
   5  -1 -18    4.41    6.28
   5   1 -18    6.03    5.97
  -5   1  19  125.58   18.06
   5  -1 -19  144.33   20.44
   5   1 -19  122.32   19.12
  -5   1  20    5.66    5.47
   5  -1 -20   14.30    7.49
   5   1 -20    0.00    5.23
  -5   1  21    3.52    4.99
  -5   1  21    2.09    5.23
   5  -1 -21    6.23    6.64
   5   1 -21    5.39    6.72
  -5  -1  21    3.94    5.94
  -5   1  22   14.11    7.44
   5  -1 -22    9.27    6.97
   5   1 -22    2.35    6.19
  -5  -1  22    0.35    6.27
  -5   1  23   41.38   12.04
   5  -1 -23   41.11   12.25
   5   1 -23   35.70   11.11
  -5  -1  23   45.43   12.10
  -5   1  24    0.31    4.98
   5  -1 -24    5.74    6.70
   5   1 -24    5.60    6.82
  -5  -1  24   -0.00    7.44
  -5   1  25    8.80    7.37
   5  -1 -25   11.05    7.64
   5   1 -25    8.53    7.18
  -5  -1  25   14.31    8.90
  -5   1  26    7.31    7.83
   5  -1 -26    9.14    7.31
   5   1 -26    4.45    6.74
  -5  -1  26   -0.00    7.46
  -5   1  27   53.22   13.40
   5   1 -27   63.66   14.94
  -5  -1  27   45.70   13.55
  -5   1  28    0.67    5.51
   5   1 -28   10.79    7.60
  -5  -1  28    0.00    7.05
  -5   1  29   16.11    8.68
  -5  -1  29    9.26    7.94
  -5   1  30    3.93    6.58
  -5  -1  30    3.25    6.74
  -5   1  31   -0.00    6.71
  -5  -1  31   -0.00    6.29
  -5   1  32    2.78    6.49
  -5  -1  32    8.34    7.78
  -5   1  33   19.51    9.52
  -5  -1  33   23.16   11.35
  -5   1  34    1.28    5.11
  -5  -1  34   -0.00    7.52
  -5   1  35    2.33    6.62
  -5  -1  35    7.78    9.00
  -5   1  36    0.89    6.70
  -5  -1  36    5.95    9.55
  -5   1  37   15.44    8.88
  -5  -1  37    0.00    8.49
  -5   1  38    0.00    8.61
  -5  -1  38    2.81    7.78
  -5   1  39   -0.00    9.96
  -5  -1  39    0.00    8.27
  -5   2   1    3.67    4.98
  -5   2   1    9.26    5.76
  -5   2   1    2.12    4.84
   5  -2  -1    3.34    5.50
   5  -2  -1   10.47    5.11
   5  -2  -1   15.14    6.67
   5   2  -1    5.06    3.41
   5   2  -1    5.42    4.10
  -5  -2   1    8.44    4.24
  -5  -2   1    6.23    3.42
  -5  -2   1    8.76    3.60
  -5   2   2   16.78    6.01
  -5   2   2   11.92    6.45
   5  -2  -2   11.07    6.05
   5  -2  -2   16.63    5.83
   5  -2  -2    8.48    6.30
   5   2  -2    8.71    4.50
   5   2  -2    1.42    4.45
  -5  -2   2   11.17    4.75
  -5  -2   2    9.50    4.28
  -5   2   3  172.51   20.42
  -5   2   3  201.11   20.90
   5  -2  -3  196.51   20.47
   5  -2  -3  173.75   21.00
   5   2  -3  215.28   19.69
   5   2  -3  177.29   19.09
  -5  -2   3  153.70   18.39
  -5  -2   3  180.16   18.25
  -5   2   4   72.10   11.69
  -5   2   4   69.29   11.31
   5  -2  -4   60.63   10.38
   5  -2  -4   70.81   11.94
   5   2  -4   64.88   10.18
   5   2  -4   53.97    9.56
  -5  -2   4   73.32   10.35
  -5  -2   4   80.74    9.83
  -5   2   5  575.63   49.33
  -5   2   5  552.68   48.72
   5  -2  -5  549.89   48.38
   5  -2  -5  491.52   48.70
   5   2  -5  524.95   47.31
   5   2  -5  573.86   48.04
  -5  -2   5  492.91   46.98
  -5  -2   5  550.70   46.47
  -5   2   6   13.76    5.87
  -5   2   6    3.74    4.73
   5  -2  -6   11.44    5.28
   5  -2  -6    8.95    5.86
   5   2  -6    2.51    4.95
   5   2  -6    8.13    5.20
  -5  -2   6    7.56    4.90
  -5  -2   6    6.27    4.00
  -5   2   7   53.33   10.26
  -5   2   7   60.81   10.39
   5  -2  -7   42.70    8.56
   5  -2  -7   38.76    9.41
   5   2  -7   37.49    8.88
   5   2  -7   46.73    9.14
  -5  -2   7   47.42    9.16
  -5  -2   7   66.94    9.30
  -5   2   8   14.14    6.52
  -5   2   8   13.54    6.30
   5  -2  -8    8.15    5.26
   5  -2  -8    0.00    5.20
   5   2  -8   13.41    6.31
   5   2  -8    5.31    5.21
  -5  -2   8    9.72    5.87
  -5  -2   8   14.41    5.17
  -5   2   9  536.86   54.53
  -5   2   9  661.63   55.69
   5  -2  -9  643.38   55.01
   5  -2  -9  632.59   56.27
   5   2  -9  581.60   54.31
   5   2  -9  611.85   54.68
  -5  -2   9  567.16   54.16
  -5  -2   9  663.83   53.75
  -5   2  10    1.21    4.43
  -5   2  10    0.99    4.90
   5  -2 -10    0.00    5.18
   5  -2 -10    2.65    4.67
   5   2 -10    0.00    4.77
   5   2 -10    0.00    4.25
  -5  -2  10   -0.00    4.91
  -5  -2  10    0.65    2.96
  -5   2  11    5.40    4.91
  -5   2  11    8.14    5.52
   5  -2 -11   11.60    5.92
   5  -2 -11    7.42    5.62
   5   2 -11    5.07    5.42
   5   2 -11    7.79    5.67
  -5  -2  11    5.54    5.71
  -5  -2  11   17.73    5.65
  -5   2  12   59.06   11.22
  -5   2  12   50.85    9.91
   5  -2 -12   64.54   11.49
   5  -2 -12   69.56   11.96
   5   2 -12   71.42   11.77
   5   2 -12   18.48    7.63
  -5  -2  12   55.69   10.93
  -5  -2  12   54.31    9.54
  -5   2  13   81.60   13.41
  -5   2  13   73.92   12.36
   5  -2 -13   59.05   11.81
   5   2 -13   67.76   12.06
   5   2 -13   55.58   11.31
  -5  -2  13   57.04   11.59
  -5  -2  13   60.53   10.38
  -5   2  14   20.15    7.75
  -5   2  14   42.10    9.26
   5  -2 -14   23.32    8.23
   5   2 -14   12.73    6.61
  -5  -2  14   37.19    9.78
  -5  -2  14   30.43    7.59
  -5   2  15  307.32   31.29
  -5   2  15  301.05   30.69
   5  -2 -15  244.70   30.23
   5   2 -15  286.78   30.98
  -5  -2  15  249.84   30.09
  -5   2  16    1.83    4.61
  -5   2  16    5.34    4.97
   5  -2 -16    0.00    4.24
   5   2 -16    4.49    5.80
  -5  -2  16    2.75    5.88
  -5   2  17    0.00    5.44
  -5   2  17    4.47    5.28
   5  -2 -17    4.48    5.14
   5   2 -17    0.00    5.43
  -5  -2  17    0.00    6.41
  -5   2  18    0.35    4.42
   5  -2 -18   -0.00    5.68
   5   2 -18    0.46    4.60
  -5   2  19   98.59   16.18
   5  -2 -19  119.88   18.57
   5   2 -19  111.17   17.72
  -5   2  20   51.54   11.05
   5  -2 -20   48.72   12.12
   5   2 -20   41.59   11.00
  -5   2  21    2.29    5.89
  -5   2  21    4.89    5.63
   5  -2 -21   11.07    7.09
   5   2 -21   -0.00    6.01
  -5  -2  21    8.09    7.46
  -5   2  22    0.69    6.14
  -5   2  22    8.44    5.78
   5  -2 -22   12.66    6.92
   5   2 -22    5.48    7.15
  -5  -2  22   23.21    9.56
  -5   2  23    5.10    7.85
  -5   2  23    5.44    5.65
   5  -2 -23   12.20    7.59
   5   2 -23    8.79    6.72
  -5  -2  23    0.00    7.79
  -5   2  24   -0.00    6.85
   5  -2 -24    1.02    5.06
   5   2 -24   -0.00    7.07
  -5  -2  24    0.00    7.36
  -5   2  25   49.17   13.53
   5  -2 -25   58.19   14.21
   5   2 -25   81.45   16.24
  -5  -2  25   58.78   14.99
  -5   2  26    5.99    7.38
  -5  -2  26    3.79    6.51
  -5   2  27   12.96    7.89
  -5  -2  27   24.75   11.03
  -5   2  28   12.12    7.83
  -5  -2  28    7.12    7.62
  -5   2  29   20.80    9.00
  -5  -2  29   11.67    8.94
  -5   2  30   -0.00    6.42
  -5  -2  30    5.70    8.69
  -5   2  31   18.14    9.32
  -5  -2  31   19.85    9.67
  -5   2  32   -0.00    6.06
  -5  -2  32   -0.00    7.09
  -5   2  33    5.08    7.84
  -5  -2  33   19.79   10.29
  -5   2  34    7.92    8.56
  -5  -2  34   -0.00    8.12
  -5   2  35    1.70    7.11
  -5  -2  35   -0.00    8.51
  -5   2  36    0.00    6.80
  -5  -2  36   -0.00    8.78
  -5   2  37   -0.00    7.83
  -5  -2  37    2.03    7.01
  -5   2  38    9.05    9.01
  -5  -2  38   -0.00    7.80
  -5   2  39    4.74    7.86
  -5   3   1  264.67   28.35
  -5   3   1  247.15   28.31
  -5   3   1  275.22   28.11
   5  -3  -1  259.58   28.19
   5  -3  -1  328.98   28.86
   5  -3  -1  231.82   27.58
   5   3  -1  281.42   25.28
   5   3  -1  302.83   25.86
  -5  -3   1  277.23   25.37
  -5  -3   1  260.82   24.58
  -5  -3   1  267.35   23.99
  -5   3   2   55.54   10.40
  -5   3   2   54.67   10.03
  -5   3   2   27.38    8.09
   5  -3  -2   40.42    9.41
   5  -3  -2   46.59    9.44
   5  -3  -2   54.67   10.04
   5   3  -2   70.73    9.08
   5   3  -2   63.31    8.77
  -5  -3   2   40.02    7.59
  -5  -3   2   52.21    6.97
  -5   3   3  100.61   14.39
   5  -3  -3   86.50   13.44
   5  -3  -3   97.12   13.41
   5  -3  -3   98.48   14.53
   5   3  -3  119.67   13.19
   5   3  -3  106.37   12.66
  -5  -3   3   96.06   12.07
  -5  -3   3   94.36   10.97
  -5   3   4    3.33    3.98
  -5   3   4    2.95    5.15
   5  -3  -4    2.29    4.60
   5  -3  -4    0.00    5.24
   5   3  -4    0.00    4.49
   5   3  -4    0.00    3.95
  -5  -3   4    0.00    4.07
  -5  -3   4    6.18    3.59
  -5   3   5  187.79   21.96
  -5   3   5  172.34   21.43
   5  -3  -5  180.85   20.94
   5  -3  -5  246.12   23.74
   5   3  -5  205.64   20.71
   5   3  -5  179.08   19.80
  -5  -3   5  180.20   19.94
  -5  -3   5  183.35   18.73
  -5   3   6  177.11   20.90
  -5   3   6  167.66   20.37
   5  -3  -6  163.64   19.75
   5  -3  -6  145.73   20.31
   5   3  -6  197.12   19.96
   5   3  -6  194.01   19.69
  -5  -3   6  175.75   19.34
  -5   3   7   61.78   11.28
  -5   3   7   64.37   11.21
   5  -3  -7   59.01   10.84
   5  -3  -7   68.87   12.17
   5   3  -7   77.39   11.56
   5   3  -7   68.94   10.70
  -5  -3   7   60.71   10.47
  -5  -3   7   72.06    9.91
  -5   3   8   79.60   13.02
  -5   3   8   83.47   13.19
   5  -3  -8   83.01   12.61
   5  -3  -8   70.42   12.64
   5   3  -8   77.50   11.98
   5   3  -8   73.26   11.71
  -5  -3   8   82.76   12.29
  -5  -3   8   70.95   10.52
  -5   3   9   76.16   12.78
  -5   3   9   51.99   10.96
   5  -3  -9   73.11   11.46
   5  -3  -9   67.76   12.27
   5   3  -9   91.84   12.28
   5   3  -9   66.24   10.89
  -5  -3   9   66.64   11.32
  -5  -3   9   53.93    9.58
  -5   3  10   26.39    7.83
  -5   3  10   29.63    7.73
   5  -3 -10   16.21    6.05
   5  -3 -10   11.80    5.85
   5   3 -10   19.58    6.81
   5   3 -10   15.00    5.86
  -5  -3  10   10.19    5.68
  -5  -3  10   23.08    5.96
  -5   3  11    5.06    5.50
  -5   3  11    2.63    4.41
   5  -3 -11    6.38    5.00
   5  -3 -11    1.77    4.99
   5   3 -11    1.12    4.38
   5   3 -11    0.00    4.08
  -5  -3  11    0.00    4.64
  -5  -3  11    1.10    3.48
  -5   3  12   24.99    7.86
  -5   3  12   15.29    6.85
   5  -3 -12   22.06    7.82
   5   3 -12   29.60    8.00
   5   3 -12   22.88    7.18
  -5  -3  12   33.07    8.55
  -5  -3  12   30.26    6.80
  -5   3  13  179.38   22.41
  -5   3  13  185.44   22.19
   5  -3 -13  182.00   22.91
   5   3 -13  178.74   21.76
   5   3 -13  163.52   21.14
  -5  -3  13  192.70   22.87
  -5   3  14   19.92    7.41
  -5   3  14    6.95    5.50
   5  -3 -14   12.99    6.79
   5   3 -14   22.18    7.26
  -5  -3  14   16.21    7.85
  -5   3  15   12.64    6.62
  -5   3  15   11.20    5.74
   5  -3 -15    9.66    6.17
   5   3 -15    6.14    5.36
  -5  -3  15    8.42    7.16
  -5   3  16   25.63    8.62
  -5   3  16   31.38    8.97
   5  -3 -16   22.19    8.32
   5   3 -16   38.91    9.42
  -5  -3  16   39.07   10.49
  -5   3  17   62.91   12.69
   5  -3 -17   76.83   14.40
   5   3 -17   65.07   12.69
  -5  -3  17   86.90   15.34
  -5   3  18    9.73    7.10
   5  -3 -18   17.71    8.13
   5   3 -18   15.35    7.34
  -5   3  19   -0.00    5.17
   5  -3 -19    4.22    5.20
   5   3 -19    0.75    4.92
  -5   3  20    2.55    5.98
  -5   3  20    0.00    4.49
   5  -3 -20   -0.00    4.80
   5   3 -20    5.83    6.52
  -5  -3  20    1.81    7.18
  -5   3  21   45.25   11.81
  -5   3  21   63.52   12.21
   5  -3 -21   42.19   11.34
   5   3 -21   38.35   10.90
  -5  -3  21   28.69   10.59
  -5   3  22   31.53   10.63
  -5   3  22   67.01   13.00
   5  -3 -22   65.89   14.20
   5   3 -22   48.66   12.24
  -5  -3  22   33.84   11.38
  -5   3  23   33.60   12.10
  -5   3  23   54.90   12.46
   5  -3 -23   82.61   15.80
  -5  -3  23   39.25   13.23
  -5   3  24    0.00    6.46
  -5  -3  24    1.01    7.94
  -5   3  25    0.00    6.86
  -5  -3  25   -0.00    5.79
  -5   3  26    0.83    6.60
  -5  -3  26    4.85    7.43
  -5   3  27   17.09    9.21
  -5  -3  27   17.30    9.87
  -5   3  28    2.20    6.76
   5   3 -28    4.90    7.16
  -5  -3  28    2.82    7.64
  -5   3  29    7.60    8.28
   5   3 -29   13.94    8.04
  -5  -3  29   14.87   10.66
  -5   3  30    0.15    5.43
   5   3 -30    4.04    7.32
  -5  -3  30   -0.00    8.50
  -5   3  31   -0.00    7.21
  -5  -3  31    2.04    5.99
  -5   3  32    1.49    7.09
  -5  -3  32   -0.00    9.59
  -5   3  33    8.35    8.69
  -5  -3  33    8.96    9.00
  -5   3  34    1.11    6.89
  -5  -3  34   -0.00    9.07
  -5   3  35   -0.00    4.80
  -5  -3  35   -0.00    7.60
  -5   3  36    0.00    7.29
  -5  -3  36    0.62    6.65
  -5   3  37   -0.00    7.44
  -5  -3  37    3.86    8.47
  -5   3  38    3.73    8.41
  -5  -3  38   -0.00    7.27
  -5   3  39   10.88    9.52
  -5   4   1   68.53   12.38
  -5   4   1   77.41   12.30
   5  -4  -1   66.86   11.98
   5  -4  -1   33.64    9.80
   5  -4  -1   64.71   12.09
   5   4  -1   84.48    9.99
   5   4  -1   73.23    9.37
  -5  -4   1   80.26    9.50
  -5  -4   1   83.62    8.50
  -5  -4   1   77.07    8.12
  -5   4   2    6.58    5.30
  -5   4   2    0.00    4.53
  -5   4   2    8.65    5.75
   5  -4  -2    9.51    5.65
   5  -4  -2   14.58    6.46
   5  -4  -2    4.59    5.20
   5   4  -2   15.42    4.99
   5   4  -2   16.63    4.99
  -5  -4   2   13.09    4.24
  -5  -4   2   11.95    3.39
  -5   4   3   50.06    9.83
  -5   4   3   37.59    8.79
   5  -4  -3   35.41    8.74
   5  -4  -3   44.29    8.66
   5  -4  -3   38.38    9.48
   5   4  -3   29.46    6.44
   5   4  -3   46.40    7.55
  -5  -4   3   27.31    6.22
  -5  -4   3   33.89    5.67
  -5   4   4   72.85   12.07
  -5   4   4   52.69   10.58
   5  -4  -4   73.77   11.60
   5  -4  -4   53.48   10.32
   5  -4  -4   49.16   10.55
   5   4  -4   55.54    9.13
   5   4  -4   53.66    8.63
  -5  -4   4   58.60    9.26
  -5  -4   4   73.60    8.52
  -5   4   5  158.79   20.36
  -5   4   5  161.83   19.92
   5  -4  -5  186.46   20.18
   5  -4  -5  155.63   20.19
   5   4  -5  151.87   17.86
   5   4  -5  176.31   18.08
  -5  -4   5  160.74   18.04
  -5  -4   5  171.56   16.88
  -5   4   6    0.67    5.11
  -5   4   6    0.00    4.36
   5  -4  -6   -0.00    3.62
   5  -4  -6   -0.00    4.31
   5   4  -6    3.66    4.15
   5   4  -6   -0.00    3.51
  -5  -4   6   -0.00    4.23
  -5  -4   6    0.00    3.01
  -5   4   7   -0.00    4.44
  -5   4   7    0.00    4.82
   5  -4  -7   14.46    5.62
   5  -4  -7    0.00    3.58
   5   4  -7    6.94    4.94
   5   4  -7    3.01    4.08
  -5  -4   7    3.75    4.66
  -5  -4   7   10.19    4.08
  -5   4   8   80.22   12.65
  -5   4   8   52.94   10.87
   5  -4  -8   58.78   10.84
   5  -4  -8   75.69   12.87
   5   4  -8   75.39   11.32
   5   4  -8   61.09   10.29
  -5  -4   8   83.08   11.97
  -5  -4   8   65.31    9.61
  -5   4   9   91.66   14.27
  -5   4   9   82.41   13.52
   5  -4  -9  113.90   14.74
   5  -4  -9  107.70   15.63
   5   4  -9   92.45   13.05
   5   4  -9   63.67   11.70
  -5  -4   9   83.65   13.24
  -5   4  10  145.95   19.50
  -5   4  10  138.89   19.13
   5  -4 -10  176.78   19.85
   5  -4 -10  141.82   19.99
   5   4 -10  152.47   18.71
   5   4 -10  157.38   18.56
  -5  -4  10  164.06   19.76
  -5   4  11  141.27   19.88
  -5   4  11  170.28   21.15
   5  -4 -11  143.01   20.63
   5   4 -11  191.58   20.81
   5   4 -11  178.44   20.08
  -5  -4  11  164.66   20.62
  -5   4  12    4.53    5.69
  -5   4  12   -0.00    4.72
   5  -4 -12    6.91    5.99
   5   4 -12    0.00    4.26
   5   4 -12    9.64    5.30
  -5  -4  12    0.00    5.32
  -5   4  13    0.59    3.14
  -5   4  13    4.92    5.66
   5  -4 -13    1.14    4.98
   5   4 -13    3.20    5.16
   5   4 -13   -0.00    3.61
  -5  -4  13    2.88    5.22
  -5   4  14   42.59    9.55
  -5   4  14   32.98    8.87
   5  -4 -14   27.31    8.63
   5   4 -14    0.77    4.44
  -5  -4  14   30.62    9.12
  -5   4  15  268.37   30.31
  -5   4  15  249.99   29.85
   5  -4 -15  271.83   31.29
  -5  -4  15  296.21   31.47
  -5   4  16   17.13    8.08
  -5   4  16   48.57   10.31
   5  -4 -16   46.25   11.01
   5   4 -16    2.87    5.45
  -5  -4  16   45.91   11.02
  -5   4  17   84.73   14.34
   5  -4 -17   63.59   13.49
   5   4 -17   47.78   11.21
  -5  -4  17   88.14   15.26
  -5   4  18    4.22    5.80
   5  -4 -18    2.92    6.10
   5   4 -18   -0.00    5.50
  -5   4  19  132.51   19.75
   5  -4 -19  131.90   20.55
  -5   4  20    3.79    6.41
  -5   4  20    3.84    5.95
   5  -4 -20    1.38    5.36
  -5  -4  20   -0.00    6.69
  -5   4  21   34.57   10.42
  -5   4  21   36.91   11.01
   5  -4 -21   56.06   12.96
  -5  -4  21   31.89   10.76
  -5   4  22    4.25    7.01
   5  -4 -22    3.21    5.79
  -5  -4  22    0.00    6.29
  -5   4  23    0.00    5.94
  -5  -4  23    7.48    7.17
  -5   4  24    0.21    6.30
   5   4 -24    0.00    5.89
  -5  -4  24   -0.00    6.44
  -5   4  25   15.87    9.02
   5   4 -25   24.81    9.49
  -5  -4  25   41.79   11.90
  -5   4  26   20.27    9.06
   5   4 -26   18.91    8.19
  -5  -4  26   12.31    8.16
  -5   4  27    7.66    6.74
   5   4 -27   24.25    9.49
  -5  -4  27    9.76    8.14
  -5   4  28   -0.00    5.17
   5   4 -28   -0.00    5.76
  -5  -4  28   -0.00    6.49
  -5   4  29    9.11    7.84
   5   4 -29    6.83    7.31
  -5  -4  29    2.39    6.80
  -5   4  30    0.00    6.07
   5   4 -30    1.03    6.32
  -5  -4  30   15.11    9.00
  -5   4  31   19.11    9.69
   5   4 -31    9.43    8.02
  -5  -4  31   11.51    8.96
  -5   4  32    5.97    7.19
  -5  -4  32    7.33    7.98
  -5   4  33    0.00    6.22
  -5  -4  33    0.00    7.00
  -5   4  34   -0.00    8.26
  -5  -4  34    0.00    8.36
  -5   4  35    3.17    7.26
  -5  -4  35    3.05    8.50
  -5   4  36    3.71    8.28
  -5  -4  36   -0.00    8.37
  -5   4  37    1.64    7.36
  -5  -4  37    1.83    8.90
  -5   4  38    2.96    6.07
  -5   4  39    2.76    6.37
  -5   5   1  190.27   22.62
  -5   5   1  187.57   21.57
   5  -5  -1  191.91   22.37
   5  -5  -1  210.52   21.96
   5  -5  -1  167.51   21.88
   5   5  -1  169.50   17.46
   5   5  -1  199.71   17.73
  -5  -5   1  178.99   17.40
  -5  -5   1  156.51   15.39
  -5  -5   1  182.99   15.44
  -5   5   2   57.48   11.99
  -5   5   2   68.71   11.99
   5  -5  -2   94.61   13.49
   5  -5  -2   53.29   10.48
   5  -5  -2   77.25   12.64
   5   5  -2   46.17    8.32
   5   5  -2   86.64    9.39
  -5  -5   2   63.34    8.69
  -5  -5   2   58.54    7.05
  -5   5   3  144.84   18.60
  -5   5   3  133.66   18.05
  -5   5   3  157.89   18.65
   5  -5  -3  140.59   18.27
   5  -5  -3  114.83   16.25
   5  -5  -3  136.17   18.16
   5   5  -3  126.87   14.67
   5   5  -3  159.97   15.07
  -5  -5   3  120.74   14.28
  -5  -5   3  118.34   12.75
  -5   5   4   28.88    8.87
  -5   5   4   23.85    7.70
   5  -5  -4   37.13    9.10
   5  -5  -4   28.53    7.76
   5  -5  -4   23.02    8.10
   5   5  -4   19.41    5.76
   5   5  -4   38.46    6.68
  -5  -5   4   34.01    6.73
  -5  -5   4   29.65    5.11
  -5   5   5   15.10    6.16
  -5   5   5   18.95    7.18
   5  -5  -5   11.61    5.69
   5  -5  -5   11.90    5.36
   5  -5  -5   11.59    6.63
   5   5  -5   17.00    5.71
   5   5  -5   13.70    4.56
  -5  -5   5    8.34    4.71
  -5  -5   5   15.43    4.07
  -5   5   6   20.16    7.47
  -5   5   6   27.37    7.70
   5  -5  -6    7.27    5.16
   5  -5  -6   15.12    7.63
   5   5  -6   19.61    5.97
   5   5  -6   11.90    4.59
  -5  -5   6   11.90    5.16
  -5  -5   6   20.50    4.77
  -5   5   7  196.76   25.36
  -5   5   7  251.92   26.69
   5  -5  -7  218.44   24.86
   5  -5  -7  228.86   26.70
   5   5  -7  240.17   24.25
   5   5  -7  219.79   23.55
  -5  -5   7  250.31   22.70
  -5   5   8  119.90   16.86
  -5   5   8   99.82   16.01
   5  -5  -8  112.14   16.95
   5   5  -8  110.88   14.79
   5   5  -8  129.58   15.16
  -5  -5   8  116.67   15.42
  -5   5   9   11.60    5.78
  -5   5   9   18.85    7.12
   5  -5  -9   15.92    7.20
   5   5  -9   14.08    6.27
   5   5  -9    9.38    5.29
  -5  -5   9   34.48    8.39
  -5   5  10    1.58    4.23
  -5   5  10    3.78    5.45
   5  -5 -10    1.30    4.47
   5   5 -10    0.55    3.93
   5   5 -10    0.00    3.18
  -5  -5  10    3.56    4.88
  -5   5  11   11.10    6.51
  -5   5  11    8.66    6.39
   5  -5 -11   11.40    7.09
   5   5 -11   15.54    6.38
   5   5 -11   13.90    5.66
  -5  -5  11   12.93    6.76
  -5   5  12  238.41   26.35
  -5   5  12  225.56   26.35
   5  -5 -12  185.51   25.67
   5   5 -12  235.11   25.19
   5   5 -12  242.69   25.43
  -5  -5  12  203.53   25.22
  -5   5  13  240.61   27.32
  -5   5  13  227.06   27.30
   5  -5 -13  245.97   28.57
   5   5 -13  225.52   26.14
  -5  -5  13  240.36   27.52
  -5   5  14   19.89    7.36
  -5   5  14   18.21    7.92
   5  -5 -14    9.51    6.88
   5   5 -14   11.50    6.11
  -5  -5  14   20.87    8.51
  -5   5  15    0.50    5.36
  -5   5  15   -0.00    5.53
   5  -5 -15    6.32    6.68
   5   5 -15    2.57    5.58
  -5  -5  15   -0.00    6.35
  -5   5  16   39.72   10.72
   5  -5 -16   43.58   11.19
  -5  -5  16   46.65   11.34
  -5   5  17   77.35   14.22
   5  -5 -17   88.89   15.98
  -5   5  18   16.52    7.97
   5  -5 -18   21.15    8.58
  -5   5  19   54.33   12.96
  -5   5  19   63.79   13.18
   5  -5 -19   60.80   13.68
  -5   5  20   -0.00    5.42
   5  -5 -20    2.29    5.66
  -5  -5  20    2.03    6.30
  -5   5  21   -0.00    5.52
   5   5 -21    3.24    5.97
  -5  -5  21    0.00    5.95
  -5   5  22   20.54    8.79
   5   5 -22   35.05   10.34
  -5  -5  22   27.46    9.78
  -5   5  23   26.32    9.11
   5   5 -23   15.82    7.73
  -5  -5  23   10.89    8.52
  -5   5  24   23.60    9.67
   5   5 -24    4.12    6.34
  -5  -5  24   21.86   10.30
  -5   5  25    4.32    6.51
   5   5 -25    0.19    6.46
  -5  -5  25    2.23    5.67
  -5   5  26    0.00    7.32
   5   5 -26   -0.00    5.85
  -5  -5  26    7.12    7.77
  -5   5  27   -0.00    6.78
   5   5 -27   22.69    9.35
  -5  -5  27   18.72    9.84
  -5   5  28   10.00    8.81
   5   5 -28    7.64    7.23
  -5  -5  28    6.53    7.16
  -5   5  29    0.00    6.32
   5   5 -29   13.38    7.98
  -5  -5  29    3.41    7.46
  -5   5  30    0.00    5.12
   5   5 -30    5.24    6.55
  -5  -5  30   -0.00    8.87
  -5   5  31    3.66    6.94
   5   5 -31    7.44    7.76
  -5  -5  31    1.62    7.56
  -5   5  32    9.44    8.47
   5   5 -32    4.48    6.73
  -5  -5  32    6.13    7.97
  -5   5  33    9.34    7.57
  -5  -5  33    1.25    7.90
  -5   5  34    0.00    5.22
  -5  -5  34    4.64    8.58
  -5   5  35    0.54    6.77
  -5  -5  35    0.00    6.69
  -5   5  36    2.14    7.46
  -5  -5  36    0.93    8.56
  -5   5  37    8.00    8.17
  -5  -5  37    9.94   10.39
  -5   5  38    9.69    8.34
  -5   5  39   -0.00    6.66
  -5   6   1   33.41    8.95
  -5   6   1   22.26    7.84
   5  -6  -1   31.02    8.55
   5   6  -1   15.18    4.45
   5   6  -1   19.84    4.45
  -5  -6   1   20.44    4.61
  -5   6   2   -0.00    4.75
  -5   6   2    3.50    4.62
   5  -6  -2    0.79    4.31
   5   6  -2    7.58    3.64
   5   6  -2    0.00    2.63
  -5  -6   2    3.84    3.35
  -5  -6   2    2.99    1.73
  -5   6   3   77.84   12.93
  -5   6   3   84.97   13.28
   5  -6  -3   66.79   12.46
   5  -6  -3   81.08   13.65
   5   6  -3   79.69   10.14
   5   6  -3   67.33    9.22
  -5  -6   3   67.44    9.71
  -5  -6   3   65.30    7.81
  -5   6   4  104.47   16.38
  -5   6   4  140.09   17.75
  -5   6   4  103.90   15.89
   5  -6  -4  101.02   15.69
   5  -6  -4  106.72   16.80
   5   6  -4  117.34   13.56
   5   6  -4  110.68   13.18
  -5  -6   4  127.78   14.16
  -5  -6   4   99.28   11.35
  -5   6   5  131.77   16.98
  -5   6   5  108.69   15.73
   5  -6  -5   87.14   14.54
   5  -6  -5   88.67   14.83
   5   6  -5  102.22   12.79
   5   6  -5   91.57   12.11
  -5  -6   5  115.20   13.65
  -5  -6   5   83.23   10.52
  -5   6   6   18.66    7.21
  -5   6   6   29.51    8.51
   5  -6  -6   25.73    7.90
   5  -6  -6   18.84    7.22
   5   6  -6   16.52    6.22
   5   6  -6   21.59    6.01
  -5  -6   6   22.53    6.46
  -5   6   7   68.28   12.99
  -5   6   7   51.39   11.34
   5  -6  -7   82.96   13.46
   5  -6  -7   88.20   14.10
   5   6  -7   73.62   11.09
   5   6  -7   64.94   10.27
  -5  -6   7   89.01   12.31
  -5   6   8   30.21    8.51
  -5   6   8   43.12   10.18
   5  -6  -8   21.94    7.92
   5   6  -8   32.88    7.61
   5   6  -8   37.16    7.85
  -5  -6   8   37.30    8.58
  -5   6   9  109.89   15.89
  -5   6   9   95.00   15.25
   5  -6  -9  110.54   16.33
   5   6  -9   97.49   13.45
   5   6  -9   89.65   13.01
  -5  -6   9   76.66   13.20
  -5   6  10   92.52   15.84
  -5   6  10  103.29   16.62
   5  -6 -10  110.42   17.07
   5   6 -10  121.91   15.48
   5   6 -10  118.65   15.39
  -5  -6  10  114.95   16.09
  -5   6  11   68.04   13.61
  -5   6  11   91.29   15.29
   5  -6 -11   95.75   15.46
   5   6 -11   90.52   13.53
   5   6 -11   93.99   13.79
  -5  -6  11   96.81   14.92
  -5   6  12    0.00    5.04
  -5   6  12   26.39    7.82
   5  -6 -12   17.39    7.43
   5   6 -12   10.25    5.83
  -5  -6  12    9.62    6.70
  -5   6  13    9.58    6.48
  -5   6  13   10.15    6.46
   5  -6 -13    0.00    4.82
  -5  -6  13    1.94    5.65
  -5   6  14   79.18   14.94
   5  -6 -14   86.68   15.65
  -5  -6  14   90.86   15.32
  -5   6  15   65.70   12.97
   5  -6 -15   64.27   13.58
  -5  -6  15   58.33   12.95
  -5   6  16    2.03    5.40
   5  -6 -16   -0.00    5.60
  -5  -6  16    0.00    6.42
  -5   6  17   53.57   12.73
   5  -6 -17   57.42   13.23
   5   6 -17   58.67   12.26
  -5   6  18    0.85    5.58
   5   6 -18    1.98    5.69
  -5   6  19   12.35    7.32
   5   6 -19   18.23    8.00
  -5  -6  19   27.77    9.87
  -5   6  20    0.00    4.43
   5   6 -20    4.51    4.96
  -5  -6  20    7.25    6.80
  -5   6  21   10.23    7.63
   5   6 -21   11.85    7.32
  -5  -6  21    6.48    7.27
  -5   6  22   33.96    9.90
   5   6 -22   14.85    8.26
  -5  -6  22   11.43    9.33
  -5   6  23    5.86    6.71
   5   6 -23   -0.00    5.49
  -5  -6  23   -0.00    6.82
  -5   6  24    5.46    6.15
   5   6 -24   13.87    7.12
  -5  -6  24    5.05    7.57
  -5   6  25    6.58    6.47
   5   6 -25    7.57    6.99
  -5  -6  25    4.92    7.87
  -5   6  26    6.97    7.61
   5   6 -26   12.52    8.36
  -5  -6  26   15.22    9.61
  -5   6  27    2.26    6.87
   5   6 -27    3.30    5.73
  -5  -6  27    0.00    8.96
  -5   6  28    3.92    7.02
   5   6 -28    1.29    5.02
  -5  -6  28    4.79    8.27
  -5   6  29    0.00    5.88
   5   6 -29    4.19    6.40
  -5  -6  29    5.92    7.90
  -5   6  30    3.83    6.87
   5   6 -30   18.09    8.40
  -5  -6  30   11.36    9.66
  -5   6  31    3.00    6.92
   5   6 -31    0.00    6.08
  -5  -6  31    6.67    8.23
  -5   6  32   13.03    8.42
   5   6 -32    9.52    8.05
  -5  -6  32    0.07    9.16
  -5   6  33    0.00    6.06
  -5  -6  33    3.26    8.49
  -5   6  34    0.38    6.79
  -5  -6  34    0.00    6.90
  -5   6  35    0.98    6.84
  -5  -6  35   -0.00    8.09
  -5   6  36    2.16    7.75
  -5  -6  36   -0.00    9.43
  -5   6  37    9.62    8.34
  -5   6  38    3.66    8.03
  -5   6  39   -0.00    6.66
  -5   7   1   16.75    7.42
  -5   7   1   13.61    6.41
   5  -7  -1   12.35    6.13
   5   7  -1   12.19    3.58
   5   7  -1    5.53    3.06
  -5  -7   1   12.31    3.96
  -5   7   2  157.96   21.16
  -5   7   2  149.11   20.34
   5  -7  -2  162.17   21.10
   5   7  -2  183.11   16.49
   5   7  -2  146.79   15.96
  -5  -7   2  144.54   16.26
  -5   7   3  118.22   17.21
  -5   7   3   98.38   15.88
   5  -7  -3  131.46   17.50
   5   7  -3  100.68   12.16
   5   7  -3   94.36   12.08
  -5  -7   3  109.96   13.03
  -5  -7   3  105.34   10.19
  -5   7   4   94.61   14.93
  -5   7   4   71.86   13.50
   5  -7  -4   71.90   13.25
   5   7  -4   75.98   10.10
   5   7  -4   67.67    9.85
  -5  -7   4   69.42   10.71
  -5   7   5   16.52    7.71
  -5   7   5   18.92    6.93
  -5   7   5   23.48    8.24
   5  -7  -5   17.69    7.91
   5  -7  -5   17.75    7.63
   5   7  -5    5.34    3.94
   5   7  -5   11.35    4.63
  -5  -7   5   10.10    4.97
  -5   7   6   44.76   10.44
  -5   7   6   28.45    8.81
   5  -7  -6   37.95    9.08
   5  -7  -6   34.50    9.31
   5   7  -6   43.98    7.44
   5   7  -6   21.87    6.39
  -5  -7   6   21.93    6.82
  -5   7   7   96.87   16.51
  -5   7   7   97.24   16.24
   5  -7  -7  119.46   17.37
   5  -7  -7  113.08   17.29
   5   7  -7  119.87   14.73
   5   7  -7  155.99   16.16
  -5  -7   7  117.11   15.60
  -5   7   8  200.38   27.78
  -5   7   8  259.53   29.47
   5  -7  -8  265.74   29.35
   5  -7  -8  307.60   31.38
   5   7  -8  256.85   26.22
   5   7  -8  255.48   26.37
  -5  -7   8  274.16   27.90
  -5   7   9   31.65    8.96
  -5   7   9   14.81    6.96
   5  -7  -9   33.99    9.54
   5  -7  -9   16.91    7.72
   5   7  -9   22.08    6.49
  -5  -7   9   26.47    8.35
  -5   7  10   18.63    7.41
  -5   7  10    3.23    5.23
   5  -7 -10   10.99    6.94
   5   7 -10    9.73    5.05
  -5  -7  10   15.60    7.06
  -5   7  11   13.44    7.35
  -5   7  11    7.62    7.09
   5  -7 -11   20.72    7.87
   5   7 -11   16.09    6.30
  -5  -7  11   18.13    7.55
  -5   7  12  157.09   20.89
   5  -7 -12  141.34   20.14
  -5  -7  12  111.74   17.83
  -5   7  13   74.35   14.25
   5  -7 -13   61.74   12.97
  -5  -7  13   57.83   12.77
  -5   7  14    3.36    6.18
   5  -7 -14   -0.00    5.23
   5   7 -14   -0.00    4.18
  -5  -7  14    0.00    5.60
  -5   7  15   32.86    9.92
   5  -7 -15   25.51    9.26
   5   7 -15   30.78    8.83
  -5  -7  15   50.60   11.87
   5   7 -16    3.70    5.99
  -5   7  17    6.88    6.37
   5   7 -17    0.00    4.55
  -5   7  18   96.90   16.43
   5   7 -18   72.77   14.46
  -5  -7  18  110.24   18.22
  -5   7  19    1.30    5.20
   5   7 -19   -0.00    5.10
  -5  -7  19    2.80    7.89
  -5   7  20   -0.00    4.98
   5   7 -20   -0.00    6.18
  -5  -7  20   -0.00    7.26
  -5   7  21    0.00    5.25
   5   7 -21   11.15    6.76
  -5  -7  21    2.45    7.07
  -5   7  22   20.95    8.18
   5   7 -22   21.93    8.59
  -5  -7  22   23.47    9.67
  -5   7  23   18.36    7.97
   5   7 -23    7.08    7.58
  -5  -7  23   11.12    9.16
  -5   7  24   22.77    9.13
   5   7 -24   10.40    7.42
  -5  -7  24    9.78    8.95
  -5   7  25   -0.00    5.70
   5   7 -25    0.00    5.79
  -5  -7  25   -0.00    8.98
  -5   7  26    8.70    7.04
   5   7 -26    1.94    5.83
  -5  -7  26    6.77    7.59
  -5   7  27    7.01    7.03
   5   7 -27    6.95    8.42
  -5  -7  27   11.66    9.54
  -5   7  28   17.45    8.90
   5   7 -28   26.04   10.46
  -5  -7  28    8.01    9.63
  -5   7  29    0.00    5.93
   5   7 -29   -0.00    5.90
  -5  -7  29   -0.00    8.37
  -5   7  30    3.82    6.95
   5   7 -30   -0.00    5.22
  -5  -7  30    2.72    8.45
  -5   7  31    5.83    6.92
   5   7 -31    4.13    6.55
  -5  -7  31   -0.00    8.60
  -5   7  32    1.02    6.60
   5   7 -32    2.81    6.70
  -5  -7  32    5.21    7.59
  -5   7  33   -0.00    6.76
   5   7 -33    5.88    7.06
  -5  -7  33    0.77    8.23
  -5   7  34   10.50    8.50
  -5  -7  34    0.93    8.84
  -5   7  35    1.83    6.75
  -5  -7  35   -0.00    9.09
  -5   7  36   -0.00    4.92
  -5  -7  36   -0.00    8.10
  -5   7  37    0.00    6.84
  -5   7  38    1.81    6.44
  -5   8   1   14.84    6.96
  -5   8   1   16.94    7.53
   5  -8  -1   24.51    8.28
   5   8  -1   16.23    3.92
   5   8  -1   17.90    4.47
  -5  -8   1   20.98    4.91
  -5   8   2    8.05    6.61
  -5   8   2    4.10    5.56
   5  -8  -2    2.25    5.86
   5   8  -2   11.65    3.54
   5   8  -2    7.77    3.80
  -5  -8   2    7.37    4.10
  -5   8   3   13.37    6.87
  -5   8   3    0.00    5.40
   5  -8  -3   10.88    7.57
   5   8  -3    6.30    3.65
   5   8  -3    9.77    4.19
  -5  -8   3    7.37    4.39
  -5  -8   3    8.95    2.13
  -5   8   4  344.40   36.13
  -5   8   4  336.30   35.36
   5  -8  -4  328.24   35.31
   5   8  -4  331.81   30.02
   5   8  -4  313.45   30.18
  -5  -8   4  306.65   30.78
  -5   8   5   33.94    9.76
  -5   8   5   41.90   10.58
   5  -8  -5   29.37    9.38
   5   8  -5   39.67    7.37
  -5  -8   5   38.67    8.34
  -5   8   6   73.63   14.57
  -5   8   6   93.03   15.46
  -5   8   6   73.19   14.33
   5  -8  -6   88.62   15.58
   5   8  -6  114.70   12.91
  -5  -8   6   82.97   12.80
  -5   8   7    1.22    5.94
  -5   8   7    0.00    5.19
   5  -8  -7    0.13    4.37
   5  -8  -7   -0.00    5.50
   5   8  -7   -0.00    3.46
  -5  -8   7    2.04    4.53
  -5   8   8   51.72   12.69
  -5   8   8   82.83   15.13
   5  -8  -8  116.45   17.09
   5  -8  -8   99.07   16.51
   5   8  -8  107.89   13.35
  -5  -8   8   95.57   13.98
  -5   8   9  101.00   17.36
   5  -8  -9  110.86   18.25
   5   8  -9  111.11   14.98
  -5  -8   9  151.06   18.25
  -5   8  10   45.88   11.48
   5  -8 -10   37.92   11.34
   5   8 -10   56.34   10.01
   5   8 -10   58.04   10.73
  -5  -8  10   48.93   10.96
  -5   8  11   29.20    9.62
   5  -8 -11   28.23    9.03
   5   8 -11   24.16    6.96
   5   8 -11   16.36    6.17
  -5  -8  11   20.31    7.59
   5   8 -12   17.64    7.06
  -5  -8  12   25.15    8.55
   5   8 -13    5.93    5.94
  -5  -8  13    6.53    6.37
   5   8 -14   72.32   14.06
  -5  -8  14  123.72   18.16
  -5   8  15   -0.00    5.74
   5   8 -15   -0.00    5.14
  -5  -8  15    0.00    4.89
  -5   8  16   31.40    9.54
   5   8 -16   16.43    7.93
  -5   8  17    3.03    6.56
   5   8 -17    5.37    5.71
  -5   8  18    1.86    6.14
   5   8 -18    1.14    4.85
  -5  -8  18    0.81    6.66
  -5   8  19    0.27    7.00
   5   8 -19    1.62    5.35
  -5  -8  19    6.05    6.81
  -5   8  20   45.27   11.60
   5   8 -20   31.95   10.22
  -5  -8  20   25.89    9.80
  -5   8  21    0.00    6.67
   5   8 -21    3.91    6.15
  -5  -8  21   -0.00    5.67
  -5   8  22    1.92    6.25
   5   8 -22    1.79    5.73
  -5  -8  22    1.68    5.94
  -5   8  23    0.00    5.99
   5   8 -23    4.54    6.81
  -5  -8  23    1.22    7.78
  -5   8  24    8.92    6.77
   5   8 -24   17.25    8.87
  -5  -8  24   23.01   10.16
  -5   8  25    0.00    5.61
   5   8 -25    9.73    7.45
  -5  -8  25    0.64    7.06
  -5   8  26    8.17    6.72
   5   8 -26    8.01    6.65
  -5  -8  26    3.48    7.99
  -5   8  27   15.27    7.62
   5   8 -27   -0.00    4.86
  -5  -8  27   -0.00    8.05
  -5   8  28    3.88    6.34
   5   8 -28    2.69    6.26
  -5  -8  28    3.52    8.14
  -5   8  29    0.07    6.53
   5   8 -29   -0.00    6.09
  -5  -8  29    1.16    7.53
  -5   8  30    6.96    6.54
   5   8 -30    1.03    5.91
  -5  -8  30    8.21    9.87
  -5   8  31    2.28    6.52
   5   8 -31    3.29    6.80
  -5  -8  31    3.16    8.07
  -5   8  32    4.62    7.32
   5   8 -32    6.75    6.76
  -5  -8  32    2.76    6.86
  -5   8  33    0.58    5.07
   5   8 -33    1.03    5.63
  -5  -8  33    9.29    9.02
  -5   8  34    0.00    6.73
   5   8 -34   -0.00    6.84
  -5  -8  34    3.45    8.76
  -5   8  35    0.56    6.86
  -5  -8  35   -0.00    8.39
  -5   8  36    0.00    6.34
  -5   8  37    4.94    6.91
  -5   8  38   -0.00    7.03
  -5   9   1   -0.00    4.68
   5   9  -1   -0.00    2.56
  -5  -9   1   -0.00    3.08
  -5   9   2  144.06   20.18
   5   9  -2  158.01   14.77
  -5  -9   2  103.13   14.21
  -5   9   3    9.94    6.67
   5   9  -3   19.67    5.13
  -5  -9   3   15.10    5.54
  -5   9   4   -0.00    5.86
   5   9  -4   -0.00    2.81
  -5  -9   4    0.00    4.07
  -5   9   5    5.93    5.88
   5   9  -5    1.73    3.30
   5   9  -5    6.24    3.57
  -5  -9   5    2.04    4.28
  -5   9   6   26.40    9.07
   5   9  -6   34.08    7.12
   5   9  -6   34.45    7.29
  -5  -9   6   37.04    8.45
   5   9  -7    8.86    4.59
   5   9  -7    3.19    4.24
  -5  -9   7    6.12    5.54
   5   9  -8  111.70   15.03
   5   9  -8  111.95   15.41
  -5  -9   8  155.86   18.35
   5   9  -9    5.78    4.47
   5   9  -9    0.00    3.71
  -5  -9   9    5.35    5.85
   5   9 -10    1.09    3.99
   5   9 -10   -0.00    3.55
  -5  -9  10    0.00    5.72
   5   9 -11   -0.00    2.56
  -5  -9  11    4.78    6.28
  -5   9  12  140.27   19.47
   5   9 -12   88.50   14.92
  -5  -9  12  143.97   19.45
  -5   9  13    4.84    5.83
   5   9 -13    2.47    4.04
  -5  -9  13    7.95    6.50
  -5   9  14   33.44    9.79
   5   9 -14   10.98    6.64
  -5  -9  14   15.67    8.75
  -5   9  15   -0.00    6.30
   5   9 -15   -0.00    4.63
  -5   9  16   25.08    9.43
   5   9 -16   19.61    8.11
  -5   9  17    3.04    6.15
   5   9 -17    0.00    5.53
  -5  -9  17   -0.00    5.63
  -5   9  18   28.20    9.61
   5   9 -18   30.75    9.06
  -5  -9  18   17.52    9.46
  -5   9  19    1.04    5.93
   5   9 -19    4.04    5.69
  -5  -9  19    4.96    8.28
  -5   9  20    4.69    6.24
   5   9 -20   -0.00    4.89
  -5  -9  20    0.00    6.33
  -5   9  21    0.23    5.47
   5   9 -21    2.11    5.71
  -5  -9  21    5.68    8.34
  -5   9  22   18.41    8.78
   5   9 -22   26.51    9.58
  -5  -9  22   19.77    9.72
  -5   9  23    6.36    6.37
   5   9 -23    2.73    6.14
  -5  -9  23    0.00    7.02
  -5   9  24    2.34    6.78
   5   9 -24    4.50    6.93
  -5  -9  24    9.46    8.60
  -5   9  25   -0.00    6.88
   5   9 -25    4.95    7.21
  -5  -9  25   -0.00    5.92
  -5   9  26    3.09    6.66
   5   9 -26    5.30    7.19
  -5  -9  26    6.32    6.81
  -5   9  27   -0.00    6.02
   5   9 -27    0.87    5.50
  -5  -9  27    4.37    7.56
  -5   9  28    3.72    6.38
   5   9 -28   12.00    8.89
  -5  -9  28   14.20    9.62
  -5   9  29   -0.00    5.30
   5   9 -29   -0.00    5.53
  -5  -9  29    4.62    9.39
  -5   9  30   -0.00    7.63
   5   9 -30   -0.00    6.95
  -5  -9  30    4.54    8.71
  -5   9  31   -0.00    5.85
   5   9 -31    1.30    6.44
  -5  -9  31    0.00    8.78
  -5   9  32    3.28    7.35
   5   9 -32    4.29    7.45
  -5  -9  32    0.00    8.63
  -5   9  33    1.36    6.53
   5   9 -33    5.74    8.18
  -5  -9  33    6.00    7.08
  -5   9  34   -0.00    6.46
   5   9 -34    2.95    6.17
  -5  -9  34    4.03    8.36
  -5   9  35    0.50    6.20
  -5   9  36   -0.00    5.65
  -5   9  37    3.37    6.37
  -5  10   1   16.67    7.69
   5 -10  -1   25.46    9.00
   5  10  -1    4.71    3.43
  -5  10   2    1.33    5.66
   5 -10  -2    6.48    6.12
   5  10  -2   -0.00    2.94
  -5  10   3    0.00    5.45
   5 -10  -3    0.00    4.09
   5  10  -3   -0.00    3.42
  -5  10   4    9.79    7.04
   5 -10  -4    1.89    5.11
   5  10  -4   10.04    4.87
  -5 -10   4   15.05    5.43
  -5  10   5    0.00    4.58
   5 -10  -5    6.94    6.43
   5  10  -5    0.00    4.01
  -5 -10   5    0.00    4.01
  -5  10   6   24.43    9.27
   5 -10  -6   33.26    9.95
   5  10  -6   12.24    5.72
  -5 -10   6   32.16    8.26
  -5  10   7    4.64    6.01
   5 -10  -7    5.93    6.59
   5  10  -7    4.05    3.86
  -5 -10   7    3.29    4.67
  -5  10   8    0.46    4.72
   5 -10  -8    5.28    6.77
   5  10  -8    0.42    4.15
  -5 -10   8    2.10    5.27
  -5  10   9   -0.00    5.75
   5 -10  -9    1.03    5.88
   5  10  -9    0.14    3.76
  -5 -10   9   -0.00    5.51
  -5  10  10   68.08   13.98
   5 -10 -10   65.86   13.81
   5  10 -10   46.58    9.88
  -5 -10  10   66.42   12.93
  -5  10  11    3.14    6.28
   5 -10 -11    1.89    6.29
   5  10 -11    3.04    3.79
  -5 -10  11    0.00    5.74
  -5  10  12   -0.00    5.60
   5 -10 -12    0.86    5.58
   5  10 -12    1.01    3.77
  -5 -10  12    9.56    7.36
  -5  10  13    2.06    5.05
   5 -10 -13   -0.00    5.47
   5  10 -13   -0.00    3.91
  -5 -10  13    5.35    7.44
  -5  10  14   36.24   10.62
   5 -10 -14   27.22    9.18
   5  10 -14   26.45    7.92
  -5  10  15    2.98    5.94
   5 -10 -15    1.02    4.72
   5  10 -15    0.36    4.27
  -5  10  16   29.50    9.53
   5  10 -16   24.48    8.21
  -5 -10  16   20.19    8.84
  -5  10  17   -0.00    5.21
   5  10 -17    1.26    4.66
  -5 -10  17    5.04    6.77
  -5  10  18    0.00    6.00
   5  10 -18   10.03    7.56
  -5 -10  18    0.55    6.03
  -5  10  19    1.60    5.33
   5  10 -19   -0.00    4.91
  -5 -10  19    1.52    6.64
  -5  10  20    7.20    6.40
   5  10 -20    3.11    6.05
  -5 -10  20   21.00    9.93
  -5  10  21    5.23    5.51
   5  10 -21   -0.00    6.01
  -5 -10  21    0.72    7.09
   5  10 -22    5.21    6.82
  -5 -10  22    2.48    7.57
  -5  10  23    1.19    6.07
   5  10 -23    4.22    6.95
  -5 -10  23    1.75    6.46
  -5  10  24    0.78    6.73
   5  10 -24    6.48    7.17
  -5 -10  24   19.47    9.76
  -5  10  25    0.33    5.31
   5  10 -25   -0.00    6.41
  -5 -10  25    1.37    8.26
  -5  10  26   11.03    8.43
   5  10 -26    1.23    6.48
  -5 -10  26    2.90    6.62
  -5  10  27    4.14    6.52
   5  10 -27    0.74    5.63
  -5 -10  27    0.02    7.77
  -5  10  28   -0.00    5.71
   5  10 -28    5.37    6.97
  -5 -10  28   -0.00    7.70
  -5  10  29    5.80    7.26
   5  10 -29    4.71    6.94
  -5 -10  29    4.31    8.81
  -5  10  30    0.55    6.28
   5  10 -30   13.01    7.82
  -5 -10  30    3.84    8.46
  -5  10  31    0.31    6.36
   5  10 -31   -0.00    7.04
  -5 -10  31    0.74    7.31
  -5  10  32   -0.00    6.00
   5  10 -32    0.00    6.68
  -5 -10  32    0.00    8.09
  -5  10  33   -0.00    7.00
   5  10 -33    0.00    5.90
  -5 -10  33    0.88    7.66
   5  10 -34   -0.00    6.92
   5  10 -35    7.49    8.30
  -5  11   1   12.50    7.76
   5 -11  -1   10.83    7.76
   5  11  -1   11.24    4.22
  -5  11   2   59.47   13.68
   5 -11  -2   63.66   14.17
   5  11  -2   77.72   10.38
  -5  11   3    0.34    5.35
   5 -11  -3   16.72    7.97
   5  11  -3    9.39    4.45
  -5  11   4    0.00    6.43
   5 -11  -4    4.60    5.32
   5  11  -4   -0.00    3.49
  -5  11   5   -0.00    5.41
   5 -11  -5   -0.00    4.64
   5  11  -5    0.00    4.46
  -5  11   6   16.11    7.39
   5 -11  -6    5.89    6.05
   5  11  -6    2.09    4.36
  -5  11   7   -0.00    5.95
   5 -11  -7   -0.00    7.21
   5  11  -7   -0.00    4.47
  -5  11   8   12.75    7.39
   5 -11  -8   13.98    7.88
   5  11  -8   35.80    8.01
  -5  11   9    8.37    6.77
   5 -11  -9   -0.00    6.06
   5  11  -9   -0.00    3.56
  -5 -11   9    8.08    6.67
   5 -11 -10    3.08    6.27
   5  11 -10    0.23    3.73
  -5 -11  10    0.00    5.02
  -5  11  11    5.95    6.58
   5 -11 -11    7.40    6.88
   5  11 -11    0.00    4.31
  -5 -11  11    0.00    5.57
  -5  11  12   20.97   10.02
   5 -11 -12   25.02    9.39
   5  11 -12   55.67   10.65
  -5 -11  12   45.86   11.55
  -5  11  13    6.79    7.15
   5 -11 -13    8.19    7.07
   5  11 -13   -0.00    4.25
  -5  11  14   16.90    8.57
   5 -11 -14   15.37    8.29
   5  11 -14   18.15    7.21
  -5  11  15    2.65    6.58
   5 -11 -15    1.21    4.57
   5  11 -15   -0.00    4.40
  -5 -11  15    4.02    6.17
  -5  11  16   18.34    8.59
   5 -11 -16    7.72    6.59
   5  11 -16   31.49    8.54
  -5 -11  16   -0.00    6.71
  -5  11  17   -0.00    4.48
   5 -11 -17    3.73    4.63
   5  11 -17   -0.00    4.18
  -5 -11  17   -0.00    6.14
  -5  11  18   25.30    9.82
   5  11 -18   22.71    8.08
  -5 -11  18   15.04    8.20
  -5  11  19    1.96    5.34
   5  11 -19    2.41    6.28
  -5 -11  19   -0.00    7.02
  -5  11  20   -0.00    5.82
   5  11 -20   -0.00    6.07
  -5 -11  20    2.76    6.66
  -5  11  21   -0.00    5.88
   5  11 -21    0.40    5.19
  -5 -11  21    1.56    7.10
  -5  11  22   10.62    7.45
   5  11 -22   17.93    7.74
  -5 -11  22   13.90    8.76
  -5  11  23   -0.00    4.70
   5  11 -23   -0.00    5.78
  -5 -11  23    0.00    7.66
  -5  11  24    3.56    6.70
   5  11 -24    2.47    6.20
  -5 -11  24    7.77    8.59
  -5  11  25    2.45    6.56
   5  11 -25   -0.00    4.35
  -5 -11  25    0.00    7.69
  -5  11  26    9.83    7.58
   5  11 -26   -0.00    7.36
  -5 -11  26    6.66    9.09
  -5  11  27   -0.00    5.18
   5  11 -27    3.49    7.68
  -5 -11  27    4.44    7.36
  -5  11  28    9.65    8.08
   5  11 -28    0.80    6.22
  -5 -11  28    6.53    8.96
  -5  11  29    1.68    5.96
   5  11 -29   -0.00    6.47
  -5 -11  29   -0.00    7.11
   5  11 -30    1.99    6.86
  -5 -11  30   -0.00    6.72
   5  11 -31    5.01    7.28
  -5 -11  31   -0.00    7.75
   5  11 -32    7.07    7.46
  -5 -11  32    3.02    6.87
   5  11 -33   -0.00    7.09
   5  11 -34   -0.00    8.21
   5  11 -35    1.98    6.01
  -5  12   1    3.04    6.10
   5 -12  -1    3.77    7.01
  -5  12   2   -0.00    5.54
   5 -12  -2   12.40    7.82
   5  12  -2    1.25    3.01
  -5  12   3   -0.00    5.69
   5 -12  -3    1.59    5.00
   5  12  -3    0.00    3.12
  -5  12   4   43.29   11.67
   5 -12  -4   32.55   10.49
   5  12  -4   51.90    9.13
  -5  12   5    8.54    7.02
   5 -12  -5    1.84    4.87
   5  12  -5    6.99    4.83
  -5  12   6   11.81    7.15
   5 -12  -6    3.47    5.29
   5  12  -6    5.78    4.60
  -5  12   7   -0.00    5.79
   5 -12  -7    1.14    5.04
   5  12  -7    0.00    4.43
  -5  12   8    1.67    6.28
   5 -12  -8   -0.00    5.41
   5  12  -8    5.18    5.16
  -5  12   9    0.00    5.89
   5 -12  -9    0.12    5.73
   5  12  -9    1.44    4.67
  -5  12  10   18.38    8.37
   5 -12 -10    9.99    7.36
   5  12 -10   18.76    7.06
  -5  12  11    1.12    5.15
   5 -12 -11   -0.00    5.76
   5  12 -11    2.27    4.93
   5 -12 -12    0.64    6.50
   5  12 -12    0.00    3.56
  -5  12  13   -0.00    5.79
   5 -12 -13    3.74    6.09
   5  12 -13   -0.00    5.18
  -5  12  14   14.68    8.09
   5 -12 -14    1.72    6.27
   5  12 -14    7.58    6.11
  -5 -12  14    6.91    6.85
  -5  12  15    4.15    6.16
   5 -12 -15    0.87    7.07
   5  12 -15    4.54    5.10
  -5 -12  15    4.19    6.06
  -5  12  16   16.32    8.74
   5 -12 -16    3.47    6.66
   5  12 -16    9.19    6.23
  -5 -12  16   26.40    8.99
  -5  12  17    3.02    5.46
   5 -12 -17    0.00    5.36
   5  12 -17    2.29    4.82
  -5 -12  17    1.60    5.60
  -5  12  18   -0.00    5.86
   5 -12 -18   -0.00    4.46
   5  12 -18    0.00    4.46
  -5 -12  18    1.16    5.23
  -5  12  19    2.34    5.38
   5 -12 -19    0.00    4.37
   5  12 -19    2.67    4.48
  -5 -12  19    1.59    7.02
  -5  12  20   14.63    7.96
   5 -12 -20   19.97    8.40
   5  12 -20   14.34    7.36
  -5 -12  20    0.00    7.02
  -5  12  21    2.13    5.55
   5  12 -21    0.45    6.01
  -5 -12  21    0.00    6.64
  -5  12  22   -0.00    5.65
   5  12 -22    0.57    6.63
  -5 -12  22    0.89    6.75
  -5  12  23    9.31    6.42
   5  12 -23   -0.00    6.07
  -5 -12  23    0.00    7.37
  -5  12  24    4.53    6.78
   5  12 -24    1.26    6.16
  -5 -12  24    7.07    7.86
  -5  12  25    9.06    8.10
   5  12 -25   -7.98    8.30
  -5 -12  25    7.16    7.83
   5  12 -26   -0.00    5.57
  -5 -12  26    0.75    6.72
   5  12 -27   -0.00    6.99
  -5 -12  27    0.48    7.30
   5  12 -28    0.37    7.01
  -5 -12  28    2.02    7.79
   5  12 -29   -0.00    6.14
  -5 -12  29    4.36    8.38
   5  12 -30    3.35    6.71
  -5 -12  30    0.11    7.43
   5  12 -31   -0.00    7.12
  -5 -12  31   -0.00    9.10
  -5  13   1    8.65    7.30
   5 -13  -1   13.02    8.35
   5  13  -1   19.46    5.55
  -5  13   2   32.36   10.54
   5 -13  -2   20.07    8.73
   5  13  -2   30.15    6.69
  -5  13   3    2.75    5.52
   5 -13  -3    5.71    7.07
   5  13  -3    0.00    3.28
  -5  13   4   18.67    8.33
   5 -13  -4   12.10    8.09
   5  13  -4   10.30    5.24
  -5  13   5    0.00    4.63
   5 -13  -5   -0.00    5.15
   5  13  -5    0.89    4.40
  -5  13   6   29.40    9.89
   5 -13  -6   24.03    9.48
   5  13  -6   22.63    6.89
  -5  13   7    7.54    6.68
   5 -13  -7    8.80    6.84
   5  13  -7    3.28    5.32
  -5  13   8   19.18    9.20
   5 -13  -8   23.23    8.70
   5  13  -8    9.03    6.65
  -5  13   9   -0.00    6.24
   5 -13  -9   -0.00    5.12
   5  13  -9    2.31    5.18
  -5  13  10    0.00    5.25
   5 -13 -10    1.62    5.93
   5  13 -10    1.10    4.84
  -5  13  11    7.07    6.04
   5 -13 -11    9.78    7.49
   5  13 -11   19.32    7.32
  -5  13  12   10.31    7.36
   5 -13 -12    7.39    7.38
   5  13 -12   13.45    6.76
   5 -13 -13   -0.00    4.97
   5  13 -13    5.50    5.87
   5 -13 -14    3.77    6.39
   5  13 -14    1.83    4.70
   5 -13 -15   -0.00    5.22
   5  13 -15    2.99    5.32
  -5  13  16    2.98    6.72
   5 -13 -16    8.68    7.19
   5  13 -16   -0.00    4.33
  -5  13  17    0.00    6.01
   5 -13 -17    0.00    5.53
   5  13 -17    7.89    5.62
  -5  13  18    9.00    7.08
   5 -13 -18    4.13    6.60
   5  13 -18    9.54    6.32
  -5  13  19   13.47    7.78
   5 -13 -19    7.21    7.25
   5  13 -19    3.95    4.85
  -5  13  20   -0.00    6.43
   5 -13 -20    0.00    6.02
   5  13 -20   -0.00    4.43
  -5  13  21    1.61    6.06
   5  13 -21    0.53    5.02
  -5 -13  21   -0.00    4.98
   5  13 -22    0.21    4.03
  -5 -13  22    3.42    6.57
   5  13 -23    3.28    5.99
  -5 -13  23   -0.00    6.86
   5  13 -24   -0.00    6.39
  -5 -13  24   13.36    9.23
   5  13 -25    6.71    6.54
  -5 -13  25    0.00    6.63
   5  13 -26   -0.00    6.68
  -5 -13  26   -0.00    8.39
   5  13 -27   14.72    8.22
  -5 -13  27    3.17    7.70
   5  13 -28   -0.00    7.66
  -5 -13  28    6.72    9.76
  -5 -13  29    2.88    6.58
  -5 -13  30    0.00    7.87
  -5  14   1    4.66    6.19
   5 -14  -1    3.40    6.80
   5  14  -1    2.32    3.32
  -5  14   2    2.33    6.82
   5 -14  -2   -0.00    6.97
   5  14  -2    3.09    3.19
  -5  14   3    1.49    6.29
   5 -14  -3    3.44    6.89
   5  14  -3    0.27    3.51
  -5  14   4    3.10    7.07
   5 -14  -4    4.70    6.66
   5  14  -4   10.59    5.20
  -5  14   5    9.06    7.02
   5 -14  -5   12.25    7.97
   5  14  -5   18.71    6.30
  -5  14   6    4.22    6.14
   5 -14  -6    5.78    6.45
   5  14  -6    4.94    5.12
  -5  14   7   -0.00    6.46
   5 -14  -7   -0.00    6.06
   5  14  -7    0.00    4.56
  -5  14   8    3.45    6.53
   5 -14  -8   -0.00    5.55
   5  14  -8    0.00    4.96
  -5  14   9    5.72    7.54
   5 -14  -9    3.36    5.74
   5  14  -9   -0.00    5.02
  -5  14  10   21.12    8.67
   5 -14 -10    7.55    6.42
   5  14 -10   16.47    6.68
  -5  14  11   -0.00    5.37
   5 -14 -11    0.00    4.02
   5  14 -11    0.88    4.48
  -5  14  12   -0.00    5.63
   5 -14 -12    9.88    7.29
   5  14 -12    1.71    5.03
  -5  14  13   -0.00    5.02
   5 -14 -13    5.39    5.97
   5  14 -13    4.17    5.63
  -5  14  14    6.49    6.16
   5 -14 -14    6.41    6.89
   5  14 -14    2.28    5.03
   5 -14 -15    4.78    6.84
   5  14 -15    1.16    4.79
   5  14 -16    7.89    5.69
   5  14 -17    0.00    4.87
   5  14 -18    0.00    4.80
   5  14 -19   -0.00    4.63
   5  14 -20   -0.00    4.32
   5  14 -21    4.67    5.04
   5  14 -22    2.31    5.23
   5  14 -23    0.33    5.42
   5  14 -24    0.08    5.80
  -5  15   1    8.80    6.89
   5 -15  -1    4.14    6.42
   5  15  -1    0.74    3.56
  -5  15   2    2.34    5.03
   5 -15  -2    0.00    6.43
   5  15  -2    6.54    4.47
  -5  15   3    6.84    7.45
   5 -15  -3    8.03    8.24
   5  15  -3    6.50    4.64
  -5  15   4    1.89    5.99
   5 -15  -4    5.06    7.30
   5  15  -4    0.73    3.21
  -5  15   5    1.69    5.69
   5 -15  -5    1.10    6.58
   5  15  -5    1.56    3.42
  -5  15   6    0.00    7.04
   5 -15  -6    0.68    6.14
   5  15  -6   -0.00    4.04
  -5  15   7    1.83    5.57
   5 -15  -7    1.85    5.92
   5  15  -7    1.21    4.81
  -5  15   8    0.00    5.22
   5 -15  -8    4.72    6.53
   5  15  -8   -0.00    5.38
  -5  15   9    3.19    6.26
   5 -15  -9    2.24    6.07
   5  15  -9    3.56    4.92
  -5  15  10    1.44    6.38
   5 -15 -10    3.64    6.36
   5  15 -10   -0.00    4.92
  -5  15  11   -0.00    6.25
   5  15 -11    8.30    5.78
  -5  15  12    0.00    6.84
   5  15 -12    5.56    6.17
  -5  15  13    1.37    6.17
   5  15 -13   -0.00    4.96
  -5  15  14   -0.00    5.81
   5  15 -14   -0.00    4.60
  -5  15  15    0.00    4.87
   5  15 -15   -0.00    4.38
  -5  15  16    1.51    5.37
   5  15 -16   -0.00    5.34
   5  15 -17    0.00    5.20
   5  15 -18    3.50    6.59
   5  15 -19   -0.00    4.12
  -5  16   1    4.87    6.64
   5 -16  -1    0.89    5.43
   5  16  -1    0.00    3.74
  -5  16   2   -0.00    5.57
   5 -16  -2   -0.00    6.38
   5  16  -2    3.37    3.62
  -5  16   3   -0.00    6.49
   5 -16  -3    3.18    5.90
   5  16  -3    1.47    3.51
  -5  16   4   -0.00    6.62
   5 -16  -4   -0.00    7.24
   5  16  -4    0.00    4.05
  -5  16   5    1.01    5.96
   5 -16  -5   11.11    7.88
   5  16  -5   -0.00    3.86
  -5  16   6    3.84    5.91
   5  16  -6    0.00    4.13
  -5  16   7   -0.00    5.17
   5  16  -7    5.93    5.41
  -5  16   8    0.53    6.07
   5  16  -8   -0.00    4.16
  -5  16   9    0.00    6.56
   5  16  -9   -0.00    5.16
  -5  16  10    0.00    5.43
   5  16 -10    5.22    6.24
  -5  16  11    8.40    7.49
   5  16 -11   -0.00    4.33
  -5  16  12    0.00    7.16
   5  16 -12    3.55    4.25
  -5  16  13    5.84    6.72
   5  16 -13    1.99    5.72
  -5  16  14    2.55    6.23
   5  16 -14    5.80    5.77
  -5  16  15    6.93    8.08
  -5  17   1    4.08    6.35
   5  17  -1    2.01    4.13
[truncated: 819,657 more chars]
