# Supplementary material for: LED-pump-X-ray-multiprobe crystallography for sub-second timescales
Source: Commun Chem. 2022 Aug 26;5:102. doi: 10.1038/s42004-022-00716-1 (PMC9814726; doi:10.1038/s42004-022-00716-1)
Supplement: Supplementary file 14 — Supplementary Data 5 [file 42004_2022_716_MOESM14_ESM.zip › 260K_8s/260K_8s_t9_decay.wilson.csv]

-3.207543	0.021281
-3.482953	0.040719
-3.614141	0.060157
-3.902219	0.079595
-4.105332	0.099034
-4.238847	0.118472
-4.341929	0.13791
-4.526187	0.157348
-4.837806	0.176786
-5.057162	0.196224
-5.321081	0.215662
-5.545112	0.2351
-5.684623	0.254538
-5.818863	0.273977
-5.956783	0.293415
-6.07801	0.312853
-6.220532	0.332291
-6.378858	0.351729
-6.500887	0.371167
#Title = Wilson plot
#y_label = sin^2(theta)/lambda^2
#x_label = ln(<Fo^2>)/(Fexp^2)
#y = -0.103*x -0.320
#fit_y_intercept = -0.320
#fit_slope = -0.103
#B = 4.794
#K = 22.400
#<|E^2-1|> = 0.956
#%|E| > 2 = 4.159
