# Supplementary material for: LED-pump-X-ray-multiprobe crystallography for sub-second timescales
Source: Commun Chem. 2022 Aug 26;5:102. doi: 10.1038/s42004-022-00716-1 (PMC9814726; doi:10.1038/s42004-022-00716-1)
Supplement: Supplementary file 14 — Supplementary Data 5 [file 42004_2022_716_MOESM14_ESM.zip › 260K_8s/olex2/260K_5s_t14_decay.hist5]

�N.
