# Supplementary material for: LED-pump-X-ray-multiprobe crystallography for sub-second timescales
Source: Commun Chem. 2022 Aug 26;5:102. doi: 10.1038/s42004-022-00716-1 (PMC9814726; doi:10.1038/s42004-022-00716-1)
Supplement: Supplementary file 14 — Supplementary Data 5 [file 42004_2022_716_MOESM14_ESM.zip › 260K_8s/olex2/260K_5s_t14_decay.phil]

snum {
  current_process_diagnostics = 'data'
  hkl {
    hkl_stat_file = 'C:\\Users\\Paul\\OneDrive\\Documents\\Nature Comm Acceptance Completion\\260K_8s\\260K_8s\\260K_8s_t14_decay.hkl'
  }
  refinement {
    completeness {
      target = '- Laue Group Completeness to 2Θ=37.4: 99.1%%&#013;- Laue Group Completeness to 2Θ=39.0: 99.0%%'
    }
    program = XL XH ShelXH-1997 *ShelXL ShelXL-1997 'olex2.refine' Unknown
    method = '*Least Squares' CGLS 'Gauss-Newton' 'Levenberg-Marquardt' \
             'Full Matrix' Unknown
  }
}
