# Supplementary material for: LED-pump-X-ray-multiprobe crystallography for sub-second timescales
Source: Commun Chem. 2022 Aug 26;5:102. doi: 10.1038/s42004-022-00716-1 (PMC9814726; doi:10.1038/s42004-022-00716-1)
Supplement: Supplementary file 14 — Supplementary Data 5 [file 42004_2022_716_MOESM14_ESM.zip › 260K_8s/olex2/260K_8s_t8_decay.metacif]

data_260K_8s_t8_decay
_chemical_name_systematic         
;
Nitro-(N,N,N',N'-tetrabutyldiethylenetriamine)palladium(II)
tetraphenylborate, tetrahydrofuran solvate
;

_cell_measurement_reflns_used     8416
_cell_measurement_temperature     260(2)
_cell_measurement_theta_max       17.9278648643
_cell_measurement_theta_min       1.24013955062
_exptl_absorpt_correction_T_max   1.0
_exptl_absorpt_correction_T_min   0.996547952623
_exptl_absorpt_correction_type    empirical
_exptl_absorpt_process_details    
;
CCP4 7.0.048: AIMLESS, version 0.5.32 : 29/03/17
Scaling & analysis of unmerged intensities, absorption correction using spherical harmonics
;

_exptl_crystal_colour             Yellow
_exptl_crystal_description        Plate
_exptl_crystal_size_max           0.1
_exptl_crystal_size_mid           0.1
_exptl_crystal_size_min           0.05
_diffrn_measurement_device_type   'Photon counting pixel array'
_diffrn_measurement_method        'shutterless scans'
_computing_cell_refinement        'DIALS (Winter, 2018)'
_computing_data_collection        'Diamond GDA (http://www.opengda.org/)'
_computing_data_reduction         'XIA2 (Winter 2010)'
_computing_molecular_graphics     'Olex2 1.5 (Dolomanov et al., 2009)'
_computing_publication_material   'Olex2 1.5 (Dolomanov et al., 2009)'
_computing_structure_refinement   'SHELXL (Sheldrick, 2015)'
_computing_structure_solution     'SHELXT (Sheldrick, 2015)'
_audit_creation_date              2022-03-30
_audit_creation_method            
;
Olex2 1.5
(compiled 2021.12.09 svn.r5202d8cf for OlexSys, GUI svn.r6439)
;

_publ_contact_author_name         ''
_publ_contact_author_email        ?
_publ_contact_author_phone        ?
_publ_contact_author_address      ?
_publ_contact_author_id_orcid     ?
_olex2_submission_special_instructions 'No special instructions were received'
