# Supplementary material for: LED-pump-X-ray-multiprobe crystallography for sub-second timescales
Source: Commun Chem. 2022 Aug 26;5:102. doi: 10.1038/s42004-022-00716-1 (PMC9814726; doi:10.1038/s42004-022-00716-1)
Supplement: Supplementary file 15 — Supplementary Data 6 [file 42004_2022_716_MOESM15_ESM.zip]

Archive with 18 entries (18 files):
- 284K_0-8s/284K_0-4s_t1_excit.cif
- 284K_0-8s/284K_0-4s_t1_excit.hkl
- 284K_0-8s/284K_0-4s_t2_excit.cif
- 284K_0-8s/284K_0-4s_t2_excit.hkl
- 284K_0-8s/284K_0-4s_t3_excit.cif
- 284K_0-8s/284K_0-4s_t3_excit.hkl
- 284K_0-8s/284K_0-4s_t4_decay.cif
- 284K_0-8s/284K_0-4s_t4_decay.hkl
- 284K_0-8s/284K_0-4s_t5_decay.cif
- 284K_0-8s/284K_0-4s_t5_decay.hkl
- 284K_0-8s/284K_0-4s_t6_decay.cif
- 284K_0-8s/284K_0-4s_t6_decay.hkl
- 284K_0-8s/284K_0-4s_t7_decay.cif
- 284K_0-8s/284K_0-4s_t7_decay.hkl
- 284K_0-8s/284K_0-4s_t8_decay.cif
- 284K_0-8s/284K_0-4s_t8_decay.hkl
- 284K_0-8s/284K_0-4s_t9_decay.cif
- 284K_0-8s/284K_0-4s_t9_decay.hkl
