# Supplementary material for: LED-pump-X-ray-multiprobe crystallography for sub-second timescales
Source: Commun Chem. 2022 Aug 26;5:102. doi: 10.1038/s42004-022-00716-1 (PMC9814726; doi:10.1038/s42004-022-00716-1)
Supplement: Supplementary file 15 — Supplementary Data 6 [file 42004_2022_716_MOESM15_ESM.zip › 284K_0-8s/284K_0-4s_t1_excit.hkl]

  17   0  -2    2.34    3.20
  17  -1  -2    1.63    3.54
  17   1  -2    1.94    2.72
  16   0  -1    0.88    2.92
  16   0  -2    3.48    3.63
  16   0  -3   -0.00    2.81
  16   0  -4    4.15    3.84
  16  -1  -1    2.67    3.58
  16   1  -1    0.00    2.55
  16  -1  -2    2.54    3.53
  16   1  -2    0.00    3.18
  16  -1  -3   -0.00    2.43
  16   1  -3   -0.00    2.76
  16  -1  -4    2.44    2.99
  16   1  -4   -0.00    2.61
  16  -2  -1   -0.00    2.77
  16  -2  -1   -0.00    2.88
  16   2  -1    2.70    2.94
  16  -2  -2    0.33    2.37
  16  -2  -2   -0.00    2.94
  16   2  -2   -0.00    2.94
  16  -2  -3   -0.00    2.35
  16   2  -3   -0.00    2.48
  16  -2  -4   18.89    6.40
  16   2  -4    0.00    2.73
  16  -3  -1    0.00    2.90
  16  -3  -1   -0.42    2.68
  16   3  -1    0.07    3.25
  16  -3  -2   -0.00    3.22
  16   3  -2    2.54    3.08
  16  -3  -3   -0.00    2.59
  16   3  -3    0.00    2.64
  16   3  -4    1.72    3.80
  16  -4  -1   -0.00    2.74
  16   4  -1    3.46    3.88
  16  -4  -2    0.24    1.81
  16   4  -2   -0.00    2.57
  16  -4  -3   -0.00    2.89
  16   4  -3    2.95    3.67
  16   4  -4    3.15    3.80
  16  -5  -1    2.49    3.23
  16   5  -1    8.19    5.14
  16  -5  -2    3.47    3.64
  16   5  -2    5.81    4.50
  16  -5  -3    0.00    2.57
  16   5  -3    0.00    2.69
  16   5  -4    1.55    2.78
 -16   6   1   -0.00    4.15
 -16   6   2   -0.00    4.97
  16   6  -2   -0.00    2.62
  16  -6  -3   -0.00    3.41
  16   6  -3    3.87    3.95
  16   6  -4    0.00    2.98
  15   0  -1    3.87    3.61
  15   0  -2    1.68    2.92
  15   0  -3   19.40    7.04
  15   0  -4    3.67    3.49
  15   0  -5    0.00    3.10
  15   0  -6    0.00    3.03
  15  -1  -1   11.41    5.79
  15  -1  -1   10.93    5.82
  15   1  -1    3.35    3.57
  15  -1  -2   -0.00    2.31
  15  -1  -2    1.98    3.48
  15   1  -2    0.33    2.09
  15  -1  -3    7.11    4.08
  15  -1  -3    2.31    3.65
  15   1  -3    0.00    2.29
  15  -1  -4    0.35    2.55
  15  -1  -4    1.74    2.92
  15   1  -4   -0.00    3.19
  15  -1  -5   10.30    5.20
  15  -1  -5    0.00    3.80
  15   1  -5    8.21    4.51
  15  -1  -6    1.44    2.81
  15  -1  -6   -0.00    3.13
  15   1  -6   -0.00    2.41
  15  -1  -7    1.79    2.44
  15  -1  -8    3.49    3.33
  15  -1  -9    2.87    2.95
  15  -1 -10   -0.00    2.39
  15  -1 -11    3.49    3.83
  15  -2  -1    1.83    3.50
  15  -2  -1   -0.00    2.35
  15   2  -1    3.87    4.00
  15  -2  -2   -0.00    2.64
  15  -2  -2   -0.00    4.15
  15   2  -2    0.56    2.94
  15  -2  -3   14.79    5.84
  15  -2  -3    4.34    3.99
  15   2  -3    9.44    5.18
  15  -2  -4    3.68    3.44
  15  -2  -4   -0.00    3.32
  15   2  -4    2.64    3.62
  15  -2  -5    2.72    3.45
  15  -2  -5    9.68    5.56
  15   2  -5   10.46    5.84
  15  -2  -6    4.62    4.04
  15   2  -6    1.14    2.91
  15  -2  -7    3.15    3.53
  15  -2  -8   -0.00    2.80
  15  -2  -9    5.59    3.78
  15  -2 -10    3.17    3.52
  15  -2 -11    0.00    2.14
  15  -2 -12    1.25    2.98
  15  -3  -1    7.30    5.26
  15  -3  -1    0.00    3.32
  15   3  -1    9.54    4.73
  15  -3  -2   -0.00    2.54
  15  -3  -2   -0.00    3.14
  15   3  -2   -0.00    2.95
  15  -3  -3   -0.00    2.59
  15  -3  -3   -0.00    2.72
  15   3  -3    0.81    1.98
  15  -3  -4   -0.00    2.49
  15  -3  -4   -0.00    2.26
  15   3  -4    0.46    2.10
  15  -3  -5    2.29    3.35
  15  -3  -5    8.90    4.85
  15   3  -5    2.60    4.24
  15  -3  -6   -0.00    2.22
  15   3  -6    1.03    3.20
  15  -3  -7    3.63    4.14
  15  -3  -8    1.52    3.36
  15  -3  -9    1.84    2.93
  15  -3 -10    1.69    2.83
  15  -3 -11    9.61    4.90
  15  -4  -1    2.39    3.16
  15  -4  -1   -0.00    2.79
  15   4  -1    1.68    2.46
  15  -4  -2    5.73    4.47
  15  -4  -2   -0.00    1.90
  15   4  -2   -0.00    3.85
  15  -4  -3    0.00    2.80
  15  -4  -3   -0.00    2.77
  15   4  -3    2.97    4.40
  15  -4  -4    5.72    4.24
  15  -4  -4    3.81    3.28
  15   4  -4    3.16    3.68
  15  -4  -5    0.00    3.06
  15  -4  -5   -0.00    2.45
  15   4  -5   -0.00    2.12
  15  -4  -6    0.00    2.49
  15   4  -6    1.69    3.34
  15  -4  -7    5.59    4.26
  15  -4  -8   -0.00    2.68
  15  -4  -9    4.83    4.49
  15  -4 -10   -0.00    2.26
 -15   5   1    0.00    4.18
  15  -5  -1   -0.00    3.06
  15   5  -1    4.65    3.99
 -15   5   2   -0.00    5.00
  15  -5  -2   -0.00    2.72
  15  -5  -2    0.00    3.57
  15   5  -2   -0.00    1.98
 -15   5   3    7.44    5.28
  15  -5  -3    1.39    2.72
  15  -5  -3    4.69    4.91
  15   5  -3    3.98    4.30
 -15   5   4    0.63    3.58
  15  -5  -4    2.18    2.90
  15  -5  -4    0.12    2.21
  15   5  -4    1.23    3.15
  15  -5  -5    0.00    3.05
  15  -5  -5   -0.00    3.37
  15   5  -5    1.18    3.82
  15  -5  -6    8.82    5.15
  15   5  -6   10.00    5.44
  15  -5  -7    0.00    2.26
  15  -5  -8   -0.00    3.09
 -15   6   1   -0.00    4.62
  15  -6  -1   -0.00    3.06
  15   6  -1   -0.00    3.18
 -15   6   2   12.53    8.17
  15  -6  -2    0.00    2.91
  15   6  -2    0.86    2.20
 -15   6   3    0.97    3.62
  15  -6  -3   -0.00    3.42
  15   6  -3    2.19    3.12
 -15   6   4    4.03    5.23
  15  -6  -4    0.32    2.18
  15   6  -4    3.64    4.19
  15  -6  -5    2.13    3.12
  15   6  -5    1.75    3.21
  15   6  -6   -0.00    2.87
 -15   7   1   -0.00    3.82
  15  -7  -1    4.87    4.25
  15   7  -1    5.39    4.77
 -15   7   2   10.34    7.39
  15  -7  -2    0.80    3.35
  15   7  -2    1.38    3.96
 -15   7   3    4.91    5.17
  15   7  -3   -0.00    1.94
  15   7  -4    0.98    3.86
  15   7  -5    6.10    4.56
  15   7  -6    2.86    4.45
 -15   8   1    3.03    4.55
  15   8  -1   -0.00    3.27
 -15   8   2   13.35    7.05
  15   8  -2    7.57    5.07
 -15   8   3   -0.00    4.52
  15   8  -3   -0.00    1.98
  15   8  -4    2.30    3.96
  15   8  -5   -0.00    3.19
  15   8  -6   -0.00    2.29
 -15   9   2    0.00    5.47
 -15   9   3   -0.00    5.24
  15   9  -5    0.96    3.29
  15   9  -6    0.69    3.06
  14   0  -1    2.59    3.40
  14   0  -2   20.36    6.86
  14   0  -3   -0.00    2.82
  14   0  -4    3.49    3.54
  14   0  -5    3.04    3.31
  14   0  -6    8.03    4.76
  14   0  -7   -0.00    2.22
  14  -1  -1    0.18    1.52
  14  -1  -1   -0.00    3.19
  14   1  -1   -0.00    2.73
  14  -1  -2    0.00    2.37
  14  -1  -2    0.50    3.01
  14   1  -2    2.54    2.92
  14  -1  -3   -0.00    3.37
  14  -1  -3    2.47    3.51
  14   1  -3   -0.00    1.89
  14  -1  -4    3.56    4.14
  14  -1  -4    3.55    4.05
  14   1  -4    0.00    2.46
  14  -1  -5   -0.00    2.41
  14  -1  -5    0.84    2.78
  14   1  -5   -0.00    1.96
  14  -1  -6   15.55    5.75
  14  -1  -6   11.02    4.99
  14   1  -6   15.67    5.84
  14  -1  -7    0.69    3.29
  14  -1  -7   -0.00    2.35
  14   1  -7   -0.00    1.93
  14  -1  -8    0.62    3.18
  14   1  -8    0.00    2.65
  14  -1  -9    2.42    3.10
  14  -1 -10    6.53    3.94
  14  -1 -11   -0.00    2.34
  14  -1 -12   -0.00    1.94
  14  -1 -13   -0.00    2.69
  14  -1 -14    1.44    2.03
  14  -1 -15   -0.00    2.25
  14  -1 -16   -0.00    2.00
  14  -1 -17    1.98    2.59
  14  -2  -1   -0.00    2.39
  14  -2  -1   -0.00    2.95
  14   2  -1    0.57    2.87
  14  -2  -2   13.68    5.94
  14  -2  -2    9.78    5.48
  14   2  -2   14.87    6.08
  14  -2  -3   -0.00    2.44
  14  -2  -3   -0.00    3.13
  14   2  -3    0.00    2.27
  14  -2  -4    4.29    3.56
  14  -2  -4    5.78    4.35
  14   2  -4   16.24    5.89
  14  -2  -5    1.67    3.39
  14  -2  -5   -0.00    2.64
  14   2  -5   -0.00    1.98
  14  -2  -6   10.74    4.77
  14  -2  -6    3.43    3.45
  14   2  -6    3.72    3.19
  14  -2  -7    2.73    2.95
  14  -2  -7   -0.00    2.26
  14   2  -7    0.20    2.72
  14  -2  -8    4.25    3.69
  14   2  -8    1.18    2.57
  14  -2  -9    1.63    2.45
  14  -2 -10   -0.00    2.69
  14  -2 -11   -0.00    3.00
  14  -2 -12    5.54    4.07
  14  -2 -13    1.13    2.69
  14  -2 -14    4.68    3.49
  14  -2 -15   -0.00    0.89
  14  -2 -16    0.00    3.42
  14  -2 -17    0.00    2.08
  14  -2 -18    3.07    3.22
  14  -2 -19    2.51    2.68
  14  -2 -20    3.14    2.73
  14  -3  -1   -0.00    2.68
  14  -3  -1   -0.00    2.60
  14   3  -1   -0.00    2.99
  14  -3  -2   -0.00    3.06
  14  -3  -2   -0.00    3.30
  14   3  -2    5.01    4.07
  14  -3  -3   -0.00    3.07
  14  -3  -3    3.36    3.54
  14   3  -3   -0.00    2.77
  14  -3  -4    2.90    3.19
  14  -3  -4   -0.00    2.07
  14   3  -4   -0.00    2.28
  14  -3  -5    5.00    3.81
  14  -3  -5    5.99    4.08
  14   3  -5    0.00    2.94
  14  -3  -6   27.72    7.38
  14  -3  -6   11.91    5.02
  14   3  -6   18.39    6.75
  14  -3  -7    2.11    2.60
  14  -3  -7    0.45    3.24
  14   3  -7    2.44    3.88
  14  -3  -8    3.13    3.40
  14   3  -8    1.28    4.25
  14  -3  -9    1.05    3.18
  14  -3 -10    7.27    4.76
  14  -3 -11    0.00    3.17
  14  -3 -12   -0.00    2.15
  14  -3 -13   -0.00    3.54
  14  -3 -14   -0.00    2.23
  14  -3 -15    4.82    3.37
  14  -3 -16   10.93    4.52
  14  -3 -17   -0.00    2.78
  14  -3 -18   -0.00    1.97
  14  -3 -19    5.08    3.30
 -14   4   1    2.82    5.20
  14  -4  -1    3.66    3.29
  14  -4  -1    4.61    4.92
  14   4  -1    5.71    4.21
 -14   4   2   18.76    8.83
  14  -4  -2    0.00    2.61
  14  -4  -2    0.83    2.84
  14   4  -2    5.08    4.41
 -14   4   3   -0.00    4.63
  14  -4  -3    1.21    2.55
  14  -4  -3    2.12    3.21
  14   4  -3    0.58    2.84
  14  -4  -4   -0.00    2.94
  14  -4  -4    2.40    3.39
  14   4  -4    1.50    2.90
  14  -4  -5    1.93    2.72
  14  -4  -5    2.43    3.55
  14   4  -5    1.73    2.17
  14  -4  -6   -0.00    2.04
  14  -4  -6   -0.00    2.57
  14   4  -6    1.89    2.47
  14  -4  -7    4.90    3.80
  14  -4  -7    4.65    3.65
  14   4  -7    3.04    4.71
  14  -4  -8   -0.00    3.07
  14   4  -8   13.08    5.40
  14  -4  -9    0.00    3.47
  14  -4 -10    0.00    2.08
  14  -4 -11    1.44    4.04
  14  -4 -12    2.38    3.02
  14  -4 -13    4.20    3.46
  14  -4 -14    7.94    4.29
  14  -4 -15    4.17    3.33
  14  -4 -16    2.93    3.85
  14  -4 -17   -0.00    1.61
  14  -4 -18    0.95    3.26
 -14   5   1    2.13    4.76
  14  -5  -1    0.77    3.64
  14   5  -1   14.24    6.33
 -14   5   2   -0.00    3.69
  14  -5  -2    0.46    2.39
  14   5  -2    1.93    2.60
 -14   5   3    3.76    5.23
  14  -5  -3    3.77    4.31
  14   5  -3   -0.00    2.57
 -14   5   4    3.31    4.93
  14  -5  -4    1.32    3.31
  14   5  -4    1.79    2.86
 -14   5   5    8.29    7.27
  14  -5  -5    3.47    3.78
  14   5  -5    9.42    5.16
 -14   5   6    1.49    4.73
  14  -5  -6    2.01    2.51
  14   5  -6    1.39    3.20
  14  -5  -7    1.16    2.83
  14   5  -7   -0.00    4.23
  14  -5  -8   -0.00    3.57
  14   5  -8   -0.00    2.08
  14  -5  -9    8.68    4.69
  14  -5 -10    6.27    3.87
  14  -5 -11   -0.00    2.16
  14  -5 -12    3.74    3.27
  14  -5 -13    1.33    2.06
  14  -5 -14   -0.00    3.68
  14  -5 -15    5.64    3.79
  14  -5 -16    4.54    3.51
 -14   6   1    0.88    3.49
  14  -6  -1    0.00    3.47
  14   6  -1    4.98    4.32
 -14   6   2   10.22    7.16
  14  -6  -2    0.10    3.17
  14   6  -2    0.00    3.89
 -14   6   3   11.14    6.97
  14  -6  -3    3.74    4.07
  14   6  -3    4.86    4.21
 -14   6   4   13.49    7.33
  14  -6  -4    1.83    2.74
  14   6  -4    7.27    4.60
 -14   6   5   -0.00    3.76
  14  -6  -5   -0.00    3.84
  14   6  -5   -0.00    2.77
 -14   6   6   10.52    7.51
  14  -6  -6    4.21    4.46
  14   6  -6    0.00    2.99
  14  -6  -7    5.71    3.88
  14   6  -7   14.24    6.00
  14  -6  -8    1.20    3.44
  14   6  -8    4.94    4.30
  14  -6  -9    0.00    4.27
  14  -6 -10   -0.00    2.31
  14  -6 -11   -0.00    2.71
  14  -6 -12    4.78    3.60
  14  -6 -13    3.84    3.18
  14  -6 -14    3.38    3.18
 -14   7   1    6.35    6.53
  14  -7  -1    0.00    2.91
  14   7  -1    0.00    3.88
 -14   7   2    4.36    6.01
  14  -7  -2    2.50    3.24
  14   7  -2   -0.00    2.74
 -14   7   3    0.00    4.23
  14  -7  -3   -0.00    2.59
  14   7  -3    1.11    3.05
 -14   7   4    0.53    3.43
  14  -7  -4   -0.00    2.67
  14   7  -4    6.35    4.72
 -14   7   5   12.97    7.76
  14  -7  -5   11.32    5.52
  14   7  -5    1.55    4.03
  14  -7  -6    1.73    3.23
  14   7  -6    0.00    3.12
  14  -7  -7    0.51    2.33
  14   7  -7   -0.00    3.10
  14  -7  -8    0.00    3.30
  14   7  -8    4.13    3.44
  14  -7  -9    2.96    3.85
  14  -7 -10   -0.00    2.30
  14  -7 -11    2.59    3.95
 -14   8   1   -0.00    4.23
  14  -8  -1    0.59    3.50
  14   8  -1    1.50    3.99
 -14   8   2    2.80    5.23
  14  -8  -2    0.00    3.80
  14   8  -2    1.76    3.54
 -14   8   3    0.00    3.86
  14  -8  -3    0.00    3.39
  14   8  -3    0.00    3.15
 -14   8   4    9.02    7.54
  14  -8  -4   -0.00    3.40
  14   8  -4   -0.00    2.95
 -14   8   5    0.83    4.82
  14  -8  -5    2.12    4.48
  14   8  -5   -0.00    2.54
  14  -8  -6    0.16    2.95
  14   8  -6   -0.00    3.86
  14  -8  -7   -0.00    3.05
  14   8  -7    5.62    4.14
  14  -8  -8    1.75    3.66
 -14   9   1    6.26    5.71
  14  -9  -1    3.50    4.09
  14   9  -1    2.90    4.07
 -14   9   2    0.25    3.46
  14  -9  -2   -0.00    2.80
  14   9  -2    0.00    3.58
 -14   9   3   -0.00    2.87
  14  -9  -3    0.90    1.80
  14   9  -3   -0.00    2.87
 -14   9   4    2.80    4.72
  14  -9  -4    4.87    4.60
  14   9  -4   -0.00    3.12
 -14   9   5    0.00    4.07
  14  -9  -5   10.59    5.22
  14   9  -5    8.49    5.10
  14   9  -6   -0.00    2.60
  14   9  -7   -0.00    2.53
 -14  10   1   -0.00    4.12
  14 -10  -1    5.37    5.30
 -14  10   2   -0.00    3.45
  14  10  -2    2.31    4.10
 -14  10   3   11.44    6.75
  14  10  -3    3.56    3.59
 -14  10   4   -0.00    4.88
  14  10  -4   -0.00    3.30
  14  10  -5   -0.00    4.29
  14  10  -6    2.21    3.41
  14  10  -7    3.59    4.25
 -14  11   3   -0.00    3.00
 -14  11   4    1.05    4.87
  14  11  -7    0.00    2.20
  13   0  -1   42.91   10.03
  13   0  -2    3.12    2.88
  13   0  -3    3.41    2.90
  13   0  -4   -0.00    2.23
  13   0  -5    4.40    3.68
  13   0  -6    2.04    2.78
  13   0  -7   21.39    6.82
  13   0  -8    3.10    3.00
  13   0  -9    1.45    2.14
  13  -1  -1    5.38    4.14
  13  -1  -1    3.85    3.02
  13   1  -1   -0.00    2.79
  13  -1  -2    5.15    4.19
  13  -1  -2    0.66    1.97
  13   1  -2   -0.00    2.46
  13  -1  -3    5.95    3.54
  13  -1  -3    0.00    2.83
  13   1  -3    7.39    4.01
  13  -1  -4   -3.10    3.61
  13  -1  -4    0.26    2.68
  13   1  -4   -0.80    3.08
  13  -1  -5   45.33    9.96
  13  -1  -5   30.89    8.99
  13   1  -5   61.41   11.35
  13  -1  -6    1.10    2.16
  13  -1  -6   -0.00    2.40
  13   1  -6    7.29    4.24
  13  -1  -7    3.40    3.82
  13  -1  -7    3.69    4.42
  13   1  -7    4.62    3.76
  13  -1  -8   -0.00    2.31
  13  -1  -8   -0.00    2.39
  13   1  -8   -0.00    2.88
  13  -1  -9   15.37    5.42
  13  -1  -9   27.54    7.24
  13   1  -9   12.27    5.59
  13  -1 -10   -0.00    2.30
  13  -1 -11    6.53    3.64
  13  -1 -12    0.00    2.90
  13  -1 -13    1.01    1.84
  13  -1 -14    3.53    2.98
  13  -1 -15   11.54    4.66
  13  -1 -16   -0.00    2.16
  13  -1 -17    0.94    1.89
  13  -1 -18   -0.00    1.52
  13  -1 -19    8.03    3.91
  13  -1 -20    0.00    1.30
  13  -2  -1   16.40    6.06
  13  -2  -1   44.43    9.96
  13   2  -1    9.75    5.07
  13  -2  -2    2.91    3.20
  13  -2  -2    1.28    2.33
  13   2  -2    0.32    2.26
  13  -2  -3   11.43    5.22
  13  -2  -3    7.73    5.13
  13   2  -3    9.91    5.24
  13  -2  -4   -0.00    1.96
  13  -2  -4   -0.00    3.03
  13   2  -4    1.86    2.56
  13  -2  -5    2.24    2.89
  13  -2  -5   -0.00    3.72
  13   2  -5   -0.00    2.83
  13  -2  -6    3.89    3.10
  13  -2  -6    2.28    4.19
  13   2  -6   -0.00    2.07
  13  -2  -7   23.32    6.72
  13  -2  -7   20.66    6.61
  13   2  -7   13.97    5.92
  13  -2  -8   -0.00    2.13
  13  -2  -8    1.42    2.52
  13   2  -8    4.33    3.34
  13  -2  -9    4.52    2.91
  13  -2  -9   -0.00    1.76
  13   2  -9    3.78    3.05
  13  -2 -10   -0.00    1.96
  13  -2 -11   15.92    5.48
  13  -2 -12    2.08    2.78
  13  -2 -13   10.52    4.84
  13  -2 -14    0.73    2.70
  13  -2 -15    7.27    3.67
  13  -2 -16    0.00    3.01
  13  -2 -17    2.41    3.96
  13  -2 -18   -0.00    1.77
  13  -2 -19    2.04    2.33
  13  -2 -20   -0.00    2.63
  13  -2 -21    4.58    3.34
  13  -2 -22    0.23    2.14
  13  -2 -23   10.38    4.25
  13  -2 -24    3.81    2.28
  13  -2 -25   -0.00    1.42
  13  -2 -26    0.00    1.74
  13  -3  -1    4.43    3.67
  13  -3  -1    1.66    3.42
  13   3  -1    0.41    1.70
  13  -3  -2    0.83    2.85
  13  -3  -2    0.17    2.04
  13   3  -2    2.34    3.26
  13  -3  -3    7.82    4.07
  13  -3  -3    7.58    4.91
  13   3  -3    1.44    2.73
  13  -3  -4    7.91    4.13
  13  -3  -4   -0.00    3.42
  13   3  -4    0.18    2.68
  13  -3  -5   18.45    5.92
  13  -3  -5   16.06    5.91
  13   3  -5    9.85    4.68
  13  -3  -6   10.08    4.65
  13  -3  -6    0.55    3.86
  13   3  -6    4.97    4.60
  13  -3  -7   -0.00    2.26
  13  -3  -7    4.58    3.71
  13   3  -7    1.91    2.87
  13  -3  -8    5.03    3.26
  13  -3  -8    3.08    3.24
  13   3  -8    3.65    3.54
  13  -3  -9    4.81    3.53
  13  -3  -9   13.70    5.16
  13   3  -9    8.82    4.55
  13  -3 -10   -0.00    1.61
  13  -3 -11    6.98    3.59
  13  -3 -12   -0.00    1.93
  13  -3 -13   -0.00    2.42
  13  -3 -14    1.40    2.62
  13  -3 -15    5.22    4.03
  13  -3 -16    0.00    1.68
  13  -3 -17    0.00    1.48
  13  -3 -18    3.88    2.80
  13  -3 -19    3.21    2.67
  13  -3 -20    0.00    2.04
  13  -3 -21    1.74    2.22
  13  -3 -22    0.45    2.23
  13  -3 -23    1.57    1.90
  13  -3 -24    0.11    1.62
  13  -3 -25   10.27    4.07
  13  -3 -26    1.51    2.35
 -13   4   1   -0.00    2.48
  13  -4  -1    9.43    5.07
  13   4  -1   11.67    4.96
 -13   4   2    2.83    4.87
  13  -4  -2    4.89    4.57
  13   4  -2    0.94    2.99
 -13   4   3    6.18    5.35
  13  -4  -3    6.30    3.99
  13   4  -3   -0.00    2.66
 -13   4   4   -0.00    5.15
  13  -4  -4   -0.00    2.40
  13   4  -4   -0.00    2.44
 -13   4   5    3.46    4.62
  13  -4  -5    1.30    3.38
  13   4  -5    3.79    3.30
 -13   4   6    5.62    5.76
  13  -4  -6   -0.00    2.34
  13   4  -6    0.00    2.41
 -13   4   7    4.04    4.62
  13  -4  -7   11.09    5.19
  13   4  -7   10.21    4.70
 -13   4   8    2.21    4.12
  13  -4  -8    4.71    3.50
  13   4  -8    4.60    3.54
  13  -4  -9   -0.00    2.03
  13  -4  -9    3.17    2.54
  13   4  -9    1.91    2.57
  13  -4 -10    0.00    3.12
  13  -4 -11   12.20    4.81
  13  -4 -12    5.06    4.15
  13  -4 -13    6.39    3.49
  13  -4 -14    2.55    2.61
  13  -4 -15   -0.00    1.98
  13  -4 -16    8.51    4.33
  13  -4 -17    1.04    2.32
  13  -4 -18    0.00    2.14
  13  -4 -19    0.60    2.03
  13  -4 -20   -0.00    2.14
  13  -4 -21    1.28    2.09
  13  -4 -22    0.00    1.94
  13  -4 -23    3.35    3.15
  13  -4 -24    5.70    3.32
 -13   5   1    6.60    5.83
  13  -5  -1    3.54    3.07
  13   5  -1    7.71    4.92
 -13   5   2    4.49    5.47
  13  -5  -2    5.88    4.50
  13   5  -2    2.04    3.65
 -13   5   3   -0.00    3.34
  13  -5  -3    0.00    2.98
  13   5  -3   14.42    5.92
 -13   5   4    6.33    5.49
  13  -5  -4   -0.00    3.52
  13   5  -4    1.26    2.88
 -13   5   5    5.93    6.06
  13  -5  -5    3.67    4.35
  13   5  -5    7.45    4.47
 -13   5   6    2.92    4.59
  13  -5  -6    1.55    3.27
  13   5  -6    1.20    2.64
 -13   5   7   -0.00    2.98
  13  -5  -7    3.02    2.52
  13   5  -7   -0.00    2.80
 -13   5   8    3.10    4.62
  13  -5  -8    5.63    3.51
  13   5  -8    2.51    3.49
  13  -5  -9    7.15    3.94
  13   5  -9   17.56    5.90
  13  -5 -10   13.37    5.57
  13  -5 -11    3.69    3.49
  13  -5 -12    3.58    2.82
  13  -5 -13    1.95    2.80
  13  -5 -14    0.00    2.27
  13  -5 -15    9.75    4.31
  13  -5 -16    1.59    3.49
  13  -5 -17    0.89    2.19
  13  -5 -18   -0.00    2.06
  13  -5 -19    5.07    3.39
  13  -5 -20    1.66    2.57
  13  -5 -21    2.89    2.69
  13  -5 -22   -0.00    2.59
  13  -5 -23   -0.00    1.85
 -13   6   1    0.00    4.41
  13  -6  -1    3.40    3.39
  13   6  -1    6.74    4.04
 -13   6   2   -0.00    5.40
  13  -6  -2    1.83    3.03
  13   6  -2    5.87    3.88
 -13   6   3    5.05    5.38
  13  -6  -3    0.00    2.42
  13   6  -3    0.29    3.01
 -13   6   4    0.00    3.46
  13  -6  -4    4.92    3.92
  13   6  -4    9.39    5.09
 -13   6   5   -0.00    3.68
  13  -6  -5    5.62    4.09
  13   6  -5   -0.00    2.56
 -13   6   6    5.98    5.16
  13  -6  -6   11.34    5.30
  13   6  -6   11.48    5.53
 -13   6   7    2.85    5.12
  13  -6  -7    0.57    2.78
  13   6  -7    5.85    4.58
  13  -6  -8    5.26    3.82
  13   6  -8    7.62    4.85
  13  -6  -9    3.59    3.54
  13   6  -9    0.00    2.81
  13  -6 -10    0.00    2.86
  13  -6 -11    4.42    3.66
  13  -6 -12    0.00    2.46
  13  -6 -13   -0.00    2.51
  13  -6 -14    2.28    2.43
  13  -6 -15   -0.00    2.78
  13  -6 -16    2.02    2.24
  13  -6 -17    0.00    2.67
  13  -6 -18    3.42    2.74
  13  -6 -19    0.36    2.18
  13  -6 -20    0.97    2.09
 -13   7   1   -0.00    5.88
  13  -7  -1    0.00    2.62
  13   7  -1   -0.00    2.20
 -13   7   2   -0.00    2.44
  13  -7  -2    1.32    2.36
  13   7  -2   -0.00    3.31
 -13   7   3    9.59    6.74
  13  -7  -3    1.49    3.22
  13   7  -3    1.46    3.24
 -13   7   4   45.03   12.58
  13  -7  -4    8.93    5.61
  13   7  -4   17.85    6.55
 -13   7   5    2.90    3.74
  13  -7  -5    2.17    2.81
  13   7  -5    5.95    4.54
 -13   7   6   -3.06    5.30
  13  -7  -6    2.10    3.07
  13   7  -6    2.98    3.58
 -13   7   7   -0.00    3.17
  13  -7  -7    3.87    3.43
  13   7  -7    1.66    2.85
  13  -7  -8    0.00    2.49
  13   7  -8    4.44    3.51
  13  -7  -9    1.69    2.82
  13   7  -9    6.64    4.12
  13  -7 -10    8.67    5.00
  13  -7 -11   -0.00    2.46
  13  -7 -12   -0.00    2.75
  13  -7 -13   -0.00    2.85
  13  -7 -14    7.60    4.16
  13  -7 -15    1.39    2.48
  13  -7 -16    0.66    2.25
  13  -7 -17    2.69    3.23
  13  -7 -18   -0.00    2.51
 -13   8   1    0.00    4.07
  13  -8  -1    4.05    4.02
  13   8  -1    0.72    2.24
 -13   8   2    5.51    5.70
  13  -8  -2    9.71    5.17
  13   8  -2    0.00    3.20
 -13   8   3   -0.00    4.43
  13  -8  -3    0.00    3.42
  13   8  -3   -0.00    2.66
 -13   8   4    7.38    5.51
  13  -8  -4    2.16    3.09
  13   8  -4    8.41    4.98
 -13   8   5   -0.00    3.53
  13  -8  -5    4.26    3.73
  13   8  -5    1.48    3.80
 -13   8   6    2.62    4.11
  13  -8  -6   10.98    6.03
  13   8  -6    7.72    4.76
 -13   8   7   -0.00    3.15
  13  -8  -7    1.91    3.09
  13   8  -7   -0.00    3.11
  13  -8  -8    0.00    3.85
  13   8  -8    1.96    3.63
  13  -8  -9    0.00    2.33
  13   8  -9    1.29    3.28
  13  -8 -10    1.48    3.09
  13  -8 -11   -0.00    2.80
  13  -8 -12    9.11    5.25
  13  -8 -13   -0.00    2.93
  13  -8 -14    2.84    3.12
  13  -8 -15    0.00    2.16
 -13   9   1    0.76    3.26
  13  -9  -1    6.41    5.74
  13   9  -1    3.46    3.78
 -13   9   2    6.99    5.96
  13  -9  -2    0.33    3.33
  13   9  -2   -0.00    2.57
 -13   9   3   -0.00    3.82
  13  -9  -3    5.15    4.14
  13   9  -3    4.51    3.94
 -13   9   4    8.46    6.54
  13  -9  -4    5.60    4.74
  13   9  -4    7.21    4.95
 -13   9   5   -0.00    4.13
  13  -9  -5    0.38    2.51
  13   9  -5   -0.00    2.67
 -13   9   6    2.62    4.67
  13  -9  -6    2.27    3.09
  13   9  -6    0.81    3.12
  13  -9  -7   -0.00    2.50
  13   9  -7    0.83    3.77
  13  -9  -8    5.07    4.52
  13   9  -8    3.91    4.02
  13  -9  -9    0.00    3.22
  13   9  -9   -0.00    2.81
  13  -9 -10    0.00    3.21
  13  -9 -11    1.40    1.99
  13  -9 -12    2.80    2.84
 -13  10   1   -0.00    5.04
  13 -10  -1   -0.00    3.22
  13  10  -1    3.32    3.90
 -13  10   2    2.98    4.30
  13 -10  -2   -0.00    3.72
  13  10  -2    3.79    4.04
 -13  10   3    1.71    4.62
  13 -10  -3   -0.00    2.79
  13  10  -3    0.43    2.27
 -13  10   4    6.81    5.90
  13 -10  -4    2.83    3.34
  13  10  -4    0.15    3.50
 -13  10   5    0.34    4.19
  13 -10  -5   -0.00    2.98
  13  10  -5   -0.00    2.44
 -13  10   6   -0.00    3.28
  13 -10  -6    2.44    2.54
  13  10  -6    0.00    3.95
  13 -10  -7    0.00    2.42
  13  10  -7    2.08    4.26
  13 -10  -8    0.00    3.27
  13  10  -8    3.10    3.98
  13 -10  -9   -0.00    3.37
  13  10  -9    0.29    2.86
 -13  11   1    0.00    4.31
  13 -11  -1   -0.00    2.71
  13  11  -1   -0.00    3.32
 -13  11   2    0.00    3.81
  13 -11  -2    3.35    3.73
  13  11  -2    0.84    2.89
 -13  11   3    2.56    5.00
  13 -11  -3    0.00    4.03
  13  11  -3   -0.00    3.53
 -13  11   4    1.01    4.66
  13 -11  -4   -0.00    3.23
  13  11  -4    8.32    5.64
 -13  11   5    0.68    5.36
  13 -11  -5   -0.00    3.03
  13  11  -5    0.00    2.60
  13  11  -6   -0.00    4.31
  13  11  -7    1.37    3.30
  13  11  -8    1.28    2.68
  13  11  -9    0.69    3.09
 -13  12   1    1.57    5.84
 -13  12   2    0.74    4.75
 -13  12   3    0.00    3.77
 -13  12   4   -0.00    4.02
 -13  12   5   -0.00    4.73
  13  12  -5    1.28    3.40
  13  12  -6    2.79    3.71
  13  12  -7   -0.00    2.43
  13  12  -8    4.14    4.77
  13  12  -9    2.16    3.41
  12   0  -1    1.52    2.78
  12   0  -1   -0.00    1.99
  12   0  -2   14.10    5.34
  12   0  -2   16.31    5.84
  12   0  -3   -0.00    2.25
  12   0  -3    3.61    2.88
  12   0  -4    2.22    2.70
  12   0  -4    3.57    2.65
  12   0  -5   -0.00    2.17
  12   0  -5    1.56    2.42
  12   0  -6   55.82   10.52
  12   0  -6   42.67    9.95
  12   0  -7    1.69    2.32
  12   0  -7   -0.00    2.15
  12   0  -8    6.57    3.86
  12   0  -8    5.33    3.44
  12   0  -9   -0.00    2.56
  12   0  -9   -0.00    1.98
  12   0 -10   58.65   10.47
  12   0 -10   35.65    8.63
  12   0 -11    0.29    1.26
  12   0 -12   13.77    5.15
  12   0 -13   -0.00    1.66
  12   0 -14   -0.00    1.66
  12  -1  -1   -0.00    2.38
  12  -1  -1    0.00    2.30
  12   1  -1   -0.00    2.97
  12  -1  -2   55.15   10.44
  12   1  -2   30.75    8.47
  12  -1  -3    4.33    3.34
  12  -1  -3    1.84    2.60
  12   1  -3    1.29    2.44
  12  -1  -4   51.98   10.03
  12  -1  -4   32.98    8.95
  12   1  -4   50.45   10.22
  12  -1  -5    4.26    2.82
  12  -1  -5    0.00    1.95
  12   1  -5    0.00    2.86
  12  -1  -6   -0.00    2.47
  12  -1  -6    4.83    3.58
  12   1  -6   -0.00    2.27
  12  -1  -7    2.45    2.92
  12  -1  -7    1.47    2.66
  12   1  -7    1.14    2.56
  12  -1  -8   57.10   10.59
  12  -1  -8   38.19    9.33
  12   1  -8   55.80   10.74
  12  -1  -9    1.54    2.22
  12  -1  -9   -0.00    1.92
  12   1  -9    0.79    1.82
  12  -1 -10   28.29    7.17
  12  -1 -10   13.77    5.43
  12   1 -10   11.95    5.19
  12  -1 -11    0.61    2.16
  12  -1 -12    6.16    3.47
  12  -1 -13   -0.00    2.00
  12  -1 -14   32.61    7.45
  12  -1 -15    3.50    2.42
  12  -1 -16    0.98    2.33
  12  -1 -17   -0.00    1.46
  12  -1 -18   12.40    4.32
  12  -1 -19   -0.00    1.72
  12  -1 -20    3.15    2.67
  12  -1 -21   -0.00    1.57
  12  -1 -22    1.86    2.24
  12  -1 -23    0.96    1.52
  12  -2  -1    4.99    3.84
  12  -2  -1    6.55    4.96
  12   2  -1    9.15    4.71
  12  -2  -2   18.61    6.23
  12  -2  -2    6.69    4.19
  12   2  -2   13.64    5.55
  12  -2  -3    1.38    2.50
  12  -2  -3   -0.00    3.07
  12   2  -3    3.54    2.79
  12  -2  -4   12.40    5.00
  12  -2  -4    0.00    2.95
  12   2  -4   14.48    5.48
  12  -2  -5    4.14    3.12
  12  -2  -5    1.26    2.68
  12   2  -5   12.43    5.28
  12  -2  -6   34.08    8.03
  12  -2  -6   33.23    8.24
  12   2  -6   24.25    7.53
  12  -2  -7    1.88    2.61
  12  -2  -7    5.69    4.08
  12   2  -7    4.38    3.93
  12  -2  -8    3.38    3.03
  12  -2  -8    2.94    2.56
  12   2  -8    2.41    2.70
  12  -2  -9   -0.00    1.39
  12  -2  -9   -0.00    1.57
  12   2  -9   -0.00    2.26
  12  -2 -10   25.31    6.93
  12  -2 -10   33.53    7.74
  12   2 -10   21.88    6.96
  12  -2 -11    6.26    4.04
  12   2 -11   11.91    5.13
  12  -2 -12   11.11    4.64
  12  -2 -13   -0.00    2.58
  12  -2 -14   -0.00    2.60
  12  -2 -15    0.99    2.26
  12  -2 -16   23.07    6.43
  12  -2 -17    1.04    1.62
  12  -2 -18    6.39    3.15
  12  -2 -19    3.31    3.27
  12  -2 -20    5.19    2.87
  12  -2 -21   11.33    4.43
  12  -2 -22    7.48    3.82
  12  -2 -23   -0.00    1.85
  12  -2 -24    1.12    1.85
  12  -2 -25    1.54    2.09
  12  -2 -26   14.09    4.20
  12  -2 -27    0.70    1.30
  12  -2 -28   -0.00    1.96
 -12   3   1    0.93    4.30
  12  -3  -1    2.66    2.76
  12   3  -1    6.41    4.12
 -12   3   2   22.99    9.18
  12  -3  -2    8.39    4.96
  12   3  -2   18.97    6.64
 -12   3   3    5.55    6.16
  12  -3  -3   12.42    5.53
  12   3  -3   12.59    5.31
 -12   3   4    0.00    4.47
  12  -3  -4   22.75    6.79
  12   3  -4   19.01    5.97
 -12   3   5    1.94    5.27
  12  -3  -5   11.03    4.79
  12  -3  -5    5.60    4.26
  12   3  -5    6.24    3.90
 -12   3   6   -0.00    2.89
  12  -3  -6   -0.00    2.47
  12  -3  -6   -0.00    1.88
 -12   3   7   -0.00    3.13
  12  -3  -7    0.00    1.85
  12  -3  -7    0.41    2.09
  12   3  -7    1.87    3.04
  12  -3  -8   41.97    8.68
  12  -3  -8   17.29    6.33
  12   3  -8   20.71    6.88
  12  -3  -9   17.25    5.59
  12  -3  -9    6.79    4.07
  12   3  -9    6.58    4.59
  12  -3 -10   24.91    6.75
  12  -3 -10   27.28    6.97
  12   3 -10   17.37    6.49
  12  -3 -11   -0.00    1.74
  12   3 -11   -0.00    2.00
  12  -3 -12    8.20    3.77
  12  -3 -13   -0.00    1.46
  12  -3 -14   12.31    4.92
  12  -3 -15    4.27    3.53
  12  -3 -16   -0.00    1.75
  12  -3 -17    0.29    1.37
  12  -3 -18    2.22    2.38
  12  -3 -19    0.12    1.82
  12  -3 -20    3.51    2.93
  12  -3 -21   -0.00    2.25
  12  -3 -22    0.00    2.18
  12  -3 -23    1.46    2.60
  12  -3 -24    5.83    3.03
  12  -3 -25    1.22    1.72
  12  -3 -26   -0.00    1.87
  12  -3 -27    0.69    1.96
  12  -3 -28    1.99    2.06
  12  -3 -29   -0.00    1.15
  12  -3 -30    0.00    1.35
  12  -3 -31    1.37    1.66
  12  -3 -32    0.00    1.35
 -12   4   1    0.00    5.40
  12  -4  -1    5.17    4.36
  12   4  -1   13.06    5.48
 -12   4   2    3.27    4.20
  12  -4  -2    8.67    4.36
  12   4  -2    4.46    3.72
 -12   4   3    2.26    3.76
  12  -4  -3   -0.00    3.12
  12   4  -3    2.48    2.48
 -12   4   4    4.12    5.21
  12  -4  -4    2.76    3.62
  12   4  -4    0.85    2.55
 -12   4   5    3.83    4.12
  12  -4  -5    6.71    4.12
  12   4  -5   11.71    5.42
 -12   4   6   40.25   11.10
  12  -4  -6   23.26    6.92
  12   4  -6   16.27    5.83
 -12   4   7   15.14    7.63
  12  -4  -7   15.59    5.77
  12   4  -7   17.20    6.01
 -12   4   8   -0.00    4.04
  12  -4  -8    2.30    2.73
  12   4  -8    1.28    2.36
 -12   4   9    3.86    4.80
  12  -4  -9    4.43    3.50
  12   4  -9   10.12    4.66
  12  -4 -10    4.65    2.90
  12   4 -10    3.26    3.38
  12  -4 -11    3.14    2.92
  12   4 -11    7.71    4.17
  12  -4 -12    9.17    4.27
  12  -4 -13    0.43    2.59
  12  -4 -14   -0.00    2.25
  12  -4 -15    0.00    3.26
  12  -4 -16    4.19    3.34
  12  -4 -17    0.36    1.99
  12  -4 -18    2.94    2.67
  12  -4 -19    1.18    1.90
  12  -4 -20    1.65    1.76
  12  -4 -21    4.88    3.22
  12  -4 -22    0.83    2.33
  12  -4 -23    0.16    1.65
  12  -4 -24   -0.00    1.91
  12  -4 -25   -0.00    1.76
  12  -4 -26    0.00    2.15
  12  -4 -27    0.83    2.00
  12  -4 -28   -0.00    1.68
  12  -4 -29    1.24    1.85
  12  -4 -30    1.26    1.95
 -12   5   1   -0.00    3.63
  12  -5  -1   -0.00    2.69
  12   5  -1    1.19    3.29
 -12   5   2    6.30    5.59
  12  -5  -2    4.55    3.51
  12   5  -2    1.70    3.43
 -12   5   3   25.67    9.25
  12  -5  -3    4.90    4.31
  12   5  -3   10.22    5.13
 -12   5   4    2.93    4.26
  12  -5  -4   10.24    5.40
  12   5  -4   13.42    5.58
 -12   5   5    5.31    5.36
  12  -5  -5    1.02    3.10
  12   5  -5    7.76    4.43
 -12   5   6    0.00    3.88
  12  -5  -6   -0.00    2.13
  12   5  -6    1.43    2.56
 -12   5   7    8.22    5.85
  12  -5  -7    6.03    4.34
  12   5  -7    3.82    3.31
 -12   5   8   10.40    6.13
  12  -5  -8   10.57    4.71
  12   5  -8    4.29    3.62
 -12   5   9   19.06    8.23
  12  -5  -9   22.18    7.30
  12   5  -9   20.50    6.69
  12  -5 -10    9.85    4.88
  12   5 -10   10.23    5.22
  12  -5 -11    3.28    3.29
  12   5 -11   -0.00    2.60
  12  -5 -12   -0.00    2.30
  12  -5 -13    9.55    4.64
  12  -5 -14    8.58    4.16
  12  -5 -15    2.44    2.08
  12  -5 -16    0.06    2.55
  12  -5 -17   -0.00    2.36
  12  -5 -18    9.33    4.25
  12  -5 -19    4.65    3.47
  12  -5 -20    5.24    3.63
  12  -5 -21    1.17    2.05
  12  -5 -22   -0.00    1.97
  12  -5 -23    1.48    2.13
  12  -5 -24    4.58    3.31
  12  -5 -25   -0.00    1.72
  12  -5 -26    0.95    1.92
  12  -5 -27    0.78    2.06
  12  -5 -28    2.03    2.16
 -12   6   1   12.29    7.10
  12  -6  -1   21.10    7.37
  12   6  -1   21.13    6.87
 -12   6   2    6.09    5.45
  12  -6  -2    3.63    3.48
  12   6  -2    5.65    4.16
 -12   6   3    5.73    4.92
  12  -6  -3   -0.00    3.10
  12   6  -3   -0.00    2.05
 -12   6   4    4.22    5.50
  12  -6  -4   -0.00    2.79
  12   6  -4    0.51    2.68
 -12   6   5   38.15   11.14
  12  -6  -5   12.54    6.07
  12   6  -5   33.30    8.28
 -12   6   6    7.88    5.53
  12  -6  -6   14.29    6.11
  12   6  -6   11.52    5.64
 -12   6   7   14.67    7.35
  12  -6  -7    2.77    2.98
  12   6  -7    4.41    3.50
 -12   6   8    0.00    3.32
  12  -6  -8    2.80    2.79
  12   6  -8    2.17    2.98
 -12   6   9    1.25    3.99
  12  -6  -9    5.20    3.61
  12   6  -9    2.63    3.38
  12  -6 -10    6.91    3.95
  12   6 -10    1.58    2.45
  12  -6 -11   23.36    6.97
  12   6 -11   23.53    7.16
  12  -6 -12    4.82    3.46
  12  -6 -13    1.74    2.33
  12  -6 -14   -0.00    2.88
  12  -6 -15    4.36    3.46
  12  -6 -16    3.58    3.64
  12  -6 -17    1.40    2.29
  12  -6 -18   -0.00    1.55
  12  -6 -19    0.04    2.08
  12  -6 -20    2.80    2.88
  12  -6 -21    2.17    2.97
  12  -6 -22   -0.00    1.71
  12  -6 -23   -0.00    2.41
  12  -6 -24    4.52    3.22
  12  -6 -25   -0.00    1.81
  12  -6 -26    0.00    1.88
 -12   7   1    0.00    3.76
  12   7  -1    0.00    3.06
 -12   7   2   10.85    7.02
  12  -7  -2    5.70    4.36
  12   7  -2    1.97    3.28
 -12   7   3    2.66    5.16
  12  -7  -3    9.43    5.22
  12   7  -3    9.15    4.83
 -12   7   4    5.22    5.29
  12  -7  -4    1.08    2.92
  12   7  -4    2.29    3.28
 -12   7   5    0.00    5.62
  12  -7  -5    0.00    3.68
  12   7  -5    1.80    2.88
 -12   7   6   -0.00    3.30
  12  -7  -6    2.56    3.43
  12   7  -6   -0.00    2.02
 -12   7   7   -0.00    2.02
  12  -7  -7    8.43    4.39
  12   7  -7   -0.00    3.31
 -12   7   8    4.09    5.90
  12  -7  -8    0.98    2.96
  12   7  -8    0.00    3.68
 -12   7   9   24.85    9.33
  12  -7  -9   16.91    6.46
  12   7  -9   20.92    7.07
  12  -7 -10    2.07    2.56
  12   7 -10   -0.00    2.07
  12  -7 -11    1.62    2.58
  12   7 -11   -0.00    3.07
  12  -7 -12   -0.00    1.89
  12  -7 -13   -0.00    3.27
  12  -7 -14    3.43    3.73
  12  -7 -15    2.92    2.81
  12  -7 -16    1.06    2.86
  12  -7 -17    1.98    3.24
  12  -7 -18    1.49    3.13
  12  -7 -19    6.72    3.42
  12  -7 -20    1.64    1.90
  12  -7 -21    4.92    3.12
  12  -7 -22   -0.00    1.10
  12  -7 -23    2.04    2.13
 -12   8   1    0.00    4.94
  12  -8  -1   14.53    6.83
  12   8  -1   21.07    7.21
 -12   8   2    4.35    5.27
  12  -8  -2    5.43    3.96
  12   8  -2    1.62    3.21
 -12   8   3    0.95    3.36
  12  -8  -3    4.19    3.68
  12   8  -3    3.61    3.50
 -12   8   4   -0.00    3.18
  12  -8  -4    1.63    3.34
  12   8  -4    2.19    2.97
 -12   8   5    9.02    6.89
  12  -8  -5   21.46    7.02
  12   8  -5    0.00    3.27
 -12   8   6    8.87    5.90
  12  -8  -6    0.31    2.07
  12   8  -6    0.00    2.95
 -12   8   7    9.33    6.18
  12  -8  -7    8.59    5.10
  12   8  -7   11.40    5.64
 -12   8   8    1.54    4.09
  12  -8  -8   -0.00    3.94
  12   8  -8    4.13    3.87
  12  -8  -9   -0.00    3.55
  12   8  -9    4.38    3.46
  12  -8 -10    1.74    2.31
  12   8 -10   -0.00    3.25
  12  -8 -11   -0.00    3.72
  12   8 -11    7.22    4.34
  12  -8 -12    3.61    3.26
  12  -8 -13    2.80    3.43
  12  -8 -14    0.36    1.80
  12  -8 -15    1.65    2.51
  12  -8 -16    0.00    2.48
  12  -8 -17    5.05    3.52
  12  -8 -18    1.04    2.90
  12  -8 -19    0.57    1.64
  12  -8 -20   -0.00    2.16
  12  -8 -21    2.88    3.14
 -12   9   1    0.90    3.42
  12  -9  -1    0.16    2.33
  12   9  -1    0.05    3.06
 -12   9   2   -0.00    3.03
  12  -9  -2   11.06    5.28
  12   9  -2    6.62    4.83
 -12   9   3    8.95    6.76
  12  -9  -3    5.56    4.64
  12   9  -3   14.05    5.85
 -12   9   4   -0.00    3.92
  12  -9  -4    5.14    4.19
  12   9  -4    1.93    3.02
 -12   9   5    6.66    6.17
  12  -9  -5    5.55    4.19
  12   9  -5    3.86    4.46
 -12   9   6   -0.00    3.75
  12  -9  -6   -0.00    2.48
  12   9  -6    1.45    2.97
 -12   9   7   -0.00    3.38
  12  -9  -7   -0.00    2.92
  12   9  -7    5.42    3.98
 -12   9   8    1.19    5.10
  12  -9  -8   -0.00    2.74
  12   9  -8    1.86    2.96
  12  -9  -9   32.12    8.37
  12   9  -9   17.04    7.07
  12  -9 -10   -0.00    3.11
  12   9 -10    0.12    2.08
  12  -9 -11   -0.00    3.31
  12   9 -11   -0.00    2.07
  12  -9 -12    1.32    2.76
  12  -9 -13    0.00    2.99
  12  -9 -14   -0.00    2.71
  12  -9 -15    2.80    3.02
  12  -9 -16   -0.00    2.51
  12  -9 -17    0.62    1.80
  12  -9 -18    3.18    3.44
 -12  10   1   15.99    7.62
  12 -10  -1    4.07    3.94
  12  10  -1    0.00    4.20
 -12  10   2   -0.00    5.97
  12 -10  -2   -0.00    3.28
  12  10  -2   -0.00    3.36
 -12  10   3    3.84    4.39
  12 -10  -3    2.74    3.32
  12  10  -3    0.83    2.30
 -12  10   4   -0.00    4.50
  12 -10  -4   -0.00    3.57
  12  10  -4    1.14    3.06
 -12  10   5    1.57    3.79
  12 -10  -5    3.25    3.51
  12  10  -5    4.85    4.96
 -12  10   6   -0.00    4.44
  12 -10  -6   -0.00    2.61
  12  10  -6    0.00    3.23
 -12  10   7   22.20    8.63
  12 -10  -7    4.02    3.92
  12  10  -7   11.61    5.92
 -12  10   8    2.95    5.49
  12 -10  -8   -0.00    2.50
  12  10  -8   -0.00    3.49
  12 -10  -9    2.04    3.04
  12  10  -9    3.61    3.71
  12 -10 -10    0.55    2.98
  12  10 -10   -0.00    2.23
  12 -10 -11    1.66    3.13
  12  10 -11   19.16    6.65
  12 -10 -12   -0.00    3.18
  12 -10 -13   -0.00    2.03
  12 -10 -14    0.05    3.34
  12 -10 -15   -0.00    3.45
 -12  11   1    0.71    3.86
  12 -11  -1    2.24    3.51
  12  11  -1   -0.00    3.05
 -12  11   2    0.00    3.46
  12 -11  -2    3.05    3.74
  12  11  -2   -0.00    3.77
 -12  11   3    3.39    4.25
  12 -11  -3    6.71    4.25
  12  11  -3    7.18    5.84
 -12  11   4   -0.00    3.08
  12 -11  -4   -0.00    2.64
  12  11  -4   -0.00    3.49
 -12  11   5   22.41    9.03
  12 -11  -5    2.20    3.88
  12  11  -5   -0.00    3.19
 -12  11   6    3.55    4.41
  12 -11  -6    0.93    3.89
  12  11  -6    4.28    3.32
 -12  11   7   -5.06    5.44
  12 -11  -7    3.53    3.98
  12  11  -7   -1.67    4.18
  12 -11  -8    0.30    2.27
  12  11  -8    0.00    3.06
  12 -11  -9    1.07    2.35
  12  11  -9    3.50    3.38
  12 -11 -10    2.30    3.32
  12  11 -10    2.64    3.80
  12 -11 -11    4.97    4.37
 -12  12   1    6.03    6.13
  12 -12  -1    3.68    3.82
  12  12  -1    5.82    4.81
 -12  12   2    0.10    3.23
  12  12  -2   -0.00    4.50
 -12  12   3   -0.00    5.40
  12 -12  -3   -0.00    3.69
  12  12  -3    1.49    3.49
 -12  12   4   -0.00    4.74
  12 -12  -4   -0.00    3.31
  12  12  -4    2.99    4.08
 -12  12   5    3.48    5.60
  12 -12  -5   13.49    6.43
  12  12  -5    6.60    5.47
 -12  12   6    3.19    4.48
  12 -12  -6    2.59    4.20
  12  12  -6   -0.00    2.79
 -12  12   7    0.00    4.21
  12 -12  -7    3.59    3.71
  12  12  -7    9.25    5.49
  12  12  -8   -0.00    3.15
  12  12  -9    2.96    3.54
  12  12 -10    0.00    2.37
 -12  13   1   -0.00    4.82
  12 -13  -1    0.17    2.69
 -12  13   2   -0.00    6.24
  12 -13  -2   -0.00    3.76
 -12  13   3    0.00    5.15
  12 -13  -3    9.23    5.07
 -12  13   4   -0.00    4.97
  12  13  -4    4.23    4.59
 -12  13   5   -0.00    3.85
  12  13  -5    1.04    3.43
 -12  13   6   -0.00    2.14
  12  13  -6    1.39    4.20
  12  13  -7   -0.00    2.58
  12  13  -8    1.63    3.47
  12  13  -9    6.30    5.31
  12  13 -10   -0.00    4.51
 -12  14   6    1.01    4.24
  11   0  -1  103.09   15.54
  11   0  -1   81.57   14.87
  11   0  -2   -0.00    2.53
  11   0  -2   -0.00    2.40
  11   0  -3   32.49    7.92
  11   0  -3   34.15    8.48
  11   0  -4    0.19    2.14
  11   0  -4    0.49    2.31
  11   0  -5  123.56   16.99
  11   0  -5   91.56   15.96
  11   0  -6   -0.00    2.19
  11   0  -7    2.24    2.76
  11   0  -8   -2.18    2.90
  11   0  -9   27.05    7.19
  11   0 -10    1.62    2.49
  11   0 -10    1.40    2.46
  11   0 -11   43.58    8.88
  11   0 -11   44.24    9.10
  11   0 -12   -0.00    1.05
  11   0 -12    1.13    1.46
  11   0 -13    4.38    3.15
  11   0 -14   -0.00    2.45
  11   0 -15    8.65    3.52
  11   0 -16   -0.00    2.65
  11   0 -17   11.80    3.97
  11  -1  -1  101.16   15.23
  11  -1  -1   82.02   14.83
  11   1  -1   80.67   14.40
  11  -1  -2    1.96    3.15
  11  -1  -2    6.80    3.62
  11   1  -2    0.00    3.18
  11  -1  -3   40.01    8.68
  11  -1  -3   37.28    9.04
  11   1  -3   41.88    9.16
  11  -1  -4    0.60    2.07
  11  -1  -4   -0.00    2.37
  11   1  -4    0.00    2.86
  11  -1  -5    4.17    3.21
  11  -1  -5    1.05    2.61
  11   1  -5    2.99    3.35
  11  -1  -6    1.80    2.52
  11  -1  -7   39.88    9.09
  11  -1  -8   -0.00    3.09
  11  -1  -9   22.76    6.41
  11  -1 -10    0.00    2.05
  11  -1 -10   -0.00    1.87
  11  -1 -11   12.27    4.26
  11  -1 -11    9.28    4.50
  11   1 -11   10.63    4.20
  11  -1 -12    5.94    3.47
  11  -1 -12    4.11    2.78
  11   1 -12    5.22    3.11
  11  -1 -13   17.57    5.27
  11  -1 -14   -0.00    1.62
  11  -1 -15   -0.00    1.79
  11  -1 -16   -0.00    1.72
  11  -1 -17    9.40    3.92
  11  -1 -18    1.92    2.32
  11  -1 -19    8.48    3.50
  11  -1 -20    0.75    2.08
  11  -1 -21    0.02    0.69
  11  -1 -22    0.00    1.60
  11  -1 -23   29.60    6.33
  11  -1 -24    0.00    1.44
 -11   2   1    8.64    6.68
  11  -2  -1   38.56    8.36
  11  -2  -1   13.08    5.52
  11   2  -1   16.69    6.04
  11  -2  -2   -0.00    2.14
  11  -2  -2    0.00    2.19
  11   2  -2   -0.00    2.17
  11  -2  -3    7.15    4.41
  11  -2  -3   10.69    4.86
  11   2  -3    7.17    4.47
  11  -2  -4    4.95    2.94
  11  -2  -4    4.56    3.94
  11   2  -4   -0.00    2.92
  11  -2  -5   38.80    8.64
  11  -2  -5   45.57    9.64
  11   2  -5   34.58    8.61
  11  -2  -6   29.41    7.00
  11  -2  -6    3.52    4.23
  11   2  -6   17.72    5.74
  11  -2  -7   13.43    5.18
  11  -2  -8   10.54    4.71
  11  -2  -9   37.08    8.62
  11  -2 -10    4.20    2.92
  11  -2 -11   33.24    7.15
  11  -2 -11   15.91    5.40
  11  -2 -12    0.00    1.63
  11  -2 -12    0.00    2.20
  11   2 -12    1.39    2.47
  11  -2 -13   -0.00    2.00
  11  -2 -14    3.27    2.97
  11  -2 -15   13.69    4.93
  11  -2 -16    7.51    3.33
  11  -2 -17   -0.00    2.00
  11  -2 -18    0.00    2.58
  11  -2 -19   13.93    4.34
  11  -2 -20    1.60    1.90
  11  -2 -21   21.45    5.43
  11  -2 -22    2.94    2.24
  11  -2 -23    3.23    2.21
  11  -2 -24    0.14    1.37
  11  -2 -25    4.34    2.42
  11  -2 -26   -0.00    1.66
  11  -2 -27    5.43    2.62
  11  -2 -28    1.49    1.59
  11  -2 -29    2.67    1.90
 -11   3   1    0.00    4.21
  11  -3  -1    4.72    3.66
  11   3  -1   19.62    5.92
 -11   3   2   13.58    7.09
  11  -3  -2   26.34    7.28
  11   3  -2   16.58    5.82
 -11   3   3   73.70   15.05
  11  -3  -3   28.58    8.50
  11   3  -3   49.97   10.06
 -11   3   4    4.50    4.69
  11  -3  -4    4.52    3.46
  11   3  -4   16.83    5.92
 -11   3   5    4.86    5.07
  11  -3  -5    3.17    3.15
  11   3  -5    0.11    2.75
 -11   3   6   -0.00    3.98
  11  -3  -6   13.87    5.33
  11   3  -6   16.56    5.87
  11  -3  -7   42.16    9.67
  11   3  -7   54.21   10.40
  11  -3  -8    4.11    3.96
  11   3  -8    5.93    3.30
  11  -3  -9    8.31    4.07
  11  -3 -10   -0.00    2.25
 -11   3  11    0.00    3.57
  11  -3 -11   10.51    4.69
  11  -3 -12   11.81    4.28
  11  -3 -12    0.54    2.22
  11  -3 -13   14.68    4.74
  11  -3 -14   -0.00    1.75
  11  -3 -15    0.89    1.87
  11  -3 -16    0.11    1.28
  11  -3 -17    6.42    3.55
  11  -3 -18    3.99    3.03
  11  -3 -19    8.25    3.53
  11  -3 -20    1.00    2.17
  11  -3 -21    0.36    1.90
  11  -3 -22    3.65    2.37
  11  -3 -23   16.37    4.73
  11  -3 -24    7.17    3.11
  11  -3 -25   -0.00    1.65
  11  -3 -26    2.35    2.23
  11  -3 -27   11.10    3.56
  11  -3 -28    2.53    1.93
  11  -3 -29    5.35    2.45
  11  -3 -30   -0.00    1.07
  11  -3 -31    1.70    1.46
  11  -3 -32    0.24    1.06
 -11   4   1   30.71   10.38
  11  -4  -1   21.37    7.12
  11   4  -1   36.60    8.62
 -11   4   2   -0.00    3.41
  11  -4  -2   -0.00    1.27
  11   4  -2    2.35    3.16
 -11   4   3   -0.00    4.09
  11  -4  -3    6.23    3.80
  11   4  -3   11.25    4.68
 -11   4   4   -0.00    4.43
  11  -4  -4    4.71    3.77
  11   4  -4    5.74    3.67
 -11   4   5   53.94   13.00
  11  -4  -5   43.24    9.86
  11   4  -5   42.37    9.68
 -11   4   6    9.12    5.71
  11  -4  -6   12.63    5.09
  11   4  -6   22.12    6.50
 -11   4   7   10.38    5.47
  11  -4  -7    5.89    3.77
  11   4  -7   16.21    5.73
 -11   4   8   -0.00    3.82
  11  -4  -8   -0.00    2.29
  11   4  -8    1.30    2.47
  11  -4  -9   28.08    7.48
  11   4  -9   49.46    9.54
  11  -4 -10    9.40    4.80
  11   4 -10   10.54    4.59
  11  -4 -11   13.21    4.94
  11  -4 -12   -0.00    2.19
  11  -4 -13   -0.00    2.27
  11  -4 -14    6.79    4.12
  11  -4 -15   15.36    5.16
  11  -4 -16    0.00    2.37
  11  -4 -17    2.83    2.60
  11  -4 -18    0.00    2.84
  11  -4 -19    0.00    1.79
  11  -4 -20    3.44    2.78
  11  -4 -21   11.75    4.28
  11  -4 -22    2.41    2.45
  11  -4 -23    0.96    1.91
  11  -4 -24    2.24    1.98
  11  -4 -25    4.41    3.12
  11  -4 -26    5.66    2.85
  11  -4 -27   -0.00    1.92
  11  -4 -28   -0.00    1.52
  11  -4 -29    1.38    1.51
  11  -4 -30    1.42    1.88
  11  -4 -31    2.80    1.77
  11  -4 -32   -0.00    1.32
 -11   5   1    7.74    6.38
  11  -5  -1    3.57    3.35
  11   5  -1    0.00    2.71
 -11   5   2   33.19   10.58
  11  -5  -2   39.93    9.35
  11   5  -2   25.28    7.70
 -11   5   3   50.33   12.87
  11  -5  -3   33.25    9.08
  11   5  -3   33.61    8.55
 -11   5   4   11.07    5.91
  11  -5  -4    8.49    4.33
  11   5  -4    0.95    3.03
 -11   5   5    0.29    3.38
  11  -5  -5    0.00    2.88
  11   5  -5   -0.00    3.33
 -11   5   6   10.47    6.39
  11  -5  -6   20.52    6.61
  11   5  -6   28.88    7.40
 -11   5   7   16.97    8.40
  11  -5  -7   24.32    7.05
  11   5  -7   27.31    7.35
 -11   5   8    3.05    4.48
  11  -5  -8    6.51    3.94
  11   5  -8   12.92    5.21
 -11   5   9   17.45    6.97
  11  -5  -9   13.47    5.25
  11   5  -9    4.16    3.36
  11  -5 -10    1.24    1.71
  11   5 -10   -0.00    1.65
  11  -5 -11    6.15    3.53
  11   5 -11    9.59    4.77
  11  -5 -12   23.15    6.83
  11   5 -12   19.88    6.30
  11  -5 -13   15.82    5.23
  11  -5 -14    0.00    1.65
  11  -5 -15    0.84    1.93
  11  -5 -16    0.00    2.31
  11  -5 -17    7.95    4.01
  11  -5 -18   19.58    5.93
  11  -5 -19   10.63    4.13
  11  -5 -20    0.27    1.28
  11  -5 -21   -0.00    1.45
  11  -5 -22    4.96    2.77
  11  -5 -23   12.42    4.44
  11  -5 -24    0.00    1.67
  11  -5 -25    0.88    1.80
  11  -5 -26   -0.00    1.55
  11  -5 -27    0.46    2.08
  11  -5 -28    1.59    2.32
  11  -5 -29   -0.00    1.47
  11  -5 -30    2.09    2.23
  11  -5 -31    0.00    1.28
  11  -5 -32    0.00    1.54
  11  -5 -33    2.40    1.95
 -11   6   1   16.88    7.39
  11  -6  -1    5.20    4.11
  11   6  -1   10.75    5.61
 -11   6   2    8.90    5.76
  11  -6  -2    0.00    2.95
  11   6  -2   -0.00    2.74
 -11   6   3    1.02    3.85
  11  -6  -3    6.13    3.64
  11   6  -3    4.55    3.84
 -11   6   4   12.07    7.01
  11  -6  -4   15.05    6.06
  11   6  -4   23.64    7.23
 -11   6   5   10.55    5.87
  11  -6  -5   15.00    6.43
  11   6  -5   12.93    5.44
 -11   6   6    4.33    4.82
  11  -6  -6    9.18    4.54
  11   6  -6   14.79    5.67
 -11   6   7    6.95    5.61
  11  -6  -7    4.16    3.50
  11   6  -7    6.13    3.98
 -11   6   8   11.01    5.86
  11  -6  -8    3.82    3.95
  11   6  -8    5.69    3.73
 -11   6   9    4.67    4.87
  11  -6  -9    5.28    3.44
  11   6  -9    3.04    3.29
 -11   6  10   16.08    6.96
  11  -6 -10    9.75    5.56
  11   6 -10   17.83    6.30
 -11   6  11    3.48    4.97
  11  -6 -11   -0.00    3.96
  11   6 -11    6.34    3.81
  11  -6 -12   -0.00    2.49
  11   6 -12    2.78    3.43
  11  -6 -13    5.10    3.26
  11   6 -13    0.92    2.91
  11  -6 -14    7.52    4.79
  11  -6 -15    1.41    2.99
  11  -6 -16   13.35    5.10
  11  -6 -17    0.97    2.26
  11  -6 -18    0.00    2.47
  11  -6 -19    0.51    2.56
  11  -6 -20    5.34    3.35
  11  -6 -21    0.37    2.32
  11  -6 -22    0.00    1.91
  11  -6 -23   -0.00    1.45
  11  -6 -24    5.00    3.17
  11  -6 -25    1.00    1.88
  11  -6 -26    7.00    3.54
  11  -6 -27    0.00    2.30
  11  -6 -28   -0.00    1.97
  11  -6 -29   -0.00    1.49
  11  -6 -30    1.00    2.05
  11  -6 -31   -0.00    1.88
 -11   7   1    0.62    4.28
  11  -7  -1    1.77    3.41
  11   7  -1    3.90    3.90
 -11   7   2    4.97    5.28
  11  -7  -2   18.42    6.78
  11   7  -2   38.50    8.84
 -11   7   3   -0.00    3.17
  11  -7  -3    6.03    4.36
  11   7  -3   -0.00    2.73
 -11   7   4   10.24    6.49
  11  -7  -4   12.99    6.19
  11   7  -4   16.81    6.53
 -11   7   5    0.70    3.55
  11  -7  -5    5.46    3.90
  11   7  -5    5.18    3.51
 -11   7   6    9.33    6.56
  11  -7  -6    1.69    2.59
  11   7  -6   13.04    5.86
 -11   7   7    1.16    4.58
  11  -7  -7   -0.00    2.96
  11   7  -7   -0.00    2.59
 -11   7   8   23.54    8.08
  11  -7  -8   11.21    5.08
  11   7  -8   24.77    7.33
 -11   7   9   32.52    9.42
  11  -7  -9    7.29    4.14
  11   7  -9   23.29    6.97
 -11   7  10    1.37    4.37
  11  -7 -10    2.16    2.40
  11   7 -10   -0.00    2.82
  11  -7 -11    1.38    2.93
  11  -7 -12   14.94    5.31
  11   7 -12    5.39    3.75
  11  -7 -13    2.12    3.02
  11   7 -13    5.50    3.72
  11  -7 -14    7.80    3.70
  11  -7 -15   -0.00    2.52
  11  -7 -16   -0.00    2.28
  11  -7 -17    0.72    1.56
  11  -7 -18   16.67    5.83
  11  -7 -19    0.00    2.81
  11  -7 -20    1.26    1.91
  11  -7 -21   -0.00    2.57
  11  -7 -22    5.99    3.43
  11  -7 -23    1.23    1.92
  11  -7 -24    2.37    2.73
  11  -7 -25   -0.00    1.86
  11  -7 -26   -0.00    1.88
  11  -7 -27    0.29    2.16
  11  -7 -28   -0.00    1.42
 -11   8   1    3.14    4.60
  11  -8  -1   -0.00    2.59
  11   8  -1   -0.00    3.05
 -11   8   2   14.55    6.81
  11  -8  -2    3.16    3.73
  11   8  -2    4.10    4.12
 -11   8   3   -0.00    3.48
  11  -8  -3   -0.00    3.08
  11   8  -3    0.00    2.05
 -11   8   4   12.43    6.87
  11  -8  -4   23.28    7.56
  11   8  -4   10.09    5.18
 -11   8   5   -0.00    3.09
  11  -8  -5    1.33    3.51
  11   8  -5    4.78    3.67
 -11   8   6   14.62    6.82
  11  -8  -6   14.69    6.06
  11   8  -6   15.28    5.90
 -11   8   7   -0.00    3.69
  11  -8  -7    0.00    3.31
  11   8  -7    0.00    2.05
 -11   8   8   14.26    6.74
  11  -8  -8    5.40    3.37
  11   8  -8    3.75    3.56
 -11   8   9    2.15    3.97
  11  -8  -9    0.00    2.49
  11   8  -9    0.00    3.28
 -11   8  10    9.01    5.86
  11  -8 -10   19.65    6.52
  11   8 -10   17.80    6.51
  11  -8 -11   -0.00    3.18
  11   8 -11   -0.00    2.79
  11  -8 -12   -0.00    2.38
  11   8 -12    8.28    4.27
  11  -8 -13    0.00    2.08
  11  -8 -14   -0.00    1.49
  11  -8 -15    7.99    3.85
  11  -8 -16   24.73    7.46
  11  -8 -17   -0.00    2.83
  11  -8 -18    0.37    2.05
  11  -8 -19    3.76    3.06
  11  -8 -20   10.14    4.10
  11  -8 -21   -0.00    2.51
  11  -8 -22    0.00    2.98
  11  -8 -23    0.45    2.54
  11  -8 -24    0.00    2.25
  11  -8 -25    1.52    2.64
 -11   9   1   -6.57    6.03
  11  -9  -1    5.88    4.42
  11   9  -1    0.11    2.06
 -11   9   2    5.58    5.31
  11   9  -2   33.07    8.49
 -11   9   3   -0.00    3.78
  11  -9  -3    0.00    3.02
  11   9  -3   -0.00    3.28
 -11   9   4   13.24    6.97
  11  -9  -4   -0.00    3.99
  11   9  -4    8.00    4.88
 -11   9   5    3.14    4.00
  11  -9  -5    1.80    3.15
  11   9  -5   -0.00    2.93
 -11   9   6    4.48    5.15
  11  -9  -6    0.00    2.76
  11   9  -6   12.30    5.35
 -11   9   7    8.28    6.13
  11  -9  -7    1.16    2.93
  11   9  -7    1.65    4.04
 -11   9   8   22.28    8.48
  11  -9  -8   12.71    5.84
  11   9  -8   28.70    8.01
 -11   9   9    1.34    3.86
  11  -9  -9   -0.00    2.91
  11   9  -9   -0.00    2.15
 -11   9  10   -0.00    3.12
  11  -9 -10    1.23    2.50
  11   9 -10    0.96    2.81
  11  -9 -11   -0.00    3.27
  11   9 -11   -0.00    3.02
  11  -9 -12   10.22    4.89
  11   9 -12    3.74    4.16
  11  -9 -13    2.34    2.61
  11  -9 -14    5.67    4.56
  11  -9 -15    0.60    2.66
  11  -9 -16   -0.00    2.11
  11  -9 -17    0.05    1.68
  11  -9 -18    8.19    4.64
  11  -9 -19    0.02    1.77
  11  -9 -20    1.17    3.03
  11  -9 -21   -0.00    3.38
  11  -9 -22    2.25    2.76
  11  -9 -23    3.85    3.09
 -11  10   1    0.11    3.91
  11 -10  -1    1.48    3.35
  11  10  -1    6.21    4.17
 -11  10   2    6.56    4.65
  11 -10  -2   -0.00    2.70
  11  10  -2   11.65    5.04
 -11  10   3   -0.00    2.21
  11 -10  -3    0.07    2.10
  11  10  -3   -0.00    3.37
 -11  10   4   11.87    6.74
  11 -10  -4    0.59    3.24
  11  10  -4   15.24    6.08
 -11  10   5   -0.00    4.52
  11 -10  -5   -0.00    2.59
  11  10  -5   -0.00    3.06
 -11  10   6    4.14    4.98
  11 -10  -6    8.24    5.11
  11  10  -6   32.53    8.70
 -11  10   7   -0.00    3.11
  11 -10  -7   -0.00    3.06
  11  10  -7    0.00    3.76
 -11  10   8   15.55    7.04
  11 -10  -8    0.00    3.58
  11  10  -8    5.78    4.38
 -11  10   9    0.49    3.98
  11 -10  -9    1.43    2.94
  11  10  -9   -0.00    3.41
  11 -10 -10    7.42    4.54
  11  10 -10    9.37    5.17
  11 -10 -11   -0.00    2.28
  11  10 -11    0.71    2.70
  11 -10 -12    0.00    2.62
  11  10 -12    0.00    3.93
  11 -10 -13    0.00    2.61
  11 -10 -14   -0.00    3.68
  11 -10 -15    0.00    2.78
  11 -10 -16    0.00    2.84
  11 -10 -17    2.00    1.90
  11 -10 -18    0.86    2.29
  11 -10 -19   -0.00    2.29
  11 -10 -20   -0.00    2.09
 -11  11   1    4.64    5.13
  11 -11  -1    0.91    2.47
  11  11  -1    1.73    3.14
 -11  11   2   -0.00    3.98
  11 -11  -2    0.00    3.03
  11  11  -2    9.15    5.34
 -11  11   3   -0.00    4.96
  11 -11  -3   -0.00    3.09
  11  11  -3    0.00    3.24
 -11  11   4    0.00    3.71
  11 -11  -4    3.71    3.72
  11  11  -4    8.30    5.22
 -11  11   5   -0.00    3.64
  11 -11  -5    4.37    4.14
  11  11  -5    1.90    4.07
 -11  11   6   -0.00    4.22
  11 -11  -6    2.82    4.51
  11  11  -6    1.71    3.75
 -11  11   7   -0.00    4.40
  11 -11  -7    2.07    3.23
  11  11  -7    3.13    3.22
 -11  11   8   11.88    6.83
  11 -11  -8    3.17    3.81
  11  11  -8   14.88    6.62
 -11  11   9   -0.00    4.60
  11 -11  -9   -0.00    3.24
  11  11  -9    2.27    2.75
  11 -11 -10    0.59    3.11
  11  11 -10    7.74    5.04
  11 -11 -11    0.49    2.71
  11  11 -11    2.26    3.59
  11 -11 -12    8.28    5.48
  11  11 -12   22.43    7.39
  11 -11 -13   -0.00    3.14
  11 -11 -14    2.52    2.81
  11 -11 -15   -0.00    2.93
  11 -11 -16   -0.00    3.13
 -11  12   1    1.43    4.21
  11 -12  -1    2.33    3.11
  11  12  -1   -0.00    2.88
 -11  12   2    2.48    3.62
  11 -12  -2    0.00    3.18
  11  12  -2    6.82    4.76
 -11  12   3   -0.00    3.56
  11 -12  -3    4.33    4.46
  11  12  -3   -0.00    3.96
 -11  12   4   13.76    7.23
  11 -12  -4    4.07    4.51
  11  12  -4    8.89    5.98
 -11  12   5   -0.00    4.15
  11 -12  -5   -0.00    2.83
  11  12  -5   -0.00    3.45
 -11  12   6   -0.00    4.76
  11 -12  -6    0.00    3.00
  11  12  -6   13.19    5.88
 -11  12   7   -0.00    3.32
  11 -12  -7   -0.00    2.40
  11  12  -7   -0.00    3.99
 -11  12   8    0.00    4.69
  11 -12  -8    0.29    2.40
  11  12  -8   -0.00    2.78
  11 -12  -9    4.56    4.96
  11  12  -9    6.27    4.61
  11 -12 -10    4.45    4.33
  11  12 -10    8.51    5.09
  11 -12 -11    2.58    3.04
  11  12 -11    5.95    4.45
  11 -12 -12    5.03    4.09
  11  12 -12    6.59    4.82
  11 -12 -13   -0.00    2.66
 -11  13   1    6.30    5.49
  11 -13  -1    3.74    4.85
  11  13  -1    7.20    5.10
 -11  13   2    0.53    3.14
  11 -13  -2   -0.00    3.14
  11  13  -2    5.62    4.09
 -11  13   3   -0.00    3.68
  11 -13  -3    5.77    4.69
  11  13  -3    2.76    4.48
 -11  13   4    1.45    4.20
  11 -13  -4    0.00    2.80
  11  13  -4    3.75    4.43
 -11  13   5   -0.00    2.74
  11 -13  -5    1.38    3.61
  11  13  -5    1.11    3.23
 -11  13   6    4.81    4.20
  11 -13  -6    5.32    4.86
  11  13  -6   -0.00    3.34
 -11  13   7    3.21    5.31
  11 -13  -7    1.15    3.52
  11  13  -7    0.00    3.37
 -11  13   8    9.92    6.56
  11 -13  -8    1.91    3.07
  11  13  -8    3.47    4.33
  11 -13  -9   -0.00    4.49
  11  13  -9    0.55    3.37
  11  13 -10    5.68    4.51
  11  13 -11    5.72    4.85
  11  13 -12    0.82    2.64
 -11  14   1   -0.00    4.91
  11 -14  -1   -0.00    3.31
 -11  14   2   -0.00    3.87
  11 -14  -2   -0.00    3.90
 -11  14   3    4.71    5.51
  11 -14  -3    2.61    2.89
 -11  14   4    0.00    4.24
  11 -14  -4    7.08    5.37
 -11  14   5   -0.00    4.21
  11 -14  -5   -0.00    3.58
  11  14  -5    6.78    5.10
 -11  14   6    3.49    6.02
  11  14  -6    0.00    2.62
 -11  14   7   -0.00    3.54
  11  14  -7    0.48    2.82
  11  14  -8    1.42    3.45
  11  14  -9    1.74    3.44
  11  14 -10    1.21    3.50
  11  14 -11    3.98    4.76
  10   0  -1    0.51    2.18
  10   0  -2   21.19    6.34
  10   0  -3   -0.00    2.89
  10   0  -4   97.87   15.50
  10   0  -5    0.43    2.69
  10   0  -5    0.00    1.71
  10   0  -6   16.51    5.21
  10   0  -6   21.46    5.88
  10   0  -7    2.15    2.24
  10   0  -7   -0.00    1.77
  10   0  -8   39.62    7.79
  10   0  -8   26.50    6.81
  10   0  -9   -0.00    1.53
  10   0  -9    1.79    2.92
  10   0 -10  120.24   15.10
  10   0 -10   74.94   13.31
  10   0 -11   -0.00    1.59
  10   0 -11    0.00    1.91
  10   0 -12    0.00    1.25
  10   0 -12   -0.00    1.73
  10   0 -13   -0.00    1.65
  10   0 -13   -0.00    1.36
  10   0 -14   23.18    5.71
  10   0 -14   22.40    5.70
  10   0 -15    0.24    2.48
  10   0 -16   27.90    6.33
  10   0 -17   -0.00    1.85
  10   0 -18   18.82    4.83
  10   0 -19   -0.00    1.40
  10  -1  -1   -0.00    1.65
  10  -1  -2  154.56   21.81
  10  -1  -3   10.43    4.46
  10  -1  -4   -0.00    2.57
  10  -1  -5   15.87    4.71
  10  -1  -5    3.27    3.02
  10   1  -5   22.25    6.07
  10  -1  -6   79.23   12.18
  10  -1  -6   50.87   11.13
  10   1  -6   77.57   12.18
  10  -1  -7    0.00    1.91
  10  -1  -7    5.51    3.49
  10   1  -7    5.74    2.83
  10  -1  -8   38.22    8.26
  10  -1  -8   36.56    8.36
  10   1  -8   56.84    9.56
  10  -1  -9    1.05    2.01
  10  -1  -9    0.00    1.93
  10   1  -9    1.85    2.11
  10  -1 -10   -0.00    1.52
  10  -1 -10   -0.00    1.76
  10   1 -10   -0.00    2.15
  10  -1 -11    7.86    3.45
  10  -1 -11   11.96    4.49
  10   1 -11    5.70    3.18
  10  -1 -12   57.59   10.20
  10  -1 -12   55.48   10.29
  10   1 -12   74.45   11.25
  10  -1 -13    3.08    2.40
  10  -1 -13   -0.00    1.51
  10   1 -13    4.05    2.82
  10  -1 -14   14.91    4.25
  10  -1 -14   10.65    4.08
  10   1 -14   11.77    4.08
  10  -1 -15   -0.00    1.61
  10  -1 -16   26.56    6.13
  10  -1 -17   -0.00    1.10
  10  -1 -18   14.46    4.27
  10  -1 -20   -0.00    1.78
  10  -1 -21    0.00    1.67
  10  -1 -22   38.27    7.06
  10  -1 -23    0.19    1.28
  10  -1 -24    6.37    2.43
  10  -1 -25   -0.00    0.99
  10  -1 -26    5.81    2.34
  10  -2  -1    0.41    2.29
  10   2  -1    1.58    2.19
  10  -2  -2    6.14    3.35
  10  -2  -3   -0.00    2.98
  10  -2  -4  127.17   18.77
 -10   2   5   30.24    9.37
  10  -2  -5   43.23    9.00
 -10   2   6   35.23   10.21
  10  -2  -6   35.76    7.79
  10  -2  -6   34.62    7.83
  10   2  -6   30.49    7.33
 -10   2   7   -0.00    3.00
  10  -2  -7    5.08    3.12
  10  -2  -7    3.79    3.20
  10   2  -7    3.81    2.89
  10  -2  -8   16.19    5.19
  10  -2  -8   21.37    5.68
  10   2  -8   14.04    5.01
  10  -2  -9    4.58    3.05
  10  -2  -9    9.33    3.95
  10   2  -9   13.45    4.69
  10  -2 -10   58.55   10.26
  10  -2 -10   49.96   10.04
  10   2 -10   61.94   10.55
  10  -2 -11    4.03    2.87
  10  -2 -11   11.11    4.25
  10   2 -11   10.65    3.88
  10  -2 -12   -0.00    1.03
  10  -2 -12    1.09    2.12
  10   2 -12   -0.00    2.09
  10  -2 -13    0.46    1.03
  10  -2 -13    0.00    2.59
  10   2 -13    0.00    1.44
  10  -2 -14   29.96    6.73
  10   2 -14   30.04    6.75
  10  -2 -15   13.20    4.41
  10  -2 -16    4.28    2.76
  10  -2 -17    1.52    1.54
  10  -2 -18   12.51    3.96
  10  -2 -19    1.52    2.07
  10  -2 -20   32.18    6.68
  10  -2 -21    0.99    1.56
  10  -2 -22    2.49    2.07
  10  -2 -23    1.64    1.53
  10  -2 -24   11.42    3.52
  10  -2 -25    2.59    1.83
  10  -2 -26    8.19    2.73
  10  -2 -27    0.13    1.11
  10  -2 -28    5.34    2.30
  10  -2 -29    0.88    1.34
  10  -2 -30    1.85    1.51
 -10   3   1   18.25    7.45
  10  -3  -1    0.00    2.21
  10   3  -1    9.24    4.15
  10  -3  -2   74.86   13.79
  10   3  -2   90.02   14.35
  10  -3  -3   32.74    8.16
  10  -3  -4   -0.00    1.66
  10  -3  -5   12.81    4.90
 -10   3   6   24.46    8.61
  10  -3  -6   16.77    5.59
 -10   3   7    9.11    5.22
  10  -3  -7    9.95    4.11
 -10   3   8   56.69   12.39
  10  -3  -8   28.78    7.79
  10   3  -8   64.74   10.41
 -10   3   9    5.88    4.90
  10  -3  -9    0.00    3.07
  10   3  -9    8.76    3.95
 -10   3  10    1.69    4.26
  10  -3 -10    0.20    2.34
  10   3 -10   -0.00    1.41
 -10   3  11   11.17    5.91
  10  -3 -11    6.82    3.76
  10   3 -11   12.20    4.46
 -10   3  12   31.27    8.89
  10  -3 -12   32.21    7.23
  10   3 -12   27.10    6.86
 -10   3  13    1.23    3.19
  10  -3 -13   -0.00    2.17
  10   3 -13    2.15    2.30
  10  -3 -14    1.87    2.14
  10   3 -14    3.50    2.76
  10  -3 -15    0.96    1.90
  10  -3 -16   11.84    4.20
  10  -3 -17   12.68    4.41
  10  -3 -18   13.34    4.31
  10  -3 -19    3.61    2.20
  10  -3 -20    0.00    1.86
  10  -3 -21    8.63    3.32
  10  -3 -22   19.07    4.91
  10  -3 -23    1.05    1.41
  10  -3 -24   -0.00    1.46
  10  -3 -25   -0.00    1.95
  10  -3 -26    7.26    2.82
  10  -3 -27    4.99    2.39
  10  -3 -28    6.18    2.49
  10  -3 -29   -0.00    1.12
  10  -3 -30   -0.00    1.19
  10  -3 -31   -0.00    1.18
  10  -3 -32    7.35    2.32
 -10   4   1   -0.00    3.33
  10  -4  -1    5.43    3.58
  10   4  -1    5.17    3.66
 -10   4   2    0.42    3.85
  10  -4  -2    0.21    2.15
  10   4  -2    1.56    2.68
 -10   4   3   11.95    6.79
  10  -4  -3   10.73    4.69
  10   4  -3   16.68    5.76
  10  -4  -4   40.76    9.86
  10   4  -4   90.48   13.11
  10  -4  -5   22.10    6.46
  10  -4  -6   32.69    8.04
  10  -4  -7    1.81    2.65
 -10   4   8   65.38   13.54
  10  -4  -8   53.91   10.94
 -10   4   9    9.66    5.40
  10  -4  -9    3.23    2.81
 -10   4  10   12.00    6.02
  10  -4 -10   15.49    5.21
  10   4 -10   20.80    5.88
 -10   4  11    6.84    4.66
  10  -4 -11    5.67    3.06
  10   4 -11    4.99    3.25
 -10   4  12   -0.00    2.51
  10  -4 -12    0.74    2.33
  10   4 -12   -0.00    1.73
  10  -4 -13    0.00    2.61
  10   4 -13    2.85    2.82
  10  -4 -14   18.76    5.64
  10   4 -14   15.42    5.29
  10  -4 -15   13.65    4.46
  10  -4 -16    9.59    3.81
  10  -4 -17    2.06    2.42
  10  -4 -18    3.90    2.78
  10  -4 -19   13.21    4.38
  10  -4 -20   17.92    5.28
  10  -4 -21    8.87    3.55
  10  -4 -22    2.29    2.52
  10  -4 -23    4.53    2.71
  10  -4 -24    6.88    3.33
  10  -4 -25    5.88    2.96
  10  -4 -26    6.33    2.62
  10  -4 -27    0.35    1.41
  10  -4 -28    4.01    2.33
  10  -4 -29    2.63    1.96
  10  -4 -30    6.30    2.43
  10  -4 -31   -0.00    1.05
  10  -4 -32    2.26    1.73
 -10   5   1   46.00   12.04
  10  -5  -1   31.80    9.04
  10   5  -1   75.77   12.32
 -10   5   2  182.92   25.26
  10  -5  -2  121.15   20.27
  10   5  -2  143.86   20.71
 -10   5   3   15.68    7.08
  10  -5  -3    6.43    4.11
  10   5  -3   15.30    5.36
 -10   5   4    0.65    3.37
  10  -5  -4    0.73    3.02
  10   5  -4    0.93    1.58
 -10   5   5   -0.00    4.27
  10  -5  -5   10.12    4.30
  10   5  -5   -0.00    3.22
  10  -5  -6   34.37    8.34
  10   5  -6   30.23    7.97
  10  -5  -7   42.81    9.69
  10   5  -7   42.43    9.21
  10  -5  -8   11.98    5.21
  10  -5  -9    1.11    2.56
 -10   5  10    6.97    4.62
  10  -5 -10   -0.00    2.90
 -10   5  11    8.98    4.98
  10  -5 -11   13.59    4.51
 -10   5  12   33.30    9.15
  10  -5 -12   23.41    6.74
  10   5 -13   14.80    5.33
  10  -5 -14    2.48    3.17
  10   5 -14   -0.00    2.69
  10  -5 -15    3.38    3.35
  10  -5 -16    8.55    3.91
  10  -5 -17   18.65    5.41
  10  -5 -18    7.75    3.54
  10  -5 -19    1.46    1.47
  10  -5 -20    2.34    1.94
  10  -5 -21    4.03    2.51
  10  -5 -22   19.46    5.38
  10  -5 -23    5.82    3.12
  10  -5 -24   -0.00    1.95
  10  -5 -25    0.00    1.64
  10  -5 -26    0.53    1.56
  10  -5 -27    5.31    2.70
  10  -5 -28    3.14    2.33
  10  -5 -29   -0.00    1.82
  10  -5 -30    0.11    1.21
  10  -5 -31    0.00    1.23
  10  -5 -32    0.00    1.26
  10  -5 -33    2.62    2.02
 -10   6   1    1.51    2.70
  10  -6  -1   -0.00    2.41
  10   6  -1    1.68    2.27
 -10   6   2    2.73    4.63
  10  -6  -2    8.11    4.22
  10   6  -2    1.82    3.13
 -10   6   3   13.86    6.39
  10  -6  -3   17.51    6.56
  10   6  -3   18.28    6.18
 -10   6   4   19.55    7.50
  10  -6  -4    8.10    4.88
  10   6  -4    8.95    4.61
 -10   6   5    5.80    4.22
  10  -6  -5   15.28    5.95
  10   6  -5   25.95    6.97
 -10   6   6   24.26    7.98
  10  -6  -6   20.93    6.88
  10   6  -6   25.96    7.21
 -10   6   7   -0.00    2.50
  10  -6  -7    3.59    3.01
  10   6  -7    6.95    3.89
  10  -6  -8    0.63    2.94
  10   6  -8    2.06    2.58
  10  -6  -9   37.28    8.91
  10   6  -9   35.59    8.53
  10  -6 -10   24.14    6.65
  10   6 -10   25.45    7.15
  10  -6 -11    5.95    4.09
  10  -6 -12    1.47    2.01
  10  -6 -13   15.02    5.39
  10  -6 -14   11.49    4.68
  10  -6 -15   27.45    6.98
  10  -6 -16    0.00    1.58
  10  -6 -17   -0.00    1.62
  10  -6 -18    3.89    2.89
  10  -6 -19   11.95    4.32
  10  -6 -20    6.50    3.93
  10  -6 -21    5.41    3.37
  10  -6 -22   -0.00    1.83
  10  -6 -23   -0.00    1.92
  10  -6 -24    2.04    2.18
  10  -6 -25    5.79    3.23
  10  -6 -26    2.11    2.36
  10  -6 -27   -0.00    1.41
  10  -6 -28   -0.00    1.75
  10  -6 -29    0.00    2.06
  10  -6 -30   -0.00    1.82
  10  -6 -31    2.25    1.91
  10  -6 -32    0.56    1.59
  10  -6 -33    0.00    1.38
  10  -6 -34    0.00    1.47
 -10   7   1   64.21   14.90
  10  -7  -1   64.38   13.00
  10   7  -1   61.60   12.45
 -10   7   2    1.35    3.91
  10  -7  -2    3.15    3.86
  10   7  -2    2.06    3.09
 -10   7   3    6.69    5.41
  10  -7  -3   18.35    6.50
  10   7  -3   13.56    5.72
 -10   7   4   -0.00    3.36
  10  -7  -4   -0.00    3.40
  10   7  -4    0.00    3.11
 -10   7   5   20.13    8.24
  10  -7  -5   28.55    7.93
  10   7  -5   39.08    9.07
 -10   7   6    5.62    4.45
  10  -7  -6    1.52    2.89
  10   7  -6    2.21    2.93
 -10   7   7   16.18    7.27
  10  -7  -7   21.52    7.21
  10   7  -7   22.00    6.92
 -10   7   8    6.91    5.51
  10  -7  -8   11.68    5.00
  10   7  -8   10.59    4.96
 -10   7   9    2.28    3.40
  10  -7  -9    0.00    2.03
  10   7  -9    1.46    3.42
 -10   7  10   -0.00    2.01
  10  -7 -10    0.05    2.81
  10   7 -10   -0.00    3.01
  10  -7 -11    9.42    4.13
  10   7 -11   12.18    5.05
  10  -7 -12    0.00    1.92
  10   7 -12    5.14    3.64
  10  -7 -13   23.25    6.66
  10   7 -13   19.69    6.51
  10  -7 -14    1.08    1.95
  10   7 -14   -0.00    2.49
  10  -7 -15   -0.00    2.33
  10  -7 -16    4.44    2.98
  10  -7 -17   17.73    5.79
  10  -7 -18    3.12    2.72
  10  -7 -19    4.93    3.35
  10  -7 -20   -0.00    1.95
  10  -7 -21    1.81    2.54
  10  -7 -22    3.42    2.60
  10  -7 -23    6.06    3.24
  10  -7 -24   -0.00    2.31
  10  -7 -25   -0.00    2.16
  10  -7 -26   -0.00    2.61
  10  -7 -27    7.62    3.53
  10  -7 -28    6.54    3.24
  10  -7 -29    4.96    2.73
  10  -7 -30    3.32    2.55
  10  -7 -31    2.29    2.28
  10  -7 -32    0.56    1.74
 -10   8   1    1.28    4.63
  10  -8  -1    3.88    3.43
  10   8  -1    0.73    3.29
 -10   8   2    6.44    4.92
  10  -8  -2   -0.00    3.74
  10   8  -2    5.13    3.86
 -10   8   3   35.46   10.49
  10  -8  -3   24.91    8.26
  10   8  -3   46.16   10.11
 -10   8   4   15.24    6.84
  10  -8  -4   11.10    5.61
  10   8  -4   21.73    7.11
 -10   8   5   25.60    9.54
  10  -8  -5   30.71    8.73
  10   8  -5   57.57   10.85
  10  -8  -6    3.38    3.36
  10   8  -6    0.00    1.96
 -10   8   7    3.08    4.66
  10  -8  -7    3.12    3.96
  10   8  -7    4.06    3.25
 -10   8   8    5.77    4.26
  10  -8  -8   -0.00    1.93
  10   8  -8    1.57    3.22
 -10   8   9   -0.00    2.54
  10  -8  -9    3.17    3.24
  10   8  -9    7.42    4.21
 -10   8  10    8.78    5.17
  10  -8 -10    2.62    3.66
  10   8 -10    0.00    2.73
 -10   8  11    4.59    4.83
  10  -8 -11   14.54    5.53
  10   8 -11   23.78    6.79
 -10   8  12   -0.00    2.20
  10  -8 -12    0.11    1.16
  10   8 -12    5.29    4.02
  10  -8 -13    2.35    2.44
  10   8 -13    3.17    3.35
  10  -8 -14    0.85    1.72
  10   8 -14    0.49    2.79
  10  -8 -15   14.33    5.27
  10  -8 -16    0.15    1.44
  10  -8 -17    0.73    2.31
  10  -8 -18   -0.00    1.61
  10  -8 -19    4.23    3.46
  10  -8 -20   -0.00    1.56
  10  -8 -21    5.10    3.31
  10  -8 -22   -0.00    2.70
  10  -8 -23    7.82    3.89
  10  -8 -24    1.85    2.49
  10  -8 -25    0.00    2.11
  10  -8 -26    1.66    2.30
  10  -8 -27    1.47    1.83
  10  -8 -28   -0.00    1.74
  10  -8 -29   -0.00    2.39
 -10   9   1   30.89    9.91
  10  -9  -1   18.57    7.51
  10   9  -1   44.58   10.05
 -10   9   2   10.53    5.79
  10  -9  -2    4.18    3.74
  10   9  -2    0.00    2.20
 -10   9   3   18.08    8.18
  10  -9  -3   14.81    6.71
  10   9  -3   18.04    6.66
 -10   9   4    2.98    3.76
  10  -9  -4   -0.00    2.68
  10   9  -4    0.85    2.77
 -10   9   5    4.18    4.96
  10  -9  -5    8.05    4.63
  10   9  -5   12.62    5.40
 -10   9   6   -0.00    2.90
  10  -9  -6    1.71    3.82
  10   9  -6   -0.00    2.30
 -10   9   7   31.60   10.29
  10  -9  -7   30.30    8.62
  10   9  -7   34.83    9.10
 -10   9   8    2.34    3.39
  10  -9  -8   -0.00    2.94
 -10   9   9    1.32    3.80
  10  -9  -9   11.07    4.79
  10   9  -9    2.23    2.97
 -10   9  10   -0.00    3.44
  10  -9 -10    3.56    3.18
  10   9 -10    4.51    3.86
 -10   9  11   14.70    6.46
  10  -9 -11   25.64    7.52
  10   9 -11    5.27    3.95
  10  -9 -12   -0.00    2.60
  10   9 -12    1.98    3.31
  10  -9 -13   -0.00    2.34
  10   9 -13    8.78    4.91
  10  -9 -14   -0.00    2.23
  10   9 -14    0.78    2.03
  10  -9 -15   -0.00    1.48
  10  -9 -16    0.00    2.64
  10  -9 -17   22.74    7.07
  10  -9 -18    3.19    2.99
  10  -9 -19   -0.00    2.52
  10  -9 -20   -0.00    2.58
  10  -9 -21    3.29    2.59
  10  -9 -22    3.72    2.70
  10  -9 -23    6.44    3.83
  10  -9 -24    4.40    2.86
  10  -9 -25   -0.00    2.23
  10  -9 -26    0.00    2.64
 -10  10   1    0.00    4.28
  10 -10  -1    2.49    4.27
  10  10  -1    3.05    4.06
 -10  10   2   -0.00    1.86
  10 -10  -2    1.53    4.54
  10  10  -2   -0.00    2.12
 -10  10   3   15.75    7.14
  10 -10  -3    4.31    4.22
  10  10  -3    6.39    4.30
 -10  10   4    0.23    3.87
  10 -10  -4   -0.00    2.83
  10  10  -4   -0.00    2.99
 -10  10   5   20.37    8.77
  10 -10  -5   47.11   10.65
  10  10  -5   22.35    7.88
 -10  10   6    3.60    4.49
  10 -10  -6    1.10    2.75
  10  10  -6   -0.00    2.90
 -10  10   7    4.50    4.40
  10 -10  -7    0.00    3.46
  10  10  -7    7.24    4.35
 -10  10   8   -0.00    4.24
  10 -10  -8    0.22    3.00
  10  10  -8    4.70    4.11
 -10  10   9    7.87    5.56
  10 -10  -9   18.46    6.91
  10  10  -9    6.85    4.62
 -10  10  10    1.04    3.66
  10 -10 -10   -0.00    3.18
  10  10 -10    0.00    2.99
 -10  10  11    6.22    4.94
  10 -10 -11    3.90    3.58
  10  10 -11    2.71    3.83
  10  10 -12   -0.00    3.59
  10 -10 -13   19.33    6.76
  10  10 -13   15.82    6.27
  10 -10 -14    4.48    3.68
  10  10 -14    4.76    4.14
  10 -10 -15    5.93    4.16
  10 -10 -16   -0.00    2.20
  10 -10 -17    3.80    3.64
  10 -10 -18    0.63    1.83
  10 -10 -19   10.66    4.98
  10 -10 -20   -0.00    2.53
  10 -10 -21    2.09    3.90
  10 -10 -22   -0.00    2.78
  10 -10 -23    3.98    2.73
 -10  11   1   17.23    8.08
  10 -11  -1    9.13    5.61
  10  11  -1    3.66    4.37
 -10  11   2   -0.00    3.83
  10 -11  -2   -0.00    2.90
  10  11  -2    1.48    3.44
 -10  11   3    8.73    6.22
  10 -11  -3    2.89    3.73
  10  11  -3    9.13    4.95
 -10  11   4    0.60    3.50
  10 -11  -4    3.74    3.78
  10  11  -4    4.34    4.20
 -10  11   5    7.98    5.85
  10 -11  -5    0.00    4.04
  10  11  -5    5.60    4.71
 -10  11   6    4.28    4.64
  10 -11  -6    2.49    4.07
  10  11  -6    0.24    3.03
 -10  11   7   29.30    9.41
  10 -11  -7   28.04    8.91
  10  11  -7   20.71    8.01
 -10  11   8   -0.00    3.87
  10 -11  -8    4.91    3.87
  10  11  -8    3.26    4.54
 -10  11   9    4.11    3.83
  10 -11  -9    2.82    3.70
  10  11  -9   -0.00    4.20
 -10  11  10   -0.00    2.95
  10 -11 -10   -2.07    3.64
  10  11 -10    1.20    2.64
  10 -11 -11    9.03    5.03
  10  11 -11    9.17    5.12
  10 -11 -12    3.62    2.69
  10  11 -12   -0.00    2.66
  10 -11 -13    0.63    2.95
  10  11 -13   10.72    5.52
  10 -11 -14   -0.00    3.02
  10  11 -14   -0.00    2.31
  10 -11 -15   -0.00    2.79
  10 -11 -16    2.73    2.99
  10 -11 -17    9.47    5.02
  10 -11 -18   -0.00    2.78
  10 -11 -19    3.42    3.62
  10 -11 -20    0.11    3.25
 -10  12   1    7.60    6.45
  10 -12  -1   -0.00    3.64
  10  12  -1   -0.00    3.50
 -10  12   2    1.52    4.06
  10 -12  -2    3.70    3.34
  10  12  -2   -0.00    2.63
 -10  12   3   -0.00    4.45
  10 -12  -3    9.87    5.30
  10  12  -3    0.00    3.40
 -10  12   4    2.70    5.00
  10 -12  -4    2.00    3.24
  10  12  -4    0.00    3.30
 -10  12   5   11.32    6.31
  10 -12  -5    4.71    5.38
  10  12  -5    8.12    5.66
 -10  12   6    2.33    3.74
  10 -12  -6   -0.00    2.42
  10  12  -6   -0.00    2.61
 -10  12   7    0.00    4.34
  10 -12  -7   -0.00    3.70
  10  12  -7   -0.00    3.44
 -10  12   8   17.19    7.98
  10 -12  -8    7.38    4.58
  10  12  -8    2.10    3.39
 -10  12   9   27.93    9.22
  10 -12  -9    3.24    4.73
  10  12  -9    6.85    4.81
 -10  12  10    0.42    2.60
  10 -12 -10    0.91    3.22
  10  12 -10   -0.00    2.82
  10 -12 -11   -0.00    3.53
  10  12 -11    5.16    3.72
  10 -12 -12   -0.00    3.69
  10  12 -12    1.28    3.25
  10 -12 -13   -0.00    2.89
  10  12 -13    5.34    4.13
  10 -12 -14    0.00    2.86
  10  12 -14   -0.00    3.27
  10 -12 -15    0.00    3.76
  10 -12 -16    0.00    3.68
  10 -12 -17    2.89    2.93
 -10  13   1   11.91    6.99
  10 -13  -1    2.33    3.95
  10  13  -1   11.79    6.27
 -10  13   2    0.00    3.99
  10 -13  -2    1.71    2.65
  10  13  -2   -0.00    2.78
 -10  13   3   -0.00    3.98
  10 -13  -3    6.51    5.19
  10  13  -3    0.27    3.31
 -10  13   4    6.83    5.06
  10 -13  -4    3.89    4.46
  10  13  -4   -0.00    2.83
 -10  13   5   -0.00    3.59
  10 -13  -5    4.57    4.42
  10  13  -5   -0.00    2.94
 -10  13   6   -0.00    2.36
  10 -13  -6   -0.00    3.12
  10  13  -6    1.62    3.30
 -10  13   7    8.60    6.35
  10 -13  -7    4.77    4.81
  10  13  -7    4.59    4.35
 -10  13   8    0.67    5.00
  10 -13  -8    5.85    5.07
  10  13  -8    0.00    3.38
 -10  13   9    3.59    4.44
  10 -13  -9    3.62    4.84
  10  13  -9    3.43    3.63
 -10  13  10   -0.00    4.01
  10 -13 -10    2.54    4.12
  10  13 -10    0.08    3.42
  10 -13 -11    0.00    3.37
  10  13 -11    2.73    3.72
  10 -13 -12    2.06    3.28
  10  13 -12   -0.00    3.43
  10 -13 -13    7.62    4.84
  10  13 -13   12.09    6.13
  10 -13 -14   -0.00    3.50
 -10  14   1    6.99    5.48
  10 -14  -1   -0.00    3.91
  10  14  -1    3.19    3.90
 -10  14   2    0.00    3.59
  10 -14  -2    2.38    3.89
  10  14  -2   -0.00    3.57
 -10  14   3    3.19    4.97
  10 -14  -3    1.15    4.12
  10  14  -3    2.16    3.70
 -10  14   4   12.76    7.26
  10 -14  -4    2.48    4.50
  10  14  -4   -0.00    3.04
 -10  14   5    0.00    3.37
  10 -14  -5    1.27    3.68
  10  14  -5    3.90    4.25
 -10  14   6    0.00    4.01
  10 -14  -6    2.00    4.76
  10  14  -6    6.89    5.19
 -10  14   7    0.00    3.85
  10 -14  -7    0.86    3.66
  10  14  -7    0.80    3.43
 -10  14   8    0.00    3.48
  10 -14  -8   -0.00    3.29
  10  14  -8   18.20    7.67
 -10  14   9    4.83    4.59
  10 -14  -9    2.73    3.36
  10  14  -9    0.52    2.44
  10 -14 -10    1.47    2.48
  10  14 -10   -0.00    2.94
  10  14 -11    9.84    5.75
  10  14 -12   -0.00    3.30
  10  14 -13   -0.00    3.11
  10 -15  -1    0.00    3.24
 -10  15   2    0.86    2.98
  10 -15  -2    1.96    4.06
 -10  15   3    5.12    4.60
  10 -15  -3    0.00    3.15
 -10  15   4    0.97    3.06
  10 -15  -4   -0.00    3.30
 -10  15   5    0.31    4.31
  10 -15  -5    0.05    2.84
 -10  15   6    1.40    3.94
 -10  15   7    0.28    2.98
 -10  15   8   -0.00    4.50
  10  15  -8   -0.00    3.47
 -10  15   9   -0.00    2.82
  10  15  -9   -0.00    2.83
  10  15 -10    0.00    3.78
  10  15 -11   -0.00    3.95
  10  15 -12    1.92    3.93
  10  15 -13   -0.00    2.76
  10 -16  -1    1.04    4.62
  -9   0   1   10.58    5.56
   9   0  -1   13.65    4.45
  -9   0   2    1.01    2.38
   9   0  -2    2.24    2.54
  -9   0   3  118.54   19.24
   9   0  -3  125.74   17.32
  -9   0   4   -0.00    2.42
   9   0  -4    0.58    1.74
   9   0  -5   31.35    6.97
   9   0  -6    1.36    2.20
   9   0  -6    0.04    2.20
   9   0  -7  111.46   16.29
   9   0  -7  125.13   18.36
   9   0  -7  128.00   17.32
   9   0  -8    2.67    2.24
   9   0  -8   -0.00    2.63
   9   0  -8   -0.00    1.23
   9   0  -9   77.75   11.78
   9   0  -9   70.19   12.59
   9   0  -9   76.22   12.03
   9   0 -10    0.00    1.62
   9   0 -10    0.81    2.01
   9   0 -10    1.49    1.63
   9   0 -11    9.14    3.65
   9   0 -11    7.85    4.02
   9   0 -11   12.01    4.00
   9   0 -12   -0.00    1.05
   9   0 -12    0.53    1.92
   9   0 -12    0.57    1.37
   9   0 -13  107.20   14.77
   9   0 -13  109.27   15.12
   9   0 -14    0.85    1.73
   9   0 -14   -0.00    1.42
   9   0 -15   24.05    5.14
   9   0 -15   18.15    4.65
   9   0 -16   -0.00    1.54
   9   0 -17   19.40    4.60
   9   0 -18    0.73    1.69
   9   0 -19   56.11    8.81
   9   0 -20   -0.00    1.17
  -9   1   1  310.07   42.98
   9  -1  -1  369.00   41.58
   9   1  -1  387.20   41.69
  -9  -1   1  346.71   43.78
  -9   1   2    8.07    4.28
   9  -1  -2   10.25    4.22
   9   1  -2    2.84    2.95
  -9  -1   2    8.51    4.44
  -9   1   3    6.78    4.82
   9  -1  -3    0.48    1.81
   9   1  -3    4.03    2.67
  -9  -1   3   11.27    5.25
  -9   1   4   42.06   10.21
   9  -1  -4   50.14    9.13
   9   1  -4   37.62    8.31
  -9  -1   4   70.07   12.28
   9  -1  -5  102.02   15.31
   9   1  -5  116.31   16.04
   9  -1  -6    0.44    1.67
   9  -1  -6    0.68    1.58
   9   1  -6    0.40    1.63
   9  -1  -7   45.25    8.29
   9  -1  -7   41.01    8.98
   9  -1  -7   35.19    8.00
   9   1  -7   43.46    8.26
   9  -1  -8    2.40    2.41
   9  -1  -8    1.99    2.97
   9  -1  -8    0.00    2.05
   9   1  -8    0.00    2.23
   9   1  -8   -0.00    2.47
   9  -1  -9    7.29    3.49
   9  -1  -9   10.31    4.96
   9  -1  -9   11.30    3.94
   9   1  -9   21.40    5.34
   9   1  -9   11.12    4.78
   9  -1 -10    1.30    1.85
   9  -1 -10    1.43    2.73
   9  -1 -10    0.00    2.16
   9   1 -10   -0.00    1.81
   9   1 -10    0.03    2.08
   9  -1 -11   59.34   10.81
   9  -1 -11   78.06   12.78
   9  -1 -11   80.17   12.13
   9   1 -11   83.72   12.05
   9   1 -11   92.95   13.83
   9  -1 -12    0.67    1.92
   9  -1 -12    9.30    4.01
   9  -1 -12    0.89    1.52
   9   1 -12    5.46    2.76
   9   1 -12    2.43    3.37
   9  -1 -13    3.40    2.33
   9  -1 -13    2.62    2.28
   9   1 -13    2.92    2.24
   9  -1 -14    0.21    1.30
   9  -1 -14    0.96    1.89
   9   1 -14    0.00    1.61
   9  -1 -15   70.50   10.12
   9  -1 -15   49.89    9.39
   9   1 -15   74.95   10.44
   9  -1 -16   12.84    3.96
   9  -1 -17   38.75    7.21
   9  -1 -18    2.34    1.95
   9  -1 -19    3.43    2.38
   9  -1 -20    7.62    2.84
   9  -1 -21   63.40    9.36
   9  -1 -22   -0.00    1.06
   9  -1 -23    3.36    2.10
   9  -1 -24    0.85    1.32
   9  -1 -25    5.92    2.37
   9  -1 -26    0.89    1.24
  -9   2   1   32.14    9.43
   9   2  -1   36.77    8.07
  -9  -2   1   28.98    8.71
  -9   2   2   11.70    6.16
  -9   2   2    5.13    4.40
   9   2  -2    2.72    2.60
  -9  -2   2    7.88    4.65
  -9   2   3  100.24   18.97
   9   2  -3  121.66   17.17
  -9  -2   3  131.34   19.68
  -9   2   4    0.00    3.13
   9   2  -4    4.79    3.17
  -9   2   5    3.88    4.38
   9  -2  -5   12.10    4.43
   9   2  -5   14.98    4.69
  -9   2   6   -0.00    3.12
   9  -2  -6   -0.00    1.70
   9   2  -6    0.11    1.92
  -9   2   7   40.14   10.36
   9  -2  -7   48.98    9.47
   9   2  -7   60.71   10.00
  -9   2   8   26.50    8.11
   9  -2  -8   24.07    6.73
   9  -2  -8   23.60    6.07
   9   2  -8   36.89    7.48
  -9   2   9   25.19    8.44
   9  -2  -9   55.40    9.44
   9  -2  -9   28.28    6.72
   9   2  -9   24.10    6.37
   9   2  -9   49.68    9.69
  -9   2  10    0.91    2.56
   9  -2 -10    1.46    2.16
   9  -2 -10    0.00    1.64
   9  -2 -10    3.24    2.34
   9   2 -10    2.02    2.17
   9   2 -10    0.04    1.95
   9  -2 -11    0.96    1.64
   9  -2 -11    3.47    2.83
   9  -2 -11   -0.00    2.09
   9   2 -11    0.00    2.01
   9   2 -11   -0.00    2.32
   9  -2 -12   14.91    4.38
   9  -2 -12   12.27    4.50
   9  -2 -12   14.53    4.50
   9   2 -12   15.18    4.67
   9   2 -12   12.07    4.80
   9  -2 -13   34.51    6.60
   9  -2 -13   25.57    6.19
   9   2 -13   36.61    6.99
   9  -2 -14   22.13    5.20
   9  -2 -14   25.08    5.71
   9   2 -14   20.80    5.23
   9  -2 -15    8.04    3.18
   9  -2 -15   15.29    4.19
   9   2 -15   11.14    3.85
   9  -2 -16   -0.00    1.46
   9  -2 -17   35.99    6.81
   9  -2 -18   -0.00    1.69
   9  -2 -19   57.90    9.12
   9  -2 -20    5.19    2.47
   9  -2 -21    0.66    1.85
   9  -2 -22    2.26    1.67
   9  -2 -23   24.80    5.10
   9  -2 -24    1.12    1.54
   9  -2 -25    5.95    2.47
   9  -2 -26   -0.00    1.27
   9  -2 -27    0.38    0.96
   9  -2 -28    1.53    1.36
   9  -2 -29    6.62    2.13
   9  -2 -30    1.33    1.39
   9  -2 -31    0.00    0.91
   9   3  -1  202.80   27.47
  -9  -3   1  162.79   25.55
  -9   3   2   45.40   10.99
   9   3  -2   38.26    9.74
  -9  -3   2   33.09    9.16
  -9   3   3    0.00    4.00
   9  -3  -3   -0.00    2.56
   9   3  -3   -0.00    2.75
  -9   3   4   11.85    5.60
   9  -3  -4    8.87    4.00
  -9   3   5   28.39    8.75
   9  -3  -5   36.03    8.14
   9   3  -5   40.98    8.39
  -9   3   6   42.04   10.92
   9  -3  -6   42.87    8.66
   9   3  -6   36.51    8.20
  -9   3   7   22.49    7.83
   9  -3  -7   21.14    5.88
   9   3  -7   16.26    5.15
  -9   3   8    1.42    3.71
   9  -3  -8    4.38    2.86
   9   3  -8    1.95    2.25
  -9   3   9    6.54    4.69
   9  -3  -9    5.62    3.47
   9  -3  -9    3.09    2.96
   9   3  -9   12.75    4.16
  -9   3  10    5.47    4.04
   9  -3 -10    5.25    3.47
   9  -3 -10    3.27    2.66
   9   3 -10    4.03    2.56
  -9   3  11  126.48   19.44
   9  -3 -11  129.91   17.41
   9  -3 -11  100.41   16.13
   9   3 -11  143.94   17.54
   9   3 -11  111.65   18.29
  -9   3  12   22.99    7.20
   9  -3 -12   21.46    5.79
   9  -3 -12   25.69    6.32
   9   3 -12   25.58    6.10
   9   3 -12   21.79    6.90
  -9   3  13   10.91    4.56
   9  -3 -13    9.41    3.83
   9   3 -13    8.38    3.46
  -9   3  14   -0.00    2.81
   9  -3 -14   -0.00    1.44
   9   3 -14   -0.00    2.05
   9  -3 -15   62.69   10.19
   9   3 -15   59.54   10.09
   9  -3 -16   12.13    4.18
   9  -3 -17   25.21    5.66
   9  -3 -18    0.20    1.38
   9  -3 -19    0.71    1.40
   9  -3 -20    2.93    2.59
   9  -3 -21   28.43    5.93
   9  -3 -22    6.09    3.01
   9  -3 -23    7.05    2.83
   9  -3 -24    0.84    1.41
   9  -3 -25    5.83    2.51
   9  -3 -26    2.52    1.90
   9  -3 -27    4.58    2.28
   9  -3 -28    0.47    1.08
   9  -3 -29   -0.00    1.18
   9  -3 -30    1.99    1.32
   9  -3 -31    8.56    2.37
   9  -4  -1    0.00    2.67
   9  -4  -2   58.95   11.34
  -9   4   3   46.08   11.76
   9  -4  -3   57.78   10.78
  -9   4   4   33.44    9.81
   9  -4  -4   49.27   10.00
  -9   4   5   76.19   14.20
   9  -4  -5   46.51   10.12
   9   4  -5   71.51   11.62
  -9   4   6    3.35    4.01
   9  -4  -6   -0.00    2.24
   9   4  -6    0.63    1.91
  -9   4   7   62.31   12.66
   9  -4  -7   50.45   10.27
   9   4  -7   65.22   11.03
  -9   4   8   68.44   13.84
   9  -4  -8   72.54   12.13
   9   4  -8   74.77   12.28
  -9   4   9   45.59   11.25
   9  -4  -9   49.75    9.75
   9   4  -9   64.60   10.61
  -9   4  10    0.49    3.85
   9  -4 -10   -0.00    1.64
   9   4 -10    0.85    1.82
  -9   4  11    4.97    3.67
   9  -4 -11    6.62    3.61
   9  -4 -11    7.83    3.43
   9   4 -11    3.78    3.01
  -9   4  12    2.80    3.62
   9  -4 -12    1.09    1.53
   9   4 -12    1.75    2.38
  -9   4  13   27.18    8.01
   9  -4 -13   40.51    7.81
   9   4 -13   26.90    6.78
  -9   4  14    6.38    4.44
   9  -4 -14    6.00    3.27
   9   4 -14    9.24    3.80
   9  -4 -15   14.86    4.36
   9   4 -15   19.80    5.73
   9  -4 -16    0.27    1.57
   9  -4 -17   16.50    4.76
   9  -4 -18   48.98    8.85
   9  -4 -19   36.25    7.11
   9  -4 -20    2.17    2.23
   9  -4 -21    0.00    1.66
   9  -4 -22    8.06    2.96
   9  -4 -23   21.70    5.12
   9  -4 -24   13.48    3.80
   9  -4 -25    1.21    1.96
   9  -4 -26   -0.00    1.51
   9  -4 -27    2.12    1.94
   9  -4 -28    2.26    1.65
   9  -4 -29    6.02    2.48
   9  -4 -30   -0.00    1.35
   9  -4 -31    2.06    1.54
   9  -4 -32   -0.00    0.95
   9  -5  -1  100.00   16.04
   9   5  -1   93.67   15.27
   9  -5  -2   42.03    9.66
   9  -5  -3    4.51    3.87
   9  -5  -4   63.30   11.96
  -9   5   5   27.28    9.10
   9  -5  -5   41.96    8.96
  -9   5   6   18.85    7.37
   9  -5  -6   41.21    8.45
  -9   5   7   63.94   13.66
   9  -5  -7   85.88   13.53
  -9   5   8    3.45    3.89
   9  -5  -8   -0.00    1.48
   9   5  -8    1.23    2.07
  -9   5   9   -0.00    1.47
   9  -5  -9    0.00    2.52
   9   5  -9    0.70    1.82
  -9   5  10    5.20    4.60
   9  -5 -10    7.39    3.47
   9   5 -10    2.55    2.25
  -9   5  11   37.49    9.56
   9  -5 -11   36.69    8.22
   9   5 -11   53.05    9.67
  -9   5  12   19.53    6.57
   9  -5 -12   31.33    6.87
   9   5 -12   20.37    5.72
  -9   5  13    2.09    2.48
   9  -5 -13   -0.00    1.41
   9   5 -13    2.10    2.63
  -9   5  14   19.14    6.38
   9  -5 -14   18.73    5.28
   9   5 -14   22.33    6.12
   9  -5 -15   12.66    4.85
   9   5 -15   13.45    4.40
   9  -5 -16   21.03    5.75
   9  -5 -17   22.76    6.01
   9  -5 -18    0.00    2.10
   9  -5 -19   -0.00    1.51
   9  -5 -20    9.52    3.72
   9  -5 -21   15.02    4.69
   9  -5 -22   15.21    4.60
   9  -5 -23    5.98    2.92
   9  -5 -24    0.54    1.72
   9  -5 -25    0.31    1.36
   9  -5 -26    5.88    2.74
   9  -5 -27    4.33    2.55
   9  -5 -28   -0.00    1.40
   9  -5 -29    0.18    1.50
   9  -5 -30    0.51    1.36
   9  -5 -31    2.72    1.74
   9  -5 -32    0.47    1.31
   9  -5 -33    4.50    2.30
   9  -5 -34   -0.00    1.00
  -9   6   1    0.00    3.44
   9  -6  -1    1.28    2.54
   9   6  -1    2.49    3.18
  -9   6   2  117.65   18.99
   9  -6  -2   89.65   15.82
   9   6  -2   92.91   15.54
   9  -6  -3   23.33    7.02
   9   6  -3   18.88    6.06
   9  -6  -4   33.62    7.99
   9   6  -4   13.84    5.63
   9  -6  -5   16.17    5.87
   9   6  -5   17.54    5.68
   9  -6  -6    6.58    3.70
   9  -6  -7   22.72    6.43
  -9   6   8   65.50   13.62
   9  -6  -8   63.35   11.82
  -9   6   9    1.47    3.06
   9  -6  -9    5.70    3.76
  -9   6  10    2.48    2.99
   9  -6 -10   -0.00    2.41
  -9   6  11    0.42    2.73
   9  -6 -11   -0.00    3.26
  -9   6  12   11.80    5.34
   9  -6 -12   17.68    5.90
   9   6 -12   27.99    6.95
  -9   6  13    9.86    4.69
   9  -6 -13   10.51    4.23
   9   6 -13    6.61    3.73
   9  -6 -14   28.51    7.18
   9   6 -14   29.77    7.24
   9  -6 -15    3.08    2.65
   9   6 -15    6.83    4.03
   9  -6 -16   -0.00    2.44
   9  -6 -17    5.05    3.39
   9  -6 -18   27.92    6.72
   9  -6 -19   10.31    4.29
   9  -6 -20   -0.00    1.94
   9  -6 -21    5.05    3.38
   9  -6 -22    4.00    2.68
   9  -6 -23    9.95    3.81
   9  -6 -24    5.40    2.69
   9  -6 -25    0.00    1.53
   9  -6 -26    0.55    1.88
   9  -6 -27    0.82    1.56
   9  -6 -28    3.41    2.38
   9  -6 -29    0.68    1.85
   9  -6 -30    1.53    2.01
   9  -6 -31    0.00    2.08
   9  -6 -32    1.93    1.92
   9  -6 -33   -0.00    1.22
   9  -6 -34   -0.00    1.86
   9  -6 -35   -0.00    1.54
  -9   7   1    9.57    5.60
   9  -7  -1   12.88    5.40
   9   7  -1    6.54    4.18
  -9   7   2    4.78    4.30
   9  -7  -2    5.97    4.31
   9   7  -2    5.80    4.23
  -9   7   3   -0.00    2.67
   9  -7  -3    1.10    3.00
   9   7  -3    0.89    2.95
  -9   7   4   23.13    7.80
   9  -7  -4   11.43    5.30
   9   7  -4   19.33    6.25
  -9   7   5    9.47    5.53
   9  -7  -5    8.48    4.18
   9   7  -5    0.00    2.90
  -9   7   6   41.11   10.81
   9  -7  -6   36.08    9.25
   9   7  -6   36.42    8.72
   9  -7  -7   -0.00    2.16
   9   7  -7    2.68    2.71
   9  -7  -8    1.75    3.43
   9   7  -8    7.10    3.70
   9  -7  -9    5.81    3.80
   9   7  -9   14.96    5.18
   9  -7 -10   17.23    6.00
   9  -7 -11    9.19    4.37
  -9   7  12   45.19   11.13
   9  -7 -12   62.05   11.17
  -9   7  13    3.97    3.87
   9  -7 -13    3.76    2.39
   9  -7 -14    3.79    3.38
   9  -7 -15   10.08    4.31
   9  -7 -16   37.19    8.42
   9  -7 -17    0.88    1.35
   9  -7 -18    9.36    4.12
   9  -7 -19    2.02    2.76
   9  -7 -20    5.95    3.41
   9  -7 -21   12.42    4.78
   9  -7 -22    8.59    4.14
   9  -7 -23    1.03    2.25
   9  -7 -24    0.41    1.99
   9  -7 -25    1.26    2.39
   9  -7 -26    6.21    3.74
   9  -7 -27    4.62    2.90
   9  -7 -28   -0.00    1.77
   9  -7 -29   -0.00    1.80
   9  -7 -30    2.79    2.39
   9  -7 -31    0.48    1.72
   9  -7 -32    0.49    1.48
   9  -7 -33    0.00    1.63
   9  -7 -34    0.69    1.98
  -9   8   1   12.23    6.46
   9  -8  -1   11.05    6.00
   9   8  -1   26.94    7.18
  -9   8   2   23.37    8.21
   9  -8  -2   18.78    6.46
   9   8  -2   14.38    5.87
  -9   8   3   -0.00    3.66
   9  -8  -3    0.00    2.62
   9   8  -3   -0.00    2.47
  -9   8   4   47.25   11.44
   9  -8  -4   49.19   10.51
   9   8  -4   31.19    8.49
  -9   8   5    0.00    3.59
   9  -8  -5   -0.00    1.96
   9   8  -5   -0.00    2.55
  -9   8   6    5.24    4.04
   9  -8  -6    2.31    2.52
   9   8  -6    1.37    2.77
  -9   8   7    9.36    5.45
   9  -8  -7   -0.00    2.63
   9   8  -7    1.92    2.49
  -9   8   8   56.96   12.33
   9  -8  -8   50.64   10.92
   9   8  -8   28.73    8.42
  -9   8   9   26.86    7.92
   9  -8  -9    7.79    4.43
   9   8  -9    7.34    4.13
  -9   8  10   14.54    6.88
   9  -8 -10   22.56    7.22
   9   8 -10   19.01    6.16
   9  -8 -11    3.19    3.73
   9   8 -11    0.00    3.02
   9  -8 -12   13.31    5.29
   9   8 -12   18.45    6.10
   9  -8 -13   -0.00    3.68
   9   8 -13    1.17    2.63
   9  -8 -14   25.42    6.57
   9   8 -14    2.93    2.69
   9  -8 -15    1.07    2.29
   9   8 -15    2.07    2.80
   9  -8 -16    1.13    2.18
   9  -8 -17    4.10    3.15
   9  -8 -18   18.91    5.95
   9  -8 -19    4.46    3.20
   9  -8 -20    1.60    1.95
   9  -8 -21    0.42    1.65
   9  -8 -22    1.20    2.40
   9  -8 -23   -0.00    2.08
   9  -8 -24    7.59    3.68
   9  -8 -25    4.88    3.13
   9  -8 -26    1.32    2.57
   9  -8 -27    0.63    1.86
   9  -8 -28    1.19    1.88
   9  -8 -29    3.40    2.51
   9  -8 -30    0.00    1.88
   9  -8 -31   -0.00    2.01
   9  -8 -32   -0.00    1.85
  -9   9   1    0.07    2.07
   9  -9  -1    1.05    3.25
   9   9  -1   -0.00    3.06
  -9   9   2   35.58    9.97
   9  -9  -2   10.56    5.56
   9   9  -2   20.61    6.44
  -9   9   3    1.60    6.04
   9  -9  -3    5.83    4.15
   9   9  -3    0.00    3.29
  -9   9   4    7.92    5.52
   9  -9  -4    1.82    3.54
   9   9  -4   13.15    5.55
  -9   9   5   -0.00    2.80
   9  -9  -5   -0.00    2.91
   9   9  -5    0.62    2.60
  -9   9   6   49.11   12.52
   9  -9  -6   60.52   12.47
   9   9  -6   57.87   11.74
  -9   9   7   -0.00    3.38
   9  -9  -7    0.00    3.03
   9   9  -7    0.45    2.63
  -9   9   8    8.04    5.28
   9  -9  -8   -0.00    2.56
   9   9  -8    2.93    3.39
  -9   9   9    0.63    2.49
   9  -9  -9   -0.00    3.52
   9   9  -9   -0.00    3.40
  -9   9  10    5.83    4.13
   9  -9 -10    9.11    4.65
   9   9 -10    6.23    3.88
  -9   9  11   -0.00    3.53
   9  -9 -11   -0.00    1.87
   9   9 -11    0.65    2.09
  -9   9  12   27.33    8.46
   9  -9 -12   18.19    6.48
   9   9 -12   21.96    6.92
  -9   9  13    0.50    2.21
   9  -9 -13    4.10    3.81
   9   9 -13    2.91    3.37
   9  -9 -14    0.15    2.72
   9   9 -14    2.83    3.07
   9  -9 -15    3.72    2.86
   9   9 -15    2.32    3.04
   9  -9 -16   21.95    7.07
   9  -9 -17    1.05    2.94
   9  -9 -18    5.40    3.49
   9  -9 -19   -0.00    1.53
   9  -9 -20    6.57    4.32
   9  -9 -21    0.00    1.86
   9  -9 -22    7.48    4.19
   9  -9 -23    1.59    2.35
   9  -9 -24   -0.00    2.25
   9  -9 -25    4.97    3.31
   9  -9 -26    5.74    3.76
   9  -9 -27    2.77    3.22
   9  -9 -28    4.86    3.40
   9  -9 -29    0.20    2.42
  -9  10   1    4.50    4.91
   9 -10  -1    2.96    3.80
   9  10  -1    5.03    4.33
  -9  10   2   12.52    6.71
   9 -10  -2   14.76    6.34
   9  10  -2   13.73    6.10
  -9  10   3    4.16    4.58
   9 -10  -3   -0.00    2.37
   9  10  -3    1.62    2.87
  -9  10   4   48.74   11.61
   9 -10  -4   17.91    7.71
   9  10  -4   29.25    8.55
  -9  10   5    3.64    4.23
   9 -10  -5   -0.00    1.46
   9  10  -5   -0.00    3.38
  -9  10   6    0.00    3.00
   9 -10  -6    3.44    3.85
   9  10  -6    0.00    2.34
  -9  10   7    2.62    4.41
   9 -10  -7    0.00    3.03
   9  10  -7    1.12    2.45
  -9  10   8   15.04    6.81
   9 -10  -8   21.69    7.17
   9  10  -8    9.66    5.09
  -9  10   9    4.68    4.47
   9 -10  -9    2.77    3.33
   9  10  -9    5.25    3.69
  -9  10  10    0.00    2.70
   9 -10 -10    7.82    4.57
   9  10 -10    9.48    5.04
  -9  10  11    6.28    4.82
   9 -10 -11    2.24    2.82
   9  10 -11    1.76    3.05
  -9  10  12    4.54    4.40
   9 -10 -12    6.45    4.44
   9  10 -12    2.92    3.46
   9 -10 -13   -0.00    3.15
   9  10 -13    0.26    2.42
   9 -10 -14   13.45    5.55
   9  10 -14    7.50    5.10
   9 -10 -15   -0.00    2.90
   9  10 -15    4.78    3.30
   9 -10 -16    1.04    2.35
   9 -10 -17    0.00    3.21
   9 -10 -18   12.31    5.32
   9 -10 -19    0.11    1.51
   9 -10 -20    1.57    3.50
   9 -10 -21    3.16    2.86
   9 -10 -22    4.19    3.48
   9 -10 -23   -0.00    3.49
   9 -10 -24    3.83    3.50
   9 -10 -25   -0.00    2.95
   9 -10 -26   -0.00    2.26
  -9  11   1   -0.00    4.01
   9 -11  -1   -0.00    2.49
   9  11  -1    0.00    3.35
  -9  11   2   12.94    7.56
   9 -11  -2   23.76    8.30
   9  11  -2   29.39    8.44
  -9  11   3    2.33    2.73
   9 -11  -3   -0.00    3.59
   9  11  -3    0.00    2.90
  -9  11   4    8.19    5.40
   9 -11  -4    5.06    4.54
   9  11  -4   24.95    7.50
  -9  11   5    3.99    4.43
   9 -11  -5    4.04    3.96
   9  11  -5    0.62    2.71
  -9  11   6   10.37    7.12
   9 -11  -6   33.66    9.08
   9  11  -6    9.06    4.70
  -9  11   7   -0.00    3.38
   9 -11  -7   -0.00    3.02
   9  11  -7    0.42    2.74
  -9  11   8   -0.00    3.26
   9 -11  -8    1.17    3.71
   9  11  -8   -0.00    2.23
  -9  11   9    3.28    4.62
   9 -11  -9   -0.00    2.31
   9  11  -9    0.00    2.66
  -9  11  10   14.81    6.87
   9 -11 -10    9.74    5.55
   9  11 -10   12.19    5.71
  -9  11  11    4.71    3.84
   9 -11 -11    1.81    2.98
   9  11 -11    9.97    5.28
  -9  11  12    4.14    4.69
   9 -11 -12    5.78    4.36
   9  11 -12    6.78    4.59
   9  11 -13    0.53    2.95
   9 -11 -14   -0.00    2.89
   9  11 -14    0.00    3.09
   9 -11 -15   -0.00    2.32
   9  11 -15    5.16    3.84
   9 -11 -16   18.87    7.40
   9 -11 -17    3.75    3.12
   9 -11 -18   -0.00    2.74
   9 -11 -19   -0.00    2.22
   9 -11 -20   13.65    5.83
   9 -11 -21    0.00    2.40
   9 -11 -22    0.87    2.68
   9 -11 -23    0.93    3.24
   9 -11 -24   -0.00    2.50
  -9  12   1    5.20    4.76
   9 -12  -1    0.62    2.85
   9  12  -1    5.63    4.68
  -9  12   2    2.37    2.75
   9 -12  -2    0.26    1.99
   9  12  -2    1.69    3.07
  -9  12   3    0.84    3.82
   9 -12  -3    4.13    4.23
   9  12  -3    1.39    3.43
  -9  12   4    6.86    5.74
   9 -12  -4   13.89    6.52
   9  12  -4   18.33    7.47
  -9  12   5    0.92    4.15
   9 -12  -5   -0.00    1.93
   9  12  -5    2.56    3.37
  -9  12   6   -0.00    3.67
   9 -12  -6    0.17    3.29
   9  12  -6    3.99    3.79
  -9  12   7    0.00    3.19
   9 -12  -7   -0.00    3.07
   9  12  -7   -0.00    3.39
  -9  12   8   10.07    5.54
   9 -12  -8   11.40    6.70
   9  12  -8   35.09    9.23
  -9  12   9   -0.00    3.72
   9 -12  -9   -0.00    3.60
   9  12  -9    0.52    2.81
  -9  12  10    1.78    4.45
   9 -12 -10    0.64    3.54
   9  12 -10    4.66    5.04
  -9  12  11    3.99    5.32
   9 -12 -11    4.77    3.56
   9  12 -11   -0.00    2.89
  -9  12  12    5.64    4.61
   9 -12 -12    3.96    4.05
   9  12 -12    0.00    3.98
   9 -12 -13    0.00    2.52
   9  12 -13   -0.00    2.33
   9 -12 -14    3.11    3.55
   9  12 -14    5.46    4.59
   9 -12 -15    0.15    2.10
   9  12 -15    0.17    2.20
   9 -12 -16    2.84    3.60
   9 -12 -17   -0.00    3.41
   9 -12 -18    1.90    3.03
   9 -12 -19   -0.00    2.53
   9 -12 -20    3.62    4.03
  -9  13   1   16.43    7.45
   9 -13  -1    2.53    4.09
   9  13  -1   -0.00    4.28
  -9  13   2    1.80    3.98
   9 -13  -2   -0.00    3.60
   9  13  -2   -0.00    4.08
  -9  13   3   -0.00    3.88
   9 -13  -3    6.27    4.48
   9  13  -3    0.00    2.76
  -9  13   4    0.00    3.07
   9 -13  -4    1.34    2.14
   9  13  -4   -0.00    3.89
  -9  13   5    1.22    2.98
   9 -13  -5    0.00    2.83
   9  13  -5    5.52    5.12
  -9  13   6    6.17    5.38
   9 -13  -6   26.85    8.10
   9  13  -6    6.95    4.24
  -9  13   7    1.83    3.82
   9 -13  -7    5.37    3.92
   9  13  -7    1.70    3.29
  -9  13   8    6.12    5.05
   9 -13  -8    1.93    2.92
   9  13  -8    0.00    3.26
  -9  13   9    5.26    5.29
   9 -13  -9    3.56    3.35
   9  13  -9    3.77    4.22
  -9  13  10   14.51    6.67
   9 -13 -10    7.33    4.46
   9  13 -10    3.94    4.53
  -9  13  11   -0.00    3.29
   9 -13 -11   -0.00    2.74
   9  13 -11   -0.00    3.86
   9 -13 -12    9.31    5.27
   9  13 -12    4.13    4.54
   9 -13 -13   -0.00    2.64
   9  13 -13   -0.00    2.79
   9 -13 -14    0.59    3.17
   9  13 -14   -0.00    2.88
   9 -13 -15    1.89    3.75
   9  13 -15   -0.00    3.70
   9 -13 -16    5.93    4.91
   9 -13 -17    0.11    2.37
  -9  14   1    1.26    4.37
   9 -14  -1   -0.00    3.60
   9  14  -1   -0.00    2.78
  -9  14   2    2.82    4.11
   9 -14  -2    7.09    4.60
   9  14  -2    3.24    3.89
  -9  14   3    4.95    4.36
   9 -14  -3    0.00    3.02
   9  14  -3    7.79    5.21
  -9  14   4    1.99    4.94
   9 -14  -4    2.06    3.35
   9  14  -4    2.35    5.19
  -9  14   5   -0.00    3.29
   9 -14  -5    9.09    4.92
   9  14  -5   -0.00    3.17
  -9  14   6    3.04    4.80
   9 -14  -6   -0.00    3.24
   9  14  -6   -0.00    3.16
  -9  14   7   -0.00    3.19
   9 -14  -7    5.28    5.44
   9  14  -7   -0.00    3.42
  -9  14   8    2.38    5.66
   9 -14  -8    1.32    3.60
   9  14  -8    1.06    3.14
  -9  14   9    2.90    3.54
   9 -14  -9    1.10    2.44
   9  14  -9    4.08    4.17
  -9  14  10    4.84    4.85
   9 -14 -10    7.96    5.02
   9  14 -10    6.27    4.86
  -9  14  11   -0.00    3.72
   9 -14 -11   -0.00    3.14
   9  14 -11    1.14    2.41
   9 -14 -12   -3.14    5.08
   9  14 -12    1.83    3.40
   9 -14 -13    0.00    2.68
   9  14 -13    3.71    4.56
   9 -14 -14    0.00    2.36
   9  14 -14    6.49    5.61
   9  14 -15    0.00    3.57
  -9  15   1   -0.00    4.19
   9 -15  -1   -0.00    3.12
   9  15  -1    1.97    4.65
  -9  15   2    1.28    4.10
   9 -15  -2    4.95    5.09
   9  15  -2    4.99    4.91
  -9  15   3   -0.00    4.43
   9 -15  -3    1.87    2.59
   9  15  -3   -0.00    4.12
  -9  15   4   -0.00    3.75
   9 -15  -4   -0.00    3.85
   9  15  -4    0.00    2.98
  -9  15   5    0.00    4.14
   9 -15  -5   -0.00    3.79
   9  15  -5    4.30    4.46
  -9  15   6    0.00    4.00
   9 -15  -6    0.00    3.42
   9  15  -6    0.00    4.23
  -9  15   7    4.84    4.99
   9 -15  -7   -0.00    3.45
   9  15  -7    3.19    5.86
  -9  15   8    2.02    4.23
   9 -15  -8   -0.00    3.18
   9  15  -8    0.00    4.19
  -9  15   9   -0.00    4.17
   9 -15  -9   -0.00    3.04
   9  15  -9   -0.00    4.23
  -9  15  10   -0.00    3.11
   9 -15 -10   -0.00    3.81
   9  15 -10   -0.00    3.25
   9  15 -11    7.05    5.19
   9  15 -12   -0.00    3.97
   9  15 -13    0.00    4.09
   9  15 -14    3.82    4.30
   9 -16  -1   -0.00    1.94
   9 -16  -2   -0.00    3.14
   9 -16  -3    3.16    3.53
  -9  16   4   -0.00    4.22
   9 -16  -4    0.10    2.30
  -9  16   5    0.60    3.90
   9 -16  -5    5.61    5.10
  -9  16   6    2.60    5.02
   9 -16  -6    9.34    5.74
  -9  16   7   -0.00    3.58
  -9  16   8   -0.00    5.29
  -9  16   9   -0.00    1.89
  -9  16  10    4.22    4.33
  -8   0   1   -0.00    2.67
   8   0  -1    3.68    2.49
   8   0  -1    0.26    1.64
  -8   0   2  380.98   49.39
   8   0  -2  462.64   48.29
   8   0  -2  442.19   49.98
   8   0  -2  434.12   48.62
  -8   0   3    4.26    3.64
   8   0  -3    3.68    2.44
   8   0  -3    0.32    2.60
   8   0  -3    0.00    1.77
  -8   0   4   54.09   10.34
   8   0  -4   52.85    8.85
   8   0  -4   44.03    9.53
   8   0  -4   46.69    8.99
   8   0  -5   -0.00    1.36
   8   0  -5    1.82    2.40
   8   0  -5   -0.00    1.35
   8   0  -6   61.59   10.21
   8   0  -6   89.55   13.03
   8   0  -6   59.27   10.49
  -8   0   7   -0.00    1.51
   8   0  -7   -0.00    1.93
   8   0  -7    0.00    2.54
   8   0  -7    2.72    2.46
  -8   0   8  151.61   21.18
   8   0  -8  160.58   20.49
   8   0  -8  194.60   22.89
  -8   0   9   -0.00    1.68
   8   0  -9    2.28    2.29
   8   0  -9    1.11    1.86
  -8   0  10    0.78    1.43
   8   0 -10   -0.00    1.45
   8   0 -10    3.35    2.62
  -8   0  11   -0.00    1.31
   8   0 -11    0.77    1.46
   8   0 -11   -0.00    1.92
  -8   0  12  144.07   17.48
   8   0 -12  150.41   18.01
   8   0 -12  132.16   18.70
  -8   0  13   -0.00    1.14
   8   0 -13   -0.00    1.33
   8   0 -13    0.01    1.57
  -8   0  14   53.50    7.48
   8   0 -14   66.04    9.21
   8   0 -14   57.92    9.70
  -8   0  15    0.40    0.58
   8   0 -15   -0.00    1.12
   8   0 -15    0.00    1.41
   8   0 -16    2.61    1.58
   8   0 -16    3.87    2.07
   8   0 -17    0.19    1.45
   8   0 -18   58.33    8.66
   8   0 -19    0.09    1.04
   8   0 -20    6.45    2.45
   8   0 -21   -0.00    1.30
  -8   1   1   51.00   11.25
  -8   1   1   49.29   10.64
   8  -1  -1   27.39    7.57
   8   1  -1   78.08   10.61
   8   1  -1   41.75    8.60
  -8  -1   1   53.14   10.82
  -8   1   2    9.21    4.92
  -8   1   2    5.11    3.47
   8  -1  -2    0.00    2.72
   8  -1  -2    0.04    1.84
   8   1  -2    4.67    2.64
   8   1  -2    7.78    3.66
  -8  -1   2   -0.00    1.88
  -8   1   3    1.00    3.04
  -8   1   3    6.21    3.78
   8  -1  -3    3.29    2.46
   8  -1  -3    4.36    3.19
   8  -1  -3    8.64    3.51
   8   1  -3    7.45    2.97
   8   1  -3    7.94    4.36
   8   1  -3    8.13    3.43
  -8  -1   3    2.66    3.57
  -8   1   4   33.51    9.18
  -8   1   4   23.28    6.86
   8  -1  -4   23.83    5.97
   8  -1  -4   36.48    8.05
   8  -1  -4   33.63    7.11
   8   1  -4   33.61    6.84
   8   1  -4   32.91    8.12
   8   1  -4   42.21    7.91
  -8  -1   4   28.55    7.54
   8  -1  -5    5.54    2.72
   8  -1  -5    0.90    2.56
   8  -1  -5    0.49    1.98
   8   1  -5    6.37    2.81
   8   1  -5    4.08    3.11
   8   1  -5   -0.00    1.77
  -8   1   6   61.95   11.56
   8  -1  -6   65.42   10.68
   8  -1  -6   76.72   12.44
   8  -1  -6   61.95   10.76
   8   1  -6   70.38   10.98
   8   1  -6   82.24   13.22
   8   1  -6   75.24   11.39
  -8   1   7    3.13    2.79
   8  -1  -7    3.77    2.36
   8  -1  -7   10.85    4.26
   8   1  -7    6.90    3.00
   8   1  -7    0.19    2.54
  -8  -1   7    1.91    2.41
  -8   1   8    6.44    3.14
   8  -1  -8   -0.00    1.13
   8  -1  -8    6.24    3.62
   8   1  -8    4.61    2.76
   8   1  -8    5.72    3.31
  -8  -1   8    2.80    1.94
  -8   1   9   11.08    4.22
   8  -1  -9    4.05    2.65
   8  -1  -9    8.49    3.73
   8   1  -9   19.44    4.65
   8   1  -9   13.42    4.75
  -8  -1   9   12.78    4.21
  -8   1  10  139.65   16.56
   8  -1 -10  127.51   15.64
   8  -1 -10  112.92   16.36
   8   1 -10  103.31   15.20
   8   1 -10  108.25   16.65
  -8  -1  10  111.40   15.58
  -8   1  11    3.36    2.22
   8  -1 -11    5.94    2.65
   8  -1 -11   13.20    4.43
   8   1 -11    3.86    2.43
   8   1 -11    7.38    3.90
   8   1 -11    1.81    2.68
  -8  -1  11    4.91    2.68
  -8   1  12    8.56    2.84
   8  -1 -12    7.71    2.85
   8  -1 -12    5.28    2.99
   8   1 -12    5.97    2.60
   8   1 -12    3.49    2.90
   8   1 -12   10.75    4.21
  -8  -1  12   10.80    3.28
  -8   1  13    1.72    1.47
   8  -1 -13    1.06    1.32
   8  -1 -13    2.36    2.62
   8   1 -13    1.65    1.39
   8   1 -13   -0.00    1.72
   8   1 -13   -0.00    2.36
  -8  -1  13   -0.00    1.44
  -8   1  14   55.62    7.57
   8  -1 -14   40.38    7.97
   8  -1 -14   83.17   10.63
   8  -1 -14   59.58    9.10
   8   1 -14   60.28    9.03
   8   1 -14   64.25   10.33
   8   1 -14   49.68   10.01
  -8  -1  14   68.33    8.23
  -8   1  15   31.92    4.05
   8  -1 -15   49.62    6.92
   8  -1 -15   38.50    6.62
   8   1 -15   36.58    6.38
  -8  -1  15   33.59    4.73
   8  -1 -16   74.48    9.43
   8  -1 -16   55.67    9.07
   8   1 -16   60.43    9.10
   8  -1 -17    3.10    2.20
   8  -1 -18    0.00    1.10
   8  -1 -19    5.04    2.23
   8  -1 -20   17.99    4.02
   8  -1 -21    0.10    1.02
   8  -1 -22   50.38    7.41
   8  -1 -23   -0.00    1.19
   8  -1 -24    6.55    2.12
   8  -1 -25   -0.00    1.08
   8  -1 -26    9.87    2.39
   8  -1 -27    0.92    0.96
  -8   2   1    2.36    3.55
   8  -2  -1    3.61    2.84
   8   2  -1   -0.00    1.93
  -8  -2   1    2.14    2.62
  -8   2   2   61.42   12.57
   8  -2  -2   42.29    9.12
   8   2  -2   56.45    9.66
  -8  -2   2   50.38   10.59
  -8   2   3    6.86    4.83
   8  -2  -3   10.43    4.72
   8  -2  -3    8.12    3.53
   8   2  -3    9.27    3.74
   8   2  -3    5.61    3.67
  -8  -2   3   19.10    6.22
  -8   2   4   27.73    8.15
  -8   2   4   30.27    7.73
   8  -2  -4   15.00    5.75
   8  -2  -4   32.61    7.04
   8   2  -4   27.78    6.43
   8   2  -4   43.35    9.11
   8   2  -4   36.53    8.74
  -8  -2   4   35.50    8.19
  -8   2   5    7.04    4.45
   8  -2  -5    7.04    3.78
   8  -2  -5    2.14    2.11
   8   2  -5    4.58    3.02
   8   2  -5    2.27    3.06
   8   2  -5   15.59    5.11
  -8   2   6   68.30   13.39
   8  -2  -6   70.80   12.19
   8   2  -6   67.47   11.24
   8   2  -6   83.17   13.85
   8   2  -6   79.84   13.55
  -8   2   7   35.14    8.40
  -8   2   7   29.31    7.09
   8  -2  -7   31.91    7.27
   8   2  -7   18.57    5.44
   8   2  -7   21.88    6.96
   8   2  -7   39.47    8.43
  -8  -2   7   35.17    7.67
  -8   2   8   95.10   15.48
  -8   2   8   87.18   13.84
   8  -2  -8   83.66   13.60
   8   2  -8   98.76   13.42
   8   2  -8   98.10   15.40
   8   2  -8   91.26   15.04
  -8  -2   8   81.02   13.48
  -8   2   9    5.00    3.70
  -8   2   9    4.87    2.84
   8  -2  -9    8.79    3.65
   8   2  -9    5.90    2.69
   8   2  -9   11.50    4.55
  -8  -2   9    3.22    2.52
  -8   2  10    3.00    3.01
  -8   2  10   -0.00    1.49
   8  -2 -10    1.75    2.15
   8   2 -10    1.31    1.74
   8   2 -10   -0.00    2.17
  -8  -2  10    2.47    1.90
  -8   2  11    6.03    4.03
  -8   2  11    2.77    2.16
   8  -2 -11    0.79    2.21
   8   2 -11    0.80    1.71
   8   2 -11    1.17    3.14
   8   2 -11    2.58    2.27
  -8  -2  11   -0.00    2.10
  -8   2  12   39.31    8.97
  -8   2  12   47.11    7.89
   8  -2 -12   39.75    7.93
   8   2 -12   43.43    7.91
   8   2 -12   68.79   11.06
   8   2 -12   60.84   10.33
  -8   2  13   22.13    6.53
  -8   2  13   30.08    5.51
   8  -2 -13   29.60    5.85
   8  -2 -13   26.17    6.17
   8  -2 -13   33.86    6.31
   8   2 -13   40.92    6.90
   8   2 -13   29.11    7.37
   8   2 -13   31.58    7.49
  -8   2  14   20.27    4.10
   8  -2 -14   22.46    4.88
   8  -2 -14   22.64    5.33
   8  -2 -14   23.31    5.15
   8   2 -14   28.53    5.69
   8   2 -14   45.08    8.29
  -8   2  15   16.43    2.83
   8  -2 -15   22.62    4.61
   8  -2 -15   17.94    4.58
   8   2 -15   27.84    5.26
   8  -2 -16   29.66    5.46
   8  -2 -16   19.41    5.23
   8   2 -16   27.02    5.73
  -8  -2  16   36.11    4.25
   8  -2 -17   13.47    3.71
   8  -2 -18  102.97   13.44
   8  -2 -19    6.73    2.42
   8  -2 -20    0.00    1.22
   8  -2 -21    0.49    1.20
   8  -2 -22   25.15    4.76
   8  -2 -23    0.49    1.20
   8  -2 -24    7.47    2.44
   8  -2 -25    0.74    1.03
   8  -2 -26   -0.00    0.96
   8  -2 -27   -0.00    1.11
   8  -2 -28   15.05    2.91
   8  -2 -29    2.64    1.26
   8  -2 -30    2.00    1.09
  -8   3   1   69.45   14.30
   8  -3  -1  105.62   14.50
   8   3  -1   87.10   13.32
   8   3  -1   61.77   13.35
  -8  -3   1   85.53   14.96
  -8   3   2   -0.00    2.85
   8  -3  -2    2.01    2.03
   8   3  -2    0.00    1.78
   8   3  -2   -0.00    2.31
  -8  -3   2    6.06    4.05
  -8   3   3   60.36   11.63
   8  -3  -3   32.92    7.71
   8   3  -3   52.76    9.15
   8   3  -3   33.27    8.95
  -8  -3   3   43.62    9.45
  -8   3   4   91.05   16.21
   8  -3  -4   93.02   14.69
   8   3  -4  107.02   14.68
   8   3  -4   80.13   15.14
  -8  -3   4   95.07   15.45
  -8   3   5    5.57    4.24
   8  -3  -5   17.94    5.53
   8   3  -5    7.14    3.41
   8   3  -5   15.92    5.90
  -8  -3   5   16.38    4.34
  -8  -3   5   13.12    4.93
  -8   3   6   27.73    7.63
   8  -3  -6   43.15    8.01
   8   3  -6   24.37    6.06
   8   3  -6   22.19    6.77
  -8  -3   6   32.68    6.46
  -8   3   7   19.67    6.52
   8  -3  -7   13.02    4.50
   8   3  -7   12.65    4.22
   8   3  -7   23.82    6.60
  -8  -3   7   10.64    3.75
  -8   3   8    0.00    2.38
  -8   3   8    9.81    3.88
   8  -3  -8    1.96    2.12
   8   3  -8    7.38    3.26
   8   3  -8    5.71    3.61
  -8  -3   8    1.86    1.98
  -8  -3   8    6.96    3.94
  -8   3   9    3.76    2.84
  -8   3   9    0.00    2.30
   8  -3  -9    4.16    2.49
   8   3  -9    3.51    2.42
   8   3  -9    3.61    2.61
  -8  -3   9    0.57    1.27
  -8  -3   9    1.06    2.09
  -8   3  10   66.58   12.93
   8  -3 -10   99.36   13.00
   8   3 -10   59.42   10.95
  -8  -3  10   91.09   11.85
  -8   3  11   71.07   12.66
   8  -3 -11   57.30   10.47
   8  -3 -11   65.01   11.02
   8   3 -11   79.13   11.39
  -8  -3  11   86.70   11.25
  -8   3  12    0.02    2.09
   8  -3 -12    0.65    1.81
   8  -3 -12    0.00    1.68
   8   3 -12    0.00    1.99
  -8  -3  12   -0.00    1.54
  -8   3  13    4.33    3.39
   8  -3 -13   10.12    3.44
   8  -3 -13    4.79    2.87
   8   3 -13   10.84    3.74
  -8  -3  13    6.42    2.71
  -8   3  14   15.04    5.34
   8  -3 -14    7.82    3.56
   8  -3 -14   17.71    4.39
   8   3 -14   18.16    4.63
  -8  -3  14   26.72    5.05
  -8   3  15   23.21    6.52
   8  -3 -15   28.15    5.91
   8   3 -15   28.99    6.01
   8  -3 -16   74.99   11.00
   8   3 -16   71.95   10.85
   8  -3 -17    2.19    1.99
   8   3 -17    0.00    1.32
   8  -3 -18    7.52    3.02
   8  -3 -19   15.89    4.13
   8  -3 -20   55.90    8.68
   8  -3 -21    3.21    1.90
   8  -3 -22    7.60    2.65
   8  -3 -23    0.00    1.50
   8  -3 -24   17.48    4.00
   8  -3 -25   10.69    2.96
   8  -3 -26    5.58    2.23
   8  -3 -27    0.70    1.02
   8  -3 -28    0.53    1.18
   8  -3 -29    0.67    1.07
   8  -3 -30    4.54    1.66
   8  -3 -31    0.54    1.05
  -8   4   1   61.86   12.94
   8  -4  -1   48.80   10.53
   8   4  -1   73.38   11.67
   8   4  -1   66.73   13.03
  -8  -4   1   70.44   13.15
  -8   4   2   20.66    7.16
   8   4  -2    9.13    4.31
   8   4  -2   18.77    6.72
  -8  -4   2   38.77    9.01
  -8   4   3   11.82    5.32
   8   4  -3    5.25    3.62
   8   4  -3   15.80    6.06
  -8  -4   3   17.82    6.38
  -8   4   4   84.50   15.98
   8   4  -4  125.55   16.01
   8   4  -4  103.00   17.02
  -8  -4   4   83.70   15.40
  -8   4   5    8.12    4.05
   8   4  -5   11.04    4.23
   8   4  -5    8.51    4.84
  -8  -4   5    6.77    3.98
  -8   4   6   34.01    8.93
   8   4  -6   40.94    8.16
   8   4  -6   47.34   10.20
  -8  -4   6   39.38    8.83
  -8   4   7   39.95   10.76
   8  -4  -7   75.15   11.45
   8   4  -7   64.26   10.81
   8   4  -7   86.35   14.01
  -8   4   8   41.48    9.01
   8  -4  -8   28.80    6.73
   8   4  -8   32.21    7.03
   8   4  -8   34.93    9.21
  -8  -4   8   22.25    5.59
  -8   4   9   11.60    4.81
   8  -4  -9   10.68    3.79
   8  -4  -9    2.75    2.39
   8   4  -9   13.18    4.24
  -8  -4   9    5.00    2.57
  -8   4  10    7.64    4.23
   8  -4 -10    0.00    1.71
   8  -4 -10    2.23    3.05
   8   4 -10   -0.00    1.32
  -8  -4  10    4.26    2.27
  -8   4  11    7.37    4.32
   8  -4 -11   11.84    3.98
   8  -4 -11   12.74    4.27
   8   4 -11    9.65    3.49
  -8  -4  11    9.81    3.28
  -8   4  12   89.38   14.21
   8  -4 -12   93.84   12.79
   8  -4 -12   62.96   11.65
   8   4 -12   79.05   12.33
  -8  -4  12   92.26   12.28
  -8   4  13   17.03    5.54
   8  -4 -13   15.50    4.67
   8  -4 -13   14.68    4.52
   8   4 -13   13.59    4.49
  -8  -4  13   18.08    4.37
  -8   4  14   33.98    7.95
   8  -4 -14   24.31    6.16
   8   4 -14   40.11    7.38
  -8  -4  14   36.96    6.63
  -8   4  15    2.59    2.81
   8  -4 -15   -0.00    1.17
   8   4 -15   -0.00    1.77
   8  -4 -16   19.11    4.97
   8   4 -16   19.29    5.04
   8  -4 -17   10.52    3.78
   8   4 -17   12.21    4.07
   8  -4 -18   52.37    8.90
   8  -4 -19    1.89    1.81
   8  -4 -20    8.79    3.20
   8  -4 -21   -0.00    1.35
   8  -4 -22   14.10    3.95
   8  -4 -23    7.35    2.86
   8  -4 -24    2.86    1.76
   8  -4 -25    1.65    1.52
   8  -4 -26    0.00    1.15
   8  -4 -27    0.64    1.35
   8  -4 -28    8.16    2.61
   8  -4 -29    6.01    2.39
   8  -4 -30    1.30    1.40
   8  -4 -31   -0.00    1.15
   8  -4 -32    2.72    1.52
   8  -4 -33    5.70    2.05
  -8   5   1   38.76    9.58
   8   5  -1   28.09    8.48
  -8  -5   1   28.24    8.45
  -8   5   2    7.99    5.18
   8   5  -2   13.53    4.79
   8   5  -2   13.78    6.10
  -8  -5   2   23.26    7.27
  -8   5   3   60.58   12.84
   8   5  -3   58.45   10.78
   8   5  -3   66.25   13.17
  -8  -5   3   53.79   11.69
  -8   5   4   10.09    5.17
   8   5  -4   13.21    4.57
   8   5  -4   20.77    6.93
  -8  -5   4   10.89    5.53
  -8   5   5   47.16   11.04
   8   5  -5   68.62   10.74
   8   5  -5   37.77   10.28
  -8   5   6   55.05   12.02
   8  -5  -6   62.50   11.44
   8   5  -6   77.61   11.99
  -8   5   7    3.52    3.26
   8  -5  -7    4.43    3.70
   8   5  -7    3.50    3.02
  -8   5   8    8.86    4.56
   8  -5  -8    7.15    3.99
   8   5  -8    7.71    3.51
  -8   5   9    6.76    3.97
   8  -5  -9   10.68    4.18
   8  -5  -9    7.55    3.67
   8   5  -9    9.89    3.96
  -8   5  10  125.62   19.81
   8  -5 -10  132.22   18.01
   8  -5 -10  139.13   18.79
   8   5 -10  135.00   18.41
  -8   5  11   30.71    8.08
   8  -5 -11   43.26    7.78
   8  -5 -11   32.07    7.18
   8   5 -11   30.06    7.18
  -8   5  12    1.53    3.19
   8  -5 -12   -0.00    2.18
   8  -5 -12    1.40    2.33
   8   5 -12   -0.00    1.72
  -8  -5  12    0.91    1.60
  -8   5  13   -0.00    2.24
   8  -5 -13   -0.00    1.93
   8  -5 -13    0.51    1.58
   8   5 -13   -0.00    1.85
  -8  -5  13    1.90    2.04
  -8   5  14    6.38    3.95
   8  -5 -14   11.96    4.66
   8   5 -14   12.95    4.63
  -8   5  15   16.95    5.82
   8  -5 -15   23.65    5.85
   8   5 -15   25.71    6.17
   8  -5 -16   38.36    7.45
   8   5 -16   24.98    6.45
   8  -5 -17   10.86    3.86
   8   5 -17    7.87    3.58
   8  -5 -18    1.29    2.08
   8  -5 -19   21.79    5.46
   8  -5 -20   15.77    4.60
   8  -5 -21   24.20    5.64
   8  -5 -22   10.94    3.67
   8  -5 -23    2.04    2.37
   8  -5 -24    7.07    3.03
   8  -5 -25   10.21    3.49
   8  -5 -26    9.37    3.25
   8  -5 -27    4.83    2.40
   8  -5 -28   -0.00    1.46
   8  -5 -29    1.50    1.76
   8  -5 -30    5.57    2.37
   8  -5 -31    4.90    2.33
   8  -5 -32    4.17    2.33
   8  -5 -33    1.46    1.65
   8  -5 -34   -0.00    1.44
   8   6  -1   45.54   11.40
  -8  -6   1   73.65   13.82
   8  -6  -2   47.24   10.36
   8   6  -2   68.70   13.43
  -8  -6   2   47.52   11.26
   8  -6  -3   49.27   10.22
  -8   6   4   35.37    8.83
   8  -6  -4   16.38    6.02
  -8   6   5   14.10    6.11
   8  -6  -5   23.00    6.60
  -8   6   6   13.92    6.57
   8  -6  -6   19.61    6.31
   8   6  -6   34.47    7.29
  -8   6   7   24.08    7.60
   8  -6  -7   20.50    6.37
   8   6  -7   21.47    6.25
  -8   6   8   35.84    8.77
   8  -6  -8   24.95    6.86
   8   6  -8   23.90    6.62
  -8   6   9    7.90    4.38
   8  -6  -9    0.00    2.09
   8   6  -9   -0.00    1.61
  -8   6  10   -0.00    2.75
   8  -6 -10    2.85    1.99
   8   6 -10    5.43    3.17
  -8   6  11   17.95    5.96
   8  -6 -11   12.80    4.86
   8   6 -11   10.24    4.38
  -8   6  12   30.85    7.66
   8  -6 -12   16.06    5.28
   8   6 -12   16.92    5.50
  -8   6  13   18.34    5.77
   8  -6 -13    7.96    3.60
   8   6 -13   15.85    5.26
  -8   6  14   24.04    7.23
   8  -6 -14   13.48    4.78
   8   6 -14   24.86    6.16
  -8   6  15   15.54    5.46
   8  -6 -15   14.56    4.66
   8   6 -15   15.09    4.82
   8  -6 -16    3.34    3.15
   8   6 -16    5.22    3.63
   8  -6 -17   43.53    8.86
   8   6 -17   55.82    9.77
   8  -6 -18   12.85    4.53
   8  -6 -19   13.24    4.52
   8  -6 -20   -0.00    2.43
   8  -6 -21    0.00    2.17
   8  -6 -22    6.94    3.26
   8  -6 -23   15.31    4.61
   8  -6 -24   -0.00    1.42
   8  -6 -25    4.05    2.70
   8  -6 -26    0.96    1.93
   8  -6 -27    2.76    2.39
   8  -6 -28    3.10    2.00
   8  -6 -29    8.71    3.29
   8  -6 -30    2.07    1.90
   8  -6 -31    1.01    1.78
   8  -6 -32    0.43    1.49
   8  -6 -33    0.33    1.80
   8  -6 -34    0.01    1.45
   8  -6 -35    6.92    2.69
   8  -6 -36   -0.00    1.60
  -8   7   1   38.57   10.91
   8  -7  -1   51.59   10.92
   8   7  -1   62.62   11.32
   8  -7  -2    0.00    3.25
   8   7  -2   -0.00    2.40
   8  -7  -3   17.60    6.69
   8   7  -3   28.76    7.21
   8  -7  -4   -0.00    2.27
   8  -7  -5   69.17   13.01
   8  -7  -6   16.99    6.12
  -8   7   7    7.80    4.51
   8  -7  -7   -0.00    2.33
  -8   7   8    2.17    3.43
   8  -7  -8    0.00    3.22
  -8   7   9   26.92    8.07
   8  -7  -9   31.75    7.87
  -8   7  10    8.55    4.94
   8  -7 -10    5.81    4.45
  -8   7  11   28.00    7.95
   8  -7 -11   25.81    6.77
  -8   7  12   -0.00    3.70
   8  -7 -12   -0.00    2.83
   8   7 -12    2.34    2.59
  -8   7  13   14.33    5.52
   8  -7 -13    8.62    4.17
   8   7 -13   15.32    5.34
  -8   7  14   18.11    6.00
   8  -7 -14   16.22    5.40
   8   7 -14   11.46    5.11
  -8   7  15   44.70    9.85
   8  -7 -15   36.77    8.78
   8   7 -15   44.86    9.28
   8  -7 -16    6.97    3.39
   8   7 -16    2.81    2.78
   8  -7 -17    0.00    1.55
   8   7 -17    5.58    3.24
   8  -7 -18   -0.00    1.98
   8  -7 -19    7.41    3.69
   8  -7 -20    3.68    2.78
   8  -7 -21   25.16    6.24
   8  -7 -22    0.67    2.15
   8  -7 -23    0.15    1.65
   8  -7 -24    0.82    1.23
   8  -7 -25    7.73    3.91
   8  -7 -26    4.42    2.79
   8  -7 -27    4.62    2.89
   8  -7 -28   -0.00    1.36
   8  -7 -29    0.21    1.89
   8  -7 -30   -0.00    1.41
   8  -7 -31    9.42    3.75
   8  -7 -32    2.32    2.08
   8  -7 -33    1.26    2.05
   8  -7 -34   -0.00    1.99
   8  -7 -35   -0.00    1.63
   8  -7 -36   -0.00    1.26
  -8   8   1   53.23   12.94
   8  -8  -1   69.81   13.35
   8   8  -1   71.42   12.71
  -8   8   2    1.94    3.73
   8  -8  -2    3.92    3.38
   8   8  -2    3.34    3.18
  -8   8   3   18.66    7.29
   8  -8  -3   19.35    6.87
   8   8  -3   35.79    8.29
  -8   8   4   10.86    5.66
   8  -8  -4   23.87    6.87
   8   8  -4   11.24    5.07
  -8   8   5    0.00    3.65
   8  -8  -5    4.18    3.78
   8   8  -5    6.07    3.55
   8  -8  -6   -0.00    2.19
   8   8  -6    0.00    2.93
   8  -8  -7   67.65   13.06
   8   8  -7   70.77   13.04
   8  -8  -8    0.51    2.59
   8   8  -8    1.29    2.11
   8  -8  -9    6.41    3.78
   8   8  -9    8.25    4.31
   8  -8 -10   10.07    5.01
   8   8 -10    5.99    3.78
   8  -8 -11    6.24    5.26
  -8   8  12    4.78    3.92
   8  -8 -12    1.43    2.49
  -8   8  13   21.04    7.49
   8  -8 -13   34.76    8.23
  -8   8  14   -0.00    2.63
   8  -8 -14    1.91    2.68
   8  -8 -15    4.42    3.77
   8  -8 -16   -0.00    3.05
   8  -8 -17   30.41    7.63
   8  -8 -18    3.45    2.79
   8  -8 -19   -0.00    1.56
   8  -8 -20    0.81    2.12
   8  -8 -21    3.89    2.68
   8  -8 -22   -0.00    1.70
   8  -8 -23   15.64    5.12
   8  -8 -24    8.18    3.82
   8  -8 -25    3.77    2.74
   8  -8 -26    1.49    2.37
   8  -8 -27    9.99    3.88
   8  -8 -28    5.00    2.86
   8  -8 -29    9.12    3.83
   8  -8 -30    0.00    1.46
   8  -8 -31   -0.00    1.19
   8  -8 -32    0.00    2.66
   8  -8 -33    0.41    1.66
   8  -8 -34    1.65    2.31
  -8   9   1   52.99   12.85
   8  -9  -1   43.63   11.11
   8   9  -1   55.99   11.17
  -8   9   2    3.39    4.19
   8  -9  -2    2.33    4.04
   8   9  -2    2.41    3.01
  -8   9   3   37.73   10.15
   8  -9  -3   17.95    7.56
   8   9  -3   50.68   10.31
  -8   9   4    3.77    4.12
   8  -9  -4    3.35    3.32
   8   9  -4    3.15    3.43
  -8   9   5   18.55    7.61
   8  -9  -5   38.72    9.49
   8   9  -5   41.79    9.40
  -8   9   6    0.00    2.73
   8  -9  -6   -0.00    2.89
   8   9  -6    2.58    3.44
  -8   9   7    3.86    3.78
   8  -9  -7    0.02    2.71
   8   9  -7    0.00    3.07
  -8   9   8    0.44    2.95
   8  -9  -8    0.10    3.07
   8   9  -8   -0.00    2.79
  -8   9   9    2.70    4.50
   8  -9  -9    0.00    3.14
   8   9  -9    5.85    4.01
  -8   9  10    1.54    3.64
   8  -9 -10    7.63    4.53
   8   9 -10    1.03    2.18
  -8   9  11   59.87   12.63
   8  -9 -11   48.67   11.03
   8   9 -11   51.44   11.18
   8  -9 -12   -0.00    3.84
   8   9 -12    0.00    2.11
   8  -9 -13    1.16    1.72
   8   9 -13    2.50    3.43
   8  -9 -14   -0.00    2.83
   8   9 -14    3.19    3.21
   8  -9 -15   39.69    9.55
   8   9 -15   48.65   10.41
   8  -9 -16    3.13    3.67
   8   9 -16    0.00    2.41
   8  -9 -17    4.53    4.20
   8   9 -17    2.47    2.71
   8  -9 -18    1.66    3.00
   8  -9 -19    9.72    4.57
   8  -9 -20   -0.00    3.34
   8  -9 -21    7.49    4.67
   8  -9 -22   -0.00    1.21
   8  -9 -23    0.00    2.75
   8  -9 -24   -0.00    2.29
   8  -9 -25    6.45    3.77
   8  -9 -26    1.21    2.78
   8  -9 -27    0.00    2.11
   8  -9 -28    0.62    1.54
   8  -9 -29   -0.00    1.47
   8  -9 -30   -0.00    2.63
   8  -9 -31    0.00    3.36
  -8  10   1   19.35    7.74
   8 -10  -1   10.37    5.41
   8  10  -1   14.24    5.92
  -8  10   2   -0.00    2.75
   8 -10  -2   -0.00    3.24
   8  10  -2    1.56    3.37
  -8  10   3   25.24    8.78
   8 -10  -3   29.75    8.65
   8  10  -3   19.43    6.82
  -8  10   4    7.34    5.37
   8 -10  -4    2.58    3.28
   8  10  -4   18.45    6.51
  -8  10   5    3.41    4.02
   8 -10  -5    5.33    4.49
   8  10  -5    2.46    2.66
  -8  10   6    3.37    3.95
   8 -10  -6   -0.00    2.41
   8  10  -6   -0.00    3.33
  -8  10   7   39.48   10.28
   8 -10  -7   49.10   10.82
   8  10  -7   30.27    8.94
  -8  10   8   -0.00    3.20
   8 -10  -8    2.30    2.79
   8  10  -8   -0.00    3.23
  -8  10   9    0.00    3.39
   8 -10  -9    1.99    2.88
   8  10  -9    7.65    4.58
  -8  10  10    0.51    2.97
   8 -10 -10    0.26    2.67
   8  10 -10    2.50    3.26
  -8  10  11    7.98    5.18
   8 -10 -11    8.29    4.48
   8  10 -11    2.59    3.14
  -8  10  12   -0.00    2.96
   8 -10 -12    1.94    2.36
   8  10 -12   -0.00    2.94
  -8  10  13   50.08   11.03
   8 -10 -13   37.40    9.16
   8  10 -13   30.40    8.70
  -8  10  14   -0.00    2.99
   8 -10 -14   -0.00    2.87
   8  10 -14    0.21    2.55
   8 -10 -15    4.03    3.36
   8  10 -15    7.25    4.28
   8 -10 -16    0.39    1.81
   8  10 -16   -0.00    2.48
   8 -10 -17   15.72    6.05
   8  10 -17   23.29    7.24
   8 -10 -18   -0.00    2.62
   8 -10 -19    5.06    3.99
   8 -10 -20    0.64    2.38
   8 -10 -21    7.15    4.18
   8 -10 -22    0.00    2.13
   8 -10 -23    5.68    4.15
   8 -10 -24   -0.00    1.97
   8 -10 -25   -0.00    2.96
   8 -10 -26    1.60    2.82
   8 -10 -27    5.38    3.35
   8 -10 -28    1.09    2.21
   8 -10 -29    2.52    2.86
  -8  11   1   12.43    6.50
   8 -11  -1   14.50    6.94
   8  11  -1   17.55    6.51
  -8  11   2    0.95    3.18
   8 -11  -2    1.57    3.47
   8  11  -2    0.00    3.22
  -8  11   3    0.00    4.24
   8 -11  -3    2.57    2.84
   8  11  -3    9.23    4.86
  -8  11   4    2.26    3.06
   8 -11  -4    2.51    3.23
   8  11  -4   -0.00    3.32
  -8  11   5   15.81    7.28
   8 -11  -5   28.64    8.27
   8  11  -5   20.88    7.42
  -8  11   6   -0.00    3.16
   8 -11  -6   -0.00    2.26
   8  11  -6   -0.00    3.64
  -8  11   7   10.66    5.84
   8 -11  -7   -0.00    3.50
   8  11  -7    1.89    2.74
  -8  11   8    4.27    4.82
   8 -11  -8    0.00    3.49
   8  11  -8    3.74    4.03
  -8  11   9   13.65    6.31
   8 -11  -9   30.19    8.26
   8  11  -9   15.48    6.53
  -8  11  10    1.72    3.69
   8 -11 -10   -0.00    2.16
   8  11 -10    4.34    4.00
  -8  11  11   12.90    7.04
   8 -11 -11    7.77    4.29
  -8  11  12   10.11    5.45
   8 -11 -12    4.20    4.01
   8  11 -12    3.19    3.63
  -8  11  13    3.55    4.39
   8 -11 -13    2.38    3.33
   8  11 -13   -0.00    2.82
   8 -11 -14   -0.00    1.91
   8  11 -14   -0.00    3.17
   8 -11 -15   15.36    6.26
   8  11 -15   37.14    9.27
   8 -11 -16    1.11    4.04
   8  11 -16    2.66    3.29
   8 -11 -17    0.88    3.49
   8  11 -17    3.51    3.97
   8 -11 -18   -0.00    2.92
   8 -11 -19   13.19    5.34
   8 -11 -20   -0.00    3.14
   8 -11 -21    3.49    4.38
   8 -11 -22    4.45    4.38
   8 -11 -23    0.03    1.48
   8 -11 -24    0.64    2.49
   8 -11 -25    8.26    4.29
   8 -11 -26    1.12    2.11
  -8  12   1    0.00    2.97
   8 -12  -1    1.01    3.52
   8  12  -1    7.61    4.85
  -8  12   2    1.49    2.52
   8 -12  -2    2.95    3.36
   8  12  -2   -0.00    2.83
  -8  12   3   27.01    8.95
   8 -12  -3   25.10    8.29
   8  12  -3   32.11    9.12
  -8  12   4   -0.00    3.14
   8 -12  -4   -0.00    3.06
   8  12  -4   -0.00    2.21
  -8  12   5    0.00    4.16
   8 -12  -5    5.46    4.68
   8  12  -5   -0.00    2.74
  -8  12   6   -0.00    2.90
   8 -12  -6    0.04    1.95
   8  12  -6    2.68    3.68
  -8  12   7   24.14    8.33
   8 -12  -7   19.40    7.09
   8  12  -7    4.89    3.91
  -8  12   8   13.98    6.39
   8 -12  -8   16.17    6.71
   8  12  -8    4.36    3.81
  -8  12   9    6.05    5.56
   8 -12  -9   11.93    5.54
   8  12  -9   11.42    5.38
  -8  12  10    5.47    4.38
   8 -12 -10    0.02    1.20
   8  12 -10   -0.00    2.85
  -8  12  11    5.61    4.95
   8 -12 -11   15.49    6.62
   8  12 -11    4.04    4.31
  -8  12  12    2.64    3.96
   8 -12 -12    3.94    4.00
   8  12 -12    0.90    3.00
  -8  12  13   20.84    7.14
   8 -12 -13    6.77    4.72
   8  12 -13   15.28    6.41
   8 -12 -14    3.73    3.91
   8  12 -14   -0.00    3.12
   8 -12 -15   -0.00    2.99
   8  12 -15    0.96    3.03
   8 -12 -16    2.39    4.12
   8  12 -16   -0.00    2.62
   8 -12 -17    9.00    4.96
   8 -12 -18    2.08    3.95
   8 -12 -19    3.92    3.38
   8 -12 -20    0.00    3.69
   8 -12 -21    0.00    3.82
   8 -12 -22   -0.00    2.45
   8 -12 -23   -0.00    2.04
  -8  13   1   19.24    7.68
   8 -13  -1   -0.00    3.62
   8  13  -1   15.09    6.53
  -8  13   2    0.80    2.90
   8 -13  -2    2.77    4.43
   8  13  -2    0.98    2.59
  -8  13   3   -0.00    2.88
   8 -13  -3   -0.00    3.55
   8  13  -3   -0.00    2.76
  -8  13   4    7.52    4.78
   8 -13  -4    6.73    4.75
   8  13  -4   12.18    6.46
  -8  13   5    6.74    6.18
   8 -13  -5   25.53    8.52
   8  13  -5   20.56    7.29
  -8  13   6   -0.00    4.01
   8 -13  -6    4.99    4.36
   8  13  -6   -0.00    3.32
  -8  13   7    3.06    4.18
   8 -13  -7    2.48    3.05
   8  13  -7    1.09    3.20
  -8  13   8    2.28    3.98
   8 -13  -8    4.18    4.18
   8  13  -8   -0.00    2.81
  -8  13   9   28.14    9.49
   8 -13  -9    6.63    4.77
   8  13  -9   22.60    7.65
  -8  13  10    3.04    4.43
   8 -13 -10    1.45    2.82
   8  13 -10   -0.00    2.63
  -8  13  11    6.85    4.95
   8 -13 -11    3.50    3.87
   8  13 -11    1.84    4.07
  -8  13  12    2.69    3.63
   8 -13 -12   -0.00    2.13
   8  13 -12    1.13    3.25
  -8  13  13    1.98    4.06
   8 -13 -13   -0.00    3.25
   8  13 -13    5.04    3.78
   8 -13 -14   -0.00    3.19
   8  13 -14   -0.00    3.59
   8 -13 -15   17.80    6.53
   8  13 -15   14.05    6.50
   8 -13 -16   -0.00    2.74
   8  13 -16    1.20    3.49
   8 -13 -17    2.81    3.74
   8 -13 -18   -0.00    1.22
   8 -13 -19    7.47    4.56
   8 -13 -20    3.70    3.74
  -8  14   1   14.43    6.86
   8 -14  -1    5.39    4.37
   8  14  -1   11.07    5.61
  -8  14   2    6.52    5.52
   8 -14  -2    4.79    4.38
   8  14  -2    6.03    4.72
  -8  14   3    8.74    5.66
   8 -14  -3    5.14    4.22
   8  14  -3    5.79    4.72
  -8  14   4    0.72    3.52
   8 -14  -4   -0.00    3.82
   8  14  -4   -0.00    3.98
  -8  14   5    1.77    4.45
   8 -14  -5   -0.00    3.97
   8  14  -5    0.03    1.99
  -8  14   6    4.87    4.00
   8 -14  -6    0.34    4.20
   8  14  -6    0.00    3.04
  -8  14   7    0.00    3.10
   8 -14  -7    0.45    3.01
   8  14  -7    8.30    5.17
  -8  14   8   11.39    6.68
   8 -14  -8   16.21    6.73
   8  14  -8    9.39    5.64
  -8  14   9    7.06    5.20
   8 -14  -9   -0.00    4.07
   8  14  -9   10.41    6.04
  -8  14  10   -0.00    2.58
   8 -14 -10    1.69    4.26
   8  14 -10   -0.00    2.31
  -8  14  11    0.00    3.25
   8 -14 -11    4.07    4.62
   8  14 -11    1.18    3.90
  -8  14  12    1.28    3.53
   8 -14 -12   -0.00    2.74
   8  14 -12    0.00    3.59
   8 -14 -13    1.63    3.36
   8  14 -13    2.43    3.98
   8 -14 -14    4.28    3.65
   8  14 -14    5.22    4.41
   8 -14 -15    0.00    3.57
   8  14 -15    9.77    5.92
   8 -14 -16   -0.00    3.16
   8  14 -16   -0.00    1.84
   8 -14 -17   -0.00    2.28
  -8  15   1    4.64    6.02
   8 -15  -1    3.70    3.86
   8  15  -1    2.03    4.24
  -8  15   2   -0.00    3.98
   8 -15  -2   -0.00    4.27
   8  15  -2   -0.00    4.00
  -8  15   3    1.97    4.55
   8 -15  -3   -0.00    3.28
   8  15  -3    4.17    3.93
  -8  15   4    3.65    3.96
   8 -15  -4    0.00    3.35
   8  15  -4    2.80    4.85
  -8  15   5    5.02    5.00
   8 -15  -5    1.20    3.91
   8  15  -5   20.29    7.05
  -8  15   6    7.47    5.54
   8 -15  -6    6.54    4.69
   8  15  -6    0.00    4.20
  -8  15   7    0.23    4.55
   8 -15  -7    1.58    3.69
   8  15  -7    2.20    3.24
  -8  15   8   10.07    5.79
   8 -15  -8    2.89    3.75
   8  15  -8    3.52    4.22
  -8  15   9    4.56    4.51
   8 -15  -9   -0.00    2.53
   8  15  -9    6.75    4.86
  -8  15  10    2.70    4.51
   8 -15 -10   -0.00    3.47
   8  15 -10    0.00    3.68
  -8  15  11    7.81    5.79
   8 -15 -11    3.69    4.26
   8  15 -11    1.30    3.47
  -8  15  12    0.00    4.23
   8 -15 -12    1.77    3.56
   8  15 -12    1.85    3.94
   8 -15 -13    1.09    4.30
   8  15 -13   -0.00    3.99
   8  15 -14    2.57    3.32
   8  15 -15    0.60    3.36
   8  15 -16    3.23    3.94
  -8  16   1    0.00    4.21
   8 -16  -1    2.04    4.80
  -8  16   2    2.84    4.72
   8 -16  -2    2.73    2.78
  -8  16   3    0.00    3.96
   8 -16  -3    3.47    5.07
   8  16  -3    7.96    5.32
  -8  16   4    4.13    4.24
   8 -16  -4    0.00    3.25
   8  16  -4   -0.00    3.23
  -8  16   5   -0.00    4.43
   8 -16  -5   -0.00    3.95
   8  16  -5    0.00    2.45
  -8  16   6   -0.00    3.22
   8 -16  -6    2.77    3.75
   8  16  -6    1.71    4.23
  -8  16   7    0.00    3.34
   8 -16  -7    3.05    3.55
   8  16  -7    3.70    4.98
  -8  16   8   -0.00    3.51
   8 -16  -8    1.80    4.00
   8  16  -8    0.49    3.56
  -8  16   9   -0.00    3.40
   8 -16  -9   -0.00    3.11
   8  16  -9   -0.00    4.79
  -8  16  10    0.00    2.75
   8  16 -10    2.73    3.39
  -8  16  11    3.14    4.83
   8  16 -11    0.00    4.63
   8  16 -12   11.73    6.57
   8  16 -13    1.54    3.52
   8  16 -14    0.00    4.59
   8  16 -15    0.84    4.25
   8 -17  -2    3.39    5.11
   8 -17  -3    4.26    5.23
   8 -17  -4   -0.00    2.30
   8 -17  -5    2.40    4.42
  -7   0   1  650.95   76.33
  -7   0   1  801.88   74.97
   7   0  -1  685.53   74.60
   7   0  -1  680.87   76.35
   7   0  -1  693.88   75.22
  -7   0   2    2.70    2.59
  -7   0   2   -0.00    1.65
   7   0  -2    0.94    1.62
   7   0  -2   -0.00    2.22
   7   0  -2    0.00    1.88
  -7   0   3    7.66    3.88
   7   0  -3    6.72    2.88
   7   0  -3    8.12    3.71
   7   0  -3    3.57    2.90
   7   0  -4    1.85    1.87
   7   0  -4    0.69    2.35
   7   0  -4   -0.00    1.97
   7   0  -5   46.60    7.51
   7   0  -5   24.20    7.17
   7   0  -5   39.89    7.30
  -7   0   6   -0.00    2.17
   7   0  -6    0.69    1.40
   7   0  -6    1.18    2.21
   7   0  -6    0.95    1.69
  -7   0   7  257.93   31.83
   7   0  -7  305.68   31.39
   7   0  -7  283.70   32.74
   7   0  -7  253.08   31.13
  -7   0   8   -0.00    1.34
   7   0  -8   -0.00    1.05
   7   0  -8    2.22    2.35
   7   0  -8    1.01    1.84
  -7   0   9   18.34    4.22
   7   0  -9   13.46    3.59
   7   0  -9   14.32    4.48
   7   0  -9    6.38    2.78
  -7   0  10   -0.00    1.43
   7   0 -10   -0.00    1.22
   7   0 -10   -0.00    1.55
   7   0 -10   -0.00    1.79
  -7   0  11  310.71   27.90
   7   0 -11  206.86   26.92
   7   0 -11  222.40   28.27
   7   0 -11  246.21   27.79
  -7   0  12    0.02    0.99
   7   0 -12   -0.00    1.67
   7   0 -12   -0.00    1.47
   7   0 -12    0.00    1.25
  -7   0  13   93.72   10.63
   7   0 -13   90.34   11.79
   7   0 -13   94.07   12.79
   7   0 -13   82.28   11.81
   7   0 -14    0.74    1.34
   7   0 -14    0.13    1.81
   7   0 -14   -0.00    1.39
   7   0 -15    3.19    1.63
   7   0 -15    3.82    2.34
   7   0 -15    8.28    2.52
   7   0 -16    0.00    1.03
   7   0 -16   -0.00    1.74
   7   0 -17  396.53   41.39
  -7   1   1    0.81    2.96
  -7   1   1    4.62    2.81
  -7   1   1    0.00    1.59
   7  -1  -1    0.00    2.62
   7  -1  -1   -0.00    1.98
   7   1  -1    0.82    1.71
   7   1  -1   -0.00    2.48
   7   1  -1    0.31    1.47
  -7  -1   1    0.72    2.20
  -7  -1   1    1.30    1.52
  -7   1   2   31.93    8.56
  -7   1   2   40.11    8.47
   7  -1  -2   34.11    7.78
   7  -1  -2   38.75    7.56
   7   1  -2   42.53    7.49
   7   1  -2   52.23    9.78
   7   1  -2   29.66    6.73
  -7  -1   2   29.11    7.72
  -7   1   3  186.45   26.98
  -7   1   3  175.32   25.60
   7  -1  -3  223.44   26.56
   7  -1  -3  193.07   24.94
   7   1  -3  276.29   26.12
   7   1  -3  251.81   28.08
   7   1  -3  178.60   24.68
  -7  -1   3  196.15   26.22
  -7   1   4    0.00    2.35
   7  -1  -4    1.18    2.33
   7  -1  -4   -0.00    1.51
   7   1  -4    0.00    1.93
   7   1  -4   -0.00    2.15
   7   1  -4    0.00    1.46
  -7  -1   4    5.35    3.42
  -7   1   5   64.85   12.70
   7  -1  -5   83.84   12.51
   7  -1  -5   62.43   10.72
   7   1  -5   78.59   11.18
   7   1  -5   78.10   12.83
   7   1  -5   77.61   11.34
  -7   1   6    0.00    2.22
  -7   1   6   -0.00    2.30
   7  -1  -6    0.78    1.84
   7  -1  -6    0.33    1.68
   7   1  -6   -0.00    1.50
   7   1  -6   -0.00    1.62
   7   1  -6    0.00    2.26
   7   1  -6   -0.00    1.53
  -7  -1   6    2.01    1.68
  -7   1   7   35.55    8.01
  -7   1   7   35.22    7.22
   7  -1  -7   32.99    6.17
   7  -1  -7   32.61    6.96
   7  -1  -7   35.48    6.55
   7   1  -7   27.22    5.85
   7   1  -7   28.06    6.98
   7   1  -7   27.46    6.00
  -7  -1   7   29.69    6.48
  -7   1   8   17.97    4.60
   7  -1  -8   12.80    3.82
   7  -1  -8   12.31    3.99
   7  -1  -8   11.84    3.60
   7   1  -8    7.68    3.14
   7   1  -8   15.58    4.84
   7   1  -8    8.43    3.09
  -7  -1   8   14.38    4.12
  -7   1   9  274.73   30.77
   7  -1  -9  263.67   30.08
   7  -1  -9  277.30   31.35
   7  -1  -9  327.96   31.23
   7   1  -9  210.40   29.42
   7   1  -9  350.94   33.50
   7   1  -9  266.12   31.99
   7   1  -9  258.27   30.54
  -7  -1   9  247.27   30.24
  -7   1  10   12.93    3.78
   7  -1 -10   21.66    4.45
   7  -1 -10   17.87    4.60
   7  -1 -10   18.63    4.39
   7   1 -10   20.01    4.39
   7   1 -10   11.71    4.55
   7   1 -10   15.42    4.95
   7   1 -10   15.86    4.09
  -7  -1  10   13.73    3.83
  -7   1  11   73.86    9.42
   7  -1 -11   64.01    9.19
   7  -1 -11   90.87   11.26
   7  -1 -11   81.66   10.23
   7   1 -11   72.19    9.67
   7   1 -11   65.85   10.64
   7   1 -11   78.95   11.43
   7   1 -11   34.50    8.20
  -7  -1  11   56.24    8.92
  -7   1  12    0.23    1.02
   7  -1 -12   -0.00    1.39
   7  -1 -12    1.78    1.71
   7  -1 -12    0.78    1.46
   7   1 -12    0.47    1.36
   7   1 -12    2.27    2.25
   7   1 -12    2.51    2.24
  -7  -1  12    0.79    1.03
  -7   1  13  133.66   16.06
   7  -1 -13  141.94   17.30
   7  -1 -13  176.66   18.89
   7  -1 -13  144.84   17.79
   7   1 -13  156.77   17.79
   7   1 -13  177.21   19.69
   7   1 -13  131.30   18.72
  -7  -1  13  148.86   16.63
   7  -1 -14    4.41    1.92
   7  -1 -14    2.42    2.02
   7  -1 -14    4.30    1.94
   7   1 -14    3.27    1.88
   7   1 -14    4.47    2.65
   7   1 -14    6.28    2.96
  -7  -1  14    3.40    1.16
  -7  -1  14    2.68    1.02
   7  -1 -15  121.39   13.17
   7  -1 -15  101.29   13.20
   7  -1 -15  119.50   13.60
   7   1 -15  100.79   12.92
   7   1 -15   88.52   13.59
   7   1 -15   94.32   14.12
   7  -1 -16   24.66    4.15
   7  -1 -16   25.85    4.46
   7   1 -16   16.67    3.80
   7   1 -16   20.72    4.76
   7   1 -16   16.52    5.00
   7  -1 -17   23.68    3.98
   7   1 -17   17.72    3.81
   7   1 -17   28.11    5.56
   7   1 -18   -0.00    1.08
   7   1 -18    1.46    1.73
   7   1 -19  158.65   19.38
   7   1 -20    0.00    1.68
   7   1 -21   62.80    9.26
   7  -1 -22    0.39    1.08
   7   1 -22    1.70    1.36
   7  -1 -23   24.40    3.98
   7  -1 -24    9.91    2.19
   7  -1 -25   33.28    4.63
   7  -1 -26    0.00    0.81
   7  -1 -27    1.78    0.83
  -7   2   1   36.35    8.83
   7  -2  -1   19.87    6.46
   7  -2  -1   32.17    7.00
   7   2  -1   36.70    7.10
   7   2  -1   22.78    7.17
   7   2  -1   39.13    8.67
  -7  -2   1   40.42    8.81
  -7   2   2   23.47    7.81
   7  -2  -2   38.28    8.22
   7  -2  -2   52.07    8.60
   7   2  -2   40.77    7.65
   7   2  -2   44.37    9.37
   7   2  -2   34.54    8.69
  -7  -2   2   46.16    9.27
  -7   2   3    0.00    3.25
   7  -2  -3    0.11    1.86
   7  -2  -3    4.25    2.82
   7   2  -3    8.43    3.16
   7   2  -3    2.72    3.26
   7   2  -3    8.25    4.32
  -7  -2   3    4.43    3.12
  -7   2   4    5.97    4.15
   7  -2  -4    3.37    2.91
   7  -2  -4    0.77    1.57
   7   2  -4    5.99    2.66
   7   2  -4    5.84    3.74
   7   2  -4    0.00    2.81
  -7  -2   4    6.45    3.44
  -7   2   5  215.84   29.06
   7  -2  -5  243.77   28.35
   7  -2  -5  268.37   28.00
   7   2  -5  195.21   26.48
   7   2  -5  279.33   30.68
   7   2  -5  186.00   27.91
  -7  -2   5  243.23   27.10
  -7   2   6   10.15    4.52
  -7   2   6   11.81    4.15
   7  -2  -6   14.17    4.52
   7  -2  -6   14.47    4.27
   7   2  -6   13.90    4.08
   7   2  -6   18.17    5.67
   7   2  -6   18.84    5.69
  -7  -2   6   15.06    3.91
  -7   2   7  228.14   29.03
  -7   2   7  248.80   28.22
   7  -2  -7  249.94   28.09
   7  -2  -7  208.56   26.68
   7   2  -7  246.34   27.20
   7   2  -7  299.06   30.92
   7   2  -7  263.62   29.46
  -7  -2   7  178.13   25.77
  -7  -2   7  221.10   27.47
  -7   2   8    6.63    3.48
  -7   2   8    5.34    2.95
   7  -2  -8    9.00    3.41
   7  -2  -8    4.35    2.59
   7   2  -8    4.97    2.42
   7   2  -8    8.71    4.21
  -7  -2   8    3.89    2.14
  -7  -2   8    6.82    2.93
  -7   2   9   42.05    9.32
  -7   2   9   46.91    8.57
   7  -2  -9   65.06    9.65
   7  -2  -9   50.89    8.66
   7   2  -9   60.44    9.02
   7   2  -9   51.80   10.00
  -7  -2   9   59.65    9.22
  -7   2  10    9.45    4.28
  -7   2  10   19.48    4.40
   7  -2 -10   16.72    4.39
   7  -2 -10    7.47    2.94
   7   2 -10   14.35    3.97
   7   2 -10   14.24    5.21
   7   2 -10   12.66    4.48
  -7  -2  10    7.24    2.93
  -7   2  11  154.31   18.73
  -7   2  11  122.31   15.75
   7  -2 -11  130.43   16.50
   7  -2 -11  131.95   16.38
   7   2 -11  120.77   15.93
   7   2 -11  129.96   17.94
   7   2 -11  115.25   17.29
  -7  -2  11  123.63   15.95
  -7   2  12   34.77    7.69
  -7   2  12   33.51    6.14
   7  -2 -12   48.81    7.50
   7  -2 -12   45.28    7.33
   7   2 -12   44.83    7.20
   7   2 -12   45.17    8.61
   7   2 -12   33.27    7.61
  -7  -2  12   43.81    6.83
  -7   2  13   38.51    8.56
  -7   2  13   57.60    7.18
   7  -2 -13   65.62    8.77
   7  -2 -13   40.12    7.54
   7   2 -13   36.92    7.37
   7   2 -13   57.67    9.78
   7   2 -13   59.62    9.90
  -7  -2  13   66.54    7.98
  -7   2  14    0.00    1.81
  -7   2  14    1.73    0.79
  -7   2  14    1.29    0.74
   7  -2 -14    4.07    2.32
   7   2 -14    3.76    1.95
   7   2 -14    0.00    2.03
   7   2 -14    5.65    2.97
  -7  -2  14    0.26    0.85
   7  -2 -15   28.19    4.83
   7  -2 -15   39.78    5.73
   7   2 -15   25.77    4.97
   7   2 -15   33.24    6.78
   7   2 -15   28.24    6.32
  -7  -2  15   20.38    3.35
   7  -2 -16   79.19   10.07
   7  -2 -16   69.30    9.93
   7   2 -16   75.66   10.36
   7   2 -16   88.52   12.11
   7   2 -16   78.74   11.88
   7  -2 -17   65.59    8.64
   7   2 -17   71.72    9.34
   7   2 -17   59.01   10.32
   7   2 -18   35.60    5.72
   7   2 -18   32.98    6.67
   7   2 -19   -0.00    1.95
   7  -2 -21   36.19    5.73
   7  -2 -22    4.89    1.83
   7  -2 -23   24.15    4.14
   7  -2 -24    0.98    0.95
   7  -2 -25    9.18    2.32
   7  -2 -26    0.00    0.81
   7  -2 -27   12.48    2.43
   7  -2 -28    5.60    1.49
   7  -2 -29    5.09    1.42
   7  -2 -30    0.00    0.58
  -7   3   1    2.90    2.86
   7  -3  -1    0.20    2.34
   7  -3  -1   -0.00    1.19
   7   3  -1   -0.00    1.70
   7   3  -1   -0.00    2.34
  -7  -3   1    0.48    1.71
  -7  -3   1    0.00    2.36
  -7   3   2  126.64   19.07
   7  -3  -2  115.50   17.39
   7  -3  -2  102.20   16.64
   7   3  -2  132.00   17.31
   7   3  -2  134.00   19.18
  -7  -3   2  139.83   16.91
  -7  -3   2  135.44   18.94
  -7   3   3   43.64    9.75
   7  -3  -3   55.66    9.68
   7  -3  -3   34.74    7.79
   7   3  -3   53.69    8.99
   7   3  -3   45.01    9.89
  -7  -3   3   53.94    8.51
  -7  -3   3   40.90    9.25
  -7   3   4    6.11    4.09
   7  -3  -4    6.25    3.11
   7  -3  -4    9.37    3.63
   7   3  -4    3.68    2.43
   7   3  -4    4.32    3.31
  -7  -3   4    0.10    1.38
  -7  -3   4   10.02    4.09
  -7   3   5   88.83   13.73
   7  -3  -5   71.03   11.52
   7  -3  -5   55.91   10.52
   7   3  -5   65.21   10.79
   7   3  -5   86.01   13.44
  -7  -3   5   75.84   10.77
  -7  -3   5   66.90   11.76
  -7   3   6    9.62    4.40
   7  -3  -6   20.69    5.39
   7  -3  -6   17.81    4.87
   7   3  -6   21.19    5.20
   7   3  -6   14.15    5.15
  -7  -3   6   26.91    5.20
  -7   3   7    1.76    2.40
   7  -3  -7    1.61    2.06
   7  -3  -7    7.52    3.12
   7   3  -7    0.00    1.85
   7   3  -7    1.26    2.88
  -7  -3   7    3.46    2.21
  -7  -3   7    4.91    2.68
  -7   3   8    2.12    2.77
   7  -3  -8   -0.00    1.54
   7  -3  -8    0.80    1.59
   7   3  -8   -0.00    1.85
   7   3  -8    0.56    2.09
  -7  -3   8    0.11    0.79
  -7  -3   8    1.15    1.65
  -7   3   9  152.29   24.69
   7  -3  -9  207.09   24.53
   7  -3  -9  208.92   24.64
   7   3  -9  210.97   24.45
  -7  -3   9  214.26   23.99
  -7  -3   9  227.06   25.38
  -7   3  10   79.04   12.50
  -7   3  10   67.57   10.70
   7  -3 -10   69.68   10.61
   7  -3 -10   63.23   10.56
   7   3 -10   70.73   10.58
  -7  -3  10   81.27   10.57
  -7  -3  10   61.90   10.49
  -7   3  11    8.81    3.88
  -7   3  11   10.46    3.21
   7  -3 -11    7.13    3.13
   7  -3 -11    3.65    2.56
   7   3 -11    6.78    2.71
   7   3 -11    4.51    3.31
  -7  -3  11    7.11    2.81
  -7  -3  11   12.11    3.58
  -7   3  12   -0.00    1.88
  -7   3  12    1.29    1.48
   7  -3 -12    0.93    1.85
   7   3 -12   -0.00    1.54
   7   3 -12    0.94    2.20
  -7  -3  12   -0.00    1.20
  -7  -3  12    0.74    1.46
  -7   3  13   86.93   12.76
  -7   3  13   86.87   10.50
   7  -3 -13   70.55   10.75
   7   3 -13   71.90   10.93
   7   3 -13   81.69   12.78
  -7  -3  13   77.02   10.71
  -7  -3  13   69.85   10.38
  -7   3  14  109.47   14.18
  -7   3  14   83.75   10.61
   7  -3 -14   98.59   12.28
   7   3 -14   85.18   12.10
   7   3 -14   62.24   12.50
  -7  -3  14   96.00   12.02
  -7  -3  14   95.09   11.64
  -7   3  15  117.85   17.99
  -7   3  15  143.44   14.55
  -7   3  15  137.91   14.51
   7  -3 -15  131.85   16.91
   7   3 -15  144.84   17.60
   7   3 -15  137.73   18.97
  -7  -3  15  158.90   17.36
  -7  -3  15  154.05   16.42
  -7   3  16   18.17    5.19
   7  -3 -16   24.62    4.75
   7   3 -16   33.02    5.64
   7   3 -16   15.32    4.92
  -7  -3  16   24.28    4.61
  -7  -3  16   21.77    3.45
  -7   3  17    1.03    1.82
   7   3 -17    0.00    1.53
   7   3 -17    2.99    2.21
   7  -3 -18   22.08    4.92
   7   3 -18   26.48    5.06
   7  -3 -19  236.47   26.71
   7  -3 -20    0.53    1.24
   7  -3 -21    7.04    2.52
   7  -3 -22    0.00    1.50
   7  -3 -23   13.03    3.34
   7  -3 -24    7.19    2.48
   7  -3 -25   13.69    3.29
   7  -3 -26    0.86    1.24
   7  -3 -27    0.25    1.19
   7  -3 -28    0.94    1.11
   7  -3 -29    7.73    2.09
   7  -3 -30    1.20    1.13
   7  -3 -31    9.17    2.20
   7  -3 -32    1.67    1.07
  -7   4   1   48.55   10.70
   7  -4  -1   55.15    9.93
   7   4  -1   54.92    9.68
   7   4  -1   55.34   10.99
  -7  -4   1   42.45   10.20
  -7   4   2   81.59   14.23
   7  -4  -2   83.02   12.87
   7  -4  -2   66.13   12.08
   7   4  -2   79.54   12.42
   7   4  -2   86.88   14.48
  -7  -4   2   82.66   13.95
  -7   4   3   11.63    5.10
   7  -4  -3    6.14    3.38
   7  -4  -3   13.25    4.43
   7   4  -3    9.77    3.85
   7   4  -3    8.47    4.29
  -7  -4   3   15.22    4.34
  -7  -4   3   16.33    5.54
  -7   4   4   23.68    7.07
   7  -4  -4   27.38    6.44
   7  -4  -4   33.92    7.11
   7   4  -4   36.18    6.98
   7   4  -4   31.26    8.13
  -7  -4   4   22.02    5.45
  -7  -4   4   27.85    7.13
  -7   4   5   59.96   11.75
   7  -4  -5   70.57   11.10
   7  -4  -5   66.11   10.98
   7   4  -5   57.66   10.35
   7   4  -5   75.04   12.88
  -7  -4   5   62.77   10.11
  -7  -4   5   67.29   11.80
  -7   4   6   68.13   11.87
   7  -4  -6   67.14   10.44
   7  -4  -6   57.14   10.10
   7   4  -6   58.17   10.02
   7   4  -6   44.20   10.41
  -7  -4   6   61.67    9.65
  -7  -4   6   63.16   11.24
  -7   4   7   38.40    8.63
   7  -4  -7   43.88    8.06
   7  -4  -7   34.52    7.64
   7   4  -7   37.41    7.57
   7   4  -7   45.90    9.81
  -7  -4   7   41.09    7.39
  -7   4   8   52.34   10.14
   7  -4  -8   53.72    9.02
   7  -4  -8   40.76    8.51
   7   4  -8   60.25    9.50
   7   4  -8   32.77    8.83
  -7  -4   8   64.47    9.22
  -7  -4   8   56.17    9.68
  -7   4   9   15.23    5.34
   7  -4  -9   37.06    6.55
   7   4  -9   22.84    5.54
   7   4  -9   17.65    6.09
  -7  -4   9   29.70    5.81
  -7  -4   9   21.06    5.69
  -7   4  10    0.00    1.66
   7  -4 -10    0.87    2.10
   7   4 -10   -0.00    1.67
  -7  -4  10   -0.00    1.49
  -7  -4  10    2.18    2.14
  -7   4  11   80.19   14.35
   7  -4 -11   91.67   13.56
   7   4 -11  101.54   14.02
  -7  -4  11  107.62   13.74
  -7  -4  11  121.10   14.99
  -7   4  12  103.24   16.83
   7  -4 -12  126.37   16.13
   7   4 -12  116.20   16.17
   7   4 -12  107.12   17.44
  -7  -4  12  156.90   16.72
  -7  -4  12  126.83   16.48
  -7   4  13  114.26   15.67
  -7   4  13  101.53   13.43
   7  -4 -13   80.79   12.97
   7   4 -13  108.51   14.26
   7   4 -13  104.86   15.77
  -7  -4  13  102.29   13.51
  -7  -4  13  108.22   14.07
  -7   4  14   41.31    7.80
  -7   4  14   26.92    5.15
   7  -4 -14   30.20    5.86
   7   4 -14   34.99    6.51
   7   4 -14   20.02    6.43
  -7  -4  14   26.54    5.52
  -7   4  15   45.00    8.40
  -7   4  15   39.75    6.07
   7  -4 -15   34.85    6.98
   7  -4 -15   44.99    7.84
   7   4 -15   46.28    7.90
  -7  -4  15   56.56    7.97
  -7   4  16   25.39    5.94
  -7   4  16   23.08    3.10
   7  -4 -16   32.86    6.02
   7   4 -16   13.89    4.56
   7  -4 -17  107.78   14.19
   7   4 -17  100.17   14.02
   7  -4 -18   19.53    4.60
   7   4 -18   16.70    4.40
  -7  -4  18   14.51    2.44
   7  -4 -19    9.51    3.31
   7  -4 -20   34.50    6.57
   7  -4 -21   33.73    6.22
   7  -4 -22   31.47    5.91
   7  -4 -23    5.26    2.55
   7  -4 -24    1.65    1.81
   7  -4 -25    7.63    2.72
   7  -4 -26   11.91    3.35
   7  -4 -27   11.49    3.19
   7  -4 -28    8.04    2.58
   7  -4 -29    5.17    2.08
   7  -4 -30   -0.00    1.02
   7  -4 -31    5.32    2.22
   7  -4 -32    1.44    1.34
   7  -4 -33   10.29    2.74
   7  -4 -34    1.17    1.30
  -7   5   1   -0.00    3.23
   7  -5  -1    5.40    3.09
   7   5  -1    4.72    2.68
   7   5  -1    2.23    3.09
  -7  -5   1   -0.00    2.67
  -7   5   2    1.34    3.10
   7  -5  -2   -2.71    3.05
   7   5  -2    2.65    2.23
   7   5  -2    1.69    2.78
  -7  -5   2   -0.00    2.30
  -7   5   3   23.69    7.32
   7  -5  -3   25.03    6.98
   7   5  -3   48.40    8.40
   7   5  -3   36.02    8.95
  -7  -5   3   28.48    7.69
  -7   5   4   96.09   15.72
   7  -5  -4  111.96   15.26
   7   5  -4   91.73   13.99
   7   5  -4   72.93   14.75
  -7  -5   4   87.91   15.11
  -7   5   5   24.65    7.23
   7  -5  -5   25.12    6.38
   7  -5  -5   28.61    7.10
   7   5  -5   34.72    7.34
   7   5  -5   46.75    9.63
  -7  -5   5   31.87    7.76
  -7   5   6    4.33    3.62
   7  -5  -6    0.84    2.23
   7   5  -6    5.94    3.19
   7   5  -6    0.00    1.79
  -7  -5   6    0.97    1.76
  -7  -5   6    1.01    1.90
  -7   5   7   11.01    4.83
   7  -5  -7   11.23    4.20
   7   5  -7   15.27    4.81
   7   5  -7   29.21    7.38
  -7  -5   7   16.63    4.56
  -7   5   8   67.86   12.20
   7  -5  -8   53.69   10.05
   7   5  -8   57.02   10.40
   7   5  -8   83.42   13.61
  -7  -5   8   79.97   11.06
  -7   5   9  103.65   16.65
   7  -5  -9  128.15   16.04
   7   5  -9  115.33   15.91
   7   5  -9  115.91   17.74
  -7  -5   9  111.05   15.14
  -7  -5   9   93.16   15.71
  -7   5  10   38.80    8.42
   7  -5 -10   40.44    7.34
   7   5 -10   36.47    7.38
   7   5 -10   27.71    8.03
  -7  -5  10   34.96    6.96
  -7  -5  10   30.58    7.46
  -7   5  11   70.18   12.92
   7  -5 -11   91.84   12.43
   7   5 -11   75.89   12.12
  -7  -5  11   77.66   11.77
  -7   5  12   -0.00    1.87
   7  -5 -12   -0.00    1.45
   7  -5 -12    3.70    2.80
   7   5 -12    3.27    2.46
  -7  -5  12    2.13    2.14
  -7   5  13   35.93    7.97
   7  -5 -13   34.58    6.72
   7  -5 -13   31.34    6.89
   7   5 -13   29.07    6.71
  -7  -5  13   28.66    6.12
  -7   5  14   39.49    8.45
   7  -5 -14   42.24    7.45
   7  -5 -14   35.42    7.47
   7   5 -14   36.87    7.53
  -7  -5  14   40.03    7.22
  -7   5  15  142.66   19.55
   7  -5 -15  148.36   18.13
   7  -5 -15  125.87   18.32
   7   5 -15  130.81   18.40
  -7  -5  15  169.30   18.71
  -7   5  16    0.00    1.89
   7  -5 -16   -0.00    1.91
   7   5 -16    0.78    2.15
   7  -5 -17    3.86    2.71
   7   5 -17    0.00    2.23
   7  -5 -18    1.44    1.97
   7   5 -18    9.84    3.48
   7  -5 -19   22.48    5.47
   7  -5 -20   33.58    6.63
   7  -5 -21   12.81    3.98
   7  -5 -22    0.27    1.81
   7  -5 -23    3.98    2.29
   7  -5 -24   10.15    3.46
   7  -5 -25    6.02    2.84
   7  -5 -26    3.58    2.41
   7  -5 -27    1.40    1.87
   7  -5 -28    4.49    2.19
   7  -5 -29   12.54    3.65
   7  -5 -30    1.87    1.89
   7  -5 -31    2.03    1.66
   7  -5 -32   -0.00    1.29
   7  -5 -33    3.95    2.00
   7  -5 -34    5.71    2.51
   7  -5 -35    1.59    1.43
  -7   6   1   76.12   13.63
   7  -6  -1   66.75   12.03
   7   6  -1   50.53   10.47
   7   6  -1   70.50   13.38
  -7  -6   1   61.51   12.54
  -7   6   2   36.22   10.15
   7  -6  -2   64.27   11.35
   7   6  -2   66.08   11.06
   7   6  -2   69.11   12.79
  -7  -6   2   44.75   10.66
  -7   6   3   13.63    5.81
   7   6  -3   22.84    5.99
   7   6  -3   14.40    6.28
  -7  -6   3   10.50    5.73
  -7   6   4   18.56    6.38
   7   6  -4   11.13    4.33
   7   6  -4    5.68    5.08
  -7  -6   4   11.95    4.92
  -7   6   5   -0.00    2.45
   7   6  -5    2.37    2.42
   7   6  -5   -0.00    2.84
  -7  -6   5    2.24    2.49
  -7   6   6   80.44   13.13
   7   6  -6   71.01   11.35
   7   6  -6   51.59   11.77
  -7  -6   6   44.24   10.57
  -7   6   7  126.15   19.67
   7   6  -7  123.39   18.26
   7   6  -7  162.54   21.70
  -7  -6   7  135.12   19.90
  -7   6   8   46.43   10.44
   7  -6  -8   58.16    9.79
   7   6  -8   46.80    9.61
   7   6  -8   63.03   11.95
  -7   6   9    0.00    2.65
   7  -6  -9    0.00    2.17
   7  -6  -9    1.04    2.75
   7   6  -9    2.08    2.73
  -7   6  10   71.03   13.27
   7  -6 -10   77.77   12.07
   7  -6 -10   82.66   13.00
   7   6 -10   74.47   12.31
  -7   6  11   85.62   15.14
   7  -6 -11  113.21   14.80
   7  -6 -11  105.58   15.36
   7   6 -11   96.79   14.84
  -7   6  12   15.18    5.41
   7  -6 -12   12.77    4.47
   7  -6 -12    6.78    3.72
   7   6 -12   12.09    4.54
  -7  -6  12   18.22    4.84
  -7   6  13   14.52    5.18
   7  -6 -13    5.38    2.85
   7  -6 -13    7.25    3.40
   7   6 -13    4.86    3.36
  -7  -6  13   13.79    4.18
  -7   6  14    8.79    4.25
   7  -6 -14    7.29    3.44
   7  -6 -14   13.03    4.42
   7   6 -14   11.25    4.36
  -7  -6  14    9.62    3.52
  -7   6  15    1.31    2.70
   7  -6 -15    7.28    3.09
   7   6 -15    3.72    2.77
  -7  -6  15    3.02    2.14
  -7   6  16   58.87   10.57
   7  -6 -16   49.40    9.48
   7   6 -16   51.50    9.78
   7  -6 -17   51.81    9.56
   7   6 -17   60.14   10.24
   7  -6 -18   46.81    8.94
   7   6 -18   60.04   10.05
   7  -6 -19    0.00    1.48
   7  -6 -20    1.96    2.25
   7  -6 -21    1.14    2.07
   7  -6 -22   28.97    6.40
   7  -6 -23   14.67    4.36
   7  -6 -24    2.26    2.16
   7  -6 -25    1.52    1.80
   7  -6 -26   16.04    4.64
   7  -6 -27    4.10    2.68
   7  -6 -28    4.84    2.56
   7  -6 -29    3.34    2.14
   7  -6 -30    0.00    1.58
   7  -6 -31    5.19    2.71
   7  -6 -32    7.96    3.29
   7  -6 -33    2.51    2.11
   7  -6 -34    5.47    2.60
   7  -6 -35   -0.00    1.38
   7  -6 -36    1.08    1.43
   7  -6 -37    1.24    1.78
   7   7  -1   -0.00    3.41
  -7  -7   1    3.00    3.47
   7   7  -2   28.31    8.32
  -7  -7   2   16.23    6.22
  -7   7   3    1.21    3.26
   7   7  -3   10.21    5.15
  -7  -7   3    3.47    3.46
  -7   7   4  155.04   24.61
   7   7  -4  191.87   26.36
  -7  -7   4  193.13   26.08
  -7   7   5   83.58   14.51
   7  -7  -5   72.20   13.03
   7   7  -5   69.31   13.89
  -7  -7   5   68.75   13.58
  -7   7   6   15.60    6.27
   7  -7  -6    8.46    4.40
   7   7  -6    7.87    4.04
  -7   7   7   55.76   11.38
   7  -7  -7   52.42   10.35
   7   7  -7   51.75   10.20
  -7   7   8   10.07    5.41
   7  -7  -8   21.34    6.67
   7   7  -8    9.19    4.25
  -7   7   9   26.55    7.63
   7  -7  -9   27.50    7.46
   7   7  -9   24.13    6.52
  -7   7  10   74.51   13.30
   7  -7 -10   61.23   12.11
   7   7 -10   88.95   13.33
  -7   7  11   19.62    6.62
   7  -7 -11   17.63    5.84
   7   7 -11   20.58    6.29
  -7   7  12    3.83    3.76
   7  -7 -12    5.12    3.19
   7   7 -12    5.60    3.30
  -7   7  13   17.40    6.25
   7  -7 -13   21.30    5.53
   7  -7 -13   14.40    5.40
   7   7 -13   25.31    6.48
  -7   7  14  111.58   17.42
   7  -7 -14  124.64   17.25
   7   7 -14  107.67   16.67
  -7   7  15    1.72    2.49
   7  -7 -15   -0.00    2.18
   7   7 -15   -0.00    2.44
  -7   7  16    0.08    2.14
   7  -7 -16    4.65    3.36
   7   7 -16    1.08    2.44
   7  -7 -17    0.62    1.88
   7   7 -17   -0.00    2.57
   7  -7 -18   14.99    4.72
   7   7 -18    2.11    2.50
   7  -7 -19    0.97    2.46
   7  -7 -20   47.63    9.07
   7  -7 -21    0.38    1.68
   7  -7 -22    0.20    2.14
   7  -7 -23    4.89    2.77
   7  -7 -24   14.92    4.90
   7  -7 -25    0.78    2.39
   7  -7 -26    8.56    3.54
   7  -7 -27    1.11    2.04
   7  -7 -28    0.00    1.67
   7  -7 -29    4.33    2.63
   7  -7 -30    6.72    3.18
   7  -7 -31    0.66    2.05
   7  -7 -32    0.93    1.87
   7  -7 -33   -0.00    1.63
   7  -7 -34    1.31    1.90
   7  -7 -35   -0.00    1.33
   7  -7 -36    1.57    2.27
   7  -7 -37   -0.00    1.61
  -7   8   1   39.45    9.85
   7   8  -1   40.21    9.05
   7   8  -1   25.82    8.25
  -7  -8   1   24.31    8.33
   7  -8  -2   78.32   13.71
   7   8  -2   67.22   12.37
  -7  -8   2   55.71   12.89
   7  -8  -3   13.42    5.47
   7   8  -3    8.91    4.30
   7  -8  -4   19.08    6.31
   7  -8  -5    7.96    4.44
   7  -8  -6   30.83    7.96
   7  -8  -7   -0.00    2.23
  -7   8   8   59.78   11.66
   7  -8  -8   45.16    9.98
  -7   8   9    1.62    2.77
   7  -8  -9    3.52    3.53
  -7   8  10   13.33    5.69
   7  -8 -10    9.22    4.49
  -7   8  11    7.14    4.07
   7  -8 -11   -0.00    2.72
  -7   8  12   83.83   14.98
   7  -8 -12   98.08   15.29
  -7   8  13    0.29    2.38
   7  -8 -13   -0.00    2.01
  -7   8  14    5.81    3.58
   7  -8 -14    8.57    4.11
   7   8 -14    2.50    3.46
  -7   8  15    5.61    3.86
   7  -8 -15    0.43    2.16
   7   8 -15    4.26    3.38
  -7   8  16   65.93   11.49
   7  -8 -16   42.96    9.79
   7   8 -16   50.83   10.33
   7  -8 -17   -0.00    1.91
   7   8 -17    0.00    2.18
   7  -8 -18   19.17    6.00
   7   8 -18   11.52    4.91
   7  -8 -19   -0.00    3.01
   7  -8 -20    5.43    3.59
   7  -8 -21   -0.00    1.71
   7  -8 -22   10.39    4.80
   7  -8 -23    2.38    2.68
   7  -8 -24    2.26    2.59
   7  -8 -25   -0.00    2.40
   7  -8 -26    5.02    3.41
   7  -8 -27   -0.00    1.85
   7  -8 -28    5.03    3.20
   7  -8 -29    2.51    2.90
   7  -8 -30   -0.00    2.11
   7  -8 -31    0.59    2.18
   7  -8 -32    2.65    3.34
   7  -8 -33   -0.00    2.08
   7  -8 -34    0.03    1.64
   7  -8 -35   -0.00    1.89
  -7   9   1    0.00    2.72
   7  -9  -1    0.78    2.74
   7   9  -1    4.47    3.67
  -7   9   2   35.87    9.54
   7  -9  -2   34.28    9.09
   7   9  -2   36.63    8.54
  -7   9   3    0.00    3.30
   7  -9  -3    0.00    2.81
   7   9  -3    0.60    2.46
  -7   9   4   39.25    9.61
   7  -9  -4   36.05    9.12
   7   9  -4   22.49    7.32
  -7   9   5    4.10    3.79
   7  -9  -5    0.00    2.18
   7   9  -5    0.00    2.46
  -7   9   6   10.50    5.61
   7  -9  -6    8.80    5.23
   7   9  -6   13.14    5.56
   7  -9  -7   14.00    6.04
   7   9  -7    6.43    4.64
   7  -9  -8   26.55    7.94
   7   9  -8   31.78    8.24
   7  -9  -9    0.00    2.36
   7   9  -9    1.45    2.49
   7  -9 -10   85.24   15.27
   7   9 -10  101.07   16.08
   7  -9 -11    1.07    2.75
   7   9 -11    0.08    2.75
   7  -9 -12    2.45    2.79
   7   9 -12   12.13    5.41
   7  -9 -13    4.58    3.07
   7   9 -13    2.30    3.85
   7  -9 -14   41.93    9.52
  -7   9  15    1.05    2.67
   7  -9 -15   -0.00    1.82
  -7   9  16   11.01    4.80
   7  -9 -16    7.53    4.38
   7  -9 -17    3.05    3.00
   7  -9 -18   13.00    4.98
   7  -9 -19   -0.00    2.56
   7  -9 -20   12.62    5.48
   7  -9 -21   -0.00    1.82
   7  -9 -22    1.21    1.76
   7  -9 -23   -0.00    2.35
   7  -9 -24   13.89    5.31
   7  -9 -25   -0.00    2.06
   7  -9 -26    2.60    3.21
   7  -9 -27   -0.00    2.77
   7  -9 -28   -0.00    3.27
   7  -9 -29    1.48    2.93
   7  -9 -30    1.81    2.29
   7  -9 -31    1.72    2.69
   7  -9 -32   -0.00    1.42
   7  -9 -33    0.00    2.03
  -7  10   1    5.91    5.04
   7 -10  -1    7.75    4.69
   7  10  -1    7.20    4.67
  -7  10   2   55.57   11.89
   7 -10  -2   32.65    9.36
   7  10  -2   37.23    9.06
  -7  10   3   -0.00    3.08
   7 -10  -3   -0.00    2.22
   7  10  -3   -0.00    2.27
  -7  10   4    4.83    4.20
   7 -10  -4   -0.00    2.70
   7  10  -4    0.00    3.09
  -7  10   5    2.85    3.47
   7 -10  -5   -0.00    3.27
   7  10  -5   -0.00    3.51
  -7  10   6  101.95   17.37
   7 -10  -6  102.96   17.30
   7  10  -6   91.57   16.24
  -7  10   7   -0.00    3.21
   7 -10  -7   -0.00    2.80
   7  10  -7   -0.00    3.01
  -7  10   8    7.89    4.89
   7 -10  -8    0.00    3.54
   7  10  -8    4.77    3.22
  -7  10   9   -0.00    3.04
   7 -10  -9    1.51    2.73
   7  10  -9    5.62    3.70
  -7  10  10    2.73    3.24
   7 -10 -10    1.07    2.48
   7  10 -10    3.01    3.25
  -7  10  11   -0.00    2.90
   7 -10 -11   -0.00    2.46
   7  10 -11    1.90    2.66
  -7  10  12   31.03    8.54
   7 -10 -12   20.21    7.45
   7  10 -12   34.28    8.75
  -7  10  13    0.20    3.17
   7 -10 -13    1.44    2.45
   7  10 -13    1.77    3.44
  -7  10  14   13.81    5.40
   7 -10 -14    2.30    3.32
   7  10 -14    6.79    4.85
   7 -10 -15   -0.00    2.22
   7  10 -15   -0.00    2.51
   7 -10 -16   31.75    7.81
   7  10 -16   18.63    7.04
   7 -10 -17   -0.00    2.06
   7  10 -17   -0.00    2.15
   7 -10 -18   17.50    6.52
   7  10 -18   19.89    7.33
   7 -10 -19    8.31    3.80
   7 -10 -20    7.08    3.98
   7 -10 -21   -0.00    2.68
   7 -10 -22   21.02    6.44
   7 -10 -23   -0.00    1.95
   7 -10 -24   -0.00    2.50
   7 -10 -25   -0.00    1.61
   7 -10 -26   13.27    5.17
   7 -10 -27    1.06    2.57
   7 -10 -28    0.43    2.27
   7 -10 -29   -0.00    2.34
   7 -10 -30   -0.00    2.54
  -7  11   1   -0.00    4.29
   7 -11  -1    0.20    2.59
   7  11  -1    1.82    3.04
  -7  11   2    1.25    3.62
   7 -11  -2    0.00    2.45
   7  11  -2    7.26    5.19
  -7  11   3   11.11    5.31
   7 -11  -3    3.03    3.59
   7  11  -3   -0.00    4.09
  -7  11   4   34.44    9.51
   7 -11  -4   15.86    7.36
   7  11  -4   56.61   10.93
  -7  11   5   13.05    6.24
   7 -11  -5    5.25    4.45
   7  11  -5   12.76    5.82
  -7  11   6    1.39    3.34
   7 -11  -6    3.21    3.82
   7  11  -6    1.83    2.97
  -7  11   7   10.25    5.64
   7 -11  -7    4.00    4.06
   7  11  -7   11.33    5.44
  -7  11   8   14.73    6.51
   7 -11  -8   25.89    7.59
   7  11  -8   13.74    5.98
  -7  11   9    0.00    2.96
   7 -11  -9    5.27    4.16
   7  11  -9    0.05    2.13
  -7  11  10   19.24    7.14
   7 -11 -10   15.98    6.31
   7  11 -10   22.06    6.96
  -7  11  11    2.01    3.35
   7 -11 -11   -0.00    2.16
   7  11 -11    1.48    3.03
  -7  11  12    1.46    3.74
   7 -11 -12   -0.00    2.63
   7  11 -12   -0.00    3.82
  -7  11  13   -0.00    3.36
   7 -11 -13    1.52    3.01
   7  11 -13    0.00    2.87
  -7  11  14    6.26    4.93
   7 -11 -14   10.81    5.09
   7  11 -14   14.28    5.93
  -7  11  15   -0.00    2.00
   7 -11 -15   -0.00    3.04
   7  11 -15    4.23    3.82
   7 -11 -16   16.87    6.45
   7  11 -16   11.14    5.64
   7 -11 -17   -0.00    3.26
   7  11 -17    1.17    2.76
   7 -11 -18   12.85    4.94
   7  11 -18    9.83    4.91
   7 -11 -19    0.85    2.67
   7 -11 -20    8.73    4.58
   7 -11 -21    6.37    4.25
   7 -11 -22    0.75    2.50
   7 -11 -23   -0.00    2.04
   7 -11 -24    8.25    4.58
   7 -11 -25   -0.00    2.01
   7 -11 -26   -0.00    2.07
   7 -11 -27   -0.00    2.18
   7 -11 -28   -0.00    2.39
  -7  12   1   -0.00    4.02
   7 -12  -1   -0.00    3.63
   7  12  -1    3.67    3.86
  -7  12   2    1.80    3.99
   7 -12  -2   12.75    5.91
   7  12  -2   21.10    7.37
  -7  12   3    0.00    3.59
   7 -12  -3    4.11    3.65
   7  12  -3    2.46    3.64
  -7  12   4    2.09    4.57
   7 -12  -4    0.07    2.47
   7  12  -4    0.45    3.64
  -7  12   5    0.00    3.76
   7 -12  -5    2.79    4.36
   7  12  -5    6.19    4.82
  -7  12   6   52.03   11.45
   7 -12  -6   36.01    9.80
   7  12  -6   23.60    8.33
  -7  12   7   -0.00    3.82
   7 -12  -7   -0.00    3.08
   7  12  -7    1.92    3.32
  -7  12   8    5.89    4.67
   7 -12  -8    4.15    3.82
   7  12  -8    1.63    2.95
  -7  12   9    1.38    3.11
   7 -12  -9    1.46    3.77
   7  12  -9   -0.00    2.68
  -7  12  10    1.97    2.83
   7 -12 -10    1.34    3.36
   7  12 -10    6.09    4.37
  -7  12  11   -0.00    2.71
   7 -12 -11    6.53    4.11
   7  12 -11   -0.00    3.35
  -7  12  12   10.49    5.60
   7 -12 -12    9.68    5.49
   7  12 -12   15.96    6.35
  -7  12  13    0.00    3.06
   7 -12 -13    2.31    3.74
   7  12 -13    2.98    3.64
  -7  12  14    2.52    3.22
   7 -12 -14   -0.00    3.47
   7  12 -14   -0.00    2.33
  -7  12  15    2.28    3.01
   7 -12 -15   -0.00    2.88
   7  12 -15    3.48    3.36
   7 -12 -16   22.10    7.33
   7  12 -16   11.69    5.71
   7 -12 -17   -0.00    1.19
   7  12 -17   -0.00    2.52
   7 -12 -18    2.45    3.18
   7  12 -18   12.70    5.97
   7 -12 -19   -0.00    2.13
   7 -12 -20    2.14    2.86
   7 -12 -21   -0.00    0.00
   7 -12 -22    3.70    3.87
   7 -12 -23   -0.00    3.46
   7 -12 -24    0.67    1.94
   7 -12 -25    3.54    3.34
  -7  13   1   -0.00    4.49
   7 -13  -1   -0.00    3.32
   7  13  -1   -0.00    1.82
  -7  13   2   10.43    5.58
   7 -13  -2   -0.00    2.75
   7  13  -2   10.68    5.28
  -7  13   3    7.87    5.59
   7 -13  -3    4.68    4.17
   7  13  -3    9.07    5.36
  -7  13   4   42.12   10.61
   7 -13  -4   18.45    8.13
   7  13  -4   19.80    8.07
  -7  13   5    1.08    4.11
   7 -13  -5    3.82    4.86
   7  13  -5    6.28    4.49
  -7  13   6   -0.00    3.71
   7 -13  -6    2.40    2.58
   7  13  -6   -0.00    3.24
  -7  13   7    4.78    4.68
   7 -13  -7   -0.00    2.54
   7  13  -7    6.46    4.35
  -7  13   8    9.59    5.59
   7 -13  -8    4.48    3.43
   7  13  -8    4.94    4.16
  -7  13   9    8.15    5.33
   7 -13  -9    6.76    4.50
   7  13  -9    5.94    4.68
  -7  13  10   12.23    5.56
   7 -13 -10    6.53    4.41
   7  13 -10    2.99    4.72
  -7  13  11   -0.00    2.91
   7 -13 -11   -0.00    2.71
   7  13 -11    0.89    3.41
  -7  13  12   -0.00    2.74
   7 -13 -12   -0.00    2.46
   7  13 -12    0.00    3.03
  -7  13  13   -0.00    2.42
   7 -13 -13    3.53    4.05
   7  13 -13    0.09    3.10
  -7  13  14   15.26    6.60
   7 -13 -14    7.31    5.53
   7  13 -14   13.70    6.48
   7 -13 -15    0.38    3.66
   7  13 -15   -0.00    3.41
   7 -13 -16    1.85    2.61
   7  13 -16   -0.00    2.63
   7 -13 -17   -0.00    2.63
   7  13 -17    1.49    2.55
   7 -13 -18    2.79    3.33
   7  13 -18   -0.00    3.20
   7 -13 -19   -0.00    3.86
   7 -13 -20    0.00    2.43
   7 -13 -21   -0.00    2.91
   7 -13 -22    2.64    2.95
  -7  14   1   -0.00    5.16
   7 -14  -1    2.53    3.69
   7  14  -1    4.44    3.38
  -7  14   2    0.00    3.84
   7 -14  -2    1.51    4.96
   7  14  -2    0.00    4.76
  -7  14   3   -0.00    3.52
   7 -14  -3   -0.00    3.50
   7  14  -3    3.21    3.15
  -7  14   4    8.16    5.51
   7 -14  -4   -2.68    3.62
   7  14  -4   -0.00    4.10
  -7  14   5    1.42    4.04
   7 -14  -5   12.45    6.57
   7  14  -5    1.39    3.30
  -7  14   6    9.15    5.64
   7 -14  -6    6.79    5.04
   7  14  -6    9.29    5.43
  -7  14   7    6.55    5.25
   7 -14  -7    4.55    4.55
   7  14  -7   30.24    8.69
  -7  14   8    2.48    3.81
   7 -14  -8    5.14    5.10
   7  14  -8    8.72    5.22
  -7  14   9    0.84    3.41
   7 -14  -9    0.68    3.40
   7  14  -9    7.19    5.74
  -7  14  10    3.85    4.05
   7 -14 -10    6.16    4.49
   7  14 -10   13.07    5.79
  -7  14  11    5.47    4.61
   7 -14 -11    3.87    4.40
   7  14 -11    0.00    3.74
  -7  14  12    5.24    4.67
   7 -14 -12    7.31    5.51
   7  14 -12    2.08    3.40
  -7  14  13    4.40    4.51
   7 -14 -13    9.08    5.33
   7  14 -13    0.00    2.98
  -7  14  14    0.37    3.29
   7 -14 -14    0.33    2.36
   7  14 -14    3.51    3.96
   7 -14 -15    6.26    4.62
   7  14 -15   -0.00    3.00
   7 -14 -16    2.34    2.82
   7  14 -16   -0.00    1.95
   7 -14 -17   -0.00    3.57
   7  14 -17    6.07    5.05
   7 -14 -18    0.00    4.19
   7 -14 -19    1.93    3.46
  -7  15   1   -0.00    3.59
   7 -15  -1   -0.00    2.46
   7  15  -1   -0.00    3.62
  -7  15   2    2.81    3.66
   7 -15  -2   -0.00    3.06
   7  15  -2    0.00    4.15
  -7  15   3    6.68    5.46
   7 -15  -3    5.35    4.54
   7  15  -3   10.50    5.42
  -7  15   4   12.39    6.87
   7 -15  -4    5.32    5.40
   7  15  -4    5.86    5.59
  -7  15   5    0.92    3.59
   7 -15  -5   -0.00    3.60
   7  15  -5   -0.00    2.47
  -7  15   6    2.89    3.26
   7 -15  -6   -0.00    4.57
   7  15  -6   -0.00    3.55
  -7  15   7   -0.00    3.86
   7 -15  -7    4.44    3.56
   7  15  -7    2.33    4.74
  -7  15   8    4.04    4.36
   7 -15  -8    0.00    3.91
   7  15  -8    4.19    4.22
  -7  15   9    1.09    4.32
   7 -15  -9    3.41    3.69
   7  15  -9    0.00    3.53
  -7  15  10    2.43    4.71
   7 -15 -10    2.86    4.12
   7  15 -10    0.00    3.61
  -7  15  11   -0.00    3.47
   7 -15 -11    2.15    3.77
   7  15 -11   -0.00    3.99
  -7  15  12   -0.00    2.52
   7 -15 -12    0.96    3.60
   7  15 -12    0.00    3.46
  -7  15  13   -0.00    3.62
   7 -15 -13   -0.00    4.17
   7  15 -13    4.56    4.11
   7 -15 -14    1.32    4.57
   7  15 -14    3.56    4.19
   7 -15 -15   12.22    6.16
   7  15 -15    1.32    3.96
   7 -15 -16    3.59    4.69
   7  15 -16    0.00    2.85
   7  15 -17    0.00    3.06
  -7  16   1    6.88    5.15
   7 -16  -1    0.00    3.66
   7  16  -1    0.72    3.56
  -7  16   2   -0.00    4.89
   7 -16  -2   -0.00    3.22
   7  16  -2   -0.00    2.88
  -7  16   3   -0.00    2.96
   7 -16  -3   -0.00    3.18
   7  16  -3    7.45    6.12
  -7  16   4   -0.00    4.04
   7 -16  -4   -0.00    3.98
   7  16  -4    1.42    3.69
  -7  16   5    0.39    4.55
   7 -16  -5    1.23    4.03
   7  16  -5    0.00    4.20
  -7  16   6    5.36    4.24
   7 -16  -6    1.78    3.76
   7  16  -6    6.37    4.70
  -7  16   7    2.38    4.52
   7 -16  -7    3.69    4.92
   7  16  -7    0.00    3.12
  -7  16   8   -0.00    3.16
   7 -16  -8    1.52    3.89
   7  16  -8   -0.00    3.09
  -7  16   9    1.75    3.51
   7 -16  -9    4.59    3.86
   7  16  -9    0.51    3.50
  -7  16  10   -0.00    2.74
   7 -16 -10    6.23    4.58
   7  16 -10   -0.00    2.87
  -7  16  11    0.00    4.35
   7 -16 -11   -0.00    2.72
   7  16 -11   -0.00    3.88
  -7  16  12    2.50    4.47
   7 -16 -12   -0.00    4.14
   7  16 -12   -0.00    3.58
  -7  16  13    1.71    4.20
   7  16 -13    0.00    3.37
   7  16 -14    6.22    5.42
   7  16 -15   -0.00    3.53
   7  16 -16    0.00    3.44
   7  16 -17    1.76    3.69
   7 -17  -2    4.47    4.38
   7 -17  -3    3.59    4.32
  -7  17   4    0.00    4.36
   7 -17  -4    3.10    3.95
  -7  17   5   -0.00    3.04
   7 -17  -5    3.99    4.61
  -7  17   6    1.57    3.75
   7 -17  -6   -0.00    1.30
  -7  17   7   -0.00    3.08
   7 -17  -7   -0.00    2.65
  -7  17   8    3.60    4.62
   7 -17  -8   -0.00    4.17
  -7  17   9    0.86    3.51
  -7  17  10    0.26    3.76
  -7  17  11    0.74    3.36
  -7  17  12    0.80    3.38
   7 -18  -4    4.50    5.21
  -6   0   1    0.44    2.55
  -6   0   1    2.83    2.09
   6   0  -1   -0.00    1.62
   6   0  -1    0.00    2.31
   6   0  -1    1.45    1.97
  -6   0   2  314.20   35.23
  -6   0   2  354.65   33.88
   6   0  -2  272.72   33.09
   6   0  -2  256.38   34.36
   6   0  -2  298.46   33.85
  -6   0   3   -0.00    2.34
  -6   0   3   -0.00    1.61
   6   0  -3   -0.00    1.64
   6   0  -3   -0.00    1.69
   6   0  -3    0.46    1.83
  -6   0   4   24.36    4.83
   6   0  -4   35.06    5.74
   6   0  -4   18.75    5.53
   6   0  -4   18.47    4.87
  -6   0   5    1.25    1.21
   6   0  -5    0.00    1.38
   6   0  -5   -0.00    2.49
   6   0  -5   -0.00    1.77
  -6   0   6 1259.39  123.51
  -6   0   6 1330.45  122.20
   6   0  -6 1234.97  122.40
   6   0  -6 1145.44  123.51
   6   0  -6 1040.90  122.05
  -6   0   7    0.69    1.52
  -6   0   7   -0.00    1.37
   6   0  -7    0.97    1.16
   6   0  -7    0.99    1.52
   6   0  -7    0.00    1.99
  -6   0   8   33.95    5.78
  -6   0   8   23.77    4.54
   6   0  -8   24.56    4.77
   6   0  -8   17.13    5.26
   6   0  -8   30.33    5.33
  -6   0   9   -0.00    1.17
  -6   0   9    0.11    0.89
   6   0  -9   -0.00    1.33
   6   0  -9   -0.00    1.62
   6   0  -9   -0.00    1.31
  -6   0  10  220.69   22.62
  -6   0  10  226.76   22.18
   6   0 -10  149.58   21.92
   6   0 -10  203.90   23.76
   6   0 -10  222.27   23.20
  -6   0  11   -0.00    0.92
  -6   0  11   -0.00    0.84
   6   0 -11   -0.00    1.22
   6   0 -11   -0.00    1.63
   6   0 -11   -0.00    0.89
  -6   0  12  240.93   25.94
  -6   0  12  241.81   25.86
   6   0 -12  277.76   27.54
   6   0 -12  294.17   28.77
   6   0 -12  247.76   28.77
   6   0 -12  245.05   27.51
   6   0 -13    0.47    0.92
   6   0 -13   -0.00    1.49
   6   0 -13    0.25    1.33
   6   0 -13    0.17    0.79
   6   0 -14   84.05    9.72
   6   0 -14   67.37    9.93
   6   0 -14   82.17   10.80
   6   0 -14   74.81    9.78
   6   0 -15    1.19    1.23
   6   0 -15   -0.00    1.48
   6   0 -15   -0.00    1.37
   6   0 -15    0.30    0.84
   6   0 -16  212.04   23.20
   6   0 -16  236.70   23.92
   6   0 -16  215.64   24.57
   6   0 -16  214.76   23.79
   6   0 -17   -0.00    0.68
   6   0 -17   -0.00    0.67
   6   0 -17    0.71    1.18
   6   0 -17    0.53    1.08
   6   0 -18  129.94   14.23
   6   0 -18  147.78   14.42
   6   0 -18  157.46   16.20
   6   0 -18  113.84   14.91
   6   0 -19    0.19    0.98
   6   0 -19    0.00    0.87
   6   0 -20    0.49    0.97
   6   0 -20    2.37    1.26
   6   0 -21    0.72    1.14
   6   0 -21   -0.00    0.78
   6   0 -22   93.65   10.93
   6   0 -23    1.01    0.86
   6   0 -24    0.27    0.77
   6   0 -25    0.23    0.64
   6   0 -26   44.43    5.32
   6   0 -27    0.00    0.54
  -6   1   1    4.15    3.46
  -6   1   1    7.81    3.00
   6  -1  -1    6.23    3.25
   6  -1  -1    2.70    1.95
   6   1  -1    5.19    2.67
   6   1  -1    3.27    3.49
   6   1  -1    0.74    1.72
  -6  -1   1    5.81    3.76
  -6  -1   1    3.51    2.07
  -6   1   2  608.61   61.07
  -6   1   2  586.14   57.60
   6  -1  -2  465.62   58.05
   6  -1  -2  573.96   58.09
   6   1  -2  500.32   57.06
   6   1  -2  479.28   58.98
   6   1  -2  523.23   58.06
  -6  -1   2  515.24   58.82
  -6  -1   2  611.12   57.66
  -6   1   3   26.61    6.94
  -6   1   3   22.88    5.88
  -6   1   3   20.27    4.98
   6  -1  -3   26.59    6.16
   6  -1  -3   22.77    5.60
   6   1  -3   50.30    7.12
   6   1  -3   36.19    7.65
   6   1  -3   27.44    6.51
   6   1  -3   20.26    5.21
  -6  -1   3   32.67    6.86
  -6  -1   3   27.45    5.35
  -6   1   4  744.14   76.80
  -6   1   4  762.67   73.79
   6  -1  -4  668.56   74.73
   6  -1  -4  607.98   73.45
   6   1  -4  683.94   73.56
   6   1  -4  681.34   75.76
   6   1  -4  716.96   76.24
   6   1  -4  844.88   75.79
  -6  -1   4  707.54   73.37
  -6   1   5   77.33   13.85
  -6   1   5   82.98   12.14
   6  -1  -5  108.22   14.21
   6  -1  -5   90.86   12.79
   6   1  -5   99.09   12.82
   6   1  -5   89.39   14.08
   6   1  -5  129.20   15.48
   6   1  -5   91.33   12.80
  -6  -1   5  104.07   12.58
  -6   1   6   57.42   12.31
  -6   1   6   74.63   12.13
  -6   1   6   83.03   11.52
   6  -1  -6  103.07   13.45
   6  -1  -6   99.97   12.58
   6   1  -6   89.88   12.05
   6   1  -6   83.46   13.40
   6   1  -6  102.03   12.65
  -6  -1   6   98.67   13.08
  -6  -1   6  104.47   11.98
  -6   1   7  186.08   24.83
  -6   1   7  195.29   23.68
  -6   1   7  212.88   22.97
   6  -1  -7  236.09   24.81
   6  -1  -7  171.31   22.86
   6   1  -7  203.52   23.23
   6   1  -7  205.70   24.97
   6   1  -7  185.13   23.19
  -6  -1   7  234.66   24.33
  -6  -1   7  196.36   22.57
  -6   1   8  708.09   71.71
  -6   1   8  605.11   68.74
  -6   1   8  663.82   68.09
   6  -1  -8  726.13   70.04
   6  -1  -8  655.76   68.82
   6   1  -8  759.06   69.19
   6   1  -8  726.25   71.17
   6   1  -8  596.54   69.77
   6   1  -8  613.46   69.13
  -6  -1   8  579.82   68.52
  -6  -1   8  688.52   68.09
  -6   1   9   14.34    4.46
  -6   1   9    7.38    2.88
  -6   1   9   12.17    2.88
   6  -1  -9    4.78    2.12
   6  -1  -9   19.66    4.43
   6  -1  -9   13.72    3.47
   6   1  -9   12.81    3.30
   6   1  -9   17.14    5.00
   6   1  -9    8.22    3.32
   6   1  -9   10.12    3.07
  -6  -1   9    6.53    2.61
  -6  -1   9    9.72    2.59
  -6   1  10  101.43   11.32
  -6   1  10   92.68   10.57
   6  -1 -10   86.88   11.03
   6  -1 -10   91.73   11.95
   6  -1 -10   79.26   11.09
   6   1 -10   83.05   11.04
   6   1 -10  101.45   12.99
   6   1 -10   68.89   11.70
   6   1 -10   78.34   11.09
  -6  -1  10   93.15   11.15
  -6  -1  10   70.39   10.05
  -6   1  11   13.21    2.71
  -6   1  11   11.15    2.40
   6  -1 -11   10.27    2.72
   6  -1 -11   12.50    3.38
   6  -1 -11   11.62    3.04
   6   1 -11   10.02    2.85
   6   1 -11    6.63    3.14
   6   1 -11    9.41    3.75
   6   1 -11   12.06    3.01
  -6  -1  11    8.48    2.45
  -6  -1  11   10.86    2.36
  -6   1  12  246.92   26.19
  -6   1  12  264.32   26.21
   6  -1 -12  269.62   27.63
   6  -1 -12  284.74   28.56
   6  -1 -12  220.98   27.48
   6   1 -12  234.55   27.47
   6   1 -12  298.76   29.75
   6   1 -12  254.58   29.02
  -6  -1  12  242.06   26.61
  -6  -1  12  250.84   26.42
   6  -1 -13   41.86    6.46
   6  -1 -13   52.94    7.39
   6  -1 -13   50.11    7.15
   6   1 -13   54.04    7.11
   6   1 -13   36.63    7.32
   6   1 -13   51.85    8.18
  -6  -1  13   49.36    5.35
  -6  -1  13   46.64    5.26
   6  -1 -14  130.26   15.56
   6  -1 -14  147.81   16.22
   6  -1 -14  146.22   16.24
   6   1 -14  137.41   15.90
   6   1 -14  123.97   16.67
   6   1 -14  147.80   17.37
   6  -1 -15   14.00    2.58
   6  -1 -15    9.87    2.50
   6  -1 -15    9.57    2.49
   6   1 -15    6.36    2.05
   6   1 -15    8.00    2.87
   6   1 -15    9.74    2.99
   6  -1 -16    1.28    0.92
   6  -1 -16    4.55    1.45
   6  -1 -16    2.55    1.40
   6   1 -16    1.04    1.08
   6   1 -16    1.84    1.57
   6   1 -16    7.89    2.66
   6  -1 -17    4.65    1.36
   6  -1 -17    3.78    1.43
   6  -1 -17   15.11    2.67
   6   1 -17    7.23    1.82
   6   1 -17    5.09    1.91
   6   1 -17    2.17    1.72
   6  -1 -18  196.09   19.35
   6  -1 -18  182.97   19.35
   6  -1 -18  168.16   20.19
   6   1 -18  179.69   19.90
   6   1 -18  195.64   20.50
   6   1 -18  205.07   21.62
   6  -1 -19   27.58    4.08
   6   1 -19   26.41    3.50
   6   1 -19   18.67    4.27
   6  -1 -20    0.44    0.75
   6   1 -20    0.00    1.14
   6  -1 -21    1.17    0.89
   6   1 -21    0.11    1.15
   6  -1 -22   10.15    1.92
   6   1 -22    5.65    2.06
   6   1 -23    3.21    1.60
   6   1 -24   25.01    4.10
   6   1 -25    0.95    1.25
   6   1 -26    4.14    1.58
  -6   2   1    0.00    2.76
  -6   2   1    4.08    2.33
   6  -2  -1    6.44    3.15
   6  -2  -1   11.08    3.60
   6   2  -1    4.59    2.68
   6   2  -1    3.42    3.22
  -6  -2   1    8.30    2.97
  -6  -2   1    0.76    2.42
  -6  -2   1    3.81    2.66
  -6   2   2    5.92    3.85
  -6   2   2    6.13    2.85
   6  -2  -2   12.10    4.22
   6  -2  -2    9.00    3.52
   6   2  -2    4.51    2.69
   6   2  -2    9.62    4.32
  -6  -2   2   16.95    3.96
  -6  -2   2    8.42    4.00
  -6  -2   2    5.05    2.60
  -6   2   3    3.53    3.23
  -6   2   3    3.45    2.43
   6  -2  -3    6.50    3.39
   6  -2  -3    0.00    1.53
   6   2  -3    4.15    2.62
   6   2  -3    8.66    4.15
  -6  -2   3    5.03    2.32
  -6  -2   3    1.13    1.90
  -6  -2   3    0.00    1.37
  -6   2   4   72.48   11.73
  -6   2   4   80.94   10.42
   6  -2  -4   72.94   11.06
   6  -2  -4   70.74   10.37
   6   2  -4   53.77    9.47
   6   2  -4   59.96   10.82
  -6  -2   4   72.09    9.89
  -6  -2   4   60.45   10.64
  -6  -2   4   56.87    9.23
  -6   2   5    3.82    3.42
  -6   2   5    6.04    2.64
   6  -2  -5   13.42    4.24
   6  -2  -5   12.97    3.64
   6   2  -5    9.10    3.36
   6   2  -5    8.44    3.93
  -6  -2   5   13.62    3.46
  -6  -2   5    9.73    3.19
  -6   2   6  300.40   33.93
  -6   2   6  296.21   31.53
   6  -2  -6  255.09   32.06
   6  -2  -6  244.80   31.45
   6   2  -6  261.82   31.45
   6   2  -6  350.14   34.52
  -6  -2   6  290.16   31.47
  -6  -2   6  301.99   32.80
  -6  -2   6  288.23   31.25
  -6   2   7   42.66    9.12
  -6   2   7   54.43    9.01
  -6   2   7   59.47    8.30
   6  -2  -7   63.56    9.42
   6  -2  -7   51.47    8.42
   6   2  -7   51.83    8.31
  -6  -2   7   42.13    7.52
  -6  -2   7   63.83    9.33
  -6  -2   7   53.41    7.87
  -6   2   8    2.12    2.61
  -6   2   8    6.91    3.07
  -6   2   8    1.95    1.62
   6  -2  -8    2.34    2.23
   6  -2  -8    7.50    2.78
   6   2  -8    6.31    2.65
  -6  -2   8    6.07    2.39
  -6  -2   8    3.49    2.20
  -6  -2   8    6.03    2.28
  -6   2   9    1.71    2.31
  -6   2   9    0.00    1.60
  -6   2   9   -0.00    0.89
   6  -2  -9    2.21    1.67
   6  -2  -9    0.10    1.05
   6   2  -9   -0.00    1.20
   6   2  -9    4.55    2.59
  -6  -2   9    1.30    1.59
  -6  -2   9    0.47    1.37
  -6  -2   9   -0.00    1.08
  -6   2  10  224.80   27.83
  -6   2  10  228.20   26.20
  -6   2  10  222.60   25.59
   6  -2 -10  267.69   27.17
   6  -2 -10  253.66   26.88
   6   2 -10  221.06   26.27
   6   2 -10  206.29   27.47
  -6  -2  10  254.64   26.43
  -6  -2  10  226.85   26.35
  -6  -2  10  246.09   25.72
  -6   2  11  251.03   26.99
  -6   2  11  250.91   24.76
  -6   2  11  219.41   23.98
   6  -2 -11  203.75   24.86
   6  -2 -11  214.52   25.04
   6   2 -11  220.21   24.99
   6   2 -11  242.00   26.84
  -6  -2  11  248.77   25.08
  -6  -2  11  199.27   24.43
  -6  -2  11  203.18   23.83
  -6   2  12   98.07   12.85
  -6   2  12  100.89   10.56
  -6   2  12   93.13   10.18
   6  -2 -12   72.49   10.96
   6  -2 -12   81.06   11.31
   6   2 -12   82.87   11.24
   6   2 -12   84.25   12.45
  -6  -2  12  100.29   11.42
  -6  -2  12   73.67   10.51
  -6  -2  12   83.49   10.25
  -6   2  13    7.35    3.17
  -6   2  13    6.52    1.29
  -6   2  13    8.39    1.34
   6  -2 -13   10.18    2.85
   6  -2 -13   11.47    3.04
   6   2 -13   10.39    2.86
   6   2 -13    5.27    2.38
  -6  -2  13   10.93    2.68
  -6  -2  13   11.20    2.25
  -6  -2  13   12.87    2.22
  -6   2  14   86.32   12.36
   6  -2 -14   85.11   11.19
   6  -2 -14   90.61   11.64
   6   2 -14   81.21   11.27
   6   2 -14  105.40   13.15
  -6  -2  14  103.11   11.56
  -6  -2  14   83.22    9.71
  -6  -2  14   96.47    9.73
  -6   2  15   28.14    5.47
   6  -2 -15   28.13    4.56
   6  -2 -15   29.69    4.93
   6   2 -15   26.42    4.67
   6   2 -15   18.61    4.81
  -6  -2  15   23.20    4.29
   6  -2 -16   62.99    7.71
   6  -2 -16   59.35    7.68
   6  -2 -16   63.76    8.34
   6   2 -16   59.93    8.14
   6   2 -16   48.81    8.61
  -6  -2  16   56.05    7.75
   6  -2 -17   19.73    3.04
   6  -2 -17   14.00    2.77
   6  -2 -17   15.64    3.36
   6   2 -17   17.32    3.40
   6   2 -17   16.55    4.08
  -6  -2  17    9.32    2.70
   6  -2 -18   10.24    2.04
   6  -2 -18   13.33    2.35
   6  -2 -18   11.93    2.79
   6   2 -18   10.05    2.51
   6   2 -18    8.18    2.89
   6   2 -18   10.40    3.21
   6  -2 -19   13.89    3.14
   6   2 -19   13.09    2.79
   6   2 -19   16.99    3.92
   6  -2 -20  138.15   14.86
   6   2 -20  115.32   15.46
   6   2 -21    3.22    2.10
   6   2 -22   32.60    5.67
   6   2 -23    0.00    1.42
   6  -2 -26   34.39    4.62
   6  -2 -27    2.36    1.09
   6  -2 -28   13.92    2.37
   6  -2 -29    2.75    1.01
   6  -2 -30   10.14    1.87
   6  -2 -31   -0.00    0.57
   6  -2 -32   12.91    2.10
  -6   3   1    2.55    2.89
  -6   3   1    0.00    1.54
   6  -3  -1    4.56    2.95
   6  -3  -1    0.00    1.16
   6   3  -1    8.91    3.24
   6   3  -1    4.83    3.30
  -6  -3   1    2.11    2.16
  -6  -3   1    1.59    2.54
  -6  -3   1    3.29    2.11
  -6   3   2  116.95   17.61
  -6   3   2  141.02   16.65
   6  -3  -2  118.46   16.62
   6  -3  -2  128.54   16.78
   6   3  -2   88.07   15.17
   6   3  -2  125.80   17.97
  -6  -3   2  117.42   15.57
  -6  -3   2  145.02   18.22
  -6  -3   2  134.05   16.18
  -6   3   3  122.09   17.71
  -6   3   3  106.64   15.57
   6  -3  -3  108.39   16.19
   6  -3  -3  146.93   17.18
   6   3  -3  140.02   16.63
   6   3  -3  121.30   17.59
  -6  -3   3  113.27   15.43
  -6  -3   3  118.89   17.12
  -6  -3   3  128.76   15.90
  -6   3   4   30.66    7.44
  -6   3   4   31.56    6.40
   6  -3  -4   43.22    7.59
   6  -3  -4   33.75    6.83
   6   3  -4   36.29    6.86
   6   3  -4   38.76    8.31
  -6  -3   4   39.64    6.69
  -6  -3   4   37.85    7.78
  -6  -3   4   31.79    6.25
  -6   3   5    5.17    3.42
  -6   3   5    6.09    2.66
   6  -3  -5   10.69    3.56
   6  -3  -5   12.66    3.86
   6   3  -5   10.32    3.57
   6   3  -5    3.79    3.19
  -6  -3   5   13.59    3.60
  -6  -3   5    8.01    2.77
  -6   3   6   14.46    4.82
  -6   3   6   14.06    3.80
   6  -3  -6   10.01    3.60
   6  -3  -6   13.71    3.87
   6   3  -6   14.46    4.05
   6   3  -6   18.27    5.20
  -6  -3   6    9.08    3.26
  -6  -3   6   21.06    4.48
  -6   3   7   11.36    4.51
  -6   3   7   16.03    4.01
   6  -3  -7   17.55    4.40
   6  -3  -7   17.48    4.51
   6   3  -7   15.66    4.12
   6   3  -7   18.24    5.38
  -6  -3   7   13.66    3.72
  -6  -3   7   15.05    4.47
  -6  -3   7   15.99    3.73
  -6   3   8  311.86   37.10
  -6   3   8  342.40   35.56
   6  -3  -8  345.20   36.21
   6  -3  -8  318.67   36.07
   6   3  -8  348.11   36.12
  -6  -3   8  292.21   35.11
  -6  -3   8  299.83   36.13
  -6  -3   8  330.44   35.25
  -6   3   9   54.41    9.73
  -6   3   9   67.36    8.95
   6  -3  -9   45.06    8.44
   6  -3  -9   54.86    9.01
   6   3  -9   58.57    9.11
  -6  -3   9   63.36    8.98
  -6  -3   9   80.26   10.35
  -6   3  10   14.45    5.06
  -6   3  10   27.49    4.93
   6  -3 -10   35.27    5.98
   6  -3 -10   35.23    6.13
   6   3 -10   24.11    5.16
   6   3 -10   17.02    5.47
  -6  -3  10   28.09    5.18
  -6  -3  10   24.99    5.24
  -6   3  11    5.07    2.74
  -6   3  11    6.53    2.45
  -6   3  11    7.88    2.42
   6  -3 -11    6.31    2.76
   6  -3 -11    5.50    2.53
   6   3 -11    7.86    2.78
   6   3 -11    8.82    3.66
  -6  -3  11    7.15    2.66
  -6  -3  11    9.22    3.00
  -6   3  12   66.38   10.62
  -6   3  12   71.90    9.33
  -6   3  12   82.75    9.23
   6  -3 -12   64.83    9.63
   6  -3 -12   68.58   10.07
   6   3 -12   65.56    9.87
   6   3 -12   63.11   10.78
  -6  -3  12   69.29    9.69
  -6  -3  12   69.70    9.75
  -6   3  13  103.54   14.70
  -6   3  13  118.22   12.87
  -6   3  13   97.64   12.31
   6  -3 -13  118.16   14.00
   6  -3 -13   93.38   13.79
   6   3 -13  111.81   14.15
   6   3 -13  105.88   15.11
  -6  -3  13  132.24   14.23
  -6  -3  13  122.79   13.75
  -6   3  14  170.45   19.13
  -6   3  14  145.88   15.37
  -6   3  14  150.96   15.35
   6  -3 -14  160.68   17.66
   6  -3 -14  124.59   17.48
   6   3 -14  140.16   17.76
   6   3 -14  132.82   18.62
  -6  -3  14  159.24   17.71
  -6  -3  14  156.48   16.98
  -6   3  15   13.39    3.82
   6  -3 -15   11.83    3.13
   6  -3 -15    9.23    3.04
   6   3 -15    8.80    3.05
   6   3 -15   15.18    4.25
  -6  -3  15   15.97    3.44
  -6  -3  15   17.53    2.78
  -6   3  16   28.57    5.13
   6  -3 -16   14.34    3.21
   6  -3 -16    8.67    3.05
   6   3 -16   27.64    4.66
   6   3 -16    8.69    3.66
  -6  -3  16   16.19    3.47
  -6   3  17   64.29    9.38
   6  -3 -17   68.27    8.60
   6  -3 -17   53.26    8.70
   6   3 -17   58.08    8.91
   6   3 -17   72.50   10.44
  -6  -3  17   74.60    9.02
  -6   3  18  101.71   12.46
   6   3 -18   95.12   12.12
   6   3 -18   85.47   12.80
   6   3 -19   34.17    5.58
   6   3 -19   28.15    6.05
   6   3 -20    0.00    1.84
   6   3 -21    0.72    1.45
   6  -3 -23   13.66    3.12
   6  -3 -24   39.90    6.01
   6  -3 -25    0.55    1.08
   6  -3 -26    1.51    1.34
   6  -3 -27    0.36    1.01
   6  -3 -29    5.36    1.86
   6  -3 -30   13.61    2.97
   6  -3 -31   -0.00    1.03
   6  -3 -32    2.86    1.33
   6  -3 -33    3.89    1.57
   6  -3 -34    8.86    2.24
  -6   4   1  173.65   22.14
  -6   4   1  126.83   19.08
   6  -4  -1  178.22   20.76
   6  -4  -1  174.51   20.86
   6   4  -1  142.70   19.50
   6   4  -1  187.95   22.70
  -6  -4   1  124.99   18.60
  -6  -4   1  172.55   21.92
  -6   4   2   10.66    4.58
  -6   4   2    6.99    2.96
   6  -4  -2    9.08    3.96
   6  -4  -2    7.05    3.24
   6   4  -2    5.19    2.90
   6   4  -2    8.14    4.01
  -6  -4   2    3.45    2.33
  -6  -4   2    9.59    3.78
  -6   4   3    3.91    3.37
  -6   4   3    2.84    2.67
   6  -4  -3    8.75    3.47
   6  -4  -3    3.47    2.78
   6   4  -3   11.18    3.75
   6   4  -3    5.48    3.47
  -6  -4   3    4.42    2.47
  -6  -4   3    6.53    3.44
  -6   4   4    9.71    4.25
   6  -4  -4   23.50    5.35
   6  -4  -4   17.13    4.74
   6   4  -4   17.04    4.64
   6   4  -4    5.45    4.28
  -6  -4   4   11.22    3.78
  -6  -4   4   18.00    5.11
  -6   4   5  211.29   26.45
   6  -4  -5  210.48   24.97
   6  -4  -5  219.85   25.64
   6   4  -5  162.00   23.92
   6   4  -5  229.73   27.23
  -6  -4   5  235.98   24.90
  -6  -4   5  196.09   25.65
  -6   4   6  216.83   27.55
   6  -4  -6  235.95   26.53
   6  -4  -6  229.33   26.90
   6   4  -6  175.29   25.42
   6   4  -6  252.80   28.76
  -6  -4   6  241.23   26.17
  -6   4   7   92.49   12.59
   6  -4  -7   51.02    9.37
   6  -4  -7   61.00   10.44
   6   4  -7   55.91    9.70
   6   4  -7   78.25   12.16
  -6  -4   7   65.73    9.80
  -6   4   8    2.30    2.94
   6  -4  -8    3.77    2.50
   6  -4  -8    1.07    1.70
   6   4  -8    0.00    1.42
   6   4  -8    1.94    2.83
  -6  -4   8    5.09    2.39
  -6  -4   8    2.04    1.94
  -6   4   9   37.50    8.69
   6  -4  -9   61.66    9.01
   6  -4  -9   49.45    8.83
   6   4  -9   72.80    9.83
  -6  -4   9   65.18    9.01
  -6  -4   9   41.36    8.44
  -6   4  10   25.83    6.23
   6  -4 -10   34.49    6.14
   6  -4 -10   33.82    6.44
   6   4 -10   24.08    5.57
  -6  -4  10   24.58    5.70
  -6   4  11  112.17   15.67
   6  -4 -11  115.18   14.53
   6  -4 -11  101.54   14.71
   6   4 -11  102.10   14.49
  -6  -4  11  102.66   14.16
  -6  -4  11  140.00   15.77
  -6   4  12   78.06   12.88
   6  -4 -12  100.60   12.52
   6  -4 -12   77.54   12.24
   6   4 -12   99.05   12.94
   6   4 -12   58.66   12.34
  -6  -4  12  132.64   13.46
  -6  -4  12   99.73   12.84
  -6   4  13   33.32    7.12
   6  -4 -13   34.87    6.40
   6  -4 -13   36.13    6.84
   6   4 -13   40.56    7.04
   6   4 -13   41.88    8.20
  -6  -4  13   47.26    7.07
  -6  -4  13   31.36    6.33
  -6   4  14    2.50    2.00
  -6   4  14    0.80    1.03
   6  -4 -14    4.56    1.98
   6  -4 -14   -0.00    1.39
   6   4 -14    1.54    2.05
   6   4 -14    0.00    1.44
  -6  -4  14    1.39    1.70
  -6  -4  14    0.17    1.24
  -6   4  15   97.85   13.61
  -6   4  15   99.86   11.00
   6  -4 -15   90.59   12.36
   6   4 -15  111.11   13.60
   6   4 -15   92.74   14.22
  -6  -4  15   94.02   12.61
  -6  -4  15   92.89   12.17
  -6   4  16  116.36   15.93
   6  -4 -16  126.97   15.20
   6   4 -16  118.02   15.70
   6   4 -16  129.24   17.05
  -6  -4  16  132.07   15.47
  -6  -4  16  119.23   14.31
  -6   4  17   13.45    3.74
   6  -4 -17    7.39    2.73
   6   4 -17   10.15    3.51
   6   4 -17   14.67    4.29
  -6  -4  17    8.41    3.01
  -6  -4  17   12.63    2.41
  -6   4  18   47.50    7.64
   6   4 -18   41.96    7.15
   6   4 -18   58.32    8.96
  -6  -4  18   40.64    4.59
   6   4 -19   66.48    9.75
   6  -4 -20  102.44   13.34
   6  -4 -21    7.02    2.68
   6  -4 -22    7.16    2.67
   6  -4 -23   -0.00    1.39
   6  -4 -24    1.50    1.45
   6  -4 -25    5.94    2.56
   6  -4 -26   18.43    4.12
   6  -4 -27    4.76    2.41
   6  -4 -28   12.59    3.33
   6  -4 -29   -0.00    1.29
   6  -4 -30   12.17    3.20
   6  -4 -31    1.05    1.51
   6  -4 -32   12.93    3.22
   6  -4 -33    3.61    1.68
   6  -4 -34    2.70    1.71
   6  -4 -35   -0.00    1.04
   6  -4 -36    8.21    2.64
  -6   5   1   22.98    6.90
   6  -5  -1   17.10    4.88
   6  -5  -1    7.96    3.87
   6   5  -1    8.74    3.68
   6   5  -1   13.66    5.06
  -6  -5   1   19.16    4.80
  -6  -5   1    9.34    4.63
  -6   5   2   96.77   15.19
   6  -5  -2  102.90   13.95
   6  -5  -2   91.94   14.20
   6   5  -2   74.07   12.72
   6   5  -2   71.28   13.95
  -6  -5   2  100.67   13.38
  -6  -5   2   92.93   14.97
  -6   5   3  109.60   17.49
   6  -5  -3  126.76   16.75
   6  -5  -3  131.70   17.53
   6   5  -3  123.93   16.78
   6   5  -3  129.69   18.60
  -6  -5   3  120.84   16.14
  -6  -5   3  100.13   17.13
  -6   5   4   60.00   12.69
   6  -5  -4  101.16   13.37
   6  -5  -4   85.31   13.35
   6   5  -4   91.90   13.13
   6   5  -4   84.91   14.23
  -6  -5   4   84.36   12.36
  -6  -5   4   91.36   14.24
  -6   5   5    0.51    1.98
   6  -5  -5    0.37    1.83
   6  -5  -5    4.92    3.30
   6   5  -5    6.24    3.34
   6   5  -5    0.90    2.94
  -6  -5   5   -0.00    1.24
  -6  -5   5    2.60    2.51
  -6   5   6    2.48    2.76
   6  -5  -6    2.03    2.08
   6  -5  -6    0.30    1.33
   6   5  -6    3.33    2.42
   6   5  -6    0.00    1.67
  -6  -5   6    2.90    2.10
  -6  -5   6    0.84    2.48
  -6   5   7   45.80    9.55
   6  -5  -7   47.23    8.75
   6  -5  -7   71.89   10.60
   6   5  -7   44.38    8.80
   6   5  -7   62.64   11.06
  -6  -5   7   62.51    9.41
  -6   5   8   48.61    9.45
   6  -5  -8   42.52    8.23
   6  -5  -8   55.79    9.38
   6   5  -8   54.08    8.98
   6   5  -8   48.76    9.64
  -6  -5   8   40.36    7.78
  -6   5   9   65.82   11.61
   6  -5  -9   78.91   11.09
   6  -5  -9   62.80   10.88
   6   5  -9   84.51   11.73
   6   5  -9   78.08   12.56
  -6  -5   9   75.11   10.76
  -6  -5   9   52.43   10.62
  -6   5  10   49.06    8.72
   6  -5 -10   24.42    5.87
   6  -5 -10   29.94    6.67
   6   5 -10   35.11    7.03
   6   5 -10   32.91    7.77
  -6  -5  10   42.61    7.05
  -6  -5  10   32.62    7.19
  -6   5  11    0.00    2.23
   6  -5 -11    0.70    1.56
   6  -5 -11    2.38    2.24
   6   5 -11    2.65    2.41
  -6  -5  11    2.26    2.44
  -6  -5  11    2.47    2.63
  -6   5  12    6.82    3.52
   6  -5 -12    6.08    2.74
   6   5 -12    5.09    3.08
  -6  -5  12    5.20    2.83
  -6  -5  12    2.10    2.17
  -6   5  13  173.22   24.14
   6  -5 -13  199.00   23.44
   6   5 -13  214.00   24.50
   6   5 -13  183.40   25.21
  -6  -5  13  225.64   24.01
  -6  -5  13  194.25   24.00
  -6   5  14  173.60   25.19
   6  -5 -14  244.46   25.32
   6   5 -14  198.37   25.30
   6   5 -14  222.93   27.15
  -6  -5  14  218.10   24.99
  -6  -5  14  225.75   25.49
  -6   5  15   -0.00    1.99
   6  -5 -15   -0.00    1.64
   6   5 -15   -0.00    1.47
   6   5 -15    0.02    1.68
  -6  -5  15    1.31    1.70
  -6  -5  15    0.34    1.62
  -6   5  16   10.39    3.92
   6  -5 -16   10.31    3.28
   6   5 -16   11.31    3.76
  -6  -5  16    7.17    2.78
  -6   5  17   -0.00    1.94
  -6   5  17   -0.00    0.69
   6  -5 -17   -0.00    1.57
   6   5 -17   -0.00    1.91
  -6  -5  17    1.99    1.85
  -6   5  18   86.77   13.21
   6  -5 -18  114.43   14.05
   6   5 -18   90.33   13.31
   6  -5 -19   25.03    5.40
   6   5 -19   18.26    4.85
   6  -5 -20    7.38    2.99
   6  -5 -21    1.83    1.95
   6  -5 -22    1.69    1.83
   6  -5 -23   41.85    7.41
   6  -5 -24   15.01    4.14
   6  -5 -25    9.04    3.19
   6  -5 -26    1.17    1.87
   6  -5 -27   -0.00    1.47
   6  -5 -28    6.71    2.66
   6  -5 -29   19.30    4.54
   6  -5 -30    8.87    3.04
   6  -5 -31    2.08    1.81
   6  -5 -32    0.66    1.31
   6  -5 -33    7.65    3.01
   6  -5 -34    3.01    2.30
   6  -5 -35    4.88    2.43
   6  -5 -36   -0.00    1.69
   6  -5 -37    0.00    1.52
  -6   6   1  133.54   19.97
   6  -6  -1  139.36   19.46
   6   6  -1  108.37   17.76
   6   6  -1  143.00   20.79
  -6  -6   1  168.10   21.44
  -6   6   2   35.89    8.16
   6  -6  -2   34.70    7.61
   6   6  -2   20.36    5.81
   6   6  -2   18.51    6.57
  -6  -6   2   23.72    7.04
  -6   6   3    4.98    4.02
   6  -6  -3   13.87    5.27
   6   6  -3    6.36    3.52
   6   6  -3    8.48    4.40
  -6  -6   3    8.33    4.23
  -6   6   4   28.78    7.44
   6  -6  -4   25.26    6.12
   6  -6  -4   25.17    6.37
   6   6  -4   23.71    6.06
   6   6  -4   14.58    6.05
  -6  -6   4   23.53    6.69
  -6   6   5  117.10   17.69
   6  -6  -5  119.50   16.46
   6  -6  -5  131.44   17.78
   6   6  -5  108.18   16.40
   6   6  -5  163.23   20.16
  -6  -6   5   92.34   16.80
  -6   6   6   91.71   13.56
   6  -6  -6   92.37   12.21
   6  -6  -6   67.31   11.80
   6   6  -6   53.65   10.82
   6   6  -6   85.32   13.72
  -6  -6   6   62.00   10.60
  -6  -6   6   59.77   11.87
  -6   6   7   38.59    9.15
   6  -6  -7   52.12    9.10
   6  -6  -7   43.87    9.08
   6   6  -7   77.21   10.89
   6   6  -7   55.36   10.63
  -6  -6   7   47.89    8.63
  -6  -6   7   44.63    9.67
  -6   6   8   14.63    5.35
   6  -6  -8   11.76    4.01
   6   6  -8   13.80    4.57
   6   6  -8   18.80    6.01
  -6  -6   8    7.20    3.36
  -6  -6   8    8.06    3.76
  -6   6   9   97.64   14.70
   6  -6  -9   85.73   13.12
   6   6  -9   85.67   13.67
   6   6  -9   97.36   15.54
  -6  -6   9   97.28   13.36
  -6   6  10   69.89   12.24
   6  -6 -10   70.36   11.34
   6   6 -10   84.33   12.55
   6   6 -10   92.29   14.37
  -6  -6  10   74.57   11.48
  -6   6  11   88.76   12.34
   6  -6 -11   68.71   10.32
   6   6 -11   50.13    9.99
   6   6 -11   69.11   12.20
  -6  -6  11   53.03    9.48
  -6  -6  11   59.39   10.72
  -6   6  12   43.42    9.39
   6  -6 -12   51.69    9.05
   6   6 -12   62.10   10.22
   6   6 -12   67.23   11.66
  -6  -6  12   61.15    9.52
  -6   6  13   -0.00    1.81
   6  -6 -13    0.67    2.16
   6  -6 -13    5.89    2.93
   6   6 -13    0.28    1.56
  -6  -6  13    2.22    2.30
  -6   6  14    3.82    2.96
   6  -6 -14    3.49    2.36
   6  -6 -14    0.00    1.81
   6   6 -14    2.69    2.53
  -6  -6  14    1.34    1.59
  -6   6  15   68.61   10.79
   6  -6 -15   48.84    8.97
   6  -6 -15   70.17   10.72
   6   6 -15   65.62   10.52
  -6  -6  15   52.96    9.28
  -6   6  16   12.29    4.25
   6  -6 -16    9.35    3.30
   6  -6 -16    5.10    3.13
   6   6 -16    9.04    3.78
  -6  -6  16    9.53    3.40
  -6   6  17   15.59    4.59
   6  -6 -17   12.19    4.25
   6   6 -17   10.98    4.27
  -6   6  18   41.57    7.77
   6  -6 -18   36.48    7.56
   6   6 -18   31.15    7.02
   6  -6 -19   14.43    4.80
   6   6 -19   22.06    5.43
   6  -6 -20    2.28    2.42
   6   6 -20    2.74    2.53
   6  -6 -21   24.81    5.85
   6  -6 -22    7.56    3.53
   6  -6 -23   28.80    6.32
   6  -6 -24    0.07    1.50
   6  -6 -25   13.92    4.36
   6  -6 -26   18.97    5.16
   6  -6 -27   15.08    4.31
   6  -6 -28    0.00    2.32
   6  -6 -29    1.61    1.92
   6  -6 -30    0.00    1.50
   6  -6 -31    7.37    3.25
   6  -6 -32    4.30    2.47
   6  -6 -33    4.61    2.40
   6  -6 -34    0.00    1.60
   6  -6 -35    1.58    1.83
   6  -6 -36    0.74    1.77
   6  -6 -37    1.81    1.89
   6  -6 -38    1.07    1.98
   6  -6 -39    0.40    1.68
  -6   7   1   12.50    5.30
   6  -7  -1   12.24    5.07
   6   7  -1   10.03    4.67
   6   7  -1   23.53    6.91
  -6  -7   1   25.79    7.47
  -6   7   2   13.31    5.50
   6  -7  -2   11.04    4.81
   6   7  -2   10.49    4.47
   6   7  -2    9.41    4.76
  -6  -7   2   15.42    5.87
  -6   7   3  203.81   27.58
   6  -7  -3  221.93   27.65
   6   7  -3  219.18   26.88
   6   7  -3  187.77   27.69
  -6  -7   3  207.75   28.13
  -6   7   4   65.49   11.86
   6  -7  -4   63.86   11.45
   6   7  -4   53.76   10.40
   6   7  -4   47.78   10.91
  -6  -7   4   55.94   11.75
  -6   7   5   19.84    6.02
   6   7  -5   25.40    6.79
   6   7  -5   26.66    7.31
  -6  -7   5   16.40    6.17
  -6   7   6    9.80    4.63
   6   7  -6    9.35    4.32
   6   7  -6   18.24    6.40
  -6  -7   6   13.15    5.52
  -6   7   7   14.00    5.24
   6   7  -7   29.17    6.72
   6   7  -7   24.50    7.11
  -6  -7   7    9.29    4.91
  -6   7   8   26.32    7.35
   6   7  -8   30.43    7.37
   6   7  -8   46.37   10.31
  -6  -7   8   38.06    8.56
  -6   7   9  101.67   16.90
   6  -7  -9  142.03   17.12
   6   7  -9  105.40   16.66
   6   7  -9  155.01   20.22
  -6  -7   9  105.11   17.51
  -6   7  10   -0.00    1.65
   6  -7 -10   -0.00    1.60
   6  -7 -10    3.43    2.64
   6   7 -10    0.00    1.93
  -6   7  11   -0.00    2.40
   6  -7 -11    0.00    1.62
   6  -7 -11    4.99    3.09
   6   7 -11   -0.00    1.86
  -6   7  12   28.46    6.98
   6  -7 -12   23.11    5.61
   6  -7 -12   22.33    6.06
   6   7 -12   19.91    5.86
  -6   7  13  126.55   18.40
   6  -7 -13  116.92   17.04
   6  -7 -13  146.86   19.16
   6   7 -13  140.56   18.75
  -6   7  14    7.57    3.47
   6  -7 -14    3.97    2.79
   6  -7 -14    7.07    3.86
   6   7 -14    0.00    3.21
  -6   7  15    2.40    2.41
   6  -7 -15    2.24    2.11
   6  -7 -15    1.26    2.16
   6   7 -15    2.23    2.73
  -6   7  16   -0.00    2.48
   6  -7 -16    0.02    1.49
   6   7 -16    4.94    3.01
  -6  -7  16    0.00    1.53
  -6   7  17    2.79    2.81
   6  -7 -17    4.23    2.97
   6   7 -17    0.38    2.27
   6  -7 -18    0.54    2.90
   6   7 -18    2.47    2.35
   6  -7 -19   56.47   10.10
   6   7 -19   51.83    9.88
   6  -7 -20    4.05    2.92
   6   7 -20    7.60    3.60
   6  -7 -21    1.40    2.12
   6  -7 -22    0.62    1.91
   6  -7 -23   13.55    4.54
   6  -7 -24    2.11    2.59
   6  -7 -25    8.78    4.05
   6  -7 -26    0.00    1.96
   6  -7 -27    1.08    2.29
   6  -7 -28    5.15    3.27
   6  -7 -29   12.14    4.44
   6  -7 -30   -0.00    1.43
   6  -7 -31    2.18    2.44
   6  -7 -32   -0.00    1.73
   6  -7 -33    2.41    2.45
   6  -7 -34    1.32    2.23
   6  -7 -35    8.76    3.64
   6  -7 -36   -0.00    1.96
   6  -7 -37   -0.00    1.57
   6  -7 -38    0.00    1.71
   6   8  -1   96.97   16.58
  -6  -8   1   85.98   16.09
   6   8  -2    5.60    4.17
  -6  -8   2    1.16    2.16
  -6   8   3    3.55    4.29
   6   8  -3   -0.00    3.53
  -6  -8   3    1.54    2.77
  -6   8   4   -0.00    2.24
   6   8  -4   -0.00    2.10
  -6  -8   4    2.00    3.06
  -6   8   5  243.12   27.73
   6   8  -5  179.12   26.74
  -6  -8   5  168.69   26.34
  -6   8   6    0.00    2.53
   6  -8  -6    4.12    3.48
   6   8  -6   19.90    6.59
  -6  -8   6   -0.00    2.56
  -6   8   7   77.11   13.63
   6  -8  -7   81.29   13.72
   6   8  -7   71.79   12.81
  -6   8   8    1.19    2.78
   6  -8  -8    0.00    2.30
   6   8  -8    0.72    2.40
  -6   8   9   81.97   15.25
   6  -8  -9  127.49   17.62
   6   8  -9  107.33   16.12
  -6   8  10   39.08    9.26
   6  -8 -10   42.73    9.08
   6   8 -10   37.56    8.56
  -6   8  11   61.45   12.12
   6  -8 -11   75.96   13.25
   6   8 -11   84.40   13.28
  -6   8  12   17.53    6.01
   6  -8 -12   17.63    5.88
   6   8 -12   16.97    5.53
  -6   8  13    1.47    2.92
   6  -8 -13    6.39    3.54
   6   8 -13    3.70    3.13
  -6   8  14    0.00    2.25
   6  -8 -14    2.66    3.19
   6   8 -14    0.00    2.66
  -6   8  15   78.94   12.99
   6  -8 -15   58.07   12.03
   6   8 -15   85.37   13.35
  -6   8  16    0.00    2.11
   6  -8 -16   -0.00    2.86
   6   8 -16   -0.00    1.98
  -6   8  17   37.92    8.42
   6  -8 -17   33.45    7.94
   6   8 -17   27.12    7.34
   6  -8 -18   -0.00    1.11
   6   8 -18    2.45    2.55
   6  -8 -19    5.17    3.43
   6   8 -19   15.97    5.43
   6  -8 -20    3.49    2.50
   6   8 -20    0.23    2.42
   6  -8 -21   11.79    5.08
   6  -8 -22    1.12    2.75
   6  -8 -23    8.17    3.77
   6  -8 -24    1.18    2.22
   6  -8 -25    8.97    4.22
   6  -8 -26    2.67    2.89
   6  -8 -27    6.57    4.18
   6  -8 -28    0.71    1.70
   6  -8 -29   -0.00    2.41
   6  -8 -30   -0.00    2.12
   6  -8 -31    8.29    3.88
   6  -8 -32    1.25    2.54
   6  -8 -33    3.69    2.54
   6  -8 -34   -0.00    1.83
   6  -8 -35    0.91    2.33
   6  -8 -36   -0.00    1.78
  -6   9   1   16.87    6.03
   6   9  -1    6.52    3.92
   6   9  -1   10.18    5.45
  -6  -9   1    3.63    3.88
  -6   9   2   11.18    5.52
   6   9  -2    3.30    3.75
   6   9  -2    5.04    4.04
  -6  -9   2    6.32    4.40
   6  -9  -3  116.80   19.58
   6   9  -3  156.19   20.69
   6   9  -3  157.16   22.57
  -6  -9   3  107.86   20.05
   6  -9  -4    8.44    4.97
   6   9  -4    4.82    3.45
   6  -9  -5    3.04    3.33
   6   9  -5    0.00    2.89
   6  -9  -6    2.57    3.52
   6   9  -6   17.03    5.71
   6  -9  -7    0.28    1.86
   6  -9  -8   -0.00    2.98
   6  -9  -9   71.78   13.07
   6  -9 -10    3.20    3.55
  -6   9  11    1.80    3.27
   6  -9 -11    0.74    2.16
  -6   9  12    2.85    2.88
   6  -9 -12    8.33    4.49
  -6   9  13   59.39   11.39
   6  -9 -13   57.32   11.44
  -6   9  14    1.42    2.60
   6  -9 -14    0.69    2.41
  -6   9  15   21.94    6.30
   6  -9 -15   15.39    5.60
  -6   9  16    2.73    2.70
   6  -9 -16    3.77    3.41
  -6   9  17    5.08    3.67
   6  -9 -17    5.95    3.23
   6  -9 -18    4.14    3.48
   6  -9 -19   16.95    5.98
   6  -9 -20    1.49    2.28
   6  -9 -21   -0.00    2.86
   6  -9 -22    3.24    3.30
   6  -9 -23   26.10    7.06
   6  -9 -24    0.03    1.44
   6  -9 -25    4.57    3.81
   6  -9 -26    0.33    1.95
   6  -9 -27    2.99    3.32
   6  -9 -28    3.16    2.35
   6  -9 -29    8.66    4.08
   6  -9 -30    5.76    3.30
   6  -9 -31   -0.00    1.67
   6  -9 -32    0.19    2.03
   6  -9 -33    1.10    2.61
   6  -9 -34   -0.00    1.84
  -6  10   1   28.36    8.76
   6 -10  -1   40.66   10.05
   6  10  -1   36.88    8.89
  -6  10   2    4.35    3.74
   6 -10  -2   -0.00    2.10
   6  10  -2   12.84    5.11
  -6  10   3    4.56    4.56
   6 -10  -3    0.00    2.07
   6  10  -3    0.00    2.14
  -6  10   4    2.37    3.67
   6 -10  -4    1.57    2.85
   6  10  -4    3.42    2.76
  -6  10   5   35.86    9.22
   6 -10  -5   28.55    8.30
   6  10  -5   31.89    8.48
  -6  10   6    2.13    3.26
   6 -10  -6   -0.00    2.38
   6  10  -6    8.86    4.47
  -6  10   7    5.28    4.09
   6 -10  -7   15.19    5.81
   6  10  -7   24.54    6.82
  -6  10   8    3.64    3.55
   6 -10  -8   -0.00    1.90
   6  10  -8    1.43    2.83
  -6  10   9    0.00    1.83
   6 -10  -9    1.46    1.91
   6  10  -9   -0.00    3.30
  -6  10  10   -0.00    2.41
   6 -10 -10    2.98    2.90
   6  10 -10    4.05    3.28
   6 -10 -11   79.98   14.54
   6  10 -11   82.25   14.55
   6 -10 -12    2.63    3.20
   6  10 -12    6.93    4.44
   6 -10 -13   17.25    5.96
   6  10 -13    4.54    3.92
   6 -10 -14    5.75    3.68
   6  10 -14    0.00    2.83
   6 -10 -15   51.37   10.98
   6  10 -15   44.91   10.28
   6 -10 -16    1.12    1.39
   6  10 -16   -0.00    2.21
   6 -10 -17   10.22    5.26
   6  10 -17   30.39    7.93
   6 -10 -18    5.96    3.71
   6  10 -18    1.79    2.77
   6 -10 -19    2.68    3.11
   6  10 -19    0.00    2.42
   6 -10 -20    2.03    2.81
   6  10 -20    0.15    2.41
   6 -10 -21   21.00    6.83
   6 -10 -22   -0.00    2.05
   6 -10 -23    1.30    2.41
   6 -10 -24   -0.00    2.21
   6 -10 -25    0.41    2.13
   6 -10 -26    0.82    2.18
   6 -10 -27    6.72    3.56
   6 -10 -28    2.88    3.19
   6 -10 -29    7.54    4.25
   6 -10 -30    1.71    2.79
   6 -10 -31    2.10    2.53
   6 -10 -32   -0.00    2.08
  -6  11   1   14.98    6.25
   6 -11  -1    4.47    3.45
   6  11  -1    0.00    4.18
  -6  11   2    1.31    2.50
   6 -11  -2   -0.00    3.67
   6  11  -2   -0.00    1.83
  -6  11   3   31.20    8.91
   6 -11  -3   30.32    8.51
   6  11  -3   13.35    5.79
  -6  11   4    7.24    4.37
   6 -11  -4   -0.00    2.99
   6  11  -4   -0.00    3.64
  -6  11   5    1.17    2.90
   6 -11  -5    0.00    2.59
   6  11  -5   -0.00    3.93
  -6  11   6   -0.00    3.13
   6 -11  -6    0.40    3.36
   6  11  -6    0.00    2.90
  -6  11   7    7.17    4.94
   6 -11  -7   16.02    6.10
   6  11  -7    9.67    5.05
  -6  11   8    7.69    5.18
   6 -11  -8    7.08    4.27
   6  11  -8    5.28    4.73
  -6  11   9   34.90    8.52
   6 -11  -9   12.42    6.10
   6  11  -9   20.49    7.02
  -6  11  10    5.01    4.09
   6 -11 -10    3.61    3.49
   6  11 -10   -0.00    2.89
  -6  11  11   -0.00    3.28
   6 -11 -11    0.00    2.91
   6  11 -11   -0.00    3.53
  -6  11  12    2.86    3.99
   6 -11 -12   -0.00    3.06
   6  11 -12    4.35    3.65
  -6  11  13   44.09   10.02
   6 -11 -13   37.13    9.26
   6  11 -13   22.76    7.67
  -6  11  14    0.00    2.63
   6 -11 -14   -0.00    2.97
   6  11 -14   -0.00    2.70
  -6  11  15   12.34    5.05
   6 -11 -15    6.71    4.89
  -6  11  16    1.76    2.84
   6 -11 -16    0.00    2.79
   6  11 -16    1.50    3.37
   6 -11 -17   14.64    5.86
   6  11 -17   10.66    5.70
   6 -11 -18    0.08    3.33
   6 -11 -19    0.98    3.35
   6  11 -19   18.00    6.40
   6 -11 -20    1.60    2.36
   6 -11 -21   -0.00    2.21
   6 -11 -22    1.76    3.43
   6 -11 -23    3.22    4.23
   6 -11 -24   -0.00    3.07
   6 -11 -25    5.08    3.86
   6 -11 -26   -0.00    3.13
   6 -11 -27    1.37    2.54
   6 -11 -28    2.04    3.50
   6 -11 -29    7.78    4.55
  -6  12   1   45.41   10.68
   6 -12  -1   46.81   10.99
   6  12  -1   21.41    7.97
  -6  12   2    1.41    3.50
   6 -12  -2    0.68    2.52
   6  12  -2    0.55    2.91
  -6  12   3   -0.00    2.31
   6 -12  -3    1.12    3.50
   6  12  -3    4.38    4.08
  -6  12   4   -0.00    2.99
   6 -12  -4    0.00    3.92
   6  12  -4    0.00    4.39
  -6  12   5   40.88    9.92
   6 -12  -5   17.52    6.72
  -6  12   6    0.76    2.40
   6 -12  -6    0.00    2.28
   6  12  -6   -0.00    2.60
  -6  12   7    0.00    3.93
   6 -12  -7    1.87    3.06
   6  12  -7    6.76    4.91
  -6  12   8    3.68    3.96
   6 -12  -8    0.00    3.43
   6  12  -8   -0.00    3.20
  -6  12   9    8.35    4.87
   6 -12  -9    4.63    4.22
   6  12  -9    2.16    4.23
  -6  12  10    3.12    3.74
   6 -12 -10    4.58    4.23
   6  12 -10    4.07    3.97
  -6  12  11   10.74    5.94
   6 -12 -11   39.91   10.26
   6  12 -11   32.43    8.77
  -6  12  12    1.80    3.27
   6 -12 -12    0.00    2.54
   6  12 -12    3.18    3.98
  -6  12  13    0.97    3.30
   6 -12 -13    8.68    5.14
   6  12 -13    2.41    3.45
  -6  12  14   -0.00    3.08
   6 -12 -14   -0.00    3.07
   6  12 -14    0.10    2.03
  -6  12  15    6.03    4.69
   6 -12 -15   12.83    5.65
   6  12 -15   10.36    5.56
  -6  12  16    0.00    2.18
   6 -12 -16    4.62    3.66
   6  12 -16    3.05    3.50
   6 -12 -17   13.28    6.61
   6  12 -17   23.17    6.95
   6 -12 -18   -0.00    3.08
   6  12 -18    0.65    3.26
   6 -12 -19    3.64    3.34
   6  12 -19    2.38    3.94
   6 -12 -20    0.00    3.42
   6 -12 -21   11.54    5.53
   6 -12 -22    0.00    3.27
   6 -12 -23    2.06    3.63
   6 -12 -24    1.76    4.13
   6 -12 -25    6.95    4.31
   6 -12 -26    1.88    3.12
   6 -12 -27    0.86    2.93
  -6  13   1    4.34    4.78
   6 -13  -1    7.34    4.97
   6  13  -1    0.00    3.89
  -6  13   2    8.35    4.92
   6 -13  -2    0.00    3.45
   6  13  -2    1.48    4.52
  -6  13   3   35.18   10.65
   6 -13  -3   45.10   11.70
   6  13  -3   38.74   10.42
  -6  13   4    2.25    4.57
   6 -13  -4   10.84    5.53
   6  13  -4    9.52    5.60
  -6  13   5    3.76    4.23
   6 -13  -5    5.49    4.28
   6  13  -5    7.84    5.23
  -6  13   6    0.61    3.17
   6 -13  -6    3.36    4.09
   6  13  -6    1.42    3.29
  -6  13   7   16.65    6.74
   6 -13  -7   12.91    6.59
   6  13  -7    9.39    5.67
  -6  13   8   12.99    5.74
   6 -13  -8    3.43    4.16
   6  13  -8    5.94    4.84
  -6  13   9   49.54   11.49
   6 -13  -9   29.02    9.29
   6  13  -9   42.90   10.55
  -6  13  10    3.03    3.56
   6 -13 -10    0.44    4.04
   6  13 -10    4.28    4.35
  -6  13  11    4.12    4.22
   6 -13 -11    2.18    2.92
   6  13 -11    1.74    3.35
  -6  13  12    5.28    4.99
   6 -13 -12    5.59    4.30
   6  13 -12    5.28    3.99
  -6  13  13   18.08    6.60
   6 -13 -13    1.98    2.49
   6  13 -13    2.83    4.42
  -6  13  14    0.46    3.67
   6 -13 -14   -0.00    2.64
   6  13 -14   -0.00    3.42
  -6  13  15    2.96    3.97
   6 -13 -15    5.34    5.08
   6  13 -15   11.83    5.46
   6 -13 -16    1.94    2.86
   6  13 -16    2.85    3.58
   6 -13 -17    7.63    4.84
   6  13 -17    0.00    3.81
   6 -13 -18    1.23    3.21
   6  13 -18    0.74    3.51
   6 -13 -19   11.16    5.61
   6  13 -19    6.84    4.62
   6 -13 -20    1.04    2.04
   6 -13 -21    0.46    2.90
   6 -13 -22    0.00    3.80
   6 -13 -23   -0.00    2.78
   6 -13 -24    3.17    3.06
  -6  14   1   10.86    6.58
   6 -14  -1   15.93    7.08
   6  14  -1   16.94    7.09
  -6  14   2    8.24    6.17
   6 -14  -2    5.33    4.80
   6  14  -2    1.67    3.90
  -6  14   3    5.34    5.29
   6 -14  -3    1.08    2.65
   6  14  -3    5.33    5.11
  -6  14   4    1.46    4.13
   6 -14  -4   10.51    6.24
   6  14  -4    9.19    5.05
  -6  14   5   22.34    8.21
   6 -14  -5   24.92    9.20
   6  14  -5   16.77    7.35
  -6  14   6    6.47    5.02
   6 -14  -6    8.74    6.20
   6  14  -6    9.05    5.35
  -6  14   7   13.77    6.27
   6 -14  -7    2.38    3.51
   6  14  -7   -0.00    3.57
  -6  14   8    7.66    4.96
   6 -14  -8   -0.00    3.22
   6  14  -8   -0.00    4.05
  -6  14   9    7.28    5.74
   6 -14  -9    6.57    5.34
   6  14  -9    4.96    5.15
  -6  14  10    3.28    4.17
   6 -14 -10    0.00    3.75
   6  14 -10    0.00    2.82
  -6  14  11   17.03    6.70
   6 -14 -11   -0.00    3.65
   6  14 -11   11.51    5.81
  -6  14  12    9.10    5.07
   6 -14 -12    4.25    4.69
   6  14 -12   -0.00    2.87
  -6  14  13    4.91    3.95
   6 -14 -13    1.28    3.43
   6  14 -13   -0.00    3.00
  -6  14  14    0.00    3.45
   6 -14 -14   -0.00    2.43
   6  14 -14   -0.00    2.87
  -6  14  15    4.89    4.83
   6 -14 -15    3.91    3.76
   6  14 -15    1.58    3.29
   6 -14 -16    7.15    4.48
   6  14 -16    5.75    4.67
   6 -14 -17    4.37    4.03
   6  14 -17    0.00    3.13
   6 -14 -18    1.26    3.12
   6  14 -18    6.05    3.85
   6 -14 -19    1.55    3.79
   6  14 -19   -0.00    2.78
   6 -14 -20   -0.00    2.78
   6 -14 -21   -0.00    2.85
  -6  15   1   -0.00    3.56
   6 -15  -1    0.00    4.22
   6  15  -1   -0.00    3.96
  -6  15   2    8.40    6.07
   6 -15  -2    6.98    4.87
   6  15  -2    9.70    5.41
  -6  15   3    3.27    3.78
   6 -15  -3    6.37    4.81
   6  15  -3    0.00    4.25
  -6  15   4    1.77    3.84
   6 -15  -4    8.12    5.45
   6  15  -4    7.49    5.81
  -6  15   5    0.66    2.35
   6 -15  -5    2.79    4.74
   6  15  -5    4.83    4.13
  -6  15   6   -0.00    4.03
   6 -15  -6   -0.00    3.56
   6  15  -6   -0.00    3.87
  -6  15   7    2.46    3.47
   6 -15  -7    5.89    4.76
   6  15  -7   -0.00    3.47
  -6  15   8    8.75    5.09
   6 -15  -8   -0.00    3.44
   6  15  -8    5.98    4.86
  -6  15   9    3.59    4.31
   6 -15  -9    4.44    4.77
   6  15  -9    4.88    4.34
  -6  15  10    3.33    4.17
   6 -15 -10    4.45    4.23
   6  15 -10   -0.00    4.20
  -6  15  11    2.52    4.00
   6 -15 -11   -0.00    2.63
   6  15 -11   -0.00    3.42
  -6  15  12    4.14    4.90
   6 -15 -12    4.49    4.76
   6  15 -12    5.87    4.91
  -6  15  13    2.88    4.05
   6 -15 -13    1.08    2.51
   6  15 -13   -0.00    3.37
  -6  15  14    4.09    4.01
   6 -15 -14    4.92    5.10
   6  15 -14    4.74    5.28
  -6  15  15    0.36    3.46
   6 -15 -15    0.00    4.37
   6  15 -15   -0.00    2.84
   6 -15 -16    0.89    3.52
   6  15 -16   -0.00    3.19
   6 -15 -17    0.31    2.47
   6  15 -17   -0.00    3.38
   6 -15 -18    3.68    3.54
   6  15 -18   -0.00    3.00
   6  15 -19   -0.00    3.51
  -6  16   1    2.59    4.09
   6 -16  -1    0.82    4.29
   6  16  -1    0.00    2.65
  -6  16   2    1.53    3.63
   6 -16  -2    5.52    4.61
   6  16  -2   -0.00    2.91
  -6  16   3    0.06    3.62
   6 -16  -3   -0.00    3.78
   6  16  -3   -0.00    3.41
  -6  16   4    4.03    4.73
   6 -16  -4   -0.00    2.55
   6  16  -4   -0.00    3.74
  -6  16   5    0.00    4.49
   6  16  -5   -0.00    3.47
  -6  16   6   -0.00    4.18
   6 -16  -6    3.83    4.42
   6  16  -6    0.00    2.85
  -6  16   7   -0.00    3.33
   6 -16  -7   -0.00    3.26
   6  16  -7   -0.00    3.14
  -6  16   8    2.72    4.06
   6 -16  -8   -0.00    3.17
   6  16  -8   -0.00    2.56
  -6  16   9   -0.00    3.32
   6 -16  -9   -0.00    3.15
   6  16  -9    0.00    3.64
  -6  16  10    2.30    4.40
   6 -16 -10   -0.00    3.81
   6  16 -10   -0.00    2.60
  -6  16  11    0.00    3.43
   6 -16 -11   -0.00    3.93
   6  16 -11   -0.00    3.19
  -6  16  12    2.45    3.56
   6 -16 -12    0.00    5.19
   6  16 -12    0.00    2.79
  -6  16  13   -0.00    2.54
   6 -16 -13   -0.00    3.67
   6  16 -13    0.00    3.30
  -6  16  14    1.05    2.43
   6 -16 -14   -0.00    3.50
   6  16 -14   -0.00    4.06
   6 -16 -15   -0.00    2.64
   6  16 -15   -0.00    2.82
   6  16 -16    5.35    5.21
   6  16 -17    5.14    4.79
   6  16 -18   -0.00    3.48
  -6  17   1   -0.00    4.12
  -6  17   2   -0.00    3.89
   6 -17  -2   -0.00    3.79
  -6  17   3    2.50    4.32
   6 -17  -3   16.90    7.54
  -6  17   4    0.81    3.79
   6 -17  -4   -0.00    3.10
   6  17  -4   -0.00    3.24
  -6  17   5    1.21    3.70
   6 -17  -5    0.44    2.61
   6  17  -5    2.79    3.55
  -6  17   6   -0.00    3.82
   6 -17  -6    3.83    3.99
   6  17  -6    2.34    3.55
  -6  17   7   -0.00    4.07
   6 -17  -7   -0.00    2.99
   6  17  -7    2.62    3.53
  -6  17   8    0.97    4.29
   6 -17  -8    2.58    4.21
   6  17  -8   11.58    5.89
  -6  17   9    1.86    4.00
   6 -17  -9   -0.00    4.42
   6  17  -9    0.82    4.30
  -6  17  10   -0.00    4.07
   6 -17 -10   -0.00    3.71
   6  17 -10    4.04    4.36
  -6  17  11    5.77    5.10
   6 -17 -11   -0.00    3.34
   6  17 -11    5.32    4.94
  -6  17  12    1.91    4.46
   6  17 -12    0.68    4.50
  -6  17  13    1.79    4.45
   6  17 -13   -0.00    4.32
   6  17 -14    1.75    3.48
   6  17 -15    0.40    4.25
   6 -18  -4    1.04    3.54
   6 -18  -5    0.00    3.28
   6 -18  -6    5.44    5.11
   6 -18  -7   -0.00    4.36
  -5   0   1    0.00    1.89
  -5   0   1    5.07    2.20
   5   0  -1    3.68    2.19
   5   0  -1    3.74    2.95
   5   0  -1    0.00    1.74
  -5   0   2    0.91    1.71
  -5   0   2    0.33    1.19
   5   0  -2   -0.00    1.12
   5   0  -2   -0.00    1.99
   5   0  -2   -0.00    0.93
  -5   0   3   84.64   10.93
   5   0  -3   82.86   11.01
   5   0  -3  109.09   13.35
   5   0  -3   68.59   10.82
  -5   0   4   -0.00    1.26
   5   0  -4   -0.00    1.25
   5   0  -4    1.99    2.56
   5   0  -4    2.46    1.85
  -5   0   5 2128.79  215.27
  -5   0   5 2192.78  214.20
   5   0  -5 2128.51  214.72
   5   0  -5 2051.26  215.63
   5   0  -5 2162.65  214.80
  -5   0   6    0.99    1.97
  -5   0   6    2.50    1.74
   5   0  -6    2.22    1.45
   5   0  -6   -0.00    1.97
   5   0  -6    0.86    1.46
  -5   0   7   73.33   10.31
  -5   0   7   78.96    9.82
   5   0  -7   89.03   10.27
   5   0  -7   83.85   11.25
   5   0  -7   67.32    9.97
  -5   0   8    0.53    1.43
  -5   0   8   -0.00    0.78
   5   0  -8    0.00    1.05
   5   0  -8    0.54    1.61
   5   0  -8    0.06    1.80
   5   0  -8    0.00    1.41
  -5   0   9  468.19   50.72
  -5   0   9  512.63   50.58
   5   0  -9  525.87   51.23
   5   0  -9  468.40   51.97
   5   0  -9  463.91   52.24
   5   0  -9  511.07   51.44
  -5   0  10   -0.00    0.73
  -5   0  10    0.46    0.76
   5   0 -10    1.09    1.09
   5   0 -10    0.00    1.45
   5   0 -10   -0.00    1.61
   5   0 -10   -0.00    0.84
   5   0 -11   26.05    4.13
   5   0 -11   17.74    4.25
   5   0 -11   33.60    5.25
   5   0 -11   26.71    4.28
   5   0 -12   -0.00    0.65
   5   0 -12   -0.00    1.25
   5   0 -12   -0.00    0.96
   5   0 -12   -0.00    0.69
   5   0 -13    7.67    1.73
   5   0 -13    3.94    1.72
   5   0 -13    5.81    2.06
   5   0 -13    2.65    1.32
   5   0 -14   -0.00    0.61
   5   0 -14   -0.00    1.01
   5   0 -14   -0.00    0.88
   5   0 -14   -0.00    0.60
   5   0 -15  106.32   12.24
   5   0 -15  122.99   12.66
   5   0 -15  109.37   13.16
   5   0 -15  121.77   12.86
   5   0 -16    0.26    0.39
   5   0 -16   -0.00    0.49
   5   0 -16   -0.00    0.98
   5   0 -16    0.00    0.54
   5   0 -17   69.22    8.25
   5   0 -17   67.03    7.85
   5   0 -18   -0.00    0.73
   5   0 -18   -0.00    0.49
   5   0 -19  122.34   12.84
   5   0 -19  115.07   12.55
   5   0 -20    0.35    0.62
   5   0 -20   -0.00    0.46
   5   0 -21  146.71   15.28
   5   0 -22   -0.00    0.45
   5   0 -26    0.05    0.44
   5   0 -27   33.81    4.14
   5   0 -28   -0.00    0.53
   5   0 -35    8.17    2.35
   5   0 -36   -0.00    1.23
  -5   1   1  470.57   47.73
  -5   1   1  312.56   43.84
   5  -1  -1  434.00   46.21
   5  -1  -1  484.40   45.71
   5   1  -1  391.95   44.50
   5   1  -1  449.54   47.37
   5   1  -1  472.56   47.48
   5   1  -1  479.11   46.18
  -5  -1   1  377.15   45.75
  -5  -1   1  428.31   44.74
  -5   1   2    2.81    2.56
  -5   1   2    3.70    2.07
   5  -1  -2    6.44    3.10
   5  -1  -2    2.68    2.24
   5   1  -2    7.71    2.65
   5   1  -2    0.78    2.05
   5   1  -2    2.29    2.63
   5   1  -2    5.60    2.68
  -5  -1   2    3.29    2.90
  -5  -1   2    2.48    1.91
  -5   1   3  437.27   50.63
  -5   1   3  479.11   48.85
   5  -1  -3  431.78   49.67
   5  -1  -3  500.12   49.42
   5   1  -3  430.27   48.58
   5   1  -3  522.13   51.74
   5   1  -3  485.12   50.64
   5   1  -3  396.14   48.89
  -5  -1   3  496.04   48.87
  -5   1   4    5.55    3.27
  -5   1   4    6.82    2.39
   5  -1  -4   16.72    4.21
   5  -1  -4    6.69    2.45
   5   1  -4    9.27    2.92
   5   1  -4   11.90    4.46
   5   1  -4   14.05    3.96
   5   1  -4    3.57    2.00
  -5  -1   4    8.16    2.72
  -5   1   5   96.49   13.99
  -5   1   5  130.31   14.06
  -5   1   5   80.01   11.86
   5  -1  -5  104.18   13.53
   5  -1  -5   77.12   12.00
   5   1  -5  114.09   12.90
   5   1  -5  104.18   14.17
   5   1  -5  102.07   12.76
  -5  -1   5   80.92   12.59
  -5  -1   5  114.47   12.50
  -5   1   6  578.65   51.51
  -5   1   6  535.34   49.71
  -5   1   6  425.54   48.01
   5  -1  -6  492.28   49.62
   5  -1  -6  446.05   48.54
   5   1  -6  385.35   47.99
   5   1  -6  534.57   51.35
   5   1  -6  483.65   49.28
  -5  -1   6  419.92   48.71
  -5  -1   6  459.99   48.07
  -5   1   7  593.70   62.90
  -5   1   7  607.52   61.57
  -5   1   7  512.83   60.36
   5  -1  -7  568.22   61.75
   5  -1  -7  662.59   61.62
   5   1  -7  616.46   61.23
   5   1  -7  622.70   63.49
   5   1  -7  563.10   62.17
   5   1  -7  558.44   61.61
  -5  -1   7  590.91   61.41
  -5  -1   7  627.79   60.76
  -5   1   8   -0.00    1.56
  -5   1   8   -0.00    1.31
  -5   1   8   -0.00    0.92
   5  -1  -8   -0.00    1.22
   5  -1  -8    0.39    1.19
   5   1  -8    0.00    1.00
   5   1  -8    1.16    2.21
   5   1  -8    0.00    1.89
   5   1  -8    0.00    1.08
  -5  -1   8   -0.00    1.12
  -5  -1   8    1.01    1.10
  -5   1   9   20.89    5.43
  -5   1   9   41.87    5.57
  -5   1   9   37.71    5.05
   5  -1  -9   32.78    5.84
   5  -1  -9   30.19    5.35
   5   1  -9   30.35    5.24
   5   1  -9   27.85    6.05
   5   1  -9   36.67    6.40
   5   1  -9   43.75    6.05
  -5  -1   9   34.47    5.40
  -5  -1   9   40.60    5.18
  -5   1  10    0.00    1.59
  -5   1  10    2.25    1.21
  -5   1  10    1.06    0.86
   5  -1 -10    3.14    1.90
   5  -1 -10    0.38    1.22
   5   1 -10    1.94    1.35
   5   1 -10    4.32    2.24
   5   1 -10    2.90    2.07
  -5  -1  10    0.76    0.96
  -5  -1  10    2.74    1.09
  -5   1  11  165.88   17.14
  -5   1  11  165.92   17.15
   5  -1 -11  174.28   18.81
   5  -1 -11  183.08   19.32
   5  -1 -11  162.78   18.88
   5   1 -11  148.66   18.57
   5   1 -11  167.46   20.04
   5   1 -11  161.66   19.70
  -5  -1  11  178.58   17.95
  -5  -1  11  188.24   17.86
   5  -1 -12   10.05    2.38
   5  -1 -12    9.77    2.73
   5  -1 -12   13.94    2.91
   5   1 -12   17.09    3.05
   5   1 -12   14.70    3.65
   5   1 -12   22.66    4.17
   5  -1 -13  368.26   37.14
   5  -1 -13  361.55   37.35
   5  -1 -13  335.30   37.37
   5   1 -13  356.08   37.36
   5   1 -13  405.88   38.91
   5   1 -13  344.87   38.18
   5  -1 -14    2.95    1.08
   5  -1 -14    0.00    0.85
   5  -1 -14    1.84    1.30
   5   1 -14    1.03    0.91
   5   1 -14    0.39    1.38
   5   1 -14    0.75    1.38
   5  -1 -15   45.57    4.87
   5  -1 -15   31.84    4.63
   5  -1 -15   30.34    4.92
   5   1 -15   39.24    5.11
   5   1 -15   48.88    6.07
   5   1 -15   36.09    5.67
   5  -1 -16    2.19    0.69
   5  -1 -16    4.25    0.88
   5  -1 -16    3.20    1.16
   5   1 -16    1.68    0.99
   5   1 -16    1.43    1.09
   5   1 -16    1.37    1.17
   5  -1 -17   24.30    3.69
   5   1 -17   24.29    3.39
   5   1 -17   31.50    3.96
   5   1 -17   25.15    4.21
   5  -1 -18    1.64    0.86
   5   1 -18    1.68    0.59
   5   1 -18    2.95    0.78
   5   1 -18    2.35    1.31
   5  -1 -19  123.16   13.19
   5   1 -19  123.72   13.94
   5  -1 -20    3.56    0.99
   5   1 -20    3.10    1.28
   5  -1 -21    2.28    0.77
   5   1 -21    2.79    1.20
   5  -1 -22    6.07    1.11
   5   1 -22    5.10    1.61
   5   1 -23   33.03    4.64
   5   1 -24    4.63    1.44
   5   1 -25   14.55    2.70
   5   1 -26    4.36    1.44
   5   1 -27   50.18    6.59
   5  -1 -28    7.20    1.33
   5  -1 -29   26.75    3.63
   5  -1 -29   26.30    3.42
   5  -1 -30   -0.00    0.70
   5  -1 -31    0.00    0.87
   5  -1 -32    0.30    0.83
   5  -1 -33   31.64    4.73
   5  -1 -34    0.28    1.12
   5  -1 -35    2.26    1.37
  -5   2   1    9.17    4.05
  -5   2   1    2.71    1.97
   5  -2  -1    3.60    3.01
   5  -2  -1    4.11    2.33
   5   2  -1    1.55    1.97
   5   2  -1    2.91    2.52
  -5  -2   1    3.42    2.14
  -5  -2   1    3.19    3.13
  -5  -2   1    4.41    2.46
  -5   2   2   12.25    4.28
  -5   2   2    7.08    3.04
   5  -2  -2    9.61    3.87
   5  -2  -2   12.70    3.85
   5   2  -2   14.51    3.74
   5   2  -2   19.10    5.07
  -5  -2   2   18.74    4.06
  -5  -2   2   19.02    5.11
  -5  -2   2   12.14    3.50
  -5   2   3  185.37   23.15
  -5   2   3  225.02   22.34
   5  -2  -3  176.83   22.30
   5  -2  -3  210.01   22.45
   5   2  -3  180.46   21.63
   5   2  -3  199.87   23.41
  -5  -2   3  173.22   21.14
  -5  -2   3  127.96   21.40
  -5  -2   3  211.11   21.88
  -5   2   4   75.42   10.97
  -5   2   4   48.00    8.48
   5  -2  -4   63.93    9.81
   5  -2  -4   76.51    9.93
   5   2  -4   60.31    9.13
   5   2  -4   49.66    9.66
  -5  -2   4   72.13    9.22
  -5  -2   4   70.21    9.25
  -5   2   5  582.62   60.13
  -5   2   5  566.43   58.30
   5  -2  -5  579.12   59.22
   5  -2  -5  520.82   58.48
   5   2  -5  615.71   58.78
   5   2  -5  597.51   60.30
  -5  -2   5  576.69   58.26
  -5  -2   5  474.69   57.72
  -5   2   6    9.21    3.64
  -5   2   6    8.35    2.51
   5  -2  -6    4.56    2.84
   5  -2  -6    9.13    3.04
   5   2  -6    4.79    2.42
  -5  -2   6    4.13    2.01
  -5  -2   6   11.08    3.37
  -5  -2   6    5.42    2.29
  -5   2   7   51.48    9.82
  -5   2   7   57.00    9.04
   5  -2  -7   86.07   10.59
   5  -2  -7   63.26    9.70
   5   2  -7   98.61   10.51
  -5  -2   7   86.27    9.96
  -5  -2   7   79.08   10.33
  -5  -2   7   62.32    9.02
  -5   2   8   12.18    3.78
  -5   2   8   12.31    3.28
  -5   2   8   10.33    2.69
   5  -2  -8    8.11    2.92
   5  -2  -8    4.95    2.37
   5   2  -8   11.39    2.99
   5   2  -8   15.58    3.99
  -5  -2   8    8.23    2.45
  -5  -2   8    9.51    2.97
  -5  -2   8   11.29    2.70
  -5   2   9  600.49   58.17
  -5   2   9  617.16   57.08
  -5   2   9  569.36   56.17
   5  -2  -9  512.47   56.59
   5  -2  -9  533.08   56.82
   5   2  -9  468.69   56.23
   5   2  -9  533.57   57.77
  -5  -2   9  445.52   55.92
  -5  -2   9  600.07   56.98
  -5  -2   9  628.13   56.36
  -5   2  10    4.86    2.32
  -5   2  10    3.90    1.68
  -5   2  10    2.18    1.31
   5  -2 -10    4.94    2.16
   5  -2 -10    4.82    2.07
   5   2 -10    2.03    1.68
   5   2 -10    4.81    2.38
  -5  -2  10    4.07    1.68
  -5  -2  10    0.96    1.15
  -5  -2  10    5.34    1.55
  -5   2  11    7.09    2.62
  -5   2  11    9.76    2.04
  -5   2  11   11.13    1.98
   5  -2 -11    4.13    1.98
   5  -2 -11   10.86    2.71
   5   2 -11    6.77    2.24
   5   2 -11    6.30    2.71
  -5  -2  11    6.62    2.22
  -5  -2  11    7.02    2.11
  -5  -2  11   10.49    2.12
  -5   2  12   46.00    8.22
   5  -2 -12   74.75    8.43
   5  -2 -12   52.88    8.01
   5   2 -12   57.54    8.11
   5   2 -12   57.16    8.80
  -5  -2  12   66.91    8.17
  -5  -2  12   62.76    7.43
  -5  -2  12   62.41    7.14
  -5   2  13   53.65    7.72
   5  -2 -13   57.84    7.08
   5  -2 -13   51.92    7.23
   5   2 -13   54.71    7.28
   5   2 -13   52.58    7.90
  -5  -2  13   43.10    6.68
  -5  -2  13   51.32    5.63
  -5  -2  13   49.60    5.57
  -5   2  14   38.57    5.63
   5  -2 -14   30.83    4.59
   5  -2 -14   24.60    4.62
   5   2 -14   25.95    4.66
   5   2 -14   30.76    5.55
  -5  -2  14   35.66    4.89
  -5   2  15  323.84   33.08
   5  -2 -15  302.60   31.96
   5  -2 -15  301.05   32.54
   5   2 -15  279.82   32.40
   5   2 -15  319.36   33.53
  -5  -2  15  329.63   32.43
  -5   2  16    5.78    1.86
   5  -2 -16    8.56    1.74
   5  -2 -16    2.71    1.51
   5   2 -16    0.60    1.05
   5   2 -16    4.07    1.96
  -5  -2  16    1.78    1.05
   5  -2 -17    4.70    1.21
   5  -2 -17    7.45    1.48
   5  -2 -17    6.60    1.88
   5   2 -17    6.44    1.93
   5   2 -17    9.05    2.57
  -5  -2  17    4.21    1.48
   5  -2 -18    0.47    0.38
   5  -2 -18    0.53    0.35
   5  -2 -18    0.52    0.84
   5   2 -18    0.12    0.85
   5   2 -18    0.61    1.20
  -5  -2  18    0.00    0.59
   5  -2 -19   89.22   11.28
   5   2 -19  104.32   11.28
   5   2 -19  108.19   12.48
  -5  -2  19   98.49   10.98
   5  -2 -20   43.93    5.98
   5   2 -20   47.16    5.76
   5   2 -20   46.69    6.80
   5  -2 -21    2.80    1.26
   5   2 -21    0.79    1.22
   5  -2 -22    9.00    2.00
   5   2 -22    7.71    2.35
   5  -2 -23   12.66    2.28
   5   2 -23    9.12    2.69
   5   2 -24    1.02    1.13
   5   2 -25   80.04   10.32
   5  -2 -27   42.80    5.56
   5  -2 -28    1.39    0.99
   5  -2 -29   29.15    4.27
   5  -2 -30    4.03    1.59
   5  -2 -31   34.19    4.98
   5  -2 -32    1.49    1.04
   5  -2 -33    0.00    0.97
   5  -2 -34   -0.00    1.01
   5  -2 -35   10.53    2.56
   5  -2 -36    0.00    0.97
  -5   3   1  301.51   32.51
  -5   3   1  275.15   30.50
   5  -3  -1  282.60   31.02
   5  -3  -1  254.45   30.48
   5   3  -1  232.42   29.76
   5   3  -1  259.54   31.72
  -5  -3   1  279.86   30.04
  -5  -3   1  252.79   31.35
  -5   3   2   52.59    9.23
  -5   3   2   43.81    7.70
   5  -3  -2   40.41    7.84
   5  -3  -2   61.01    8.88
   5   3  -2   28.96    6.81
   5   3  -2   70.21   10.38
  -5  -3   2   49.40    7.66
  -5  -3   2   47.08    8.78
  -5   3   3  125.23   15.76
  -5   3   3  105.72   13.88
   5  -3  -3   96.62   13.89
   5  -3  -3  120.67   14.67
   5   3  -3   83.95   13.26
   5   3  -3  112.84   15.46
  -5  -3   3  101.42   13.50
  -5  -3   3  107.10   14.87
  -5   3   4    4.00    3.23
  -5   3   4    2.44    1.53
   5  -3  -4    0.57    1.94
   5  -3  -4    4.63    2.45
   5   3  -4    2.91    2.25
   5   3  -4    0.53    2.70
  -5  -3   4    1.51    1.73
  -5  -3   4    0.00    2.18
  -5   3   5  176.98   22.48
  -5   3   5  192.78   21.45
   5  -3  -5  181.40   21.57
   5  -3  -5  197.71   22.13
   5   3  -5  171.70   21.25
   5   3  -5  151.10   22.06
  -5  -3   5  191.69   21.31
  -5   3   6  147.55   20.48
  -5   3   6  193.40   20.17
   5  -3  -6  139.67   19.47
   5  -3  -6  179.91   20.53
   5   3  -6  182.81   20.18
   5   3  -6  139.58   20.51
  -5  -3   6  185.85   19.96
  -5   3   7   67.70   10.21
  -5   3   7   64.02    8.88
   5  -3  -7   63.42    9.09
   5  -3  -7   46.12    8.59
   5   3  -7   53.97    8.73
  -5  -3   7   59.76    8.71
  -5  -3   7   61.32    9.40
  -5  -3   7   70.04    8.90
  -5   3   8   88.99   12.60
  -5   3   8   78.71   11.17
   5  -3  -8   99.01   12.01
   5  -3  -8   97.48   12.26
   5   3  -8   61.89   10.96
  -5  -3   8  101.29   11.93
  -5  -3   8  109.98   12.81
  -5  -3   8   88.94   11.28
  -5   3   9   72.33   10.68
  -5   3   9   73.32    9.49
   5  -3  -9   83.57   10.19
   5  -3  -9   67.01    9.91
   5   3  -9   56.25    9.41
   5   3  -9   67.96   10.74
  -5  -3   9   79.45    9.90
  -5  -3   9   58.49    9.61
  -5  -3   9   76.33    9.42
  -5   3  10   23.39    4.81
  -5   3  10   14.95    3.19
   5  -3 -10   17.65    3.90
   5  -3 -10    9.85    3.26
   5   3 -10   13.25    3.46
   5   3 -10   20.24    4.87
  -5  -3  10   15.04    3.46
  -5  -3  10   15.05    3.65
  -5  -3  10   15.03    3.22
  -5   3  11    1.73    1.88
  -5   3  11    1.81    1.20
   5  -3 -11    0.08    1.02
   5  -3 -11    1.08    1.48
   5   3 -11    1.50    1.51
   5   3 -11    4.92    2.45
  -5  -3  11    0.71    1.21
  -5  -3  11    0.70    1.29
  -5  -3  11    0.85    0.97
  -5   3  12   28.78    5.55
  -5   3  12   32.08    4.49
  -5   3  12   26.81    4.08
   5  -3 -12   29.14    5.04
   5  -3 -12   24.43    5.10
   5   3 -12   23.54    4.91
   5   3 -12   22.83    5.44
  -5  -3  12   30.30    5.04
  -5  -3  12   35.24    5.23
  -5  -3  12   31.56    4.56
  -5   3  13  184.63   20.53
  -5   3  13  174.15   17.87
  -5   3  13  169.37   17.76
   5  -3 -13  165.45   19.34
   5  -3 -13  145.52   19.54
   5   3 -13  158.45   19.75
   5   3 -13  159.17   20.53
  -5  -3  13  175.37   19.68
  -5  -3  13  188.77   19.34
  -5  -3  13  194.06   18.86
  -5   3  14   19.28    4.21
   5  -3 -14   26.95    4.10
   5  -3 -14   24.26    4.34
   5   3 -14   16.39    3.77
   5   3 -14   15.25    4.10
  -5  -3  14   16.09    3.63
  -5  -3  14   19.95    3.20
  -5  -3  14   16.47    2.80
  -5   3  15    7.35    2.66
   5  -3 -15   11.39    2.50
   5  -3 -15   10.42    2.95
   5   3 -15    8.16    2.58
   5   3 -15    7.28    2.95
  -5  -3  15    3.32    1.78
  -5  -3  15    7.79    1.40
  -5  -3  15    6.87    1.29
  -5   3  16   34.02    5.64
   5  -3 -16   38.38    5.29
   5  -3 -16   29.65    5.40
   5   3 -16   29.52    5.43
   5   3 -16   33.85    6.16
  -5  -3  16   33.43    5.29
  -5   3  17   56.50    7.97
   5  -3 -17   60.69    7.46
   5  -3 -17   48.42    7.85
   5   3 -17   51.89    7.88
   5   3 -17   54.70    8.70
  -5  -3  17   77.52    8.40
  -5   3  18   10.30    2.57
   5  -3 -18   13.94    2.46
   5  -3 -18   11.88    2.94
   5   3 -18    7.35    2.56
   5   3 -18    7.87    2.92
  -5  -3  18   20.61    3.42
  -5   3  19    2.71    1.37
   5  -3 -19    0.18    0.63
   5  -3 -19    1.58    1.36
   5   3 -19    1.01    1.08
   5   3 -19    0.00    1.37
  -5  -3  19    0.16    0.85
   5  -3 -20   -0.00    1.17
   5   3 -20    1.00    1.31
   5   3 -20    0.65    1.46
   5  -3 -21   39.87    6.09
   5   3 -21   43.02    7.01
   5   3 -22   77.06   10.85
   5   3 -23   66.07    9.64
   5  -3 -25    0.00    1.14
   5  -3 -26   -0.00    1.08
   5  -3 -27   23.24    4.19
   5  -3 -28    7.99    2.37
   5  -3 -29   24.91    4.41
   5  -3 -30   -0.00    1.05
   5  -3 -31    0.00    1.21
   5  -3 -32    1.07    1.31
   5  -3 -33   17.75    3.66
   5  -3 -34   -0.00    1.13
   5  -3 -35    0.26    1.18
   5  -3 -36    2.80    1.64
   5  -3 -37    1.34    1.46
  -5   4   1   72.62   11.62
  -5   4   1   60.20    9.84
   5  -4  -1   53.55    9.58
   5  -4  -1   61.95   10.37
   5   4  -1   55.32    9.65
   5   4  -1   73.69   11.84
  -5  -4   1   63.97    9.67
  -5  -4   1   66.83   11.14
  -5   4   2   11.94    4.55
  -5   4   2   17.28    4.40
   5  -4  -2   14.98    4.27
   5  -4  -2   13.99    4.27
   5   4  -2   17.90    4.37
   5   4  -2    9.37    4.01
  -5  -4   2    7.33    3.02
  -5  -4   2    4.58    3.44
  -5   4   3   27.38    6.79
  -5   4   3   38.93    6.96
   5  -4  -3   25.19    6.17
   5  -4  -3   39.84    7.33
   5   4  -3   36.13    6.78
   5   4  -3   35.99    7.69
  -5  -4   3   34.10    6.36
  -5  -4   3   41.30    8.05
  -5   4   4   48.54    9.14
  -5   4   4   52.20    8.52
   5  -4  -4   41.98    7.99
   5  -4  -4   54.74    8.96
   5   4  -4   46.13    8.19
   5   4  -4   56.77    9.86
  -5  -4   4   52.62    8.26
  -5  -4   4   53.08    9.36
  -5   4   5  157.10   20.55
  -5   4   5  157.14   19.48
   5  -4  -5  126.34   18.80
   5  -4  -5  173.23   20.37
   5   4  -5  180.37   20.08
   5   4  -5  166.83   21.06
  -5  -4   5  155.18   19.13
  -5  -4   5  171.09   20.78
  -5   4   6   -0.00    2.71
  -5   4   6    1.57    1.94
   5  -4  -6    0.07    1.40
   5  -4  -6   -0.00    1.74
   5   4  -6    0.80    1.42
   5   4  -6   -0.00    2.67
  -5  -4   6    0.00    1.35
  -5   4   7    5.61    3.26
  -5   4   7    7.05    2.95
   5  -4  -7    8.73    3.13
   5  -4  -7   11.48    3.78
   5   4  -7   10.28    3.39
   5   4  -7   14.32    4.25
  -5  -4   7   11.14    3.27
  -5   4   8   61.79    9.52
  -5   4   8   56.20    8.29
   5  -4  -8   43.15    7.86
   5  -4  -8   44.31    8.24
   5   4  -8   48.33    8.24
  -5  -4   8   63.38    8.60
  -5  -4   8   56.76    9.21
  -5   4   9   88.82   12.95
  -5   4   9   91.00   12.03
   5  -4  -9   91.52   12.23
   5  -4  -9   81.18   12.37
   5   4  -9   84.67   12.32
  -5  -4   9   87.61   12.00
  -5  -4   9  124.49   13.88
  -5   4  10  142.97   18.35
  -5   4  10  127.60   16.80
   5  -4 -10  175.08   18.10
   5  -4 -10  146.38   18.10
   5   4 -10  134.00   17.66
  -5  -4  10  166.78   17.95
  -5  -4  10  128.89   17.75
  -5   4  11  158.64   20.91
  -5   4  11  188.88   20.02
   5  -4 -11  171.14   20.28
   5  -4 -11  200.07   21.46
   5   4 -11  166.45   20.71
   5   4 -11  188.57   22.18
  -5  -4  11  160.85   20.17
  -5  -4  11  163.20   20.59
  -5   4  12    2.48    2.09
  -5   4  12    2.97    1.41
   5  -4 -12    3.35    1.89
   5  -4 -12    6.16    2.54
   5   4 -12    9.42    2.89
   5   4 -12    3.55    2.23
  -5  -4  12    8.70    2.59
  -5  -4  12    6.77    2.56
  -5   4  13    1.75    1.82
  -5   4  13    0.34    0.94
   5  -4 -13    1.69    1.86
   5  -4 -13    1.44    1.52
   5   4 -13    1.34    1.71
   5   4 -13    3.46    2.65
  -5  -4  13    1.69    1.56
  -5  -4  13    2.37    1.64
  -5   4  14   16.68    4.50
  -5   4  14   20.30    3.44
   5  -4 -14   34.20    5.20
   5  -4 -14   20.14    4.66
   5   4 -14   23.31    5.03
   5   4 -14   19.24    5.45
  -5  -4  14   27.24    4.85
  -5  -4  14   28.65    4.88
  -5   4  15  273.70   29.42
  -5   4  15  265.70   26.44
  -5   4  15  243.42   26.28
   5  -4 -15  279.25   28.74
   5  -4 -15  258.70   29.27
   5   4 -15  294.69   29.78
   5   4 -15  255.81   30.17
  -5  -4  15  280.82   28.97
  -5  -4  15  249.33   28.00
  -5   4  16   61.14    8.45
   5  -4 -16   51.10    7.49
   5  -4 -16   45.43    7.83
   5   4 -16   54.63    8.26
   5   4 -16   46.33    8.50
  -5  -4  16   50.50    7.70
  -5  -4  16   52.14    6.86
  -5   4  17   97.92   11.42
   5  -4 -17   85.79   10.45
   5  -4 -17   79.00   11.00
   5   4 -17   75.94   10.88
   5   4 -17   71.16   11.50
  -5  -4  17   78.79   10.54
  -5  -4  17   76.42    9.15
  -5   4  18   -0.00    1.29
   5  -4 -18    2.46    1.50
   5  -4 -18    0.00    1.46
   5   4 -18    1.66    1.66
   5   4 -18    0.78    1.83
  -5  -4  18    2.53    1.71
  -5   4  19  165.13   18.15
   5   4 -19  144.27   18.09
   5   4 -19  147.52   19.20
   5   4 -20    7.14    2.49
   5   4 -20    7.53    3.37
   5   4 -21   41.97    6.94
   5   4 -21   46.21    8.04
   5  -4 -22    0.70    1.64
   5  -4 -23    2.81    1.88
   5  -4 -24    2.17    1.75
   5  -4 -25   34.58    5.99
   5  -4 -26   13.12    3.37
   5  -4 -27   11.39    3.09
   5  -4 -28   -0.00    1.43
   5  -4 -29   15.19    3.74
   5  -4 -30   12.07    3.20
   5  -4 -31    9.94    2.96
   5  -4 -32    8.71    2.93
   5  -4 -33   -0.00    1.34
   5  -4 -34    6.00    2.49
   5  -4 -35    2.52    2.02
   5  -4 -36    6.62    2.59
   5  -4 -37    1.66    1.97
   5  -4 -38   -0.00    1.50
   5  -4 -39   -0.00    1.20
  -5   5   1  161.86   22.44
  -5   5   1  185.32   22.09
   5  -5  -1  159.97   21.27
   5  -5  -1  153.06   21.68
   5   5  -1  191.53   22.13
   5   5  -1  198.65   23.85
  -5  -5   1  170.76   21.05
  -5  -5   1  156.12   22.43
  -5   5   2   50.46    9.68
  -5   5   2   50.31    8.99
   5  -5  -2   74.44   10.22
   5  -5  -2   46.39    9.14
   5   5  -2   58.45    9.48
   5   5  -2   61.42   10.98
  -5  -5   2   50.90    8.66
  -5  -5   2   34.65    8.97
  -5   5   3  146.49   19.25
  -5   5   3  119.35   17.61
   5  -5  -3  140.26   18.04
   5  -5  -3  177.33   19.85
   5   5  -3  135.31   18.03
   5   5  -3  135.65   19.35
  -5  -5   3  128.76   17.39
  -5  -5   3  138.98   19.27
  -5   5   4   25.84    6.60
  -5   5   4   17.96    5.29
   5  -5  -4   30.18    6.21
   5  -5  -4   34.45    7.14
   5   5  -4   33.72    6.56
   5   5  -4   32.82    7.19
  -5  -5   4   30.75    6.12
  -5  -5   4   27.21    6.90
  -5   5   5   12.94    4.69
  -5   5   5    7.94    3.34
   5  -5  -5   10.94    3.74
   5  -5  -5   11.94    4.53
   5   5  -5   14.66    4.30
   5   5  -5   17.05    5.26
  -5  -5   5    6.23    2.93
  -5  -5   5   15.57    4.88
  -5   5   6    8.87    3.71
  -5   5   6    8.86    3.27
   5  -5  -6    9.04    3.32
   5  -5  -6    7.62    3.55
   5   5  -6   12.07    3.79
   5   5  -6    8.21    4.19
  -5  -5   6    8.00    3.24
  -5  -5   6    6.40    3.25
  -5   5   7  239.32   29.26
   5  -5  -7  216.11   28.01
   5  -5  -7  230.32   28.94
   5   5  -7  250.70   28.92
   5   5  -7  257.75   30.36
  -5  -5   7  296.42   29.05
  -5   5   8  127.30   16.41
   5  -5  -8   99.18   14.82
   5  -5  -8  104.81   15.66
   5   5  -8  116.19   15.70
   5   5  -8  136.63   17.52
  -5  -5   8  132.59   15.65
  -5   5   9   23.68    5.34
   5  -5  -9   16.65    4.48
   5  -5  -9   13.91    4.35
   5   5  -9   17.66    4.60
   5   5  -9   14.12    5.07
  -5  -5   9   16.80    4.22
  -5  -5   9   15.28    4.61
  -5   5  10    3.59    2.53
   5  -5 -10    0.00    1.40
   5  -5 -10    3.23    2.38
   5   5 -10    1.90    2.39
  -5  -5  10    0.00    1.25
  -5  -5  10    2.22    1.64
  -5   5  11   11.95    3.90
   5  -5 -11   13.46    3.59
   5  -5 -11   14.59    4.31
   5   5 -11    6.47    3.04
  -5  -5  11   17.56    4.08
  -5  -5  11   16.44    4.39
  -5   5  12  197.31   23.52
   5  -5 -12  199.79   22.90
   5  -5 -12  169.57   23.14
   5   5 -12  186.64   23.33
  -5  -5  12  236.41   23.57
  -5  -5  12  179.34   23.21
  -5   5  13  196.43   25.59
   5  -5 -13  236.22   25.60
   5  -5 -13  173.94   25.35
   5   5 -13  234.98   26.36
   5   5 -13  221.04   27.30
  -5  -5  13  262.63   26.06
  -5  -5  13  229.64   26.06
  -5   5  14    9.43    3.70
   5  -5 -14   16.99    4.12
   5  -5 -14   21.20    4.87
   5   5 -14   25.79    5.53
   5   5 -14    9.18    4.32
  -5  -5  14   21.96    4.61
  -5  -5  14   10.87    3.70
  -5   5  15    5.92    2.54
   5  -5 -15    3.64    2.14
   5  -5 -15    2.76    2.33
   5   5 -15    2.21    2.57
   5   5 -15    2.60    1.75
  -5  -5  15   -0.00    1.29
  -5  -5  15    4.84    2.25
  -5   5  16   47.91    7.79
   5  -5 -16   37.23    6.85
   5   5 -16   48.36    8.02
   5   5 -16   49.71    9.04
  -5  -5  16   42.40    7.25
  -5  -5  16   44.73    7.10
  -5   5  17   63.49   10.35
   5  -5 -17   74.97   10.27
   5   5 -17   86.57   11.51
   5   5 -17   80.05   12.21
  -5  -5  17   76.50   10.57
  -5  -5  17   70.04    9.80
  -5   5  18   22.94    5.15
   5  -5 -18   32.92    5.41
   5   5 -18   24.88    5.63
   5   5 -18   30.08    6.55
  -5  -5  18   26.96    5.27
  -5  -5  18   24.39    4.43
  -5   5  19   66.61    9.53
   5   5 -19   70.62   10.17
  -5  -5  19   60.28    8.06
   5  -5 -20    3.50    2.38
   5   5 -20    0.56    1.86
  -5  -5  20    0.40    0.69
   5  -5 -21    2.42    2.13
   5   5 -21    3.77    2.40
   5  -5 -22   45.77    7.83
   5  -5 -23   33.54    6.41
   5  -5 -24    7.00    2.88
   5  -5 -25   -0.00    1.20
   5  -5 -26   -0.00    1.50
   5  -5 -27    8.43    3.06
   5  -5 -28   22.90    5.15
   5  -5 -29    8.05    3.18
   5  -5 -30   -0.00    1.45
   5  -5 -31   -0.00    1.68
   5  -5 -32    5.76    2.55
   5  -5 -33    7.91    3.08
   5  -5 -34    3.36    2.21
   5  -5 -35    1.51    1.86
   5  -5 -36   -0.00    1.53
   5  -5 -37    0.97    1.74
   5  -5 -38    0.61    1.62
   5  -5 -39    1.56    1.87
   5  -5 -40   -0.00    1.12
  -5   6   1   13.00    5.16
  -5   6   1   16.84    5.13
   5  -6  -1   16.73    4.87
   5  -6  -1   21.62    5.92
   5   6  -1   18.99    5.17
   5   6  -1   12.44    5.03
  -5  -6   1   12.43    4.13
  -5  -6   1   29.44    7.05
  -5   6   2    1.08    2.44
   5  -6  -2    3.24    2.65
   5  -6  -2    0.00    2.33
   5   6  -2    3.05    2.36
   5   6  -2   -0.00    1.95
  -5  -6   2    0.97    1.49
  -5  -6   2    0.00    1.77
  -5   6   3   58.01   11.17
   5  -6  -3   90.68   11.99
   5  -6  -3   91.79   13.09
   5   6  -3   49.57   10.29
   5   6  -3   70.54   12.36
  -5  -6   3   98.18   11.99
  -5  -6   3   48.69   11.03
  -5   6   4  116.93   16.01
   5  -6  -4  108.04   14.72
   5  -6  -4   95.02   15.14
   5   6  -4   85.60   14.33
   5   6  -4   98.48   15.84
  -5  -6   4  110.48   14.54
  -5  -6   4  110.74   16.27
  -5   6   5   97.20   13.77
   5  -6  -5   94.81   12.62
   5  -6  -5   90.28   13.28
   5   6  -5   65.73   11.84
   5   6  -5   89.77   13.90
  -5  -6   5   89.39   12.25
  -5  -6   5   53.09   11.81
  -5   6   6   18.17    5.45
   5  -6  -6   21.91    5.35
   5  -6  -6   20.82    5.63
   5   6  -6   22.51    5.73
   5   6  -6   17.96    5.78
  -5  -6   6   22.62    5.30
  -5  -6   6   12.50    5.00
  -5   6   7   81.43   12.14
   5  -6  -7   76.75   11.17
   5  -6  -7   64.37   11.35
   5   6  -7   56.38   10.63
   5   6  -7   68.55   12.19
  -5  -6   7   88.41   11.54
  -5  -6   7   62.24   11.49
  -5   6   8   24.95    6.14
   5  -6  -8   21.53    5.36
   5  -6  -8   20.98    6.12
   5   6  -8   24.58    6.11
   5   6  -8   36.03    7.60
  -5  -6   8   35.27    6.33
  -5  -6   8   20.93    5.95
  -5   6   9   92.86   13.54
   5  -6  -9  116.62   13.70
   5  -6  -9   77.16   13.02
   5   6  -9  103.84   13.96
   5   6  -9   70.22   13.34
  -5  -6   9   81.78   12.45
  -5   6  10   91.03   14.55
   5  -6 -10  105.08   14.40
   5  -6 -10   99.91   15.14
   5   6 -10  116.54   15.43
   5   6 -10   97.85   15.91
  -5  -6  10  122.95   14.90
  -5   6  11   79.58   11.99
   5  -6 -11   62.32   10.63
   5  -6 -11   82.80   12.29
   5   6 -11   77.16   11.86
   5   6 -11   72.39   12.61
  -5  -6  11   76.47   11.16
  -5  -6  11   73.56   12.09
  -5   6  12   26.79    5.92
   5  -6 -12   19.90    4.82
   5   6 -12   17.79    5.23
   5   6 -12   19.07    6.13
  -5  -6  12   18.64    4.79
  -5  -6  12   16.15    4.85
  -5   6  13    1.40    2.25
   5  -6 -13    0.87    1.62
   5   6 -13    5.39    3.35
  -5  -6  13    3.22    2.76
  -5  -6  13    4.90    2.33
  -5   6  14   76.51   11.76
   5  -6 -14   73.93   11.13
   5   6 -14   88.92   12.58
  -5  -6  14   72.39   11.14
  -5  -6  14   75.72   11.83
  -5   6  15   51.48    9.76
   5  -6 -15   68.77   10.20
   5   6 -15   73.88   11.23
  -5  -6  15   76.68   10.59
  -5   6  16    0.97    2.26
   5  -6 -16    0.76    1.76
   5   6 -16    0.87    1.52
  -5  -6  16    0.00    1.21
  -5   6  17   62.42    9.73
   5  -6 -17   56.67    8.99
   5  -6 -17   50.50    9.54
   5   6 -17   69.97   10.43
  -5  -6  17   52.89    8.90
  -5   6  18   16.24    4.54
   5  -6 -18   13.90    4.47
   5   6 -18   21.88    5.18
  -5  -6  18   12.70    3.87
  -5   6  19   17.80    4.76
   5  -6 -19   27.14    5.98
   5   6 -19   15.97    4.98
   5  -6 -20    1.41    2.17
   5   6 -20    3.83    2.59
   5  -6 -21    0.00    2.48
   5   6 -21   13.12    4.24
   5  -6 -22   28.97    6.35
   5  -6 -23   -0.00    1.95
   5  -6 -24    7.31    3.31
   5  -6 -25   10.28    3.76
   5  -6 -26   26.47    5.90
   5  -6 -27    6.00    3.07
   5  -6 -28   -0.00    1.80
   5  -6 -29    3.65    2.63
   5  -6 -30   16.66    4.50
   5  -6 -31    3.55    2.27
   5  -6 -32    3.71    2.77
   5  -6 -33    2.12    2.02
   5  -6 -34    2.62    2.34
   5  -6 -35    0.00    1.81
   5  -6 -36    2.62    2.78
   5  -6 -37    1.73    2.42
   5  -6 -38    1.68    2.09
   5  -6 -39   -0.00    1.58
   5  -6 -40    1.83    2.27
  -5   7   1   20.64    6.18
   5  -7  -1   12.32    4.66
   5   7  -1   16.44    5.06
   5   7  -1    6.49    4.05
  -5  -7   1    7.95    4.79
  -5   7   2  127.01   18.60
   5  -7  -2  143.32   19.44
   5   7  -2  115.18   17.74
   5   7  -2  142.83   20.07
  -5  -7   2  127.08   19.48
  -5   7   3   78.06   14.05
   5  -7  -3   90.86   14.91
   5   7  -3  115.44   15.42
   5   7  -3  106.34   16.26
  -5  -7   3   87.44   15.28
  -5   7   4   86.39   13.53
   5  -7  -4   79.33   13.18
   5   7  -4   68.51   12.29
   5   7  -4   79.35   13.86
  -5  -7   4   80.77   13.92
  -5   7   5   12.69    4.88
   5  -7  -5   14.47    4.71
   5  -7  -5    8.04    4.02
   5   7  -5   11.57    4.42
   5   7  -5   20.30    6.50
  -5  -7   5   25.62    6.71
  -5   7   6   17.26    5.84
   5  -7  -6   33.19    6.80
   5  -7  -6   37.91    8.13
   5   7  -6   32.28    6.97
   5   7  -6   24.21    7.04
  -5  -7   6   24.09    6.99
  -5   7   7  105.08   16.19
   5  -7  -7  106.65   15.37
   5  -7  -7   95.81   15.95
   5   7  -7  119.20   16.66
   5   7  -7  124.09   17.91
  -5  -7   7  128.73   17.94
  -5   7   8  210.43   30.07
   5  -7  -8  269.23   30.28
   5  -7  -8  274.09   31.71
   5   7  -8  297.36   31.73
   5   7  -8  256.67   32.28
  -5  -7   8  232.08   31.30
  -5   7   9   37.46    7.61
   5  -7  -9   34.66    6.81
   5   7  -9   27.92    6.79
   5   7  -9   45.30    8.96
  -5  -7   9   21.95    5.82
  -5  -7   9   16.40    5.99
  -5   7  10   11.87    4.24
   5  -7 -10   19.91    5.21
   5   7 -10    3.03    2.92
   5   7 -10   16.52    5.69
  -5  -7  10    6.31    3.07
  -5   7  11   15.27    4.98
   5  -7 -11   15.79    4.51
   5   7 -11    8.63    4.17
   5   7 -11    8.66    4.19
  -5  -7  11   18.11    4.67
  -5   7  12  107.44   15.87
   5  -7 -12  106.07   15.16
   5   7 -12   96.49   15.56
   5   7 -12  133.26   18.29
  -5  -7  12  128.25   15.86
  -5  -7  12  102.28   16.15
  -5   7  13   68.89   10.89
   5  -7 -13   66.89   10.41
   5  -7 -13   38.94    9.56
   5   7 -13   59.37   10.66
   5   7 -13   82.35   12.91
  -5  -7  13   63.25   10.10
  -5   7  14    0.08    2.00
   5  -7 -14    2.19    2.32
   5  -7 -14    4.95    2.65
   5   7 -14    6.42    3.07
  -5  -7  14   -0.00    1.28
  -5   7  15   30.90    6.90
   5  -7 -15   33.88    6.73
   5  -7 -15   27.85    6.77
   5   7 -15   36.24    7.60
  -5  -7  15   31.53    6.60
  -5   7  16    5.39    3.00
   5  -7 -16    5.25    2.99
   5  -7 -16    2.65    2.43
   5   7 -16    4.02    3.35
  -5  -7  16    8.89    3.12
  -5   7  17    0.77    1.70
   5  -7 -17    1.15    1.53
   5  -7 -17   -0.00    1.70
   5   7 -17    1.64    1.94
  -5  -7  17    2.07    2.06
  -5   7  18   91.47   13.34
   5  -7 -18   66.75   12.66
   5   7 -18  111.60   14.34
  -5  -7  18   84.59   12.67
  -5   7  19    0.21    1.91
   5  -7 -19   -0.00    2.06
   5   7 -19   -0.00    2.47
   5  -7 -20    6.25    3.48
   5   7 -20    6.14    3.08
   5  -7 -21    3.61    2.67
   5   7 -21    3.09    2.88
   5  -7 -22   38.91    8.25
   5  -7 -23   10.42    4.13
   5  -7 -24   14.35    4.62
   5  -7 -25    0.18    2.34
   5  -7 -26    5.19    2.83
   5  -7 -27   17.85    5.20
   5  -7 -28    9.39    3.76
   5  -7 -29   -0.00    1.91
   5  -7 -30   -0.00    1.78
   5  -7 -31    1.60    2.05
   5  -7 -32    5.85    3.53
   5  -7 -33    2.28    2.35
   5  -7 -34    6.63    3.38
   5  -7 -35    1.79    2.33
   5  -7 -36   -0.00    1.76
   5  -7 -37   -0.00    2.05
   5  -7 -38    7.55    3.76
  -5   8   1   27.60    7.20
   5  -8  -1   15.17    5.68
   5   8  -1    6.06    3.58
   5   8  -1   24.94    6.90
  -5  -8   1   13.15    5.71
  -5   8   2    4.71    3.63
   5  -8  -2    9.14    4.74
   5   8  -2   10.23    4.47
   5   8  -2    0.87    2.66
  -5  -8   2    7.17    4.69
  -5   8   3   24.50    6.53
   5  -8  -3   10.12    4.94
   5   8  -3   21.15    6.20
   5   8  -3   16.03    6.38
  -5  -8   3   11.58    5.64
  -5   8   4  324.86   38.05
   5  -8  -4  358.90   39.11
   5   8  -4  282.55   36.90
   5   8  -4  288.20   38.40
  -5  -8   4  326.03   39.29
  -5   8   5   48.90    9.65
   5   8  -5   38.32    8.59
   5   8  -5   43.73    9.77
  -5  -8   5   35.03    9.40
  -5   8   6   94.71   14.24
   5   8  -6   89.00   13.78
   5   8  -6   98.00   15.52
  -5  -8   6   51.95   12.54
  -5   8   7   -0.00    1.94
   5   8  -7    2.91    2.79
   5   8  -7   -0.00    2.78
  -5  -8   7    1.03    2.53
  -5   8   8   69.49   13.00
   5   8  -8  102.44   14.64
   5   8  -8   79.37   14.55
  -5  -8   8   82.27   14.49
  -5   8   9  126.84   17.66
   5   8  -9  113.95   17.17
   5   8  -9  115.70   18.36
  -5  -8   9  106.28   17.67
  -5   8  10   57.42   10.85
   5  -8 -10   54.29   11.31
   5   8 -10   59.23   10.98
   5   8 -10   79.47   13.39
  -5   8  11   26.64    6.50
   5  -8 -11   20.19    5.86
   5   8 -11   14.20    5.24
  -5   8  12   18.79    5.68
   5  -8 -12   16.23    5.59
   5   8 -12   15.41    5.46
  -5   8  13    2.68    3.11
   5  -8 -13    2.67    2.77
   5   8 -13    0.00    3.03
  -5   8  14   89.60   14.91
   5  -8 -14  107.64   14.88
   5  -8 -14   88.57   15.21
   5   8 -14  124.19   16.64
  -5   8  15    1.02    2.21
   5  -8 -15    1.56    2.45
   5  -8 -15    1.28    2.51
   5   8 -15    1.04    2.28
  -5   8  16   22.72    6.20
   5  -8 -16   20.49    5.44
   5  -8 -16   25.24    6.53
   5   8 -16   19.14    5.94
  -5   8  17    2.91    2.68
   5  -8 -17    0.00    2.03
   5   8 -17   -0.00    1.60
  -5   8  18    3.71    2.91
   5  -8 -18    1.28    2.71
   5   8 -18    0.69    2.43
   5  -8 -19    1.41    3.14
   5   8 -19    3.93    2.83
   5  -8 -20   38.97    8.99
   5   8 -20   48.27    9.25
   5  -8 -21    0.10    1.98
   5   8 -21    3.93    2.87
   5  -8 -22    7.34    3.40
   5  -8 -23    0.05    2.43
   5  -8 -24   38.71    8.45
   5  -8 -25   -0.00    1.81
   5  -8 -26    3.43    2.97
   5  -8 -27    2.53    3.06
   5  -8 -28    1.31    1.92
   5  -8 -29   -0.00    2.87
   5  -8 -30   11.63    4.50
   5  -8 -31   10.40    4.16
   5  -8 -32    2.38    2.37
   5  -8 -33    0.00    2.25
   5  -8 -34    0.00    1.97
   5  -8 -35   -0.00    2.34
   5  -8 -36    2.22    2.45
   5  -8 -37    0.21    1.86
   5  -9  -1   -0.00    2.07
   5   9  -1   -0.00    2.50
  -5  -9   1   -0.00    3.61
   5   9  -2  135.62   21.32
  -5  -9   2  144.90   22.11
   5   9  -3    5.64    4.10
  -5  -9   3    8.11    5.01
   5   9  -4   -0.00    2.19
  -5  -9   4   -0.00    2.63
   5   9  -5   12.31    5.48
  -5  -9   5    6.26    4.28
  -5   9   6   38.39    9.27
   5   9  -6   51.42   10.98
  -5  -9   6   38.68   10.03
  -5   9   7    6.19    3.38
   5  -9  -7    4.47    3.83
  -5   9   8  118.16   18.47
   5  -9  -8  135.07   19.65
  -5   9   9    5.79    3.83
   5  -9  -9    3.44    3.45
  -5   9  10   -0.00    2.08
   5  -9 -10    2.07    2.53
  -5   9  11    2.60    2.90
   5  -9 -11    5.90    3.58
  -5   9  12  134.43   19.44
  -5   9  13    1.12    2.49
   5  -9 -13    3.39    3.35
  -5   9  14   19.35    5.79
   5  -9 -14   18.20    6.28
  -5   9  15    3.45    3.13
   5  -9 -15    0.00    3.25
   5  -9 -16   19.83    6.38
  -5   9  17   -0.00    1.91
   5  -9 -17    0.00    2.92
  -5   9  18   32.33    7.90
   5  -9 -18   34.25    8.25
   5  -9 -19    2.15    3.57
   5  -9 -20   -0.00    2.07
   5  -9 -21   -0.00    1.98
   5  -9 -22   34.91    8.35
   5  -9 -23    1.98    2.29
   5  -9 -24    3.58    3.10
   5  -9 -25    2.14    2.54
   5  -9 -26    6.49    3.80
   5  -9 -27    3.64    3.41
   5  -9 -28   15.18    5.85
   5  -9 -29   -0.00    2.55
   5  -9 -30   -0.00    2.82
   5  -9 -31    0.71    2.34
   5  -9 -32    1.96    2.50
   5  -9 -33   -0.00    1.54
   5  -9 -34    0.00    2.82
   5  -9 -35    1.46    2.19
  -5  10   1    0.00    2.11
   5  10  -1   12.76    5.58
   5  10  -1    5.93    4.40
  -5 -10   1   -0.00    3.80
  -5  10   2    1.97    1.86
   5  10  -2    0.11    2.05
   5  10  -2   -0.00    3.82
  -5 -10   2    1.46    4.03
  -5  10   3    0.00    2.90
   5 -10  -3    1.14    2.24
   5  10  -3   -0.00    2.91
   5  10  -3   -0.00    1.45
  -5 -10   3   -0.00    2.05
  -5  10   4    9.63    5.06
   5 -10  -4   11.37    5.17
   5  10  -4   17.70    5.97
  -5 -10   4   13.60    5.93
  -5  10   5    0.52    2.53
   5 -10  -5   -0.00    2.56
   5  10  -5    1.58    2.57
   5 -10  -6   29.80    8.53
   5  10  -6   39.34    9.04
   5 -10  -7    5.59    3.73
   5  10  -7   -0.00    2.83
   5 -10  -8    0.00    3.44
   5  10  -8    5.15    3.83
   5 -10  -9    0.00    3.57
   5  10  -9    0.26    3.01
   5 -10 -10   87.87   15.81
   5  10 -10   91.42   15.45
   5 -10 -11   -0.00    3.57
   5  10 -11   -0.00    2.69
   5 -10 -12    6.86    4.85
   5  10 -12    3.77    3.99
   5 -10 -13    0.00    2.88
   5  10 -13    2.03    3.35
   5 -10 -14   29.21    8.29
   5  10 -14   46.59    9.71
   5 -10 -15    3.27    3.08
   5  10 -15   -0.00    2.64
   5 -10 -16   28.31    8.02
   5  10 -16   30.54    7.88
   5 -10 -17   -0.00    2.32
   5  10 -17    2.37    2.62
   5 -10 -18    1.97    2.79
   5  10 -18    0.59    2.61
   5 -10 -19   -0.00    1.56
   5  10 -19    0.22    2.62
   5 -10 -20   25.90    7.82
   5  10 -20   36.13    8.50
   5 -10 -21    0.61    1.75
   5  10 -21    0.00    2.96
   5 -10 -22    7.55    4.32
   5 -10 -23    3.04    3.45
   5 -10 -24    4.96    3.45
   5 -10 -25    0.98    3.39
   5 -10 -26    8.92    5.16
   5 -10 -27   -0.00    2.03
   5 -10 -28   -0.00    2.42
   5 -10 -29    1.90    2.84
   5 -10 -30    5.55    3.73
   5 -10 -31    0.00    2.85
   5 -10 -32   -0.00    1.57
   5 -10 -33   -0.00    1.66
  -5  11   1   16.18    6.40
   5 -11  -1    7.75    5.51
   5  11  -1   18.16    6.27
  -5 -11   1   11.03    6.03
  -5  11   2   72.68   13.58
   5 -11  -2   58.45   12.89
   5  11  -2   54.10   11.78
  -5  11   3    8.55    5.23
   5 -11  -3   -0.00    2.22
   5  11  -3    7.98    4.83
  -5  11   4    0.00    2.39
   5 -11  -4   -0.00    3.53
   5  11  -4    2.24    3.71
  -5  11   5    2.66    3.32
   5 -11  -5   -0.00    3.10
   5  11  -5   -0.00    2.78
  -5  11   6    3.70    4.40
   5 -11  -6   16.31    6.37
   5  11  -6   14.65    5.80
  -5  11   7   -0.00    3.84
   5 -11  -7   -0.00    3.13
   5  11  -7   -0.00    2.62
  -5  11   8   39.25    9.31
   5 -11  -8   21.46    7.55
   5  11  -8   27.60    7.92
  -5  11   9    3.01    3.67
   5 -11  -9   -0.00    3.74
   5  11  -9    6.80    4.80
  -5  11  10    9.02    4.24
   5 -11 -10    3.87    4.20
   5  11 -10    4.19    3.53
  -5  11  11   -0.00    3.50
   5 -11 -11    1.62    2.06
   5  11 -11    3.03    4.01
  -5  11  12   64.05   12.10
   5 -11 -12   44.18   11.39
   5  11 -12   63.15   12.41
  -5  11  13    2.07    2.80
   5 -11 -13    0.18    2.23
   5  11 -13    0.08    2.87
  -5  11  14   23.52    7.19
   5 -11 -14   11.98    6.25
   5  11 -14   22.94    7.18
  -5  11  15    7.41    4.77
   5 -11 -15    1.77    2.90
   5  11 -15    2.37    3.26
  -5  11  16   10.44    5.20
   5 -11 -16   14.75    6.32
   5  11 -16   10.69    5.39
  -5  11  17    3.24    4.34
   5 -11 -17    4.95    3.42
   5  11 -17    1.34    3.20
  -5  11  18   21.63    6.98
   5 -11 -18   35.06    8.97
   5  11 -18   38.42    9.06
   5 -11 -19   -0.00    2.76
   5  11 -19   -0.00    2.53
   5 -11 -20    1.49    3.55
   5  11 -20    1.12    3.48
   5 -11 -21    2.84    2.97
   5  11 -21    1.48    3.06
   5 -11 -22   20.21    7.27
   5 -11 -23    2.65    2.67
   5 -11 -24    8.01    5.28
   5 -11 -25   -0.00    1.86
   5 -11 -26    3.05    3.66
   5 -11 -27   -0.00    2.84
   5 -11 -28    0.00    2.65
   5 -11 -29    4.10    3.39
   5 -11 -30    3.98    3.56
  -5  12   1    0.00    3.07
   5 -12  -1   -0.00    3.24
   5  12  -1    3.16    3.15
  -5  12   2   -0.00    3.31
   5 -12  -2    0.70    2.87
   5  12  -2   -0.00    2.85
  -5  12   3   -0.00    3.16
   5 -12  -3   -0.00    2.75
   5  12  -3   -0.00    3.47
  -5  12   4   64.69   12.54
   5 -12  -4   38.89   10.64
   5  12  -4   48.16   11.83
  -5  12   5    5.08    4.46
   5 -12  -5    2.97    3.69
   5  12  -5   11.08    5.82
  -5  12   6    4.13    3.50
   5 -12  -6   10.50    5.60
   5  12  -6   13.56    5.72
  -5  12   7   -0.00    2.77
   5 -12  -7   -0.00    2.95
   5  12  -7    1.58    3.31
  -5  12   8    5.63    3.86
   5 -12  -8    6.35    4.35
   5  12  -8    2.95    4.17
  -5  12   9    0.00    2.90
   5 -12  -9    0.00    3.39
   5  12  -9    4.24    3.89
  -5  12  10   24.40    7.47
   5 -12 -10   15.58    6.84
   5  12 -10   16.73    6.55
  -5  12  11   -0.00    3.14
   5 -12 -11    0.00    3.43
   5  12 -11    0.00    2.76
  -5  12  12    3.89    3.15
   5 -12 -12    4.47    3.42
   5  12 -12    0.00    3.53
  -5  12  13   -0.00    3.04
   5 -12 -13   -0.00    3.71
   5  12 -13   -0.00    3.38
  -5  12  14    9.69    5.12
   5 -12 -14   15.67    6.39
   5  12 -14   18.80    6.85
  -5  12  15    5.08    3.81
   5 -12 -15    0.00    2.94
   5  12 -15    0.22    3.01
  -5  12  16   10.52    5.27
   5 -12 -16    9.32    5.38
   5  12 -16    7.97    5.07
  -5  12  17   -0.00    1.67
   5 -12 -17   -0.00    3.81
   5  12 -17   -0.00    3.57
   5 -12 -18    4.23    4.10
   5  12 -18   -0.00    3.15
   5 -12 -19    2.07    2.64
   5  12 -19   -0.00    2.56
   5 -12 -20    6.47    4.82
   5  12 -20   18.54    6.45
   5 -12 -21   -0.00    4.91
   5  12 -21   -0.00    2.47
   5 -12 -22    6.89    4.09
   5 -12 -23   -0.00    2.89
   5 -12 -24    9.80    5.13
   5 -12 -25    2.41    3.28
   5 -12 -26    4.26    3.67
   5 -12 -27   -0.00    3.66
   5 -12 -28    1.55    2.30
  -5  13   1   26.49    8.56
   5 -13  -1    6.72    5.23
   5  13  -1   23.51    7.36
  -5  13   2   23.18    8.06
   5 -13  -2   39.36   10.31
   5  13  -2   17.10    7.08
  -5  13   3    4.38    4.12
   5 -13  -3    4.81    4.77
   5  13  -3    5.16    4.32
  -5  13   4   10.28    5.97
   5 -13  -4    6.53    5.64
   5  13  -4   16.74    7.11
  -5  13   5    1.07    3.31
   5 -13  -5    0.00    4.03
   5  13  -5   -0.00    4.06
  -5  13   6   35.79    9.83
   5 -13  -6   40.05   11.36
   5  13  -6   46.24   11.11
  -5  13   7    3.28    3.74
   5 -13  -7    4.99    5.50
   5  13  -7   22.25    6.99
  -5  13   8   26.90    8.29
   5 -13  -8    8.92    5.95
   5  13  -8   29.74    8.60
  -5  13   9    0.00    3.16
   5 -13  -9    3.58    4.23
   5  13  -9    0.67    3.68
  -5  13  10   -0.00    3.20
   5 -13 -10    3.34    3.67
   5  13 -10    0.07    3.66
  -5  13  11   24.02    7.43
   5 -13 -11   10.07    5.45
   5  13 -11    3.66    3.83
  -5  13  12   15.54    6.59
   5 -13 -12    6.14    5.46
   5  13 -12   19.82    7.17
  -5  13  13    1.69    3.10
   5 -13 -13    2.76    2.78
   5  13 -13    2.44    3.88
  -5  13  14    3.48    4.14
   5 -13 -14    4.37    3.88
   5  13 -14    0.21    2.89
  -5  13  15    2.30    3.54
   5 -13 -15   -0.00    3.05
   5  13 -15   -0.00    3.00
  -5  13  16    0.00    2.36
   5 -13 -16    1.11    2.98
   5  13 -16    4.94    4.24
  -5  13  17    3.59    3.67
   5 -13 -17    1.41    3.45
   5  13 -17   -0.00    4.05
   5 -13 -18   15.65    6.55
   5  13 -18    7.03    4.72
   5 -13 -19    2.43    3.44
   5  13 -19    1.77    3.56
   5 -13 -20    6.72    4.47
   5  13 -20    2.01    4.00
   5 -13 -21   -0.00    3.50
   5 -13 -22   -0.00    3.22
   5 -13 -23    2.21    2.13
   5 -13 -24    0.61    3.25
   5 -13 -25    4.27    3.64
  -5  14   1   -0.00    2.72
   5 -14  -1    0.00    3.54
   5  14  -1    0.58    3.04
  -5  14   2   -0.00    3.89
   5 -14  -2    5.88    4.58
   5  14  -2   -0.00    2.63
  -5  14   3    8.01    4.97
   5 -14  -3    2.56    3.80
   5  14  -3   -0.00    3.53
  -5  14   4   16.90    7.81
   5 -14  -4   17.58    7.40
   5  14  -4   37.30    9.62
  -5  14   5    0.08    2.48
   5 -14  -5    8.03    5.12
   5  14  -5   19.49    7.02
  -5  14   6    2.31    4.14
   5 -14  -6   20.19    8.42
   5  14  -6   18.67    7.26
  -5  14   7    7.13    4.44
   5 -14  -7   -0.00    3.28
   5  14  -7    1.06    3.17
  -5  14   8    4.44    4.66
   5 -14  -8   -0.00    3.52
   5  14  -8    6.69    4.99
  -5  14   9   -0.00    2.76
   5  14  -9    3.74    4.47
  -5  14  10   17.84    7.14
   5 -14 -10   18.82    7.85
   5  14 -10   17.63    6.60
  -5  14  11    9.30    5.78
   5 -14 -11    5.02    4.73
   5  14 -11    4.46    4.60
  -5  14  12   -0.00    3.65
   5 -14 -12    0.00    3.49
   5  14 -12   -0.00    3.00
  -5  14  13    3.76    3.79
   5 -14 -13   -0.00    3.49
   5  14 -13    4.15    4.08
  -5  14  14    5.23    4.35
   5 -14 -14    6.62    4.65
   5  14 -14    4.74    4.61
  -5  14  15    6.27    4.62
   5 -14 -15   -0.00    4.08
   5  14 -15    2.91    4.29
  -5  14  16    9.93    5.46
   5 -14 -16    0.00    3.47
   5  14 -16    7.24    5.80
   5 -14 -17   -0.00    3.58
   5  14 -17    0.23    2.75
   5 -14 -18    3.28    3.58
   5  14 -18    3.83    3.81
   5 -14 -19    1.76    3.38
   5  14 -19    1.49    3.82
   5 -14 -20    0.80    3.61
   5  14 -20   -0.00    2.75
   5 -14 -21    1.56    4.74
   5 -14 -22    2.80    4.30
   5 -14 -23   -0.00    4.47
  -5  15   1   15.53    6.46
   5 -15  -1    0.32    4.29
   5  15  -1    3.04    4.54
  -5  15   2   13.44    6.74
   5 -15  -2   13.11    7.25
   5  15  -2    9.38    4.97
  -5  15   3   15.29    6.82
   5 -15  -3    6.08    5.53
   5  15  -3    8.48    6.17
  -5  15   4   -0.00    2.83
   5 -15  -4    1.10    3.42
   5  15  -4    2.52    3.82
  -5  15   5    5.10    4.87
   5 -15  -5    1.61    4.38
   5  15  -5    1.26    3.29
  -5  15   6    2.29    3.34
   5 -15  -6    6.67    5.36
   5  15  -6    0.00    4.44
  -5  15   7   -0.00    3.63
   5 -15  -7    3.23    4.59
   5  15  -7    2.80    3.29
  -5  15   8    5.98    4.35
   5 -15  -8    5.35    5.26
   5  15  -8    7.29    4.89
  -5  15   9   -0.00    3.86
   5 -15  -9    0.00    3.31
   5  15  -9    2.04    3.87
  -5  15  10   -0.00    3.34
   5 -15 -10    3.18    4.10
   5  15 -10   -0.00    2.49
  -5  15  11    4.04    4.71
   5 -15 -11    1.60    3.75
   5  15 -11    5.42    4.54
  -5  15  12    6.85    4.71
   5 -15 -12    1.17    3.19
   5  15 -12    9.95    5.99
  -5  15  13   -0.00    2.46
   5 -15 -13   -0.00    4.75
   5  15 -13    1.46    3.95
  -5  15  14   -0.00    3.91
   5 -15 -14   -0.00    3.11
   5  15 -14    1.57    3.22
  -5  15  15   -0.00    3.62
   5 -15 -15    0.31    2.46
   5  15 -15   -0.00    2.26
  -5  15  16    1.45    4.61
   5 -15 -16   -0.00    3.28
   5  15 -16   -0.00    3.43
   5 -15 -17    9.96    5.44
   5  15 -17    1.84    3.15
   5 -15 -18    4.55    4.67
   5  15 -18    0.29    3.07
   5 -15 -19    2.20    3.46
   5  15 -19    4.18    4.66
   5 -15 -20    0.00    4.10
   5  15 -20    3.20    4.02
  -5  16   1    4.98    4.87
   5 -16  -1    2.14    4.23
   5  16  -1   -0.00    3.74
  -5  16   2    0.25    2.50
   5 -16  -2    7.15    5.58
   5  16  -2    0.40    3.44
  -5  16   3   -0.00    2.50
   5 -16  -3    4.58    5.24
   5  16  -3   -0.00    2.92
  -5  16   4    4.80    4.94
   5 -16  -4    2.60    3.14
   5  16  -4    0.00    2.44
  -5  16   5    3.57    5.09
   5 -16  -5    4.31    5.47
   5  16  -5    4.12    4.99
  -5  16   6   -0.00    2.92
   5 -16  -6    8.25    5.86
   5  16  -6    0.00    3.45
  -5  16   7   -0.00    4.15
   5 -16  -7   -0.00    2.16
   5  16  -7   -0.00    3.94
  -5  16   8    6.44    4.54
   5 -16  -8    0.89    2.83
   5  16  -8    1.02    3.35
  -5  16   9    1.53    3.22
   5 -16  -9   -0.00    2.86
   5  16  -9    0.00    3.67
  -5  16  10   -0.00    2.13
   5 -16 -10   -0.00    2.83
   5  16 -10    0.56    3.25
  -5  16  11    3.05    4.17
   5 -16 -11    2.90    3.25
   5  16 -11    0.00    4.39
  -5  16  12    1.53    4.64
   5 -16 -12    6.76    4.58
   5  16 -12    1.49    3.16
  -5  16  13    2.76    3.43
   5 -16 -13    5.36    5.44
   5  16 -13   -0.00    4.25
  -5  16  14   -0.00    3.51
   5 -16 -14    5.34    4.22
   5  16 -14   -0.00    3.47
  -5  16  15   -0.00    2.96
   5 -16 -15    2.44    4.41
   5  16 -15    3.22    4.57
   5 -16 -16    5.49    4.55
   5  16 -16    2.84    4.40
   5 -16 -17    5.24    4.55
   5  16 -17   -0.00    2.66
   5  16 -18   -0.00    3.73
   5  16 -19    9.23    5.84
   5  16 -20    6.61    5.41
  -5  17   1   -0.00    4.15
   5  17  -1   -0.00    3.13
  -5  17   2    8.59    5.25
   5 -17  -2    2.43    4.63
   5  17  -2    2.22    3.61
  -5  17   3    1.53    2.58
   5 -17  -3    0.00    3.32
   5  17  -3   12.58    6.50
  -5  17   4    0.00    4.00
   5 -17  -4   -0.00    4.39
   5  17  -4   -0.00    4.38
  -5  17   5   -0.00    3.07
   5 -17  -5   -0.00    3.26
   5  17  -5   -0.00    3.90
  -5  17   6   -0.00    3.78
   5 -17  -6    4.63    5.69
   5  17  -6    4.08    4.19
  -5  17   7    0.86    3.59
   5 -17  -7    3.17    5.51
   5  17  -7    9.00    5.99
  -5  17   8    1.46    4.34
   5 -17  -8    0.08    2.95
   5  17  -8   -0.00    3.17
  -5  17   9    1.35    3.57
   5 -17  -9    0.00    4.01
   5  17  -9    0.13    3.50
  -5  17  10    3.73    4.36
   5 -17 -10    0.33    4.35
   5  17 -10    0.00    4.53
  -5  17  11    0.09    3.32
   5 -17 -11    0.55    3.33
   5  17 -11   -0.00    3.47
  -5  17  12    3.05    4.27
   5 -17 -12    2.30    3.43
   5  17 -12    1.72    4.24
  -5  17  13   -0.00    4.02
   5 -17 -13    4.47    5.78
   5  17 -13    3.20    4.63
  -5  17  14    8.61    5.14
   5  17 -14   -0.00    3.85
  -5  17  15    2.03    4.35
   5  17 -15   -0.00    3.19
   5  17 -16   -0.00    4.43
   5  17 -17    6.25    5.35
   5  17 -18   -0.00    3.85
   5  17 -19   -0.00    3.43
   5 -18  -4    2.29    3.19
   5 -18  -5    1.42    3.42
   5 -18  -6    0.80    2.93
   5 -18  -7    0.50    3.09
   5 -18  -8   -0.00    3.84
   5 -18  -9   -0.00    3.98
   5 -18 -10    3.13    4.32
  -4   0   1   -0.00    1.26
  -4   0   1   -0.00    1.70
  -4   0   1   -0.00    1.23
   4   0  -1    0.27    1.27
   4   0  -1    0.24    1.60
   4   0  -1    1.04    1.26
  -4   0   2   11.44    3.70
  -4   0   2   21.76    3.86
   4   0  -2   20.40    3.83
   4   0  -2   16.65    4.43
   4   0  -2   14.79    3.68
  -4   0   3   -0.00    1.32
   4   0  -3    0.37    1.07
   4   0  -3    0.09    1.51
   4   0  -3   -0.00    1.25
  -4   0   4 1177.75  117.90
  -4   0   4 1150.30  116.92
   4   0  -4 1113.74  117.32
   4   0  -4 1143.90  118.35
   4   0  -4 1220.09  117.49
  -4   0   5   -0.00    1.67
  -4   0   5   -0.00    1.01
   4   0  -5   -0.00    0.80
   4   0  -5    1.52    1.99
   4   0  -5   -0.00    1.08
  -4   0   6  625.13   64.74
  -4   0   6  683.55   64.35
   4   0  -6  619.78   64.43
   4   0  -6  648.43   65.59
   4   0  -6  625.96   65.66
   4   0  -6  585.22   64.45
  -4   0   7   -0.00    1.21
  -4   0   7    0.56    0.96
   4   0  -7    0.05    0.84
   4   0  -7   -0.00    1.38
   4   0  -7   -0.00    1.07
   4   0  -7    0.00    1.02
  -4   0   8 2524.43  240.54
  -4   0   8 2494.71  240.33
   4   0  -8 2478.62  240.98
   4   0  -8 2339.75  241.69
   4   0  -8 2065.09  241.52
   4   0  -8 2480.72  241.28
  -4   0   9   -0.00    0.52
  -4   0   9    0.00    0.52
   4   0  -9   -0.00    0.86
   4   0  -9   -0.00    1.09
   4   0  -9    0.00    0.98
   4   0  -9   -0.00    0.86
   4   0 -10   22.65    3.81
   4   0 -10   35.74    4.84
   4   0 -10   26.10    4.39
   4   0 -10   34.83    4.35
   4   0 -11    0.39    0.60
   4   0 -11   -0.00    1.06
   4   0 -11    0.47    1.02
   4   0 -11    0.39    0.75
   4   0 -12    9.08    1.85
   4   0 -12   13.33    2.33
   4   0 -12    9.46    2.31
   4   0 -12   19.21    2.46
   4   0 -13   -0.00    0.48
   4   0 -13   -0.00    0.79
   4   0 -13    0.02    0.71
   4   0 -13   -0.00    0.57
   4   0 -14 1281.50  120.27
   4   0 -14 1149.18  119.97
   4   0 -15    0.03    0.49
   4   0 -15    0.04    0.37
   4   0 -16   37.54    4.19
   4   0 -16   38.94    4.15
   4   0 -22   14.90    2.01
   4   0 -23   -0.00    0.38
   4   0 -24   23.50    3.19
   4   0 -25    0.10    0.65
   4   0 -26   53.20    6.52
   4   0 -27   -0.00    0.57
   4   0 -28   12.67    2.62
   4   0 -37    0.00    1.66
   4   0 -38    2.54    1.94
   4   0 -39    0.30    1.49
   4   0 -40    1.62    2.00
   4   0 -41    0.06    1.24
  -4   1   1   12.66    4.20
  -4   1   1   13.11    3.41
   4  -1  -1   22.27    4.87
   4  -1  -1   22.38    4.34
   4   1  -1   20.50    4.06
   4   1  -1   17.19    4.57
  -4  -1   1   16.57    3.61
  -4  -1   1   10.96    3.89
  -4  -1   1   18.17    3.80
  -4   1   2 1018.90   92.91
  -4   1   2  954.95   90.84
   4  -1  -2  741.41   90.95
   4  -1  -2  962.14   91.12
   4   1  -2  977.92   90.91
   4   1  -2  946.73   92.27
  -4  -1   2  716.18   90.16
  -4  -1   2 1001.08   92.28
  -4  -1   2  844.32   90.47
  -4   1   3    2.92    2.38
  -4   1   3   11.47    2.78
   4  -1  -3   14.61    3.80
   4  -1  -3   10.11    2.82
   4   1  -3   18.81    3.49
   4   1  -3   15.60    3.91
   4   1  -3   12.52    3.20
  -4  -1   3   16.16    3.14
  -4  -1   3    5.28    2.10
  -4   1   4    4.90    2.49
  -4   1   4    1.32    1.48
   4  -1  -4    8.00    2.70
   4  -1  -4    0.65    1.12
   4   1  -4    0.99    1.19
   4   1  -4    1.70    1.43
  -4  -1   4   -0.00    0.91
  -4  -1   4    1.15    1.14
  -4   1   5   12.83    3.67
  -4   1   5    5.56    2.26
  -4   1   5    8.24    2.37
   4  -1  -5   13.94    3.54
   4  -1  -5    9.13    2.64
   4   1  -5   12.30    2.78
   4   1  -5   12.32    2.83
  -4  -1   5   13.81    2.81
  -4  -1   5    9.53    2.78
  -4  -1   5    6.19    2.31
  -4   1   6  387.40   43.23
  -4   1   6  408.52   42.55
  -4   1   6  422.20   42.03
   4  -1  -6  422.37   42.93
   4  -1  -6  373.46   42.14
   4   1  -6  359.09   41.93
   4   1  -6  339.03   42.62
   4   1  -6  513.45   43.86
  -4  -1   6  361.40   41.87
  -4  -1   6  417.63   42.53
  -4  -1   6  499.94   42.37
  -4   1   7   46.56    6.76
  -4   1   7   37.53    5.50
  -4   1   7   37.09    5.20
   4  -1  -7   45.71    6.30
   4  -1  -7   47.09    5.95
   4   1  -7   28.95    5.21
   4   1  -7   45.96    6.59
  -4  -1   7   36.78    5.39
  -4  -1   7   26.49    5.11
  -4  -1   7   42.17    5.35
  -4   1   8  870.94  109.48
  -4   1   8 1288.53  109.12
  -4   1   8 1085.45  108.46
   4  -1  -8 1064.30  109.34
   4  -1  -8 1189.86  109.32
   4   1  -8 1021.85  108.82
   4   1  -8 1012.32  109.59
  -4  -1   8 1074.86  109.09
  -4  -1   8 1067.23  108.74
  -4  -1   8 1115.92  108.49
  -4   1   9   -0.00    1.20
  -4   1   9    0.75    0.70
  -4   1   9    0.94    0.66
   4  -1  -9    0.23    1.16
   4  -1  -9    1.59    1.15
   4   1  -9    0.00    0.94
   4   1  -9    0.99    1.28
  -4  -1   9    0.00    0.84
  -4  -1   9    0.85    0.92
  -4  -1   9    1.34    0.78
  -4   1  10  489.25   45.28
   4  -1 -10  411.42   43.96
   4  -1 -10  401.86   43.95
   4   1 -10  362.67   43.70
   4   1 -10  465.91   44.80
  -4  -1  10  368.15   43.70
  -4  -1  10  439.73   42.87
  -4  -1  10  462.63   42.84
  -4   1  11  130.49   15.10
   4  -1 -11  117.58   14.23
   4  -1 -11  133.22   14.51
   4   1 -11  141.19   14.57
   4   1 -11  143.91   15.14
  -4  -1  11  128.66   14.32
   4  -1 -12  340.78   39.30
   4  -1 -12  383.92   39.41
   4  -1 -12  368.36   39.56
   4   1 -12  421.68   39.79
   4   1 -12  410.02   40.27
  -4  -1  12  430.93   39.84
   4  -1 -13   82.13    8.89
   4  -1 -13   83.50    8.97
   4  -1 -13   76.59    9.20
   4   1 -13   75.08    9.26
   4   1 -13   74.83    9.64
  -4  -1  13  103.07    9.50
   4  -1 -14    0.84    0.42
   4  -1 -14    0.49    0.47
   4  -1 -14    0.00    0.61
   4   1 -14    0.00    0.63
   4   1 -14    0.00    0.75
  -4  -1  14    0.00    0.58
   4  -1 -15   27.87    3.67
   4   1 -15   29.25    3.75
   4   1 -15   36.67    4.37
   4   1 -15   28.28    4.16
   4  -1 -16  224.53   22.76
   4   1 -16  223.89   22.74
   4   1 -16  222.31   23.07
   4   1 -16  225.82   23.52
   4   1 -17    0.20    0.65
   4   1 -18  266.16   27.60
   4   1 -19   15.64    2.60
   4   1 -20   25.38    3.68
   4   1 -21    8.77    1.91
   4   1 -22  190.44   20.29
   4   1 -23    4.91    1.45
   4   1 -24   10.60    2.32
   4  -1 -25   14.19    2.50
   4   1 -25   12.10    2.61
   4   1 -26   49.15    6.67
   4  -1 -27    0.90    0.85
   4   1 -27    0.36    0.92
   4  -1 -28   32.73    4.98
   4  -1 -28   33.56    4.75
   4  -1 -29   -0.00    0.93
   4  -1 -30    0.00    1.08
   4  -1 -31    2.54    1.58
   4  -1 -32   22.64    4.36
   4  -1 -33    0.33    1.14
   4  -1 -34    4.64    2.17
   4  -1 -35    2.02    1.56
   4  -1 -36    9.38    2.99
   4  -1 -37   -0.00    1.56
   4  -1 -38    7.75    2.98
   4  -1 -39   -0.00    1.40
   4  -1 -40    0.60    1.68
   4  -1 -41   -0.00    1.25
  -4   2   1   59.60   10.01
  -4   2   1   82.20   10.01
   4  -2  -1   54.73    9.46
   4  -2  -1   64.10    9.45
   4   2  -1   61.45    9.14
   4   2  -1   58.55    9.93
  -4  -2   1   71.25    9.26
  -4  -2   1   87.80   11.12
  -4   2   2  174.56   21.74
  -4   2   2  151.35   20.31
   4  -2  -2  191.92   21.53
   4  -2  -2  191.74   21.18
   4   2  -2  163.51   20.47
   4   2  -2  200.58   22.24
  -4  -2   2  192.10   20.63
  -4  -2   2  193.42   21.84
  -4  -2   2  179.28   20.75
  -4   2   3   22.42    5.13
  -4   2   3   21.15    4.15
   4  -2  -3   23.14    4.76
   4  -2  -3   16.95    4.05
   4   2  -3   16.33    3.93
   4   2  -3   24.54    5.24
  -4  -2   3   14.81    3.57
  -4  -2   3   20.68    4.80
  -4  -2   3   23.20    4.16
  -4   2   4 1440.15  158.06
  -4   2   4 1836.46  157.91
   4  -2  -4 1543.20  157.64
   4  -2  -4 1691.69  157.94
   4   2  -4 1289.91  156.69
   4   2  -4 1643.91  158.79
  -4  -2   4 1648.99  157.31
  -4  -2   4 1530.59  158.55
  -4   2   5   30.28    6.13
  -4   2   5   40.64    5.95
   4  -2  -5   31.13    5.79
   4  -2  -5   39.55    6.18
   4   2  -5   45.20    6.25
  -4  -2   5   36.77    5.76
  -4  -2   5   34.94    5.59
  -4   2   6    5.52    2.62
  -4   2   6    9.19    2.48
   4  -2  -6    6.46    2.38
   4  -2  -6    8.09    2.49
   4   2  -6   12.24    2.88
  -4  -2   6    8.22    2.51
  -4  -2   6    4.40    2.01
  -4  -2   6   11.54    2.53
  -4   2   7  290.93   30.61
  -4   2   7  304.68   29.63
   4  -2  -7  301.34   29.98
   4  -2  -7  241.28   29.56
   4   2  -7  245.17   29.39
   4   2  -7  255.35   30.26
  -4  -2   7  275.18   29.54
  -4  -2   7  302.30   30.14
  -4  -2   7  275.46   29.35
  -4   2   8  609.59   65.87
  -4   2   8  638.03   64.84
   4  -2  -8  625.55   65.25
   4  -2  -8  649.11   65.54
   4   2  -8  581.00   65.10
   4   2  -8  606.56   65.97
  -4  -2   8  619.25   65.13
  -4  -2   8  664.12   65.51
  -4  -2   8  738.64   65.40
  -4   2   9  170.88   20.33
  -4   2   9  193.99   19.63
  -4   2   9  175.33   19.12
   4  -2  -9  168.28   19.66
   4  -2  -9  174.07   19.94
   4   2  -9  178.08   19.90
   4   2  -9  206.93   21.00
  -4  -2   9  162.03   19.58
  -4  -2   9  168.63   19.62
  -4  -2   9  199.35   19.50
  -4   2  10   69.23    8.24
  -4   2  10   64.19    6.64
  -4   2  10   47.86    6.29
   4  -2 -10   64.12    7.51
   4  -2 -10   44.85    7.16
   4   2 -10   55.68    7.54
   4   2 -10   52.04    7.89
  -4  -2  10   62.15    7.52
  -4  -2  10   57.01    7.15
  -4  -2  10   53.02    6.73
  -4   2  11   46.26    7.27
   4  -2 -11   52.20    6.90
   4  -2 -11   60.09    7.37
   4   2 -11   46.18    6.99
   4   2 -11   52.39    7.62
  -4  -2  11   58.21    7.19
  -4  -2  11   59.55    6.62
  -4  -2  11   52.72    6.25
  -4   2  12    0.56    1.21
   4  -2 -12    0.00    0.99
   4  -2 -12    2.66    1.32
   4   2 -12    0.84    1.09
   4   2 -12    0.69    1.18
  -4  -2  12    1.87    1.18
  -4  -2  12    1.13    0.49
  -4  -2  12    1.70    0.51
  -4   2  13   19.76    3.31
   4  -2 -13   10.96    2.42
   4  -2 -13   15.83    3.02
   4   2 -13   13.04    2.90
   4   2 -13   16.30    3.32
  -4  -2  13   13.75    2.73
  -4   2  14  671.83   68.02
   4  -2 -14  656.64   67.49
   4  -2 -14  700.25   68.14
   4   2 -14  693.35   68.26
   4   2 -14  591.98   68.42
  -4  -2  14  702.89   67.99
  -4   2  15   35.95    5.56
   4  -2 -15   49.87    5.50
   4  -2 -15   47.44    6.03
   4   2 -15   45.74    6.06
   4   2 -15   41.11    6.34
  -4  -2  15   50.86    6.03
  -4   2  16   15.54    2.37
   4  -2 -16   12.58    1.97
   4  -2 -16   18.39    2.87
   4   2 -16   10.22    2.39
   4   2 -16   11.79    2.83
  -4  -2  16   20.09    2.90
   4  -2 -17    1.07    0.40
   4  -2 -17    0.93    0.92
   4   2 -17    0.58    0.99
   4   2 -17    1.56    1.35
  -4  -2  17    0.07    0.61
   4  -2 -18   95.90   11.08
   4   2 -18   91.29   11.12
   4   2 -18  108.57   12.15
  -4  -2  18  103.25   11.05
   4  -2 -19   91.12   10.53
   4   2 -19   92.45   10.65
   4   2 -19   84.20   11.22
  -4  -2  19  101.49   10.46
   4  -2 -20   32.29    4.78
   4   2 -20   40.28    5.12
   4   2 -20   37.33    5.70
  -4  -2  20   38.68    4.69
   4  -2 -21    0.00    0.76
   4   2 -21    3.32    1.20
   4   2 -21    0.72    1.02
   4  -2 -22    8.45    1.97
   4   2 -22    8.48    2.50
   4  -2 -23   -0.00    0.81
   4   2 -23    0.32    1.06
   4  -2 -24  103.61   11.87
   4   2 -24  101.88   12.68
   4   2 -25    9.96    2.79
   4   2 -26   38.85    6.27
   4  -2 -27    0.00    1.03
   4  -2 -28   30.59    5.00
   4  -2 -29   13.87    3.23
   4  -2 -30   48.15    7.10
   4  -2 -31    0.00    1.35
   4  -2 -32    0.75    1.55
   4  -2 -33    1.24    1.61
   4  -2 -34    3.61    1.98
   4  -2 -35    0.51    1.52
   4  -2 -36   10.95    3.36
   4  -2 -37   -0.00    1.23
   4  -2 -38    0.00    1.71
   4  -2 -39    0.00    1.70
   4  -2 -40   13.12    3.93
   4  -2 -41   -0.00    1.77
  -4   3   1   26.01    6.22
  -4   3   1   30.18    5.83
   4  -3  -1   29.68    5.91
   4  -3  -1   36.09    6.36
   4   3  -1   22.39    5.33
   4   3  -1   30.14    6.51
  -4  -3   1   34.83    5.87
  -4  -3   1   40.56    7.20
  -4   3   2  291.24   34.29
  -4   3   2  321.30   33.68
   4  -3  -2  275.26   33.26
   4  -3  -2  285.05   33.65
   4   3  -2  312.48   33.46
   4   3  -2  295.34   34.50
  -4  -3   2  320.78   33.31
  -4  -3   2  328.93   34.69
  -4   3   3   13.86    4.05
  -4   3   3   10.97    3.11
   4  -3  -3    4.37    2.34
   4  -3  -3   10.46    3.20
   4   3  -3    3.04    1.99
   4   3  -3   12.27    4.24
  -4  -3   3   15.76    3.43
  -4  -3   3    8.20    3.11
  -4   3   4   12.00    3.64
  -4   3   4   23.66    4.29
   4  -3  -4    9.56    3.10
   4  -3  -4   12.47    3.72
   4   3  -4   17.37    3.71
   4   3  -4   10.20    3.74
  -4  -3   4   10.36    3.07
  -4  -3   4    8.35    3.23
  -4   3   5   26.58    5.91
  -4   3   5   43.52    6.40
   4  -3  -5   29.31    5.53
   4  -3  -5   32.74    5.97
   4   3  -5   33.72    5.80
   4   3  -5   22.27    5.69
  -4  -3   5   32.14    5.45
  -4   3   6   61.12    8.74
  -4   3   6   44.99    7.53
   4  -3  -6   58.19    8.04
   4  -3  -6   51.78    8.05
   4   3  -6   47.84    7.66
  -4  -3   6   56.97    7.84
  -4   3   7  495.91   44.84
  -4   3   7  429.90   43.41
   4  -3  -7  437.12   43.60
   4  -3  -7  435.34   44.02
   4   3  -7  329.77   42.96
  -4  -3   7  385.24   43.12
  -4  -3   7  409.60   43.92
  -4   3   8   87.10   11.64
  -4   3   8   80.27   10.78
   4  -3  -8   89.32   11.14
   4  -3  -8   66.30   10.90
   4   3  -8   86.91   11.38
  -4  -3   8  104.76   11.48
  -4  -3   8  105.14   12.03
  -4   3   9    0.51    1.30
  -4   3   9    0.07    0.94
   4  -3  -9    0.81    1.47
   4  -3  -9    1.53    1.88
   4   3  -9    0.83    1.53
   4   3  -9    0.70    1.60
  -4  -3   9    0.38    1.27
  -4  -3   9    0.00    1.40
  -4   3  10  167.55   19.16
  -4   3  10  160.59   17.99
   4  -3 -10  190.31   18.88
   4  -3 -10  161.45   19.00
   4   3 -10  144.13   18.62
   4   3 -10  138.18   19.11
  -4  -3  10  182.94   18.91
  -4  -3  10  164.75   18.81
  -4   3  11  354.40   35.21
  -4   3  11  345.19   33.76
   4  -3 -11  316.60   34.39
   4  -3 -11  286.10   34.69
   4   3 -11  352.01   35.20
   4   3 -11  299.22   35.37
  -4  -3  11  317.24   34.55
  -4  -3  11  324.67   34.57
  -4   3  12  287.19   28.31
  -4   3  12  258.99   26.36
   4  -3 -12  211.43   27.19
   4  -3 -12  271.33   28.32
   4   3 -12  252.00   28.08
   4   3 -12  280.10   29.09
  -4  -3  12  265.92   27.85
  -4  -3  12  255.77   27.45
  -4   3  13   81.82   10.78
   4  -3 -13   83.24   10.51
   4  -3 -13  105.28   11.52
   4   3 -13   96.27   11.35
   4   3 -13   74.86   11.31
  -4  -3  13   74.93   10.51
  -4  -3  13   90.70   10.22
  -4  -3  13   89.46    9.95
  -4   3  14    3.45    1.72
   4  -3 -14    6.87    2.15
   4  -3 -14    4.02    1.75
   4   3 -14    7.93    2.40
   4   3 -14    4.84    2.30
  -4  -3  14    4.40    1.79
  -4  -3  14    3.06    1.11
  -4  -3  14    2.83    1.00
  -4   3  15   28.67    5.10
   4  -3 -15   36.20    5.09
   4  -3 -15   26.71    5.20
   4   3 -15   28.89    5.30
   4   3 -15   28.68    5.75
  -4  -3  15   32.54    5.23
  -4  -3  15   40.42    3.94
  -4  -3  15   35.05    3.87
  -4   3  16  227.01   23.57
   4  -3 -16  202.90   23.00
   4  -3 -16  209.63   23.78
   4   3 -16  213.60   23.86
   4   3 -16  251.63   25.14
  -4  -3  16  216.37   23.61
  -4   3  17   16.67    3.02
   4  -3 -17   11.01    2.38
   4  -3 -17   14.94    3.18
   4   3 -17   10.23    2.90
   4   3 -17   17.00    3.81
  -4  -3  17   14.35    2.99
  -4   3  18   39.46    5.59
   4  -3 -18   40.01    5.33
   4  -3 -18   41.15    6.13
   4   3 -18   37.04    6.09
   4   3 -18   54.22    7.42
  -4  -3  18   46.50    6.15
  -4   3  19    3.34    1.40
   4  -3 -19    4.17    1.23
   4  -3 -19    3.90    1.69
   4   3 -19    5.79    2.05
   4   3 -19    1.80    1.54
  -4  -3  19    7.80    2.06
  -4   3  20   12.76    2.32
   4  -3 -20    9.60    1.95
   4  -3 -20    9.24    2.62
   4   3 -20   16.87    3.27
   4   3 -20   11.05    3.17
  -4  -3  20   14.84    2.85
   4  -3 -21   42.68    5.94
   4   3 -21   32.36    5.59
   4   3 -21   39.68    6.62
   4  -3 -22   39.81    6.81
   4   3 -22   71.94    8.07
   4   3 -22   54.24    8.22
   4   3 -23   37.33    6.52
   4   3 -24    3.66    2.25
   4  -3 -26   48.70    7.16
   4  -3 -27    9.12    2.64
   4  -3 -28   43.34    6.74
   4  -3 -29    3.51    2.03
   4  -3 -30    2.19    1.89
   4  -3 -31    5.45    2.27
   4  -3 -32   33.04    5.92
   4  -3 -33    2.23    1.79
   4  -3 -34   -0.00    1.20
   4  -3 -35   -0.00    1.31
   4  -3 -36    6.02    2.56
   4  -3 -37    1.69    2.26
   4  -3 -38    3.67    2.08
   4  -3 -39    0.00    1.61
   4  -3 -40    0.61    1.72
   4  -3 -41    0.20    1.52
  -4   4   1   88.37   11.32
  -4   4   1   59.97    9.25
   4  -4  -1   67.92    9.58
   4  -4  -1   44.65    8.79
   4   4  -1   61.48    9.25
   4   4  -1   51.77    9.59
  -4  -4   1   48.16    8.35
  -4  -4   1   56.33    9.92
  -4   4   2  153.96   18.24
  -4   4   2  124.41   16.82
   4  -4  -2  147.14   17.26
   4  -4  -2  132.54   17.37
   4   4  -2  133.03   16.93
   4   4  -2  155.67   18.64
  -4  -4   2  113.11   16.14
  -4  -4   2  132.66   17.83
  -4   4   3   71.82   10.46
  -4   4   3   69.25    9.94
   4  -4  -3   58.04    9.30
   4  -4  -3   72.91   10.40
   4   4  -3   60.61    9.50
   4   4  -3   75.34   11.08
  -4  -4   3   50.15    8.75
  -4  -4   3   60.72   10.26
  -4   4   4  256.13   31.10
  -4   4   4  295.48   31.21
   4  -4  -4  285.31   30.86
   4  -4  -4  247.80   30.89
   4   4  -4  252.60   30.56
   4   4  -4  322.51   32.64
  -4  -4   4  274.44   30.47
  -4  -4   4  278.57   31.75
  -4   4   5    5.32    3.06
  -4   4   5    6.81    2.92
   4  -4  -5    6.96    2.99
   4  -4  -5    3.17    2.59
   4   4  -5    6.15    2.73
   4   4  -5    5.64    2.85
  -4  -4   5    5.95    2.35
  -4  -4   5    3.73    2.85
  -4   4   6   98.58   11.88
  -4   4   6   84.24   10.95
   4  -4  -6   69.56   10.36
   4  -4  -6   99.94   12.03
   4   4  -6   69.55   10.58
   4   4  -6   75.45   11.54
  -4  -4   6   60.75    9.98
  -4   4   7    4.08    2.24
  -4   4   7    6.65    2.55
   4  -4  -7    5.71    2.30
   4  -4  -7    7.50    2.75
   4   4  -7    2.47    1.99
   4   4  -7    0.00    2.21
  -4  -4   7    7.01    2.84
  -4   4   8   73.76   10.86
  -4   4   8  105.37   11.36
   4  -4  -8   55.09    9.79
   4  -4  -8   99.86   11.92
   4   4  -8   61.19   10.34
  -4  -4   8   85.03   10.79
  -4  -4   8   95.47   11.89
  -4   4   9  296.37   30.68
  -4   4   9  271.59   29.66
   4  -4  -9  308.84   30.25
   4  -4  -9  277.29   30.66
   4   4  -9  217.76   29.65
  -4  -4   9  262.21   29.78
  -4  -4   9  279.93   30.66
  -4   4  10  213.89   24.77
  -4   4  10  201.25   23.88
   4  -4 -10  248.61   24.75
   4  -4 -10  211.36   25.02
   4   4 -10  197.30   24.64
  -4  -4  10  236.81   24.70
  -4  -4  10  213.21   24.93
  -4   4  11   27.77    5.31
  -4   4  11   31.71    4.88
   4  -4 -11   23.33    4.63
   4  -4 -11   26.81    5.38
   4   4 -11   22.06    5.10
   4   4 -11   21.19    5.35
  -4  -4  11   32.66    5.33
  -4  -4  11   26.37    5.23
  -4   4  12   27.37    5.60
  -4   4  12   41.21    5.53
   4  -4 -12   33.80    5.75
   4  -4 -12   31.89    6.18
   4   4 -12   38.47    6.46
   4   4 -12   27.76    6.24
  -4  -4  12   44.60    6.37
  -4  -4  12   34.45    5.97
  -4   4  13   87.11   11.31
  -4   4  13   86.63   10.16
   4  -4 -13   90.47   11.13
   4  -4 -13   86.96   11.62
   4   4 -13   83.65   11.55
   4   4 -13   86.80   12.24
  -4  -4  13   74.98   10.85
  -4  -4  13   83.13   10.99
  -4   4  14  307.60   29.12
  -4   4  14  244.49   26.97
   4  -4 -14  276.95   28.50
   4  -4 -14  281.50   29.34
   4   4 -14  254.45   28.97
   4   4 -14  229.95   29.38
  -4  -4  14  273.81   28.73
  -4  -4  14  235.99   27.97
  -4   4  15   95.18   11.85
  -4   4  15   89.81    9.64
   4  -4 -15  103.79   11.79
   4  -4 -15   81.19   11.84
   4   4 -15  107.01   12.59
   4   4 -15   75.48   12.33
  -4  -4  15   96.47   11.93
  -4  -4  15   95.63   11.29
  -4   4  16   28.54    4.68
   4  -4 -16   21.31    4.00
   4  -4 -16   20.35    4.51
   4   4 -16   16.12    4.06
   4   4 -16   14.62    4.43
  -4  -4  16   31.04    5.03
  -4  -4  16   28.13    4.01
  -4   4  17    3.33    1.76
   4  -4 -17    3.46    1.80
   4  -4 -17    4.22    2.17
   4   4 -17    3.47    1.93
   4   4 -17    1.80    1.82
  -4  -4  17    4.41    1.95
  -4  -4  17    2.12    1.07
  -4   4  18   88.47   11.34
   4  -4 -18   89.65   11.03
   4  -4 -18   94.79   12.04
   4   4 -18   80.75   11.71
   4   4 -18   80.01   12.48
  -4  -4  18   97.27   11.83
  -4  -4  18   90.48    9.86
  -4  -4  18   94.61    9.94
  -4   4  19   55.32    8.29
   4  -4 -19   64.46    8.20
   4  -4 -19   64.27    9.12
   4   4 -19   62.92    9.11
   4   4 -19   69.69   10.15
  -4  -4  19   67.83    8.95
  -4   4  20   46.67    7.06
   4  -4 -20   62.61    7.18
   4  -4 -20   47.69    7.63
   4   4 -20   38.05    7.30
   4   4 -20   55.10    8.75
  -4  -4  20   58.79    7.81
   4   4 -21   19.10    4.30
   4   4 -21   20.91    4.97
   4   4 -22    8.31    2.74
   4   4 -22    3.65    2.50
   4  -4 -24   53.22    8.12
   4  -4 -25   35.74    6.24
   4  -4 -26   52.70    8.13
   4  -4 -27    0.75    1.49
   4  -4 -28   28.42    5.49
   4  -4 -29    3.44    2.02
   4  -4 -30    5.03    2.46
   4  -4 -31    0.00    1.63
   4  -4 -32    0.78    1.76
   4  -4 -33    0.37    1.27
   4  -4 -34    7.96    3.16
   4  -4 -35    4.60    2.59
   4  -4 -36    4.01    2.53
   4  -4 -37    0.96    1.80
   4  -4 -38    0.00    1.91
   4  -4 -39    2.21    1.98
   4  -4 -40    2.36    2.62
   4  -4 -41    1.77    1.89
   4  -4 -42   -0.00    2.01
  -4   5   1   67.54   11.72
  -4   5   1   91.13   12.44
   4  -5  -1   98.80   12.41
   4  -5  -1   80.03   12.28
   4   5  -1   70.08   11.37
   4   5  -1   77.09   12.49
  -4  -5   1   63.31   10.68
  -4  -5   1  101.19   13.68
  -4   5   2  257.00   32.01
  -4   5   2  315.76   32.61
   4  -5  -2  294.59   31.88
   4  -5  -2  240.49   31.72
   4   5  -2  306.15   32.24
   4   5  -2  289.16   33.14
  -4  -5   2  290.33   31.47
  -4  -5   2  229.81   32.02
  -4   5   3  211.91   21.24
  -4   5   3   95.14   18.00
   4  -5  -3  215.30   20.52
   4  -5  -3  113.66   18.78
   4   5  -3  146.35   19.21
   4   5  -3  145.20   20.20
  -4  -5   3  190.92   19.67
  -4  -5   3  200.48   21.61
  -4   5   4   27.22    5.82
  -4   5   4   21.69    5.17
   4  -5  -4   24.36    5.29
   4  -5  -4   14.16    4.81
   4   5  -4   21.51    5.19
   4   5  -4   25.04    6.12
  -4  -5   4   18.46    4.68
  -4  -5   4   18.72    5.35
  -4   5   5   43.08    7.63
  -4   5   5   53.67    8.07
   4  -5  -5   32.72    6.58
   4  -5  -5   48.08    8.39
   4   5  -5   31.52    6.80
   4   5  -5   34.70    7.70
  -4  -5   5   32.48    6.45
  -4  -5   5   44.23    8.34
  -4   5   6   45.35    9.71
  -4   5   6   75.37   10.70
   4  -5  -6   60.51   10.11
   4  -5  -6   91.91   11.97
   4   5  -6   90.81   11.56
   4   5  -6   82.16   12.11
  -4  -5   6   63.68   10.05
  -4  -5   6   97.14   12.60
  -4   5   7  227.59   25.15
  -4   5   7  190.99   24.02
   4  -5  -7  227.62   24.49
   4  -5  -7  205.94   25.08
   4   5  -7  199.71   24.54
   4   5  -7  197.72   25.37
  -4  -5   7  201.83   24.02
  -4  -5   7  210.00   25.32
  -4   5   8   32.22    6.60
  -4   5   8   31.67    6.10
   4  -5  -8   32.70    6.07
   4  -5  -8   41.67    7.22
   4   5  -8   31.60    6.49
   4   5  -8   23.84    6.42
  -4  -5   8   39.01    6.61
  -4   5   9   18.64    4.76
  -4   5   9   22.82    4.79
   4  -5  -9   19.06    4.57
   4  -5  -9   16.25    4.85
   4   5  -9   28.11    5.74
   4   5  -9   19.64    5.53
  -4  -5   9   30.13    5.49
  -4   5  10   18.39    4.73
  -4   5  10   23.15    4.70
   4  -5 -10   15.33    4.14
   4  -5 -10   17.44    4.83
   4   5 -10   21.22    4.95
  -4  -5  10   26.17    5.05
  -4  -5  10   22.53    5.22
  -4   5  11  257.45   30.19
  -4   5  11  275.33   29.64
   4  -5 -11  318.18   30.55
   4  -5 -11  242.80   30.48
   4   5 -11  230.28   30.05
  -4  -5  11  277.52   30.13
  -4  -5  11  270.28   30.78
  -4   5  12  295.12   29.90
  -4   5  12  239.74   28.33
   4  -5 -12  286.25   29.40
   4  -5 -12  242.24   29.64
   4   5 -12  265.54   29.86
  -4  -5  12  259.27   29.15
  -4  -5  12  234.48   29.36
  -4   5  13   40.86    7.16
   4  -5 -13   38.16    6.67
   4  -5 -13   38.22    7.18
   4   5 -13   39.66    7.20
   4   5 -13   43.04    7.97
  -4  -5  13   41.67    6.84
  -4  -5  13   33.75    6.73
  -4   5  14   15.09    3.94
   4  -5 -14   14.91    3.84
   4  -5 -14   17.96    4.67
   4   5 -14   16.39    4.35
   4   5 -14   25.04    5.76
  -4  -5  14   13.75    3.67
  -4  -5  14   20.10    4.44
  -4   5  15   74.59   11.31
   4  -5 -15   75.56   11.01
   4  -5 -15  103.56   12.75
   4   5 -15   77.14   11.68
   4   5 -15   94.72   13.17
  -4  -5  15   86.81   11.61
  -4  -5  15   88.93   11.56
  -4   5  16   98.70   14.16
   4  -5 -16  109.23   14.07
   4  -5 -16  118.96   15.22
   4   5 -16  121.40   15.14
   4   5 -16  110.36   15.77
  -4  -5  16  120.74   14.74
  -4  -5  16  119.25   14.33
  -4   5  17   90.63   12.06
   4  -5 -17   95.08   11.83
   4  -5 -17   92.29   12.68
   4   5 -17   87.38   12.43
   4   5 -17   83.46   13.07
  -4  -5  17   99.23   12.41
  -4  -5  17   82.01   11.39
  -4   5  18   96.99   13.91
   4  -5 -18  139.28   14.47
   4   5 -18  103.25   14.56
   4   5 -18  101.89   15.47
  -4  -5  18  145.26   15.31
  -4  -5  18  101.15   13.37
  -4   5  19    2.70    2.06
   4  -5 -19    0.07    0.97
   4   5 -19    2.19    2.32
   4   5 -19    0.59    1.66
  -4  -5  19    0.00    1.26
  -4  -5  19   -0.00    1.01
  -4   5  20    0.36    1.54
   4   5 -20    0.00    1.86
   4   5 -20    0.12    1.02
  -4  -5  20    2.39    1.90
  -4  -5  20   -0.00    0.80
   4  -5 -21   16.18    4.56
   4   5 -21   20.27    4.94
  -4  -5  21   22.05    3.21
   4  -5 -22   91.65   12.19
   4   5 -22   84.75   11.98
  -4  -5  22   81.75    8.81
   4  -5 -23   16.95    4.38
   4  -5 -24    6.41    2.85
   4  -5 -25    2.47    2.38
   4  -5 -26   13.51    3.95
   4  -5 -27   21.37    4.99
   4  -5 -28   15.20    4.34
   4  -5 -29    6.66    2.89
   4  -5 -30   -0.00    2.05
   4  -5 -31   14.16    4.33
   4  -5 -32    9.33    3.58
   4  -5 -33    7.93    3.42
   4  -5 -34    0.92    1.64
   4  -5 -35    0.45    1.78
   4  -5 -36    2.92    2.05
   4  -5 -37    2.86    2.55
   4  -5 -38    3.58    2.55
   4  -5 -39    0.00    2.11
   4  -5 -40   -0.00    1.59
   4  -5 -41   -0.00    1.87
  -4   6   1   35.15    8.12
  -4   6   1   46.42    8.67
   4  -6  -1   43.66    8.12
   4  -6  -1   40.67    8.55
   4   6  -1   56.13    9.10
   4   6  -1   45.85    9.32
  -4  -6   1   40.21    7.63
  -4  -6   1   61.02   10.30
  -4   6   2   47.02   10.12
  -4   6   2   75.69   11.24
   4  -6  -2   62.12   10.25
   4  -6  -2   69.77   11.33
   4   6  -2   69.42   10.86
   4   6  -2   79.13   12.31
  -4  -6   2   56.06    9.68
  -4  -6   2   68.95   11.81
  -4   6   3   57.07   10.47
  -4   6   3   63.08   10.69
   4  -6  -3   68.96   10.52
   4  -6  -3   74.64   11.74
   4   6  -3   64.75   10.64
   4   6  -3   77.25   12.19
  -4  -6   3   59.58    9.97
  -4  -6   3   64.32   11.49
  -4   6   4  146.09   18.22
  -4   6   4  167.80   18.53
   4  -6  -4  139.08   17.28
   4  -6  -4  126.42   17.82
   4   6  -4  102.99   16.64
   4   6  -4  138.09   18.74
  -4  -6   4  116.76   16.50
  -4  -6   4  120.91   18.08
  -4   6   5   60.24   11.58
  -4   6   5   97.82   13.00
   4  -6  -5   78.70   11.88
   4  -6  -5   75.61   12.60
   4   6  -5   84.05   12.52
   4   6  -5   77.09   12.98
  -4  -6   5   91.54   12.22
  -4  -6   5  100.24   14.12
  -4   6   6   35.09    7.16
  -4   6   6   27.33    6.41
   4  -6  -6   30.13    6.52
   4  -6  -6   45.58    8.29
   4   6  -6   49.46    8.15
   4   6  -6   29.50    7.23
  -4  -6   6   36.88    6.89
  -4  -6   6   35.59    7.85
  -4   6   7   -0.00    1.32
   4  -6  -7   -0.00    1.79
   4  -6  -7    0.48    1.71
   4   6  -7   -0.00    1.91
   4   6  -7   -0.00    2.36
  -4  -6   7   -0.00    1.14
  -4  -6   7   -0.00    1.97
  -4   6   8  231.15   28.29
   4  -6  -8  209.66   27.35
   4  -6  -8  221.89   28.70
   4   6  -8  299.08   29.66
   4   6  -8  287.08   30.51
  -4  -6   8  245.55   27.92
  -4  -6   8  215.90   28.71
  -4   6   9  272.55   32.54
   4  -6  -9  263.08   31.83
   4  -6  -9  259.62   32.89
   4   6  -9  282.26   32.87
   4   6  -9  304.10   34.36
  -4  -6   9  324.51   32.71
  -4   6  10    2.58    2.40
   4  -6 -10    1.33    1.97
   4  -6 -10    5.16    2.88
   4   6 -10    6.73    2.89
   4   6 -10    5.36    2.76
  -4  -6  10    6.36    3.06
  -4   6  11    3.91    2.63
   4  -6 -11    0.70    1.78
   4  -6 -11    3.34    2.45
   4   6 -11    3.53    2.41
   4   6 -11   -0.00    2.10
  -4  -6  11    0.00    1.36
  -4  -6  11    2.87    1.99
  -4   6  12    1.65    2.26
   4  -6 -12    6.14    2.69
   4  -6 -12    3.70    2.52
   4   6 -12    1.50    1.83
   4   6 -12    5.56    2.97
  -4  -6  12    1.60    1.72
  -4  -6  12   -0.00    1.94
  -4   6  13   89.76   13.56
   4  -6 -13  117.88   14.08
   4  -6 -13   94.37   14.22
   4   6 -13   93.62   14.02
  -4  -6  13  109.46   13.87
  -4  -6  13   89.85   13.87
  -4   6  14   95.82   13.63
   4  -6 -14   98.36   13.40
   4  -6 -14  103.34   14.47
   4   6 -14   91.19   13.85
  -4  -6  14   95.49   13.42
  -4  -6  14  113.01   14.60
  -4   6  15   69.15   11.13
   4  -6 -15   74.42   10.93
   4   6 -15   83.45   12.11
  -4  -6  15   74.03   11.17
  -4  -6  15   88.12   12.06
  -4   6  16   31.10    6.20
   4  -6 -16   29.02    5.88
   4   6 -16   32.29    6.57
   4   6 -16   27.38    7.27
  -4  -6  16   37.87    6.67
  -4  -6  16   27.27    6.01
  -4   6  17    1.16    1.83
   4  -6 -17    0.00    1.43
   4   6 -17    1.20    2.27
   4   6 -17    0.00    2.35
  -4  -6  17    2.30    1.75
  -4  -6  17    1.25    1.63
  -4   6  18   51.25    8.24
   4  -6 -18   44.17    7.51
   4   6 -18   53.15    8.71
  -4  -6  18   40.99    7.77
  -4   6  19   48.28    8.46
   4  -6 -19   54.70    8.32
   4  -6 -19   62.96    9.75
   4   6 -19   65.04    9.88
  -4  -6  19   43.37    8.18
  -4   6  20   23.69    5.31
   4  -6 -20   21.76    5.52
   4   6 -20   21.55    5.41
   4  -6 -21   19.74    5.03
   4   6 -21   15.95    4.84
   4  -6 -22    1.88    2.00
   4   6 -22   -3.23    3.01
   4  -6 -23   12.09    4.09
   4  -6 -24    2.77    2.24
   4  -6 -25   26.11    6.20
   4  -6 -26   13.29    4.48
   4  -6 -27    1.18    2.41
   4  -6 -28    5.71    3.12
   4  -6 -29    8.50    3.39
   4  -6 -30    1.80    1.67
   4  -6 -31    2.27    2.56
   4  -6 -32    1.41    2.46
   4  -6 -33    5.09    3.03
   4  -6 -34   -0.00    2.04
   4  -6 -35   12.26    4.18
   4  -6 -36    6.78    3.48
   4  -6 -37    6.56    3.23
   4  -6 -38   -0.00    1.73
   4  -6 -39    3.39    2.49
   4  -6 -40    1.17    2.06
  -4   7   1  213.42   30.52
  -4   7   1  228.04   30.58
   4  -7  -1  254.06   30.35
   4  -7  -1  274.92   32.10
   4   7  -1  263.58   31.11
   4   7  -1  336.05   33.93
  -4  -7   1  268.38   32.61
  -4   7   2   26.40    6.66
  -4   7   2   32.74    7.31
   4  -7  -2   24.51    6.15
   4  -7  -2   23.14    6.74
   4   7  -2   21.99    6.24
   4   7  -2   29.56    7.52
  -4  -7   2   41.39    7.25
  -4  -7   2   47.43    9.19
  -4   7   3   69.10   12.74
   4  -7  -3  102.23   13.50
   4  -7  -3   88.13   13.97
   4   7  -3   90.42   13.58
   4   7  -3   90.96   14.46
  -4  -7   3   82.76   12.59
  -4  -7   3   76.82   13.93
  -4   7   4    7.68    3.91
   4  -7  -4   15.38    4.43
   4  -7  -4    8.97    3.73
   4   7  -4   11.98    4.43
   4   7  -4   11.61    4.58
  -4  -7   4   10.92    3.70
  -4  -7   4   12.68    4.99
  -4   7   5  147.49   19.19
   4  -7  -5  143.71   18.25
   4  -7  -5   95.21   17.75
   4   7  -5  140.67   18.84
   4   7  -5  141.13   19.85
  -4  -7   5  151.32   18.36
  -4  -7   5  151.62   20.21
  -4   7   6  145.33   20.34
   4  -7  -6  155.19   19.98
   4  -7  -6  167.79   21.57
   4   7  -6  144.21   20.33
   4   7  -6  147.21   21.37
  -4  -7   6  148.23   19.73
  -4  -7   6  205.90   23.26
  -4   7   7  419.18   43.23
   4  -7  -7  352.62   41.54
   4  -7  -7  390.17   43.47
   4   7  -7  379.83   42.72
   4   7  -7  355.00   43.48
  -4  -7   7  389.35   41.91
  -4  -7   7  335.40   42.96
  -4   7   8    0.98    2.43
   4  -7  -8   -0.00    1.92
   4  -7  -8    1.19    2.59
   4   7  -8    2.08    2.42
   4   7  -8   -0.00    2.18
  -4  -7   8   -0.00    1.74
  -4  -7   8    0.00    1.64
  -4   7   9    5.07    3.32
   4  -7  -9   12.56    4.19
   4  -7  -9   17.88    5.45
   4   7  -9   12.44    4.58
   4   7  -9    5.72    3.94
  -4  -7   9   16.28    4.38
  -4  -7   9   13.42    4.50
  -4   7  10    4.25    3.15
   4  -7 -10    1.33    2.55
   4  -7 -10    7.43    3.71
   4   7 -10    7.03    3.59
   4   7 -10    3.22    2.77
  -4  -7  10    6.96    3.28
  -4  -7  10    6.43    3.39
  -4   7  11  133.78   17.77
   4  -7 -11  134.44   17.28
   4  -7 -11  132.08   18.35
   4   7 -11  107.89   17.19
   4   7 -11  139.44   19.31
  -4  -7  11  132.76   17.21
  -4   7  12   21.77    5.40
   4  -7 -12   16.32    4.73
   4   7 -12   16.80    5.14
   4   7 -12   17.27    5.69
  -4  -7  12   14.94    4.45
  -4   7  13   45.89    8.29
   4  -7 -13   34.64    7.02
   4   7 -13   33.84    7.49
   4   7 -13   31.81    8.24
  -4  -7  13   37.00    7.21
  -4  -7  13   35.99    7.87
  -4   7  14    6.58    3.16
   4  -7 -14    3.02    2.37
   4   7 -14    4.50    2.92
   4   7 -14    5.39    3.38
  -4  -7  14    4.39    2.90
  -4  -7  14    0.00    1.73
  -4   7  15   56.98    9.67
   4  -7 -15   49.45    8.71
   4   7 -15   43.05    8.94
   4   7 -15   73.15   11.93
  -4  -7  15   53.97    9.19
  -4   7  16   -0.00    1.58
   4  -7 -16    1.69    2.04
   4  -7 -16    3.16    2.58
   4   7 -16    2.64    2.85
  -4  -7  16    5.78    2.64
  -4   7  17   13.86    4.75
   4  -7 -17   21.91    5.06
   4  -7 -17   13.83    5.04
   4   7 -17   27.07    6.12
  -4  -7  17   25.94    5.69
  -4   7  18    3.94    2.50
   4  -7 -18    4.41    2.47
   4  -7 -18    2.32    2.17
   4   7 -18    1.06    2.49
  -4  -7  18    0.85    2.04
  -4   7  19    0.56    1.97
   4  -7 -19    0.21    2.18
   4   7 -19    0.17    2.11
  -4  -7  19   -0.00    1.51
  -4   7  20    0.40    2.14
   4  -7 -20   -0.00    2.13
   4   7 -20   -0.00    2.27
   4  -7 -21   49.42    9.92
   4   7 -21   75.50   11.38
   4  -7 -22   15.57    4.89
   4   7 -22   25.40    6.12
   4  -7 -23   44.88    8.62
   4  -7 -24    3.27    2.63
   4  -7 -25    4.77    2.81
   4  -7 -26    0.00    1.79
   4  -7 -27   19.23    5.48
   4  -7 -28    2.25    2.67
   4  -7 -29    3.65    2.60
   4  -7 -30    2.67    2.68
   4  -7 -31    9.57    4.16
   4  -7 -32    0.89    2.50
   4  -7 -33   13.47    4.57
   4  -7 -34    0.22    1.74
   4  -7 -35    3.28    2.77
   4  -7 -36    0.00    2.37
   4  -7 -37    4.60    3.26
   4  -7 -38    2.16    2.46
  -4   8   1   12.05    4.92
   4  -8  -1    5.40    3.96
   4   8  -1   16.05    5.33
   4   8  -1   13.69    5.48
  -4  -8   1   17.17    5.68
  -4   8   2   30.29    7.46
   4  -8  -2   17.10    5.93
   4   8  -2   26.84    6.73
   4   8  -2   22.89    6.98
  -4  -8   2   24.25    7.23
  -4   8   3  129.12   19.02
   4  -8  -3  135.40   19.87
   4   8  -3  134.58   19.01
   4   8  -3  143.75   20.36
  -4  -8   3  129.83   20.03
  -4   8   4   18.91    5.74
   4  -8  -4   14.98    5.54
   4   8  -4   13.97    5.05
   4   8  -4   25.16    6.79
  -4  -8   4   14.48    5.69
  -4   8   5   62.13   10.67
   4  -8  -5   44.14   10.13
   4   8  -5   52.09   10.02
   4   8  -5   54.08   11.02
  -4  -8   5   58.90   11.52
  -4   8   6   20.40    6.23
   4  -8  -6   25.19    7.02
   4   8  -6   29.10    7.13
   4   8  -6   35.13    8.11
  -4  -8   6   28.06    7.84
  -4   8   7   -0.00    2.41
   4  -8  -7   -0.00    2.40
   4   8  -7    1.09    2.41
   4   8  -7   -0.00    2.00
  -4  -8   7    2.47    3.17
  -4   8   8   29.83    7.11
   4  -8  -8   18.06    6.19
   4   8  -8   22.66    6.36
   4   8  -8   19.46    6.65
  -4  -8   8   26.28    7.41
  -4   8   9  298.86   36.45
   4   8  -9  332.53   37.31
   4   8  -9  362.08   39.22
  -4  -8   9  263.01   36.86
  -4   8  10    3.85    3.39
   4  -8 -10    0.00    2.39
   4   8 -10    6.81    3.55
   4   8 -10    0.79    1.74
  -4  -8  10    0.00    2.31
  -4   8  11   30.48    7.38
   4  -8 -11   27.38    6.45
   4   8 -11   34.52    7.78
   4   8 -11   29.52    7.96
  -4  -8  11   30.87    7.90
  -4   8  12    0.87    2.64
   4  -8 -12    1.62    1.97
   4   8 -12    5.16    3.33
   4   8 -12    0.68    2.64
  -4   8  13   95.52   14.39
   4  -8 -13   91.98   13.66
   4  -8 -13   76.99   14.24
   4   8 -13  108.27   15.18
  -4   8  14   15.70    4.82
   4  -8 -14    5.68    3.18
   4  -8 -14   10.64    4.31
   4   8 -14    7.64    3.81
  -4   8  15   36.38    7.81
   4  -8 -15   34.59    7.23
   4  -8 -15   32.59    7.91
   4   8 -15   35.72    7.83
  -4   8  16    1.91    2.34
   4  -8 -16    1.57    1.90
   4  -8 -16    0.00    2.12
   4   8 -16    0.05    1.94
  -4   8  17    3.28    3.18
   4  -8 -17    4.14    2.48
   4  -8 -17    2.21    2.72
   4   8 -17    3.32    2.96
  -4   8  18    3.34    3.51
   4  -8 -18    6.25    3.68
   4   8 -18    3.94    3.10
  -4   8  19   40.53    8.84
   4  -8 -19   83.58   12.09
   4   8 -19   50.80    9.99
  -4   8  20    1.92    2.78
   4  -8 -20   -0.00    2.16
   4   8 -20    3.44    2.78
   4  -8 -21   45.20    9.74
   4   8 -21   62.97   10.71
   4  -8 -22    2.34    2.69
   4   8 -22    3.50    3.04
   4  -8 -23   16.89    5.58
   4  -8 -24    1.34    3.15
   4  -8 -25   17.64    5.32
   4  -8 -26    6.19    3.59
   4  -8 -27    0.41    1.98
   4  -8 -28   -0.00    2.53
   4  -8 -29   14.34    5.23
   4  -8 -30    1.11    2.56
   4  -8 -31   17.98    5.47
   4  -8 -32   -0.00    1.59
   4  -8 -33   -0.00    1.54
   4  -8 -34    0.00    2.04
   4  -8 -35    9.37    4.17
   4  -8 -36    0.00    2.96
   4  -8 -37   -0.00    2.69
   4  -9  -1  171.47   23.99
   4   9  -1  160.19   23.78
  -4  -9   1  173.22   24.91
  -4   9   2    1.24    2.74
   4  -9  -2    0.24    3.07
   4   9  -2    2.88    2.97
  -4  -9   2   -0.00    2.75
  -4   9   3   17.34    5.84
   4  -9  -3   27.16    7.49
   4   9  -3   11.42    5.17
  -4  -9   3   23.77    7.25
  -4   9   4    1.23    2.34
   4  -9  -4    3.78    3.72
   4   9  -4    4.77    3.90
  -4  -9   4   -0.00    2.26
  -4   9   5   93.84   15.08
   4   9  -5   84.64   15.57
  -4  -9   5  100.95   16.66
  -4   9   6   -0.00    2.56
   4   9  -6   -0.00    2.67
  -4  -9   6    0.00    2.89
  -4   9   7  294.29   31.88
   4   9  -7  222.01   30.30
   4   9  -7  211.25   31.11
  -4  -9   7  255.65   32.48
  -4   9   8   -0.00    2.42
   4   9  -8    1.42    2.24
   4   9  -8   -0.00    2.54
  -4  -9   8    1.99    2.85
  -4   9   9   23.08    6.20
   4  -9  -9   17.61    5.95
   4   9  -9   10.22    5.43
   4   9  -9   16.27    6.19
  -4  -9   9   11.68    5.14
  -4   9  10    5.41    3.43
   4  -9 -10    4.51    3.41
   4   9 -10    1.87    2.72
  -4   9  11  184.78   22.44
   4  -9 -11  131.36   21.42
   4   9 -11  158.29   21.95
  -4   9  12    0.69    2.03
   4  -9 -12    5.12    4.17
   4   9 -12    0.73    2.17
  -4   9  13    4.90    3.32
   4  -9 -13    0.00    2.64
   4   9 -13   15.19    5.14
  -4   9  14   12.52    5.18
   4  -9 -14    8.15    4.30
   4   9 -14   14.05    5.37
  -4   9  15   42.32    8.88
   4  -9 -15   36.77    9.29
   4   9 -15   45.80    9.36
  -4   9  16    2.19    2.50
   4  -9 -16    0.26    2.81
   4   9 -16   -0.00    1.94
  -4   9  17   92.94   13.51
   4  -9 -17   80.16   13.53
   4   9 -17   53.73   11.54
  -4   9  18   -0.00    2.48
   4  -9 -18   -0.00    2.42
   4   9 -18   -0.00    1.45
  -4   9  19   -0.00    2.29
   4  -9 -19    0.87    2.57
   4   9 -19   -0.00    1.17
  -4   9  20   -0.00    1.73
   4  -9 -20   -0.00    2.48
   4  -9 -21   26.33    7.38
   4  -9 -22   -0.00    1.99
   4  -9 -23   32.44    7.86
   4  -9 -24   -0.00    1.55
   4  -9 -25    5.56    3.34
   4  -9 -26   -0.00    2.24
   4  -9 -27   15.47    5.74
   4  -9 -28   -0.00    2.76
   4  -9 -29    1.21    1.88
   4  -9 -30    6.00    3.50
   4  -9 -31    5.86    3.20
   4  -9 -32   -0.00    1.88
   4  -9 -33    0.00    3.08
   4  -9 -34    1.19    2.19
   4  -9 -35    1.92    2.67
  -4  10   1    1.38    3.22
   4 -10  -1    6.43    4.22
   4  10  -1    7.47    3.95
   4  10  -1   -0.00    2.63
  -4 -10   1    0.00    2.29
   4  10  -2    0.92    1.40
   4  10  -2    0.00    3.23
  -4 -10   2    4.33    3.46
   4  10  -3   30.11    8.32
   4  10  -3   38.81    9.82
  -4 -10   3   43.14   10.51
   4  10  -4    0.62    2.04
   4  10  -4    7.97    4.85
  -4 -10   4    5.92    3.77
   4  10  -5   17.11    5.59
   4  10  -5    5.83    4.68
  -4 -10   5   24.69    7.49
   4 -10  -6    3.23    2.96
   4  10  -6   -0.00    2.64
   4  10  -6    0.00    3.16
  -4 -10   6    1.44    3.19
   4 -10  -7   19.03    6.34
   4  10  -7    8.18    4.90
   4 -10  -8    1.45    2.85
   4  10  -8   11.84    4.66
   4 -10  -9   11.35    5.01
   4  10  -9    2.56    3.76
   4 -10 -10    3.20    3.32
   4 -10 -11   20.49    7.22
   4 -10 -12    0.48    2.52
   4 -10 -13   15.71    5.75
   4 -10 -14    6.75    3.87
   4  10 -14    0.00    3.00
   4 -10 -15   67.85   12.83
   4  10 -15   60.19   11.75
   4 -10 -16   11.54    5.34
   4  10 -16   17.87    6.28
   4 -10 -17   -0.00    2.11
   4  10 -17    2.08    3.34
  -4  10  18    0.00    3.02
   4 -10 -18   -0.00    2.98
   4  10 -18    2.49    2.97
  -4  10  19   26.02    7.30
   4 -10 -19   26.20    7.11
   4  10 -19   24.57    7.65
   4 -10 -20    2.82    3.97
   4  10 -20   -0.00    2.91
   4 -10 -21   12.18    5.46
   4  10 -21    5.74    3.87
   4 -10 -22    1.01    2.47
   4  10 -22   -0.00    2.08
   4 -10 -23    5.81    3.87
   4 -10 -24    3.76    3.31
   4 -10 -25   25.39    7.62
   4 -10 -26   -0.00    2.14
   4 -10 -27    1.32    2.03
   4 -10 -28   -0.00    2.04
   4 -10 -29    9.47    4.84
   4 -10 -30    2.17    2.91
   4 -10 -31    0.17    2.67
   4 -10 -32   -0.00    2.04
   4 -10 -33    0.00    1.74
  -4  11   1   42.03   10.05
   4  11  -1   49.15   10.79
  -4 -11   1   48.22   11.69
  -4  11   2    0.00    2.06
   4  11  -2   -0.00    2.43
   4  11  -2   -0.00    4.19
  -4 -11   2    1.84    3.61
  -4  11   3    4.10    3.40
   4 -11  -3    9.16    4.66
   4  11  -3    0.60    3.49
   4  11  -3    8.61    4.88
  -4 -11   3    0.01    2.43
  -4  11   4   16.06    6.13
   4 -11  -4   14.87    6.89
   4  11  -4   11.38    5.50
  -4 -11   4    5.01    4.04
  -4  11   5   14.99    5.71
   4 -11  -5    0.00    3.16
   4  11  -5   10.26    5.08
  -4  11   6   11.87    5.60
   4 -11  -6    6.80    4.39
   4  11  -6   11.04    5.30
  -4  11   7   44.62    9.96
   4 -11  -7   23.52    8.10
   4  11  -7   45.45   10.13
  -4  11   8    9.42    4.35
   4 -11  -8    4.13    3.90
   4  11  -8    2.96    3.36
  -4  11   9   -0.00    2.70
   4 -11  -9    1.60    3.40
   4  11  -9    1.07    2.61
  -4  11  10    7.21    4.25
   4 -11 -10    2.41    3.02
   4  11 -10    6.16    4.40
  -4  11  11   85.90   14.69
   4 -11 -11   66.57   14.09
   4  11 -11   82.28   14.39
  -4  11  12   -0.00    3.08
   4 -11 -12   -0.00    3.10
   4  11 -12    3.95    3.84
  -4  11  13   22.87    6.93
   4 -11 -13   18.01    6.72
   4  11 -13   26.35    7.28
  -4  11  14    6.74    4.36
   4 -11 -14    2.99    3.48
   4  11 -14    0.67    3.15
  -4  11  15   22.80    7.22
   4 -11 -15   20.90    6.98
   4  11 -15   14.51    5.98
  -4  11  16   -0.00    2.78
   4 -11 -16    0.00    3.03
   4  11 -16    0.00    3.09
  -4  11  17   27.40    8.27
   4 -11 -17   31.97    8.90
   4  11 -17   41.80    9.49
  -4  11  18    0.58    2.46
   4 -11 -18    1.93    3.39
   4  11 -18    8.60    4.69
  -4  11  19    0.46    2.45
   4 -11 -19    0.00    2.73
   4  11 -19    4.68    3.33
   4 -11 -20    0.62    2.72
   4  11 -20    0.64    2.61
   4 -11 -21   26.37    7.87
   4  11 -21   36.71    9.15
   4 -11 -22   -0.00    1.83
   4  11 -22    0.05    3.32
   4 -11 -23    5.18    3.30
   4 -11 -24   -0.00    2.10
   4 -11 -25    3.58    3.68
   4 -11 -26    0.20    2.13
   4 -11 -27    0.00    3.32
   4 -11 -28    0.64    2.12
   4 -11 -29   -0.00    3.42
   4 -11 -30    1.27    2.82
   4 -11 -31   14.48    5.37
  -4  12   1    0.00    3.02
   4 -12  -1    1.11    4.06
   4  12  -1    4.61    3.62
  -4 -12   1   -0.00    2.09
  -4  12   2    2.81    3.02
   4 -12  -2    0.48    2.87
   4  12  -2   -0.00    2.41
  -4  12   3   44.14   10.56
   4 -12  -3   43.29   11.05
   4  12  -3   52.18   11.06
  -4  12   4    0.00    3.49
   4 -12  -4   26.29    8.20
   4  12  -4   10.65    5.13
  -4  12   5   13.92    6.22
   4 -12  -5   17.56    6.78
   4  12  -5   12.30    6.06
  -4  12   6    1.50    2.43
   4 -12  -6   -0.00    3.01
   4  12  -6    5.52    5.31
  -4  12   7   -0.00    2.78
   4 -12  -7   -0.00    2.67
   4  12  -7   -0.00    2.75
  -4  12   8   13.27    6.08
   4 -12  -8   11.23    5.66
   4  12  -8    1.56    3.04
  -4  12   9   77.25   14.19
   4 -12  -9   61.66   13.89
  -4  12  10    2.18    2.72
   4 -12 -10    5.71    4.43
   4  12 -10    0.00    3.52
  -4  12  11    5.62    3.89
   4 -12 -11    0.00    3.13
   4  12 -11   10.60    5.12
  -4  12  12    3.85    3.82
   4 -12 -12    5.40    4.00
   4  12 -12    3.57    3.66
  -4  12  13   10.84    5.42
   4 -12 -13   10.82    6.67
   4  12 -13   17.29    6.41
  -4  12  14   17.55    6.24
   4 -12 -14   11.05    5.97
   4  12 -14   11.65    5.36
  -4  12  15   17.79    6.39
   4 -12 -15   34.64    9.54
   4  12 -15   22.83    7.55
  -4  12  16   -0.00    2.39
   4 -12 -16    0.42    2.71
   4  12 -16    0.90    3.49
  -4  12  17    2.47    3.08
   4 -12 -17   -0.00    3.55
   4  12 -17    0.88    3.01
  -4  12  18    3.94    3.43
   4 -12 -18    0.00    3.53
   4  12 -18    0.00    2.79
  -4  12  19   20.84    7.31
   4 -12 -19   16.60    6.80
   4  12 -19   38.36    9.33
   4 -12 -20   -0.00    3.50
   4  12 -20   -0.00    2.73
   4 -12 -21   -0.00    3.20
   4  12 -21   -3.84    4.30
   4 -12 -22    2.41    3.55
   4  12 -22   -0.00    4.43
   4 -12 -23   -0.00    2.66
   4 -12 -24    3.73    3.38
   4 -12 -25    1.62    3.07
   4 -12 -26   -0.00    3.58
   4 -12 -27    1.34    2.80
   4 -12 -28   -0.00    3.57
   4 -12 -29    0.00    3.24
  -4  13   1   38.80   10.22
   4 -13  -1   43.95   10.92
   4  13  -1   24.76    8.67
  -4  13   2   -0.00    2.97
   4 -13  -2    2.60    4.26
   4  13  -2    0.00    3.00
  -4  13   3   10.42    5.84
   4 -13  -3   -0.00    3.17
   4  13  -3    0.86    3.06
  -4  13   4    0.00    3.66
   4 -13  -4    1.64    4.31
   4  13  -4    0.00    2.38
  -4  13   5   69.24   12.70
   4 -13  -5   36.07   10.64
   4  13  -5   32.30    9.50
  -4  13   6    0.00    4.20
   4 -13  -6    8.66    4.98
   4  13  -6    3.40    4.20
  -4  13   7    7.87    5.01
   4 -13  -7   18.70    7.27
   4  13  -7   21.25    7.43
  -4  13   8   -0.00    3.40
   4 -13  -8    5.01    4.82
   4  13  -8    3.39    3.92
  -4  13   9    0.00    2.98
   4 -13  -9    1.78    3.19
   4  13  -9    2.09    3.75
  -4  13  10    3.63    3.54
   4 -13 -10    1.81    3.92
   4  13 -10   -0.00    2.87
  -4  13  11   20.58    6.99
   4 -13 -11   32.31    9.25
   4  13 -11    8.91    5.04
  -4  13  12    3.19    4.29
   4 -13 -12    3.44    4.12
   4  13 -12    7.32    5.31
  -4  13  13    5.74    4.83
   4 -13 -13   20.65    7.12
   4  13 -13   12.51    5.93
  -4  13  14    0.00    2.43
   4 -13 -14    2.20    4.04
   4  13 -14   -0.00    3.05
  -4  13  15    3.10    3.73
   4 -13 -15    2.90    5.26
   4  13 -15    6.60    4.37
  -4  13  16   -0.00    3.21
   4 -13 -16    0.00    3.01
   4  13 -16    7.99    4.76
  -4  13  17   14.39    5.91
   4 -13 -17   13.77    6.36
   4  13 -17   13.71    6.12
  -4  13  18    1.00    2.86
   4 -13 -18    2.51    2.97
   4  13 -18    4.05    3.83
   4 -13 -19    1.15    3.88
   4  13 -19    0.17    2.92
   4 -13 -20   -0.00    2.79
   4  13 -20    1.04    3.64
   4 -13 -21    9.46    5.29
   4  13 -21    3.84    4.20
   4 -13 -22    2.43    4.05
   4  13 -22    0.12    4.09
   4 -13 -23    0.00    2.38
   4 -13 -24   -0.00    3.05
   4 -13 -25    1.92    3.37
   4 -13 -26   -0.00    3.30
  -4  14   1   -0.00    3.73
   4 -14  -1    0.00    2.76
   4  14  -1   -0.00    3.76
  -4  14   2    1.04    2.47
   4 -14  -2   -0.00    1.63
   4  14  -2    3.61    4.29
  -4  14   3   11.08    5.86
   4 -14  -3    3.72    4.33
   4  14  -3    8.38    5.31
  -4  14   4   18.22    8.33
   4 -14  -4   32.40    9.59
   4  14  -4   17.32    7.11
  -4  14   5   10.60    5.91
   4 -14  -5    5.16    4.92
   4  14  -5   12.52    5.90
  -4  14   6   -0.00    3.01
   4 -14  -6   -0.00    3.01
   4  14  -6    0.24    3.10
  -4  14   7    5.38    4.57
   4 -14  -7    3.80    4.60
   4  14  -7    1.54    4.81
  -4  14   8    6.29    5.34
   4 -14  -8    7.03    5.75
   4  14  -8   12.86    6.46
  -4  14   9   28.52    8.52
   4 -14  -9   18.89    8.24
   4  14  -9   36.53    9.57
  -4  14  10    4.04    4.23
   4 -14 -10    7.61    5.17
   4  14 -10    4.00    4.35
  -4  14  11    3.07    4.17
   4 -14 -11    3.19    3.69
   4  14 -11    2.07    3.06
  -4  14  12    6.78    4.60
   4 -14 -12    5.27    4.53
   4  14 -12    1.83    3.75
  -4  14  13    6.97    4.50
   4 -14 -13    5.23    4.35
   4  14 -13    3.73    4.54
  -4  14  14    0.00    3.27
   4 -14 -14    2.49    3.59
   4  14 -14    0.85    3.24
  -4  14  15    1.69    3.71
   4 -14 -15    0.38    2.47
   4  14 -15    7.82    4.78
  -4  14  16   -0.00    4.04
   4 -14 -16    3.23    4.27
   4  14 -16   -0.00    2.52
  -4  14  17    3.00    3.40
   4 -14 -17   -0.00    2.90
   4  14 -17    0.88    2.42
  -4  14  18    4.94    4.39
   4 -14 -18   13.85    6.00
   4  14 -18    6.94    4.99
   4 -14 -19    5.75    4.46
   4  14 -19    0.25    3.13
   4 -14 -20    0.00    3.54
   4  14 -20    3.61    3.94
   4 -14 -21    4.87    4.53
   4  14 -21    7.99    5.00
   4 -14 -22   -0.00    2.51
   4 -14 -23    9.97    4.92
   4 -14 -24   -0.00    3.41
  -4  15   1    5.35    5.22
   4 -15  -1    6.41    5.56
   4  15  -1    5.86    4.07
  -4  15   2   14.95    6.23
   4 -15  -2    6.11    4.82
   4  15  -2    7.90    4.62
  -4  15   3    1.83    3.36
   4 -15  -3    0.00    3.31
   4  15  -3    8.72    5.55
  -4  15   4   -0.00    4.25
   4 -15  -4   -0.00    2.84
   4  15  -4   -0.00    3.81
  -4  15   5    4.13    4.36
   4 -15  -5    1.33    3.02
   4  15  -5    2.33    3.78
  -4  15   6    8.32    6.02
   4 -15  -6    5.37    5.76
   4  15  -6   11.68    6.31
  -4  15   7    4.13    4.33
   4 -15  -7    7.65    5.75
   4  15  -7   12.34    6.16
  -4  15   8    8.12    5.12
   4 -15  -8    7.51    5.39
   4  15  -8    0.00    2.71
  -4  15   9    3.16    3.72
   4 -15  -9    0.00    3.17
   4  15  -9    4.84    4.69
  -4  15  10    3.05    3.97
   4 -15 -10    9.81    5.57
   4  15 -10    3.99    4.14
  -4  15  11    0.54    3.13
   4 -15 -11    0.79    2.69
   4  15 -11    3.03    3.06
  -4  15  12    4.61    4.35
   4 -15 -12   10.19    5.88
   4  15 -12    0.00    2.70
  -4  15  13    8.97    5.07
   4 -15 -13   -0.00    3.72
   4  15 -13    0.00    3.32
  -4  15  14   -0.00    3.58
   4 -15 -14    4.62    4.56
   4  15 -14    1.33    3.42
  -4  15  15   -0.00    3.27
   4 -15 -15    0.36    2.19
   4  15 -15    4.38    4.19
  -4  15  16    6.21    4.77
   4 -15 -16    9.02    5.51
   4  15 -16    8.90    4.75
  -4  15  17    6.27    5.09
   4 -15 -17   10.01    6.42
   4  15 -17   14.13    6.19
   4 -15 -18   -0.00    3.60
   4  15 -18    0.24    3.16
   4 -15 -19   -0.00    4.47
   4  15 -19    0.59    3.54
   4 -15 -20    6.04    5.00
   4  15 -20    2.18    4.20
   4 -15 -21    1.99    3.56
   4  15 -21   -0.00    2.79
  -4  16   1    3.59    4.85
   4 -16  -1   -0.00    4.67
   4  16  -1    3.94    4.09
  -4  16   2    2.31    3.29
   4 -16  -2    0.84    3.00
   4  16  -2   -0.00    3.92
  -4  16   3    0.00    3.97
   4 -16  -3    0.83    2.98
   4  16  -3    1.11    3.07
  -4  16   4    3.17    4.70
   4 -16  -4   12.48    6.67
   4  16  -4   11.53    6.19
  -4  16   5    1.73    2.94
   4 -16  -5    3.33    3.55
   4  16  -5    2.10    3.35
  -4  16   6    0.93    3.21
   4 -16  -6    0.14    3.70
   4  16  -6   -0.00    2.53
  -4  16   7    2.42    4.18
   4 -16  -7    5.78    5.18
   4  16  -7   -0.00    3.86
  -4  16   8    4.93    4.83
   4 -16  -8    2.97    4.52
   4  16  -8    4.80    3.45
  -4  16   9   -0.00    4.51
   4 -16  -9   -0.00    3.70
   4  16  -9   -0.00    3.58
  -4  16  10    9.91    5.51
   4 -16 -10   -0.00    2.90
   4  16 -10    3.11    3.29
  -4  16  11    1.01    3.44
   4 -16 -11   -0.00    2.92
   4  16 -11    3.00    5.01
  -4  16  12   -0.00    3.58
   4 -16 -12    0.87    4.90
   4  16 -12    2.96    4.34
  -4  16  13    3.54    3.50
   4 -16 -13    0.55    3.52
   4  16 -13    0.00    2.76
  -4  16  14    0.00    3.41
   4 -16 -14    2.23    4.32
   4  16 -14    2.76    4.12
  -4  16  15    1.24    3.95
   4 -16 -15    2.59    3.32
   4  16 -15    1.02    3.34
  -4  16  16    5.20    5.05
   4 -16 -16    0.02    3.84
   4  16 -16    0.00    4.96
  -4  16  17    0.00    4.11
   4 -16 -17    2.98    4.22
   4  16 -17    4.00    4.87
   4 -16 -18    0.00    3.73
   4  16 -18    0.16    3.36
   4  16 -19    1.79    4.45
   4  16 -20    6.83    6.37
   4  16 -21    2.67    4.89
  -4  17   1    1.61    3.57
   4  17  -1    4.02    3.38
  -4  17   2    0.00    4.13
   4 -17  -2   -0.00    3.49
   4  17  -2    3.03    4.94
  -4  17   3   -0.00    3.24
   4 -17  -3    3.32    4.42
   4  17  -3    6.51    5.46
  -4  17   4    1.11    2.51
   4 -17  -4    3.99    4.09
   4  17  -4    4.46    3.51
  -4  17   5   -0.00    4.77
   4 -17  -5    0.00    3.99
   4  17  -5   -0.00    3.98
  -4  17   6    1.63    3.94
   4 -17  -6    2.10    5.09
   4  17  -6    0.00    3.62
  -4  17   7    1.14    3.55
   4 -17  -7   -0.00    3.72
   4  17  -7    1.28    2.42
  -4  17   8   -0.00    3.00
   4 -17  -8   -0.00    3.71
   4  17  -8    5.04    4.69
  -4  17   9   -0.00    3.80
   4 -17  -9    2.37    3.52
   4  17  -9   -0.00    3.78
  -4  17  10    2.46    2.86
   4 -17 -10   -0.00    3.51
   4  17 -10   -0.00    4.25
  -4  17  11   -0.00    4.27
   4 -17 -11   -0.00    3.18
   4  17 -11    3.22    4.95
  -4  17  12    4.66    4.13
   4 -17 -12   16.78    8.66
   4  17 -12    7.48    5.11
  -4  17  13    0.00    4.60
   4 -17 -13    6.88    5.66
   4  17 -13    3.95    3.79
  -4  17  14   -0.00    3.79
   4 -17 -14   -0.00    2.96
   4  17 -14   -0.00    4.94
  -4  17  15   -0.00    3.08
   4 -17 -15    3.60    4.68
   4  17 -15    0.65    3.42
  -4  17  16    6.17    4.15
   4  17 -16    2.22    3.40
   4  17 -17    0.00    3.14
   4  17 -18    0.00    3.42
   4  17 -19   -0.00    3.56
   4  17 -20    1.08    4.35
   4  17 -21   -0.00    5.11
   4 -18  -5   -0.00    3.39
  -4  18   6   -0.00    4.06
   4 -18  -6    4.84    4.52
  -4  18   7    2.19    3.59
   4 -18  -7   -0.00    3.26
  -4  18   8    6.75    5.12
   4 -18  -8    1.23    3.16
  -4  18   9   -0.00    4.15
   4 -18  -9   -0.00    2.71
  -4  18  10    0.00    3.93
   4 -18 -10   -0.00    2.83
  -4  18  11   -0.00    4.44
   4 -18 -11    9.48    6.47
  -4  18  12    1.95    3.65
  -4  18  13   -0.00    3.13
  -4  18  14    0.00    3.33
  -4  18  15   -0.00    2.91
  -4  18  16   -0.00    3.62
   4 -19  -8    0.97    3.88
  -3   0   1    0.85    1.54
  -3   0   1    0.35    1.45
  -3   0   1    0.34    1.18
   3   0  -1    0.59    1.95
   3   0  -1    1.38    1.32
  -3   0   2   -0.00    1.83
  -3   0   2   -0.00    1.05
   3   0  -2   -0.00    0.89
   3   0  -2   -0.00    1.81
   3   0  -2    1.59    1.13
  -3   0   3 5090.89  487.82
   3   0  -3 4523.57  490.69
   3   0  -3 4842.32  489.51
   3   0  -3 5004.69  488.35
  -3   0   4    0.52    0.95
  -3   0   4   -0.00    1.00
   3   0  -4   -0.00    0.82
   3   0  -4    0.31    1.73
   3   0  -4    0.04    0.81
  -3   0   5   77.78    9.03
  -3   0   5   76.46    8.66
   3   0  -5   78.33    8.81
   3   0  -5   82.51    9.68
   3   0  -5   64.21    9.06
   3   0  -5   71.25    8.81
  -3   0   6    0.13    0.73
  -3   0   6    0.90    0.81
   3   0  -6   -0.00    0.81
   3   0  -6    1.78    1.33
   3   0  -6   -0.00    1.12
   3   0  -6    0.15    0.81
  -3   0   7  423.41   41.01
  -3   0   7  452.28   41.03
   3   0  -7  351.61   41.35
   3   0  -7  378.27   42.02
   3   0  -7  382.93   41.86
   3   0  -7  417.02   41.61
   3   0  -8    0.17    0.57
   3   0  -8    0.34    1.07
   3   0  -8    1.82    1.06
   3   0  -8    0.10    0.66
   3   0  -9  583.94   63.85
   3   0  -9  678.98   64.46
   3   0  -9  659.37   64.18
   3   0  -9  661.10   64.02
   3   0 -10   -0.00    0.42
   3   0 -10    0.30    0.74
   3   0 -10    0.35    0.52
   3   0 -10    0.13    0.45
   3   0 -11  775.52   76.99
   3   0 -19   43.96    5.05
   3   0 -20   -0.00    0.37
   3   0 -21    2.69    0.95
   3   0 -22   -0.00    0.60
   3   0 -23  234.37   24.73
   3   0 -24    0.00    0.72
   3   0 -25   46.31    6.32
   3   0 -26    0.40    0.92
   3   0 -27   37.32    5.70
   3   0 -38   -0.00    1.55
   3   0 -39   11.25    3.74
   3   0 -40    1.65    2.59
   3   0 -41    1.15    1.88
   3   0 -42    2.82    2.21
   3   0 -43    1.28    2.28
  -3   1   1  798.05   80.37
  -3   1   1  810.28   79.34
   3  -1  -1  695.07   79.58
   3  -1  -1  861.16   79.66
   3   1  -1  764.34   79.10
   3   1  -1  815.90   80.31
  -3  -1   1  775.71   79.10
  -3  -1   1  694.72   79.73
  -3  -1   1  799.97   79.51
  -3   1   2  501.35   55.53
  -3   1   2  557.80   54.91
   3  -1  -2  521.25   55.35
   3  -1  -2  563.10   55.07
   3   1  -2  530.19   54.73
   3   1  -2  505.29   55.44
  -3  -1   2  510.56   54.54
  -3  -1   2  565.94   55.01
  -3   1   3    8.24    2.58
  -3   1   3    5.19    1.78
   3  -1  -3    6.63    2.35
   3  -1  -3    5.33    1.82
   3   1  -3    8.33    2.19
  -3  -1   3    6.59    1.89
  -3  -1   3    3.68    1.59
  -3   1   4    2.70    2.16
  -3   1   4    4.02    1.85
   3  -1  -4    0.78    1.35
   3  -1  -4    6.88    2.05
   3   1  -4    7.11    1.90
  -3  -1   4    5.67    1.70
  -3  -1   4    2.64    1.53
  -3  -1   4    1.91    1.40
  -3   1   5 1633.40  169.09
  -3   1   5 1567.86  170.74
  -3   1   5 1757.46  168.38
   3  -1  -5 1642.52  168.75
   3  -1  -5 1785.02  168.70
   3   1  -5 1676.99  168.32
   3   1  -5 1623.63  168.89
  -3  -1   5 1671.72  168.33
  -3  -1   5 1682.13  168.60
  -3  -1   5 1744.08  168.44
  -3   1   6    2.29    1.43
  -3   1   6    1.65    1.08
  -3   1   6    1.48    0.97
   3  -1  -6    1.32    1.18
   3  -1  -6    1.84    1.24
   3   1  -6    1.77    0.96
   3   1  -6    2.46    1.31
  -3  -1   6    1.25    0.89
  -3  -1   6    3.36    1.41
  -3  -1   6    1.77    0.95
  -3   1   7  169.37   18.70
  -3   1   7  175.29   17.81
  -3   1   7  175.09   17.71
   3  -1  -7  169.63   18.32
   3  -1  -7  192.23   18.45
   3   1  -7  154.42   18.11
   3   1  -7  152.12   18.47
  -3  -1   7  152.62   18.03
  -3  -1   7  177.07   18.09
  -3  -1   7  180.70   17.88
  -3   1   8   58.16    7.46
   3  -1  -8   51.78    6.99
   3  -1  -8   62.36    7.20
   3   1  -8   57.09    7.12
   3   1  -8   59.82    7.48
  -3  -1   8   67.36    7.25
  -3  -1   8   60.30    6.66
  -3  -1   8   62.84    6.58
  -3   1   9  786.99   77.17
   3  -1  -9  801.41   76.73
   3  -1  -9  799.85   76.81
   3   1  -9  663.64   76.65
   3   1  -9  744.34   77.08
  -3  -1   9  810.08   76.88
  -3   1  10   36.15    4.91
   3  -1 -10   38.32    4.62
   3  -1 -10   42.74    4.81
   3   1 -10   34.92    4.80
   3   1 -10   39.18    5.09
  -3  -1  10   43.57    4.91
  -3   1  11  361.08   35.61
   3  -1 -11  380.70   35.26
   3  -1 -11  340.39   35.23
   3   1 -11  313.81   35.53
   3   1 -11  363.63   35.85
  -3  -1  11  337.08   35.48
   3  -1 -12    3.03    0.65
   3   1 -12    1.58    0.85
   3   1 -12    1.60    0.85
  -3  -1  12    1.88    0.74
   3   1 -13    5.77    1.24
   3   1 -13    3.29    1.11
  -3  -1  13    8.39    1.29
   3   1 -14   12.36    1.85
   3   1 -14   13.22    2.07
  -3  -1  14    9.79    1.63
   3   1 -15  345.12   33.07
   3   1 -15  308.22   33.17
  -3  -1  15  323.40   32.76
   3   1 -16    4.03    1.03
   3   1 -16    4.81    1.24
  -3  -1  16    5.18    0.92
   3   1 -17  165.16   17.14
   3   1 -17  163.04   17.48
  -3  -1  17  166.11   16.83
   3   1 -18    1.30    0.69
   3   1 -18    1.22    0.86
  -3  -1  18    1.95    0.52
  -3  -1  18    1.12    0.52
   3   1 -19   50.21    5.81
  -3  -1  19   43.11    4.76
  -3  -1  19   42.87    4.83
   3   1 -20   42.67    5.62
  -3  -1  20   42.21    4.65
  -3  -1  20   42.71    4.73
   3   1 -21   93.73   11.39
  -3  -1  21  107.79   10.35
  -3  -1  21   92.27   10.33
   3   1 -22    0.74    0.93
  -3  -1  22    0.91    0.45
  -3  -1  22    1.07    0.57
   3   1 -23    4.88    1.78
   3   1 -24    0.72    0.97
   3   1 -25   45.55    6.58
   3  -1 -26    4.49    1.72
   3   1 -26    8.56    2.34
   3  -1 -27   49.17    6.90
   3  -1 -29   -0.00    1.30
   3  -1 -30   13.66    3.56
   3  -1 -31   23.30    4.86
   3  -1 -32   -0.00    1.45
   3  -1 -33    4.15    2.40
   3  -1 -34   -0.00    1.65
   3  -1 -35   12.44    3.73
   3  -1 -36    0.55    1.75
   3  -1 -37    9.66    3.53
   3  -1 -38   -0.00    1.93
   3  -1 -39    2.40    2.28
   3  -1 -40    0.31    1.85
   3  -1 -41    8.91    3.81
   3  -1 -42   -0.00    1.85
   3  -1 -43    0.00    2.32
  -3   2   1  167.26   18.68
  -3   2   1  158.20   17.81
   3  -2  -1  165.07   18.14
   3  -2  -1  182.25   18.32
   3   2  -1  135.49   17.28
   3   2  -1  140.08   18.18
  -3  -2   1  130.26   17.09
  -3  -2   1  168.84   18.64
  -3   2   2   57.04    8.15
  -3   2   2   55.46    7.55
   3  -2  -2   47.31    7.41
   3  -2  -2   43.43    7.28
   3   2  -2   61.73    7.65
   3   2  -2   53.32    8.05
  -3  -2   2   47.90    7.12
  -3  -2   2   61.56    8.30
  -3   2   3  995.11  109.73
  -3   2   3 1124.32  109.50
   3  -2  -3 1063.52  109.45
   3  -2  -3 1202.48  109.94
   3   2  -3 1001.90  109.07
   3   2  -3 1123.88  110.24
  -3  -2   3 1094.39  109.19
  -3   2   4    0.00    1.41
  -3   2   4    0.00    1.09
   3  -2  -4    1.54    1.54
   3  -2  -4    1.61    1.33
   3   2  -4    0.36    1.22
  -3  -2   4    0.00    1.02
  -3   2   5    0.00    1.64
  -3   2   5    1.12    1.15
   3  -2  -5    0.53    1.10
   3  -2  -5    2.48    1.56
   3   2  -5    1.10    1.15
  -3  -2   5    2.09    1.21
  -3  -2   5    1.84    1.63
  -3   2   6    6.25    2.21
  -3   2   6    4.32    1.63
   3  -2  -6    5.21    1.78
   3  -2  -6    6.80    2.10
   3   2  -6    3.45    1.63
  -3  -2   6    4.87    1.66
  -3  -2   6    8.00    2.25
  -3   2   7  324.72   34.49
  -3   2   7  379.21   34.13
   3  -2  -7  299.67   33.98
   3  -2  -7  306.17   34.26
   3   2  -7  330.80   34.31
   3   2  -7  301.20   34.61
  -3  -2   7  302.64   34.01
  -3  -2   7  379.95   34.68
  -3   2   8  676.97   60.59
  -3   2   8  640.92   59.63
   3  -2  -8  598.72   59.96
   3  -2  -8  570.63   60.23
   3   2  -8  506.50   59.91
   3   2  -8  568.31   60.58
  -3  -2   8  555.65   59.93
  -3  -2   8  605.13   60.14
  -3   2   9  352.11   40.12
  -3   2   9  379.54   39.21
   3  -2  -9  390.69   40.02
   3  -2  -9  401.58   40.43
   3   2  -9  402.67   40.46
   3   2  -9  428.19   41.03
  -3  -2   9  414.20   40.30
  -3  -2   9  377.85   39.97
  -3   2  10    7.09    1.92
   3  -2 -10    2.16    1.20
   3  -2 -10    3.16    1.41
   3   2 -10    7.26    1.90
   3   2 -10    2.89    1.57
  -3  -2  10    2.94    1.34
  -3  -2  10    3.74    1.25
  -3  -2  10    4.10    1.10
  -3   2  11   29.25    4.51
   3  -2 -11   28.56    4.39
   3  -2 -11   34.16    4.75
   3   2 -11   24.29    4.57
   3   2 -11   31.48    5.09
  -3  -2  11   26.88    4.49
  -3  -2  11   38.72    4.03
  -3  -2  11   40.80    3.99
  -3   2  12   13.08    2.37
   3  -2 -12    9.74    1.97
   3  -2 -12   11.57    2.33
   3   2 -12    9.72    2.31
   3   2 -12   13.86    2.84
  -3  -2  12   10.46    2.25
  -3   2  13  287.02   32.33
   3  -2 -13  307.73   32.24
   3  -2 -13  313.17   32.65
   3   2 -13  315.59   32.89
   3   2 -13  361.02   33.64
  -3  -2  13  343.83   32.91
  -3   2  14   14.64    2.36
   3  -2 -14   13.41    2.14
   3  -2 -14   13.65    2.47
   3   2 -14   14.92    2.75
   3   2 -14   14.29    2.90
  -3  -2  14   10.29    2.37
  -3   2  15   15.98    2.49
   3  -2 -15   14.42    2.32
   3  -2 -15   16.03    2.75
   3   2 -15   15.08    2.94
   3   2 -15   15.55    3.20
  -3  -2  15   21.76    3.14
  -3   2  16    8.52    1.64
   3  -2 -16   10.91    1.66
   3  -2 -16   11.87    2.24
   3   2 -16   10.07    2.23
   3   2 -16    9.11    2.32
  -3  -2  16    5.59    1.77
  -3   2  17  108.01   12.05
   3  -2 -17  125.20   12.06
   3  -2 -17  121.81   12.87
   3   2 -17  119.12   13.11
   3   2 -17  113.46   13.39
  -3  -2  17   96.89   12.57
  -3   2  18    7.24    1.37
  -3   2  18    6.49    1.50
   3  -2 -18    6.13    1.78
   3   2 -18    7.50    2.10
   3   2 -18    9.73    2.38
  -3  -2  18    8.44    1.94
  -3   2  19   34.98    4.37
  -3   2  19   43.96    4.76
   3  -2 -19   42.73    5.52
   3   2 -19   38.77    5.63
   3   2 -19   36.87    5.69
  -3  -2  19   33.79    5.04
  -3   2  20    1.33    0.64
  -3   2  20    2.13    0.76
   3  -2 -20    1.25    1.31
   3   2 -20    1.77    1.20
   3   2 -20    3.77    1.61
  -3  -2  20    3.37    1.27
  -3   2  21    1.85    0.62
  -3   2  21    1.16    0.62
   3  -2 -21    1.96    1.21
   3   2 -21    0.95    1.11
   3   2 -21   -0.00    1.01
  -3  -2  21    1.87    1.14
  -3   2  22    0.14    0.43
   3  -2 -22    0.00    1.06
   3   2 -22    0.00    1.08
   3   2 -22    1.60    1.29
   3  -2 -23  106.43   12.20
   3   2 -23  109.92   12.37
   3   2 -23   80.82   11.94
   3   2 -24   33.09    5.68
   3   2 -25   35.21    6.12
   3  -2 -27   54.58    8.09
   3  -2 -28    6.11    2.55
   3  -2 -29   75.98   10.67
   3  -2 -30   -0.00    1.77
   3  -2 -31    0.00    1.82
   3  -2 -32    1.69    1.92
   3  -2 -33   20.68    4.87
   3  -2 -34    0.28    1.54
   3  -2 -35   10.99    3.75
   3  -2 -36    0.73    1.95
   3  -2 -37    3.20    2.57
   3  -2 -38   -0.00    1.85
   3  -2 -39   11.80    3.94
   3  -2 -40    2.75    2.26
   3  -2 -41   -0.00    1.95
   3  -2 -42    3.42    2.49
   3  -2 -43   -0.00    2.62
  -3   3   1  397.80   43.01
  -3   3   1  348.92   42.27
   3  -3  -1  448.89   42.95
   3  -3  -1  395.00   42.87
   3   3  -1  404.75   42.45
   3   3  -1  362.39   43.03
  -3  -3   1  380.34   42.09
  -3  -3   1  495.48   44.21
  -3   3   2  223.93   23.66
  -3   3   2  163.36   22.53
   3  -3  -2  201.89   22.91
   3  -3  -2  208.55   23.36
   3   3  -2  193.54   22.72
   3   3  -2  215.02   23.92
  -3  -3   2  238.11   23.11
  -3  -3   2  190.99   23.40
  -3   3   3   40.25    6.48
  -3   3   3   54.07    6.92
   3  -3  -3   34.97    5.91
   3  -3  -3   49.13    6.80
   3   3  -3   27.10    5.48
   3   3  -3   29.68    6.07
  -3  -3   3   33.35    5.63
  -3  -3   3   35.22    6.39
  -3   3   4   69.64    9.52
  -3   3   4   74.45    9.50
   3  -3  -4   70.12    9.28
   3  -3  -4   75.50    9.78
   3   3  -4   60.46    9.05
   3   3  -4   89.40   10.53
  -3  -3   4   52.53    8.59
  -3   3   5  460.40   46.20
  -3   3   5  510.77   46.31
   3  -3  -5  439.34   45.73
   3  -3  -5  460.84   46.33
   3   3  -5  398.37   45.62
   3   3  -5  470.45   46.87
  -3  -3   5  364.78   45.19
  -3   3   6  442.85   49.00
  -3   3   6  469.10   48.92
   3  -3  -6  482.82   48.91
   3  -3  -6  448.11   49.24
   3   3  -6  439.54   48.92
  -3  -3   6  535.55   49.20
  -3   3   7  157.36   17.49
  -3   3   7  161.60   17.23
   3  -3  -7  131.33   16.83
   3  -3  -7  172.95   18.03
   3   3  -7  147.94   17.40
  -3  -3   7  132.34   16.92
  -3  -3   7  163.87   17.89
  -3   3   8   25.20    4.58
  -3   3   8   26.45    4.27
   3  -3  -8   26.60    4.37
   3  -3  -8   29.76    4.99
   3   3  -8   26.87    4.69
   3   3  -8   23.28    4.86
  -3  -3   8   23.49    4.38
  -3  -3   8   19.77    4.23
  -3   3   9  114.80   15.18
  -3   3   9  129.24   14.94
   3  -3  -9  149.37   15.52
   3  -3  -9  151.43   16.10
   3   3  -9  135.85   15.74
   3   3  -9  128.90   16.10
  -3  -3   9  127.11   15.35
  -3  -3   9  138.28   15.72
  -3   3  10  413.75   38.10
  -3   3  10  391.95   37.22
   3  -3 -10  370.45   37.68
   3  -3 -10  306.36   37.69
   3   3 -10  324.32   37.84
   3   3 -10  346.20   38.46
  -3  -3  10  357.77   37.78
  -3  -3  10  352.78   37.79
  -3   3  11  380.97   43.15
  -3   3  11  477.68   42.67
   3  -3 -11  429.87   43.30
   3  -3 -11  436.36   43.82
   3   3 -11  387.54   43.58
   3   3 -11  392.37   44.06
  -3  -3  11  358.95   43.12
  -3  -3  11  443.36   43.38
  -3   3  12    2.22    1.37
  -3   3  12    0.00    0.57
   3  -3 -12    0.00    0.94
   3  -3 -12    1.16    1.06
   3   3 -12    0.00    1.27
   3   3 -12    0.65    1.48
  -3  -3  12    0.46    1.09
  -3  -3  12    0.39    0.87
  -3   3  13   13.36    2.87
   3  -3 -13   15.74    2.81
   3  -3 -13    9.86    2.58
   3   3 -13    7.41    2.60
   3   3 -13   12.16    3.24
  -3  -3  13   12.26    2.80
  -3  -3  13   10.54    2.22
  -3   3  14    0.00    0.96
   3  -3 -14    0.00    0.96
   3  -3 -14    2.29    1.61
   3   3 -14    2.74    1.60
   3   3 -14    2.47    1.90
  -3  -3  14    2.60    1.38
  -3  -3  14    1.88    0.90
  -3   3  15  154.81   18.25
   3  -3 -15  153.94   18.06
   3  -3 -15  169.88   18.87
   3   3 -15  178.91   19.12
   3   3 -15  157.13   19.39
  -3  -3  15  165.40   18.76
  -3  -3  15  180.23   17.46
  -3   3  16   37.65    5.21
   3  -3 -16   39.67    5.08
   3  -3 -16   31.76    5.33
   3   3 -16   35.97    5.69
   3   3 -16   32.38    5.81
  -3  -3  16   34.02    5.40
  -3   3  17   45.91    5.87
   3  -3 -17   42.26    5.58
   3  -3 -17   39.56    6.10
   3   3 -17   43.64    6.44
   3   3 -17   42.41    6.83
  -3  -3  17   36.61    5.94
  -3   3  18    0.00    0.80
   3  -3 -18    4.25    1.31
   3  -3 -18    2.54    1.48
   3   3 -18    0.00    1.25
   3   3 -18    2.97    1.82
  -3  -3  18    4.14    1.70
  -3   3  19   10.60    2.36
   3  -3 -19    9.00    2.13
   3  -3 -19   11.01    2.77
   3   3 -19   10.36    2.81
   3   3 -19   11.95    3.47
  -3  -3  19   13.99    2.93
  -3   3  20   25.60    4.18
   3  -3 -20   31.51    4.23
   3  -3 -20   27.18    4.93
   3   3 -20   30.91    5.28
   3   3 -20   22.88    5.02
  -3  -3  20   31.52    5.01
  -3   3  21   64.86    7.86
   3  -3 -21   66.80    7.70
   3  -3 -21   62.13    8.68
   3   3 -21   54.76    8.72
   3   3 -21   70.93    9.58
  -3  -3  21   59.01    8.35
  -3   3  22   52.55    6.19
   3  -3 -22   36.67    6.52
   3   3 -22   44.48    7.22
   3   3 -22   42.76    7.31
   3   3 -23    3.34    2.21
   3   3 -23    4.01    2.24
   3   3 -24    8.10    2.94
   3  -3 -25   76.56   10.49
   3  -3 -26   37.92    6.46
   3  -3 -27   66.78    9.68
   3  -3 -28    4.61    2.51
   3  -3 -29    3.41    2.30
   3  -3 -30   17.11    4.52
   3  -3 -31   32.24    6.29
   3  -3 -32    1.52    2.17
   3  -3 -33    1.16    2.08
   3  -3 -34    0.34    1.36
   3  -3 -35    4.89    2.66
   3  -3 -36   -0.00    2.00
   3  -3 -37    3.53    2.97
   3  -3 -38    0.84    2.35
   3  -3 -39    0.71    2.10
   3  -3 -40    0.00    1.74
   3  -3 -41    7.20    3.54
   3  -3 -42    1.03    2.40
  -3   4   1  104.48   13.71
  -3   4   1  113.32   13.98
   3  -4  -1   86.51   12.82
   3  -4  -1  101.68   13.77
   3   4  -1   94.17   13.09
   3   4  -1  104.05   14.16
  -3  -4   1   97.27   12.90
  -3  -4   1  125.32   14.99
  -3   4   2  102.59   14.99
  -3   4   2  131.25   15.64
   3  -4  -2  127.72   15.23
   3  -4  -2  136.45   16.04
   3   4  -2  118.78   15.12
   3   4  -2  139.70   16.43
  -3  -4   2  120.81   14.89
  -3  -4   2   92.93   15.05
  -3   4   3  259.47   30.21
  -3   4   3  283.29   30.53
   3  -4  -3  276.10   30.03
   3  -4  -3  329.30   31.40
   3   4  -3  240.46   29.79
   3   4  -3  279.10   31.09
  -3  -4   3  246.31   29.54
  -3  -4   3  276.59   31.00
  -3   4   4   38.75    7.09
  -3   4   4   41.08    7.19
   3  -4  -4   45.31    7.16
   3  -4  -4   44.40    7.66
   3   4  -4   47.46    7.47
   3   4  -4   52.69    8.27
  -3  -4   4   48.61    7.18
  -3  -4   4   42.32    7.61
  -3   4   5   37.61    6.72
  -3   4   5   46.71    7.03
   3  -4  -5   41.59    6.62
   3  -4  -5   42.95    7.42
   3   4  -5   42.05    6.91
   3   4  -5   52.27    8.07
  -3  -4   5   33.91    6.14
  -3  -4   5   30.18    6.57
  -3   4   6   61.64    9.42
  -3   4   6   67.15    9.50
   3  -4  -6   63.73    9.20
   3  -4  -6   67.87    9.97
   3   4  -6   57.68    9.37
   3   4  -6   80.11   10.66
  -3  -4   6   76.99    9.68
  -3   4   7  221.87   24.74
  -3   4   7  241.89   24.77
   3  -4  -7  197.97   24.12
   3  -4  -7  224.31   25.26
   3   4  -7  217.16   24.84
   3   4  -7  236.80   25.79
  -3  -4   7  197.53   24.18
  -3   4   8  146.72   18.65
  -3   4   8  169.15   18.76
   3  -4  -8  169.26   18.79
   3  -4  -8  169.12   19.47
   3   4  -8  166.01   19.18
  -3  -4   8  159.74   18.71
  -3  -4   8  142.06   18.92
  -3   4   9  133.98   14.86
  -3   4   9   97.07   13.73
   3  -4  -9  110.58   14.15
   3  -4  -9  136.46   15.41
   3   4  -9  105.97   14.53
  -3  -4   9  116.98   14.41
  -3  -4   9  140.89   15.44
  -3   4  10   23.61    5.15
  -3   4  10   30.56    5.27
   3  -4 -10   34.43    5.54
   3  -4 -10   30.93    5.84
   3   4 -10   30.04    5.79
  -3  -4  10   50.78    6.56
  -3  -4  10   35.97    6.20
  -3   4  11   77.09   10.37
  -3   4  11   80.49    9.97
   3  -4 -11   79.35   10.31
   3  -4 -11   85.79   11.04
   3   4 -11   85.97   10.95
   3   4 -11   76.88   11.17
  -3  -4  11   71.00   10.17
  -3  -4  11   70.50   10.38
  -3   4  12  233.42   24.58
  -3   4  12  231.89   23.83
   3  -4 -12  208.98   24.07
   3  -4 -12  234.73   25.10
   3   4 -12  186.82   24.35
   3   4 -12  211.02   25.32
  -3  -4  12  208.99   24.38
  -3  -4  12  230.63   24.63
  -3   4  13  256.75   26.04
  -3   4  13  220.32   24.86
   3  -4 -13  260.45   25.86
   3  -4 -13  241.81   26.38
   3   4 -13  185.05   25.56
   3   4 -13  229.50   26.93
  -3  -4  13  227.11   25.88
  -3  -4  13  255.66   26.01
  -3   4  14   19.85    4.05
  -3   4  14   17.16    3.29
   3  -4 -14   20.10    3.87
   3  -4 -14   27.34    4.96
   3   4 -14   14.38    4.06
   3   4 -14   25.98    5.22
  -3  -4  14   21.24    4.21
  -3  -4  14   24.21    4.25
  -3   4  15  115.93   13.64
  -3   4  15  117.42   12.28
   3  -4 -15  124.07   13.53
   3  -4 -15  107.45   13.96
   3   4 -15   94.12   13.60
   3   4 -15  110.37   14.69
  -3  -4  15  111.37   13.84
  -3  -4  15  101.37   13.04
  -3   4  16   29.25    4.90
   3  -4 -16   24.03    4.36
   3  -4 -16   22.87    5.00
   3   4 -16   35.18    5.73
   3   4 -16   28.10    5.82
  -3  -4  16   19.30    4.38
  -3  -4  16   30.51    4.53
  -3   4  17   55.40    7.62
   3  -4 -17   59.61    7.51
   3  -4 -17   54.67    8.11
   3   4 -17   59.61    8.46
   3   4 -17   53.34    8.80
  -3  -4  17   41.38    7.38
  -3  -4  17   50.13    6.83
  -3   4  18   51.10    7.54
   3  -4 -18   59.14    7.61
   3  -4 -18   60.05    8.47
   3   4 -18   53.74    8.31
   3   4 -18   46.38    8.59
  -3  -4  18   52.38    8.03
  -3  -4  18   56.99    6.91
  -3   4  19   11.77    3.00
   3  -4 -19   14.75    3.02
   3  -4 -19   11.07    3.29
   3   4 -19   12.35    3.47
   3   4 -19   11.47    3.88
  -3  -4  19   13.24    3.30
  -3  -4  19   12.75    2.28
  -3   4  20    6.26    2.15
   3  -4 -20   11.38    2.58
   3  -4 -20    3.98    2.49
   3   4 -20    6.92    2.93
   3   4 -20    7.46    3.18
  -3  -4  20   10.92    3.01
  -3  -4  20   10.96    1.65
  -3   4  21    0.83    1.33
   3  -4 -21    0.00    0.94
   3   4 -21    2.36    2.10
   3   4 -21   -0.00    1.58
  -3  -4  21    0.00    1.08
  -3   4  22    2.47    1.60
   3   4 -22    1.69    1.99
   3   4 -22    3.49    2.82
   3   4 -23   49.91    8.43
   3  -4 -24   42.58    7.27
   3  -4 -25   35.37    6.63
   3  -4 -26    1.81    2.13
   3  -4 -27   28.88    5.90
   3  -4 -28   10.89    3.66
   3  -4 -29   27.96    5.94
   3  -4 -30    7.77    3.12
   3  -4 -31   -0.00    1.66
   3  -4 -32    5.50    2.86
   3  -4 -33    8.65    3.29
   3  -4 -34    3.75    3.03
   3  -4 -35    0.00    1.89
   3  -4 -36    2.98    2.83
   3  -4 -37    0.47    1.53
   3  -4 -38    0.00    2.26
   3  -4 -39    6.35    3.27
   3  -4 -40    1.91    2.52
   3  -4 -41   -0.00    1.85
   3  -4 -42    2.52    2.26
  -3   5   1  598.77   60.23
  -3   5   1  505.80   59.55
   3  -5  -1  530.67   59.15
   3  -5  -1  593.00   60.59
   3   5  -1  543.94   59.51
   3   5  -1  623.54   61.15
  -3  -5   1  523.53   58.89
  -3  -5   1  616.40   61.21
  -3   5   2   12.09    3.90
  -3   5   2   12.83    3.87
   3  -5  -2   15.67    4.08
   3  -5  -2   22.73    5.41
   3   5  -2    9.55    3.61
   3   5  -2    6.64    3.31
  -3  -5   2   17.07    3.98
  -3  -5   2    5.47    3.22
  -3   5   3    9.09    3.36
  -3   5   3    7.09    3.17
   3  -5  -3    4.66    2.72
   3  -5  -3    9.00    3.55
   3   5  -3    7.83    3.08
   3   5  -3    6.83    3.30
  -3  -5   3   13.85    3.64
  -3  -5   3    5.84    3.09
  -3   5   4  112.74   15.42
  -3   5   4  126.51   15.77
   3  -5  -4  100.65   14.66
   3  -5  -4  126.17   16.30
   3   5  -4  112.66   15.39
   3   5  -4  153.93   17.34
  -3  -5   4  111.54   14.91
  -3  -5   4  120.66   16.24
  -3   5   5  242.56   30.78
  -3   5   5  310.92   31.66
   3  -5  -5  246.31   30.42
   3  -5  -5  224.25   31.00
   3   5  -5  268.23   31.17
   3   5  -5  317.03   32.81
  -3  -5   5  306.69   31.19
  -3  -5   5  334.81   32.93
  -3   5   6  158.57   19.58
  -3   5   6  200.61   20.33
   3  -5  -6  157.39   19.19
   3  -5  -6  113.73   19.03
   3   5  -6  190.77   20.45
   3   5  -6  151.41   20.33
  -3  -5   6  160.62   19.32
  -3  -5   6  169.39   20.52
  -3   5   7  163.50   18.39
  -3   5   7  128.49   17.38
   3  -5  -7  131.77   17.33
   3  -5  -7  143.61   18.41
   3   5  -7  137.63   17.95
   3   5  -7  177.01   19.77
  -3  -5   7  146.93   17.70
  -3  -5   7  139.77   18.44
  -3   5   8   22.27    5.18
  -3   5   8   37.61    5.93
   3  -5  -8   21.02    4.82
   3  -5  -8   28.21    5.90
   3   5  -8   17.10    4.90
   3   5  -8   28.70    6.22
  -3  -5   8   31.03    5.52
  -3   5   9    3.72    2.06
  -3   5   9    3.83    2.19
   3  -5  -9    5.61    2.31
   3  -5  -9   10.75    3.59
   3   5  -9    2.03    2.21
   3   5  -9    2.15    2.37
  -3  -5   9    5.71    2.40
  -3   5  10  231.92   26.78
  -3   5  10  226.76   26.34
   3  -5 -10  249.85   26.84
   3  -5 -10  230.25   27.41
   3   5 -10  218.27   26.97
   3   5 -10  245.14   28.20
  -3  -5  10  228.95   26.62
  -3  -5  10  252.83   27.74
  -3   5  11  204.14   26.67
  -3   5  11  247.26   26.83
   3  -5 -11  244.95   27.02
   3  -5 -11  251.60   27.99
   3   5 -11  246.66   27.75
  -3  -5  11  251.05   27.30
  -3  -5  11  233.37   27.64
  -3   5  12   25.61    4.95
  -3   5  12   22.86    4.41
   3  -5 -12   33.09    5.31
   3  -5 -12   19.10    4.72
   3   5 -12   21.90    4.91
  -3  -5  12   23.01    4.80
  -3  -5  12   11.86    3.88
  -3   5  13   28.39    5.32
  -3   5  13   23.48    4.60
   3  -5 -13   20.33    4.60
   3  -5 -13   16.40    4.63
   3   5 -13   21.80    5.12
  -3  -5  13   23.97    5.06
  -3  -5  13   33.59    5.75
  -3   5  14  111.73   13.99
  -3   5  14  107.20   13.22
   3  -5 -14  102.77   13.49
   3  -5 -14   89.46   13.88
   3   5 -14  103.83   14.18
   3   5 -14  105.38   15.02
  -3  -5  14  115.13   14.21
  -3  -5  14  131.34   14.68
  -3   5  15  284.90   32.26
  -3   5  15  278.72   31.38
   3  -5 -15  280.50   31.88
   3  -5 -15  341.91   33.65
   3   5 -15  295.29   32.92
   3   5 -15  239.04   32.98
  -3  -5  15  343.21   33.15
  -3  -5  15  298.08   32.43
  -3   5  16   31.92    6.44
   3  -5 -16   40.36    6.56
   3  -5 -16   33.95    6.87
   3   5 -16   32.90    6.84
   3   5 -16   37.53    7.72
  -3  -5  16   56.84    7.80
  -3  -5  16   60.78    7.68
  -3   5  17   27.22    5.70
   3  -5 -17   37.46    5.99
   3  -5 -17   38.58    6.95
   3   5 -17   38.87    7.01
   3   5 -17   24.57    6.31
  -3  -5  17   39.11    6.56
  -3  -5  17   45.25    6.49
  -3   5  18    4.13    2.24
   3  -5 -18    2.17    1.70
   3  -5 -18    1.22    1.84
   3   5 -18   -0.00    1.74
   3   5 -18    3.03    1.94
  -3  -5  18   -0.00    1.26
  -3  -5  18    1.15    1.39
  -3   5  19    9.11    3.10
   3  -5 -19   14.87    3.42
   3   5 -19   15.88    4.16
   3   5 -19   17.06    5.17
  -3  -5  19   10.39    3.44
  -3  -5  19   11.72    3.01
  -3   5  20   44.52    7.13
   3  -5 -20   39.73    6.52
   3   5 -20   42.21    7.68
   3   5 -20   38.27    8.12
  -3  -5  20   51.20    7.69
  -3  -5  20   40.56    6.24
  -3   5  21  143.75   16.49
   3   5 -21  127.98   17.03
  -3  -5  21  121.23   16.37
  -3  -5  21  133.19   15.12
  -3   5  22   19.09    4.36
   3  -5 -22   31.17    6.00
   3   5 -22   18.14    5.10
   3  -5 -23    7.09    3.13
   3   5 -23    9.43    3.56
   3  -5 -24    4.18    2.41
   3  -5 -25   12.27    4.12
   3  -5 -26   34.18    6.86
   3  -5 -27   35.84    7.15
   3  -5 -28    0.18    1.79
   3  -5 -29    5.99    3.37
   3  -5 -30   17.29    4.92
   3  -5 -31   10.46    4.14
   3  -5 -32    6.75    3.02
   3  -5 -33    0.00    2.70
   3  -5 -34   -0.00    1.78
   3  -5 -35    0.07    2.50
   3  -5 -36    5.40    3.05
   3  -5 -37    2.54    2.34
   3  -5 -38    0.70    1.36
   3  -5 -39   -0.00    2.12
   3  -5 -40    3.25    3.34
   3  -5 -41    0.75    2.08
  -3   6   1   47.54    8.28
  -3   6   1   40.19    7.74
   3  -6  -1   21.19    6.01
   3  -6  -1   37.63    7.71
   3   6  -1   49.67    8.18
   3   6  -1   39.93    8.06
  -3  -6   1   34.58    6.81
  -3  -6   1   28.10    7.31
  -3   6   2  154.95   22.51
  -3   6   2  201.66   23.68
   3  -6  -2  203.23   23.01
   3  -6  -2  213.28   24.45
   3   6  -2  179.59   23.11
   3   6  -2  243.17   25.34
  -3  -6   2  189.25   22.64
  -3  -6   2  147.85   23.02
  -3   6   3  154.27   18.24
  -3   6   3  156.99   18.30
   3  -6  -3  169.28   17.98
   3  -6  -3  128.10   18.10
   3   6  -3  129.43   17.45
   3   6  -3  126.47   18.13
  -3  -6   3   93.47   15.99
  -3  -6   3  133.37   18.43
  -3   6   4  137.46   17.79
  -3   6   4  107.21   16.80
   3  -6  -4  140.84   17.37
   3  -6  -4  167.48   19.26
   3   6  -4  126.92   17.41
   3   6  -4  124.63   18.10
  -3  -6   4  136.73   17.16
  -3  -6   4  143.49   18.82
  -3   6   5   50.70    8.63
  -3   6   5   54.75    8.75
   3  -6  -5   50.98    8.30
   3  -6  -5   50.38    9.08
   3   6  -5   46.61    8.43
   3   6  -5   35.20    8.36
  -3  -6   5   39.49    7.60
  -3  -6   5   47.68    9.00
  -3   6   6    0.00    2.04
  -3   6   6    3.72    2.22
   3  -6  -6    0.70    1.77
   3  -6  -6    1.06    2.26
   3   6  -6   -0.00    1.69
   3   6  -6   -0.00    2.14
  -3  -6   6    0.49    1.81
  -3  -6   6    0.99    2.37
  -3   6   7   25.14    5.46
  -3   6   7   18.69    4.69
   3  -6  -7   11.67    4.18
   3  -6  -7   15.83    4.95
   3   6  -7   15.74    4.65
   3   6  -7   17.42    5.18
  -3  -6   7   18.18    4.59
  -3  -6   7   23.45    5.79
  -3   6   8  298.81   33.33
  -3   6   8  300.14   33.13
   3  -6  -8  320.65   33.30
   3  -6  -8  310.54   34.35
   3   6  -8  262.00   33.15
   3   6  -8  272.64   34.06
  -3  -6   8  322.77   33.30
  -3  -6   8  242.09   33.29
  -3   6   9  123.54   16.21
  -3   6   9  156.11   16.87
   3  -6  -9  117.59   15.79
   3  -6  -9   93.65   15.84
   3   6  -9  138.61   17.09
   3   6  -9  114.28   16.90
  -3  -6   9  114.52   15.76
  -3  -6   9  135.26   17.48
  -3   6  10    1.38    1.68
  -3   6  10    1.87    1.97
   3  -6 -10    0.94    1.39
   3  -6 -10    0.00    2.11
   3   6 -10    2.92    2.14
   3   6 -10   -0.00    1.99
  -3  -6  10    1.35    1.71
  -3   6  11    1.87    1.69
   3  -6 -11    0.00    1.09
   3  -6 -11    0.00    1.78
   3   6 -11    0.89    2.22
   3   6 -11    0.00    2.40
  -3  -6  11    0.12    1.83
  -3   6  12  175.38   23.64
   3  -6 -12  193.90   23.65
   3  -6 -12  209.54   25.03
   3   6 -12  225.88   25.03
   3   6 -12  185.42   25.07
  -3  -6  12  195.98   23.95
  -3  -6  12  254.68   25.98
  -3   6  13   44.09    7.58
   3  -6 -13   43.77    7.23
   3  -6 -13   52.71    8.56
   3   6 -13   26.91    6.63
   3   6 -13   34.77    7.83
  -3  -6  13   37.44    7.09
  -3  -6  13   50.69    8.43
  -3   6  14   87.30   11.58
   3  -6 -14   84.39   11.05
   3  -6 -14   58.09   10.84
   3   6 -14   70.19   11.17
  -3  -6  14   83.30   11.37
  -3  -6  14   64.98   10.88
  -3   6  15   66.89    9.74
   3  -6 -15   54.31    8.83
   3  -6 -15   63.90   10.14
   3   6 -15   52.23    9.40
  -3  -6  15   57.89    9.35
  -3  -6  15   60.46    9.75
  -3   6  16    5.81    2.62
   3  -6 -16    6.74    2.55
   3   6 -16    4.48    2.72
  -3  -6  16    6.10    2.97
  -3  -6  16    8.18    3.21
  -3   6  17    8.52    3.59
   3  -6 -17   10.13    3.37
   3   6 -17   12.23    4.14
   3   6 -17   19.36    5.43
  -3  -6  17   15.27    4.21
  -3  -6  17   28.37    5.46
  -3   6  18   88.63   12.80
   3  -6 -18   98.59   12.65
   3   6 -18   88.74   13.38
   3   6 -18  100.14   14.87
  -3  -6  18   94.47   13.15
  -3  -6  18   88.64   12.66
  -3   6  19   13.26    4.02
   3  -6 -19   19.33    4.36
   3   6 -19   20.08    5.16
  -3  -6  19   17.56    4.61
  -3   6  20   11.01    3.61
   3  -6 -20   20.10    4.32
   3  -6 -20   25.05    5.60
   3   6 -20   15.47    4.79
  -3  -6  20   12.12    4.00
  -3   6  21    0.79    1.30
   3  -6 -21   -0.00    1.84
   3   6 -21    1.74    1.85
   3  -6 -22   37.80    7.66
   3   6 -22   36.23    7.62
   3  -6 -23   22.85    5.52
   3   6 -23   22.25    5.72
   3  -6 -24    4.65    2.95
   3  -6 -25   11.92    4.45
   3  -6 -26    0.89    2.00
   3  -6 -27    3.10    2.80
   3  -6 -28   16.76    4.83
   3  -6 -29    2.15    2.59
   3  -6 -30    5.53    3.18
   3  -6 -31    0.96    2.48
   3  -6 -32    6.72    3.33
   3  -6 -33    0.31    1.62
   3  -6 -34    3.84    2.76
   3  -6 -35    6.07    3.12
   3  -6 -36    0.60    1.78
   3  -6 -37    1.54    2.04
   3  -6 -38    0.00    1.90
   3  -6 -39    2.61    2.51
   3  -6 -40    1.90    2.43
  -3   7   1   10.65    4.32
  -3   7   1   10.18    4.24
   3  -7  -1   17.47    4.83
   3  -7  -1    6.29    3.72
   3   7  -1   18.19    5.32
   3   7  -1   15.09    4.90
  -3  -7   1   15.98    4.24
  -3  -7   1    6.11    3.55
  -3   7   2   43.07    9.32
  -3   7   2   64.54   10.50
   3  -7  -2   56.86    9.64
   3  -7  -2   49.09   10.11
   3   7  -2   50.22    9.66
   3   7  -2   76.49   11.80
  -3  -7   2   60.53    9.67
  -3  -7   2   57.14   10.92
  -3   7   3   13.11    4.62
  -3   7   3   15.55    4.63
   3  -7  -3   10.66    4.42
   3  -7  -3   13.31    4.86
   3   7  -3   12.12    4.67
   3   7  -3   11.99    4.38
  -3  -7   3   10.19    3.75
  -3  -7   3   10.96    4.71
  -3   7   4  266.66   30.26
  -3   7   4  246.95   29.75
   3  -7  -4  234.23   29.00
   3  -7  -4  216.86   30.00
   3   7  -4  228.94   29.53
   3   7  -4  289.02   31.67
  -3  -7   4  270.54   29.49
  -3  -7   4  246.21   30.85
  -3   7   5   93.82   16.03
  -3   7   5  155.86   18.03
   3  -7  -5  146.41   17.20
   3  -7  -5  144.32   18.49
   3   7  -5  113.34   16.80
   3   7  -5  122.43   17.82
  -3  -7   5  115.47   16.16
  -3  -7   5  111.29   17.50
  -3   7   6  262.49   32.65
   3  -7  -6  295.54   32.70
   3  -7  -6  248.87   33.21
   3   7  -6  301.33   33.55
   3   7  -6  332.74   35.11
  -3  -7   6  285.94   32.44
  -3  -7   6  251.02   33.50
  -3   7   7    3.51    2.55
   3  -7  -7    3.77    2.56
   3  -7  -7    5.99    3.71
   3   7  -7    1.93    2.06
   3   7  -7    4.31    3.05
  -3  -7   7    5.56    2.96
  -3  -7   7    0.00    2.19
  -3   7   8   20.39    5.48
   3  -7  -8   10.62    4.25
   3  -7  -8   12.61    4.56
   3   7  -8   19.77    5.51
   3   7  -8   18.45    5.37
  -3  -7   8    9.35    3.67
  -3  -7   8   17.24    5.40
  -3   7   9   13.06    4.22
   3  -7  -9    8.41    3.66
   3  -7  -9    3.82    2.90
   3   7  -9    7.82    3.60
   3   7  -9    5.86    3.47
  -3  -7   9    8.92    3.46
  -3  -7   9    4.23    3.15
  -3   7  10  305.50   38.98
   3  -7 -10  316.26   38.75
   3  -7 -10  336.28   40.27
   3   7 -10  296.91   39.20
   3   7 -10  372.99   41.49
  -3  -7  10  505.85   41.23
  -3  -7  10  383.76   41.32
  -3   7  11   42.47    8.30
   3  -7 -11   55.08    8.67
   3  -7 -11   44.18    8.98
   3   7 -11   48.62    9.16
   3   7 -11   33.46    8.60
  -3  -7  11   55.20    8.82
  -3  -7  11   46.24    9.31
  -3   7  12   36.31    7.10
   3  -7 -12   38.95    6.92
   3  -7 -12   25.88    6.48
   3   7 -12   39.75    7.62
   3   7 -12   25.67    7.24
  -3  -7  12   22.28    5.87
  -3   7  13   30.17    6.56
   3  -7 -13   21.36    5.46
   3  -7 -13   28.72    6.93
   3   7 -13   31.78    7.03
   3   7 -13   42.95    8.70
  -3  -7  13   32.20    6.58
  -3   7  14    8.72    3.58
   3  -7 -14    5.93    2.83
   3   7 -14    5.58    2.93
   3   7 -14   11.10    4.40
  -3  -7  14    5.06    3.01
  -3   7  15   16.04    4.45
   3  -7 -15    8.95    3.27
   3   7 -15    5.38    3.13
   3   7 -15   10.49    4.85
  -3  -7  15    5.22    2.75
  -3  -7  15   11.09    4.14
  -3   7  16   40.81    7.74
   3  -7 -16   48.96    7.82
   3   7 -16   43.17    8.22
   3   7 -16   29.43    7.69
  -3  -7  16   35.07    7.19
  -3   7  17   23.53    5.74
   3  -7 -17   26.34    5.35
   3  -7 -17   20.33    5.53
   3   7 -17   14.54    4.81
  -3  -7  17   19.12    5.06
  -3   7  18    7.44    3.07
   3  -7 -18    3.49    2.33
   3  -7 -18    0.59    1.75
   3   7 -18    1.43    2.74
  -3  -7  18   -2.75    2.39
  -3   7  19    0.19    1.45
   3  -7 -19    7.22    2.86
   3  -7 -19    6.75    3.53
   3   7 -19    1.87    2.56
  -3  -7  19    1.78    2.26
  -3   7  20   34.98    7.56
   3  -7 -20   39.37    8.06
   3   7 -20   36.57    7.92
  -3  -7  20   41.92    7.78
  -3   7  21   16.78    4.75
   3  -7 -21    8.45    3.83
   3   7 -21   16.59    5.18
   3  -7 -22   23.96    6.12
   3   7 -22   18.99    5.52
   3  -7 -23    8.03    3.61
   3   7 -23    5.11    3.18
   3  -7 -24    3.16    2.76
   3  -7 -25    0.00    2.43
   3  -7 -26   14.05    4.71
   3  -7 -27    7.86    3.55
   3  -7 -28    3.25    2.75
   3  -7 -29    1.84    2.36
   3  -7 -30    7.88    4.11
   3  -7 -31    5.18    2.83
   3  -7 -32   16.25    5.26
   3  -7 -33    2.67    2.71
   3  -7 -34   -0.00    2.06
   3  -7 -35    0.00    1.89
   3  -7 -36   12.92    4.92
   3  -7 -37    1.15    2.44
   3  -7 -38    2.61    2.67
  -3   8   1    0.00    2.10
  -3   8   1    1.14    2.44
   3  -8  -1    0.00    2.37
   3   8  -1    5.44    3.41
   3   8  -1    0.16    2.47
  -3  -8   1    0.99    2.32
  -3   8   2  271.29   30.08
   3  -8  -2  227.96   29.97
   3   8  -2  258.19   29.76
   3   8  -2  212.98   29.53
  -3  -8   2  209.40   29.87
  -3   8   3    7.60    3.72
   3  -8  -3   -0.00    2.43
   3   8  -3    5.19    3.66
   3   8  -3   14.69    5.49
  -3  -8   3    5.00    3.66
  -3   8   4  240.78   27.56
   3  -8  -4  197.33   27.53
   3   8  -4  195.60   26.64
   3   8  -4  235.57   28.52
  -3  -8   4  204.30   27.90
  -3   8   5   -0.00    2.51
   3  -8  -5    1.36    2.16
   3   8  -5    0.00    2.50
   3   8  -5    3.71    3.18
  -3  -8   5    0.39    2.26
  -3   8   6   18.04    5.49
   3  -8  -6   20.33    5.57
   3  -8  -6   19.81    5.94
   3   8  -6   20.16    5.81
   3   8  -6   15.57    5.73
  -3  -8   6   28.24    7.48
  -3   8   7    0.00    2.18
   3  -8  -7    0.85    1.78
   3  -8  -7    4.10    3.13
   3   8  -7   -0.00    1.65
   3   8  -7    0.98    2.80
  -3  -8   7    0.00    2.42
  -3   8   8  383.25   45.07
   3  -8  -8  397.98   44.71
   3  -8  -8  424.06   46.75
   3   8  -8  417.61   45.96
   3   8  -8  405.96   46.87
  -3  -8   8  369.53   46.22
  -3   8   9   15.88    5.06
   3  -8  -9   10.59    4.09
   3  -8  -9   11.64    4.83
   3   8  -9    7.12    3.75
   3   8  -9    8.46    4.79
  -3  -8   9    7.95    4.37
  -3   8  10   17.06    5.26
   3  -8 -10   10.02    3.71
   3  -8 -10    9.46    4.16
   3   8 -10    9.45    4.25
   3   8 -10    4.48    3.49
  -3  -8  10   11.80    4.91
  -3   8  11    0.68    2.07
   3  -8 -11   -0.00    1.57
   3   8 -11    7.22    3.81
   3   8 -11    3.66    3.84
  -3  -8  11   -0.00    2.19
  -3   8  12   56.05    9.97
   3  -8 -12   66.18   10.04
   3   8 -12   37.21    8.97
   3   8 -12   55.57   10.97
  -3  -8  12   61.46   11.10
  -3   8  13    0.00    1.89
   3  -8 -13    2.03    2.15
   3   8 -13    2.67    2.84
   3   8 -13    3.23    3.61
  -3  -8  13    1.64    1.56
  -3   8  14   34.35    7.66
   3  -8 -14   38.19    7.53
   3  -8 -14   39.98    8.53
   3   8 -14   35.14    8.08
   3   8 -14   44.67    9.60
  -3   8  15   -0.00    2.25
   3  -8 -15   -0.00    1.35
   3  -8 -15    2.50    2.09
   3   8 -15    4.31    2.94
  -3   8  16    0.00    1.88
   3  -8 -16   -0.00    1.23
   3  -8 -16   -0.00    1.61
   3   8 -16    0.26    1.86
  -3   8  17    5.48    3.28
   3  -8 -17    8.24    3.50
   3  -8 -17    0.86    1.44
   3   8 -17    3.44    3.23
  -3   8  18  108.94   14.81
   3  -8 -18  101.66   13.77
   3  -8 -18   89.59   14.62
   3   8 -18   74.59   13.74
  -3   8  19   -0.00    1.75
   3  -8 -19    0.93    1.85
   3  -8 -19   -0.00    2.73
   3   8 -19   -0.00    1.88
  -3   8  20   40.45    8.14
   3  -8 -20   29.41    7.79
   3   8 -20   44.83    8.96
  -3   8  21    3.85    2.72
   3  -8 -21    1.02    1.84
   3   8 -21    2.36    2.84
   3  -8 -22   20.41    6.21
   3   8 -22   38.45    8.08
   3  -8 -23    5.61    3.66
   3   8 -23   13.72    4.86
   3  -8 -24   58.85   10.93
   3  -8 -25   -0.00    1.61
   3  -8 -26    0.51    1.45
   3  -8 -27    2.58    2.03
   3  -8 -28    9.31    4.39
   3  -8 -29    0.99    2.53
   3  -8 -30    7.73    4.03
   3  -8 -31    1.52    2.49
   3  -8 -32    5.01    3.19
   3  -8 -33    0.00    2.49
   3  -8 -34   22.88    6.52
   3  -8 -35    2.84    3.31
   3  -8 -36    8.01    4.25
   3  -8 -37   -0.00    2.11
  -3   9   1    0.00    2.50
   3  -9  -1    3.35    3.26
   3   9  -1    0.00    2.89
   3   9  -1    2.92    3.52
  -3  -9   1    2.34    2.90
  -3   9   2   33.61    8.31
   3  -9  -2   38.63    8.93
   3   9  -2   23.82    7.09
   3   9  -2   31.05    8.39
  -3  -9   2   39.65    9.29
  -3   9   3    0.00    2.21
   3  -9  -3    2.75    2.95
   3   9  -3    6.22    3.45
   3   9  -3    3.27    3.16
  -3  -9   3    2.49    3.59
  -3   9   4   61.81   11.76
   3  -9  -4   73.04   13.25
   3   9  -4   78.65   12.91
   3   9  -4   57.70   12.09
  -3  -9   4   69.75   13.26
  -3   9   5    8.05    4.13
   3  -9  -5    6.47    4.41
   3   9  -5   13.29    5.10
   3   9  -5   28.40    7.35
  -3  -9   5   15.98    5.64
  -3   9   6  126.66   17.58
   3  -9  -6  116.89   18.15
   3   9  -6  105.11   16.76
   3   9  -6  123.00   18.51
  -3  -9   6   98.18   17.58
  -3   9   7   -0.00    3.23
   3  -9  -7   -0.00    1.81
   3   9  -7   -0.00    2.67
   3   9  -7    3.85    3.21
  -3  -9   7    2.56    3.25
  -3   9   8    0.00    2.42
   3   9  -8    0.00    2.98
   3   9  -8   -0.00    1.98
  -3  -9   8    5.16    3.40
  -3   9   9   11.88    4.63
   3   9  -9    5.69    3.80
   3   9  -9    1.60    2.74
  -3  -9   9   11.34    4.67
  -3   9  10  124.42   18.24
   3   9 -10  106.75   17.65
   3   9 -10  142.93   20.31
  -3  -9  10  139.94   20.20
  -3   9  11    5.04    3.33
   3  -9 -11    9.00    4.33
   3   9 -11    5.37    3.50
   3   9 -11   13.18    5.40
  -3  -9  11    2.97    2.94
  -3   9  12   16.60    5.77
   3  -9 -12   15.57    5.76
   3   9 -12   17.35    5.67
  -3   9  13    1.36    2.59
   3  -9 -13    0.00    1.77
   3   9 -13    1.35    2.65
  -3   9  14    9.05    4.05
   3  -9 -14    3.14    3.14
   3   9 -14    4.31    3.24
  -3   9  15   -0.00    2.45
   3  -9 -15    0.97    1.99
   3   9 -15    0.62    2.05
  -3   9  16   84.22   13.69
   3  -9 -16   90.82   14.76
   3   9 -16   82.16   14.05
  -3   9  17   -0.00    2.57
   3  -9 -17   -2.90    3.42
   3   9 -17    1.47    3.17
  -3   9  18    1.83    2.99
   3  -9 -18    9.54    4.14
   3   9 -18    9.12    4.61
  -3   9  19   -0.00    2.21
   3  -9 -19   -0.00    2.50
  -3   9  20   29.44    7.46
   3  -9 -20   34.65    8.32
  -3   9  21   -0.00    1.68
   3  -9 -21    1.96    2.29
   3  -9 -22   46.75    9.98
   3  -9 -23    3.57    2.79
   3  -9 -24    4.82    4.05
   3  -9 -25    2.42    3.29
   3  -9 -26   23.44    6.95
   3  -9 -27   -0.00    1.91
   3  -9 -28    6.22    4.08
   3  -9 -29    4.15    3.30
   3  -9 -30    2.26    3.15
   3  -9 -31    0.00    2.66
   3  -9 -32    0.00    2.91
   3  -9 -33    0.75    2.77
   3  -9 -34    0.13    2.25
   3  -9 -35   -0.00    2.06
   3 -10  -1   -0.00    2.88
   3  10  -1    2.88    3.34
  -3 -10   1   -0.00    3.20
   3 -10  -2   69.85   13.29
   3  10  -2   81.58   13.86
  -3 -10   2   43.99   11.60
   3 -10  -3    5.05    3.93
   3  10  -3    9.48    5.01
  -3 -10   3   -0.00    2.94
   3  10  -4   17.99    6.47
  -3 -10   4   19.98    6.67
   3  10  -5    2.30    3.05
  -3 -10   5    2.62    2.98
   3  10  -6   -0.00    2.58
  -3 -10   6    5.45    3.85
   3  10  -7   11.70    6.07
  -3 -10   7   22.65    7.41
   3 -10  -8   50.81   11.64
   3  10  -8   71.33   13.38
  -3 -10   8   62.49   12.93
   3 -10  -9   -0.00    3.00
   3 -10 -10   35.92    9.41
   3 -10 -11   -0.00    2.25
   3 -10 -12  114.35   18.30
   3 -10 -13   -0.00    3.07
   3 -10 -14   27.01    7.88
   3 -10 -15    4.20    3.99
   3 -10 -16   -0.00    3.09
   3 -10 -17    2.13    3.14
   3  10 -17    2.64    3.60
   3 -10 -18   42.82    9.57
   3  10 -18   34.48    9.24
   3 -10 -19    2.03    1.87
   3  10 -19    4.78    3.84
   3 -10 -20    1.98    2.97
   3  10 -20    5.49    3.94
   3 -10 -21   -0.00    2.06
   3  10 -21   -0.00    2.42
   3 -10 -22   13.99    5.72
   3  10 -22   25.96    7.31
   3 -10 -23    0.65    2.49
   3  10 -23   -0.00    2.79
   3 -10 -24   13.47    5.54
   3 -10 -25    1.44    2.44
   3 -10 -26   -0.00    3.15
   3 -10 -27   -0.00    1.69
   3 -10 -28   18.38    6.45
   3 -10 -29    0.00    2.85
   3 -10 -30    2.91    3.46
   3 -10 -31   -0.00    2.97
   3 -10 -32    5.64    4.44
   3 -10 -33    1.89    3.43
  -3  11   1    1.87    3.16
   3  11  -1    4.61    4.02
  -3 -11   1    1.53    3.81
  -3  11   2   27.40    7.95
   3  11  -2   28.96    8.32
   3  11  -2   34.60    9.29
  -3 -11   2   34.42    9.39
  -3  11   3    5.15    4.40
   3  11  -3    8.36    4.70
   3  11  -3   10.21    5.79
  -3 -11   3   18.33    6.92
  -3  11   4   19.18    6.79
   3  11  -4   34.36    8.57
   3  11  -4    7.01    4.89
  -3 -11   4   19.91    7.33
  -3  11   5    5.18    3.64
   3 -11  -5   -0.00    3.69
   3  11  -5    0.75    2.84
   3  11  -5    9.26    4.68
  -3 -11   5    0.00    3.83
  -3  11   6   31.17    8.72
   3 -11  -6   43.44   10.44
   3  11  -6   48.43   10.45
  -3 -11   6   46.41   11.11
  -3  11   7   -0.00    3.00
   3 -11  -7   -0.00    2.98
   3  11  -7   -0.00    2.52
  -3  11   8   -0.00    2.41
   3 -11  -8    3.19    3.26
   3  11  -8    0.41    2.60
  -3  11   9   16.93    6.15
   3 -11  -9   22.48    7.35
   3  11  -9   20.21    6.80
  -3  11  10   31.27    8.38
   3 -11 -10   31.07    8.62
   3  11 -10   37.52    9.01
  -3  11  11    6.99    4.36
   3 -11 -11    3.57    4.16
   3  11 -11    5.91    4.05
  -3  11  12   19.06    6.46
   3 -11 -12   18.22    6.60
   3  11 -12   11.50    5.44
  -3  11  13    7.08    4.08
   3 -11 -13    8.72    4.51
   3  11 -13   14.52    5.82
  -3  11  14   25.05    7.38
   3 -11 -14   24.78    7.99
   3  11 -14   32.69    8.29
  -3  11  15    1.33    1.94
   3 -11 -15    0.64    2.63
   3  11 -15    4.91    3.56
  -3  11  16   25.02    6.99
   3 -11 -16   22.23    7.31
   3  11 -16   20.56    6.83
  -3  11  17   -0.00    2.73
   3 -11 -17    0.69    2.80
   3  11 -17   -0.00    3.30
  -3  11  18    1.30    2.45
   3 -11 -18   -0.00    2.28
   3  11 -18    0.67    3.13
  -3  11  19    1.70    2.76
   3 -11 -19    0.03    1.96
   3  11 -19    0.19    3.22
  -3  11  20   21.90    6.70
   3 -11 -20   17.36    6.15
   3  11 -20   16.96    6.26
   3 -11 -21   -0.00    2.53
   3  11 -21   -0.00    2.76
   3 -11 -22   12.42    5.64
   3  11 -22    6.13    4.49
   3 -11 -23   -0.00    3.03
   3  11 -23   -3.08    3.82
   3 -11 -24   -0.00    2.23
   3 -11 -25    6.16    3.89
   3 -11 -26   14.49    5.99
   3 -11 -27   -0.00    3.53
   3 -11 -28   -0.00    2.43
   3 -11 -29    7.61    4.25
   3 -11 -30   10.73    5.68
   3 -11 -31   -0.00    3.07
   3 -11 -32    2.53    3.21
  -3  12   1    2.06    3.03
   3  12  -1   -0.00    1.97
  -3 -12   1    2.55    3.96
  -3  12   2   74.16   12.70
   3 -12  -2   32.86   10.09
   3  12  -2   42.83   10.39
  -3 -12   2   34.94   10.43
  -3  12   3    8.52    5.42
   3 -12  -3    6.17    4.72
   3  12  -3   18.17    6.48
  -3 -12   3    7.19    4.84
  -3  12   4   24.33    7.44
   3 -12  -4    9.53    5.17
   3  12  -4   19.24    7.33
  -3  12   5   -0.00    3.44
   3 -12  -5    0.00    3.03
   3  12  -5    0.57    1.94
  -3  12   6    1.89    2.73
   3 -12  -6    4.81    3.85
   3  12  -6    1.64    3.06
  -3  12   7   10.39    4.65
   3 -12  -7    1.59    2.73
   3  12  -7    2.11    3.69
  -3  12   8   64.72   13.77
   3 -12  -8   92.58   16.29
   3  12  -8   85.83   14.87
  -3  12   9   -0.00    2.70
   3 -12  -9   -0.00    3.16
   3  12  -9    2.01    4.18
  -3  12  10    9.69    4.94
   3 -12 -10    2.55    3.50
   3  12 -10    0.82    2.88
  -3  12  11    7.28    4.67
   3 -12 -11    7.31    4.47
   3  12 -11    4.75    4.47
  -3  12  12   24.16    8.08
   3 -12 -12   25.24    8.41
   3  12 -12   29.91    8.49
  -3  12  13    7.65    4.58
   3 -12 -13    0.00    3.49
   3  12 -13    8.70    5.13
  -3  12  14   23.84    7.53
   3 -12 -14   35.28    9.32
   3  12 -14   18.74    7.09
  -3  12  15   -0.00    3.12
   3 -12 -15   -0.00    1.14
   3  12 -15    2.64    3.75
  -3  12  16   -0.00    2.83
   3 -12 -16    0.00    3.20
   3  12 -16   -0.00    2.32
  -3  12  17   15.49    5.82
   3  12 -17    2.79    3.99
  -3  12  18   14.33    5.81
   3 -12 -18   31.06    8.77
   3  12 -18    9.91    5.79
  -3  12  19    3.46    3.47
   3 -12 -19   -0.00    3.16
   3  12 -19    6.04    4.54
  -3  12  20   16.65    6.06
   3 -12 -20    6.76    5.33
   3  12 -20    9.21    5.49
   3 -12 -21   -0.00    2.52
   3  12 -21   -0.00    2.16
   3 -12 -22    1.40    2.95
   3  12 -22    6.75    4.51
   3 -12 -23   -0.00    3.83
   3  12 -23   12.85    5.79
   3 -12 -24   12.37    5.38
   3 -12 -25    1.39    3.09
   3 -12 -26   -0.00    3.03
   3 -12 -27    1.72    2.73
   3 -12 -28    9.70    5.68
   3 -12 -29   -0.00    2.86
  -3  13   1    5.46    4.09
   3 -13  -1   12.35    6.19
   3  13  -1   10.06    5.22
  -3  13   2    8.10    4.79
   3 -13  -2    3.89    4.59
   3  13  -2    7.64    5.17
  -3  13   3   -0.00    2.92
   3 -13  -3    3.30    3.56
   3  13  -3    3.78    4.74
  -3  13   4   10.58    5.00
   3 -13  -4    4.44    3.88
   3  13  -4    3.68    4.41
  -3  13   5    8.25    5.30
   3 -13  -5   12.96    6.83
   3  13  -5    6.17    5.03
  -3  13   6   21.59    7.76
   3 -13  -6   30.67    8.95
   3  13  -6   20.41    7.38
  -3  13   7    5.51    4.00
   3 -13  -7    5.14    4.63
   3  13  -7    2.85    4.15
  -3  13   8   -0.00    3.05
   3 -13  -8    5.90    4.44
   3  13  -8    4.43    4.41
  -3  13   9   -0.00    2.70
   3 -13  -9    2.54    4.20
  -3  13  10    2.95    4.09
   3 -13 -10   12.68    5.57
   3  13 -10   12.81    6.04
  -3  13  11    3.64    4.63
   3 -13 -11   10.77    5.96
   3  13 -11    6.63    4.81
  -3  13  12   23.55    7.73
   3 -13 -12   29.68    9.34
   3  13 -12   17.48    7.14
  -3  13  13    0.00    2.95
   3 -13 -13   -0.00    2.27
   3  13 -13   -0.00    2.44
  -3  13  14    1.68    3.09
   3 -13 -14    5.67    4.65
   3  13 -14    5.76    4.29
  -3  13  15   10.19    5.56
   3 -13 -15    6.35    4.66
   3  13 -15   18.39    6.48
  -3  13  16    6.64    4.99
   3 -13 -16   25.44    8.21
   3  13 -16   16.10    6.26
  -3  13  17   -0.00    2.76
   3 -13 -17    6.80    4.41
   3  13 -17    5.02    4.57
  -3  13  18   -0.00    3.10
   3 -13 -18   -0.00    2.46
   3  13 -18    2.76    3.74
  -3  13  19    4.73    3.46
   3 -13 -19    0.64    3.13
   3  13 -19    6.88    4.28
   3 -13 -20    0.00    3.37
   3  13 -20    7.49    4.67
   3 -13 -21    0.00    4.00
   3  13 -21    1.16    3.11
   3 -13 -22    0.05    2.32
   3  13 -22    0.00    3.76
   3 -13 -23   -0.00    2.22
   3  13 -23    1.81    4.37
   3 -13 -24   -0.00    3.15
   3 -13 -25    0.00    2.54
   3 -13 -26    4.42    3.89
   3 -13 -27   -0.00    3.19
  -3  14   1    6.01    4.45
   3 -14  -1    4.85    5.16
   3  14  -1    6.97    4.94
  -3  14   2   15.08    6.97
   3 -14  -2   16.17    7.11
   3  14  -2   10.87    6.18
  -3  14   3   10.85    5.77
   3 -14  -3    6.93    5.40
   3  14  -3   30.35    8.47
  -3  14   4    0.20    3.98
   3 -14  -4    2.99    4.70
   3  14  -4    2.70    3.50
  -3  14   5    3.85    3.35
   3 -14  -5   -0.00    3.30
   3  14  -5   -0.00    3.08
  -3  14   6   -0.00    3.08
   3 -14  -6    9.25    5.71
   3  14  -6    1.79    3.42
  -3  14   7    5.77    4.38
   3 -14  -7   10.59    5.81
   3  14  -7   10.65    5.87
  -3  14   8   13.54    6.67
   3 -14  -8   25.30    9.07
   3  14  -8   32.64    9.09
  -3  14   9    1.55    4.15
   3 -14  -9    5.22    5.05
   3  14  -9   -0.00    4.19
  -3  14  10   -0.00    3.73
   3 -14 -10   -0.00    2.83
   3  14 -10    3.02    3.95
  -3  14  11    3.41    3.42
   3 -14 -11    2.91    3.64
   3  14 -11    3.77    4.08
  -3  14  12    5.14    4.09
   3 -14 -12    0.43    2.55
   3  14 -12    2.08    3.22
  -3  14  13    7.68    5.17
   3 -14 -13    0.00    3.64
   3  14 -13    6.53    4.70
  -3  14  14   10.80    4.90
   3 -14 -14    5.10    4.78
   3  14 -14    0.00    3.35
  -3  14  15    0.70    3.28
   3 -14 -15    0.00    4.31
   3  14 -15   -0.00    3.46
  -3  14  16    2.45    3.55
   3 -14 -16   -0.00    3.27
   3  14 -16    2.22    4.43
  -3  14  17    0.00    3.62
   3 -14 -17    3.88    4.72
   3  14 -17   -0.00    2.84
  -3  14  18   12.40    6.09
   3 -14 -18   25.90    8.33
   3  14 -18   14.87    6.87
  -3  14  19   -0.00    2.47
   3 -14 -19   -0.00    3.17
   3  14 -19    4.94    3.64
   3 -14 -20    1.72    4.14
   3  14 -20    0.00    3.50
   3 -14 -21   -0.00    3.41
   3  14 -21   -0.00    3.13
   3 -14 -22   -0.00    4.02
   3  14 -22    3.38    3.80
   3 -14 -23    1.08    4.05
   3  14 -23    0.41    4.48
   3 -14 -24    0.00    3.03
   3 -14 -25    6.00    4.74
  -3  15   1   12.18    6.23
   3 -15  -1    0.68    3.80
   3  15  -1    4.57    4.63
  -3  15   2    5.96    5.24
   3 -15  -2    0.80    2.30
   3  15  -2    3.07    3.09
  -3  15   3    1.08    3.79
   3 -15  -3    1.18    2.88
   3  15  -3    2.34    2.54
  -3  15   4    2.21    3.61
   3 -15  -4    1.66    4.07
   3  15  -4    0.00    3.32
  -3  15   5   30.58    8.66
   3 -15  -5    0.00    4.21
   3  15  -5    5.37    4.24
  -3  15   6    3.99    3.97
   3 -15  -6   -0.00    3.93
   3  15  -6    7.36    5.10
  -3  15   7    0.00    3.97
   3 -15  -7    5.30    5.98
   3  15  -7    8.53    5.12
  -3  15   8   -0.00    3.48
   3 -15  -8   -0.00    2.82
   3  15  -8    3.87    3.57
  -3  15   9   -0.00    2.50
   3 -15  -9   -0.00    4.04
   3  15  -9    4.14    4.74
  -3  15  10    0.68    3.11
   3 -15 -10    2.10    4.19
   3  15 -10    2.40    3.81
  -3  15  11    8.95    5.38
   3 -15 -11    0.00    4.27
   3  15 -11    2.59    3.70
  -3  15  12    0.00    3.26
   3 -15 -12    0.11    2.70
   3  15 -12    5.22    4.60
  -3  15  13    0.61    3.15
   3 -15 -13    4.89    4.83
   3  15 -13   -0.00    3.10
  -3  15  14    3.72    3.41
   3 -15 -14   -0.00    3.52
   3  15 -14    3.09    4.65
  -3  15  15    3.29    4.21
   3 -15 -15    5.45    4.87
   3  15 -15    5.71    5.11
  -3  15  16   10.22    5.73
   3 -15 -16   10.88    6.09
   3  15 -16    3.09    3.88
  -3  15  17   -0.00    3.30
   3 -15 -17   -0.00    3.81
   3  15 -17    1.45    3.26
  -3  15  18    2.45    3.68
   3 -15 -18   -0.00    3.09
   3  15 -18   -0.00    3.79
  -3  15  19    6.03    4.45
   3 -15 -19   -0.00    3.51
   3  15 -19    3.58    4.06
   3 -15 -20    7.59    5.84
   3  15 -20   12.01    6.03
   3 -15 -21   -0.00    2.83
   3  15 -21    0.00    3.16
   3 -15 -22   -0.00    3.33
   3  15 -22    0.00    3.53
  -3  16   1    3.47    4.13
   3 -16  -1   -0.00    1.87
   3  16  -1    1.45    3.14
  -3  16   2    4.83    3.99
   3 -16  -2   -0.00    3.10
   3  16  -2   10.26    5.60
  -3  16   3    5.58    5.19
   3 -16  -3    9.02    6.05
   3  16  -3   31.37    9.18
  -3  16   4    4.37    4.11
   3 -16  -4    0.00    3.19
   3  16  -4    7.90    4.94
  -3  16   5   -0.00    3.02
   3 -16  -5    1.63    4.25
   3  16  -5    0.24    3.29
  -3  16   6    0.00    3.81
   3 -16  -6    7.93    5.97
   3  16  -6    2.05    3.96
  -3  16   7    2.07    3.96
   3 -16  -7    0.35    3.27
   3  16  -7   -0.00    2.24
  -3  16   8    2.21    4.40
   3 -16  -8    4.98    4.33
   3  16  -8    2.91    3.29
  -3  16   9    0.18    2.77
   3 -16  -9   -0.00    3.55
   3  16  -9    4.40    3.79
  -3  16  10   -0.00    2.80
   3 -16 -10   -0.00    2.71
   3  16 -10   -0.00    3.32
  -3  16  11    0.93    3.30
   3 -16 -11   -0.00    3.11
   3  16 -11    3.77    4.77
  -3  16  12    4.22    4.58
   3 -16 -12    1.75    3.11
   3  16 -12    4.59    5.74
  -3  16  13   -0.00    4.58
   3 -16 -13    3.86    3.87
   3  16 -13    4.18    3.69
  -3  16  14    1.64    3.73
   3 -16 -14   -0.00    3.84
   3  16 -14   -0.00    2.53
  -3  16  15   -0.00    3.03
   3 -16 -15    5.54    4.81
   3  16 -15    2.08    3.15
  -3  16  16   -0.00    3.10
   3 -16 -16    1.57    3.42
   3  16 -16   -0.00    3.54
  -3  16  17    4.24    4.31
   3 -16 -17    2.29    5.12
   3  16 -17   -0.00    3.97
  -3  16  18    2.38    3.90
   3 -16 -18    2.63    4.74
   3  16 -18    6.32    5.08
   3 -16 -19   -0.00    3.71
   3  16 -19    7.80    5.06
   3  16 -20    0.00    3.66
   3  16 -21   -0.00    3.68
   3  16 -22    4.49    4.08
  -3  17   1    4.26    5.28
   3  17  -1    9.37    5.24
  -3  17   2    0.00    2.84
   3  17  -2   -0.00    3.94
  -3  17   3    2.54    3.07
   3 -17  -3    0.00    3.68
   3  17  -3   -0.00    4.36
  -3  17   4    1.63    3.46
   3 -17  -4    2.34    4.23
  -3  17   5    2.48    4.64
   3 -17  -5    5.24    5.06
   3  17  -5   -0.00    3.31
  -3  17   6    6.61    5.32
   3 -17  -6    0.00    3.18
   3  17  -6    4.38    5.24
  -3  17   7    5.27    4.80
   3 -17  -7    4.73    5.22
   3  17  -7    0.00    3.80
  -3  17   8   -0.00    3.04
   3 -17  -8   -0.00    2.31
   3  17  -8    0.81    3.77
  -3  17   9    4.24    4.63
   3 -17  -9   -0.00    3.14
   3  17  -9   -0.00    4.43
  -3  17  10   -0.00    4.14
   3 -17 -10    1.76    2.95
   3  17 -10   -0.00    3.99
  -3  17  11    3.53    4.47
   3 -17 -11    2.61    4.21
   3  17 -11    2.90    3.71
  -3  17  12    2.42    3.71
   3 -17 -12   -0.00    3.21
   3  17 -12    1.14    2.98
  -3  17  13   -0.00    3.84
   3 -17 -13    3.46    4.41
   3  17 -13    2.44    3.67
  -3  17  14    0.05    2.15
   3 -17 -14   -0.00    3.68
   3  17 -14    1.94    3.81
  -3  17  15    6.26    4.94
   3 -17 -15    0.00    4.51
   3  17 -15    1.57    3.37
  -3  17  16    2.10    3.22
   3 -17 -16   -0.00    4.22
   3  17 -16    3.94    5.53
  -3  17  17   -0.00    3.04
   3  17 -17    4.92    5.17
   3  17 -18    5.81    4.37
   3  17 -19    0.00    2.76
   3  17 -20   -0.00    4.28
   3  17 -21   -0.00    4.50
  -3  18   1    2.52    4.42
  -3  18   2    2.33    4.59
  -3  18   3    0.00    4.08
  -3  18   4    2.17    3.99
  -3  18   5   -0.00    5.02
  -3  18   6   10.21    6.19
   3 -18  -6   -0.00    3.35
  -3  18   7    0.00    4.47
   3 -18  -7   -0.00    4.04
  -3  18   8    3.66    4.94
   3 -18  -8   -0.00    3.71
  -3  18   9    1.37    3.58
   3 -18  -9    8.23    6.21
  -3  18  10    4.15    5.81
   3 -18 -10   10.06    7.06
  -3  18  11   -0.00    1.11
   3 -18 -11    1.77    3.60
  -3  18  12    1.96    3.62
   3 -18 -12   -0.00    3.31
  -3  18  13    0.00    3.28
   3 -18 -13   -0.00    3.80
  -3  18  14   -0.00    2.00
  -3  18  15    1.09    4.27
  -3  18  16   -0.00    2.70
  -3  18  17    0.00    4.14
   3 -19  -9    2.45    4.39
  -2   0   1    1.48    1.49
  -2   0   1    0.11    0.70
   2   0  -1   -0.00    1.24
   2   0  -1    0.44    0.95
  -2   0   2  481.22   47.89
  -2   0   2  456.61   46.40
   2   0  -2  471.29   47.28
   2   0  -2  438.71   46.46
  -2   0   3    0.00    0.92
  -2   0   3    0.67    0.67
   2   0  -3    0.31    0.68
   2   0  -3    0.05    1.15
   2   0  -3    0.59    0.53
  -2   0   4    2.90    1.14
  -2   0   4    4.81    1.09
   2   0  -4    3.16    0.96
   2   0  -4    4.11    1.53
   2   0  -4    7.09    1.52
   2   0  -4    5.38    1.16
  -2   0   5    0.02    0.37
  -2   0   5    0.63    0.37
   2   0  -5    0.18    0.59
   2   0  -5   -0.00    0.82
   2   0  -5   -0.00    0.88
   2   0  -5    0.05    0.59
   2   0  -6 2166.50  247.91
   2   0  -6 2615.76  248.75
   2   0  -6 2399.93  247.97
   2   0  -6 3101.50  248.44
   2   0  -7    0.45    0.58
  -2   0  14  540.78   56.61
  -2   0  14  604.73   56.73
  -2   0  15    0.12    0.40
  -2   0  15   -0.00    0.52
  -2   0  16   26.22    3.39
  -2   0  16   29.84    3.53
  -2   0  17    0.34    0.51
  -2   0  17    0.15    0.64
   2   0 -17   -0.00    0.64
  -2   0  18  167.69   16.76
  -2   0  18  148.14   16.74
   2   0 -18  163.04   17.20
  -2   0  19    0.00    0.63
  -2   0  19    0.59    0.78
   2   0 -19    0.13    0.58
  -2   0  20    2.79    1.02
  -2   0  20    0.53    0.80
   2   0 -20    0.61    0.80
  -2   0  21   -0.00    0.56
  -2   0  21   -0.00    0.78
   2   0 -21   -0.00    0.83
  -2   0  22  204.85   23.53
  -2   0  22  249.76   23.99
   2   0 -22  226.07   24.40
  -2   0  23   -0.00    0.74
  -2   0  23    0.00    0.88
   2   0 -23   -0.00    1.11
   2   0 -24   51.86    7.40
   2   0 -25   -0.00    1.13
   2   0 -26    9.50    2.75
   2   0 -39    1.61    1.89
   2   0 -40    2.40    2.19
   2   0 -41    0.00    1.87
   2   0 -42    1.28    2.26
  -2   1   1   40.30    6.48
  -2   1   1   54.94    6.50
   2  -1  -1   51.09    6.71
   2  -1  -1   51.26    6.46
   2   1  -1   45.50    6.16
   2   1  -1   67.97    7.36
  -2  -1   1   44.11    6.10
  -2  -1   1   45.21    6.58
  -2   1   2   14.43    3.18
  -2   1   2   12.29    2.58
   2  -1  -2   16.78    3.08
   2  -1  -2   11.87    2.61
   2   1  -2   21.90    3.01
  -2  -1   2   16.76    2.77
  -2   1   3  786.02   70.19
  -2   1   3  704.37   69.55
   2  -1  -3  825.17   70.03
   2  -1  -3  681.15   69.59
   2   1  -3  558.94   69.20
  -2  -1   3  687.79   69.47
  -2   1   4 7016.09  787.30
  -2   1   4 9220.79  788.34
   2  -1  -4 7000.90  786.94
   2  -1  -4 8359.30  787.96
   2   1  -4 7010.23  786.68
   2   1  -4 9348.00  788.33
  -2  -1   4 8689.03  787.42
  -2  -1   4 7987.17  787.36
  -2  -1   4 9999.00  805.47
  -2   1   5   47.04    6.65
  -2   1   5   56.83    6.40
   2  -1  -5   59.33    6.69
   2  -1  -5   63.30    6.80
   2   1  -5   46.26    6.49
   2   1  -5   56.21    6.90
  -2  -1   5   55.14    6.60
  -2  -1   5   61.61    6.73
  -2  -1   5   68.19    6.63
  -2   1   6    3.96    1.14
  -2   1   6    3.60    0.60
  -2   1   6    4.07    0.60
   2  -1  -6    3.24    1.07
   2  -1  -6    4.73    1.19
   2   1  -6    1.70    0.97
   2   1  -6    4.18    1.33
  -2  -1   6    4.17    1.22
  -2  -1   6    2.83    1.00
  -2  -1   6    3.81    0.92
  -2   1   7    3.20    0.96
   2  -1  -7    0.00    0.73
   2  -1  -7    1.90    0.82
   2   1  -7    0.63    0.74
   2   1  -7    3.95    1.17
  -2  -1   7    1.26    0.75
  -2  -1   7    1.98    0.48
  -2  -1   7    1.94    0.46
  -2   1   8  140.80   17.65
   2  -1  -8  173.14   17.73
   2  -1  -8  185.03   17.64
   2   1  -8  167.88   18.02
   2   1  -8  197.82   18.22
  -2  -1   8  190.39   18.04
  -2   1   9  309.84   30.64
   2  -1  -9  288.29   30.52
   2  -1  -9  331.40   30.45
   2   1  -9  268.35   30.85
   2   1  -9  318.60   31.02
  -2  -1   9  293.70   30.87
  -2   1  10 1236.20  126.26
   2  -1 -10 1283.69  126.22
   2   1 -10 1172.92  126.63
   2   1 -10 1427.63  126.88
  -2  -1  10 1287.27  126.66
  -2   1  11   20.37    2.41
   2  -1 -11   22.43    2.39
   2   1 -11   18.28    2.78
   2   1 -11   16.51    2.67
  -2  -1  11   18.93    2.75
  -2   1  12    4.03    0.81
  -2   1  12    3.55    0.94
   2   1 -12    6.44    1.40
   2   1 -12    3.40    1.03
  -2  -1  12    2.88    1.00
  -2   1  13    4.90    0.93
  -2   1  13    4.71    1.15
   2   1 -13    4.30    1.39
   2   1 -13    1.91    0.91
  -2  -1  13    4.28    1.26
  -2   1  14  245.92   24.97
  -2   1  14  241.76   25.19
   2   1 -14  244.68   25.75
   2   1 -14  284.60   25.70
  -2  -1  14  223.98   25.32
  -2   1  15    1.79    0.69
  -2   1  15    2.53    0.99
   2   1 -15    4.41    1.38
   2   1 -15    1.09    0.88
  -2  -1  15    1.88    0.97
  -2   1  16  250.10   28.35
  -2   1  16  282.38   28.74
   2   1 -16  296.53   29.52
   2   1 -16  300.39   29.19
  -2  -1  16  295.83   28.93
  -2   1  17    3.02    0.95
  -2   1  17    3.70    1.24
   2   1 -17    2.78    1.42
   2   1 -17    3.40    1.25
  -2  -1  17    3.12    1.25
  -2   1  18    9.65    2.07
  -2   1  18   17.62    2.74
   2   1 -18   14.62    3.04
   2   1 -18   18.05    2.99
  -2  -1  18   17.04    2.75
  -2   1  19    5.61    1.45
  -2   1  19    5.74    1.65
   2   1 -19    7.77    2.25
   2   1 -19    8.57    2.14
  -2  -1  19    7.93    1.91
  -2   1  20  249.72   25.71
  -2   1  20  229.80   25.94
   2   1 -20  252.23   27.28
   2   1 -20  216.61   26.28
  -2  -1  20  291.57   26.36
  -2   1  21    0.69    0.71
  -2   1  21    0.00    1.06
   2   1 -21    0.02    0.76
  -2  -1  21    0.31    0.86
  -2  -1  21   -0.00    0.92
  -2   1  22   18.10    3.00
  -2   1  22   16.75    3.21
   2   1 -22   16.00    3.54
  -2  -1  22   18.99    3.16
  -2  -1  22   17.07    3.27
  -2   1  23    3.11    1.24
   2   1 -23    3.09    1.77
  -2  -1  23    6.16    1.66
  -2  -1  23    5.05    1.70
   2  -1 -24   76.29    9.87
   2   1 -24   75.25   10.14
   2  -1 -25    2.79    1.55
   2   1 -25    3.98    1.87
   2  -1 -26  137.95   16.74
   2   1 -26  144.12   17.17
   2  -1 -31    2.88    2.21
   2  -1 -32   10.95    3.95
   2  -1 -33    0.20    2.02
   2  -1 -34    1.72    2.00
   2  -1 -35    0.00    1.62
   2  -1 -36   32.97    7.21
   2  -1 -37   -0.00    1.84
   2  -1 -38   -0.00    1.67
   2  -1 -39   -0.00    2.07
   2  -1 -40   10.95    4.28
   2  -1 -41   -0.00    1.60
   2  -1 -42    0.78    2.38
  -2   2   1   98.85   11.78
  -2   2   1   96.22   11.61
   2  -2  -1   99.61   11.60
   2  -2  -1  106.85   11.91
   2   2  -1  114.46   11.75
   2   2  -1   75.38   11.50
  -2  -2   1   92.66   11.26
  -2  -2   1   89.34   11.79
  -2   2   2 2136.56  207.52
  -2   2   2 2357.64  207.77
   2  -2  -2 2109.80  207.23
   2  -2  -2 2103.29  207.58
   2   2  -2 1912.41  206.94
   2   2  -2 1875.17  207.40
  -2  -2   2 2189.79  207.19
  -2  -2   2 1983.78  207.60
  -2   2   3 1218.56  115.84
  -2   2   3 1174.52  115.78
   2  -2  -3  990.95  115.25
   2  -2  -3 1340.69  116.23
   2   2  -3 1123.63  115.53
   2   2  -3 1054.63  115.86
  -2  -2   3 1223.47  115.56
  -2   2   4    0.00    1.19
  -2   2   4    2.06    1.45
   2  -2  -4    0.47    1.19
   2  -2  -4    1.94    1.50
   2   2  -4    0.38    1.10
  -2  -2   4    0.55    1.18
  -2   2   5  623.77   63.94
  -2   2   5  642.20   63.89
   2  -2  -5  587.45   63.70
   2  -2  -5  559.60   63.94
   2   2  -5  654.40   64.12
  -2  -2   5  673.69   64.05
  -2  -2   5  692.73   64.44
  -2   2   6  513.04   48.64
  -2   2   6  448.63   48.21
   2  -2  -6  488.78   48.43
   2  -2  -6  481.32   48.73
   2   2  -6  474.43   48.65
   2   2  -6  489.32   49.05
  -2  -2   6  405.40   48.27
  -2  -2   6  529.46   48.94
  -2   2   7    0.56    1.01
  -2   2   7    0.00    0.84
   2  -2  -7    2.86    1.25
   2  -2  -7   -0.00    1.02
   2   2  -7    0.24    0.88
   2   2  -7    0.27    1.13
  -2  -2   7   -0.00    1.06
  -2  -2   7    0.20    0.89
  -2   2   8  477.69   49.86
  -2   2   8  483.24   49.43
   2  -2  -8  509.43   49.95
   2  -2  -8  524.71   50.23
   2   2  -8  473.47   50.19
   2   2  -8  509.09   50.59
  -2  -2   8  479.03   50.06
  -2  -2   8  480.96   49.92
  -2   2   9   54.68    7.24
  -2   2   9   67.75    6.74
   2  -2  -9   63.02    7.38
   2  -2  -9   61.57    7.59
   2   2  -9   57.98    7.63
   2   2  -9   55.42    7.79
  -2  -2   9   65.58    7.72
  -2  -2   9   62.46    7.32
  -2   2  10    4.00    1.34
   2  -2 -10    2.61    1.12
   2  -2 -10    3.06    1.33
   2   2 -10    1.57    1.26
   2   2 -10    1.65    1.28
  -2  -2  10    4.58    1.53
  -2  -2  10    4.72    1.21
  -2   2  11  165.65   17.44
   2  -2 -11  144.71   17.18
   2  -2 -11  167.19   17.69
   2   2 -11  139.64   17.60
   2   2 -11  163.60   18.10
  -2  -2  11  167.40   17.81
  -2  -2  11  189.26   17.11
  -2   2  12  275.67   28.11
   2  -2 -12  272.51   27.95
   2  -2 -12  268.85   28.36
   2   2 -12  225.39   28.27
   2   2 -12  266.05   28.73
  -2  -2  12  264.79   28.45
  -2  -2  12  294.17   27.47
  -2   2  13  102.67   12.08
   2  -2 -13  117.67   12.07
   2  -2 -13  122.39   12.64
   2   2 -13  105.56   12.58
   2   2 -13   98.73   12.61
  -2  -2  13   98.38   12.40
  -2  -2  13  111.63   11.15
  -2   2  14  186.02   18.79
   2  -2 -14  159.73   18.43
   2  -2 -14  182.14   19.20
   2   2 -14  185.35   19.41
   2   2 -14  180.62   19.46
  -2  -2  14  167.30   19.04
  -2   2  15    0.72    1.03
   2  -2 -15    0.71    0.72
   2  -2 -15    0.72    1.10
   2   2 -15    1.45    1.20
   2   2 -15    0.13    0.75
  -2  -2  15    0.64    1.18
  -2   2  16    1.05    0.88
   2  -2 -16    1.29    0.90
   2  -2 -16    1.45    1.15
   2   2 -16    2.11    1.38
   2   2 -16    0.38    0.93
  -2  -2  16    1.22    1.08
  -2   2  17   27.25    3.85
   2  -2 -17   23.77    3.53
   2  -2 -17   31.60    4.57
   2   2 -17   21.27    4.28
   2   2 -17   16.39    3.83
  -2  -2  17   26.54    4.21
  -2   2  18  102.20   11.16
  -2   2  18  111.98   12.17
   2  -2 -18   81.28   11.44
   2   2 -18  100.38   12.22
   2   2 -18   81.09   11.61
  -2  -2  18  104.95   11.64
  -2   2  19   51.61    7.11
  -2   2  19   56.71    7.91
   2  -2 -19   53.51    7.84
   2   2 -19   65.82    8.56
   2   2 -19   62.30    8.31
  -2  -2  19   62.29    7.77
  -2   2  20    9.73    2.23
  -2   2  20    9.25    2.51
   2  -2 -20    9.85    2.69
   2   2 -20   10.34    2.98
   2   2 -20   13.43    3.14
  -2  -2  20    6.98    2.28
  -2   2  21   24.52    3.80
  -2   2  21   21.44    4.03
   2  -2 -21   15.80    4.03
   2   2 -21   21.41    4.49
   2   2 -21   24.53    4.53
  -2  -2  21   19.73    3.80
  -2   2  22   99.75   11.60
  -2   2  22   99.90   12.23
   2  -2 -22   93.51   12.48
   2   2 -22   86.92   12.65
   2   2 -22  100.91   12.81
  -2  -2  22  107.87   12.20
  -2   2  23   27.19    4.17
   2  -2 -23   16.66    4.36
   2   2 -23   35.42    6.01
   2   2 -23   24.17    4.90
   2   2 -24   92.11   12.55
   2   2 -24   87.21   12.08
   2   2 -25    0.34    1.40
   2  -2 -26   35.27    6.47
   2  -2 -27    5.47    2.45
   2  -2 -28   54.63    8.90
   2  -2 -29    1.34    2.16
   2  -2 -30   -0.00    2.24
   2  -2 -31    0.00    1.77
   2  -2 -32   11.58    4.09
   2  -2 -33    6.69    3.38
   2  -2 -34   21.64    5.67
   2  -2 -35    1.11    1.57
   2  -2 -36    2.82    2.81
   2  -2 -37   -0.00    2.53
   2  -2 -38    9.77    3.93
   2  -2 -39    4.63    2.87
   2  -2 -40    0.38    2.62
   2  -2 -41   -0.00    2.01
   2  -2 -42    3.81    3.13
  -2   3   1  208.86   21.91
  -2   3   1  139.23   21.07
   2  -3  -1  216.17   21.78
   2  -3  -1  216.50   22.24
   2   3  -1  183.44   21.38
   2   3  -1  216.45   22.47
  -2  -3   1  201.05   21.43
  -2  -3   1  176.93   21.89
  -2   3   2  279.09   34.40
  -2   3   2  376.56   35.34
   2  -3  -2  360.25   34.82
   2  -3  -2  287.89   34.73
   2   3  -2  350.27   34.85
   2   3  -2  330.86   35.30
  -2  -3   2  318.04   34.43
  -2  -3   2  313.39   35.11
  -2   3   3   21.19    4.12
  -2   3   3   12.74    3.51
   2  -3  -3   19.71    3.82
   2  -3  -3   20.26    4.18
   2   3  -3   23.18    4.15
   2   3  -3   19.67    4.32
  -2  -3   3   18.76    3.74
  -2  -3   3   20.15    4.39
  -2   3   4 1502.18  155.05
  -2   3   4 1533.61  155.22
   2  -3  -4 1683.15  155.18
   2  -3  -4 1694.77  155.90
   2   3  -4 1426.20  154.96
   2   3  -4 1273.72  155.05
  -2  -3   4 1646.70  155.16
  -2  -3   4 1669.15  155.88
  -2   3   5  146.62   17.21
  -2   3   5  159.22   17.42
   2  -3  -5  142.66   17.02
   2  -3  -5  125.92   17.22
   2   3  -5  167.46   17.66
   2   3  -5  157.98   17.96
  -2  -3   5  169.17   17.46
  -2   3   6  227.91   23.42
  -2   3   6  240.13   23.53
   2  -3  -6  201.76   23.06
   2  -3  -6  195.92   23.44
   2   3  -6  198.96   23.34
[truncated: 759,830 more chars]
