# Supplementary material for: LED-pump-X-ray-multiprobe crystallography for sub-second timescales
Source: Commun Chem. 2022 Aug 26;5:102. doi: 10.1038/s42004-022-00716-1 (PMC9814726; doi:10.1038/s42004-022-00716-1)
Supplement: Supplementary file 15 — Supplementary Data 6 [file 42004_2022_716_MOESM15_ESM.zip › 284K_0-8s/284K_0-4s_t2_excit.hkl]

  17   0  -2    0.50    3.11
  17  -1  -2    0.00    2.48
  17   1  -2   -0.00    2.50
  16   0  -1   -0.00    1.93
  16   0  -2    0.84    2.41
  16   0  -3    0.61    2.54
  16   0  -4   19.03    7.13
  16  -1  -1   -0.00    2.78
  16   1  -1    0.00    3.01
  16  -1  -2    2.13    3.73
  16   1  -2    6.36    4.58
  16  -1  -3   -0.00    1.81
  16   1  -3    0.00    2.43
  16  -1  -4    2.22    3.71
  16   1  -4   -0.00    1.47
  16  -2  -1   -0.00    3.37
  16  -2  -1   -0.00    3.01
  16   2  -1   -0.00    2.66
  16  -2  -2   -0.00    4.18
  16  -2  -2   -0.00    3.08
  16   2  -2   -0.00    2.89
  16  -2  -3   -0.00    2.63
  16   2  -3   -0.00    2.66
  16  -2  -4   -0.00    2.78
  16   2  -4   11.04    5.69
  16  -3  -1    1.95    3.51
  16  -3  -1    1.93    3.03
  16   3  -1    4.25    4.66
  16  -3  -2    2.80    3.68
  16   3  -2    0.10    1.98
  16  -3  -3    2.66    3.83
  16   3  -3    0.76    2.45
  16   3  -4   -0.00    2.67
  16  -4  -1   -0.00    2.33
  16   4  -1    2.01    2.80
  16  -4  -2    0.08    2.32
  16   4  -2    1.44    3.46
  16  -4  -3   -0.00    2.00
  16   4  -3    1.96    3.49
  16   4  -4    3.87    3.28
  16  -5  -1    0.50    3.90
  16   5  -1    7.67    4.92
  16  -5  -2    1.14    3.35
  16   5  -2    5.02    4.58
  16  -5  -3    4.00    3.55
  16   5  -3   -0.00    3.23
  16   5  -4   -0.00    2.27
 -16   6   1   -0.00    4.19
 -16   6   2   -0.00    4.06
  16   6  -2    1.19    3.42
  16  -6  -3    0.01    2.93
  16   6  -3   -0.00    2.91
  16   6  -4   -0.00    2.47
  15   0  -1    0.01    2.24
  15   0  -2    0.98    2.82
  15   0  -3   17.08    6.79
  15   0  -4   -1.65    3.50
  15   0  -5    3.51    4.53
  15   0  -6    1.66    3.62
  15  -1  -1    8.14    5.45
  15  -1  -1    1.80    3.62
  15   1  -1   14.33    6.27
  15  -1  -2    0.00    2.71
  15  -1  -2    3.76    4.42
  15   1  -2   -0.00    2.00
  15  -1  -3    1.15    2.72
  15  -1  -3    1.08    2.49
  15   1  -3   -0.00    2.18
  15  -1  -4    1.12    3.50
  15  -1  -4    0.86    3.00
  15   1  -4   -0.00    2.73
  15  -1  -5    9.10    5.23
  15  -1  -5    3.81    3.88
  15   1  -5   15.78    6.45
  15  -1  -6   -0.00    2.76
  15  -1  -6    2.73    2.84
  15   1  -6    1.51    3.04
  15  -1  -7   11.87    5.85
  15  -1  -8    1.07    3.11
  15  -1  -9   -0.00    2.39
  15  -1 -10    0.75    2.68
  15  -1 -11    6.36    3.75
  15  -2  -1   -0.00    2.60
  15  -2  -1   -0.00    3.05
  15   2  -1   -0.00    2.74
  15  -2  -2   -0.00    2.63
  15  -2  -2    0.33    2.01
  15   2  -2    0.00    2.36
  15  -2  -3    8.79    5.11
  15  -2  -3    6.87    4.79
  15   2  -3   14.37    6.26
  15  -2  -4   -0.00    2.63
  15  -2  -4    5.69    4.33
  15   2  -4    4.18    4.18
  15  -2  -5    7.55    4.62
  15  -2  -5    0.27    2.81
  15   2  -5    0.94    3.13
  15  -2  -6    2.24    3.71
  15   2  -6   -0.00    2.78
  15  -2  -7   10.59    5.26
  15  -2  -8    3.71    3.22
  15  -2  -9    3.76    4.25
  15  -2 -10   15.23    6.09
  15  -2 -11   -0.00    2.86
  15  -2 -12    3.10    2.96
  15  -3  -1    4.67    4.27
  15  -3  -1    2.06    4.01
  15   3  -1    1.40    2.84
  15  -3  -2    0.20    2.21
  15  -3  -2    0.75    2.93
  15   3  -2   -0.00    2.67
  15  -3  -3   -0.00    2.45
  15  -3  -3   -0.00    2.62
  15   3  -3    0.42    2.70
  15  -3  -4    5.50    4.09
  15  -3  -4    1.87    2.83
  15   3  -4    0.25    2.46
  15  -3  -5    3.24    4.04
  15  -3  -5    7.61    4.54
  15   3  -5    7.09    4.70
  15  -3  -6    1.53    3.10
  15   3  -6    0.62    2.08
  15  -3  -7    2.93    3.74
  15  -3  -8    3.54    3.58
  15  -3  -9    0.00    2.09
  15  -3 -10   -0.00    3.28
  15  -3 -11    9.21    4.35
  15  -4  -1   -0.00    3.97
  15  -4  -1   -0.00    2.28
  15   4  -1   -0.00    2.25
  15  -4  -2    4.65    3.78
  15  -4  -2    3.52    3.93
  15   4  -2    2.21    3.41
  15  -4  -3    0.86    3.06
  15  -4  -3    0.96    3.23
  15   4  -3    1.73    3.04
  15  -4  -4    5.06    3.75
  15  -4  -4    0.00    2.69
  15   4  -4    7.76    4.58
  15  -4  -5    5.19    3.81
  15  -4  -5    1.67    2.95
  15   4  -5    0.56    2.79
  15  -4  -6   -0.00    1.93
  15   4  -6    0.36    2.99
  15  -4  -7    0.21    2.53
  15  -4  -8    2.40    3.04
  15  -4  -9    5.13    3.85
  15  -4 -10    0.51    2.35
 -15   5   1   -0.00    3.58
  15  -5  -1   -0.00    2.92
  15   5  -1    4.04    3.84
 -15   5   2    6.75    5.83
  15  -5  -2   -0.00    2.78
  15  -5  -2    0.00    3.16
  15   5  -2   -0.00    2.98
 -15   5   3   -0.00    2.51
  15  -5  -3   -0.00    2.61
  15  -5  -3    7.20    4.79
  15   5  -3   -0.00    2.26
 -15   5   4    5.75    6.09
  15  -5  -4    3.30    3.67
  15  -5  -4    5.80    4.44
  15   5  -4   -0.00    2.00
  15  -5  -5    1.81    3.93
  15  -5  -5    0.39    3.18
  15   5  -5    2.78    3.60
  15  -5  -6    1.31    3.25
  15   5  -6    4.08    3.95
  15  -5  -7    2.16    3.30
  15  -5  -8    3.64    3.23
 -15   6   1   -0.00    4.12
  15  -6  -1   -0.00    2.72
  15   6  -1    1.49    3.17
 -15   6   2    2.23    4.47
  15  -6  -2    3.79    4.49
  15   6  -2   -0.00    3.86
 -15   6   3    4.44    5.34
  15  -6  -3   -0.00    2.74
  15   6  -3    6.18    5.02
 -15   6   4    0.03    4.19
  15  -6  -4    0.00    3.30
  15   6  -4    3.87    4.38
  15  -6  -5   -0.00    3.34
  15   6  -5   -0.00    2.80
  15   6  -6    0.00    2.75
 -15   7   1   17.61    9.58
  15  -7  -1    3.29    4.21
  15   7  -1    5.75    4.33
 -15   7   2   -0.00    3.75
  15  -7  -2    3.03    4.32
  15   7  -2    0.06    3.38
 -15   7   3    3.27    5.11
  15   7  -3   -0.00    3.43
  15   7  -4    2.70    3.79
  15   7  -5    0.19    3.82
  15   7  -6    0.00    3.18
 -15   8   1    0.00    5.53
  15   8  -1    3.61    3.93
 -15   8   2    0.77    4.58
  15   8  -2   -0.00    3.50
 -15   8   3   -0.00    4.39
  15   8  -3    0.47    3.32
  15   8  -4   -0.00    3.06
  15   8  -5    3.78    4.21
  15   8  -6   -0.00    2.89
 -15   9   2    0.46    5.17
 -15   9   3    3.78    5.13
  15   9  -5    2.01    3.21
  15   9  -6    0.14    2.70
  14   0  -1   -0.00    2.37
  14   0  -2   11.81    5.83
  14   0  -3    2.54    3.57
  14   0  -4    8.43    5.36
  14   0  -5    1.12    2.65
  14   0  -6    7.15    4.71
  14   0  -7    0.27    2.88
  14  -1  -1   -0.00    3.61
  14  -1  -1   -1.48    3.01
  14   1  -1    0.00    3.12
  14  -1  -2   -0.00    2.68
  14  -1  -2   -2.88    3.63
  14   1  -2    2.18    3.07
  14  -1  -3   -0.00    2.57
  14  -1  -3   -0.00    2.38
  14   1  -3    0.77    2.20
  14  -1  -4   -0.00    2.68
  14  -1  -4   -0.00    2.04
  14   1  -4    6.51    4.02
  14  -1  -5   -0.00    2.34
  14  -1  -5   -0.00    2.20
  14   1  -5   -0.00    1.40
  14  -1  -6   13.20    6.21
  14  -1  -6    1.81    3.25
  14   1  -6   10.51    5.19
  14  -1  -7    0.69    1.81
  14  -1  -7    1.73    3.50
  14   1  -7    4.84    3.75
  14  -1  -8    1.93    2.53
  14   1  -8   -0.00    2.49
  14  -1  -9    4.64    3.40
  14  -1 -10   10.48    4.87
  14  -1 -11   -0.00    2.31
  14  -1 -12    1.69    2.23
  14  -1 -13    6.70    3.55
  14  -1 -14   13.44    5.25
  14  -1 -15    1.85    1.98
  14  -1 -16    1.09    2.51
  14  -1 -17    1.34    2.21
  14  -2  -1   -0.00    3.38
  14  -2  -1   -0.00    2.46
  14   2  -1   -0.00    1.80
  14  -2  -2   21.23    7.34
  14  -2  -2    7.04    5.06
  14   2  -2   24.38    7.74
  14  -2  -3   -0.00    2.99
  14  -2  -3    6.56    4.03
  14   2  -3    1.37    3.11
  14  -2  -4    2.28    3.02
  14  -2  -4    2.81    3.36
  14   2  -4    3.63    3.26
  14  -2  -5    4.71    4.34
  14  -2  -5    3.50    3.09
  14   2  -5    0.87    3.02
  14  -2  -6    3.68    3.63
  14  -2  -6    8.27    4.58
  14   2  -6   15.12    6.23
  14  -2  -7    0.00    2.48
  14  -2  -7    2.37    2.67
  14   2  -7    0.61    2.21
  14  -2  -8    5.33    4.14
  14   2  -8    1.52    2.41
  14  -2  -9   -0.00    2.98
  14  -2 -10   -0.00    1.31
  14  -2 -11   -0.00    2.84
  14  -2 -12    8.32    4.31
  14  -2 -13    2.51    2.73
  14  -2 -14    7.03    4.18
  14  -2 -15   -0.00    2.77
  14  -2 -16    0.00    2.93
  14  -2 -17    0.00    2.09
  14  -2 -18    4.37    4.14
  14  -2 -19    2.70    2.18
  14  -2 -20    0.74    2.30
  14  -3  -1   -0.00    2.58
  14  -3  -1    6.12    4.55
  14   3  -1    2.85    2.96
  14  -3  -2    1.78    2.92
  14  -3  -2   -0.00    2.05
  14   3  -2   -0.00    2.31
  14  -3  -3   -0.00    3.01
  14  -3  -3   -0.00    2.01
  14   3  -3   -0.00    2.77
  14  -3  -4    3.04    2.92
  14  -3  -4    0.23    2.75
  14   3  -4    3.55    3.43
  14  -3  -5    2.62    3.19
  14  -3  -5    4.08    3.90
  14   3  -5    2.67    3.26
  14  -3  -6   10.01    5.28
  14  -3  -6    6.95    4.57
  14   3  -6   29.83    8.32
  14  -3  -7    3.54    3.78
  14  -3  -7    0.65    2.38
  14   3  -7   -0.00    1.88
  14  -3  -8    1.42    2.94
  14   3  -8   -0.00    1.98
  14  -3  -9   -0.00    3.02
  14  -3 -10    5.80    4.34
  14  -3 -11    0.00    2.31
  14  -3 -12   -0.00    2.69
  14  -3 -13   -0.00    2.60
  14  -3 -14    3.11    3.26
  14  -3 -15    2.69    2.78
  14  -3 -16    5.12    3.82
  14  -3 -17    0.06    1.92
  14  -3 -18   -0.00    2.00
  14  -3 -19    0.36    2.58
 -14   4   1    5.25    5.15
  14  -4  -1   -0.00    3.18
  14  -4  -1   10.12    6.06
  14   4  -1    0.83    2.77
 -14   4   2    3.55    5.12
  14  -4  -2    0.23    2.70
  14  -4  -2    1.93    3.04
  14   4  -2   -0.00    3.05
 -14   4   3   -3.63    5.18
  14  -4  -3    0.60    2.73
  14  -4  -3    0.96    2.79
  14   4  -3   -0.00    1.65
  14  -4  -4    3.21    4.13
  14  -4  -4   -0.00    1.92
  14   4  -4    5.11    3.60
  14  -4  -5    0.00    2.82
  14  -4  -5   -0.00    2.87
  14   4  -5    6.72    4.11
  14  -4  -6    4.18    3.11
  14  -4  -6    1.88    3.04
  14   4  -6    0.38    2.46
  14  -4  -7    2.04    2.71
  14  -4  -7   -0.00    3.08
  14   4  -7   -0.00    3.07
  14  -4  -8    0.00    3.26
  14   4  -8    0.48    2.89
  14  -4  -9    7.66    4.21
  14  -4 -10    2.41    2.98
  14  -4 -11   -0.00    2.20
  14  -4 -12    3.67    3.47
  14  -4 -13   13.18    5.62
  14  -4 -14   10.41    5.21
  14  -4 -15   -0.00    1.81
  14  -4 -16    4.45    3.95
  14  -4 -17    0.42    2.65
  14  -4 -18    0.89    2.78
 -14   5   1   10.74    7.07
  14  -5  -1    4.63    4.62
  14   5  -1    3.83    3.99
 -14   5   2    0.25    3.50
  14  -5  -2    0.00    2.89
  14   5  -2   -0.00    2.60
 -14   5   3   -0.00    2.12
  14  -5  -3   -0.00    2.94
  14   5  -3    4.28    4.05
 -14   5   4   -0.00    3.46
  14  -5  -4    1.94    2.63
  14   5  -4    4.00    3.60
 -14   5   5    3.61    5.13
  14  -5  -5    6.56    5.02
  14   5  -5    4.56    4.39
 -14   5   6    1.14    4.06
  14  -5  -6    2.23    3.05
  14   5  -6    8.10    4.88
  14  -5  -7   -0.00    1.68
  14   5  -7    0.49    2.66
  14  -5  -8   -0.00    2.31
  14   5  -8    1.43    3.51
  14  -5  -9    4.74    4.91
  14  -5 -10   11.46    5.51
  14  -5 -11    0.28    2.10
  14  -5 -12   11.17    5.09
  14  -5 -13    1.49    3.02
  14  -5 -14   -0.00    1.87
  14  -5 -15    6.65    4.25
  14  -5 -16    8.01    4.21
 -14   6   1    5.54    5.65
  14  -6  -1    0.99    3.11
  14   6  -1   -0.00    3.19
 -14   6   2   -0.00    5.79
  14  -6  -2   10.27    5.55
  14   6  -2    5.69    4.43
 -14   6   3    2.55    4.29
  14  -6  -3    7.40    4.88
  14   6  -3    0.00    2.95
 -14   6   4   24.27    9.81
  14  -6  -4    0.02    3.40
  14   6  -4    2.89    3.96
 -14   6   5    1.48    4.35
  14  -6  -5   -0.00    2.63
  14   6  -5    2.16    3.76
 -14   6   6    5.78    6.52
  14  -6  -6    3.24    4.01
  14   6  -6   -0.00    2.71
  14  -6  -7    7.05    4.54
  14   6  -7    1.50    2.90
  14  -6  -8   -0.00    2.29
  14   6  -8   -0.00    2.32
  14  -6  -9    0.00    2.33
  14  -6 -10   -0.00    2.50
  14  -6 -11    0.00    2.56
  14  -6 -12   -0.00    3.61
  14  -6 -13    0.24    2.36
  14  -6 -14    2.11    2.69
 -14   7   1    4.35    4.76
  14  -7  -1    0.00    2.69
  14   7  -1   -0.00    4.08
 -14   7   2    1.03    5.22
  14  -7  -2    0.98    3.80
  14   7  -2    2.29    3.36
 -14   7   3   -0.00    5.93
  14  -7  -3   -0.00    3.48
  14   7  -3   -0.00    2.33
 -14   7   4    3.91    5.76
  14  -7  -4   -0.00    2.22
  14   7  -4    3.22    4.24
 -14   7   5   12.00    7.41
  14  -7  -5    6.29    4.69
  14   7  -5   13.85    6.08
  14  -7  -6    3.16    3.59
  14   7  -6    1.89    3.07
  14  -7  -7   -0.00    2.47
  14   7  -7    1.62    3.40
  14  -7  -8   -0.00    3.12
  14   7  -8   -0.00    2.30
  14  -7  -9    2.27    3.70
  14  -7 -10    2.09    3.20
  14  -7 -11    2.56    3.96
 -14   8   1    9.78    7.47
  14  -8  -1    0.00    3.10
  14   8  -1    8.41    5.32
 -14   8   2    1.61    4.81
  14  -8  -2    0.48    2.32
  14   8  -2    3.79    3.81
 -14   8   3    0.27    5.71
  14  -8  -3   -0.00    2.88
  14   8  -3    6.84    5.40
 -14   8   4   -0.00    5.01
  14  -8  -4    4.04    4.23
  14   8  -4    0.00    3.10
 -14   8   5   -0.00    3.35
  14  -8  -5    0.36    3.12
  14   8  -5    1.00    4.05
  14  -8  -6   -0.00    3.25
  14   8  -6    2.09    3.05
  14  -8  -7    0.53    2.83
  14   8  -7   -0.00    2.98
  14  -8  -8   -0.00    2.75
 -14   9   1    1.07    4.26
  14  -9  -1    1.97    2.98
  14   9  -1    0.28    2.41
 -14   9   2    0.90    3.91
  14  -9  -2    1.46    3.35
  14   9  -2   -0.00    3.07
 -14   9   3   -0.00    1.94
  14  -9  -3    1.74    2.90
  14   9  -3    0.94    2.35
 -14   9   4   -0.00    4.65
  14  -9  -4    3.17    3.89
  14   9  -4    3.30    3.64
 -14   9   5   -0.00    3.58
  14  -9  -5    4.61    4.23
  14   9  -5    1.69    3.09
  14   9  -6   -0.00    3.20
  14   9  -7    1.05    3.30
 -14  10   1   -0.00    3.04
  14 -10  -1   -0.00    3.11
 -14  10   2   -0.00    3.09
  14  10  -2   -0.00    4.11
 -14  10   3    2.65    4.99
  14  10  -3    2.71    3.57
 -14  10   4   -0.00    4.74
  14  10  -4    0.17    2.11
  14  10  -5   -0.00    3.56
  14  10  -6    1.25    3.59
  14  10  -7    4.26    4.16
 -14  11   3    1.95    3.38
 -14  11   4   10.70    7.10
  14  11  -7   -0.00    1.99
  13   0  -1   42.63   10.30
  13   0  -2   -0.00    2.92
  13   0  -3    2.14    3.62
  13   0  -4   -0.00    1.63
  13   0  -5    6.58    3.99
  13   0  -6    0.70    1.86
  13   0  -7   13.08    5.51
  13   0  -8   -0.00    2.28
  13   0  -9    1.52    2.54
  13  -1  -1    5.64    4.28
  13  -1  -1    0.87    2.83
  13   1  -1   12.19    5.68
  13  -1  -2    4.80    4.11
  13  -1  -2    1.63    2.94
  13   1  -2   -0.00    2.38
  13  -1  -3    7.13    4.20
  13  -1  -3   -0.00    2.22
  13   1  -3    3.69    3.33
  13  -1  -4    2.64    2.86
  13  -1  -4   -0.00    2.14
  13   1  -4   -0.00    2.21
  13  -1  -5   49.04   10.85
  13  -1  -5   42.79   10.15
  13   1  -5   42.46   10.20
  13  -1  -6   -0.00    2.67
  13  -1  -6    9.14    4.74
  13   1  -6    3.09    3.37
  13  -1  -7   -0.00    2.42
  13  -1  -7    3.06    3.29
  13   1  -7    3.26    3.22
  13  -1  -8   -0.00    1.68
  13  -1  -8    2.56    2.77
  13   1  -8   -0.00    2.54
  13  -1  -9   10.97    5.17
  13  -1  -9   18.46    6.14
  13   1  -9   23.30    6.97
  13  -1 -10    6.41    3.74
  13  -1 -11    5.72    3.31
  13  -1 -12    0.00    2.29
  13  -1 -13    6.58    3.47
  13  -1 -14   -0.00    2.45
  13  -1 -15   13.26    4.99
  13  -1 -16    1.21    2.32
  13  -1 -17   -0.00    2.11
  13  -1 -18   -0.00    1.40
  13  -1 -19    6.97    3.65
  13  -1 -20    0.55    1.87
  13  -2  -1    9.75    5.67
  13  -2  -1   22.02    7.46
  13   2  -1   25.81    7.63
  13  -2  -2   -0.00    2.49
  13  -2  -2   -0.00    1.87
  13   2  -2    1.35    2.53
  13  -2  -3    3.63    3.14
  13  -2  -3    3.41    3.94
  13   2  -3    7.52    4.33
  13  -2  -4    4.00    3.83
  13  -2  -4   -0.00    2.65
  13   2  -4    7.53    4.49
  13  -2  -5    0.87    2.35
  13  -2  -5    0.00    2.47
  13   2  -5    2.23    2.78
  13  -2  -6    0.80    2.37
  13  -2  -6    5.01    3.94
  13   2  -6    0.00    2.63
  13  -2  -7   24.31    7.26
  13  -2  -7    9.65    5.27
  13   2  -7   22.66    7.02
  13  -2  -8    1.64    2.75
  13  -2  -8    2.85    3.58
  13   2  -8   -0.00    1.77
  13  -2  -9    0.48    2.27
  13  -2  -9    0.91    1.82
  13   2  -9    6.65    3.98
  13  -2 -10    2.23    2.53
  13  -2 -11   32.81    8.38
  13  -2 -12    1.38    2.35
  13  -2 -13    3.02    2.81
  13  -2 -14    2.46    2.77
  13  -2 -15    5.50    3.38
  13  -2 -16    1.69    1.94
  13  -2 -17    4.47    3.28
  13  -2 -18    0.69    2.34
  13  -2 -19    2.71    2.42
  13  -2 -20   -0.00    2.05
  13  -2 -21    4.07    3.02
  13  -2 -22    2.51    2.52
  13  -2 -23    6.04    3.24
  13  -2 -24   -0.00    1.84
  13  -2 -25    1.00    2.24
  13  -2 -26   -0.00    1.72
  13  -3  -1    2.86    3.45
  13  -3  -1    1.83    3.27
  13   3  -1    1.23    2.96
  13  -3  -2   -0.00    2.55
  13  -3  -2   -0.00    2.96
  13   3  -2    0.19    1.68
  13  -3  -3    1.45    3.00
  13  -3  -3    2.52    3.47
  13   3  -3    7.09    4.83
  13  -3  -4    2.43    2.84
  13  -3  -4    0.00    3.15
  13   3  -4    1.13    2.61
  13  -3  -5    3.36    4.20
  13  -3  -5   11.89    5.35
  13   3  -5    5.84    4.15
  13  -3  -6    3.00    3.16
  13  -3  -6    0.27    3.17
  13   3  -6    0.86    3.09
  13  -3  -7    1.71    2.81
  13  -3  -7    1.53    2.15
  13   3  -7   -0.00    2.30
  13  -3  -8    0.08    2.28
  13  -3  -8   -0.00    3.21
  13   3  -8    0.82    1.84
  13  -3  -9   17.14    5.81
  13  -3  -9    3.37    3.61
  13   3  -9   13.75    5.57
  13  -3 -10    4.76    3.84
  13  -3 -11    9.85    4.77
  13  -3 -12   -0.00    1.59
  13  -3 -13    8.49    4.26
  13  -3 -14    1.51    2.84
  13  -3 -15    9.10    4.70
  13  -3 -16    1.10    2.49
  13  -3 -17   -0.00    1.64
  13  -3 -18    2.10    2.86
  13  -3 -19    3.70    3.03
  13  -3 -20    2.24    2.57
  13  -3 -21   -0.00    1.74
  13  -3 -22    0.45    1.61
  13  -3 -23    3.22    2.44
  13  -3 -24   -0.00    1.45
  13  -3 -25    4.01    2.85
  13  -3 -26   -0.00    1.31
 -13   4   1    1.41    4.03
  13  -4  -1    8.19    4.76
  13   4  -1   12.72    5.37
 -13   4   2   13.54    7.70
  13  -4  -2   -0.00    1.85
  13   4  -2    6.22    4.12
 -13   4   3   -0.00    3.20
  13  -4  -3    2.80    3.29
  13   4  -3    9.00    4.81
 -13   4   4   -0.00    3.12
  13  -4  -4    5.43    4.17
  13   4  -4   -0.00    1.46
 -13   4   5   -0.00    3.01
  13  -4  -5   -0.00    2.95
  13   4  -5   -0.00    1.54
 -13   4   6   12.17    6.80
  13  -4  -6    1.67    2.96
  13   4  -6    2.19    3.25
 -13   4   7    6.03    5.18
  13  -4  -7   14.19    5.69
  13   4  -7   11.21    5.37
 -13   4   8    9.39    6.16
  13  -4  -8    0.00    3.19
  13   4  -8    1.56    2.64
  13  -4  -9    0.06    1.79
  13   4  -9    1.68    2.88
  13  -4 -10   -0.00    2.45
  13  -4 -11    6.37    4.40
  13  -4 -12    4.79    3.48
  13  -4 -13    2.27    3.12
  13  -4 -14   -0.00    2.24
  13  -4 -15    0.97    2.40
  13  -4 -16   -0.00    2.60
  13  -4 -17    2.12    2.69
  13  -4 -18    0.99    2.16
  13  -4 -19   -0.00    1.34
  13  -4 -20   -0.00    2.40
  13  -4 -21    2.27    2.77
  13  -4 -22   -0.00    1.80
  13  -4 -23    4.96    2.87
  13  -4 -24   -0.00    2.03
 -13   5   1    0.00    4.91
  13  -5  -1    5.54    4.71
  13   5  -1    6.01    4.72
 -13   5   2    6.90    6.52
  13  -5  -2    3.68    4.08
  13   5  -2    3.85    3.82
 -13   5   3    4.66    5.54
  13  -5  -3    6.79    4.52
  13   5  -3   -0.00    1.73
 -13   5   4    5.56    5.67
  13  -5  -4    4.51    4.37
  13   5  -4    0.46    2.78
 -13   5   5   12.94    7.52
  13  -5  -5    5.44    4.64
  13   5  -5   -0.00    2.68
 -13   5   6   -0.00    3.31
  13  -5  -6    0.53    2.69
  13   5  -6   -0.00    2.27
 -13   5   7   -0.00    3.18
  13  -5  -7   -0.00    2.40
  13   5  -7    1.68    3.45
 -13   5   8    1.89    3.54
  13  -5  -8   10.09    5.17
  13   5  -8    0.04    2.34
  13  -5  -9    7.53    4.46
  13   5  -9    8.32    5.02
  13  -5 -10    2.98    3.31
  13  -5 -11    2.29    2.80
  13  -5 -12   -0.00    3.50
  13  -5 -13   -0.00    1.93
  13  -5 -14    0.00    2.76
  13  -5 -15    9.38    5.08
  13  -5 -16    0.90    2.33
  13  -5 -17   -0.00    2.14
  13  -5 -18    0.37    1.69
  13  -5 -19    4.47    3.43
  13  -5 -20    0.55    2.14
  13  -5 -21    3.01    3.27
  13  -5 -22   -0.00    1.42
  13  -5 -23   -0.00    1.57
 -13   6   1    1.05    3.41
  13  -6  -1   -0.00    2.89
  13   6  -1    4.97    4.11
 -13   6   2    0.00    4.20
  13  -6  -2    1.38    3.69
  13   6  -2   -0.00    3.15
 -13   6   3    2.81    3.88
  13  -6  -3   -0.00    2.30
  13   6  -3    7.00    4.36
 -13   6   4   -0.00    3.47
  13  -6  -4   -0.00    2.76
  13   6  -4    4.68    3.84
 -13   6   5   -0.00    2.65
  13  -6  -5   -0.00    2.92
  13   6  -5   -0.00    2.54
 -13   6   6    3.54    5.69
  13  -6  -6    4.15    3.86
  13   6  -6   14.22    6.08
 -13   6   7    1.92    3.85
  13  -6  -7    1.56    2.39
  13   6  -7    4.05    4.01
  13  -6  -8    4.54    3.91
  13   6  -8   14.51    6.34
  13  -6  -9    0.00    2.27
  13   6  -9    3.77    4.17
  13  -6 -10   -0.00    2.55
  13  -6 -11    7.52    4.60
  13  -6 -12    7.84    4.73
  13  -6 -13    2.20    3.25
  13  -6 -14   -0.00    3.38
  13  -6 -15    1.44    1.64
  13  -6 -16    0.33    2.50
  13  -6 -17    6.62    3.57
  13  -6 -18   -0.00    2.20
  13  -6 -19    1.83    2.16
  13  -6 -20    2.02    2.63
 -13   7   1   -0.00    4.13
  13  -7  -1   -0.00    2.81
  13   7  -1   -0.00    2.74
 -13   7   2    5.50    6.35
  13  -7  -2    2.45    3.70
  13   7  -2   -0.64    2.70
 -13   7   3   -0.00    5.49
  13  -7  -3    3.54    3.80
  13   7  -3    2.47    3.62
 -13   7   4    5.93    6.23
  13  -7  -4   15.05    6.62
  13   7  -4   14.21    6.33
 -13   7   5    9.88    6.35
  13  -7  -5    3.14    3.57
  13   7  -5   12.28    6.22
 -13   7   6    9.22    6.65
  13  -7  -6    1.31    2.62
  13   7  -6    0.00    2.63
 -13   7   7    1.05    3.96
  13  -7  -7    0.00    2.70
  13   7  -7    0.50    2.28
  13  -7  -8   -0.00    2.98
  13   7  -8    2.15    3.22
  13  -7  -9    3.44    3.34
  13   7  -9    1.13    3.07
  13  -7 -10   10.51    5.54
  13  -7 -11    1.52    3.12
  13  -7 -12    1.53    2.54
  13  -7 -13    0.77    2.32
  13  -7 -14   -0.00    2.61
  13  -7 -15    0.00    2.25
  13  -7 -16   -0.00    1.76
  13  -7 -17    0.31    2.84
  13  -7 -18    2.90    3.02
 -13   8   1   12.60    7.43
  13  -8  -1    2.80    3.75
  13   8  -1    1.17    4.09
 -13   8   2    9.77    6.79
  13  -8  -2   10.41    6.20
  13   8  -2    5.55    4.65
 -13   8   3    0.06    3.42
  13  -8  -3    0.60    2.46
  13   8  -3    0.31    2.44
 -13   8   4    9.84    6.20
  13  -8  -4    6.63    4.38
  13   8  -4    6.33    5.23
 -13   8   5    0.87    3.45
  13  -8  -5    1.61    3.33
  13   8  -5    7.39    4.79
 -13   8   6    7.93    6.09
  13  -8  -6   14.93    6.46
  13   8  -6    3.08    3.26
 -13   8   7   -0.00    3.05
  13  -8  -7    1.47    2.62
  13   8  -7    0.53    2.64
  13  -8  -8    3.90    3.67
  13   8  -8    8.94    5.28
  13  -8  -9   -0.00    2.36
  13   8  -9   -0.00    2.29
  13  -8 -10    2.88    3.15
  13  -8 -11   -0.00    2.36
  13  -8 -12    0.00    3.85
  13  -8 -13   -0.00    0.98
  13  -8 -14    1.26    2.41
  13  -8 -15    2.10    2.66
 -13   9   1   -0.00    3.50
  13  -9  -1   -0.00    3.23
  13   9  -1    0.10    2.69
 -13   9   2   -0.00    4.43
  13  -9  -2    0.67    3.18
  13   9  -2   -0.00    2.21
 -13   9   3    4.03    4.80
  13  -9  -3    7.39    4.84
  13   9  -3    0.90    2.51
 -13   9   4    9.07    7.29
  13  -9  -4   -0.00    3.11
  13   9  -4    8.67    5.32
 -13   9   5   -0.00    4.89
  13  -9  -5    0.71    3.49
  13   9  -5    0.08    2.53
 -13   9   6    0.33    2.10
  13  -9  -6    0.14    2.21
  13   9  -6    5.26    4.02
  13  -9  -7    3.29    3.94
  13   9  -7    3.05    4.13
  13  -9  -8    4.73    3.50
  13   9  -8    4.13    3.73
  13  -9  -9   -0.00    3.25
  13   9  -9   -0.00    2.45
  13  -9 -10    9.58    5.90
  13  -9 -11    0.00    2.31
  13  -9 -12    2.69    3.72
 -13  10   1    4.66    5.69
  13 -10  -1    2.45    3.42
  13  10  -1    2.68    3.10
 -13  10   2    2.96    5.30
  13 -10  -2    4.19    4.38
  13  10  -2    5.32    4.31
 -13  10   3   -0.00    3.75
  13 -10  -3    1.44    3.33
  13  10  -3   -0.00    1.23
 -13  10   4   -0.00    4.54
  13 -10  -4    2.36    3.67
  13  10  -4    4.62    4.26
 -13  10   5    8.39    6.06
  13 -10  -5    0.14    3.37
  13  10  -5    1.54    2.58
 -13  10   6    3.71    4.80
  13 -10  -6    5.89    4.42
  13  10  -6    0.00    3.04
  13 -10  -7    0.00    2.47
  13  10  -7   -0.00    4.09
  13 -10  -8    4.46    4.25
  13  10  -8    0.00    3.13
  13 -10  -9   -0.00    2.31
  13  10  -9   -0.00    2.88
 -13  11   1    0.28    4.13
  13 -11  -1   -0.00    2.75
  13  11  -1    1.94    3.09
 -13  11   2   -0.00    4.76
  13 -11  -2   -0.00    3.61
  13  11  -2    1.51    2.93
 -13  11   3   -0.00    4.06
  13 -11  -3    2.54    3.77
  13  11  -3   -0.00    2.59
 -13  11   4    0.09    3.55
  13 -11  -4    1.37    3.75
  13  11  -4    4.49    3.92
 -13  11   5    0.14    2.40
  13 -11  -5   -0.00    3.06
  13  11  -5    1.86    3.31
  13  11  -6    6.88    5.01
  13  11  -7   -0.00    2.71
  13  11  -8    4.07    3.84
  13  11  -9   -0.00    1.78
 -13  12   1   -0.00    4.41
 -13  12   2    5.26    6.43
 -13  12   3    2.47    4.45
 -13  12   4   -0.00    4.26
 -13  12   5    3.36    4.75
  13  12  -5    0.00    3.94
  13  12  -6    2.75    4.68
  13  12  -7   -0.00    2.03
  13  12  -8   -0.00    2.83
  13  12  -9    2.08    3.91
  12   0  -1   -0.00    1.94
  12   0  -1   -0.00    2.82
  12   0  -2   18.89    6.62
  12   0  -2    8.23    4.72
  12   0  -3    1.64    2.48
  12   0  -3   -0.00    2.20
  12   0  -4    0.62    2.51
  12   0  -4    1.63    2.88
  12   0  -5   -0.00    2.93
  12   0  -5   -0.00    2.94
  12   0  -6   38.62    9.25
  12   0  -6   43.54    9.97
  12   0  -7   -0.00    2.72
  12   0  -7   -0.00    2.08
  12   0  -8   -0.00    2.69
  12   0  -8   -0.00    2.20
  12   0  -9    0.00    1.78
  12   0  -9    1.67    2.62
  12   0 -10   38.30    8.54
  12   0 -10   18.38    6.64
  12   0 -11   -0.00    1.93
  12   0 -12   25.46    6.94
  12   0 -13   -0.00    1.81
  12   0 -14   -0.00    2.37
  12  -1  -1    0.63    2.64
  12  -1  -1    0.09    2.26
  12   1  -1   -0.00    1.67
  12  -1  -2   24.37    7.57
  12  -1  -2   35.38    9.12
  12   1  -2   31.61    8.40
  12  -1  -3   -0.00    2.20
  12  -1  -3    1.60    2.53
  12   1  -3    3.62    3.22
  12  -1  -4   23.89    7.64
  12  -1  -4   38.10    9.36
  12   1  -4   48.42   10.07
  12  -1  -5    2.04    2.86
  12  -1  -5    2.10    2.67
  12   1  -5   -0.00    2.79
  12  -1  -6    2.04    2.46
  12  -1  -6   -0.00    2.43
  12   1  -6    1.13    2.04
  12  -1  -7    3.71    3.45
  12  -1  -7    0.00    2.56
  12   1  -7   -0.00    2.38
  12  -1  -8   44.56    9.67
  12  -1  -8   46.16    9.84
  12   1  -8   36.28    9.03
  12  -1  -9    0.79    2.83
  12  -1  -9    1.28    2.54
  12   1  -9    1.11    2.14
  12  -1 -10   17.42    5.79
  12  -1 -10   11.35    4.91
  12   1 -10   14.69    5.46
  12  -1 -11   -0.00    1.72
  12  -1 -12    7.52    3.70
  12  -1 -13    0.48    1.80
  12  -1 -14   29.87    7.50
  12  -1 -15    0.65    1.66
  12  -1 -16   -0.00    1.69
  12  -1 -17   -0.00    1.57
  12  -1 -18    9.43    3.87
  12  -1 -19    2.21    2.05
  12  -1 -20   10.65    4.08
  12  -1 -21   -0.00    1.37
  12  -1 -22   -0.00    1.23
  12  -1 -23    1.26    1.86
  12  -2  -1    0.74    3.06
  12  -2  -1    1.36    2.82
  12   2  -1   12.25    5.01
  12  -2  -2   21.92    7.03
  12  -2  -2   17.51    6.50
  12   2  -2   18.32    6.41
  12  -2  -3    1.41    2.82
  12  -2  -3    1.67    2.41
  12   2  -3    4.03    3.64
  12  -2  -4    1.27    3.19
  12  -2  -4    3.84    3.23
  12   2  -4    0.64    2.12
  12  -2  -5    2.97    3.34
  12  -2  -5    5.91    3.82
  12   2  -5    0.00    2.69
  12  -2  -6   23.36    7.37
  12  -2  -6   42.82    9.35
  12   2  -6   32.78    8.51
  12  -2  -7    3.73    3.71
  12  -2  -7    8.63    4.42
  12   2  -7   27.45    7.41
  12  -2  -8    3.43    3.77
  12  -2  -8    4.62    3.28
  12   2  -8    4.14    3.43
  12  -2  -9    2.07    2.31
  12  -2  -9    1.74    2.42
  12   2  -9   -0.00    2.51
  12  -2 -10   15.67    5.74
  12  -2 -10   13.32    5.50
  12   2 -10   19.09    6.31
  12  -2 -11    9.78    4.51
  12   2 -11   16.00    5.70
  12  -2 -12   14.21    5.25
  12  -2 -13   -0.00    2.39
  12  -2 -14   -0.00    2.31
  12  -2 -15   -0.00    1.71
  12  -2 -16    5.15    3.63
  12  -2 -17   -0.00    1.14
  12  -2 -18    1.80    2.46
  12  -2 -19    2.10    2.26
  12  -2 -20    2.61    2.35
  12  -2 -21    4.50    3.13
  12  -2 -22    3.67    2.69
  12  -2 -23   -0.00    2.05
  12  -2 -24    1.50    1.88
  12  -2 -25    1.83    1.91
  12  -2 -26   16.21    4.55
  12  -2 -27   -0.00    1.33
  12  -2 -28   -0.00    1.04
 -12   3   1   -0.00    2.68
  12  -3  -1   -0.00    2.22
  12   3  -1    0.76    3.41
 -12   3   2   30.19   10.52
  12  -3  -2   22.83    7.57
  12   3  -2   21.15    7.29
 -12   3   3    5.31    4.78
  12  -3  -3    7.61    4.71
  12   3  -3   14.68    5.71
 -12   3   4   21.17    9.26
  12  -3  -4   26.29    7.83
  12   3  -4   15.92    6.28
 -12   3   5    4.87    5.21
  12  -3  -5   -0.00    2.36
  12  -3  -5    3.71    3.16
  12   3  -5    6.96    4.20
 -12   3   6    0.12    2.22
  12  -3  -6   -0.00    1.86
  12  -3  -6    0.00    3.09
 -12   3   7   10.28    6.32
  12  -3  -7    2.87    3.03
  12  -3  -7    9.30    5.08
  12   3  -7    4.42    3.41
  12  -3  -8   12.61    5.76
  12  -3  -8   10.41    4.68
  12   3  -8   24.90    7.24
  12  -3  -9    3.39    2.84
  12  -3  -9   10.01    4.77
  12   3  -9    8.20    4.39
  12  -3 -10   17.98    6.16
  12  -3 -10   17.82    6.17
  12   3 -10   19.30    6.62
  12  -3 -11    0.30    2.43
  12   3 -11    0.85    2.07
  12  -3 -12   14.55    5.86
  12  -3 -13    1.72    2.80
  12  -3 -14   24.68    6.62
  12  -3 -15    5.43    3.10
  12  -3 -16    0.00    1.87
  12  -3 -17    3.51    2.42
  12  -3 -18    0.86    2.21
  12  -3 -19    1.56    2.61
  12  -3 -20    3.46    2.65
  12  -3 -21    0.00    1.70
  12  -3 -22    1.09    1.63
  12  -3 -23   12.76    4.34
  12  -3 -24   13.46    4.37
  12  -3 -25    0.26    1.82
  12  -3 -26   -0.00    1.25
  12  -3 -27    0.02    1.33
  12  -3 -28    2.58    2.26
  12  -3 -29    0.11    1.15
  12  -3 -30    1.05    1.75
  12  -3 -31   -0.00    1.41
  12  -3 -32    0.56    1.59
 -12   4   1    5.14    6.25
  12  -4  -1    2.50    3.80
  12   4  -1    8.75    4.74
 -12   4   2    2.22    5.09
  12  -4  -2    4.86    3.82
  12   4  -2    4.41    3.65
 -12   4   3   -0.00    2.92
  12  -4  -3    1.31    2.92
  12   4  -3   -0.00    2.04
 -12   4   4    3.31    3.94
  12  -4  -4    3.18    3.35
  12   4  -4    2.21    3.06
 -12   4   5    3.49    4.58
  12  -4  -5    5.86    3.90
  12   4  -5   -0.00    1.44
 -12   4   6   38.42   11.48
  12  -4  -6   15.30    6.22
  12   4  -6   20.76    7.11
 -12   4   7   23.34    9.00
  12  -4  -7    7.17    4.97
  12   4  -7   21.51    6.92
 -12   4   8   -0.00    3.26
  12  -4  -8    1.23    2.71
  12   4  -8    0.00    2.40
 -12   4   9    1.14    3.52
  12  -4  -9    4.52    3.75
  12   4  -9    8.45    4.43
  12  -4 -10   16.79    5.92
  12   4 -10   17.63    6.36
  12  -4 -11   10.89    5.04
  12   4 -11    6.18    4.18
  12  -4 -12    6.00    4.33
  12  -4 -13    0.81    2.34
  12  -4 -14    0.22    2.07
  12  -4 -15    0.00    1.99
  12  -4 -16    5.66    3.29
  12  -4 -17    2.47    2.95
  12  -4 -18    2.93    2.83
  12  -4 -19   -0.00    1.99
  12  -4 -20    7.40    3.88
  12  -4 -21    2.78    2.35
  12  -4 -22    4.24    2.91
  12  -4 -23   -0.00    1.24
  12  -4 -24    0.26    1.29
  12  -4 -25   -0.00    1.39
  12  -4 -26    2.55    2.11
  12  -4 -27   -0.00    1.58
  12  -4 -28   -0.00    1.37
  12  -4 -29   -0.00    1.54
  12  -4 -30   -0.00    1.55
 -12   5   1    0.00    3.66
  12  -5  -1    5.44    4.12
  12   5  -1   -0.00    2.62
 -12   5   2    0.00    3.57
  12  -5  -2   16.33    6.62
  12   5  -2   12.43    5.82
 -12   5   3    6.64    5.65
  12  -5  -3    8.90    5.17
  12   5  -3    5.75    4.47
 -12   5   4   14.45    7.91
  12  -5  -4   13.87    6.11
  12   5  -4    7.98    4.78
 -12   5   5    2.43    3.90
  12  -5  -5    3.68    3.81
  12   5  -5    3.81    3.83
 -12   5   6   -0.00    2.86
  12  -5  -6   -0.00    2.96
  12   5  -6   -0.00    2.94
 -12   5   7    6.21    5.49
  12  -5  -7    7.10    4.96
  12   5  -7    9.18    4.93
 -12   5   8   21.86    8.57
  12  -5  -8   20.76    6.62
  12   5  -8    7.22    4.60
 -12   5   9   20.49    8.15
  12  -5  -9   10.89    5.04
  12   5  -9   29.63    7.91
  12  -5 -10    5.02    3.57
  12   5 -10    8.36    4.72
  12  -5 -11    1.25    2.44
  12   5 -11    2.82    3.36
  12  -5 -12    2.05    3.01
  12  -5 -13    4.96    3.37
  12  -5 -14    9.67    4.87
  12  -5 -15    3.28    3.09
  12  -5 -16    3.27    3.32
  12  -5 -17    2.79    3.45
  12  -5 -18   12.91    5.23
  12  -5 -19    2.88    3.02
  12  -5 -20    7.42    3.73
  12  -5 -21    0.37    1.45
  12  -5 -22    0.03    1.97
  12  -5 -23   -0.00    1.42
  12  -5 -24   10.35    4.19
  12  -5 -25    0.00    1.88
  12  -5 -26   -0.00    1.85
  12  -5 -27    0.72    1.72
  12  -5 -28   -0.00    0.99
 -12   6   1   22.35    9.45
  12  -6  -1   11.53    5.45
  12   6  -1   11.09    5.53
 -12   6   2   -0.00    3.53
  12  -6  -2    6.89    4.97
  12   6  -2    8.54    4.88
 -12   6   3    4.80    4.75
  12  -6  -3    1.46    3.51
  12   6  -3    3.17    3.02
 -12   6   4   -0.00    2.32
  12  -6  -4   -0.00    3.11
  12   6  -4   -0.00    1.81
 -12   6   5   14.10    7.22
  12  -6  -5   21.95    7.63
  12   6  -5   24.06    7.83
 -12   6   6    7.53    5.89
  12  -6  -6    3.01    3.40
  12   6  -6   19.52    7.01
 -12   6   7    3.13    5.04
  12  -6  -7    9.21    4.62
  12   6  -7    9.77    4.95
 -12   6   8    5.25    5.13
  12  -6  -8   -0.00    2.57
  12   6  -8    0.00    2.63
 -12   6   9    2.47    5.27
  12  -6  -9    6.87    4.39
  12   6  -9    3.93    3.73
  12  -6 -10    3.01    3.49
  12   6 -10    4.31    4.23
  12  -6 -11    4.67    3.70
  12   6 -11   10.95    5.31
  12  -6 -12    4.68    4.20
  12  -6 -13    2.55    3.24
  12  -6 -14    2.03    2.84
  12  -6 -15   -0.00    2.47
  12  -6 -16    3.06    3.10
  12  -6 -17    8.14    3.91
  12  -6 -18   -0.00    1.69
  12  -6 -19    3.07    2.58
  12  -6 -20    2.33    2.94
  12  -6 -21   -0.00    1.43
  12  -6 -22   -0.00    1.65
  12  -6 -23    3.10    2.67
  12  -6 -24    2.65    3.08
  12  -6 -25   -0.00    1.41
  12  -6 -26    1.23    1.73
 -12   7   1    0.19    3.50
  12   7  -1    3.09    3.55
 -12   7   2    4.77    5.42
  12  -7  -2    2.99    4.08
  12   7  -2    7.64    5.08
 -12   7   3   24.18    9.38
  12  -7  -3    4.40    4.33
  12   7  -3   11.45    5.59
 -12   7   4    1.09    3.27
  12  -7  -4    0.39    2.15
  12   7  -4   -0.00    2.63
 -12   7   5    1.66    3.58
  12  -7  -5    2.25    3.05
  12   7  -5    4.42    4.21
 -12   7   6    6.41    6.09
  12  -7  -6    3.02    3.56
  12   7  -6    1.13    3.01
 -12   7   7   -0.00    4.80
  12  -7  -7    8.12    4.49
  12   7  -7    3.06    3.57
 -12   7   8    0.21    2.90
  12  -7  -8    1.41    2.73
  12   7  -8    4.38    3.66
 -12   7   9   16.28    7.71
  12  -7  -9   19.43    6.84
  12   7  -9   20.46    7.13
  12  -7 -10    3.14    3.54
  12   7 -10    0.00    2.73
  12  -7 -11   -0.00    2.17
  12   7 -11   -0.00    1.61
  12  -7 -12    5.19    3.77
  12  -7 -13    3.74    3.57
  12  -7 -14    4.32    4.22
  12  -7 -15    6.17    3.81
  12  -7 -16    1.10    2.59
  12  -7 -17    0.00    3.07
  12  -7 -18    1.09    2.50
  12  -7 -19   12.78    5.43
  12  -7 -20    3.11    3.22
  12  -7 -21    0.28    2.18
  12  -7 -22    0.46    2.47
  12  -7 -23   -0.00    2.57
 -12   8   1    8.37    6.44
  12  -8  -1   10.90    5.89
  12   8  -1   20.41    7.12
 -12   8   2   -0.00    3.50
  12  -8  -2    0.86    2.05
  12   8  -2    2.68    3.89
 -12   8   3    3.01    4.58
  12  -8  -3    1.43    3.67
  12   8  -3    1.43    3.26
 -12   8   4   -0.00    3.76
  12  -8  -4   -0.00    2.14
  12   8  -4    0.74    3.28
 -12   8   5    5.40    5.68
  12  -8  -5   13.19    5.83
  12   8  -5   18.02    7.00
 -12   8   6   -0.00    4.13
  12  -8  -6   -0.00    2.26
  12   8  -6   -0.00    2.28
 -12   8   7   32.97   10.51
  12  -8  -7   12.80    6.66
  12   8  -7   25.31    8.14
 -12   8   8    0.00    3.44
  12  -8  -8   -0.00    3.24
  12   8  -8   -0.00    2.83
  12  -8  -9    1.83    2.59
  12   8  -9    0.98    2.40
  12  -8 -10   -0.00    2.60
  12   8 -10   -0.00    1.88
  12  -8 -11    0.00    3.53
  12   8 -11    4.78    3.74
  12  -8 -12    0.15    2.17
  12  -8 -13    4.31    4.19
  12  -8 -14    0.01    2.34
  12  -8 -15    1.84    2.93
  12  -8 -16   -0.00    1.71
  12  -8 -17    6.31    3.97
  12  -8 -18    2.94    2.87
  12  -8 -19   -0.00    2.09
  12  -8 -20   -0.00    2.94
  12  -8 -21    5.31    4.03
 -12   9   1   -0.00    3.73
  12  -9  -1   -0.00    3.20
  12   9  -1   -0.00    2.75
 -12   9   2    2.84    4.91
  12  -9  -2    2.56    4.23
  12   9  -2    0.64    2.17
 -12   9   3   20.85    9.19
  12  -9  -3    2.91    3.84
  12   9  -3   21.96    8.02
 -12   9   4    2.61    4.04
  12  -9  -4   -0.00    1.56
  12   9  -4   -0.00    2.94
 -12   9   5    6.06    5.74
  12  -9  -5    0.40    2.29
  12   9  -5   12.65    6.01
 -12   9   6   -0.00    2.40
  12  -9  -6    5.91    4.19
  12   9  -6    0.06    2.72
 -12   9   7    7.51    5.97
  12  -9  -7    4.76    4.43
  12   9  -7   -0.00    2.52
 -12   9   8   -0.00    3.38
  12  -9  -8    0.00    2.34
  12   9  -8   -0.00    2.05
  12  -9  -9   17.63    6.52
  12   9  -9   12.99    6.01
  12  -9 -10   -0.00    4.36
  12   9 -10    2.46    3.34
  12  -9 -11   -0.00    2.16
  12   9 -11   -0.00    2.66
  12  -9 -12   -0.00    2.27
  12  -9 -13    1.98    2.32
  12  -9 -14    0.95    1.82
  12  -9 -15    4.90    4.02
  12  -9 -16   -0.00    2.26
  12  -9 -17   -0.00    1.75
  12  -9 -18   -0.00    2.56
 -12  10   1    1.26    3.76
  12 -10  -1    2.10    4.09
  12  10  -1    5.15    4.23
 -12  10   2    0.51    4.08
  12 -10  -2    4.03    4.26
  12  10  -2   -0.00    2.91
 -12  10   3   -3.01    5.15
  12 -10  -3    0.81    2.54
  12  10  -3    3.73    3.74
 -12  10   4    2.72    4.61
  12 -10  -4   -0.00    3.67
  12  10  -4   -0.00    2.83
 -12  10   5    7.55    6.13
  12 -10  -5    9.58    5.26
  12  10  -5    5.30    4.23
 -12  10   6    0.00    3.62
  12 -10  -6    2.68    3.77
  12  10  -6   -0.00    2.98
 -12  10   7    6.88    6.85
  12 -10  -7    0.00    2.53
  12  10  -7   12.56    6.02
 -12  10   8    3.31    4.43
  12 -10  -8    2.38    3.25
  12  10  -8    1.23    4.11
  12 -10  -9    1.37    2.70
  12  10  -9    0.00    3.36
  12 -10 -10    0.00    3.31
  12  10 -10    4.82    4.91
  12 -10 -11   11.52    5.51
  12  10 -11    3.85    3.83
  12 -10 -12   -0.00    2.30
  12 -10 -13    2.31    3.36
  12 -10 -14    1.07    2.51
  12 -10 -15    7.36    4.94
 -12  11   1    4.60    4.78
  12 -11  -1   -0.00    3.34
  12  11  -1   -0.00    3.15
 -12  11   2   -0.00    4.31
  12 -11  -2   -0.00    2.93
  12  11  -2    0.84    2.95
 -12  11   3    2.09    4.39
  12 -11  -3    6.01    5.58
  12  11  -3    4.50    4.91
 -12  11   4   -0.00    2.85
  12 -11  -4    4.26    3.78
  12  11  -4    1.37    3.22
 -12  11   5   -0.00    3.65
  12 -11  -5    4.71    4.37
  12  11  -5    0.00    2.73
 -12  11   6    7.10    6.18
  12 -11  -6   -0.00    2.20
  12  11  -6    0.68    3.64
 -12  11   7   -0.00    4.49
  12 -11  -7   -0.00    2.44
  12  11  -7    2.55    4.22
  12 -11  -8    0.00    2.59
  12  11  -8   -0.00    2.72
  12 -11  -9    5.03    4.31
  12  11  -9    6.31    4.76
  12 -11 -10    1.32    3.60
  12  11 -10    0.00    3.11
  12 -11 -11    4.39    3.89
 -12  12   1    5.47    6.84
  12 -12  -1    7.36    5.15
  12  12  -1    6.12    5.56
 -12  12   2    5.08    5.79
  12 -12  -2    1.73    3.81
  12  12  -2   -0.00    3.54
 -12  12   3   -0.00    2.31
  12 -12  -3    1.26    2.95
  12  12  -3   -0.00    2.91
 -12  12   4    2.63    4.97
  12 -12  -4   -0.00    3.08
  12  12  -4   -0.00    3.15
 -12  12   5    2.05    5.27
  12 -12  -5    2.82    4.24
  12  12  -5    4.20    3.87
 -12  12   6   -0.00    1.95
  12 -12  -6   -0.00    2.59
  12  12  -6   -0.00    2.22
 -12  12   7   -0.00    3.34
  12 -12  -7   -0.00    3.65
  12  12  -7   13.29    6.16
  12  12  -8    0.44    2.57
  12  12  -9    2.75    3.48
  12  12 -10    2.78    4.29
 -12  13   1    0.17    3.03
  12 -13  -1   -0.00    4.03
 -12  13   2    3.91    5.10
  12 -13  -2   -0.00    3.92
 -12  13   3    1.65    5.13
  12 -13  -3    7.53    5.56
 -12  13   4   -0.00    4.22
  12  13  -4    0.00    2.70
 -12  13   5    2.37    4.40
  12  13  -5    0.17    3.07
 -12  13   6   -0.00    5.21
  12  13  -6   -0.00    2.96
  12  13  -7    1.01    2.38
  12  13  -8    0.00    3.22
  12  13  -9    6.26    5.10
  12  13 -10    1.90    4.14
 -12  14   6    0.42    3.50
  11   0  -1  113.40   15.60
  11   0  -1   53.09   12.10
  11   0  -2   -0.00    1.95
  11   0  -2    0.86    2.35
  11   0  -3   17.61    6.34
  11   0  -3   26.57    7.66
  11   0  -4   -0.00    2.12
  11   0  -4    2.51    3.12
  11   0  -5   97.76   15.02
  11   0  -5   83.75   14.58
  11   0  -6    1.39    2.18
  11   0  -7    2.21    2.46
  11   0  -8   -0.00    1.97
  11   0  -9   27.27    7.11
  11   0 -10   -0.00    1.19
  11   0 -10   -0.00    1.90
  11   0 -11   48.16    9.30
  11   0 -11   33.46    8.08
  11   0 -12   -0.00    1.73
  11   0 -12   -0.00    1.25
  11   0 -13    3.58    3.30
  11   0 -14    0.40    1.48
  11   0 -15   19.62    5.57
  11   0 -16   -0.00    1.56
  11   0 -17    0.99    2.10
  11  -1  -1   92.60   14.55
  11  -1  -1   57.98   12.43
  11   1  -1   79.30   13.76
  11  -1  -2    0.51    1.90
  11  -1  -2   -0.00    2.37
  11   1  -2    4.17    3.66
  11  -1  -3   39.28    8.95
  11  -1  -3   34.52    8.88
  11   1  -3   32.66    8.27
  11  -1  -4   -0.00    1.79
  11  -1  -4    0.36    2.75
  11   1  -4    0.96    2.26
  11  -1  -5   12.16    4.98
  11  -1  -5    9.08    4.25
  11   1  -5    1.71    2.96
  11  -1  -6    4.78    3.55
  11  -1  -7   19.27    6.27
  11  -1  -8   -0.00    1.58
  11  -1  -9   19.60    6.14
  11  -1 -10   -0.00    2.64
  11  -1 -10    1.50    2.04
  11  -1 -11    4.73    3.72
  11  -1 -11    7.06    3.70
  11   1 -11    5.53    3.74
  11  -1 -12    7.88    3.90
  11  -1 -12    1.52    2.17
  11   1 -12    6.82    3.55
  11  -1 -13   17.28    5.36
  11  -1 -14    0.06    1.36
  11  -1 -15    0.61    1.91
  11  -1 -16   -0.00    1.79
  11  -1 -17   12.57    4.52
  11  -1 -18    2.74    2.22
  11  -1 -19    4.07    2.92
  11  -1 -20   -0.00    1.98
  11  -1 -21    0.00    1.66
  11  -1 -22    0.00    1.28
  11  -1 -23   18.44    4.99
  11  -1 -24    0.00    1.41
 -11   2   1   22.40    8.97
  11  -2  -1    8.69    4.98
  11  -2  -1   16.73    6.14
  11   2  -1   10.22    4.70
  11  -2  -2    0.12    2.51
  11  -2  -2    4.57    3.55
  11   2  -2   -0.00    1.85
  11  -2  -3    4.47    3.49
  11  -2  -3   15.94    5.66
  11   2  -3   12.32    5.05
  11  -2  -4    1.87    2.78
  11  -2  -4    4.75    3.55
  11   2  -4    7.33    4.03
  11  -2  -5   32.31    8.22
  11  -2  -5   37.47    9.05
  11   2  -5   42.61    9.33
  11  -2  -6    9.87    4.36
  11  -2  -6    7.95    4.35
  11   2  -6   12.98    5.06
  11  -2  -7    0.98    2.41
  11  -2  -8    9.47    4.97
  11  -2  -9   28.67    7.49
  11  -2 -10    8.09    3.72
  11  -2 -11   36.94    8.02
  11  -2 -11   28.73    7.70
  11  -2 -12    0.43    1.88
  11  -2 -12    2.81    2.29
  11   2 -12    2.32    2.58
  11  -2 -13    0.01    1.99
  11  -2 -14    0.76    2.04
  11  -2 -15   15.79    5.35
  11  -2 -16    0.98    2.03
  11  -2 -17    7.63    3.31
  11  -2 -18   -0.00    1.50
  11  -2 -19    2.87    2.02
  11  -2 -20    4.17    2.62
  11  -2 -21   12.99    4.14
  11  -2 -22   -0.00    1.29
  11  -2 -23    0.09    1.20
  11  -2 -24    0.67    1.51
  11  -2 -25    2.65    2.10
  11  -2 -26    1.14    1.80
  11  -2 -27    3.62    2.06
  11  -2 -28    1.54    1.86
  11  -2 -29    1.34    1.60
 -11   3   1    4.66    5.04
  11  -3  -1   17.27    6.40
  11   3  -1    5.35    4.17
 -11   3   2   16.03    7.55
  11  -3  -2   17.22    6.32
  11   3  -2   15.39    5.83
 -11   3   3   24.20    9.73
  11  -3  -3   40.27    9.62
  11   3  -3   45.24    9.84
 -11   3   4    6.02    5.54
  11  -3  -4   -0.00    1.74
  11   3  -4    6.18    3.88
 -11   3   5    8.94    5.67
  11  -3  -5    6.47    3.99
  11   3  -5    3.81    3.77
 -11   3   6   12.74    6.78
  11  -3  -6   10.44    4.53
  11   3  -6    4.39    3.64
  11  -3  -7   51.50   10.35
  11   3  -7   34.35    8.79
  11  -3  -8    1.43    3.19
  11   3  -8    4.79    3.33
  11  -3  -9    6.87    3.83
  11  -3 -10    0.00    2.54
 -11   3  11    4.24    5.19
  11  -3 -11   10.10    4.42
  11  -3 -12   11.72    4.45
  11  -3 -12    5.53    3.37
  11  -3 -13   18.56    6.05
  11  -3 -14    0.89    1.56
  11  -3 -15   -0.00    1.43
  11  -3 -16   -0.00    1.56
  11  -3 -17    0.00    1.82
  11  -3 -18   -0.00    1.32
  11  -3 -19    2.99    2.44
  11  -3 -20    5.98    3.18
  11  -3 -21   -0.00    1.14
  11  -3 -22    8.74    3.58
  11  -3 -23   28.39    6.44
  11  -3 -24    5.00    2.68
  11  -3 -25    1.12    1.89
  11  -3 -26    0.12    1.50
  11  -3 -27   12.96    3.93
  11  -3 -28    1.14    1.39
  11  -3 -29    0.70    1.38
  11  -3 -30   -0.00    1.03
  11  -3 -31   -0.00    1.26
  11  -3 -32   -0.00    1.04
 -11   4   1   18.59    8.55
  11  -4  -1    7.93    4.75
  11   4  -1   45.16    9.70
 -11   4   2    3.70    4.18
  11  -4  -2   -0.00    1.11
  11   4  -2   -0.00    2.66
 -11   4   3    4.08    4.52
  11  -4  -3    0.00    2.14
  11   4  -3    3.32    3.20
 -11   4   4    6.41    5.50
  11  -4  -4    6.85    4.32
  11   4  -4   -0.00    1.65
 -11   4   5   36.67   11.50
  11  -4  -5   30.18    8.46
  11   4  -5   47.35   10.06
 -11   4   6    8.47    5.19
  11  -4  -6   11.16    5.10
  11   4  -6    1.09    2.53
 -11   4   7   11.50    6.28
  11  -4  -7    9.24    4.57
  11   4  -7    9.55    4.71
 -11   4   8    2.78    4.20
  11  -4  -8   -0.00    3.23
  11   4  -8    3.07    3.47
  11  -4  -9   21.30    6.95
  11   4  -9   30.78    7.85
  11  -4 -10    3.87    3.07
  11   4 -10   14.77    5.50
  11  -4 -11    8.64    4.50
  11  -4 -12    0.42    2.44
  11  -4 -13    5.77    3.68
  11  -4 -14    8.40    4.15
  11  -4 -15   25.10    6.90
  11  -4 -16    5.39    3.38
  11  -4 -17    1.15    1.84
  11  -4 -18   -0.00    1.63
  11  -4 -19    1.53    2.32
  11  -4 -20    4.90    3.23
  11  -4 -21    9.06    3.87
  11  -4 -22    3.49    2.55
  11  -4 -23   -0.00    1.73
  11  -4 -24   -0.00    1.73
  11  -4 -25    5.06    3.18
  11  -4 -26    5.22    2.66
  11  -4 -27    1.75    2.07
  11  -4 -28    0.11    1.01
  11  -4 -29    0.87    1.51
  11  -4 -30    0.82    1.32
  11  -4 -31   -0.00    1.32
  11  -4 -32   -0.00    1.09
 -11   5   1   -0.00    3.16
  11  -5  -1    3.82    3.68
  11   5  -1    2.53    3.55
 -11   5   2   10.68    6.61
  11  -5  -2   28.42    8.07
  11   5  -2   32.88    8.77
 -11   5   3   40.36   11.85
  11  -5  -3   26.15    8.45
  11   5  -3   32.52    8.64
 -11   5   4    0.00    4.17
  11  -5  -4    0.26    2.55
  11   5  -4    7.15    4.63
 -11   5   5   -0.00    3.52
  11  -5  -5   -0.00    3.18
  11   5  -5    0.99    2.51
 -11   5   6    7.74    4.91
  11  -5  -6   11.72    5.38
  11   5  -6    9.12    4.69
 -11   5   7    4.97    5.22
  11  -5  -7   19.61    6.59
  11   5  -7   16.56    6.03
 -11   5   8    3.70    4.41
  11  -5  -8    3.51    2.83
  11   5  -8    5.54    3.86
 -11   5   9   11.74    6.50
  11  -5  -9    7.74    4.67
  11   5  -9   20.15    6.40
  11  -5 -10   -0.00    3.37
  11   5 -10    3.22    2.78
  11  -5 -11    4.36    3.19
  11   5 -11    1.18    3.04
  11  -5 -12   24.36    7.15
  11   5 -12   21.76    7.01
  11  -5 -13   25.42    7.15
  11  -5 -14    3.64    3.03
  11  -5 -15   -0.00    2.33
  11  -5 -16    0.91    2.26
  11  -5 -17    3.22    2.99
  11  -5 -18   10.20    4.25
  11  -5 -19   16.26    5.49
  11  -5 -20    6.43    3.18
  11  -5 -21   -0.00    2.05
  11  -5 -22    1.66    2.04
  11  -5 -23    8.17    3.75
  11  -5 -24    1.65    2.41
  11  -5 -25    0.00    2.04
  11  -5 -26   -0.00    1.73
  11  -5 -27    1.72    2.06
  11  -5 -28    4.93    2.60
  11  -5 -29    1.68    1.98
  11  -5 -30    0.32    1.70
  11  -5 -31   -0.00    1.25
  11  -5 -32    5.63    2.68
  11  -5 -33    0.03    1.27
 -11   6   1    6.89    5.91
  11  -6  -1    2.67    3.65
  11   6  -1   13.46    5.63
 -11   6   2    1.56    3.32
  11  -6  -2   -0.00    3.27
  11   6  -2    0.09    1.30
 -11   6   3    4.73    5.64
  11  -6  -3   -0.00    2.38
  11   6  -3    3.38    3.70
 -11   6   4   12.44    7.38
  11  -6  -4   26.10    7.98
  11   6  -4   12.81    5.64
 -11   6   5   19.59    7.98
  11  -6  -5   12.55    5.29
  11   6  -5    3.11    3.62
 -11   6   6    6.68    5.69
  11  -6  -6    5.46    3.88
  11   6  -6    8.86    5.23
 -11   6   7    5.70    4.99
  11  -6  -7    5.44    3.68
  11   6  -7    0.08    3.16
 -11   6   8   10.16    6.33
  11  -6  -8    4.73    3.89
  11   6  -8    4.44    3.94
 -11   6   9    1.88    3.48
  11  -6  -9    8.99    4.48
  11   6  -9    1.75    2.46
 -11   6  10   34.47   10.02
  11  -6 -10    8.44    4.53
  11   6 -10   18.24    6.23
 -11   6  11    4.52    4.32
  11  -6 -11    0.00    1.92
  11   6 -11    6.93    4.13
  11  -6 -12    2.08    3.48
  11   6 -12    6.38    3.81
  11  -6 -13   -0.00    2.28
  11   6 -13    3.68    3.12
  11  -6 -14   10.14    4.71
  11  -6 -15    5.07    3.52
  11  -6 -16    3.60    3.04
  11  -6 -17    0.00    2.16
  11  -6 -18    1.01    2.76
  11  -6 -19   11.95    4.61
  11  -6 -20    0.45    2.03
  11  -6 -21    0.00    2.04
  11  -6 -22    1.16    1.87
  11  -6 -23   -0.00    1.54
  11  -6 -24    1.12    2.03
  11  -6 -25    3.87    2.99
  11  -6 -26    2.31    2.31
  11  -6 -27    2.61    2.48
  11  -6 -28   -0.00    1.46
  11  -6 -29    2.04    1.89
  11  -6 -30    1.70    2.04
  11  -6 -31   -0.00    1.55
 -11   7   1    5.76    5.43
  11  -7  -1    3.76    4.73
  11   7  -1    5.70    4.59
 -11   7   2   14.64    7.64
  11  -7  -2   11.69    6.25
  11   7  -2   26.25    7.79
 -11   7   3    0.15    2.74
  11  -7  -3   -0.00    2.83
  11   7  -3   13.48    5.66
 -11   7   4    8.19    5.84
  11  -7  -4    8.93    4.76
  11   7  -4   10.90    5.35
 -11   7   5   -0.00    3.53
  11  -7  -5    1.94    3.84
  11   7  -5    1.77    2.61
 -11   7   6   25.02    9.68
  11  -7  -6    6.92    4.86
  11   7  -6   10.63    4.98
 -11   7   7   -0.00    2.87
  11  -7  -7   -0.00    2.84
  11   7  -7   -0.00    2.26
 -11   7   8   21.82    8.65
  11  -7  -8   13.86    6.16
  11   7  -8   23.35    7.27
 -11   7   9   18.25    8.32
  11  -7  -9   16.63    6.52
  11   7  -9   17.81    6.46
 -11   7  10   -0.00    3.56
  11  -7 -10   -0.00    2.41
  11   7 -10   -0.00    2.85
  11  -7 -11    0.81    2.39
  11  -7 -12    8.97    4.50
  11   7 -12    4.85    3.87
  11  -7 -13    9.77    4.61
  11   7 -13   -0.00    2.30
  11  -7 -14    7.90    4.17
  11  -7 -15   -0.00    1.54
  11  -7 -16    0.00    1.82
  11  -7 -17    1.88    2.80
  11  -7 -18    8.60    4.29
  11  -7 -19    1.68    3.09
  11  -7 -20    0.00    1.83
  11  -7 -21    0.77    2.62
  11  -7 -22    4.46    3.66
  11  -7 -23    0.68    2.10
  11  -7 -24    4.50    2.80
  11  -7 -25    0.98    1.88
  11  -7 -26   -0.00    2.43
  11  -7 -27   -0.00    1.78
  11  -7 -28    4.23    2.68
 -11   8   1   -0.00    3.18
  11  -8  -1    1.67    2.80
  11   8  -1    0.77    3.21
 -11   8   2    0.54    2.99
  11  -8  -2    2.75    4.03
  11   8  -2    4.31    4.36
 -11   8   3    3.48    5.11
  11  -8  -3    1.55    2.67
  11   8  -3    4.13    3.90
 -11   8   4   27.52   10.15
  11  -8  -4   23.94    8.15
  11   8  -4   35.22    9.39
 -11   8   5   -0.00    3.17
  11  -8  -5   -0.00    3.66
  11   8  -5    3.28    3.27
 -11   8   6    9.89    6.97
  11  -8  -6   19.80    7.23
  11   8  -6    9.81    5.57
 -11   8   7    2.25    4.76
  11  -8  -7    2.96    3.18
  11   8  -7    1.16    2.60
 -11   8   8   -0.00    3.77
  11  -8  -8    4.16    3.74
  11   8  -8    2.30    2.69
 -11   8   9    0.00    3.10
  11  -8  -9    0.00    3.22
  11   8  -9    0.46    2.53
 -11   8  10    6.71    5.05
  11  -8 -10    7.95    4.68
  11   8 -10    7.36    4.48
  11  -8 -11    2.20    3.64
  11   8 -11   -0.00    1.86
  11  -8 -12    6.48    4.26
  11   8 -12    0.00    2.51
  11  -8 -13    4.19    3.05
  11  -8 -14    2.92    2.78
  11  -8 -15   -0.00    2.47
  11  -8 -16   -0.00    2.78
  11  -8 -17   -0.00    2.13
  11  -8 -18    1.06    2.10
  11  -8 -19    2.96    2.61
  11  -8 -20    0.93    2.99
  11  -8 -21   -0.00    1.56
  11  -8 -22    1.19    2.33
  11  -8 -23   -0.00    2.14
  11  -8 -24   -0.00    2.56
  11  -8 -25    0.61    1.74
 -11   9   1    4.82    5.13
  11  -9  -1    1.23    3.52
  11   9  -1   -0.00    2.20
 -11   9   2   16.94    7.97
  11   9  -2   13.31    6.56
 -11   9   3   -0.00    3.95
  11  -9  -3   -0.00    2.98
  11   9  -3   -0.00    3.22
 -11   9   4   16.43    8.10
  11  -9  -4    1.36    4.16
  11   9  -4    6.08    4.50
 -11   9   5   -0.00    2.95
  11  -9  -5   -0.00    3.26
  11   9  -5    0.32    2.49
 -11   9   6    2.37    3.50
  11  -9  -6    1.53    3.78
  11   9  -6    0.00    2.45
 -11   9   7   -0.00    3.26
  11  -9  -7    0.98    2.95
  11   9  -7    0.40    2.13
 -11   9   8   12.00    6.92
  11  -9  -8    8.82    4.79
  11   9  -8   27.15    8.37
 -11   9   9   -0.00    3.06
  11  -9  -9   -0.00    3.01
  11   9  -9    2.01    2.93
 -11   9  10    0.73    3.53
  11  -9 -10   -0.00    2.13
  11   9 -10   -0.00    2.38
  11  -9 -11   -0.00    2.54
  11   9 -11   -0.00    3.19
  11  -9 -12    4.92    3.99
  11   9 -12    2.45    3.74
  11  -9 -13   -0.00    1.77
  11  -9 -14    8.72    4.74
  11  -9 -15    0.69    2.26
  11  -9 -16    3.72    3.83
  11  -9 -17    0.09    2.20
  11  -9 -18   13.99    5.48
  11  -9 -19    0.00    2.77
  11  -9 -20    1.43    2.90
  11  -9 -21    0.72    2.88
  11  -9 -22    5.89    3.99
  11  -9 -23    1.55    2.92
 -11  10   1   -0.00    2.88
  11 -10  -1    2.42    3.52
  11  10  -1    3.70    4.03
 -11  10   2   -0.00    2.46
  11 -10  -2    1.52    4.29
  11  10  -2    0.00    3.42
 -11  10   3    1.61    3.38
  11 -10  -3   -0.00    2.81
  11  10  -3   -0.00    2.94
 -11  10   4    6.77    6.02
  11 -10  -4    1.45    3.79
  11  10  -4    0.41    2.58
 -11  10   5    2.18    3.81
  11 -10  -5   -0.00    2.74
  11  10  -5   -0.00    2.08
 -11  10   6   20.28    8.37
  11 -10  -6   -0.00    2.78
  11  10  -6   10.16    5.75
 -11  10   7    3.99    4.78
  11 -10  -7    3.01    3.02
  11  10  -7   -0.00    2.99
 -11  10   8    8.20    6.01
  11 -10  -8   -0.00    2.69
  11  10  -8    1.36    3.38
 -11  10   9   -0.00    2.79
  11 -10  -9    1.86    3.65
  11  10  -9    0.34    2.75
  11 -10 -10    1.63    3.10
  11  10 -10    9.54    5.50
  11 -10 -11    2.27    3.37
  11  10 -11   -0.00    2.50
  11 -10 -12   -0.00    2.63
  11  10 -12    1.59    2.87
  11 -10 -13   -0.00    2.85
  11 -10 -14    2.37    3.78
  11 -10 -15    0.18    1.29
  11 -10 -16    6.91    4.39
  11 -10 -17   -0.00    2.34
  11 -10 -18    0.00    2.26
  11 -10 -19    0.99    2.19
  11 -10 -20    2.51    3.44
 -11  11   1    3.12    4.32
  11 -11  -1    0.81    2.18
  11  11  -1   -0.00    3.07
 -11  11   2    7.68    6.59
  11 -11  -2    0.37    2.76
  11  11  -2    1.71    3.71
 -11  11   3   -0.00    4.14
  11 -11  -3   -0.00    2.39
  11  11  -3   -0.00    2.91
 -11  11   4    3.42    3.97
  11 -11  -4   12.65    6.27
  11  11  -4    0.25    3.54
 -11  11   5    3.36    4.55
  11 -11  -5    0.35    3.56
  11  11  -5    5.86    4.68
 -11  11   6    3.75    4.56
  11 -11  -6    5.93    5.02
  11  11  -6    7.11    4.87
 -11  11   7    3.60    4.52
  11 -11  -7    0.91    3.13
  11  11  -7    2.59    3.86
 -11  11   8   17.23    8.35
  11 -11  -8    7.28    5.11
  11  11  -8   13.80    6.65
 -11  11   9   -0.00    4.75
  11 -11  -9   -0.00    3.00
  11  11  -9    2.76    3.83
  11 -11 -10   -0.00    3.15
  11  11 -10    2.31    3.52
  11 -11 -11    6.78    4.60
  11  11 -11   -0.00    3.34
  11 -11 -12    1.54    3.60
  11  11 -12   17.47    6.99
  11 -11 -13   -0.00    1.58
  11 -11 -14    2.81    3.68
  11 -11 -15   -0.00    2.54
  11 -11 -16    3.98    3.97
 -11  12   1   -0.00    3.48
  11 -12  -1   -0.00    3.37
  11  12  -1    2.81    4.58
 -11  12   2   -0.00    3.66
  11 -12  -2    1.99    3.62
  11  12  -2   -0.00    4.01
 -11  12   3   -0.00    3.75
  11 -12  -3    4.10    3.75
  11  12  -3   -0.00    4.46
 -11  12   4   15.83    7.93
  11 -12  -4   -0.00    3.10
  11  12  -4    5.52    5.12
 -11  12   5    0.00    3.31
  11 -12  -5   -0.00    4.32
  11  12  -5    4.14    4.06
 -11  12   6    1.75    3.85
  11 -12  -6   -0.00    4.12
  11  12  -6    6.13    5.23
 -11  12   7    3.65    4.36
  11 -12  -7    0.00    3.10
  11  12  -7   -0.00    2.89
 -11  12   8    1.17    3.97
  11 -12  -8   -0.00    2.38
  11  12  -8   -0.00    1.92
  11 -12  -9    0.59    2.90
  11  12  -9   -0.00    2.91
  11 -12 -10    0.00    3.85
  11  12 -10    5.89    4.53
  11 -12 -11    0.18    2.49
  11  12 -11    0.11    3.53
  11 -12 -12    3.71    4.06
  11  12 -12   -0.00    3.39
  11 -12 -13   -0.00    2.94
 -11  13   1   -0.00    4.00
  11 -13  -1   10.72    6.43
  11  13  -1   -0.00    2.84
 -11  13   2    4.36    4.32
  11 -13  -2    1.75    3.28
  11  13  -2    0.00    4.55
 -11  13   3   -0.00    2.52
  11 -13  -3    1.81    3.67
  11  13  -3   -0.00    3.57
 -11  13   4    2.26    4.38
  11 -13  -4    3.25    5.59
  11  13  -4   10.94    6.38
 -11  13   5    0.75    4.09
  11 -13  -5    1.01    2.78
  11  13  -5   -0.00    3.09
 -11  13   6   -0.00    3.40
  11 -13  -6   -0.00    4.11
  11  13  -6    1.95    3.41
 -11  13   7   -0.00    4.70
  11 -13  -7    5.88    4.20
  11  13  -7    0.36    2.63
 -11  13   8   14.06    7.47
  11 -13  -8   -0.00    2.64
  11  13  -8   13.61    6.86
  11 -13  -9   -0.00    5.04
  11  13  -9    0.91    2.90
  11  13 -10   -0.00    3.29
  11  13 -11   -0.00    1.84
  11  13 -12    2.57    4.21
 -11  14   1    5.83    6.28
  11 -14  -1    4.90    4.65
 -11  14   2   -0.00    3.71
  11 -14  -2    1.38    3.81
 -11  14   3    2.99    4.75
  11 -14  -3   -0.00    3.05
 -11  14   4   -0.00    2.72
  11 -14  -4    0.00    4.10
 -11  14   5    5.58    5.83
  11 -14  -5    2.41    3.92
  11  14  -5   -0.00    4.37
 -11  14   6    0.49    3.70
  11  14  -6    0.00    2.69
 -11  14   7   -0.00    3.87
  11  14  -7   -0.00    4.00
  11  14  -8   -0.00    2.53
  11  14  -9   -0.00    3.09
  11  14 -10    1.01    4.12
  11  14 -11    3.97    5.13
  10   0  -1    1.05    2.47
  10   0  -2   20.67    6.35
  10   0  -3   -0.00    2.27
  10   0  -4  114.43   16.92
  10   0  -5    3.34    2.66
  10   0  -5    1.50    2.49
  10   0  -6   15.94    5.29
  10   0  -6   10.58    4.53
  10   0  -7    0.24    1.99
  10   0  -7    0.92    1.80
  10   0  -8   29.90    7.23
  10   0  -8   22.67    6.24
  10   0  -9   -0.00    1.92
  10   0  -9    0.02    2.37
  10   0 -10   75.99   12.34
  10   0 -10   82.60   12.82
  10   0 -11   -0.00    2.08
  10   0 -11    2.46    2.19
  10   0 -12    1.28    1.85
  10   0 -12    0.95    1.37
  10   0 -13   -0.00    1.67
  10   0 -13   -0.00    1.88
  10   0 -14   18.08    5.17
  10   0 -14   22.00    5.65
  10   0 -15   -0.00    1.20
  10   0 -16   31.66    6.93
  10   0 -17   -0.00    1.50
  10   0 -18   23.24    5.66
  10   0 -19    0.50    1.52
  10  -1  -1    0.00    2.24
  10  -1  -2  114.26   17.17
  10  -1  -3    2.50    3.69
  10  -1  -4    1.03    2.24
  10  -1  -5    8.59    3.92
  10  -1  -5   12.25    5.14
  10   1  -5    5.25    3.46
  10  -1  -6   70.84   12.19
  10  -1  -6   83.71   13.18
  10   1  -6   77.34   12.71
  10  -1  -7    1.93    2.42
  10  -1  -7    3.27    3.06
  10   1  -7    1.64    2.07
  10  -1  -8   41.97    8.99
  10  -1  -8   64.84   10.79
  10   1  -8   50.38    9.80
  10  -1  -9   -0.00    1.36
  10  -1  -9    1.61    2.18
  10   1  -9    0.66    2.18
  10  -1 -10   -0.00    1.72
  10  -1 -10    0.00    2.23
  10   1 -10   -0.00    1.18
  10  -1 -11   14.24    4.70
  10  -1 -11    5.34    3.33
  10   1 -11   11.17    4.47
  10  -1 -12   77.95   11.85
  10  -1 -12   74.18   11.75
  10   1 -12   66.92   11.45
  10  -1 -13    0.49    1.89
  10  -1 -13    0.49    1.60
  10   1 -13    0.00    1.89
  10  -1 -14    9.69    3.71
  10  -1 -14    5.82    3.02
  10   1 -14   11.08    3.90
  10  -1 -15   -0.00    1.11
  10  -1 -16   32.20    6.80
  10  -1 -17    1.06    1.75
  10  -1 -18   18.51    4.96
  10  -1 -19   -0.00    1.29
  10  -1 -20    0.10    1.23
  10  -1 -21    4.10    2.37
  10  -1 -22   47.08    7.97
  10  -1 -23    0.11    1.23
  10  -1 -24    2.97    1.89
  10  -1 -25    0.00    0.94
  10  -1 -26    3.94    2.04
  10  -2  -1    3.69    3.45
  10   2  -1    1.56    3.04
  10  -2  -2    8.51    4.34
  10  -2  -3    0.00    2.75
  10  -2  -4   89.63   14.64
 -10   2   5   34.09   10.55
  10  -2  -5   33.88    8.24
 -10   2   6   29.38    9.55
  10  -2  -6   35.37    7.94
  10  -2  -6   11.83    5.30
  10   2  -6   20.09    6.24
 -10   2   7    6.86    4.82
  10  -2  -7   12.69    4.77
  10  -2  -7    4.54    2.89
  10   2  -7    3.50    3.46
  10  -2  -8   15.44    5.20
  10  -2  -8   16.35    5.69
  10   2  -8    7.83    4.03
  10  -2  -9    8.44    4.06
  10  -2  -9   11.00    4.77
  10   2  -9    3.27    2.71
  10  -2 -10   83.71   12.14
  10  -2 -10   52.85   10.52
  10   2 -10   59.62   10.93
  10  -2 -11    8.78    3.75
  10  -2 -11    4.41    3.33
  10   2 -11   12.49    4.43
  10  -2 -12    0.98    1.22
  10  -2 -12   -0.00    1.59
  10   2 -12    0.74    1.72
  10  -2 -13    0.52    1.74
  10  -2 -13   -0.00    2.35
  10   2 -13    0.05    1.56
  10  -2 -14   24.07    6.10
  10   2 -14   20.26    5.86
  10  -2 -15   12.44    4.48
  10  -2 -16   11.31    4.09
  10  -2 -17   -0.00    1.99
  10  -2 -18    6.69    3.09
  10  -2 -19    1.82    2.01
  10  -2 -20   31.54    6.60
  10  -2 -21    0.79    1.43
  10  -2 -22    0.58    1.48
  10  -2 -23   -0.00    1.14
  10  -2 -24   10.57    3.36
  10  -2 -25    1.86    1.62
  10  -2 -26    9.22    2.95
  10  -2 -27   -0.00    1.11
  10  -2 -28    2.53    1.76
  10  -2 -29    0.73    1.36
  10  -2 -30    2.98    1.73
 -10   3   1   12.79    6.64
  10  -3  -1   13.61    5.25
  10   3  -1    5.88    4.22
  10  -3  -2   69.01   13.50
  10   3  -2   98.84   14.91
  10  -3  -3   31.19    8.15
  10  -3  -4   -0.00    1.10
  10  -3  -5    5.99    3.65
 -10   3   6   32.24   10.21
  10  -3  -6   25.57    7.41
 -10   3   7    9.45    5.76
  10  -3  -7   12.18    4.75
 -10   3   8   49.34   12.49
  10  -3  -8   55.64   10.87
  10   3  -8   77.56   12.21
 -10   3   9   -0.00    2.86
  10  -3  -9    6.08    3.77
  10   3  -9    8.72    3.91
 -10   3  10    0.00    3.25
  10  -3 -10   -0.00    1.99
  10   3 -10    0.09    1.88
 -10   3  11    6.10    4.70
  10  -3 -11    6.60    3.83
  10   3 -11   14.16    5.11
 -10   3  12   37.08    9.85
  10  -3 -12   31.87    7.48
  10   3 -12   35.95    7.93
 -10   3  13    2.05    2.59
  10  -3 -13   -0.00    1.50
  10   3 -13    0.08    1.67
  10  -3 -14    0.00    1.63
  10   3 -14    2.84    2.60
  10  -3 -15    0.00    1.48
  10  -3 -16   33.01    7.47
  10  -3 -17   16.01    4.84
  10  -3 -18    7.68    3.71
  10  -3 -19    2.50    2.34
  10  -3 -20    0.00    1.92
  10  -3 -21    3.72    2.54
  10  -3 -22   22.30    5.30
  10  -3 -23    3.70    2.36
  10  -3 -24    0.75    1.29
  10  -3 -25   -0.00    1.39
  10  -3 -26    5.19    2.42
  10  -3 -27    7.47    2.84
  10  -3 -28    5.18    2.33
  10  -3 -29    1.36    1.47
  10  -3 -30   -0.00    1.21
  10  -3 -31    0.40    0.88
  10  -3 -32    5.11    2.01
 -10   4   1   -0.00    3.07
  10  -4  -1    0.00    2.24
  10   4  -1    3.00    3.19
 -10   4   2   -0.00    3.24
  10  -4  -2    0.00    2.23
  10   4  -2   -0.00    1.78
 -10   4   3    0.81    3.02
  10  -4  -3    2.56    2.62
  10   4  -3    9.61    4.52
  10  -4  -4   56.67   11.45
  10   4  -4   64.63   11.84
  10  -4  -5   32.41    8.26
  10  -4  -6   28.26    7.72
  10  -4  -7    1.87    2.67
 -10   4   8   39.31   11.08
  10  -4  -8   39.00    8.76
 -10   4   9    4.39    4.33
  10  -4  -9   16.19    5.37
 -10   4  10   11.70    5.91
  10  -4 -10   19.46    6.05
  10   4 -10   17.32    5.60
 -10   4  11    0.83    3.18
  10  -4 -11    6.37    3.58
  10   4 -11    4.25    3.00
 -10   4  12    1.26    3.06
  10  -4 -12   -0.00    1.90
  10   4 -12   -0.00    1.95
  10  -4 -13    1.63    2.42
  10   4 -13    6.83    3.61
  10  -4 -14   15.92    5.32
  10   4 -14   21.76    6.14
  10  -4 -15    7.51    3.76
  10  -4 -16    9.19    3.83
  10  -4 -17   -0.00    1.25
  10  -4 -18    3.15    2.44
  10  -4 -19    9.46    3.93
  10  -4 -20   18.91    5.42
  10  -4 -21    6.73    3.55
  10  -4 -22    3.58    2.53
  10  -4 -23    3.01    2.70
  10  -4 -24   11.87    4.00
  10  -4 -25    8.62    3.38
  10  -4 -26    3.01    2.24
  10  -4 -27    0.24    1.43
  10  -4 -28    0.00    1.12
  10  -4 -29    1.16    1.62
  10  -4 -30    4.86    2.30
  10  -4 -31    1.37    1.58
  10  -4 -32    0.49    1.36
 -10   5   1   20.12    8.85
  10  -5  -1   23.48    7.75
  10   5  -1   50.43   10.09
 -10   5   2  130.38   22.52
  10  -5  -2  126.31   19.78
  10   5  -2  153.29   20.47
 -10   5   3    9.74    6.62
  10  -5  -3   13.09    5.42
  10   5  -3    9.38    5.21
 -10   5   4    2.04    3.62
  10  -5  -4    1.06    2.39
  10   5  -4    0.70    2.34
 -10   5   5    6.86    5.33
  10  -5  -5    1.28    2.68
  10   5  -5    3.48    3.02
  10  -5  -6   28.17    7.85
  10   5  -6   27.51    7.87
  10  -5  -7   41.63    9.41
  10   5  -7   29.85    7.98
  10  -5  -8   19.30    6.45
  10  -5  -9   -0.85    2.59
 -10   5  10   -0.00    2.30
  10  -5 -10   -0.00    2.35
 -10   5  11    2.85    3.97
  10  -5 -11    7.02    3.91
 -10   5  12   20.04    7.44
  10  -5 -12   16.56    5.71
  10   5 -13   24.03    6.97
  10  -5 -14    0.40    2.76
  10   5 -14    2.97    3.17
  10  -5 -15    8.03    3.91
  10  -5 -16    3.94    2.60
  10  -5 -17   22.65    6.42
  10  -5 -18    6.21    3.43
  10  -5 -19    2.28    2.08
  10  -5 -20    1.47    1.93
  10  -5 -21    9.99    3.98
  10  -5 -22   11.79    4.34
  10  -5 -23    4.50    2.91
  10  -5 -24   -0.00    1.22
  10  -5 -25    2.65    1.98
  10  -5 -26    2.44    2.55
  10  -5 -27    2.21    2.45
  10  -5 -28    6.43    3.08
  10  -5 -29    0.02    1.37
  10  -5 -30   -0.00    1.49
  10  -5 -31    1.88    1.83
  10  -5 -32    1.28    1.80
  10  -5 -33    1.10    1.48
 -10   6   1   -0.00    3.35
  10  -6  -1    1.92    2.66
  10   6  -1    2.07    2.80
 -10   6   2   11.34    6.33
  10  -6  -2    3.72    3.47
  10   6  -2    9.48    4.74
 -10   6   3    0.00    3.59
  10  -6  -3    4.43    4.13
  10   6  -3    7.56    4.58
 -10   6   4    5.10    4.93
  10  -6  -4   15.75    6.07
  10   6  -4    3.26    3.69
 -10   6   5   22.88    8.41
  10  -6  -5   15.35    6.11
  10   6  -5   17.26    6.34
 -10   6   6   16.96    7.31
  10  -6  -6   14.77    6.11
  10   6  -6   18.95    6.48
 -10   6   7    4.15    5.29
  10  -6  -7   -0.00    1.16
  10   6  -7   -0.00    2.88
  10  -6  -8   -0.00    2.08
  10   6  -8    2.55    3.04
  10  -6  -9   27.90    8.14
  10   6  -9   28.47    7.63
  10  -6 -10   16.65    6.13
  10   6 -10   15.79    5.72
  10  -6 -11    8.16    4.13
  10   6 -11    9.88    4.37
  10  -6 -12   -0.00    1.87
  10  -6 -13   14.13    5.23
  10  -6 -14   10.36    4.52
  10  -6 -15   13.22    5.28
  10  -6 -16    5.03    3.52
  10  -6 -17    0.17    1.53
  10  -6 -18    0.38    1.83
  10  -6 -19   10.48    4.48
  10  -6 -20    8.11    3.65
  10  -6 -21    5.93    3.31
  10  -6 -22    0.00    2.25
  10  -6 -23    1.84    2.49
  10  -6 -24    2.96    2.49
  10  -6 -25    3.60    2.43
  10  -6 -26   -0.00    1.39
  10  -6 -27    0.76    1.74
  10  -6 -28    0.08    1.99
  10  -6 -29    1.62    2.12
  10  -6 -30    1.90    2.41
  10  -6 -31    0.80    1.40
  10  -6 -32    0.99    1.91
  10  -6 -33    0.72    1.34
  10  -6 -34    0.13    1.14
 -10   7   1   48.76   13.32
  10  -7  -1   52.50   11.99
  10   7  -1   68.43   12.77
 -10   7   2    2.96    4.23
  10  -7  -2    8.46    4.96
  10   7  -2    0.99    2.39
 -10   7   3   27.45    9.63
  10  -7  -3   19.05    7.28
  10   7  -3   19.23    6.84
 -10   7   4   -0.00    2.47
  10  -7  -4    0.64    3.01
  10   7  -4    0.00    2.48
 -10   7   5   18.82    7.86
  10  -7  -5   19.19    7.08
  10   7  -5   22.10    7.06
 -10   7   6   -0.00    3.97
  10  -7  -6    1.23    3.02
  10   7  -6    7.70    4.39
 -10   7   7   34.10   10.43
  10  -7  -7   35.71    9.33
  10   7  -7   31.05    8.51
 -10   7   8   15.94    6.84
  10  -7  -8    8.96    4.78
  10   7  -8    6.63    4.37
 -10   7   9   -0.00    2.82
  10  -7  -9   -0.00    2.75
  10   7  -9    0.00    1.97
 -10   7  10   -0.00    3.21
  10  -7 -10   -0.00    2.72
  10   7 -10    2.81    3.25
  10  -7 -11    5.50    4.07
  10   7 -11    6.78    3.95
  10  -7 -12    1.51    3.02
  10   7 -12   11.16    4.93
  10  -7 -13   21.69    7.35
  10   7 -13   24.89    7.68
  10  -7 -14    3.99    3.48
  10   7 -14    1.27    2.88
  10  -7 -15   -0.00    1.30
  10  -7 -16    2.27    2.95
  10  -7 -17    9.01    4.39
  10  -7 -18    1.81    3.37
  10  -7 -19    0.92    2.98
  10  -7 -20   -0.00    2.52
  10  -7 -21    2.67    3.15
  10  -7 -22    1.44    2.73
  10  -7 -23    7.03    3.52
  10  -7 -24   -0.00    2.36
  10  -7 -25    0.44    2.50
  10  -7 -26   -0.00    1.55
  10  -7 -27    7.16    3.64
  10  -7 -28   -0.00    1.53
  10  -7 -29    3.02    2.22
  10  -7 -30    0.40    1.96
  10  -7 -31    1.47    2.04
  10  -7 -32    0.42    1.07
 -10   8   1    4.77    4.39
  10  -8  -1    2.05    3.25
  10   8  -1    7.94    4.71
 -10   8   2    0.46    2.85
  10  -8  -2    0.74    3.05
  10   8  -2    2.70    3.33
 -10   8   3    7.66    5.42
  10  -8  -3   17.19    6.53
  10   8  -3   11.18    5.19
 -10   8   4    7.95    5.94
  10  -8  -4    6.09    4.40
  10   8  -4    6.01    3.92
 -10   8   5   31.44   10.30
  10  -8  -5   13.63    6.86
  10   8  -5   24.47    7.75
 -10   8   6   12.82    6.43
  10  -8  -6    3.63    4.14
  10   8  -6    5.47    3.83
 -10   8   7    3.66    4.98
  10  -8  -7    6.02    4.69
  10   8  -7    0.34    2.45
 -10   8   8    0.20    2.65
  10  -8  -8    1.14    2.47
  10   8  -8    2.21    2.86
 -10   8   9    7.45    5.49
  10  -8  -9   21.32    7.00
  10   8  -9    3.32    3.53
 -10   8  10    2.18    2.95
  10  -8 -10   -0.00    3.39
  10   8 -10    4.14    4.26
 -10   8  11    6.77    5.01
  10  -8 -11    4.05    3.87
  10   8 -11   13.67    5.95
 -10   8  12    7.49    5.15
  10  -8 -12   -0.00    2.44
  10   8 -12   -0.00    2.48
  10  -8 -13    0.52    1.90
  10   8 -13    4.70    3.69
  10  -8 -14    2.00    2.53
  10   8 -14    1.53    2.60
  10  -8 -15    9.35    4.88
  10  -8 -16    1.57    2.39
  10  -8 -17   -0.00    2.12
  10  -8 -18    1.23    2.46
  10  -8 -19    8.69    4.24
  10  -8 -20    0.27    1.03
  10  -8 -21    2.08    2.76
  10  -8 -22    4.08    3.44
  10  -8 -23    1.84    2.57
  10  -8 -24    2.16    3.03
  10  -8 -25    5.80    3.75
  10  -8 -26    0.72    1.65
  10  -8 -27    0.14    2.23
  10  -8 -28    1.76    2.22
  10  -8 -29   -0.00    1.97
 -10   9   1    7.57    7.37
  10  -9  -1   11.55    6.09
  10   9  -1   24.61    7.93
 -10   9   2    3.03    3.60
  10  -9  -2    3.62    4.49
  10   9  -2    3.36    3.29
 -10   9   3   14.21    7.92
  10  -9  -3   22.82    8.24
  10   9  -3   13.47    6.39
 -10   9   4    0.00    4.15
  10  -9  -4    0.46    2.23
  10   9  -4   -0.00    2.42
 -10   9   5   14.79    7.19
  10  -9  -5    3.40    3.71
  10   9  -5    3.76    3.21
 -10   9   6    0.36    3.88
  10  -9  -6    0.75    2.21
  10   9  -6    0.93    3.06
 -10   9   7   24.13    9.03
  10  -9  -7   25.97    8.45
  10   9  -7   51.34   11.17
 -10   9   8   -0.00    3.03
  10  -9  -8    1.33    3.17
 -10   9   9    0.21    2.70
  10  -9  -9   -0.00    2.09
  10   9  -9    3.65    4.26
 -10   9  10    4.54    4.96
  10  -9 -10    0.00    2.42
  10   9 -10    3.57    3.58
 -10   9  11   24.25    8.43
  10  -9 -11   19.99    7.07
  10   9 -11    8.56    5.00
  10  -9 -12    1.74    2.54
  10   9 -12    2.68    2.86
  10  -9 -13    0.00    2.82
  10   9 -13    2.10    3.05
  10  -9 -14   -0.00    2.61
  10   9 -14    3.75    3.40
  10  -9 -15    0.02    1.61
  10  -9 -16    2.21    2.69
  10  -9 -17   12.16    5.65
  10  -9 -18    1.58    2.30
  10  -9 -19    3.63    3.69
  10  -9 -20   -0.00    2.22
  10  -9 -21    9.64    4.78
  10  -9 -22    0.41    2.45
  10  -9 -23   -0.00    2.84
  10  -9 -24    3.07    3.15
  10  -9 -25    0.22    1.67
  10  -9 -26   -0.00    1.79
 -10  10   1   16.99    8.09
  10 -10  -1    5.39    4.62
  10  10  -1   -0.00    2.37
 -10  10   2   -0.00    3.86
  10 -10  -2   -0.00    2.33
  10  10  -2   -0.00    2.36
 -10  10   3    2.61    3.61
  10 -10  -3    0.00    3.98
  10  10  -3   10.51    5.44
 -10  10   4   -0.00    4.69
  10 -10  -4    1.07    3.56
  10  10  -4    3.38    3.16
 -10  10   5   33.86   10.43
  10 -10  -5    6.16    5.30
  10  10  -5   17.66    7.44
 -10  10   6   -0.00    2.99
  10 -10  -6   -0.00    3.15
  10  10  -6   -0.00    3.08
 -10  10   7    0.00    3.19
  10 -10  -7   -0.00    1.80
  10  10  -7    5.73    4.48
 -10  10   8   -0.00    2.11
  10 -10  -8    4.45    3.81
  10  10  -8   -0.00    3.10
 -10  10   9   18.34    8.16
  10 -10  -9    6.35    4.60
  10  10  -9   32.35    8.78
 -10  10  10   -0.00    2.36
  10 -10 -10    0.98    2.43
  10  10 -10   -0.00    1.96
 -10  10  11   10.82    6.74
  10 -10 -11    5.56    4.08
  10  10 -11    1.59    3.48
  10  10 -12    3.41    3.26
  10 -10 -13   16.62    6.39
  10  10 -13    5.32    4.51
  10 -10 -14   -0.00    1.99
  10  10 -14    6.77    4.62
  10 -10 -15    4.80    3.73
  10 -10 -16    6.56    4.16
  10 -10 -17    1.71    3.74
  10 -10 -18   -0.00    2.21
  10 -10 -19    9.47    4.75
  10 -10 -20   -0.00    2.77
  10 -10 -21    5.19    4.28
  10 -10 -22   -0.00    2.98
  10 -10 -23    5.58    4.01
 -10  11   1   31.39   10.19
  10 -11  -1    1.87    3.06
  10  11  -1    7.30    5.21
 -10  11   2   -0.00    3.43
  10 -11  -2    2.10    3.96
  10  11  -2   -0.00    2.44
 -10  11   3    6.64    5.32
  10 -11  -3    7.79    6.17
  10  11  -3    3.63    4.26
 -10  11   4   -0.00    3.47
  10 -11  -4   -0.00    2.91
  10  11  -4    1.60    3.49
 -10  11   5   -0.00    3.87
  10 -11  -5    0.00    4.10
  10  11  -5   -0.00    2.45
 -10  11   6   -0.00    3.31
  10 -11  -6   -0.00    3.33
  10  11  -6    0.00    3.64
 -10  11   7   37.70   11.51
  10  11  -7   24.82    8.60
 -10  11   8    0.22    2.64
  10 -11  -8    0.86    2.63
  10  11  -8    2.21    3.32
 -10  11   9    2.99    3.42
  10 -11  -9   -0.00    2.63
  10  11  -9    1.04    2.75
 -10  11  10    0.45    2.96
  10 -11 -10   -0.00    3.33
  10  11 -10    3.07    3.60
  10 -11 -11    6.07    4.54
  10  11 -11   20.18    7.54
  10 -11 -12    0.26    2.87
  10  11 -12   -0.00    2.58
  10 -11 -13    3.27    4.18
  10  11 -13    0.11    2.27
  10 -11 -14    2.55    3.36
  10  11 -14   -0.00    2.64
  10 -11 -15    1.98    3.05
  10 -11 -16    0.00    2.44
  10 -11 -17    6.14    4.06
  10 -11 -18    1.50    2.54
  10 -11 -19   -0.00    1.08
  10 -11 -20    0.63    3.12
 -10  12   1    6.67    5.37
  10 -12  -1    1.17    5.12
  10  12  -1    0.58    4.26
 -10  12   2   -4.63    5.40
  10 -12  -2   -0.00    3.20
  10  12  -2    3.41    3.74
 -10  12   3    8.23    5.95
  10 -12  -3    4.37    5.05
  10  12  -3    2.90    4.10
 -10  12   4   -0.00    2.88
  10 -12  -4    3.50    4.12
  10  12  -4   -0.00    2.60
 -10  12   5    4.18    5.02
  10 -12  -5    7.68    5.70
  10  12  -5    5.70    5.07
 -10  12   6    0.00    3.69
  10 -12  -6    2.13    3.68
  10  12  -6   -0.00    3.50
 -10  12   7   -0.00    3.51
  10 -12  -7    1.82    4.22
  10  12  -7    1.29    3.20
 -10  12   8    5.05    4.87
  10 -12  -8   -0.00    4.03
  10  12  -8   -0.00    2.43
 -10  12   9   15.73    7.48
  10 -12  -9   -0.00    3.40
  10  12  -9   15.36    6.89
 -10  12  10    0.00    3.18
  10 -12 -10   -0.00    2.81
  10  12 -10   -0.00    1.84
  10 -12 -11   -0.00    2.12
  10  12 -11    9.95    5.62
  10 -12 -12   -0.00    2.70
  10  12 -12   -0.00    2.55
  10 -12 -13    1.49    3.07
  10  12 -13   -0.00    3.32
  10 -12 -14    0.66    2.92
  10  12 -14   -0.00    2.61
  10 -12 -15    1.12    2.53
  10 -12 -16    1.87    3.02
  10 -12 -17    4.11    3.43
 -10  13   1    2.33    3.70
  10 -13  -1    1.03    3.11
  10  13  -1    0.81    4.08
 -10  13   2   -0.00    4.12
  10 -13  -2    2.36    3.85
  10  13  -2    0.00    3.35
 -10  13   3    4.56    5.42
  10 -13  -3   -0.00    2.59
  10  13  -3    6.85    4.92
 -10  13   4   -0.00    3.63
  10 -13  -4    0.96    3.52
  10  13  -4    3.15    3.83
 -10  13   5    2.57    3.84
  10 -13  -5    6.17    5.42
  10  13  -5    3.16    4.67
 -10  13   6   -0.00    3.08
  10 -13  -6    0.68    3.21
  10  13  -6    2.44    3.67
 -10  13   7    4.41    4.95
  10 -13  -7    3.87    4.87
  10  13  -7    6.37    4.74
 -10  13   8   -0.00    2.60
  10 -13  -8    1.53    3.29
  10  13  -8   -0.00    2.92
 -10  13   9   -0.00    3.92
  10 -13  -9    3.80    3.99
  10  13  -9    1.47    4.10
 -10  13  10    2.31    3.75
  10 -13 -10    0.53    2.62
  10  13 -10    0.66    3.00
  10 -13 -11    2.64    4.08
  10  13 -11    0.09    3.16
  10 -13 -12    4.53    5.07
  10  13 -12    5.52    4.63
  10 -13 -13    3.45    4.17
  10  13 -13   -0.00    3.14
  10 -13 -14   -0.00    3.82
 -10  14   1    0.94    4.19
  10 -14  -1   -0.00    3.11
  10  14  -1    1.30    2.83
 -10  14   2   -0.00    3.23
  10 -14  -2   -0.00    2.47
  10  14  -2   -0.00    2.15
 -10  14   3    2.04    4.11
  10 -14  -3    5.81    6.32
  10  14  -3   -0.00    4.30
 -10  14   4    0.14    2.60
  10 -14  -4   -0.00    4.42
  10  14  -4    1.81    3.06
 -10  14   5   13.22    7.66
  10 -14  -5   -0.00    3.18
  10  14  -5    0.97    2.62
 -10  14   6    4.13    4.62
  10 -14  -6    6.47    4.92
  10  14  -6    0.91    3.49
 -10  14   7   -0.00    3.43
  10 -14  -7   -0.00    4.32
  10  14  -7   -0.00    3.01
 -10  14   8    1.20    2.70
  10 -14  -8    3.05    3.65
  10  14  -8    3.19    4.57
 -10  14   9    6.79    5.78
  10 -14  -9   -0.00    4.25
  10  14  -9    1.01    4.28
  10 -14 -10    2.35    3.94
  10  14 -10    2.57    4.68
  10  14 -11   -0.00    3.70
  10  14 -12    0.00    3.52
  10  14 -13    4.02    4.58
  10 -15  -1   -0.00    3.51
 -10  15   2   -0.00    3.04
  10 -15  -2    2.15    3.22
 -10  15   3    0.00    3.82
  10 -15  -3   -0.00    2.50
 -10  15   4   -0.00    3.62
  10 -15  -4   -0.00    3.36
 -10  15   5    7.01    5.48
  10 -15  -5   -0.00    4.27
 -10  15   6    2.66    4.34
 -10  15   7   -0.00    3.36
 -10  15   8   -0.00    2.05
  10  15  -8    1.65    3.60
 -10  15   9    2.18    4.13
  10  15  -9   -0.00    3.60
  10  15 -10    4.43    4.83
  10  15 -11    5.63    4.41
  10  15 -12    0.06    2.52
  10  15 -13   -0.00    2.90
  10 -16  -1    0.27    3.31
  -9   0   1    3.08    3.25
   9   0  -1   13.79    4.83
  -9   0   2   -0.00    2.84
   9   0  -2    2.42    2.56
  -9   0   3  129.34   20.02
   9   0  -3  132.08   17.68
  -9   0   4    0.81    1.64
   9   0  -4   -0.00    2.12
   9   0  -5   27.17    6.66
   9   0  -6   -0.00    1.77
   9   0  -6   -0.00    1.49
   9   0  -7  137.86   16.73
   9   0  -7  114.06   17.33
   9   0  -7  104.63   15.62
   9   0  -8    1.10    2.05
   9   0  -8    1.19    2.34
   9   0  -8   -0.00    1.84
   9   0  -9   64.95   10.31
   9   0  -9   65.26   11.61
   9   0  -9   46.41    9.36
   9   0 -10   -0.00    1.33
   9   0 -10    1.78    2.60
   9   0 -10    0.24    1.07
   9   0 -11   14.99    4.61
   9   0 -11   14.43    5.09
   9   0 -11   16.38    4.62
   9   0 -12    0.55    1.65
   9   0 -12   -0.00    1.98
   9   0 -12   -0.00    1.38
   9   0 -13  116.79   15.28
   9   0 -13  122.31   15.69
   9   0 -14   -0.00    1.48
   9   0 -14    0.08    1.15
   9   0 -15   28.11    5.86
   9   0 -15   21.23    5.34
   9   0 -16    2.35    1.70
   9   0 -17   21.40    5.08
   9   0 -18   -0.00    1.09
   9   0 -19   67.12    9.83
   9   0 -20   -0.00    1.32
  -9   1   1  334.93   40.34
   9  -1  -1  327.06   37.20
   9   1  -1  399.54   38.31
  -9  -1   1  313.94   39.80
  -9   1   2    3.48    3.50
   9  -1  -2    6.99    3.65
   9   1  -2    6.05    3.37
  -9  -1   2    1.91    2.95
  -9   1   3    3.45    3.57
   9  -1  -3    5.68    3.28
   9   1  -3    0.50    2.33
  -9  -1   3    0.00    2.62
  -9   1   4   32.98    9.09
   9  -1  -4   27.84    7.13
   9   1  -4   49.84    9.13
  -9  -1   4   47.88   10.44
   9  -1  -5  120.90   16.17
   9   1  -5  106.28   15.62
   9  -1  -6   -0.00    1.84
   9  -1  -6    0.10    1.71
   9   1  -6   -0.00    1.43
   9  -1  -7   36.23    7.80
   9  -1  -7   30.84    8.05
   9  -1  -7   46.78    8.61
   9   1  -7   33.50    7.45
   9  -1  -8    3.22    2.78
   9  -1  -8    0.93    2.36
   9  -1  -8   -0.00    2.19
   9   1  -8    1.12    2.11
   9   1  -8    1.44    2.35
   9  -1  -9   18.18    5.04
   9  -1  -9   14.65    5.41
   9  -1  -9   22.49    5.79
   9   1  -9   15.07    4.81
   9   1  -9   26.78    7.38
   9  -1 -10   -0.00    1.56
   9  -1 -10   -0.00    2.08
   9  -1 -10   -0.00    1.74
   9   1 -10   -0.00    1.33
   9   1 -10    0.19    1.78
   9  -1 -11  115.52   13.90
   9  -1 -11   74.82   13.11
   9  -1 -11   87.55   12.95
   9   1 -11   82.78   12.63
   9   1 -11   97.29   14.91
   9  -1 -12    1.88    2.05
   9  -1 -12    2.03    2.71
   9  -1 -12    2.32    2.19
   9   1 -12   10.31    3.93
   9   1 -12    5.80    3.45
   9  -1 -13    6.56    2.93
   9  -1 -13    2.61    2.21
   9   1 -13    7.92    3.51
   9  -1 -14   -0.00    1.28
   9  -1 -14   -0.00    1.37
   9   1 -14   -0.00    1.57
   9  -1 -15   71.89   10.43
   9  -1 -15   60.16   10.14
   9   1 -15   79.91   11.00
   9  -1 -16   13.91    4.20
   9  -1 -17   19.85    4.83
   9  -1 -18    0.68    1.27
   9  -1 -19    0.71    1.37
   9  -1 -20    3.26    1.93
   9  -1 -21   62.77    9.08
   9  -1 -22    0.53    1.06
   9  -1 -23    3.03    1.83
   9  -1 -24    2.23    1.54
   9  -1 -25   12.67    3.26
   9  -1 -26    2.30    1.51
  -9   2   1   26.52    9.02
   9   2  -1   39.21    8.54
  -9  -2   1   26.28    8.53
  -9   2   2    8.36    5.26
  -9   2   2    0.69    2.88
   9   2  -2    2.35    2.80
  -9  -2   2    8.04    4.92
  -9   2   3   95.40   17.13
   9   2  -3   88.24   13.69
  -9  -2   3   74.58   14.72
  -9   2   4    6.02    4.99
   9   2  -4    5.84    3.56
  -9   2   5   20.58    7.60
   9  -2  -5   16.05    5.37
   9   2  -5   17.30    5.50
  -9   2   6    0.22    2.64
   9  -2  -6   -0.00    1.30
   9   2  -6   -0.00    1.91
  -9   2   7   46.96   11.42
   9  -2  -7   48.48    9.52
   9   2  -7   48.07    9.19
  -9   2   8   21.11    7.38
   9  -2  -8   35.82    8.15
   9  -2  -8   17.10    5.48
   9   2  -8   27.35    6.73
  -9   2   9   30.17    8.69
   9  -2  -9   33.73    8.06
   9  -2  -9   30.77    7.16
   9   2  -9   35.67    7.54
   9   2  -9   41.25    9.74
  -9   2  10    3.30    3.12
   9  -2 -10    0.00    1.54
   9  -2 -10    3.57    3.13
   9  -2 -10   -0.00    1.60
   9   2 -10    2.73    2.45
   9   2 -10   -0.00    2.35
   9  -2 -11   -0.00    1.05
   9  -2 -11   -0.00    2.10
   9  -2 -11    0.30    1.20
   9   2 -11   -0.00    1.87
   9   2 -11    0.42    1.41
   9  -2 -12   17.64    5.00
   9  -2 -12   11.94    4.73
   9  -2 -12   22.34    5.64
   9   2 -12   24.43    5.76
   9   2 -12   15.27    5.99
   9  -2 -13   27.03    6.12
   9  -2 -13   29.11    6.47
   9   2 -13   26.89    6.19
   9  -2 -14   28.25    6.17
   9  -2 -14   29.88    6.66
   9   2 -14   27.02    6.14
   9  -2 -15   17.90    4.65
   9  -2 -15   15.26    4.50
   9   2 -15   15.44    4.54
   9  -2 -16    0.75    1.84
   9  -2 -17   44.47    7.97
   9  -2 -18   -0.00    1.12
   9  -2 -19   52.90    8.53
   9  -2 -20    5.07    2.35
   9  -2 -21    0.00    1.19
   9  -2 -22   11.70    3.37
   9  -2 -23   42.56    6.98
   9  -2 -24    0.53    1.14
   9  -2 -25    7.49    2.62
   9  -2 -26    0.38    1.26
   9  -2 -27    3.58    1.76
   9  -2 -28   -0.00    0.90
   9  -2 -29    6.12    2.02
   9  -2 -30    0.00    0.78
   9  -2 -31    1.00    0.96
   9   3  -1  141.07   21.61
  -9  -3   1  122.33   20.49
  -9   3   2   39.14   10.54
   9   3  -2   40.73   10.30
  -9  -3   2   32.23    9.33
  -9   3   3    0.62    3.17
   9  -3  -3    3.17    2.82
   9   3  -3    1.78    2.57
  -9   3   4   14.68    7.05
   9  -3  -4    3.51    3.11
   9   3  -4    3.61    3.13
  -9   3   5   59.27   13.27
   9  -3  -5   49.67   10.19
   9   3  -5   56.95   10.46
  -9   3   6   34.54    9.92
   9  -3  -6   44.25    9.08
   9   3  -6   51.45    9.62
  -9   3   7   28.96    8.50
   9  -3  -7   25.01    6.49
   9   3  -7   12.61    4.86
  -9   3   8    2.11    2.69
   9  -3  -8    0.00    2.24
   9   3  -8    2.23    2.62
  -9   3   9    9.80    5.20
   9  -3  -9    4.25    3.44
   9  -3  -9    1.36    2.53
   9   3  -9   10.64    4.09
  -9   3  10    2.08    2.91
   9  -3 -10    5.75    3.19
   9  -3 -10    6.51    3.93
   9   3 -10    1.94    2.06
  -9   3  11   95.82   16.77
   9  -3 -11  116.23   15.46
   9  -3 -11   96.18   14.45
   9   3 -11  121.67   15.53
   9   3 -11   85.56   15.73
  -9   3  12   17.06    6.92
   9  -3 -12   30.13    6.94
   9  -3 -12   31.10    6.89
   9   3 -12   26.46    6.48
   9   3 -12   28.66    8.08
  -9   3  13    5.58    4.01
   9  -3 -13    3.61    2.82
   9   3 -13    6.01    3.18
  -9   3  14   -0.00    2.19
   9  -3 -14    1.24    1.96
   9   3 -14   -0.00    1.65
   9  -3 -15   63.08    9.68
   9   3 -15   40.98    8.38
   9  -3 -16   19.13    5.28
   9  -3 -17   20.14    5.24
   9  -3 -18    0.99    1.41
   9  -3 -19    3.92    2.17
   9  -3 -20    2.25    2.39
   9  -3 -21   56.04    8.87
   9  -3 -22    4.97    2.61
   9  -3 -23    6.67    2.72
   9  -3 -24   -0.00    1.40
   9  -3 -25   11.25    3.30
   9  -3 -26    1.43    1.57
   9  -3 -27    3.68    1.79
   9  -3 -28    1.62    1.39
   9  -3 -29    0.21    0.86
   9  -3 -30   -0.00    0.82
   9  -3 -31    6.87    2.18
   9  -4  -1   -0.00    1.99
   9  -4  -2   33.73    8.40
  -9   4   3   49.31   12.07
   9  -4  -3   40.57    9.26
  -9   4   4   57.90   13.10
   9  -4  -4   52.15   10.60
  -9   4   5   71.13   14.18
   9  -4  -5   54.51   11.08
   9   4  -5   65.03   11.41
  -9   4   6   -0.00    3.07
   9  -4  -6   -0.00    2.05
   9   4  -6    6.47    3.47
  -9   4   7   29.97    9.70
   9  -4  -7   63.41   10.83
   9   4  -7   44.34    9.07
  -9   4   8   81.50   14.97
   9  -4  -8   70.70   12.23
   9   4  -8   71.86   12.12
  -9   4   9   44.34   10.96
   9  -4  -9   50.21   10.00
   9   4  -9   63.18   10.68
  -9   4  10    2.09    3.50
   9  -4 -10   -0.00    1.66
   9   4 -10   -0.00    1.73
  -9   4  11   11.63    5.70
   9  -4 -11    5.39    3.31
   9  -4 -11    7.58    3.99
   9   4 -11   10.86    4.24
  -9   4  12   -0.00    2.49
   9  -4 -12    1.43    2.28
   9   4 -12   -0.00    2.11
  -9   4  13   32.24    8.89
   9  -4 -13   46.07    8.43
   9   4 -13   20.24    6.10
  -9   4  14    9.07    5.25
   9  -4 -14   10.03    3.95
   9   4 -14    3.27    3.02
   9  -4 -15   28.21    6.41
   9   4 -15   19.56    5.67
   9  -4 -16    0.00    1.50
   9  -4 -17   23.24    5.79
   9  -4 -18   57.46    9.70
   9  -4 -19   43.81    8.16
   9  -4 -20    0.07    1.42
   9  -4 -21   -0.00    1.46
   9  -4 -22    3.96    2.46
   9  -4 -23   14.09    4.34
   9  -4 -24    9.05    3.41
   9  -4 -25    1.03    1.24
   9  -4 -26   -0.00    0.63
   9  -4 -27    0.45    1.39
   9  -4 -28    3.86    2.39
   9  -4 -29    5.92    2.60
   9  -4 -30    0.48    1.26
   9  -4 -31   -0.00    1.14
   9  -4 -32   -0.00    0.91
   9  -5  -1   94.13   15.51
   9   5  -1   88.87   14.72
   9  -5  -2   47.91   10.61
   9  -5  -3   12.69    5.54
   9  -5  -4   74.50   13.29
  -9   5   5    4.27    3.70
   9  -5  -5   13.79    5.46
  -9   5   6   36.73    9.89
   9  -5  -6   26.84    7.55
  -9   5   7   52.76   12.39
   9  -5  -7   69.95   12.15
  -9   5   8    7.27    4.72
   9  -5  -8    3.71    3.56
   9   5  -8    7.95    4.05
  -9   5   9    9.42    5.10
   9  -5  -9   -0.00    2.07
   9   5  -9   -0.00    1.98
  -9   5  10    1.12    2.13
   9  -5 -10    5.78    3.20
   9   5 -10    3.98    3.31
  -9   5  11   41.86   10.00
   9  -5 -11   38.72    8.74
   9   5 -11   38.09    8.72
  -9   5  12    9.76    5.33
   9  -5 -12   18.79    5.63
   9   5 -12   25.85    6.58
  -9   5  13    0.86    1.81
   9  -5 -13    2.57    2.54
   9   5 -13   -0.00    1.98
  -9   5  14   20.23    6.86
   9  -5 -14   16.78    5.22
   9   5 -14   10.39    4.55
   9  -5 -15   13.82    5.02
   9   5 -15   16.49    5.45
   9  -5 -16   23.27    6.07
   9  -5 -17   16.89    5.51
   9  -5 -18    4.50    2.90
   9  -5 -19   -0.00    1.72
   9  -5 -20    1.69    2.45
   9  -5 -21   19.19    5.40
   9  -5 -22   13.39    4.33
   9  -5 -23    4.04    2.32
   9  -5 -24    1.61    1.88
   9  -5 -25    1.16    1.52
   9  -5 -26    8.47    3.29
   9  -5 -27    1.87    1.88
   9  -5 -28    1.17    1.70
   9  -5 -29    0.01    1.69
   9  -5 -30    6.36    2.75
   9  -5 -31    2.04    2.08
   9  -5 -32   -0.00    1.37
   9  -5 -33    1.45    1.54
   9  -5 -34   -0.00    1.26
  -9   6   1    1.61    3.46
   9  -6  -1    9.19    4.58
   9   6  -1    1.05    3.10
  -9   6   2   77.26   16.09
   9  -6  -2   74.14   14.28
   9   6  -2   98.70   15.19
   9  -6  -3   26.17    7.68
   9   6  -3   27.61    7.55
   9  -6  -4    8.97    4.85
   9   6  -4   15.92    5.93
   9  -6  -5   13.58    5.78
   9   6  -5   21.09    6.60
   9  -6  -6    8.74    4.44
   9  -6  -7   23.30    7.15
  -9   6   8   66.04   13.53
   9  -6  -8   46.64   10.28
  -9   6   9   16.60    6.59
   9  -6  -9   12.77    5.12
  -9   6  10   -0.00    2.70
   9  -6 -10   -0.00    1.81
  -9   6  11   -0.00    3.20
   9  -6 -11    0.96    1.49
  -9   6  12   26.49    8.18
   9  -6 -12   25.78    7.09
   9   6 -12   24.65    6.91
  -9   6  13   11.61    5.71
   9  -6 -13   15.97    5.40
   9   6 -13   11.66    5.00
   9  -6 -14   23.57    7.05
   9   6 -14   39.74    8.73
   9  -6 -15    2.81    2.85
   9   6 -15    7.71    3.96
   9  -6 -16    4.19    3.07
   9  -6 -17    9.07    4.43
   9  -6 -18   18.71    5.90
   9  -6 -19    4.75    3.14
   9  -6 -20    3.98    3.22
   9  -6 -21    1.84    2.04
   9  -6 -22    3.61    2.63
   9  -6 -23    4.14    2.98
   9  -6 -24    2.78    2.60
   9  -6 -25    2.25    2.45
   9  -6 -26   -0.00    1.73
   9  -6 -27   -0.00    1.40
   9  -6 -28    3.92    2.66
   9  -6 -29    4.21    2.80
   9  -6 -30   -0.00    1.22
   9  -6 -31    0.64    1.36
   9  -6 -32    1.59    1.83
   9  -6 -33   -0.00    1.25
   9  -6 -34    1.10    1.59
   9  -6 -35   -0.00    1.36
  -9   7   1    8.90    6.37
   9  -7  -1    6.87    4.94
   9   7  -1   12.91    5.82
  -9   7   2   13.17    6.40
   9  -7  -2    9.46    5.44
   9   7  -2    7.05    4.48
  -9   7   3   -0.00    1.98
   9  -7  -3    1.29    2.43
   9   7  -3   -0.00    2.09
  -9   7   4   27.24    8.75
   9  -7  -4   15.14    5.81
   9   7  -4   10.44    4.94
  -9   7   5    7.38    5.38
   9  -7  -5    8.88    4.70
   9   7  -5   12.62    5.48
  -9   7   6   28.90    9.58
   9  -7  -6   30.00    8.56
   9   7  -6   50.37   10.24
   9  -7  -7    1.03    2.81
   9   7  -7    6.50    3.98
   9  -7  -8    0.40    2.41
   9   7  -8   -0.00    2.77
   9  -7  -9    9.51    5.01
   9   7  -9   11.95    5.34
   9  -7 -10    7.08    4.32
   9  -7 -11   19.96    6.87
  -9   7  12   49.01   11.39
   9  -7 -12   41.01    9.61
  -9   7  13   -0.00    2.35
   9  -7 -13    6.08    3.46
   9  -7 -14    7.70    3.95
   9  -7 -15    4.54    3.34
   9  -7 -16   23.57    6.95
   9  -7 -17    8.15    4.11
   9  -7 -18   -0.00    1.49
   9  -7 -19   -0.00    2.12
   9  -7 -20    6.19    3.48
   9  -7 -21    2.37    2.92
   9  -7 -22   14.56    5.19
   9  -7 -23   -0.00    1.88
   9  -7 -24    0.00    1.68
   9  -7 -25    1.04    1.90
   9  -7 -26    5.41    3.52
   9  -7 -27    4.01    3.25
   9  -7 -28    0.68    1.54
   9  -7 -29   -0.00    2.05
   9  -7 -30    2.88    2.54
   9  -7 -31   -0.00    1.88
   9  -7 -32    1.35    2.17
   9  -7 -33   -0.00    1.59
   9  -7 -34    0.73    1.98
  -9   8   1    9.82    5.92
   9  -8  -1    6.92    4.52
   9   8  -1   18.33    6.29
   9  -8  -2   20.03    7.05
   9   8  -2   18.85    6.81
  -9   8   3   -0.00    3.56
   9  -8  -3   -0.00    3.64
   9   8  -3   -0.00    2.09
  -9   8   4   33.91   10.34
   9  -8  -4   48.97   10.82
   9   8  -4   22.20    7.82
  -9   8   5    3.33    4.79
   9  -8  -5    0.00    2.91
   9   8  -5    0.00    2.29
  -9   8   6    8.09    5.55
   9  -8  -6    9.12    5.05
   9   8  -6    1.32    3.17
  -9   8   7   12.55    6.82
   9  -8  -7    1.68    3.01
   9   8  -7    1.11    3.06
  -9   8   8   46.10   11.92
   9  -8  -8   44.62   10.79
   9   8  -8   56.23   11.51
  -9   8   9   10.21    5.97
   9  -8  -9    2.72    3.10
   9   8  -9    0.00    3.37
  -9   8  10    3.45    4.11
   9  -8 -10    5.93    4.03
   9   8 -10    5.68    3.94
   9  -8 -11    1.54    2.47
   9   8 -11    6.32    4.04
   9  -8 -12   14.78    5.96
   9   8 -12    6.98    4.38
   9  -8 -13    0.41    1.73
   9   8 -13    0.91    2.18
   9  -8 -14   19.74    6.51
   9   8 -14   15.86    6.20
   9  -8 -15    2.39    2.93
   9   8 -15    2.21    2.62
   9  -8 -16   -0.00    2.79
   9  -8 -17    7.00    3.96
   9  -8 -18   14.89    5.33
   9  -8 -19    3.28    2.74
   9  -8 -20    5.35    3.22
   9  -8 -21   -0.00    1.66
   9  -8 -22   -0.00    1.69
   9  -8 -23   -0.00    1.84
   9  -8 -24    1.79    2.18
   9  -8 -25    0.34    1.82
   9  -8 -26    0.00    2.02
   9  -8 -27    0.81    1.84
   9  -8 -28    2.28    2.65
   9  -8 -29    1.39    2.09
   9  -8 -30    1.37    2.25
   9  -8 -31   -0.00    1.55
   9  -8 -32    0.80    2.35
  -9   9   1    2.68    4.45
   9  -9  -1    1.46    3.07
   9   9  -1    2.35    3.20
  -9   9   2   19.04    8.15
   9  -9  -2   13.22    6.33
   9   9  -2   23.97    7.39
  -9   9   3    8.85    5.37
   9  -9  -3    0.81    2.65
   9   9  -3   -0.00    2.09
  -9   9   4   10.82    6.12
   9  -9  -4    5.15    4.04
   9   9  -4    5.53    3.96
  -9   9   5   -0.00    3.20
   9  -9  -5    1.87    3.03
   9   9  -5    4.96    3.91
  -9   9   6   49.96   12.24
   9  -9  -6   42.04   10.78
   9   9  -6   42.50   10.75
  -9   9   7   -0.00    3.15
   9  -9  -7   -0.00    2.36
   9   9  -7   -0.00    2.64
  -9   9   8    0.82    4.08
   9  -9  -8    3.43    3.41
   9   9  -8    4.92    3.57
  -9   9   9   -0.00    2.81
   9  -9  -9   -0.00    2.20
   9   9  -9    1.59    2.71
  -9   9  10    6.68    4.67
   9  -9 -10    7.00    4.42
   9   9 -10    1.86    2.62
  -9   9  11   -0.00    3.01
   9  -9 -11    2.34    3.41
   9   9 -11   -0.00    2.50
  -9   9  12   18.60    7.53
   9  -9 -12   21.06    7.25
   9   9 -12   29.45    8.14
  -9   9  13   -0.00    2.70
   9  -9 -13    5.30    3.98
   9   9 -13    0.27    2.41
   9  -9 -14    0.87    1.70
   9   9 -14    0.21    2.82
   9  -9 -15    2.44    2.81
   9   9 -15    8.03    4.71
   9  -9 -16   13.21    5.88
   9  -9 -17   -0.00    2.38
   9  -9 -18   -0.00    2.76
   9  -9 -19    1.61    2.58
   9  -9 -20   -0.00    2.83
   9  -9 -21    0.09    1.65
   9  -9 -22    3.62    3.26
   9  -9 -23    1.41    2.33
   9  -9 -24    0.71    2.08
   9  -9 -25   -0.00    1.66
   9  -9 -26    3.16    3.23
   9  -9 -27   -0.00    2.22
   9  -9 -28    2.35    2.83
   9  -9 -29    0.86    2.48
  -9  10   1    0.00    3.10
   9 -10  -1    3.16    3.86
   9  10  -1   -0.00    2.92
  -9  10   2   19.42    8.35
   9  10  -2   25.16    7.97
  -9  10   3   -0.00    3.50
   9 -10  -3    1.66    3.58
   9  10  -3    2.01    3.01
  -9  10   4   26.47    9.30
   9 -10  -4   32.25    9.86
   9  10  -4   31.58    9.18
  -9  10   5    0.00    3.62
   9 -10  -5   -0.00    2.54
   9  10  -5   -2.21    3.73
  -9  10   6    3.02    4.42
   9 -10  -6    0.00    3.18
   9  10  -6   -0.00    3.34
  -9  10   7    7.12    4.92
   9 -10  -7    3.40    3.76
   9  10  -7    2.62    2.91
  -9  10   8   33.03    9.82
   9 -10  -8   12.35    6.02
   9  10  -8   19.40    7.12
  -9  10   9    0.88    3.52
   9 -10  -9    5.96    4.07
   9  10  -9    0.90    3.47
  -9  10  10    5.46    4.65
   9 -10 -10    6.25    4.01
   9  10 -10    0.00    2.61
  -9  10  11    2.55    3.60
   9 -10 -11    3.67    3.46
   9  10 -11    3.52    4.14
  -9  10  12    1.79    3.77
   9 -10 -12    6.10    4.53
   9  10 -12    4.44    3.95
   9 -10 -13    5.36    3.88
   9  10 -13    2.06    3.13
   9 -10 -14   14.52    5.76
   9  10 -14   11.20    5.61
   9 -10 -15    1.68    3.93
   9  10 -15   -0.00    2.96
   9 -10 -16   -0.00    2.68
   9 -10 -17   -0.00    1.72
   9 -10 -18   20.40    6.97
   9 -10 -19   -0.00    1.91
   9 -10 -20    2.78    3.39
   9 -10 -21   -0.00    2.45
   9 -10 -22   -0.00    1.33
   9 -10 -23   -0.00    2.11
   9 -10 -24    0.70    2.56
   9 -10 -25    3.01    3.82
   9 -10 -26    1.40    2.37
  -9  11   1    3.24    4.26
   9 -11  -1   -0.00    2.89
   9  11  -1    2.27    3.59
  -9  11   2   11.98    7.27
   9 -11  -2   14.28    7.20
   9  11  -2   25.02    8.35
  -9  11   3    1.67    3.98
   9 -11  -3   -0.00    3.22
   9  11  -3    0.44    2.72
  -9  11   4   12.35    6.81
   9 -11  -4   16.54    7.12
   9  11  -4   13.51    6.39
  -9  11   5   -0.00    3.00
   9 -11  -5    1.35    2.81
   9  11  -5    0.00    2.78
  -9  11   6   17.82    7.34
   9 -11  -6    3.36    4.18
   9  11  -6   32.48    8.98
  -9  11   7    1.75    2.86
   9 -11  -7   -0.00    3.85
   9  11  -7   -0.00    3.21
  -9  11   8   -0.00    2.04
   9 -11  -8    2.20    3.82
   9  11  -8    2.14    3.03
  -9  11   9   -0.00    2.75
   9 -11  -9    1.62    2.48
   9  11  -9    3.32    3.89
  -9  11  10   25.25    8.56
   9 -11 -10   13.61    6.38
   9  11 -10   11.90    6.06
  -9  11  11    2.73    3.73
   9 -11 -11    2.31    3.88
   9  11 -11    3.83    4.83
  -9  11  12    4.96    4.77
   9 -11 -12   12.07    6.10
   9  11 -12   13.90    6.44
   9  11 -13   -0.00    2.08
   9 -11 -14    1.41    3.23
   9  11 -14    2.45    3.84
   9 -11 -15    2.55    2.81
   9  11 -15    5.06    3.97
   9 -11 -16   16.91    6.61
   9 -11 -17    3.16    3.71
   9 -11 -18   -0.00    2.75
   9 -11 -19   -0.00    2.74
   9 -11 -20    2.47    3.22
   9 -11 -21    3.92    2.80
   9 -11 -22    8.11    4.16
   9 -11 -23   -0.00    2.17
  -9  12   1   -0.00    3.93
   9 -12  -1    1.70    3.36
   9  12  -1   -0.00    3.22
  -9  12   2    0.33    3.70
   9 -12  -2   -0.00    2.04
   9  12  -2    2.29    3.44
  -9  12   3   -0.00    3.11
   9 -12  -3   -0.00    3.85
   9  12  -3    6.25    4.71
  -9  12   4    5.05    4.83
   9 -12  -4    3.94    4.77
   9  12  -4   14.34    6.42
  -9  12   5    4.18    4.27
   9 -12  -5    1.82    3.61
   9  12  -5    1.68    3.49
  -9  12   6   -0.00    1.96
   9 -12  -6   -0.00    3.38
   9  12  -6   -0.00    3.41
  -9  12   7    2.86    3.47
   9 -12  -7    1.03    3.53
   9  12  -7    3.64    3.80
  -9  12   8   16.72    7.49
   9 -12  -8   10.85    6.03
   9  12  -8   14.46    6.62
  -9  12   9   -0.00    2.42
   9 -12  -9    0.00    2.81
   9  12  -9    0.00    4.11
  -9  12  10    7.47    4.86
   9 -12 -10    3.10    3.50
   9  12 -10    5.88    4.28
  -9  12  11    4.28    4.13
   9 -12 -11   -0.00    2.98
   9  12 -11   -0.00    3.22
  -9  12  12    3.74    4.51
   9 -12 -12    0.68    2.09
   9  12 -12    1.11    3.73
   9 -12 -13    0.25    3.04
   9  12 -13   -0.00    3.80
   9 -12 -14    7.02    4.58
   9  12 -14   13.48    6.63
   9 -12 -15    1.69    2.51
   9  12 -15    3.80    4.12
   9 -12 -16    1.20    3.26
   9 -12 -17   -0.00    1.13
   9 -12 -18    5.29    4.22
   9 -12 -19   -0.00    2.63
   9 -12 -20    3.82    3.77
  -9  13   1    8.68    6.16
   9 -13  -1    9.54    6.19
   9  13  -1    2.78    3.74
  -9  13   2    3.86    4.45
   9 -13  -2   -0.00    2.89
   9  13  -2    8.08    5.16
  -9  13   3    0.00    3.39
   9 -13  -3    1.21    3.83
   9  13  -3   -0.00    3.25
  -9  13   4   -0.00    2.81
   9 -13  -4    1.11    3.18
   9  13  -4   -0.00    1.67
  -9  13   5    0.22    2.04
   9 -13  -5    4.31    4.69
   9  13  -5    4.10    4.38
  -9  13   6   13.46    6.91
   9 -13  -6    3.35    4.53
   9  13  -6    6.00    5.23
  -9  13   7    4.94    4.73
   9 -13  -7    2.63    4.44
   9  13  -7    3.88    3.70
  -9  13   8   -0.00    3.07
   9 -13  -8    1.47    3.31
   9  13  -8    1.76    3.37
  -9  13   9    3.56    5.20
   9 -13  -9    0.52    2.62
   9  13  -9    3.57    4.16
  -9  13  10    9.06    5.69
   9 -13 -10    2.10    2.90
   9  13 -10    1.33    3.07
  -9  13  11   -0.00    2.60
   9 -13 -11    0.92    2.89
   9  13 -11   -0.00    3.82
   9 -13 -12    2.07    3.34
   9  13 -12    1.97    3.62
   9 -13 -13   -0.00    2.53
   9  13 -13   -0.00    3.55
   9 -13 -14   -0.00    3.81
   9  13 -14    0.09    3.26
   9 -13 -15   -0.00    1.96
   9  13 -15    1.74    3.35
   9 -13 -16    3.52    4.75
   9 -13 -17   -0.00    3.05
  -9  14   1    4.88    4.80
   9 -14  -1   -0.00    3.34
   9  14  -1    2.11    3.53
  -9  14   2    3.77    4.31
   9 -14  -2   -0.00    3.65
   9  14  -2   -0.00    3.19
  -9  14   3   -0.00    2.72
   9 -14  -3   -0.00    3.28
   9  14  -3    0.00    3.24
  -9  14   4   -0.00    3.93
   9 -14  -4   -0.00    4.04
   9  14  -4    2.53    4.05
  -9  14   5   -0.00    3.33
   9 -14  -5    6.34    5.45
   9  14  -5    1.78    3.43
  -9  14   6    3.55    4.00
   9 -14  -6    1.86    3.93
   9  14  -6   -0.00    3.76
  -9  14   7    3.15    4.03
   9 -14  -7   -0.00    3.46
   9  14  -7   -0.00    3.17
  -9  14   8    0.00    3.34
   9 -14  -8    9.46    5.89
   9  14  -8    4.73    3.94
  -9  14   9    4.90    4.33
   9 -14  -9    1.81    4.05
   9  14  -9    5.05    5.14
  -9  14  10   -0.00    4.26
   9 -14 -10   10.51    6.43
   9  14 -10    0.60    3.20
  -9  14  11   -0.00    2.95
   9 -14 -11   -0.00    3.18
   9  14 -11    0.50    3.51
   9 -14 -12   -0.00    3.39
   9  14 -12    3.40    3.53
   9 -14 -13    0.43    2.57
   9  14 -13   -0.00    3.65
   9 -14 -14    4.78    4.13
   9  14 -14    4.28    4.70
   9  14 -15    1.13    2.81
  -9  15   1   -0.00    3.41
   9 -15  -1    3.12    4.24
   9  15  -1   -0.00    2.71
  -9  15   2    3.81    4.56
   9 -15  -2    1.68    3.20
   9  15  -2   -0.00    2.66
  -9  15   3   -0.00    3.46
   9 -15  -3    2.30    4.32
   9  15  -3    3.72    4.52
  -9  15   4    1.14    4.10
   9 -15  -4    3.04    4.16
   9  15  -4   -0.00    2.38
  -9  15   5    1.93    4.67
   9 -15  -5   -0.00    2.90
   9  15  -5   -0.00    3.37
  -9  15   6   -0.00    4.21
   9 -15  -6    0.98    2.72
   9  15  -6   -0.00    2.64
  -9  15   7    0.00    3.20
   9 -15  -7   -0.00    3.73
   9  15  -7   -0.00    3.94
  -9  15   8    0.00    3.19
   9 -15  -8    0.36    3.03
   9  15  -8   -0.00    2.80
  -9  15   9    1.30    2.31
   9 -15  -9    3.86    4.17
   9  15  -9    1.55    4.57
  -9  15  10   -0.00    3.36
   9 -15 -10    0.00    4.72
   9  15 -10    1.40    3.34
   9  15 -11    3.15    4.78
   9  15 -12   -0.00    3.30
   9  15 -13   -0.00    3.92
   9  15 -14   -0.00    3.33
   9 -16  -1   -0.00    3.61
   9 -16  -2   -0.00    3.57
   9 -16  -3   -0.00    4.32
  -9  16   4   -0.00    3.00
   9 -16  -4   -0.00    2.75
  -9  16   5    0.59    3.30
   9 -16  -5    1.24    4.05
  -9  16   6    4.23    5.16
   9 -16  -6   -0.00    4.16
  -9  16   7   -0.00    2.24
  -9  16   8   -0.00    4.13
  -9  16   9   -0.00    2.52
  -9  16  10    0.11    3.17
  -8   0   1   -0.00    2.42
   8   0  -1    0.88    1.90
   8   0  -1   -0.00    2.40
  -8   0   2  396.27   46.43
   8   0  -2  480.82   44.97
   8   0  -2  418.62   46.28
   8   0  -2  442.91   44.96
  -8   0   3    3.34    3.17
   8   0  -3    1.08    2.16
   8   0  -3   -0.00    2.24
   8   0  -3    2.40    2.44
  -8   0   4   74.46   12.57
   8   0  -4   85.19   11.56
   8   0  -4   68.44   12.07
   8   0  -4   43.22    9.23
   8   0  -5    1.01    1.58
   8   0  -5    0.00    2.55
   8   0  -5   -0.00    1.31
   8   0  -6   68.17   10.67
   8   0  -6   89.41   13.38
   8   0  -6   58.69   10.50
  -8   0   7   -0.00    1.45
   8   0  -7    1.18    2.01
   8   0  -7   -0.00    2.13
   8   0  -7    0.27    0.96
  -8   0   8  161.80   20.11
   8   0  -8  164.64   19.00
   8   0  -8  145.37   20.07
  -8   0   9   -0.00    1.94
   8   0  -9    1.25    1.91
   8   0  -9   -0.00    1.64
  -8   0  10    1.71    2.01
   8   0 -10   -0.00    1.35
   8   0 -10   -0.00    1.43
  -8   0  11   -0.00    1.19
   8   0 -11   -0.00    1.51
   8   0 -11    0.00    2.07
  -8   0  12  150.03   16.79
   8   0 -12  127.90   16.58
   8   0 -12  160.66   18.95
  -8   0  13   -0.00    1.31
   8   0 -13    1.37    1.70
   8   0 -13    2.75    2.52
  -8   0  14   50.92    6.78
   8   0 -14   61.21    8.69
   8   0 -14   50.31    8.99
  -8   0  15    0.35    0.64
   8   0 -15    0.07    1.01
   8   0 -15    0.57    1.41
   8   0 -16    2.76    1.75
   8   0 -16    8.29    2.85
   8   0 -17   -0.00    0.97
   8   0 -18   75.58   10.11
   8   0 -19    0.00    1.02
   8   0 -20    5.88    2.43
   8   0 -21    0.00    0.90
  -8   1   1   59.09   12.74
  -8   1   1   71.86   12.85
   8  -1  -1   56.44   10.14
   8   1  -1   46.56    9.19
   8   1  -1   48.23    9.75
  -8  -1   1   43.96   10.68
  -8   1   2    3.15    3.48
  -8   1   2    2.47    2.84
   8  -1  -2    4.50    3.53
   8  -1  -2    4.29    2.86
   8   1  -2    7.20    3.24
   8   1  -2    2.23    2.27
  -8  -1   2    4.36    4.03
  -8   1   3    3.53    3.91
  -8   1   3    3.98    3.29
   8  -1  -3    4.37    3.03
   8  -1  -3    8.35    4.38
   8  -1  -3    2.49    2.71
   8   1  -3    2.22    2.09
   8   1  -3    1.97    3.15
   8   1  -3    3.91    3.04
  -8  -1   3    5.22    4.12
  -8   1   4   44.54   10.18
  -8   1   4   23.80    7.07
   8  -1  -4   21.91    6.15
   8  -1  -4   30.83    7.76
   8  -1  -4   28.56    6.82
   8   1  -4   36.91    7.37
   8   1  -4   25.55    7.59
   8   1  -4   42.62    8.12
  -8  -1   4   32.31    8.26
   8  -1  -5    6.78    3.33
   8  -1  -5    7.77    4.02
   8  -1  -5    1.07    1.69
   8   1  -5    5.01    3.07
   8   1  -5    6.44    3.81
   8   1  -5    0.82    1.75
  -8   1   6   61.17   11.23
   8  -1  -6   70.78   10.72
   8  -1  -6   59.67   11.13
   8  -1  -6   54.15   10.12
   8   1  -6   73.41   10.95
   8   1  -6   86.62   13.42
   8   1  -6   55.01   10.14
  -8   1   7    1.13    2.77
   8  -1  -7   10.13    3.96
   8  -1  -7    3.40    3.14
   8   1  -7    2.70    2.22
   8   1  -7    7.99    4.38
  -8  -1   7    5.39    3.30
  -8   1   8   -0.00    2.01
   8  -1  -8    0.00    1.16
   8  -1  -8    5.95    3.75
   8   1  -8    0.74    1.88
   8   1  -8    2.11    3.31
  -8  -1   8    3.18    2.65
  -8   1   9   19.47    5.34
   8  -1  -9   16.34    4.44
   8  -1  -9    6.48    3.88
   8   1  -9   11.52    3.93
   8   1  -9    5.39    3.41
  -8  -1   9    5.74    3.32
  -8   1  10  125.79   16.19
   8  -1 -10  129.92   15.71
   8  -1 -10  131.16   17.01
   8   1 -10  136.12   16.11
   8   1 -10  101.02   16.37
  -8  -1  10  122.69   16.04
  -8   1  11    8.49    3.45
   8  -1 -11    6.76    3.04
   8  -1 -11    6.93    3.45
   8   1 -11   10.45    3.56
   8   1 -11    8.19    4.01
   8   1 -11    1.05    2.48
  -8  -1  11    4.84    2.68
  -8   1  12    6.00    2.67
   8  -1 -12    8.99    3.21
   8  -1 -12    7.09    3.69
   8   1 -12   11.22    3.56
   8   1 -12    8.60    3.95
   8   1 -12    6.93    3.68
  -8  -1  12    3.39    2.35
  -8   1  13    0.12    1.18
   8  -1 -13   -0.00    1.41
   8  -1 -13    0.29    1.68
   8   1 -13    0.79    1.35
   8   1 -13    0.00    1.96
   8   1 -13    1.26    2.52
  -8  -1  13    0.87    1.55
  -8   1  14   59.61    7.55
   8  -1 -14   61.24    8.97
   8  -1 -14   59.50    9.65
   8  -1 -14   69.97    9.79
   8   1 -14   61.25    9.23
   8   1 -14   41.89    9.13
   8   1 -14   64.62   11.20
  -8  -1  14   73.14    8.37
  -8   1  15   40.14    4.20
   8  -1 -15   36.24    6.49
   8  -1 -15   36.05    6.78
   8   1 -15   40.92    6.87
  -8  -1  15   36.43    4.93
   8  -1 -16   61.33    8.54
   8  -1 -16   62.77    8.97
   8   1 -16   50.23    8.10
   8  -1 -17    2.91    1.98
   8  -1 -18    1.54    1.41
   8  -1 -19    2.54    1.58
   8  -1 -20   11.77    3.28
   8  -1 -21   -0.00    0.87
   8  -1 -22   47.28    6.87
   8  -1 -23    0.48    0.92
   8  -1 -24    6.84    2.19
   8  -1 -25    0.00    0.83
   8  -1 -26    6.90    2.06
   8  -1 -27    0.87    0.78
  -8   2   1   -0.00    2.06
   8  -2  -1    2.60    3.09
   8   2  -1   -0.00    2.07
  -8  -2   1    0.44    2.21
  -8   2   2   28.40    9.30
   8  -2  -2   51.71    9.82
   8   2  -2   54.34    9.59
  -8  -2   2   65.95   12.31
  -8   2   3   21.45    7.30
   8  -2  -3   11.55    4.73
   8  -2  -3   13.47    4.83
   8   2  -3    5.36    3.08
   8   2  -3   21.92    6.98
  -8  -2   3   14.84    5.66
  -8   2   4   46.36   10.45
  -8   2   4   30.54    8.06
   8  -2  -4   31.24    7.75
   8  -2  -4   31.72    7.53
   8   2  -4   25.41    6.48
   8   2  -4   37.04    9.09
   8   2  -4   47.12   10.07
  -8  -2   4   26.96    7.66
  -8   2   5    3.44    3.71
   8  -2  -5    2.54    2.92
   8  -2  -5    5.46    3.24
   8   2  -5   16.19    4.82
   8   2  -5    4.55    3.76
   8   2  -5    0.00    2.42
  -8   2   6   80.06   14.66
   8  -2  -6   69.03   12.65
   8   2  -6   96.15   13.11
   8   2  -6   86.58   14.66
   8   2  -6   88.35   14.79
  -8   2   7   44.11    9.98
  -8   2   7   33.47    7.79
   8  -2  -7   29.44    7.27
   8   2  -7   28.25    6.51
   8   2  -7   25.22    7.41
   8   2  -7   44.35    9.63
  -8  -2   7   35.50    8.23
  -8   2   8  105.52   16.61
  -8   2   8   88.64   14.03
   8  -2  -8   87.35   14.06
   8   2  -8  103.80   13.88
   8   2  -8  115.59   16.57
   8   2  -8   83.09   15.07
  -8  -2   8  110.83   15.23
  -8   2   9    4.42    3.49
  -8   2   9    8.82    3.73
   8  -2  -9    4.08    3.23
   8   2  -9   14.37    4.22
   8   2  -9    5.53    3.97
  -8  -2   9    5.41    3.90
  -8   2  10    1.68    3.32
  -8   2  10    1.07    2.02
   8  -2 -10    1.94    2.11
   8   2 -10    0.18    1.17
   8   2 -10   -0.00    2.43
  -8  -2  10    0.06    1.80
  -8   2  11    3.30    2.88
  -8   2  11    0.98    1.96
   8  -2 -11    0.89    1.52
   8   2 -11    1.82    1.97
   8   2 -11   -0.00    2.18
   8   2 -11    0.23    1.33
  -8  -2  11    1.66    1.53
  -8   2  12   81.50   12.63
  -8   2  12   56.54    8.55
   8  -2 -12   49.80    8.73
   8   2 -12   51.78    8.61
   8   2 -12   35.05    8.69
   8   2 -12   44.18    9.68
  -8   2  13   37.31    6.11
   8  -2 -13   40.92    6.93
   8  -2 -13   25.04    6.09
   8  -2 -13   27.93    6.14
   8   2 -13   34.62    6.61
   8   2 -13   27.01    7.17
   8   2 -13   20.39    6.59
  -8   2  14   17.25    3.70
   8  -2 -14   23.08    4.94
   8  -2 -14   25.22    5.57
   8  -2 -14   12.28    4.01
   8   2 -14   27.04    5.64
   8   2 -14   30.70    7.30
  -8   2  15   19.59    2.92
   8  -2 -15   20.05    4.53
   8  -2 -15   14.27    4.25
   8   2 -15   16.87    4.45
   8  -2 -16   24.79    5.15
   8  -2 -16   20.29    5.09
   8   2 -16   25.24    5.50
  -8  -2  16   31.60    3.82
   8  -2 -17   14.52    4.04
   8  -2 -18  108.62   13.50
   8  -2 -19    5.63    2.45
   8  -2 -20   -0.00    1.20
   8  -2 -21    1.30    1.46
   8  -2 -22   36.54    6.06
   8  -2 -23    0.00    0.89
   8  -2 -24    5.17    2.20
   8  -2 -25    1.76    1.24
   8  -2 -26    0.00    0.68
   8  -2 -27    0.59    0.80
   8  -2 -28   12.36    2.64
   8  -2 -29    0.00    0.79
   8  -2 -30    0.54    0.67
  -8   3   1   54.36   13.04
   8  -3  -1   83.00   13.32
   8   3  -1   77.29   12.50
   8   3  -1   87.65   15.22
  -8  -3   1   83.76   14.75
  -8   3   2   -0.00    2.27
   8  -3  -2    0.00    1.74
   8   3  -2   -0.00    1.88
   8   3  -2    3.93    3.82
  -8  -3   2   -0.00    2.54
  -8   3   3   38.79    9.96
   8  -3  -3   42.18    8.96
   8   3  -3   42.84    8.60
   8   3  -3   51.32   11.02
  -8  -3   3   31.65    8.68
  -8   3   4   96.27   16.75
   8  -3  -4   91.70   14.83
   8   3  -4  102.51   14.63
   8   3  -4  103.12   16.88
  -8  -3   4  107.35   16.59
  -8   3   5   21.90    7.27
   8  -3  -5   17.43    5.69
   8   3  -5    6.99    3.77
   8   3  -5   10.39    4.91
  -8  -3   5    7.93    3.33
  -8  -3   5   15.97    5.70
  -8   3   6   31.62    8.62
   8  -3  -6   23.03    6.92
   8   3  -6   35.44    7.57
   8   3  -6   43.11    9.72
  -8  -3   6   35.81    7.03
  -8   3   7   14.83    5.98
   8  -3  -7   16.02    5.12
   8   3  -7   19.17    5.14
   8   3  -7    6.36    4.64
  -8  -3   7   19.62    4.95
  -8   3   8    3.37    3.57
  -8   3   8    9.13    3.89
   8  -3  -8    4.25    2.76
   8   3  -8   10.41    4.11
   8   3  -8    5.09    3.65
  -8  -3   8    6.03    2.71
  -8  -3   8    5.15    3.54
  -8   3   9    3.43    3.63
  -8   3   9    0.78    1.60
   8  -3  -9   -0.00    2.13
   8   3  -9    3.61    2.85
   8   3  -9    2.88    2.76
  -8  -3   9    1.97    2.08
  -8  -3   9    2.17    2.32
  -8   3  10   78.87   13.85
   8  -3 -10   60.24   11.17
   8   3 -10   90.25   12.52
  -8  -3  10  106.47   12.77
  -8   3  11   87.23   14.46
   8  -3 -11   89.15   12.55
   8  -3 -11   67.49   11.41
   8   3 -11   74.69   11.78
  -8  -3  11   96.85   12.20
  -8   3  12   -0.00    1.78
   8  -3 -12    2.40    2.47
   8  -3 -12    1.92    2.15
   8   3 -12    0.45    1.89
  -8  -3  12    0.94    1.50
  -8   3  13    6.39    3.94
   8  -3 -13    4.81    2.96
   8  -3 -13    3.01    2.42
   8   3 -13   11.78    3.97
  -8  -3  13   16.04    4.14
  -8   3  14   19.23    6.37
   8  -3 -14   15.60    4.53
   8  -3 -14   20.83    5.17
   8   3 -14   15.90    4.77
  -8  -3  14   22.51    5.09
  -8   3  15   36.67    8.07
   8  -3 -15   27.65    6.13
   8   3 -15   25.36    5.90
   8  -3 -16   70.33   10.48
   8   3 -16   69.39   10.38
   8  -3 -17    3.03    2.25
   8   3 -17    0.40    1.51
   8  -3 -18    7.63    3.03
   8  -3 -19    7.42    3.07
   8  -3 -20   61.49    9.06
   8  -3 -21    6.10    2.69
   8  -3 -22    8.55    2.94
   8  -3 -23    2.50    1.80
   8  -3 -24   12.97    3.42
   8  -3 -25   10.58    3.02
   8  -3 -26    3.13    1.75
   8  -3 -27    1.05    1.06
   8  -3 -28    0.00    0.85
   8  -3 -29    0.62    0.92
   8  -3 -30    5.85    1.94
   8  -3 -31    0.16    0.80
  -8   4   1   41.11   10.79
   8  -4  -1   41.34    9.24
   8   4  -1   53.04    9.91
   8   4  -1   62.53   12.67
  -8  -4   1   41.90   10.62
  -8   4   2   12.30    5.99
   8   4  -2   15.04    5.29
   8   4  -2   24.85    7.61
  -8  -4   2   13.79    5.87
  -8   4   3   25.85    8.02
   8   4  -3   35.97    7.61
   8   4  -3    7.64    5.13
  -8  -4   3   12.21    5.42
  -8   4   4   80.88   15.27
   8   4  -4  123.51   15.30
   8   4  -4   65.90   14.34
  -8  -4   4   89.16   15.35
  -8   4   5   13.30    5.59
   8   4  -5    1.73    1.95
   8   4  -5    4.82    3.79
  -8  -4   5    5.87    3.84
  -8   4   6   44.92   10.56
   8  -4  -6   50.34    9.52
   8   4  -6   40.49    8.71
   8   4  -6   44.91   10.83
  -8  -4   6   49.38   10.29
  -8   4   7   58.51   12.90
   8  -4  -7   75.93   12.29
   8   4  -7   86.97   12.81
   8   4  -7  104.39   16.06
  -8   4   8   18.97    7.07
   8  -4  -8   26.73    6.83
   8   4  -8   49.02    8.59
   8   4  -8   41.22    9.78
  -8  -4   8   25.52    6.07
  -8   4   9    1.47    3.31
   8  -4  -9    7.42    3.56
   8  -4  -9    3.15    3.35
   8   4  -9    4.49    2.75
  -8  -4   9    7.19    3.22
  -8   4  10    3.38    2.79
   8  -4 -10    3.88    3.00
   8  -4 -10    2.32    2.63
   8   4 -10    1.07    1.79
  -8  -4  10    0.94    1.73
  -8   4  11    2.88    3.12
   8  -4 -11    6.29    3.63
   8  -4 -11    8.42    3.89
   8   4 -11   10.14    3.88
  -8  -4  11    4.98    2.76
  -8   4  12   55.74   11.61
   8  -4 -12   71.91   11.00
   8  -4 -12   76.99   11.74
   8   4 -12   64.38   10.84
  -8  -4  12   73.53   10.64
  -8   4  13    9.79    4.58
   8  -4 -13    4.59    3.17
   8  -4 -13    9.69    3.82
   8   4 -13   18.57    5.16
  -8  -4  13   18.02    4.44
  -8   4  14   28.77    7.66
   8  -4 -14   22.50    6.20
   8   4 -14   36.89    7.38
  -8  -4  14   69.53    8.94
  -8   4  15   -0.00    2.52
   8  -4 -15    1.76    1.78
   8   4 -15   -0.00    1.78
   8  -4 -16   14.09    4.52
   8   4 -16   17.85    4.91
   8  -4 -17   10.16    3.93
   8   4 -17   17.31    4.90
   8  -4 -18   54.01    8.99
   8  -4 -19    1.95    1.92
   8  -4 -20    2.73    2.24
   8  -4 -21    0.40    1.11
   8  -4 -22   13.82    4.05
   8  -4 -23   10.61    3.41
   8  -4 -24    4.59    2.37
   8  -4 -25   -0.00    0.93
   8  -4 -26    3.37    1.97
   8  -4 -27   -0.00    1.10
   8  -4 -28    5.28    2.33
   8  -4 -29    0.30    1.17
   8  -4 -30    1.80    1.60
   8  -4 -31    1.00    1.45
   8  -4 -32    3.27    1.83
   8  -4 -33    5.98    2.12
  -8   5   1   22.13    7.88
   8   5  -1   20.84    7.63
  -8  -5   1   19.58    7.27
  -8   5   2   18.76    7.36
   8   5  -2   18.41    5.63
   8   5  -2   18.45    7.21
  -8  -5   2    8.10    5.13
  -8   5   3   60.27   12.41
   8   5  -3   58.06   10.62
   8   5  -3   66.72   13.15
  -8  -5   3   32.24   10.02
  -8   5   4    9.85    6.00
   8   5  -4   13.54    4.82
   8   5  -4   14.29    5.88
  -8  -5   4    4.35    3.34
  -8   5   5   48.15   11.16
   8   5  -5   50.37    9.79
   8   5  -5   46.72   11.26
  -8   5   6   82.18   14.07
   8  -5  -6   42.30   10.03
   8   5  -6   85.31   12.61
  -8   5   7    5.04    3.72
   8  -5  -7    6.59    3.95
   8   5  -7    1.66    2.37
  -8   5   8    1.23    2.93
   8  -5  -8    6.31    3.38
   8   5  -8    2.69    2.77
  -8   5   9    8.56    5.12
   8  -5  -9    6.22    3.43
   8  -5  -9   10.11    4.07
   8   5  -9    7.65    3.77
  -8   5  10  164.70   21.62
   8  -5 -10  167.28   19.21
   8  -5 -10  111.54   18.04
   8   5 -10  152.08   19.35
  -8   5  11   23.47    7.30
   8  -5 -11   33.17    7.04
   8  -5 -11   17.59    5.64
   8   5 -11   44.18    8.36
  -8   5  12    4.62    3.89
   8  -5 -12    0.00    1.79
   8  -5 -12    2.10    2.08
   8   5 -12    3.31    2.80
  -8  -5  12    1.59    2.12
  -8   5  13    0.86    2.93
   8  -5 -13    0.00    2.15
   8  -5 -13    1.53    2.12
   8   5 -13    0.00    1.59
  -8  -5  13   -0.00    1.27
  -8   5  14   10.47    4.91
   8  -5 -14    7.36    3.73
   8   5 -14   12.37    4.50
  -8   5  15   13.54    5.43
   8  -5 -15   20.35    5.68
   8   5 -15   16.09    5.02
   8  -5 -16   49.82    9.16
   8   5 -16   43.96    8.78
   8  -5 -17    0.00    2.19
   8   5 -17    6.95    3.43
   8  -5 -18    1.38    2.15
   8  -5 -19   21.09    5.52
   8  -5 -20   13.28    4.35
   8  -5 -21   20.89    5.47
   8  -5 -22    9.40    3.71
   8  -5 -23    0.41    1.83
   8  -5 -24    6.26    2.86
   8  -5 -25   10.58    3.83
   8  -5 -26   -0.00    1.25
   8  -5 -27   -0.00    1.64
   8  -5 -28   -0.00    1.17
   8  -5 -29    0.09    1.53
   8  -5 -30    4.40    2.27
   8  -5 -31    1.95    1.72
   8  -5 -32    0.90    1.61
   8  -5 -33    2.20    1.70
   8  -5 -34    0.00    1.18
   8   6  -1   81.93   16.03
  -8  -6   1   75.88   15.11
   8  -6  -2   57.17   11.94
   8   6  -2   92.11   16.22
  -8  -6   2   61.92   13.38
   8  -6  -3   67.82   12.75
  -8   6   4   22.62    7.95
   8  -6  -4   22.92    6.93
  -8   6   5    7.50    4.90
   8  -6  -5   19.86    6.39
  -8   6   6   18.50    7.15
   8  -6  -6   25.82    7.36
   8   6  -6   18.81    6.17
  -8   6   7   21.39    7.37
   8  -6  -7   19.31    6.24
   8   6  -7   24.96    6.96
  -8   6   8   29.26    8.43
   8  -6  -8   27.44    7.55
   8   6  -8   20.12    6.29
  -8   6   9    1.57    2.70
   8  -6  -9    0.83    1.91
   8   6  -9    2.36    2.59
  -8   6  10    3.41    3.68
   8  -6 -10    3.20    2.99
   8   6 -10    2.93    3.08
  -8   6  11    9.06    4.75
   8  -6 -11    9.32    4.24
   8   6 -11    8.03    3.95
  -8   6  12   14.75    6.01
   8  -6 -12   14.95    5.22
   8   6 -12   18.64    5.87
  -8   6  13   16.78    6.28
   8  -6 -13   13.05    4.91
   8   6 -13   11.17    4.56
  -8   6  14   22.37    7.04
   8  -6 -14   24.59    6.83
   8   6 -14   22.24    6.16
  -8   6  15    4.24    3.90
   8  -6 -15   16.69    5.14
   8   6 -15   14.88    4.92
   8  -6 -16    7.28    3.95
   8   6 -16    3.66    2.96
   8  -6 -17   31.19    7.57
   8   6 -17   47.75    9.03
   8  -6 -18   16.21    5.16
   8  -6 -19    6.63    3.35
   8  -6 -20    1.16    1.80
   8  -6 -21   -0.00    1.06
   8  -6 -22    5.28    3.00
   8  -6 -23   16.86    4.87
   8  -6 -24    3.04    2.41
   8  -6 -25   11.45    4.03
   8  -6 -26    0.16    1.85
   8  -6 -27    8.69    3.36
   8  -6 -28   -0.00    1.35
   8  -6 -29    2.01    2.31
   8  -6 -30   -0.00    1.54
   8  -6 -31   -0.00    1.67
   8  -6 -32    0.52    1.36
   8  -6 -33    2.20    1.88
   8  -6 -34    1.21    1.63
   8  -6 -35    2.20    2.06
   8  -6 -36   -0.00    1.39
  -8   7   1   35.19   10.32
   8  -7  -1   33.71    9.44
   8   7  -1   50.45   10.52
   8  -7  -2    1.16    2.53
   8   7  -2    0.36    2.16
   8  -7  -3   25.07    7.46
   8   7  -3   15.17    5.71
   8  -7  -4   -0.00    2.61
   8  -7  -5   45.75   10.25
   8  -7  -6   17.33    6.21
  -8   7   7    2.53    3.94
   8  -7  -7   -0.00    0.80
  -8   7   8    0.16    2.49
   8  -7  -8   -0.00    2.37
  -8   7   9   42.24   10.26
   8  -7  -9   33.83    8.54
  -8   7  10    5.91    3.97
   8  -7 -10    7.66    4.03
  -8   7  11   25.78    7.83
   8  -7 -11   37.35    8.63
  -8   7  12    2.06    2.84
   8  -7 -12   -0.00    2.47
   8   7 -12   -0.00    2.03
  -8   7  13   10.36    5.41
   8   7 -13   21.27    6.49
  -8   7  14   28.66    7.84
   8  -7 -14   11.75    4.68
   8   7 -14   10.50    4.64
  -8   7  15   53.68   11.52
   8  -7 -15   59.62   11.13
   8   7 -15   56.12   10.91
   8  -7 -16    4.14    3.62
   8   7 -16    7.12    4.22
   8  -7 -17    8.35    4.08
   8   7 -17    4.88    3.53
   8  -7 -18    0.45    2.50
   8  -7 -19    1.60    2.73
   8  -7 -20    2.04    2.11
   8  -7 -21   14.55    4.95
   8  -7 -22   -0.00    2.16
   8  -7 -23   -0.00    2.28
   8  -7 -24    1.26    2.05
   8  -7 -25    3.89    3.04
   8  -7 -26    4.28    2.75
   8  -7 -27    3.31    2.55
   8  -7 -28   -0.00    1.58
   8  -7 -29    3.03    2.44
   8  -7 -30    1.59    1.95
   8  -7 -31    7.83    3.65
   8  -7 -32   -0.00    1.36
   8  -7 -33    0.39    1.91
   8  -7 -34    0.69    1.67
   8  -7 -35    0.55    1.80
   8  -7 -36    2.29    2.34
  -8   8   1   42.67   11.70
   8  -8  -1   57.96   12.38
   8   8  -1   75.38   13.08
  -8   8   2    0.30    3.45
   8  -8  -2    2.96    3.82
   8   8  -2   -0.00    2.23
  -8   8   3   29.69    9.22
   8  -8  -3   21.27    7.80
   8   8  -3   39.36    9.18
  -8   8   4   17.16    6.75
   8  -8  -4   17.77    6.51
   8   8  -4    6.92    4.15
  -8   8   5    1.24    2.86
   8  -8  -5    2.32    2.81
   8   8  -5    0.33    1.58
   8  -8  -6   -0.00    2.39
   8   8  -6   -0.00    2.91
   8  -8  -7   80.38   14.57
   8   8  -7   81.09   14.30
   8  -8  -8    2.39    3.16
   8   8  -8    4.86    4.14
   8  -8  -9    7.69    4.05
   8   8  -9    2.12    3.39
   8  -8 -10    3.84    3.21
   8   8 -10    8.08    4.21
   8  -8 -11    1.88    2.97
  -8   8  12   -0.00    2.76
   8  -8 -12    0.00    2.11
  -8   8  13   44.86   10.26
   8  -8 -13   29.18    8.05
  -8   8  14   -0.00    3.22
   8  -8 -14    1.84    3.25
   8  -8 -15   -0.00    2.40
   8  -8 -16    1.39    2.52
   8  -8 -17   15.11    5.51
   8  -8 -18    0.00    2.31
   8  -8 -19    2.43    2.74
   8  -8 -20   -0.00    2.17
   8  -8 -21    0.99    2.38
   8  -8 -22    0.67    2.18
   8  -8 -23   20.48    6.29
   8  -8 -24    3.33    3.12
   8  -8 -25    3.07    2.54
   8  -8 -26   -0.00    1.59
   8  -8 -27    8.46    3.91
   8  -8 -28    5.26    3.12
   8  -8 -29    7.11    3.57
   8  -8 -30   -0.00    1.79
   8  -8 -31    1.16    1.85
   8  -8 -32    0.00    2.12
   8  -8 -33    1.70    2.36
   8  -8 -34    1.46    2.19
  -8   9   1   80.88   15.93
   8  -9  -1   51.31   12.82
   8   9  -1   93.84   15.19
  -8   9   2    3.82    4.14
   8  -9  -2    0.76    3.06
   8   9  -2    7.77    4.42
  -8   9   3   23.68    8.31
   8  -9  -3   16.86    6.95
   8   9  -3    7.54    5.10
  -8   9   4    6.28    4.36
   8  -9  -4   -0.00    3.28
   8   9  -4    7.95    4.35
  -8   9   5   37.61   10.35
   8  -9  -5   35.59    9.69
   8   9  -5   40.58   10.11
  -8   9   6    1.42    3.31
   8  -9  -6    0.16    2.77
   8   9  -6   -0.00    2.02
  -8   9   7    4.60    4.06
   8  -9  -7    0.85    3.38
   8   9  -7    1.85    3.38
  -8   9   8   -0.00    2.45
   8  -9  -8   -0.00    1.58
   8   9  -8   -0.00    2.57
  -8   9   9    8.50    4.94
   8  -9  -9    5.16    3.85
   8   9  -9    8.64    4.33
  -8   9  10    6.77    4.44
   8  -9 -10    3.19    3.57
   8   9 -10    0.00    2.97
  -8   9  11   67.63   13.55
   8  -9 -11   58.29   12.13
   8   9 -11   54.77   11.67
   8  -9 -12    1.59    3.52
   8   9 -12    4.93    3.65
   8  -9 -13    0.68    1.83
   8   9 -13    2.75    3.23
   8  -9 -14    0.00    2.63
   8   9 -14    0.51    2.68
   8  -9 -15   27.66    7.69
   8   9 -15   23.44    7.50
   8  -9 -16    0.95    2.75
   8   9 -16    1.17    2.54
   8  -9 -17   -0.00    1.63
   8   9 -17    0.02    2.03
   8  -9 -18    0.50    3.28
   8  -9 -19   11.83    5.49
   8  -9 -20   -0.00    2.11
   8  -9 -21    6.17    3.67
   8  -9 -22    3.19    3.53
   8  -9 -23    0.61    2.26
   8  -9 -24   -0.00    2.38
   8  -9 -25    6.09    3.61
   8  -9 -26   -0.00    2.25
   8  -9 -27   -0.00    2.69
   8  -9 -28   -0.00    2.17
   8  -9 -29    1.20    1.85
   8  -9 -30    0.00    2.34
   8  -9 -31    1.30    2.50
  -8  10   1    5.37    5.41
   8 -10  -1   19.48    7.14
   8  10  -1   18.91    6.72
  -8  10   2    1.01    3.23
   8 -10  -2    7.50    5.15
   8  10  -2   -0.00    3.14
  -8  10   3   17.26    7.80
   8 -10  -3   20.15    7.69
   8  10  -3   34.26    9.34
  -8  10   4   10.33    6.02
   8 -10  -4    7.22    4.64
   8  10  -4    6.84    5.04
  -8  10   5    6.31    4.83
   8 -10  -5    0.14    3.07
   8  10  -5    2.94    3.86
  -8  10   6    1.77    3.51
   8 -10  -6    4.96    3.57
   8  10  -6    1.53    3.24
  -8  10   7   49.06   12.54
   8 -10  -7   50.15   12.24
   8  10  -7   91.94   15.04
  -8  10   8   -0.00    3.47
   8 -10  -8    2.26    2.96
   8  10  -8   -0.00    2.94
  -8  10   9    8.02    5.34
   8 -10  -9    2.61    4.20
   8  10  -9    3.03    3.87
  -8  10  10   -0.00    2.89
   8 -10 -10   -0.00    1.93
   8  10 -10   -0.00    2.48
  -8  10  11   11.02    5.70
   8 -10 -11    2.20    2.83
   8  10 -11    0.79    2.47
  -8  10  12    3.36    3.60
   8 -10 -12    5.69    4.03
   8  10 -12    1.00    2.50
  -8  10  13   27.31    8.47
   8 -10 -13   16.79    6.65
   8  10 -13   20.45    7.16
  -8  10  14   -0.00    2.03
   8 -10 -14   -0.00    2.86
   8  10 -14    0.23    2.24
   8 -10 -15    1.55    2.80
   8  10 -15    3.86    3.45
   8 -10 -16    4.06    3.68
   8  10 -16    0.46    3.03
   8 -10 -17   14.09    6.24
   8  10 -17   17.07    6.53
   8 -10 -18   -0.00    2.61
   8 -10 -19    7.75    4.21
   8 -10 -20    1.42    2.86
   8 -10 -21    6.71    4.42
   8 -10 -22   -0.00    2.76
   8 -10 -23   11.02    5.33
   8 -10 -24   -0.00    1.87
   8 -10 -25    1.88    2.25
   8 -10 -26    0.75    1.93
   8 -10 -27    5.07    3.29
   8 -10 -28   -0.00    3.36
   8 -10 -29    0.32    1.86
  -8  11   1   39.54   10.92
   8 -11  -1   23.96    8.78
   8  11  -1   21.21    7.64
  -8  11   2    3.96    4.30
   8 -11  -2    4.73    4.35
   8  11  -2    4.17    4.14
  -8  11   3    4.91    5.12
   8 -11  -3    0.00    3.75
   8  11  -3   22.02    7.54
  -8  11   4   -0.00    3.33
   8 -11  -4    1.54    3.44
   8  11  -4    1.83    3.16
  -8  11   5   26.05    8.71
   8 -11  -5   19.51    7.40
   8  11  -5   19.06    7.27
  -8  11   6   -0.00    3.18
   8 -11  -6    4.52    4.00
   8  11  -6   -0.00    2.91
  -8  11   7   -0.00    3.67
   8 -11  -7   -0.00    3.43
   8  11  -7    1.65    2.68
  -8  11   8    8.28    5.40
   8 -11  -8    1.09    3.25
   8  11  -8    4.60    4.07
  -8  11   9   27.76    8.75
   8 -11  -9   11.55    5.89
   8  11  -9   10.59    5.44
  -8  11  10   -0.00    2.28
   8 -11 -10   -0.00    2.69
   8  11 -10   -0.00    3.15
  -8  11  11    7.52    5.17
   8 -11 -11    8.96    5.00
  -8  11  12    3.15    3.77
   8 -11 -12    0.00    2.30
   8  11 -12    2.23    3.44
  -8  11  13    8.09    4.98
   8 -11 -13    1.39    2.53
   8  11 -13    2.39    3.19
   8 -11 -14    3.34    3.26
   8  11 -14    0.24    3.29
   8 -11 -15   14.30    6.59
   8  11 -15   29.83    8.53
   8 -11 -16   -0.00    3.46
   8  11 -16   -3.37    3.83
   8 -11 -17   -0.00    1.91
   8  11 -17   -0.00    2.34
   8 -11 -18    2.23    3.06
   8 -11 -19    4.97    4.29
   8 -11 -20   -0.00    2.37
   8 -11 -21    3.52    3.76
   8 -11 -22    0.00    3.47
   8 -11 -23   -0.00    2.59
   8 -11 -24   -0.00    3.47
   8 -11 -25    2.19    3.36
   8 -11 -26    1.19    2.38
  -8  12   1   -0.00    2.69
   8 -12  -1    6.17    4.80
   8  12  -1    4.93    4.28
  -8  12   2    1.17    3.72
   8 -12  -2   -0.00    3.37
   8  12  -2   -0.00    2.28
  -8  12   3   22.65    8.77
   8 -12  -3   19.48    8.39
   8  12  -3   26.76    8.66
  -8  12   4   -0.00    3.48
   8 -12  -4    2.74    3.65
   8  12  -4   -0.00    2.71
  -8  12   5    0.07    2.73
   8 -12  -5    7.90    5.64
   8  12  -5   -0.00    3.24
  -8  12   6    4.39    4.16
   8 -12  -6    2.52    4.09
   8  12  -6    0.75    2.64
  -8  12   7   16.41    7.67
   8 -12  -7   12.90    6.85
   8  12  -7   20.05    7.53
  -8  12   8   11.88    6.39
   8 -12  -8    3.08    3.86
   8  12  -8    3.77    3.77
  -8  12   9    6.70    5.63
   8 -12  -9    3.66    3.99
   8  12  -9    2.98    4.51
  -8  12  10    6.35    4.97
   8 -12 -10    0.00    3.17
   8  12 -10    1.80    3.50
  -8  12  11    7.22    4.98
   8 -12 -11   -0.00    3.34
   8  12 -11   -0.00    2.50
  -8  12  12    1.90    3.17
   8 -12 -12    2.22    3.90
   8  12 -12    0.50    2.58
  -8  12  13   19.59    7.70
   8 -12 -13   14.72    6.02
   8  12 -13    7.05    4.85
   8 -12 -14   -0.00    2.25
   8  12 -14    1.60    2.67
   8 -12 -15    1.31    2.86
   8  12 -15    2.64    3.85
   8 -12 -16    0.43    2.14
   8  12 -16   -0.00    3.32
   8 -12 -17    3.06    3.28
   8 -12 -18   -0.00    2.30
   8 -12 -19    3.87    5.02
   8 -12 -20    0.00    3.62
   8 -12 -21    4.65    3.63
   8 -12 -22   -0.00    3.33
   8 -12 -23    3.92    3.48
  -8  13   1    8.39    6.05
   8 -13  -1   21.80    8.46
   8  13  -1    4.51    4.41
  -8  13   2   -0.00    3.22
   8 -13  -2   -0.00    3.31
   8  13  -2    3.18    4.00
  -8  13   3    1.66    3.29
   8 -13  -3    1.84    4.03
   8  13  -3   -0.00    2.93
  -8  13   4   16.89    7.74
   8 -13  -4   12.56    7.17
   8  13  -4   20.80    7.93
  -8  13   5   25.32    9.72
   8 -13  -5   20.24    7.81
   8  13  -5   23.86    8.69
  -8  13   6   -0.00    2.67
   8 -13  -6   -0.00    1.95
   8  13  -6    2.20    3.94
  -8  13   7    4.85    4.73
   8 -13  -7    1.80    3.44
   8  13  -7   -0.00    2.53
  -8  13   8    0.78    3.48
   8 -13  -8    1.84    3.31
   8  13  -8   -0.00    3.07
  -8  13   9    2.78    4.53
   8 -13  -9    2.05    4.10
   8  13  -9    1.06    2.96
  -8  13  10   -0.00    3.94
   8 -13 -10   -0.00    3.58
   8  13 -10   -0.00    3.30
  -8  13  11    6.17    5.30
   8 -13 -11    2.37    4.14
   8  13 -11    1.97    3.98
  -8  13  12    0.69    2.62
   8 -13 -12    0.57    2.02
   8  13 -12   -0.00    3.64
  -8  13  13    1.81    3.60
   8 -13 -13   -0.00    3.19
   8  13 -13   -0.00    3.14
   8 -13 -14   -0.00    3.16
   8  13 -14    1.79    4.15
   8 -13 -15    3.05    4.70
   8  13 -15    0.08    2.34
   8 -13 -16   -0.00    2.39
   8  13 -16    1.58    3.63
   8 -13 -17    0.88    2.91
   8 -13 -18   -0.00    1.31
   8 -13 -19   -0.00    3.80
   8 -13 -20    0.59    3.47
  -8  14   1    0.00    4.16
   8 -14  -1    1.75    4.25
   8  14  -1   10.43    5.83
  -8  14   2   19.03    8.27
   8 -14  -2   15.85    7.61
   8  14  -2   14.68    6.69
  -8  14   3   10.79    6.33
   8 -14  -3   -0.00    3.38
   8  14  -3    0.11    2.25
  -8  14   4    2.07    3.98
   8 -14  -4    1.49    2.93
   8  14  -4   -0.00    2.47
  -8  14   5    1.40    2.89
   8 -14  -5    0.52    2.80
   8  14  -5    1.99    3.58
  -8  14   6   -0.00    3.72
   8 -14  -6   -0.00    2.61
   8  14  -6    0.87    2.53
  -8  14   7    0.10    2.53
   8 -14  -7    0.14    3.91
   8  14  -7    5.27    4.27
  -8  14   8    7.98    6.15
   8 -14  -8    3.95    3.84
   8  14  -8    6.45    5.51
  -8  14   9    5.56    4.64
   8 -14  -9    0.00    3.01
   8  14  -9    0.66    3.07
  -8  14  10   -0.00    3.26
   8 -14 -10    3.91    3.64
   8  14 -10    4.44    4.63
  -8  14  11    1.85    4.84
   8 -14 -11    0.53    2.56
   8  14 -11    1.44    3.48
  -8  14  12    1.13    2.45
   8 -14 -12    9.28    5.24
   8  14 -12    1.81    4.42
   8 -14 -13    3.30    3.69
   8  14 -13    3.44    5.28
   8 -14 -14   -0.00    2.67
   8  14 -14    3.23    3.52
   8 -14 -15   -0.00    2.72
   8  14 -15   -0.00    2.32
   8 -14 -16   -0.00    2.85
   8  14 -16    0.13    4.09
   8 -14 -17    0.79    3.15
  -8  15   1   -0.00    3.28
   8 -15  -1   -0.00    2.70
   8  15  -1    7.30    5.32
  -8  15   2    1.14    3.77
   8 -15  -2   -0.00    3.29
   8  15  -2   -0.00    4.07
  -8  15   3    0.00    3.27
   8 -15  -3   -0.00    3.28
   8  15  -3   -0.00    3.80
  -8  15   4    4.79    4.78
   8 -15  -4    7.81    6.08
   8  15  -4    2.45    4.27
  -8  15   5    4.76    4.93
   8 -15  -5    0.93    3.55
   8  15  -5    4.13    4.58
  -8  15   6    7.68    5.34
   8 -15  -6   -0.00    3.83
   8  15  -6    4.17    4.48
  -8  15   7    6.65    4.77
   8 -15  -7   -0.00    2.28
   8  15  -7    1.49    3.75
  -8  15   8   -0.00    3.53
   8 -15  -8    4.40    4.61
   8  15  -8    1.32    4.15
  -8  15   9   -0.00    3.54
   8 -15  -9    4.20    4.50
   8  15  -9   -0.00    2.89
  -8  15  10    3.12    4.36
   8 -15 -10    0.00    2.76
   8  15 -10   -0.00    3.11
  -8  15  11    0.00    3.96
   8 -15 -11    1.77    3.24
   8  15 -11    4.49    4.89
  -8  15  12    3.83    4.73
   8 -15 -12    2.12    3.21
   8  15 -12   -0.00    3.37
   8 -15 -13    3.93    3.43
   8  15 -13   -0.00    3.65
   8  15 -14   10.50    6.23
   8  15 -15   -0.00    3.54
   8  15 -16    0.00    4.37
  -8  16   1    0.50    4.91
   8 -16  -1    5.03    4.52
  -8  16   2   -0.00    2.93
   8 -16  -2    1.72    3.49
  -8  16   3   -0.00    3.29
   8 -16  -3    3.92    4.41
   8  16  -3   -0.00    4.64
  -8  16   4   -0.00    3.70
   8 -16  -4    0.04    4.40
   8  16  -4    6.25    5.08
  -8  16   5   -0.00    3.91
   8 -16  -5   -0.00    3.18
   8  16  -5    1.76    3.62
  -8  16   6    0.60    3.61
   8 -16  -6   -0.00    3.30
   8  16  -6    0.00    3.30
  -8  16   7    1.82    4.35
   8 -16  -7   -0.00    3.27
   8  16  -7   -0.00    2.39
  -8  16   8    4.50    4.64
   8 -16  -8    3.61    5.22
   8  16  -8    0.74    3.54
  -8  16   9   -0.00    3.33
   8 -16  -9    5.31    4.50
   8  16  -9    1.10    3.43
  -8  16  10   -0.00    3.82
   8  16 -10   -0.00    2.80
  -8  16  11    0.00    3.20
   8  16 -11    0.76    3.74
   8  16 -12    6.42    6.07
   8  16 -13   -0.00    4.04
   8  16 -14    1.29    3.92
   8  16 -15    1.38    4.47
   8 -17  -2   -0.00    3.78
   8 -17  -3   -0.00    2.62
   8 -17  -4    4.10    4.54
   8 -17  -5   -0.00    3.30
  -7   0   1  727.68   69.35
  -7   0   1  736.19   66.04
   7   0  -1  706.32   66.36
   7   0  -1  648.25   67.89
   7   0  -1  662.45   66.31
  -7   0   2    1.23    2.19
  -7   0   2    0.25    1.29
   7   0  -2    0.15    1.54
   7   0  -2    0.29    1.77
   7   0  -2   -0.00    1.02
  -7   0   3    1.01    1.89
   7   0  -3    7.08    3.16
   7   0  -3    4.44    3.28
   7   0  -3    6.43    3.35
   7   0  -4    1.01    1.35
   7   0  -4    0.00    1.96
   7   0  -4    0.65    1.45
   7   0  -5   32.23    6.47
   7   0  -5   27.34    6.95
   7   0  -5   33.68    6.71
  -7   0   6    1.26    2.49
   7   0  -6    0.51    1.55
   7   0  -6    1.57    2.22
   7   0  -6    0.45    1.90
  -7   0   7  299.05   29.79
   7   0  -7  267.00   27.82
   7   0  -7  243.78   29.17
   7   0  -7  262.30   28.16
  -7   0   8   -0.00    1.85
   7   0  -8    0.93    1.44
   7   0  -8    0.79    1.98
   7   0  -8    2.73    1.92
  -7   0   9    8.40    3.31
   7   0  -9    7.64    2.95
   7   0  -9    5.35    3.45
   7   0  -9    6.86    2.73
  -7   0  10    0.09    1.13
   7   0 -10   -0.00    1.16
   7   0 -10    0.89    1.62
   7   0 -10   -0.00    1.44
  -7   0  11  270.34   27.27
   7   0 -11  302.53   28.02
   7   0 -11  293.17   29.54
   7   0 -11  234.06   27.27
  -7   0  12    0.00    0.84
   7   0 -12    0.28    1.16
   7   0 -12    0.81    1.82
   7   0 -12    2.35    2.06
  -7   0  13   92.81    9.55
   7   0 -13   71.45   10.36
   7   0 -13   81.46   11.73
   7   0 -13   96.93   11.45
   7   0 -14    0.00    1.15
   7   0 -14    0.00    1.39
   7   0 -14    0.63    1.19
   7   0 -15    5.81    2.15
   7   0 -15    9.71    3.29
   7   0 -15   15.96    3.56
   7   0 -16    0.00    1.02
   7   0 -16    1.92    1.81
   7   0 -17  399.09   37.08
  -7   1   1    2.97    2.71
  -7   1   1    1.55    2.76
  -7   1   1    1.79    2.08
   7  -1  -1    1.90    2.61
   7  -1  -1    0.02    1.26
   7   1  -1    1.93    2.11
   7   1  -1    3.57    3.56
   7   1  -1   -0.00    2.24
  -7  -1   1    0.00    2.38
  -7  -1   1    2.29    2.01
  -7   1   2   49.36   10.52
  -7   1   2   22.50    6.88
   7  -1  -2   28.83    7.26
   7  -1  -2   34.23    7.18
   7   1  -2   28.96    6.58
   7   1  -2   33.30    8.19
   7   1  -2   34.45    7.18
  -7  -1   2   32.03    8.08
  -7   1   3  221.17   28.73
  -7   1   3  170.62   25.94
   7  -1  -3  255.58   27.94
   7  -1  -3  270.12   27.05
   7   1  -3  318.76   27.55
   7   1  -3  281.29   29.57
   7   1  -3  177.26   25.00
  -7  -1   3  248.77   28.27
  -7   1   4   -0.00    2.34
   7  -1  -4    0.00    2.32
   7  -1  -4    0.00    1.96
   7   1  -4    0.57    1.63
   7   1  -4    1.21    3.12
   7   1  -4    5.28    2.96
  -7  -1   4    0.09    1.90
  -7   1   5   71.53   12.62
   7  -1  -5   61.82   10.86
   7  -1  -5   80.38   11.09
   7   1  -5   65.44    9.96
   7   1  -5   54.24   10.88
   7   1  -5   56.10    9.77
  -7   1   6    1.30    2.45
  -7   1   6    4.62    3.18
   7  -1  -6   -0.00    2.06
   7  -1  -6   -0.00    1.30
   7   1  -6    1.07    1.69
   7   1  -6    0.83    1.85
   7   1  -6    1.46    2.60
   7   1  -6   -0.00    1.43
  -7  -1   6    0.26    1.82
  -7   1   7   25.04    7.36
  -7   1   7   31.39    6.98
   7  -1  -7   42.64    7.21
   7  -1  -7   35.97    7.60
   7  -1  -7   27.49    6.22
   7   1  -7   29.98    6.26
   7   1  -7   33.63    7.83
   7   1  -7   41.17    7.47
  -7  -1   7   31.44    6.80
  -7   1   8   15.01    4.73
   7  -1  -8   14.10    4.14
   7  -1  -8   17.71    4.88
   7  -1  -8   11.66    3.86
   7   1  -8    9.65    3.47
   7   1  -8    8.04    4.23
   7   1  -8   21.46    4.90
  -7  -1   8   24.21    5.72
  -7   1   9  270.17   29.57
   7  -1  -9  276.65   29.15
   7  -1  -9  288.88   30.59
   7  -1  -9  358.12   30.83
   7   1  -9  297.98   29.50
   7   1  -9  324.17   32.27
   7   1  -9  231.90   30.40
   7   1  -9  268.87   29.58
  -7  -1   9  268.44   29.46
  -7   1  10   21.66    4.86
   7  -1 -10   26.58    5.20
   7  -1 -10   16.77    4.98
   7  -1 -10   12.87    4.07
   7   1 -10   15.97    4.26
   7   1 -10   18.21    5.38
   7   1 -10   28.18    6.52
   7   1 -10   15.26    4.48
  -7  -1  10   16.48    4.40
  -7   1  11   69.05    9.51
   7  -1 -11   58.25    9.17
   7  -1 -11   76.56   10.86
   7  -1 -11   84.85   10.74
   7   1 -11   72.92    9.98
   7   1 -11   69.61   11.32
   7   1 -11   84.41   12.17
   7   1 -11   69.84   10.21
  -7  -1  11   65.36    9.39
  -7   1  12    1.06    1.16
   7  -1 -12    0.67    1.48
   7  -1 -12   -0.00    1.61
   7  -1 -12    1.14    1.57
   7   1 -12    0.01    1.13
   7   1 -12    2.86    2.45
   7   1 -12    0.16    1.54
  -7  -1  12    3.19    1.60
  -7   1  13  157.43   16.11
   7  -1 -13  177.87   18.02
   7  -1 -13  182.01   19.09
   7  -1 -13  186.17   18.74
   7   1 -13  151.54   17.72
   7   1 -13  174.06   19.86
   7   1 -13  142.47   19.24
  -7  -1  13  157.02   16.55
   7  -1 -14    3.00    1.70
   7  -1 -14    4.82    2.38
   7  -1 -14    6.82    2.63
   7   1 -14    2.12    1.66
   7   1 -14    0.32    1.15
   7   1 -14    2.65    2.42
  -7  -1  14    6.10    1.42
  -7  -1  14    2.94    1.08
   7  -1 -15   95.12   11.88
   7  -1 -15  106.22   12.71
   7  -1 -15   96.28   12.44
   7   1 -15  111.80   12.57
   7   1 -15  122.08   14.20
   7   1 -15  112.71   14.48
   7  -1 -16   21.00    4.01
   7  -1 -16   20.87    4.28
   7   1 -16   26.13    4.60
   7   1 -16   30.21    5.68
   7   1 -16   14.71    4.48
   7  -1 -17   17.47    3.56
   7   1 -17   23.27    4.20
   7   1 -17   23.76    5.39
   7   1 -18   -0.00    1.14
   7   1 -18    0.68    1.57
   7   1 -19  124.34   15.24
   7   1 -20    6.68    2.93
   7   1 -21   48.78    7.74
   7  -1 -22   -0.00    0.76
   7   1 -22    0.00    1.40
   7  -1 -23   25.30    4.00
   7  -1 -24   12.65    2.53
   7  -1 -25   40.51    5.13
   7  -1 -26    0.00    0.48
   7  -1 -27    1.33    0.75
  -7   2   1   28.73    8.60
   7  -2  -1   38.51    8.46
   7  -2  -1   32.14    7.24
   7   2  -1   40.72    7.79
   7   2  -1   31.07    8.36
   7   2  -1   25.81    7.75
  -7  -2   1   37.63    8.98
  -7   2   2   45.89   10.08
   7  -2  -2   33.00    8.16
   7  -2  -2   35.67    7.78
   7   2  -2   37.29    7.55
   7   2  -2   51.05   10.27
   7   2  -2   46.73    9.75
  -7  -2   2   30.04    8.05
  -7   2   3    1.53    2.67
   7  -2  -3    4.80    3.36
   7  -2  -3    0.00    1.78
   7   2  -3    4.12    2.68
   7   2  -3   -3.11    3.29
   7   2  -3    4.08    3.17
  -7  -2   3    4.78    3.29
  -7   2   4    2.33    3.86
   7  -2  -4    4.42    3.09
   7  -2  -4    4.60    2.74
   7   2  -4    6.73    3.03
   7   2  -4    4.54    4.16
   7   2  -4    2.61    2.62
  -7  -2   4    4.48    3.25
  -7   2   5  235.86   28.73
   7  -2  -5  190.27   25.85
   7  -2  -5  254.75   26.76
   7   2  -5  244.78   26.14
   7   2  -5  196.86   27.43
   7   2  -5  284.70   29.68
  -7  -2   5  267.84   26.48
  -7   2   6   25.08    7.13
  -7   2   6   16.40    5.03
   7  -2  -6   13.76    4.85
   7  -2  -6   14.60    4.55
   7   2  -6   17.27    4.71
   7   2  -6   14.37    5.61
   7   2  -6   15.99    6.05
  -7  -2   6   10.78    3.68
  -7   2   7  180.91   25.42
  -7   2   7  236.57   25.57
   7  -2  -7  233.57   25.33
   7  -2  -7  215.64   24.31
   7   2  -7  232.11   24.32
   7   2  -7  244.59   27.39
   7   2  -7  185.12   25.29
  -7  -2   7  258.84   24.75
  -7  -2   7  182.17   24.10
  -7   2   8    1.75    2.65
  -7   2   8    2.78    2.29
   7  -2  -8   12.30    4.16
   7  -2  -8    4.64    2.78
   7   2  -8    3.98    2.32
   7   2  -8    4.04    3.10
  -7  -2   8   11.64    3.48
  -7  -2   8    0.00    2.20
  -7   2   9   62.84   11.22
  -7   2   9   50.89    9.09
   7  -2  -9   64.60   10.10
   7  -2  -9   50.11    8.93
   7   2  -9   75.44   10.10
   7   2  -9   79.16   12.14
  -7  -2   9   55.46    9.45
  -7   2  10    7.97    4.16
  -7   2  10   17.90    4.49
   7  -2 -10   17.00    4.60
   7  -2 -10    5.53    2.71
   7   2 -10   21.30    4.76
   7   2 -10   16.16    5.32
   7   2 -10   18.27    5.26
  -7  -2  10    6.10    2.91
  -7   2  11  102.10   16.07
  -7   2  11  125.09   14.69
   7  -2 -11  113.13   14.92
   7  -2 -11  146.35   15.86
   7   2 -11  128.13   15.13
   7   2 -11   98.20   15.82
   7   2 -11  135.62   17.43
  -7  -2  11  132.03   15.08
  -7   2  12   34.77    7.89
  -7   2  12   35.88    6.15
   7  -2 -12   42.27    7.29
   7  -2 -12   40.52    7.08
   7   2 -12   47.00    7.41
   7   2 -12   49.93    9.03
   7   2 -12   35.48    7.85
  -7  -2  12   43.98    6.78
  -7   2  13   64.85   10.42
  -7   2  13   65.28    7.45
   7  -2 -13   52.09    8.26
   7  -2 -13   44.74    7.92
   7   2 -13   53.28    8.26
   7   2 -13   52.23    9.52
   7   2 -13   70.10   10.81
  -7  -2  13   44.20    7.07
  -7   2  14    5.37    2.86
  -7   2  14    3.08    1.06
  -7   2  14    2.10    0.93
   7  -2 -14    2.46    2.00
   7   2 -14    1.42    1.40
   7   2 -14    1.89    2.38
   7   2 -14    4.34    3.07
  -7  -2  14    3.86    1.71
   7  -2 -15   26.97    5.02
   7  -2 -15   28.80    5.31
   7   2 -15   28.75    5.40
   7   2 -15   26.04    6.28
   7   2 -15   22.25    6.06
  -7  -2  15   28.50    3.62
   7  -2 -16   47.31    7.89
   7  -2 -16   82.42    9.38
   7   2 -16   69.52    9.24
   7   2 -16   78.28   11.09
   7   2 -16   74.80   11.06
   7  -2 -17   46.44    6.70
   7   2 -17   49.35    7.40
   7   2 -17   66.21    9.85
   7   2 -18   37.84    5.81
   7   2 -18   25.01    6.18
   7   2 -19   -0.00    1.58
   7  -2 -21   58.16    7.74
   7  -2 -22    6.66    2.16
   7  -2 -23   37.38    5.49
   7  -2 -24    0.53    0.99
   7  -2 -25    8.45    2.18
   7  -2 -26    1.58    1.03
   7  -2 -27   14.07    2.64
   7  -2 -28    4.39    1.39
   7  -2 -29    5.21    1.43
   7  -2 -30    0.94    0.68
  -7   3   1    0.00    2.24
   7  -3  -1    0.00    2.15
   7  -3  -1   -0.00    1.89
   7   3  -1    0.17    1.90
   7   3  -1    1.45    2.26
  -7  -3   1   -0.00    1.51
  -7  -3   1    1.75    2.98
  -7   3   2  146.43   20.95
   7  -3  -2  174.54   20.40
   7  -3  -2  131.15   18.64
   7   3  -2  153.04   18.91
   7   3  -2  138.64   20.45
  -7  -3   2  164.26   18.45
  -7  -3   2  131.16   19.86
  -7   3   3   28.99    8.47
   7  -3  -3   77.21   11.22
   7  -3  -3   45.84    8.62
   7   3  -3   46.41    8.51
   7   3  -3   38.54    9.25
  -7  -3   3   32.17    6.95
  -7  -3   3   43.24    9.47
  -7   3   4    0.00    2.15
   7  -3  -4    2.69    2.71
   7  -3  -4    7.32    3.35
   7   3  -4    3.55    3.04
   7   3  -4    6.40    3.71
  -7  -3   4    6.52    2.74
  -7  -3   4   -0.00    2.65
  -7   3   5   66.55   12.11
   7  -3  -5   63.83   10.94
   7  -3  -5   61.73   10.66
   7   3  -5   80.84   11.34
   7   3  -5   75.15   13.00
  -7  -3   5   54.29    9.38
  -7  -3   5   70.04   11.96
  -7   3   6    8.92    4.63
   7  -3  -6   11.04    4.37
   7  -3  -6    6.16    3.26
   7   3  -6   15.20    4.58
   7   3  -6   23.65    6.89
  -7  -3   6   20.21    4.69
  -7   3   7   11.07    4.72
   7  -3  -7    5.45    3.17
   7  -3  -7    5.12    2.60
   7   3  -7    3.90    2.60
   7   3  -7    3.78    3.35
  -7  -3   7    1.72    1.93
  -7  -3   7    4.30    2.83
  -7   3   8    1.71    2.37
   7  -3  -8   -0.00    2.05
   7  -3  -8    1.08    1.88
   7   3  -8    0.00    1.94
   7   3  -8    1.13    2.13
  -7  -3   8   -0.00    1.23
  -7  -3   8   -0.00    2.07
  -7   3   9  138.17   22.84
   7  -3  -9  214.32   23.38
   7  -3  -9  186.20   22.83
   7   3  -9  223.90   23.39
  -7  -3   9  234.38   22.93
  -7  -3   9  248.92   24.62
  -7   3  10   60.37   11.21
  -7   3  10   54.56    9.59
   7  -3 -10   87.37   11.21
   7  -3 -10   64.83   10.21
   7   3 -10   70.87   10.35
  -7  -3  10   76.37   10.10
  -7  -3  10   57.12    9.89
  -7   3  11    6.70    3.60
  -7   3  11    6.51    2.99
   7  -3 -11    3.61    2.26
   7  -3 -11    7.63    3.39
   7   3 -11    5.62    2.79
   7   3 -11    3.38    2.80
  -7  -3  11    6.59    2.86
  -7  -3  11    7.10    3.12
  -7   3  12    1.04    2.17
  -7   3  12   -0.00    1.51
   7  -3 -12   -0.00    1.19
   7   3 -12   -0.00    1.35
   7   3 -12   -0.00    1.66
  -7  -3  12   -0.00    1.23
  -7  -3  12    0.23    1.33
  -7   3  13   61.33   11.40
  -7   3  13   75.42    9.73
   7  -3 -13   75.18   10.57
   7   3 -13   79.91   11.01
   7   3 -13   85.20   13.01
  -7  -3  13   86.78   10.75
  -7  -3  13   73.40   10.19
  -7   3  14   94.78   13.44
  -7   3  14   82.94    9.74
   7  -3 -14   89.51   11.45
   7   3 -14   75.54   11.34
   7   3 -14   68.64   12.47
  -7  -3  14  100.79   11.67
  -7  -3  14   93.25   10.99
  -7   3  15  134.56   16.91
  -7   3  15  119.56   11.59
  -7   3  15  134.44   11.64
   7  -3 -15  138.39   15.13
   7   3 -15  134.83   15.56
   7   3 -15  101.34   16.09
  -7  -3  15  109.05   14.29
  -7  -3  15  139.44   13.98
  -7   3  16   21.11    5.45
   7  -3 -16   19.04    4.29
   7   3 -16   20.96    4.86
   7   3 -16   26.75    6.56
  -7  -3  16   18.44    4.28
  -7  -3  16   19.89    3.21
  -7   3  17    6.00    3.13
   7   3 -17    3.64    2.24
   7   3 -17    2.98    2.76
   7  -3 -18   24.37    4.94
   7   3 -18   18.22    4.42
   7  -3 -19  216.44   22.78
   7  -3 -20    0.00    1.22
   7  -3 -21    3.75    2.03
   7  -3 -22   -0.00    0.98
   7  -3 -23   18.44    3.98
   7  -3 -24    4.02    2.01
   7  -3 -25   15.57    3.51
   7  -3 -26    1.26    1.32
   7  -3 -27   -0.00    0.90
   7  -3 -28    0.79    1.13
   7  -3 -29    9.67    2.45
   7  -3 -30    0.57    1.07
   7  -3 -31    4.24    1.59
   7  -3 -32    0.82    1.00
  -7   4   1   42.83   10.33
   7  -4  -1   44.56    9.39
   7   4  -1   46.88    9.29
   7   4  -1   64.47   12.27
  -7  -4   1   69.18   12.46
  -7   4   2  102.88   16.31
   7  -4  -2  108.23   14.81
   7  -4  -2   86.38   13.85
   7   4  -2   89.27   13.63
   7   4  -2   83.01   15.01
  -7  -4   2   95.64   15.58
  -7   4   3   17.51    6.50
   7  -4  -3   11.51    4.39
   7  -4  -3    4.62    3.10
   7   4  -3   14.52    4.87
   7   4  -3   17.18    5.98
  -7  -4   3   10.47    3.75
  -7  -4   3    8.42    4.27
  -7   4   4   30.73    8.07
   7  -4  -4   20.16    5.83
   7  -4  -4   38.43    7.89
   7   4  -4   23.22    6.01
   7   4  -4   36.09    8.61
  -7  -4   4   16.28    4.85
  -7  -4   4   21.60    6.54
  -7   4   5   90.53   14.07
   7  -4  -5   71.77   11.44
   7  -4  -5   49.73   10.29
   7   4  -5   65.51   10.87
   7   4  -5   87.34   14.11
  -7  -4   5   64.90   10.23
  -7  -4   5   78.94   12.85
  -7   4   6   66.68   11.99
   7  -4  -6   59.24   10.19
   7  -4  -6   53.35    9.94
   7   4  -6   53.31    9.59
   7   4  -6   60.93   11.87
  -7  -4   6   58.98    9.45
  -7  -4   6   64.28   11.18
  -7   4   7   33.33    8.26
   7  -4  -7   42.91    8.01
   7  -4  -7   31.82    7.28
   7   4  -7   42.45    7.88
   7   4  -7   32.91    8.53
  -7  -4   7   36.33    7.03
  -7   4   8   40.84    9.42
   7  -4  -8   41.15    8.18
   7  -4  -8   47.31    8.92
   7   4  -8   50.26    8.99
   7   4  -8   55.73   10.75
  -7  -4   8   58.14    8.93
  -7  -4   8   54.00    9.88
  -7   4   9   23.72    6.87
   7  -4  -9   14.91    4.63
   7   4  -9   14.10    4.65
   7   4  -9   28.74    7.43
  -7  -4   9   29.99    5.96
  -7  -4   9   24.69    6.02
  -7   4  10    1.53    2.69
   7  -4 -10    0.78    1.96
   7   4 -10   -0.00    1.86
  -7  -4  10    4.69    2.27
  -7  -4  10    0.06    1.78
  -7   4  11   73.11   13.28
   7  -4 -11  121.70   13.83
   7   4 -11   84.06   12.61
  -7  -4  11  118.12   13.41
  -7  -4  11   74.80   12.30
  -7   4  12  125.91   16.95
   7  -4 -12  149.90   15.78
   7   4 -12  131.29   15.63
   7   4 -12   66.52   14.47
  -7  -4  12  127.15   14.81
  -7  -4  12  106.73   14.82
  -7   4  13  115.69   16.03
  -7   4  13  118.33   14.07
   7  -4 -13  107.47   14.05
   7   4 -13  104.13   14.51
   7   4 -13   90.00   15.57
  -7  -4  13  122.22   14.42
  -7  -4  13  127.60   14.95
  -7   4  14   17.97    5.56
  -7   4  14   29.39    5.12
   7  -4 -14   19.33    4.90
   7   4 -14   36.17    6.71
   7   4 -14   16.73    5.66
  -7  -4  14   25.61    5.39
  -7   4  15   41.70    8.36
  -7   4  15   38.90    5.76
   7  -4 -15   41.95    7.12
   7  -4 -15   27.21    6.49
   7   4 -15   47.73    8.09
  -7  -4  15   56.99    8.04
  -7   4  16   26.89    6.43
  -7   4  16   21.05    2.95
   7  -4 -16   22.30    5.45
   7   4 -16   33.97    6.41
   7  -4 -17  106.27   13.97
   7   4 -17  111.10   14.22
   7  -4 -18   16.72    4.60
   7   4 -18   22.41    5.39
  -7  -4  18   18.88    2.79
   7  -4 -19   15.09    4.13
   7  -4 -20   14.52    4.02
   7  -4 -21   29.09    5.76
   7  -4 -22   22.80    4.97
   7  -4 -23    8.57    2.96
   7  -4 -24    0.90    1.34
   7  -4 -25    3.05    1.93
   7  -4 -26    6.70    2.53
   7  -4 -27    7.96    2.83
   7  -4 -28    2.93    1.93
   7  -4 -29    0.00    1.31
   7  -4 -30   -0.00    1.24
   7  -4 -31    3.11    1.75
   7  -4 -32    0.00    1.25
   7  -4 -33    6.22    2.31
   7  -4 -34   -0.00    0.87
  -7   5   1   -0.00    3.17
   7  -5  -1    0.00    1.84
   7   5  -1    1.50    2.36
   7   5  -1   -0.00    2.92
  -7  -5   1    3.38    3.55
  -7   5   2   -0.00    2.77
   7  -5  -2    2.06    2.25
   7   5  -2    1.98    2.46
   7   5  -2    1.57    2.45
  -7  -5   2   -0.00    2.31
  -7   5   3   40.28    9.69
   7  -5  -3   50.45    9.70
   7   5  -3   44.16    8.69
   7   5  -3   29.03    8.88
  -7  -5   3   35.97    9.00
  -7   5   4   95.83   16.37
   7  -5  -4  104.24   15.79
   7   5  -4  114.15   15.70
   7   5  -4  109.60   17.52
  -7  -5   4  108.45   16.83
  -7   5   5   51.60   10.63
   7  -5  -5   38.92    8.17
   7  -5  -5   28.76    7.83
   7   5  -5   35.05    7.86
   7   5  -5   44.98   10.22
  -7  -5   5   37.87    8.89
  -7   5   6    0.00    1.90
   7  -5  -6    0.00    2.09
   7   5  -6    0.00    2.27
   7   5  -6   -0.00    3.16
  -7  -5   6    9.02    3.63
  -7  -5   6   -0.00    2.58
  -7   5   7    4.00    3.48
   7  -5  -7   18.91    5.16
   7   5  -7   15.93    5.05
   7   5  -7   21.74    6.92
  -7  -5   7   10.89    3.93
  -7   5   8   61.03   11.89
   7  -5  -8   66.51   10.68
   7   5  -8   78.40   11.81
   7   5  -8   43.82   11.19
  -7  -5   8   81.29   11.23
  -7   5   9   98.04   15.85
   7  -5  -9  111.39   14.87
   7   5  -9  125.92   15.96
   7   5  -9   89.69   16.22
  -7  -5   9  121.49   14.95
  -7  -5   9  100.55   15.50
  -7   5  10   31.71    8.09
   7  -5 -10   28.39    6.52
   7   5 -10   28.95    6.94
   7   5 -10   32.64    8.64
  -7  -5  10   27.30    6.36
  -7  -5  10   41.83    8.31
  -7   5  11   60.76   12.09
   7  -5 -11   90.46   12.26
   7   5 -11   91.52   12.88
  -7  -5  11   78.23   11.51
  -7   5  12    3.01    2.75
   7  -5 -12    0.56    1.90
   7  -5 -12    4.32    2.72
   7   5 -12    1.13    2.24
  -7  -5  12    2.72    2.37
  -7   5  13   47.18    9.05
   7  -5 -13   21.51    5.61
   7  -5 -13   27.07    6.66
   7   5 -13   30.97    6.92
  -7  -5  13   31.91    6.35
  -7   5  14   39.92    8.74
   7  -5 -14   50.31    8.43
   7  -5 -14   39.58    8.18
   7   5 -14   43.59    8.45
  -7  -5  14   59.03    8.84
  -7   5  15  136.11   18.78
   7  -5 -15  156.30   17.74
   7  -5 -15  134.84   17.96
   7   5 -15  150.56   18.48
  -7  -5  15  149.33   17.58
  -7   5  16    1.25    2.10
   7  -5 -16    0.00    1.66
   7   5 -16    0.56    1.86
   7  -5 -17    1.65    2.21
   7   5 -17    3.89    2.50
   7  -5 -18    2.37    2.46
   7   5 -18    9.53    3.84
   7  -5 -19   14.23    4.36
   7  -5 -20   20.18    5.25
   7  -5 -21    6.81    2.96
   7  -5 -22    0.00    1.23
   7  -5 -23    2.94    2.23
   7  -5 -24   11.77    3.69
   7  -5 -25    5.17    2.48
   7  -5 -26    5.08    2.71
   7  -5 -27   -0.00    1.71
   7  -5 -28    2.78    2.20
   7  -5 -29    7.27    2.88
   7  -5 -30    2.90    2.08
   7  -5 -31    8.27    2.98
   7  -5 -32   -0.00    1.45
   7  -5 -33    0.63    1.30
   7  -5 -34    2.42    1.93
   7  -5 -35    0.50    1.10
  -7   6   1   31.91    9.61
   7  -6  -1   81.91   13.03
   7   6  -1   52.32   10.24
   7   6  -1   67.91   13.30
  -7  -6   1   58.08   12.14
  -7   6   2   28.28    9.20
   7  -6  -2   64.57   11.75
   7   6  -2   63.07   10.97
   7   6  -2   75.91   13.63
  -7  -6   2   53.81   11.68
  -7   6   3   21.95    7.28
   7   6  -3   27.05    7.08
   7   6  -3   23.97    7.87
  -7  -6   3   18.61    7.27
  -7   6   4    5.52    3.83
   7   6  -4    2.06    2.51
   7   6  -4    9.75    5.22
  -7  -6   4    6.51    4.58
  -7   6   5   -0.00    1.96
   7   6  -5   -0.00    1.92
   7   6  -5    3.22    3.31
  -7  -6   5    0.81    2.42
  -7   6   6   74.54   13.53
   7   6  -6   65.26   11.80
   7   6  -6   80.95   14.53
  -7  -6   6   72.47   13.20
  -7   6   7  136.30   19.33
   7   6  -7  127.73   17.55
   7   6  -7  118.20   19.10
  -7  -6   7  118.73   18.17
  -7   6   8   38.61    9.70
   7  -6  -8   58.55    9.85
   7   6  -8   52.89    9.93
   7   6  -8   54.43   11.64
  -7   6   9    2.62    3.35
   7  -6  -9    4.67    2.94
   7  -6  -9    2.80    2.96
   7   6  -9    0.75    1.63
  -7   6  10   72.52   12.89
   7  -6 -10   71.38   11.48
   7  -6 -10   60.38   11.72
   7   6 -10   92.06   13.16
  -7   6  11   96.34   15.19
   7  -6 -11  110.41   14.19
   7  -6 -11   74.98   13.35
   7   6 -11   99.03   14.46
  -7   6  12   15.69    5.73
   7  -6 -12   20.47    5.28
   7  -6 -12   17.81    5.48
   7   6 -12    5.33    3.55
  -7  -6  12   16.61    4.87
  -7   6  13    6.92    4.05
   7  -6 -13    6.18    3.40
   7  -6 -13    2.86    2.37
   7   6 -13   10.94    4.30
  -7  -6  13    8.65    3.79
  -7   6  14    5.36    3.20
   7  -6 -14   12.70    4.12
   7  -6 -14    4.85    3.55
   7   6 -14    5.58    3.28
  -7  -6  14    7.85    3.41
  -7   6  15    1.95    2.57
   7  -6 -15    0.00    2.17
   7   6 -15   -0.00    2.27
  -7  -6  15    1.48    2.15
  -7   6  16   32.13    7.96
   7  -6 -16   43.11    8.39
   7   6 -16   48.96    9.18
   7  -6 -17   47.76    9.10
   7   6 -17   58.37   10.12
   7  -6 -18   52.26    9.75
   7   6 -18   68.98   11.01
   7  -6 -19    0.46    2.12
   7  -6 -20    0.87    1.71
   7  -6 -21    2.29    2.19
   7  -6 -22   21.56    5.73
   7  -6 -23    5.01    2.79
   7  -6 -24    9.35    3.63
   7  -6 -25   -0.00    1.55
   7  -6 -26   11.31    4.09
   7  -6 -27    3.00    2.36
   7  -6 -28    7.41    3.32
   7  -6 -29    1.09    1.81
   7  -6 -30    0.47    1.83
   7  -6 -31   -0.00    1.59
   7  -6 -32    6.05    3.03
   7  -6 -33    0.35    1.44
   7  -6 -34    0.00    1.40
   7  -6 -35    1.17    1.93
   7  -6 -36    0.85    1.34
   7  -6 -37    0.70    1.60
   7   7  -1    1.86    3.75
  -7  -7   1    0.00    2.51
   7   7  -2   22.04    7.83
  -7  -7   2   13.04    5.80
  -7   7   3   13.53    6.02
   7   7  -3   23.86    8.09
  -7  -7   3    6.64    5.41
  -7   7   4  177.41   26.64
   7   7  -4  234.87   29.65
  -7  -7   4  241.13   29.23
  -7   7   5   83.01   14.45
   7  -7  -5   51.00   11.44
   7   7  -5   80.45   15.15
  -7  -7   5   71.80   13.71
  -7   7   6   14.24    5.85
   7  -7  -6   11.51    5.02
   7   7  -6    3.01    3.13
  -7   7   7   60.80   11.90
   7  -7  -7   50.97   10.54
   7   7  -7   51.19   10.31
  -7   7   8   14.92    6.11
   7  -7  -8   13.08    5.45
   7   7  -8   18.31    6.00
  -7   7   9   19.28    6.84
   7  -7  -9   31.44    7.78
   7   7  -9   18.85    6.45
  -7   7  10  104.88   15.18
   7  -7 -10   39.97    9.91
   7   7 -10   77.11   12.43
  -7   7  11   26.69    7.84
   7  -7 -11   26.06    7.03
   7   7 -11   32.10    7.75
  -7   7  12    3.00    3.40
   7  -7 -12    7.95    3.99
   7   7 -12    2.29    2.69
  -7   7  13    9.07    4.91
   7  -7 -13   15.90    4.95
   7  -7 -13    2.68    2.79
   7   7 -13   15.82    5.50
  -7   7  14   95.45   15.43
   7  -7 -14   85.77   14.44
   7   7 -14  119.37   16.08
  -7   7  15   -0.00    2.11
   7  -7 -15    0.03    1.28
   7   7 -15   -0.00    2.53
  -7   7  16    2.69    3.23
   7  -7 -16    4.02    3.29
   7   7 -16   -0.00    2.04
   7  -7 -17    1.56    2.48
   7   7 -17   -0.00    2.09
   7  -7 -18    7.11    3.60
   7   7 -18   19.43    5.51
   7  -7 -19    4.46    3.04
   7  -7 -20   10.66    4.51
   7  -7 -21   -0.00    1.93
   7  -7 -22    0.65    2.00
   7  -7 -23    0.34    1.64
   7  -7 -24   13.42    4.71
   7  -7 -25    3.28    2.72
   7  -7 -26    5.68    3.42
   7  -7 -27    1.41    1.86
   7  -7 -28    1.20    2.17
   7  -7 -29    0.00    1.75
   7  -7 -30    5.33    3.32
   7  -7 -31    1.78    1.88
   7  -7 -32    2.69    2.16
   7  -7 -33    1.33    1.93
   7  -7 -34    0.00    1.73
   7  -7 -35   -0.00    1.76
   7  -7 -36    1.91    2.13
   7  -7 -37   -0.00    1.51
  -7   8   1   43.05   10.84
   7   8  -1   40.03    9.43
   7   8  -1   29.44    9.72
  -7  -8   1   54.65   12.26
   7  -8  -2   63.11   12.81
   7   8  -2   63.74   12.21
  -7  -8   2   49.32   12.46
   7  -8  -3    0.00    2.09
   7   8  -3    5.76    3.73
   7  -8  -4    6.19    4.23
   7  -8  -5   13.76    5.99
   7  -8  -6   29.10    7.93
   7  -8  -7   -0.00    2.11
  -7   8   8   49.04   10.94
   7  -8  -8   40.20    9.66
  -7   8   9    7.35    4.85
   7  -8  -9    1.59    3.08
  -7   8  10   10.17    5.68
   7  -8 -10   18.63    6.32
  -7   8  11    3.60    4.04
   7  -8 -11    2.37    2.65
  -7   8  12  109.55   17.44
   7  -8 -12  117.72   17.34
  -7   8  13   -0.00    2.23
   7  -8 -13    1.41    2.33
  -7   8  14    3.73    3.34
   7  -8 -14    1.87    2.70
   7   8 -14    7.10    4.13
  -7   8  15    2.62    2.82
   7  -8 -15    3.65    3.17
   7   8 -15    6.19    4.20
  -7   8  16   56.76   11.60
   7  -8 -16   52.52   10.88
   7   8 -16   65.45   11.92
   7  -8 -17   -0.00    2.80
   7   8 -17    3.45    3.34
   7  -8 -18   11.34    4.62
   7   8 -18   11.32    4.71
   7  -8 -19   -0.00    2.04
   7  -8 -20    6.65    3.87
   7  -8 -21    0.42    1.51
   7  -8 -22   15.77    5.51
   7  -8 -23    4.07    3.16
   7  -8 -24    1.30    2.44
   7  -8 -25    1.31    2.11
   7  -8 -26    7.84    3.89
   7  -8 -27    4.48    3.08
   7  -8 -28   16.06    5.12
   7  -8 -29   -0.00    1.86
   7  -8 -30   -0.00    1.42
   7  -8 -31    0.61    2.42
   7  -8 -32    0.17    1.60
   7  -8 -33   -0.00    2.07
   7  -8 -34    1.83    2.51
   7  -8 -35    2.11    2.22
  -7   9   1    2.15    4.45
   7  -9  -1    1.96    3.53
   7   9  -1   -0.00    2.78
  -7   9   2   32.65    9.29
   7  -9  -2   28.68    8.71
   7   9  -2   34.98    8.93
  -7   9   3    0.55    3.03
   7  -9  -3    4.36    4.00
   7   9  -3    2.44    3.43
  -7   9   4   37.77    9.84
   7  -9  -4   29.62    8.66
   7   9  -4   22.63    7.21
  -7   9   5   -0.00    2.11
   7  -9  -5   -0.00    2.83
   7   9  -5    2.54    2.98
  -7   9   6   36.07    9.26
   7  -9  -6   15.96    6.77
   7   9  -6   18.40    6.29
   7  -9  -7    4.60    3.95
   7   9  -7    5.10    3.68
   7  -9  -8   16.82    6.52
   7   9  -8   40.02    9.24
   7  -9  -9   -0.00    2.51
   7   9  -9    2.00    2.92
   7  -9 -10   64.62   13.01
   7   9 -10   73.42   13.23
   7  -9 -11   -0.00    2.02
   7   9 -11   -0.00    2.06
   7  -9 -12    2.28    3.05
   7   9 -12    1.05    2.16
   7  -9 -13    1.65    2.26
   7   9 -13    7.05    4.24
   7  -9 -14   46.61   10.17
  -7   9  15   -0.00    1.91
   7  -9 -15    3.53    3.19
  -7   9  16    1.63    2.82
   7  -9 -16    6.72    4.27
   7  -9 -17   -0.00    2.78
   7  -9 -18   14.02    5.60
   7  -9 -19   -0.00    2.20
   7  -9 -20    8.93    4.28
   7  -9 -21   -0.00    2.56
   7  -9 -22    0.89    2.34
   7  -9 -23   -0.00    1.79
   7  -9 -24    5.32    3.41
   7  -9 -25    1.01    2.12
   7  -9 -26    1.79    2.54
   7  -9 -27   -0.00    2.29
   7  -9 -28   -1.20    2.63
   7  -9 -29    2.04    2.28
   7  -9 -30    3.14    3.12
   7  -9 -31    1.28    1.88
   7  -9 -32   -0.00    2.08
   7  -9 -33   -0.00    2.00
  -7  10   1   14.98    6.50
   7 -10  -1    4.12    4.31
   7  10  -1    3.95    3.45
  -7  10   2   51.92   11.95
   7 -10  -2   21.40    7.68
   7  10  -2   46.44   10.34
  -7  10   3    2.51    3.75
   7 -10  -3   -0.00    3.32
   7  10  -3    0.13    2.84
  -7  10   4    3.81    4.09
   7 -10  -4    1.32    2.98
   7  10  -4   -0.00    3.00
  -7  10   5    0.00    2.89
   7 -10  -5   -0.00    3.08
   7  10  -5    5.36    4.36
  -7  10   6  109.97   17.90
   7 -10  -6   64.66   14.60
   7  10  -6  115.69   17.35
  -7  10   7    0.97    2.71
   7 -10  -7    4.45    3.93
   7  10  -7   -0.00    2.22
  -7  10   8    6.72    4.31
   7 -10  -8    2.30    3.31
   7  10  -8    3.63    3.62
  -7  10   9   -0.00    1.64
   7 -10  -9    0.61    3.01
   7  10  -9    2.12    2.96
  -7  10  10    3.87    3.94
   7 -10 -10   -0.00    3.60
   7  10 -10    1.70    3.20
  -7  10  11    0.04    3.49
   7 -10 -11    2.16    3.42
   7  10 -11    0.00    3.34
  -7  10  12   28.50    8.46
   7 -10 -12   37.34    9.05
   7  10 -12   22.07    7.63
  -7  10  13   -0.00    2.87
   7 -10 -13   -0.00    2.11
   7  10 -13   -0.00    2.44
  -7  10  14    3.58    3.82
   7 -10 -14    8.36    4.61
   7  10 -14    9.23    4.83
   7 -10 -15    4.32    3.82
   7  10 -15    0.03    1.76
   7 -10 -16   18.14    6.84
   7  10 -16   49.27   10.39
   7 -10 -17   -0.00    2.76
   7  10 -17    0.00    3.14
   7 -10 -18   14.04    6.10
   7  10 -18   21.14    7.22
   7 -10 -19    1.55    3.48
   7 -10 -20    0.31    2.31
   7 -10 -21    0.00    2.47
   7 -10 -22   14.78    5.93
   7 -10 -23    1.05    2.05
   7 -10 -24   -0.00    2.35
   7 -10 -25    1.39    2.45
   7 -10 -26    4.23    3.79
   7 -10 -27   -0.00    1.93
   7 -10 -28    5.69    3.97
   7 -10 -29   -0.00    2.35
   7 -10 -30    3.78    3.59
  -7  11   1    0.18    2.19
   7 -11  -1    2.44    3.91
   7  11  -1    1.40    3.06
  -7  11   2    6.25    5.15
   7 -11  -2    0.61    3.20
   7  11  -2    5.92    4.29
  -7  11   3    1.03    3.35
   7 -11  -3   -0.00    2.60
   7  11  -3    3.90    3.86
  -7  11   4    6.98    5.34
   7 -11  -4   16.97    7.28
   7  11  -4   16.77    6.74
  -7  11   5   20.08    7.32
   7 -11  -5    3.51    3.75
   7  11  -5   22.05    7.64
  -7  11   6   -0.00    3.45
   7 -11  -6   -0.00    3.30
   7  11  -6    0.67    2.06
  -7  11   7   12.21    6.36
   7 -11  -7    4.89    4.34
   7  11  -7    3.57    3.90
  -7  11   8    9.82    5.45
   7 -11  -8   16.34    6.67
   7  11  -8    2.39    3.71
  -7  11   9    2.80    3.01
   7 -11  -9   -0.00    2.59
   7  11  -9    2.16    3.03
  -7  11  10   19.15    7.20
   7 -11 -10   11.05    5.89
   7  11 -10   25.45    7.81
  -7  11  11    2.16    3.23
   7 -11 -11    0.00    4.03
   7  11 -11    5.61    4.31
  -7  11  12    3.10    3.65
   7 -11 -12   -0.00    2.31
   7  11 -12   -0.00    3.62
  -7  11  13    3.21    3.92
   7 -11 -13    1.69    4.10
   7  11 -13   -0.00    2.49
  -7  11  14   14.39    6.31
   7 -11 -14    8.02    4.72
   7  11 -14   11.62    5.78
  -7  11  15   -0.00    2.37
   7 -11 -15    3.89    4.15
   7  11 -15    1.52    3.19
   7 -11 -16    4.90    3.92
   7  11 -16    3.23    3.85
   7 -11 -17    0.07    1.92
   7  11 -17   -0.00    2.08
   7 -11 -18    7.02    4.40
   7  11 -18   12.20    5.66
   7 -11 -19    1.47    3.22
   7 -11 -20   13.37    5.41
   7 -11 -21    4.88    3.88
   7 -11 -22    1.27    3.32
   7 -11 -23   -0.00    3.37
   7 -11 -24    6.27    4.35
   7 -11 -25    3.90    3.27
   7 -11 -26    3.11    3.58
   7 -11 -27    0.40    2.02
   7 -11 -28    5.50    3.70
  -7  12   1    2.89    4.06
   7 -12  -1    1.97    3.21
   7  12  -1    0.00    3.41
  -7  12   2   23.84    8.03
   7 -12  -2    9.07    5.81
   7  12  -2   11.98    5.77
  -7  12   3   -0.00    3.55
   7 -12  -3    0.86    3.64
   7  12  -3    3.15    3.51
  -7  12   4    0.00    3.39
   7 -12  -4    1.74    3.62
   7  12  -4   -0.00    3.28
  -7  12   5    6.12    4.77
   7 -12  -5    2.99    4.58
   7  12  -5    0.41    3.60
  -7  12   6   21.71    7.74
   7 -12  -6    7.64    4.68
   7  12  -6   26.11    8.48
  -7  12   7   -0.00    3.20
   7 -12  -7    2.29    2.75
   7  12  -7   -0.00    3.05
  -7  12   8   12.05    6.27
   7 -12  -8    2.79    3.97
   7  12  -8    2.36    4.21
  -7  12   9   -0.00    3.55
   7 -12  -9    1.01    3.67
   7  12  -9    4.60    3.87
  -7  12  10    0.00    3.31
   7 -12 -10    2.09    3.87
   7  12 -10    2.55    4.43
  -7  12  11   -0.00    3.28
   7 -12 -11    1.81    3.25
   7  12 -11    1.06    3.36
  -7  12  12    6.78    5.44
   7 -12 -12    3.41    4.67
   7  12 -12    4.49    4.78
  -7  12  13    2.37    3.38
   7 -12 -13   -0.00    2.52
   7  12 -13   -0.00    2.76
  -7  12  14    0.01    2.73
   7 -12 -14    1.80    3.33
   7  12 -14   -0.00    2.70
  -7  12  15    3.05    3.65
   7 -12 -15   -0.00    2.07
   7  12 -15   -0.00    2.75
   7 -12 -16    6.70    5.14
   7  12 -16   25.22    7.94
   7 -12 -17    3.38    3.91
   7  12 -17    3.93    4.65
   7 -12 -18    0.53    2.85
   7  12 -18    9.97    5.46
   7 -12 -19   -0.00    3.30
   7 -12 -20    3.29    2.90
   7 -12 -21    0.50    2.97
   7 -12 -22    0.00    3.89
   7 -12 -23    2.68    3.77
   7 -12 -24    2.06    2.07
   7 -12 -25   -0.00    2.11
  -7  13   1   -0.00    3.55
   7 -13  -1   -0.00    3.25
   7  13  -1   -0.00    3.10
  -7  13   2    8.93    5.43
   7 -13  -2   10.90    6.19
   7  13  -2    8.45    5.12
  -7  13   3    0.27    3.51
   7 -13  -3    1.12    4.09
   7  13  -3    8.03    5.48
  -7  13   4   20.87    8.52
   7 -13  -4   12.72    6.62
   7  13  -4   27.95    8.88
  -7  13   5    0.37    3.27
   7 -13  -5    1.31    2.65
   7  13  -5    0.00    3.62
  -7  13   6    0.30    3.53
   7 -13  -6   -0.00    2.97
   7  13  -6    2.25    3.56
  -7  13   7    2.71    3.50
   7 -13  -7   -0.00    2.29
   7  13  -7   -0.00    3.40
  -7  13   8    4.41    3.67
   7 -13  -8   10.18    5.99
   7  13  -8    0.66    3.71
  -7  13   9    3.11    4.66
   7 -13  -9    0.79    1.96
   7  13  -9    1.66    3.85
  -7  13  10    1.48    3.69
   7 -13 -10    0.60    2.90
   7  13 -10   10.59    5.84
  -7  13  11   -0.00    3.00
   7 -13 -11    2.29    2.60
   7  13 -11    1.04    3.53
  -7  13  12    4.88    4.73
   7 -13 -12   -0.00    2.74
   7  13 -12   -0.00    3.10
  -7  13  13   11.22    6.06
   7 -13 -13    0.38    2.77
   7  13 -13   -0.00    2.66
  -7  13  14    9.69    5.47
   7 -13 -14    3.76    4.19
   7  13 -14    3.65    4.21
   7 -13 -15   -0.00    3.70
   7  13 -15    0.00    2.64
   7 -13 -16   -0.00    3.21
   7  13 -16    0.00    3.72
   7 -13 -17   -0.00    1.16
   7  13 -17    0.38    3.23
   7 -13 -18   -0.00    1.93
   7  13 -18   -0.00    3.16
   7 -13 -19    0.80    2.14
   7 -13 -20    0.69    3.08
   7 -13 -21    5.36    4.86
   7 -13 -22    1.73    3.70
  -7  14   1    2.91    4.29
   7 -14  -1    2.09    3.90
   7  14  -1   -0.00    3.52
  -7  14   2   10.63    6.30
   7 -14  -2   -0.00    2.79
   7  14  -2    0.00    3.94
  -7  14   3    1.81    4.05
   7 -14  -3    2.02    3.13
   7  14  -3    7.30    5.21
  -7  14   4   -0.00    1.82
   7 -14  -4    0.74    2.80
   7  14  -4   -0.00    4.54
  -7  14   5   -0.00    2.90
   7 -14  -5    3.56    3.77
   7  14  -5    4.57    4.79
  -7  14   6   16.22    7.23
   7 -14  -6    6.72    5.71
   7  14  -6    1.86    3.63
  -7  14   7   24.56    8.91
   7 -14  -7    3.75    4.17
   7  14  -7   24.73    8.50
  -7  14   8    2.14    3.92
   7 -14  -8    1.94    3.34
   7  14  -8    3.11    4.46
  -7  14   9    5.29    4.62
   7 -14  -9   -0.00    2.99
   7  14  -9    1.84    3.99
  -7  14  10    9.80    5.99
   7 -14 -10    3.49    4.04
   7  14 -10   14.09    6.39
  -7  14  11    1.84    3.29
   7 -14 -11   -0.00    3.08
   7  14 -11    6.99    5.17
  -7  14  12    6.80    5.15
   7 -14 -12    1.98    3.46
   7  14 -12    3.52    4.56
  -7  14  13    0.62    2.88
   7 -14 -13   -0.00    3.11
   7  14 -13   -0.00    3.19
  -7  14  14    0.93    2.40
   7 -14 -14   -0.00    2.85
   7  14 -14    2.22    4.01
   7 -14 -15   -0.00    2.73
   7  14 -15   -0.00    3.97
   7 -14 -16    4.01    3.85
   7  14 -16    1.73    3.47
   7 -14 -17    0.00    4.62
   7  14 -17   -0.00    2.38
   7 -14 -18    3.14    4.90
   7 -14 -19   -0.00    2.88
  -7  15   1    2.89    4.05
   7 -15  -1    5.34    5.22
   7  15  -1   -0.00    3.60
  -7  15   2   -0.00    3.14
   7 -15  -2   -0.00    3.30
   7  15  -2    0.00    4.55
  -7  15   3    9.96    6.11
   7 -15  -3    9.70    6.21
   7  15  -3   -0.00    3.07
  -7  15   4    4.79    4.58
   7 -15  -4    8.95    5.83
   7  15  -4   -0.00    3.49
  -7  15   5    0.08    2.78
   7 -15  -5   -0.00    3.98
   7  15  -5    2.06    4.11
  -7  15   6    1.93    4.15
   7 -15  -6    1.29    3.06
   7  15  -6    2.18    2.96
  -7  15   7   -0.00    2.80
   7 -15  -7   -0.00    3.60
   7  15  -7   -0.00    3.57
  -7  15   8    2.06    4.90
   7 -15  -8    1.79    3.59
   7  15  -8    1.66    3.83
  -7  15   9   -0.00    3.33
   7 -15  -9    4.03    4.61
   7  15  -9    0.00    4.15
  -7  15  10   -0.00    3.88
   7 -15 -10   -0.00    2.90
   7  15 -10    2.61    4.31
  -7  15  11    3.65    4.55
   7 -15 -11    4.57    4.20
   7  15 -11    0.91    4.71
  -7  15  12   -0.00    3.13
   7 -15 -12   -0.00    3.36
   7  15 -12   -0.00    3.61
  -7  15  13    0.30    3.58
   7 -15 -13    0.28    3.69
   7  15 -13   -0.00    3.36
   7 -15 -14    6.57    4.62
   7  15 -14   -0.00    3.69
   7 -15 -15    0.00    2.95
   7  15 -15    2.90    5.20
   7 -15 -16   -0.00    3.76
   7  15 -16    1.02    3.65
   7  15 -17   -0.00    2.90
  -7  16   1   -0.00    3.85
   7 -16  -1    2.54    3.86
   7  16  -1   -0.00    3.89
  -7  16   2    7.48    5.43
   7 -16  -2   -0.00    3.20
   7  16  -2   -0.00    3.43
  -7  16   3   -0.00    2.82
   7 -16  -3   -0.00    3.18
   7  16  -3    0.00    2.85
  -7  16   4    0.51    3.96
   7 -16  -4   -7.47    6.83
   7  16  -4    4.58    4.41
  -7  16   5    5.03    4.88
   7 -16  -5    2.43    3.23
   7  16  -5    3.63    4.64
  -7  16   6    0.73    3.82
   7 -16  -6   -2.48    3.88
   7  16  -6    2.19    4.06
  -7  16   7    0.00    4.26
   7 -16  -7   -0.00    1.93
   7  16  -7    5.25    5.41
  -7  16   8   -0.00    3.55
   7 -16  -8   -0.00    3.88
   7  16  -8    1.20    3.21
  -7  16   9    3.22    4.44
   7 -16  -9   -0.00    1.65
   7  16  -9    1.60    3.68
  -7  16  10    0.54    3.96
   7 -16 -10   -0.00    3.26
   7  16 -10   -0.00    3.40
  -7  16  11   -0.00    2.90
   7 -16 -11    1.18    2.93
   7  16 -11    9.04    6.01
  -7  16  12    1.51    4.06
   7 -16 -12   -0.00    4.52
   7  16 -12   -0.00    3.29
  -7  16  13    0.70    2.73
   7  16 -13    1.46    4.48
   7  16 -14    0.37    2.46
   7  16 -15   -0.00    3.51
   7  16 -16   -0.00    3.82
   7  16 -17   11.94    6.70
   7 -17  -2    0.07    2.84
   7 -17  -3    3.92    4.71
  -7  17   4   -0.00    3.82
   7 -17  -4   -0.00    3.05
  -7  17   5    1.94    4.56
   7 -17  -5   -0.00    2.92
  -7  17   6    3.22    4.53
   7 -17  -6   -0.00    3.82
  -7  17   7    2.12    4.70
   7 -17  -7   -0.00    3.21
  -7  17   8   -0.00    3.99
   7 -17  -8    0.93    3.88
  -7  17   9    2.22    3.96
  -7  17  10   -0.00    3.27
  -7  17  11    1.16    3.77
  -7  17  12    0.20    2.90
   7 -18  -4    2.75    4.07
  -6   0   1   -0.00    1.96
  -6   0   1   -0.00    1.96
   6   0  -1    0.00    1.31
   6   0  -1    0.88    2.38
   6   0  -1   -0.00    1.64
  -6   0   2  357.56   35.07
  -6   0   2  315.16   31.95
   6   0  -2  314.37   32.28
   6   0  -2  347.23   34.87
   6   0  -2  276.53   31.92
  -6   0   3    1.31    2.29
  -6   0   3    0.28    1.45
   6   0  -3   -0.00    1.82
   6   0  -3    0.88    2.13
   6   0  -3    2.06    1.81
  -6   0   4   27.33    5.40
   6   0  -4   20.70    5.03
   6   0  -4   32.88    7.00
   6   0  -4   23.94    5.35
  -6   0   5    1.39    1.64
   6   0  -5    1.58    1.90
   6   0  -5    0.21    1.92
   6   0  -5    0.77    1.91
  -6   0   6 1243.48  106.94
  -6   0   6 1300.68  105.21
   6   0  -6 1136.37  105.14
   6   0  -6 1075.46  106.65
   6   0  -6 1104.22  105.30
  -6   0   7   -0.00    1.11
  -6   0   7   -0.00    1.46
   6   0  -7    0.26    1.06
   6   0  -7    0.57    1.94
   6   0  -7    0.00    1.24
  -6   0   8   30.36    5.63
  -6   0   8   24.06    4.48
   6   0  -8   23.12    4.75
   6   0  -8   18.78    5.14
   6   0  -8   19.68    4.65
  -6   0   9   -0.00    1.24
  -6   0   9    1.09    1.11
   6   0  -9   -0.00    1.11
   6   0  -9    0.00    1.69
   6   0  -9   -0.00    1.19
  -6   0  10  239.04   21.71
  -6   0  10  205.96   20.62
   6   0 -10  181.12   21.06
   6   0 -10  208.51   22.85
   6   0 -10  224.20   22.07
  -6   0  11   -0.00    0.97
  -6   0  11    0.78    0.95
   6   0 -11    0.55    1.02
   6   0 -11   -0.00    1.51
   6   0 -11    1.31    1.48
   6   0 -11   -0.00    1.31
  -6   0  12  235.35   22.69
  -6   0  12  235.61   22.57
   6   0 -12  271.98   24.64
   6   0 -12  294.27   26.37
   6   0 -12  248.59   26.26
   6   0 -12  255.19   24.86
   6   0 -13   -0.00    0.89
   6   0 -13    0.00    1.08
   6   0 -13    0.09    1.51
   6   0 -13    0.03    0.98
   6   0 -14   70.75    8.70
   6   0 -14   82.59    9.85
   6   0 -14   73.97   10.13
   6   0 -14   71.38    9.04
   6   0 -15    1.23    1.09
   6   0 -15    0.22    0.95
   6   0 -15   -0.00    1.11
   6   0 -15    0.87    0.99
   6   0 -16  207.34   21.10
   6   0 -16  232.72   21.96
   6   0 -16  242.18   23.29
   6   0 -16  225.14   21.89
   6   0 -17    0.50    0.74
   6   0 -17    0.76    0.96
   6   0 -17   -0.00    1.27
   6   0 -17   -0.00    0.95
   6   0 -18  134.88   11.89
   6   0 -18  133.29   11.97
   6   0 -18  102.45   13.25
   6   0 -18  107.32   12.58
   6   0 -19   -0.00    1.03
   6   0 -19    0.83    0.97
   6   0 -20    2.44    1.47
   6   0 -20    1.11    0.91
   6   0 -21    0.12    0.84
   6   0 -21    0.13    0.72
   6   0 -22   98.98   10.62
   6   0 -23   -0.00    0.87
   6   0 -24    0.16    0.77
   6   0 -25    0.33    0.68
   6   0 -26   41.54    4.71
   6   0 -27   -0.00    0.48
  -6   1   1    1.29    3.48
  -6   1   1    1.71    1.90
   6  -1  -1    2.84    3.07
   6  -1  -1    2.52    2.47
   6   1  -1    8.47    3.23
   6   1  -1    6.61    4.26
   6   1  -1    4.12    2.57
  -6  -1   1    5.37    3.45
  -6  -1   1    1.59    1.88
  -6   1   2  574.45   56.61
  -6   1   2  608.12   53.14
   6  -1  -2  588.05   55.00
   6  -1  -2  602.16   53.89
   6   1  -2  436.34   51.67
   6   1  -2  550.75   55.61
   6   1  -2  593.85   54.39
  -6  -1   2  520.42   54.56
  -6  -1   2  572.23   52.69
  -6   1   3   17.76    5.98
  -6   1   3   30.75    6.89
  -6   1   3   23.22    5.33
   6  -1  -3   29.07    6.85
   6  -1  -3   30.79    6.22
   6   1  -3   44.04    6.94
   6   1  -3   19.13    5.86
   6   1  -3   29.17    6.92
   6   1  -3    8.60    3.92
  -6  -1   3   31.87    7.16
  -6  -1   3   20.40    4.80
  -6   1   4  652.57   70.29
  -6   1   4  784.78   67.81
   6  -1  -4  758.22   69.64
   6  -1  -4  597.14   67.21
   6   1  -4  747.49   67.83
   6   1  -4  676.72   70.03
   6   1  -4  672.28   69.96
   6   1  -4  923.81   70.74
  -6  -1   4  801.57   67.78
  -6   1   5   64.40   12.61
  -6   1   5   94.54   11.83
   6  -1  -5  105.43   13.61
   6  -1  -5   88.33   12.11
   6   1  -5  112.51   12.68
   6   1  -5  104.16   14.31
   6   1  -5   88.13   13.42
   6   1  -5   76.93   11.69
  -6  -1   5   92.95   11.64
  -6   1   6   92.08   13.89
  -6   1   6   98.85   12.93
  -6   1   6   84.07   11.23
   6  -1  -6   89.50   12.77
   6  -1  -6   85.95   11.83
   6   1  -6  111.68   12.42
   6   1  -6   75.92   12.84
   6   1  -6   82.29   11.70
  -6  -1   6   89.09   12.52
  -6  -1   6   94.82   11.43
  -6   1   7  177.69   23.01
  -6   1   7  179.64   21.54
  -6   1   7  193.62   20.70
   6  -1  -7  225.86   22.95
   6  -1  -7  155.26   20.60
   6   1  -7  199.22   21.27
   6   1  -7  227.07   24.06
   6   1  -7  183.72   21.31
  -6  -1   7  244.40   23.02
  -6  -1   7  226.27   21.05
  -6   1   8  644.52   63.08
  -6   1   8  621.46   60.30
  -6   1   8  627.00   59.15
   6  -1  -8  699.87   61.60
   6  -1  -8  714.52   60.80
   6   1  -8  772.66   60.87
   6   1  -8  725.61   63.27
   6   1  -8  481.46   60.46
   6   1  -8  575.36   60.30
  -6  -1   8  631.25   60.40
  -6  -1   8  691.84   59.40
  -6   1   9    4.24    2.91
  -6   1   9    8.80    2.91
  -6   1   9   11.81    2.90
   6  -1  -9    5.10    2.40
   6  -1  -9    5.59    2.87
   6  -1  -9   10.17    3.08
   6   1  -9    7.33    2.78
   6   1  -9    4.98    3.30
   6   1  -9   12.99    4.19
   6   1  -9   15.27    3.83
  -6  -1   9    8.67    3.03
  -6  -1   9   11.66    2.85
  -6   1  10   90.65   10.93
  -6   1  10   97.45   10.47
   6  -1 -10   89.99   11.12
   6  -1 -10   91.78   11.99
   6  -1 -10   75.64   10.91
   6   1 -10   99.65   11.46
   6   1 -10   96.25   13.01
   6   1 -10   93.76   12.80
   6   1 -10   76.91   11.06
  -6  -1  10   97.13   11.18
  -6  -1  10   92.92   10.42
  -6   1  11    8.11    2.39
  -6   1  11   10.79    2.43
   6  -1 -11    9.73    2.71
   6  -1 -11    6.60    2.79
   6  -1 -11   12.17    3.34
   6   1 -11   14.59    3.43
   6   1 -11    8.69    3.32
   6   1 -11   12.68    4.06
   6   1 -11   11.55    3.16
  -6  -1  11   10.99    2.71
  -6  -1  11    9.77    2.37
  -6   1  12  260.57   24.59
  -6   1  12  267.72   24.56
   6  -1 -12  288.10   26.53
   6  -1 -12  278.21   27.23
   6  -1 -12  225.93   26.20
   6   1 -12  302.36   26.93
   6   1 -12  344.06   29.57
   6   1 -12  328.82   29.26
  -6  -1  12  237.27   24.99
  -6  -1  12  272.01   24.97
   6  -1 -13   61.25    7.18
   6  -1 -13   45.51    7.07
   6  -1 -13   57.21    7.55
   6   1 -13   46.53    6.88
   6   1 -13   53.11    8.30
   6   1 -13   75.07    9.51
  -6  -1  13   46.90    5.07
  -6  -1  13   49.58    5.02
   6  -1 -14  144.78   14.47
   6  -1 -14  135.43   14.81
   6  -1 -14  130.45   14.78
   6   1 -14  130.60   14.57
   6   1 -14  116.89   15.44
   6   1 -14  192.62   17.65
   6  -1 -15    5.42    1.84
   6  -1 -15   11.98    2.66
   6  -1 -15    8.69    2.60
   6   1 -15    9.22    2.40
   6   1 -15    6.86    2.69
   6   1 -15   12.57    3.46
   6  -1 -16    6.04    1.67
   6  -1 -16    1.96    1.26
   6  -1 -16    4.66    1.88
   6   1 -16    2.67    1.49
   6   1 -16    3.77    2.00
   6   1 -16    3.23    1.98
   6  -1 -17    4.75    1.45
   6  -1 -17   11.39    2.17
   6  -1 -17    6.51    2.08
   6   1 -17    7.00    1.97
   6   1 -17    9.51    2.59
   6   1 -17   12.16    3.31
   6  -1 -18  212.10   18.27
   6  -1 -18  205.11   18.32
   6  -1 -18  171.31   19.22
   6   1 -18  194.56   18.96
   6   1 -18  209.24   19.70
   6   1 -18  186.69   20.60
   6  -1 -19   30.51    4.44
   6   1 -19   29.02    3.76
   6   1 -19   29.91    5.17
   6  -1 -20   -0.00    0.84
   6   1 -20    0.02    0.82
   6  -1 -21    3.28    1.21
   6   1 -21    2.03    1.57
   6  -1 -22   10.73    2.12
   6   1 -22   11.55    2.82
   6   1 -23    4.95    1.84
   6   1 -24   23.97    4.05
   6   1 -25    0.33    0.93
   6   1 -26    1.61    1.21
  -6   2   1    6.08    3.87
  -6   2   1    2.43    2.33
   6  -2  -1    2.59    2.48
   6  -2  -1    4.23    2.69
   6   2  -1    0.00    1.82
   6   2  -1    6.94    3.97
  -6  -2   1    1.12    1.64
  -6  -2   1    2.66    3.08
  -6  -2   1    6.62    2.86
  -6   2   2    6.12    3.78
  -6   2   2    7.80    3.17
   6  -2  -2    5.36    3.21
   6  -2  -2    8.57    3.55
   6   2  -2    9.91    3.63
   6   2  -2   10.61    4.67
  -6  -2   2   18.91    4.48
  -6  -2   2   19.50    5.84
  -6  -2   2    7.78    3.09
  -6   2   3    2.65    3.28
  -6   2   3    4.51    2.52
   6  -2  -3    5.15    3.31
   6  -2  -3   -0.00    1.39
   6   2  -3    6.47    2.89
   6   2  -3    2.83    2.41
  -6  -2   3    7.75    2.97
  -6  -2   3    2.73    2.69
  -6  -2   3    1.74    1.84
  -6   2   4   56.66   10.68
  -6   2   4   61.98    9.23
   6  -2  -4   51.98    9.53
   6  -2  -4   68.84    9.99
   6   2  -4   44.21    8.43
   6   2  -4   74.90   11.61
  -6  -2   4   62.69    9.05
  -6  -2   4   63.46   10.60
  -6  -2   4   65.82    9.11
  -6   2   5   15.03    5.20
  -6   2   5   14.05    3.90
   6  -2  -5    9.33    3.88
   6  -2  -5   13.52    4.34
   6   2  -5   24.85    5.29
   6   2  -5   18.21    5.72
  -6  -2   5   12.98    3.85
  -6  -2   5   14.37    3.73
  -6   2   6  298.30   31.90
  -6   2   6  257.79   28.55
   6  -2  -6  326.74   31.00
   6  -2  -6  263.74   29.39
   6   2  -6  270.03   29.16
   6   2  -6  330.47   32.47
  -6  -2   6  274.33   28.84
  -6  -2   6  284.66   30.44
  -6  -2   6  316.81   29.12
  -6   2   7   47.58    9.25
  -6   2   7   44.64    8.14
  -6   2   7   66.43    8.49
   6  -2  -7   50.64    8.61
   6  -2  -7   59.57    8.89
   6   2  -7   48.62    7.94
  -6  -2   7   49.70    7.76
  -6  -2   7   52.49    8.66
  -6  -2   7   45.57    7.29
  -6   2   8    6.64    3.46
  -6   2   8    6.59    2.82
  -6   2   8    5.90    2.23
   6  -2  -8    6.81    3.14
   6  -2  -8    6.63    2.55
   6   2  -8    3.21    2.01
  -6  -2   8   11.00    3.21
  -6  -2   8    3.42    2.06
  -6  -2   8    5.56    2.25
  -6   2   9    0.84    2.04
  -6   2   9    0.37    1.67
  -6   2   9   -0.00    0.87
   6  -2  -9   -0.00    1.91
   6  -2  -9   -0.00    1.65
   6   2  -9    1.48    1.79
   6   2  -9    1.11    1.90
  -6  -2   9    0.74    1.07
  -6  -2   9    0.00    1.21
  -6  -2   9    0.90    1.29
  -6   2  10  206.29   26.01
  -6   2  10  214.31   24.35
  -6   2  10  239.40   23.97
   6  -2 -10  282.28   25.96
   6  -2 -10  296.67   26.12
   6   2 -10  211.11   24.48
   6   2 -10  235.73   26.65
  -6  -2  10  239.32   24.61
  -6  -2  10  247.62   24.98
  -6  -2  10  272.76   24.30
  -6   2  11  244.29   25.68
  -6   2  11  252.80   23.11
  -6   2  11  212.45   22.06
   6  -2 -11  248.94   24.03
   6  -2 -11  179.27   22.92
   6   2 -11  247.79   23.86
   6   2 -11  260.96   26.05
  -6  -2  11  250.60   23.58
  -6  -2  11  214.42   22.91
  -6  -2  11  217.51   22.17
  -6   2  12   71.63   11.61
  -6   2  12   91.63    9.77
  -6   2  12   93.58    9.53
   6  -2 -12   83.38   10.86
   6  -2 -12   77.70   10.76
   6   2 -12  102.77   11.47
   6   2 -12   82.72   12.18
  -6  -2  12   83.14   10.55
  -6  -2  12   93.29   10.42
  -6  -2  12   83.45    9.60
  -6   2  13    7.86    3.46
  -6   2  13   11.97    1.56
  -6   2  13    8.37    1.38
   6  -2 -13   11.16    3.07
   6  -2 -13    5.84    2.38
   6   2 -13    7.06    2.65
   6   2 -13   12.77    4.18
  -6  -2  13   15.47    3.33
  -6  -2  13    8.81    2.22
  -6  -2  13    9.02    2.00
  -6   2  14   89.04   11.92
   6  -2 -14   97.48   10.79
   6  -2 -14   87.07   10.87
   6   2 -14   81.64   10.61
   6   2 -14  100.39   12.59
  -6  -2  14   96.59   10.75
  -6  -2  14   90.79    8.64
  -6  -2  14   80.50    8.43
  -6   2  15   32.68    5.90
   6  -2 -15   20.21    4.12
   6  -2 -15   23.06    4.61
   6   2 -15   24.92    4.70
   6   2 -15   27.40    5.72
  -6  -2  15   31.65    4.86
   6  -2 -16   63.81    7.24
   6  -2 -16   64.08    7.26
   6  -2 -16   40.66    6.99
   6   2 -16   55.11    7.47
   6   2 -16   50.85    8.41
  -6  -2  16   52.42    7.09
   6  -2 -17   21.75    3.14
   6  -2 -17   11.19    2.54
   6  -2 -17   16.68    3.52
   6   2 -17   12.23    3.03
   6   2 -17   17.29    4.39
  -6  -2  17    7.55    2.40
   6  -2 -18   12.18    2.28
   6  -2 -18   11.33    2.32
   6  -2 -18   12.90    3.03
   6   2 -18   17.33    3.31
   6   2 -18   12.20    3.51
   6   2 -18    9.97    3.39
   6  -2 -19    5.95    2.15
   6   2 -19   11.08    2.50
   6   2 -19    8.58    3.01
   6  -2 -20  110.80   12.40
   6   2 -20  123.67   13.97
   6   2 -21    5.12    2.52
   6   2 -22   18.56    4.09
   6   2 -23    4.17    2.07
   6  -2 -26   22.82    3.36
   6  -2 -27    1.00    0.83
   6  -2 -28    5.38    1.45
   6  -2 -29    0.55    0.65
   6  -2 -30   10.63    1.92
   6  -2 -31   -0.00    0.60
   6  -2 -32   13.65    2.16
  -6   3   1    3.47    3.19
  -6   3   1    3.94    2.58
   6  -3  -1    3.31    2.66
   6  -3  -1    1.17    2.05
   6   3  -1    2.14    1.89
   6   3  -1    0.97    2.91
  -6  -3   1   -0.00    1.35
  -6  -3   1    1.42    2.23
  -6  -3   1    5.82    2.92
  -6   3   2  122.98   17.64
  -6   3   2  157.36   16.84
   6  -3  -2  121.45   16.36
   6  -3  -2  120.68   16.19
   6   3  -2  109.31   15.33
   6   3  -2  125.92   17.70
  -6  -3   2  105.73   14.60
  -6  -3   2  112.90   16.84
  -6  -3   2  143.77   16.00
  -6   3   3  119.90   17.72
  -6   3   3  110.88   15.56
   6  -3  -3  135.01   17.09
   6  -3  -3  114.40   16.18
   6   3  -3  137.57   16.57
   6   3  -3  150.54   18.99
  -6  -3   3  153.29   16.46
  -6  -3   3  110.32   17.01
  -6  -3   3  155.74   16.61
  -6   3   4   32.31    7.63
  -6   3   4   35.84    6.56
   6  -3  -4   36.04    7.15
   6  -3  -4   22.54    5.89
   6   3  -4   30.22    6.48
   6   3  -4   24.04    6.84
  -6  -3   4   35.13    6.32
  -6  -3   4   22.02    6.32
  -6  -3   4   29.33    5.94
  -6   3   5    9.33    4.13
  -6   3   5    6.34    2.82
   6  -3  -5    4.11    2.83
   6  -3  -5   10.41    3.67
   6   3  -5    8.39    3.28
   6   3  -5    2.03    2.65
  -6  -3   5   10.31    3.40
  -6  -3   5   12.71    3.57
  -6   3   6   21.07    5.91
  -6   3   6   16.82    4.13
   6  -3  -6   18.19    4.82
   6  -3  -6   20.85    5.17
   6   3  -6    8.95    3.64
   6   3  -6   15.79    5.28
  -6  -3   6   17.88    4.32
  -6  -3   6   13.67    3.84
  -6   3   7   12.26    4.61
  -6   3   7   16.52    4.10
   6  -3  -7   19.56    4.86
   6  -3  -7   11.99    4.11
   6   3  -7   11.95    4.04
   6   3  -7   16.52    5.30
  -6  -3   7   20.08    4.38
  -6  -3   7    5.58    3.29
  -6  -3   7   16.58    3.92
  -6   3   8  295.17   35.44
  -6   3   8  386.65   34.41
   6  -3  -8  349.07   34.79
   6  -3  -8  309.79   34.48
   6   3  -8  336.97   34.52
  -6  -3   8  421.93   35.02
  -6  -3   8  277.64   34.18
  -6  -3   8  378.39   33.97
  -6   3   9   51.35    9.84
  -6   3   9   68.48    9.04
   6  -3  -9   79.67   10.16
   6  -3  -9   46.89    8.71
   6   3  -9   78.65   10.16
  -6  -3   9   62.66    9.03
  -6  -3   9   57.91    9.44
  -6   3  10   22.18    5.66
  -6   3  10   19.24    4.21
   6  -3 -10   27.68    5.33
   6  -3 -10   19.61    4.81
   6   3 -10   16.09    4.41
   6   3 -10   16.69    5.24
  -6  -3  10   22.74    4.79
  -6  -3  10   29.70    5.67
  -6   3  11    8.42    3.60
  -6   3  11    6.42    2.52
  -6   3  11    8.04    2.58
   6  -3 -11   10.72    3.15
   6  -3 -11   14.29    3.93
   6   3 -11    8.15    3.07
   6   3 -11   13.66    4.69
  -6  -3  11   11.29    3.28
  -6  -3  11    3.36    2.10
  -6   3  12   59.26    9.82
  -6   3  12   71.15    8.65
  -6   3  12   77.49    8.39
   6  -3 -12   57.66    8.70
   6  -3 -12   65.11    9.50
   6   3 -12   48.18    8.50
   6   3 -12   65.38   10.61
  -6  -3  12   60.86    8.74
  -6  -3  12   69.99    9.13
  -6   3  13  119.55   14.86
  -6   3  13  105.73   11.90
  -6   3  13  108.91   11.63
   6  -3 -13  109.28   13.22
   6  -3 -13  119.50   14.10
   6   3 -13  125.17   14.10
   6   3 -13  102.89   14.74
  -6  -3  13  106.52   13.10
  -6  -3  13  134.81   13.52
  -6   3  14  148.55   17.72
  -6   3  14  156.73   13.83
  -6   3  14  141.46   13.67
   6  -3 -14  160.85   16.61
   6  -3 -14  160.02   17.35
   6   3 -14  137.06   16.72
   6   3 -14  149.14   18.45
  -6  -3  14  169.71   16.90
  -6  -3  14  147.86   15.64
  -6   3  15   17.70    4.51
   6  -3 -15   14.03    3.30
   6  -3 -15   16.11    3.83
   6   3 -15   11.40    3.37
   6   3 -15   23.65    5.46
  -6  -3  15   15.61    3.51
  -6  -3  15    9.15    2.18
  -6   3  16   13.08    4.00
   6  -3 -16   22.65    4.13
   6  -3 -16   23.14    4.69
   6   3 -16   17.64    4.26
   6   3 -16   27.39    5.83
  -6  -3  16   23.34    4.39
  -6   3  17   70.71    9.35
   6  -3 -17   60.93    7.89
   6  -3 -17   54.16    8.31
   6   3 -17   64.29    8.70
   6   3 -17   57.04    9.57
  -6  -3  17   66.39    8.38
  -6   3  18  105.52   11.99
   6   3 -18   86.46   11.20
   6   3 -18   88.97   12.46
   6   3 -19   37.63    5.87
   6   3 -19   29.36    6.34
   6   3 -20    3.27    2.44
   6   3 -21    0.98    1.57
   6  -3 -23    8.97    2.59
   6  -3 -24   41.61    6.11
   6  -3 -25    0.49    0.96
   6  -3 -26    2.19    1.39
   6  -3 -27   -0.00    0.97
   6  -3 -29    4.19    1.68
   6  -3 -30   13.70    2.92
   6  -3 -31    0.13    1.00
   6  -3 -32    2.04    1.37
   6  -3 -33    5.74    1.82
   6  -3 -34    9.46    2.34
  -6   4   1  168.15   21.85
  -6   4   1  152.87   19.25
   6  -4  -1  165.09   19.99
   6  -4  -1  161.07   20.26
   6   4  -1  167.41   19.83
   6   4  -1  195.92   22.91
  -6  -4   1  131.85   18.12
  -6  -4   1  159.27   21.36
  -6   4   2   16.96    5.65
  -6   4   2   14.36    4.40
   6  -4  -2   13.49    4.43
   6  -4  -2    9.36    3.84
   6   4  -2    1.23    2.18
   6   4  -2   11.49    4.99
  -6  -4   2   12.64    3.98
  -6  -4   2   14.35    5.30
  -6   4   3    8.91    4.20
  -6   4   3    2.97    2.72
   6  -4  -3    6.94    3.14
   6  -4  -3    2.17    2.71
   6   4  -3    1.75    2.38
   6   4  -3    6.56    3.61
  -6  -4   3   11.21    3.77
  -6  -4   3   12.29    5.01
  -6   4   4   11.14    5.06
   6  -4  -4    9.90    3.92
   6  -4  -4   11.97    4.47
   6   4  -4    7.18    3.33
   6   4  -4   14.14    5.25
  -6  -4   4   20.18    4.78
  -6  -4   4   13.73    4.96
  -6   4   5  212.49   25.49
   6  -4  -5  219.57   24.17
   6  -4  -5  233.46   25.10
   6   4  -5  228.45   24.30
   6   4  -5  236.89   26.79
  -6  -4   5  210.06   23.30
  -6  -4   5  163.42   23.83
  -6   4   6  193.67   25.11
   6  -4  -6  236.21   24.64
   6  -4  -6  217.04   24.88
   6   4  -6  193.96   23.71
   6   4  -6  223.99   26.49
  -6  -4   6  240.45   24.14
  -6   4   7   71.16   11.66
   6  -4  -7   63.52   10.06
   6  -4  -7   70.82   11.08
   6   4  -7   65.94   10.29
   6   4  -7   55.93   11.15
  -6  -4   7   74.17   10.26
  -6   4   8    4.28    3.14
   6  -4  -8    6.71    2.87
   6  -4  -8    2.52    2.54
   6   4  -8    2.03    1.98
   6   4  -8    4.87    3.27
  -6  -4   8    9.87    3.23
  -6  -4   8    5.87    2.89
  -6   4   9   44.63    9.22
   6  -4  -9   77.48   10.08
   6  -4  -9   49.28    9.03
   6   4  -9   49.59    8.87
  -6  -4   9   69.69    9.49
  -6  -4   9   61.94    9.83
  -6   4  10   24.52    6.37
   6  -4 -10   46.27    7.20
   6  -4 -10   26.21    6.30
   6   4 -10   25.67    5.96
  -6  -4  10   39.05    7.14
  -6   4  11  130.64   16.84
   6  -4 -11  133.32   15.48
   6  -4 -11  119.69   15.82
   6   4 -11  120.15   15.54
  -6  -4  11  112.75   14.83
  -6  -4  11  154.66   16.70
  -6   4  12  103.05   13.44
   6  -4 -12   93.37   11.68
   6  -4 -12   78.40   11.64
   6   4 -12   77.84   11.63
   6   4 -12   74.94   12.75
  -6  -4  12   78.19   11.12
  -6  -4  12  102.14   12.39
  -6   4  13   30.66    6.72
   6  -4 -13   39.71    6.48
   6  -4 -13   27.76    6.02
   6   4 -13   24.68    5.82
   6   4 -13   32.67    7.43
  -6  -4  13   39.95    6.50
  -6  -4  13   28.01    5.75
  -6   4  14    2.70    2.44
  -6   4  14    0.88    1.07
   6  -4 -14    0.29    1.32
   6  -4 -14    2.56    2.15
   6   4 -14   -0.00    1.45
   6   4 -14    1.49    2.02
  -6  -4  14    1.20    1.76
  -6  -4  14    3.23    2.01
  -6   4  15  107.49   14.26
  -6   4  15  108.55   11.14
   6  -4 -15  123.44   13.54
   6   4 -15  101.79   13.66
   6   4 -15  110.58   15.24
  -6  -4  15  112.11   13.41
  -6  -4  15  103.30   12.57
  -6   4  16  156.37   16.96
   6  -4 -16  116.27   14.62
   6   4 -16  125.00   15.65
   6   4 -16  134.15   17.30
  -6  -4  16  149.85   15.68
  -6  -4  16  123.78   13.89
  -6   4  17   11.52    3.80
   6  -4 -17   17.70    3.81
   6   4 -17    9.26    3.30
   6   4 -17    8.59    3.68
  -6  -4  17    8.59    2.91
  -6  -4  17   10.00    2.22
  -6   4  18   50.92    7.90
   6   4 -18   59.53    8.33
   6   4 -18   29.21    7.23
   6   4 -19   88.68   11.65
   6  -4 -20   87.89   11.34
   6  -4 -21    1.79    1.83
   6  -4 -22    8.29    2.79
   6  -4 -23    0.34    1.07
   6  -4 -24    0.40    1.29
   6  -4 -25    6.75    2.60
   6  -4 -26   10.01    3.07
   6  -4 -27    0.72    1.20
   6  -4 -28    7.83    2.70
   6  -4 -29   -0.00    1.30
   6  -4 -30    6.22    2.34
   6  -4 -31    2.95    1.81
   6  -4 -32   10.21    2.96
   6  -4 -33    1.45    1.51
   6  -4 -34    0.34    1.10
   6  -4 -35    3.01    1.76
   6  -4 -36    5.89    2.25
  -6   5   1   17.31    6.14
   6  -5  -1   22.37    5.98
   6  -5  -1   15.48    5.33
   6   5  -1   19.17    5.59
   6   5  -1    6.22    4.63
  -6  -5   1   11.85    4.39
  -6  -5   1   15.49    5.79
  -6   5   2   97.37   15.27
   6  -5  -2  101.56   13.98
   6  -5  -2   81.78   13.72
   6   5  -2   81.04   13.10
   6   5  -2   95.22   15.57
  -6  -5   2   93.52   13.09
  -6  -5   2  104.83   15.72
  -6   5   3  147.69   18.50
   6  -5  -3  122.48   15.73
   6  -5  -3  107.34   15.92
   6   5  -3   85.15   14.29
   6   5  -3  122.06   17.77
  -6  -5   3  124.03   15.34
  -6  -5   3  100.24   16.22
  -6   5   4   88.51   14.56
   6  -5  -4  104.51   13.90
   6  -5  -4   93.05   14.18
   6   5  -4  101.79   13.88
   6   5  -4   67.56   13.71
  -6  -5   4   98.29   13.15
  -6  -5   4   91.87   14.81
  -6   5   5   -0.00    2.11
   6  -5  -5    2.89    3.14
   6  -5  -5   -0.00    1.84
   6   5  -5    2.23    2.16
   6   5  -5    5.91    4.05
  -6  -5   5    3.19    2.37
  -6  -5   5    2.44    2.74
  -6   5   6    1.59    2.27
   6  -5  -6    3.58    2.60
   6  -5  -6    2.47    2.25
   6   5  -6    5.76    2.99
   6   5  -6    6.25    4.45
  -6  -5   6    4.02    2.61
  -6  -5   6    3.66    3.63
  -6   5   7   42.39    9.52
   6  -5  -7   61.25    9.77
   6  -5  -7   54.69   10.12
   6   5  -7   59.35    9.94
   6   5  -7   66.93   11.74
  -6  -5   7   65.05    9.69
  -6   5   8   48.50    9.51
   6  -5  -8   38.22    7.66
   6  -5  -8   64.28   10.02
   6   5  -8   48.23    8.76
   6   5  -8   48.58   10.10
  -6  -5   8   42.42    7.95
  -6   5   9   68.54   11.51
   6  -5  -9   77.41   10.87
   6  -5  -9   60.71   10.70
   6   5  -9   57.74   10.27
   6   5  -9   71.38   12.52
  -6  -5   9   69.27   10.32
  -6  -5   9   77.52   11.85
  -6   5  10   40.72    8.35
   6  -5 -10   31.43    6.67
   6  -5 -10   34.47    7.43
   6   5 -10   37.38    7.44
   6   5 -10   45.73    9.27
  -6  -5  10   34.37    6.79
  -6  -5  10   31.57    7.27
  -6   5  11   -0.00    2.05
   6  -5 -11    2.09    2.17
   6  -5 -11    0.90    1.44
   6   5 -11    0.00    1.61
  -6  -5  11    0.00    1.91
  -6  -5  11    0.41    2.04
  -6   5  12    9.08    4.04
   6  -5 -12    9.42    3.52
   6   5 -12    9.94    3.84
  -6  -5  12    6.69    3.13
  -6  -5  12    4.69    3.15
  -6   5  13  249.90   25.37
   6  -5 -13  222.53   23.18
   6   5 -13  191.55   23.27
   6   5 -13  167.58   24.15
  -6  -5  13  237.29   23.51
  -6  -5  13  194.61   23.28
  -6   5  14  268.06   27.84
   6  -5 -14  231.14   25.64
   6   5 -14  256.55   27.11
   6   5 -14  214.38   27.70
  -6  -5  14  257.51   26.18
  -6  -5  14  244.72   26.37
  -6   5  15   -0.00    1.44
   6  -5 -15    0.00    1.29
   6   5 -15    0.00    2.04
   6   5 -15   -0.00    1.27
  -6  -5  15    0.00    1.25
  -6  -5  15    1.09    1.55
  -6   5  16    6.19    3.35
   6  -5 -16   14.81    3.99
   6   5 -16   11.33    4.02
  -6  -5  16   10.98    3.64
  -6   5  17   -0.00    1.82
  -6   5  17    0.00    0.66
   6  -5 -17    1.37    1.85
   6   5 -17   -0.00    1.64
  -6  -5  17    2.23    1.75
  -6   5  18   71.26   12.04
   6  -5 -18  102.94   13.24
   6   5 -18  122.77   14.17
   6  -5 -19   17.19    4.59
   6   5 -19   17.23    4.82
   6  -5 -20    9.93    3.58
   6  -5 -21    0.58    1.46
   6  -5 -22    0.58    1.34
   6  -5 -23   29.10    5.96
   6  -5 -24   11.41    3.54
   6  -5 -25    3.98    2.42
   6  -5 -26   -0.00    1.46
   6  -5 -27    1.82    1.76
   6  -5 -28    4.17    2.51
   6  -5 -29    9.49    3.37
   6  -5 -30    8.42    3.07
   6  -5 -31    0.10    1.50
   6  -5 -32    2.75    2.20
   6  -5 -33   11.31    3.57
   6  -5 -34    5.08    2.46
   6  -5 -35    1.81    1.53
   6  -5 -36    0.00    1.51
   6  -5 -37   -0.00    1.12
  -6   6   1  132.45   19.01
   6  -6  -1  128.14   18.27
   6   6  -1  129.57   17.50
   6   6  -1  100.73   17.86
  -6  -6   1  132.14   19.37
  -6   6   2   34.46    8.71
   6  -6  -2   26.22    7.36
   6   6  -2   25.42    6.94
   6   6  -2   35.69    8.90
  -6  -6   2   31.88    8.54
  -6   6   3    7.93    4.64
   6  -6  -3    2.92    2.96
   6   6  -3    2.12    3.07
   6   6  -3    0.00    2.91
  -6  -6   3   19.75    6.19
  -6   6   4   17.75    6.09
   6  -6  -4   29.22    6.73
   6  -6  -4   24.79    6.71
   6   6  -4   23.74    6.36
   6   6  -4   19.34    6.85
  -6  -6   4   17.18    6.40
  -6   6   5  164.22   19.71
   6  -6  -5  135.57   16.81
   6  -6  -5  137.64   18.05
   6   6  -5  123.64   16.86
   6   6  -5   77.92   16.14
  -6  -6   5  117.13   17.66
  -6   6   6   75.85   13.18
   6  -6  -6   96.55   12.90
   6  -6  -6   84.36   13.11
   6   6  -6   73.26   12.29
   6   6  -6   78.59   14.05
  -6  -6   6   63.01   10.89
  -6  -6   6   83.33   13.86
  -6   6   7   55.84   10.71
   6  -6  -7   58.13    9.69
   6  -6  -7   57.08   10.53
   6   6  -7   55.06   10.13
   6   6  -7   43.58   10.59
  -6  -6   7   52.44    9.16
  -6  -6   7   69.66   11.77
  -6   6   8    7.07    4.07
   6  -6  -8    8.88    3.83
   6   6  -8    9.79    4.32
   6   6  -8    8.47    5.19
  -6  -6   8   13.96    4.33
  -6  -6   8    9.90    4.50
  -6   6   9   97.19   14.94
   6  -6  -9   88.57   13.23
   6   6  -9   93.01   14.05
   6   6  -9   92.42   15.66
  -6  -6   9  113.26   14.08
  -6   6  10   74.16   12.14
   6  -6 -10   66.80   10.55
   6   6 -10   58.88   10.70
   6   6 -10   61.94   12.06
  -6  -6  10   70.28   10.60
  -6   6  11   51.35   10.03
   6  -6 -11   55.75    9.27
   6   6 -11   49.79    9.45
   6   6 -11   53.51   10.73
  -6  -6  11   45.57    8.49
  -6  -6  11   60.20   10.63
  -6   6  12   70.49   11.44
   6  -6 -12   66.28   10.19
   6   6 -12   46.28    9.54
   6   6 -12   59.30   11.55
  -6  -6  12   68.26   10.25
  -6   6  13   -0.00    2.08
   6  -6 -13   -0.00    1.62
   6  -6 -13   -0.00    1.75
   6   6 -13    1.55    2.16
  -6  -6  13    1.32    2.00
  -6   6  14    1.49    2.33
   6  -6 -14    2.42    2.34
   6  -6 -14   -0.00    2.56
   6   6 -14    2.30    2.44
  -6  -6  14    1.34    1.58
  -6   6  15   50.82    9.28
   6  -6 -15   52.32    8.66
   6  -6 -15   51.37    9.23
   6   6 -15   38.99    8.50
  -6  -6  15   54.06    8.75
  -6   6  16   21.01    5.56
   6  -6 -16    8.74    3.48
   6  -6 -16    8.28    3.50
   6   6 -16   13.17    4.57
  -6  -6  16   11.10    3.82
  -6   6  17    8.08    3.94
   6  -6 -17   13.24    4.52
   6   6 -17    7.94    3.89
  -6   6  18   34.99    7.23
   6  -6 -18   26.73    6.46
   6   6 -18   26.01    6.44
   6  -6 -19   18.11    5.17
   6   6 -19   15.25    4.93
   6  -6 -20    1.35    1.95
   6   6 -20    0.00    1.98
   6  -6 -21   12.06    4.26
   6  -6 -22    4.10    2.67
   6  -6 -23    6.34    3.06
   6  -6 -24    0.96    1.84
   6  -6 -25   14.17    4.31
   6  -6 -26   13.64    4.34
   6  -6 -27    6.98    3.46
   6  -6 -28    0.75    1.95
   6  -6 -29   -0.00    1.23
   6  -6 -30    0.04    1.43
   6  -6 -31    7.97    3.43
   6  -6 -32    3.43    2.51
   6  -6 -33    2.33    2.08
   6  -6 -34   -0.00    1.40
   6  -6 -35    2.41    1.94
   6  -6 -36    1.18    1.78
   6  -6 -37    3.69    2.68
   6  -6 -38   -0.00    1.64
   6  -6 -39    0.07    1.30
  -6   7   1   15.12    5.98
   6  -7  -1   18.11    6.40
   6   7  -1    4.68    3.37
   6   7  -1   16.82    6.50
  -6  -7   1   18.80    6.84
  -6   7   2   14.65    5.84
   6  -7  -2    9.09    5.02
   6   7  -2   20.94    6.39
   6   7  -2   20.24    7.15
  -6  -7   2   22.72    7.36
  -6   7   3  184.37   25.31
   6  -7  -3  243.25   27.03
   6   7  -3  214.51   25.37
   6   7  -3  206.71   27.14
  -6  -7   3  172.57   25.44
  -6   7   4   62.34   11.91
   6  -7  -4   52.37   10.96
   6   7  -4   60.11   10.97
   6   7  -4   85.63   14.45
  -6  -7   4   39.93   10.29
  -6   7   5   14.08    5.90
   6   7  -5   30.85    7.46
   6   7  -5   16.49    6.79
  -6  -7   5   28.59    8.07
  -6   7   6    6.19    3.80
   6   7  -6    9.25    4.31
   6   7  -6   18.70    6.97
  -6  -7   6   11.46    5.51
  -6   7   7   12.18    5.16
   6   7  -7   23.43    6.47
   6   7  -7   11.25    5.54
  -6  -7   7   10.52    4.83
  -6   7   8   25.76    7.44
   6   7  -8   19.57    6.25
   6   7  -8   29.38    8.58
  -6  -7   8   28.10    7.74
  -6   7   9  118.10   17.75
   6  -7  -9  128.89   16.86
   6   7  -9  140.55   18.26
   6   7  -9  125.15   19.50
  -6  -7   9  121.56   18.47
  -6   7  10    0.22    2.26
   6  -7 -10   -0.00    1.76
   6  -7 -10   -0.00    1.10
   6   7 -10   -0.00    1.87
  -6   7  11    0.55    2.41
   6  -7 -11   -0.00    1.93
   6  -7 -11    2.40    2.35
   6   7 -11    1.19    1.94
  -6   7  12   25.70    6.72
   6  -7 -12   14.52    4.82
   6  -7 -12   11.10    4.95
   6   7 -12   20.77    6.19
  -6   7  13  129.15   18.41
   6  -7 -13  140.23   17.67
   6  -7 -13  133.38   18.46
   6   7 -13  155.72   19.36
  -6   7  14    0.00    2.17
   6  -7 -14    0.00    1.82
   6  -7 -14    4.05    2.86
   6   7 -14    3.34    2.87
  -6   7  15    0.00    2.07
   6  -7 -15    4.15    3.05
   6  -7 -15    0.67    2.27
   6   7 -15   -0.00    1.93
  -6   7  16    1.90    2.41
   6  -7 -16    5.46    3.28
   6   7 -16    2.74    2.85
  -6  -7  16    4.73    2.69
  -6   7  17   -0.00    1.93
   6  -7 -17    0.97    2.19
   6   7 -17    3.53    3.00
   6  -7 -18   -0.00    1.76
   6   7 -18    2.27    2.46
   6  -7 -19   48.23    9.11
   6   7 -19   38.81    8.59
   6  -7 -20    4.82    3.41
   6   7 -20    3.34    3.16
   6  -7 -21    2.73    2.40
   6  -7 -22   -0.00    2.15
   6  -7 -23   18.22    5.45
   6  -7 -24    4.91    3.05
   6  -7 -25   18.81    5.44
   6  -7 -26   -0.00    1.63
   6  -7 -27   -0.00    1.69
   6  -7 -28    3.98    2.75
   6  -7 -29   11.28    4.23
   6  -7 -30    1.13    2.36
   6  -7 -31    1.94    2.06
   6  -7 -32   -0.00    1.64
   6  -7 -33    6.07    3.33
   6  -7 -34    0.37    1.56
   6  -7 -35    6.22    3.23
   6  -7 -36    1.23    2.21
   6  -7 -37   -0.00    1.57
   6  -7 -38    0.76    1.62
   6   8  -1  113.24   18.98
  -6  -8   1  113.20   18.81
   6   8  -2   13.81    6.18
  -6  -8   2    3.70    3.70
  -6   8   3    0.00    2.27
   6   8  -3    3.63    4.22
  -6  -8   3   -0.00    2.24
  -6   8   4    0.69    3.13
   6   8  -4   -0.00    3.68
  -6  -8   4   -0.00    2.61
  -6   8   5  162.69   23.06
   6   8  -5  211.78   26.45
  -6  -8   5  157.72   23.72
  -6   8   6   11.52    5.31
   6  -8  -6    5.07    4.08
   6   8  -6    7.70    5.55
  -6  -8   6    7.27    4.75
  -6   8   7   78.70   13.64
   6  -8  -7   86.68   14.08
   6   8  -7   60.72   11.94
  -6   8   8    0.00    2.37
   6  -8  -8    3.34    3.70
   6   8  -8    1.05    2.16
  -6   8   9  108.92   16.86
   6  -8  -9   97.17   16.47
   6   8  -9  131.34   17.71
  -6   8  10   31.60    8.00
   6  -8 -10   33.49    8.27
   6   8 -10   26.45    7.67
  -6   8  11   85.54   14.17
   6  -8 -11   71.37   13.48
   6   8 -11   95.12   14.57
  -6   8  12   13.55    5.42
   6  -8 -12    9.40    4.39
   6   8 -12    7.32    4.86
  -6   8  13    1.66    3.03
   6  -8 -13    6.43    3.94
   6   8 -13    0.00    3.00
  -6   8  14    1.20    2.25
   6  -8 -14    2.15    2.51
   6   8 -14    0.00    2.28
  -6   8  15   79.20   13.12
   6  -8 -15   61.82   11.92
   6   8 -15   73.39   12.71
  -6   8  16   -0.00    2.48
   6  -8 -16    0.83    2.17
   6   8 -16    3.59    3.18
  -6   8  17   14.50    5.40
   6  -8 -17   35.29    8.07
   6   8 -17   25.10    6.94
   6  -8 -18   -0.00    2.92
   6   8 -18   -0.00    1.28
   6  -8 -19    1.25    2.16
   6   8 -19   12.19    4.95
   6  -8 -20    0.29    2.02
   6   8 -20    0.72    2.19
   6  -8 -21    9.13    4.60
   6  -8 -22    2.83    2.54
   6  -8 -23    5.95    3.62
   6  -8 -24    3.20    2.84
   6  -8 -25    3.91    3.25
   6  -8 -26    3.83    3.28
   6  -8 -27    7.63    4.09
   6  -8 -28    1.61    2.32
   6  -8 -29    0.14    1.17
   6  -8 -30   -0.00    1.59
   6  -8 -31    4.21    3.10
   6  -8 -32    0.00    1.79
   6  -8 -33    2.25    2.20
   6  -8 -34    5.36    3.34
   6  -8 -35    2.45    2.62
   6  -8 -36    2.25    2.50
  -6   9   1    9.09    4.64
   6   9  -1   14.08    5.54
   6   9  -1   13.24    6.68
  -6  -9   1   12.83    6.15
  -6   9   2    4.62    4.61
   6   9  -2   19.97    6.67
   6   9  -2    9.04    5.66
  -6  -9   2    5.82    4.64
   6  -9  -3  132.86   20.78
   6   9  -3  140.17   20.51
   6   9  -3  141.31   22.39
  -6  -9   3  166.96   23.80
   6  -9  -4    9.89    5.29
   6   9  -4   10.31    4.95
   6  -9  -5   -0.00    2.63
   6   9  -5    7.34    3.89
   6  -9  -6   12.98    5.86
   6   9  -6   10.06    4.96
   6  -9  -7    9.05    4.75
   6  -9  -8   -0.00    3.46
   6  -9  -9   41.42    9.98
   6  -9 -10    1.56    2.39
  -6   9  11   -0.00    3.02
   6  -9 -11    0.15    3.07
  -6   9  12    0.00    3.11
   6  -9 -12    0.00    3.21
  -6   9  13   46.72   10.19
   6  -9 -13   46.93   10.15
  -6   9  14   -0.00    2.56
   6  -9 -14    7.92    4.33
  -6   9  15   20.24    6.29
   6  -9 -15    5.92    4.13
  -6   9  16    5.95    4.24
   6  -9 -16    1.11    3.18
  -6   9  17    7.06    4.13
   6  -9 -17    6.98    4.11
   6  -9 -18   -0.00    2.57
   6  -9 -19   17.00    5.94
   6  -9 -20    2.63    3.36
   6  -9 -21   -0.00    2.27
   6  -9 -22   -0.00    2.09
   6  -9 -23   18.79    6.33
   6  -9 -24   -0.00    2.55
   6  -9 -25    5.05    3.41
   6  -9 -26    3.56    3.64
   6  -9 -27    7.36    3.79
   6  -9 -28    0.00    1.78
   6  -9 -29   11.65    4.91
   6  -9 -30    2.74    2.83
   6  -9 -31    1.06    2.42
   6  -9 -32    1.70    2.61
   6  -9 -33    1.95    3.31
   6  -9 -34   -0.00    2.01
  -6  10   1   32.34    9.47
   6 -10  -1   29.60    9.03
   6  10  -1   38.12    9.49
  -6  10   2   14.26    6.10
   6 -10  -2    5.35    4.15
   6  10  -2    2.44    3.32
  -6  10   3    3.01    3.41
   6 -10  -3   -0.00    2.44
   6  10  -3    0.76    2.56
  -6  10   4    4.85    3.98
   6 -10  -4    0.09    2.79
   6  10  -4    3.09    3.51
  -6  10   5   38.85   10.12
   6 -10  -5   18.05    7.31
   6  10  -5   35.78    8.92
  -6  10   6    1.16    2.82
   6 -10  -6   -0.00    2.82
   6  10  -6    0.00    3.32
  -6  10   7   24.09    7.81
   6 -10  -7    8.39    5.20
   6  10  -7   18.61    6.78
  -6  10   8    1.17    3.52
   6 -10  -8    1.31    2.68
   6  10  -8   -0.00    2.19
  -6  10   9    4.87    4.49
   6 -10  -9    1.05    2.90
   6  10  -9    2.39    3.82
  -6  10  10    2.33    2.93
   6 -10 -10   -0.00    2.69
   6  10 -10    1.02    2.69
   6 -10 -11   75.03   14.08
   6  10 -11   65.94   12.93
   6 -10 -12    1.10    2.93
   6  10 -12   -0.00    2.83
   6 -10 -13    4.77    4.06
   6  10 -13    8.00    4.63
   6 -10 -14    5.60    4.14
   6  10 -14    8.13    5.00
   6 -10 -15   46.17   10.48
   6  10 -15   31.37    9.26
   6 -10 -16    0.81    1.75
   6  10 -16    2.35    3.30
   6 -10 -17   15.22    6.73
   6  10 -17   20.96    6.85
   6 -10 -18    1.43    2.80
   6  10 -18    2.52    3.23
   6 -10 -19   -0.00    2.31
   6  10 -19    5.21    4.23
   6 -10 -20    5.65    3.80
   6  10 -20    0.84    2.63
   6 -10 -21   27.37    7.89
   6 -10 -22    2.84    3.19
   6 -10 -23    2.58    2.57
   6 -10 -24    0.54    2.63
   6 -10 -25   16.99    6.13
   6 -10 -26    0.81    1.98
   6 -10 -27    2.84    3.65
   6 -10 -28    0.00    2.81
   6 -10 -29    2.23    2.39
   6 -10 -30   -0.00    2.34
   6 -10 -31    3.72    3.20
   6 -10 -32    1.18    2.67
  -6  11   1   11.75    5.85
   6 -11  -1    5.46    4.85
   6  11  -1    3.49    3.85
  -6  11   2   -0.00    3.76
   6 -11  -2    3.88    3.44
   6  11  -2   -0.00    2.32
  -6  11   3   41.59   10.52
   6 -11  -3   25.62    8.66
   6  11  -3   46.78   10.56
  -6  11   4   -0.00    3.27
   6 -11  -4    0.55    2.27
   6  11  -4    3.22    3.30
  -6  11   5   -0.00    3.77
   6 -11  -5    2.38    3.68
   6  11  -5    0.24    2.75
  -6  11   6    0.00    2.49
   6 -11  -6   -0.00    2.14
   6  11  -6   -0.00    2.05
  -6  11   7    9.45    5.25
   6 -11  -7    4.03    4.63
   6  11  -7   11.80    5.46
  -6  11   8    3.80    4.60
   6 -11  -8   -0.00    2.59
   6  11  -8    5.27    4.44
  -6  11   9   13.69    6.09
   6 -11  -9   31.55    9.11
   6  11  -9   25.43    8.06
  -6  11  10   -0.00    3.02
   6 -11 -10    0.00    2.88
   6  11 -10    0.00    2.84
  -6  11  11   -0.00    2.81
   6 -11 -11   -0.00    3.82
   6  11 -11    0.00    2.51
  -6  11  12    0.48    3.49
   6 -11 -12    3.83    3.85
   6  11 -12    5.29    4.08
  -6  11  13   12.78    5.81
   6 -11 -13    9.78    5.65
   6  11 -13    6.50    4.55
  -6  11  14   -0.00    2.92
   6 -11 -14    1.48    2.99
   6  11 -14   -0.00    3.16
  -6  11  15   16.67    6.30
   6 -11 -15    5.89    4.21
  -6  11  16    0.74    1.98
   6 -11 -16   -0.00    3.22
   6  11 -16    0.00    2.92
   6 -11 -17    6.50    4.46
   6  11 -17   21.90    7.57
   6 -11 -18    8.16    5.01
   6 -11 -19    7.82    4.98
   6  11 -19   14.54    6.10
   6 -11 -20   -0.00    1.86
   6 -11 -21   -0.00    2.57
   6 -11 -22    5.14    3.82
   6 -11 -23   10.96    5.62
   6 -11 -24   -0.00    2.72
   6 -11 -25    0.43    3.25
   6 -11 -26   -0.00    3.00
   6 -11 -27   -0.00    1.25
   6 -11 -28   -0.00    2.55
   6 -11 -29    9.68    4.83
  -6  12   1   15.12    7.23
   6 -12  -1   34.82   10.06
   6  12  -1   24.81    8.10
  -6  12   2    1.65    4.04
   6 -12  -2    3.20    3.91
   6  12  -2    4.62    4.68
  -6  12   3   -0.00    3.13
   6 -12  -3    3.14    4.18
   6  12  -3   -0.00    4.02
  -6  12   4    4.48    4.79
   6 -12  -4   -0.00    3.53
   6  12  -4    0.80    2.20
  -6  12   5   25.87    8.47
   6 -12  -5   22.27    7.94
  -6  12   6    2.51    3.89
   6 -12  -6   -0.00    3.08
   6  12  -6    4.98    4.40
  -6  12   7    0.81    4.28
   6 -12  -7   -0.00    3.54
   6  12  -7    8.99    4.97
  -6  12   8    3.14    4.77
   6 -12  -8   -0.00    3.10
   6  12  -8   -0.00    2.35
  -6  12   9    1.37    3.59
   6 -12  -9    8.64    5.15
   6  12  -9    8.70    4.93
  -6  12  10    0.19    2.44
   6 -12 -10    2.42    3.61
   6  12 -10    1.04    2.90
  -6  12  11    3.88    4.51
   6 -12 -11   21.74    7.78
   6  12 -11   12.16    5.65
  -6  12  12    1.41    2.31
   6 -12 -12    3.96    4.15
   6  12 -12   -0.00    2.73
  -6  12  13    1.33    2.70
   6 -12 -13   -0.00    3.30
   6  12 -13   -0.00    3.03
  -6  12  14    1.30    3.31
   6 -12 -14   -0.00    2.99
   6  12 -14   -0.00    3.28
  -6  12  15    5.16    4.28
   6 -12 -15   17.95    7.15
   6  12 -15   11.37    6.07
  -6  12  16   -0.00    3.15
   6 -12 -16   -0.00    3.29
   6  12 -16    2.84    3.82
   6 -12 -17    6.47    4.01
   6  12 -17    3.24    4.85
   6 -12 -18   -0.00    3.66
   6  12 -18    0.00    2.52
   6 -12 -19    8.31    4.90
   6  12 -19    0.75    3.45
   6 -12 -20    2.20    2.99
   6 -12 -21    9.71    5.26
   6 -12 -22    1.96    3.01
   6 -12 -23    1.86    3.15
   6 -12 -24    3.25    3.19
   6 -12 -25    5.15    4.68
   6 -12 -26   -0.00    1.75
   6 -12 -27   12.62    5.90
  -6  13   1   -0.00    4.82
   6 -13  -1   -0.00    3.71
   6  13  -1    0.00    3.19
  -6  13   2   -0.00    2.83
   6 -13  -2    0.24    2.56
   6  13  -2    3.95    4.72
  -6  13   3   16.24    7.39
   6 -13  -3   35.08   10.56
   6  13  -3   13.70    7.09
  -6  13   4    4.07    4.98
   6 -13  -4   -0.00    3.66
   6  13  -4    3.86    5.17
  -6  13   5    3.09    3.79
   6 -13  -5    0.87    2.87
   6  13  -5    2.81    3.75
  -6  13   6   -0.00    3.91
   6 -13  -6    8.06    5.11
   6  13  -6    1.87    2.92
  -6  13   7   10.40    5.90
   6 -13  -7   -0.00    3.80
   6  13  -7    8.69    5.35
  -6  13   8    8.76    5.82
   6 -13  -8    4.21    4.25
   6  13  -8    9.41    5.06
  -6  13   9   10.64    5.65
   6 -13  -9   10.04    5.85
   6  13  -9   20.76    7.34
  -6  13  10   -0.00    3.05
   6 -13 -10    3.88    4.11
   6  13 -10    0.73    3.44
  -6  13  11    1.62    3.90
   6 -13 -11   -0.00    2.38
   6  13 -11   -0.00    3.11
  -6  13  12   10.25    5.38
   6 -13 -12    6.34    4.61
   6  13 -12    2.00    3.43
  -6  13  13    2.41    4.08
   6 -13 -13   -0.00    4.49
   6  13 -13   10.87    5.78
  -6  13  14    1.30    3.21
   6 -13 -14   -0.00    4.05
   6  13 -14    0.00    2.48
  -6  13  15    0.56    2.98
   6 -13 -15    4.09    4.48
   6  13 -15    2.44    4.23
   6 -13 -16   -0.00    2.37
   6  13 -16   -0.00    3.28
   6 -13 -17   -0.00    2.60
   6  13 -17    1.91    4.87
   6 -13 -18   -0.00    3.75
   6  13 -18    0.00    2.53
   6 -13 -19    5.66    4.28
   6  13 -19    8.95    5.37
   6 -13 -20    0.74    1.96
   6 -13 -21   -0.00    3.19
   6 -13 -22   -0.00    2.54
   6 -13 -23   -0.00    3.40
   6 -13 -24    1.81    3.77
  -6  14   1    4.65    4.84
   6 -14  -1    4.19    4.49
   6  14  -1    9.32    5.42
  -6  14   2    7.55    5.76
   6 -14  -2    1.55    3.62
   6  14  -2    4.22    5.21
  -6  14   3    0.59    3.45
   6 -14  -3   -0.00    1.83
   6  14  -3   -0.00    2.76
  -6  14   4   16.39    7.11
   6 -14  -4    1.97    2.98
   6  14  -4   -0.00    2.66
  -6  14   5   10.38    6.37
   6 -14  -5    4.28    4.50
   6  14  -5   11.28    6.37
  -6  14   6    7.05    6.42
   6 -14  -6    3.65    5.75
   6  14  -6    8.01    5.63
  -6  14   7    0.99    3.84
   6 -14  -7    9.55    5.92
   6  14  -7    2.42    3.68
  -6  14   8   -0.00    3.79
   6 -14  -8   -0.00    4.60
   6  14  -8   -0.00    3.10
  -6  14   9    5.76    4.79
   6 -14  -9    1.58    3.03
   6  14  -9    7.03    5.71
  -6  14  10   -0.00    3.38
   6 -14 -10    3.95    4.10
   6  14 -10    7.75    5.18
  -6  14  11    5.62    4.85
   6 -14 -11    0.09    1.84
   6  14 -11   13.78    6.35
  -6  14  12    1.72    3.35
   6 -14 -12    0.58    2.93
   6  14 -12    1.17    3.42
  -6  14  13    2.99    3.40
   6 -14 -13   -0.00    2.63
   6  14 -13   -0.00    2.94
  -6  14  14    0.63    3.44
   6 -14 -14    2.53    3.94
   6  14 -14    0.02    3.71
  -6  14  15    4.31    4.05
   6 -14 -15    0.00    2.91
   6  14 -15    1.66    3.26
   6 -14 -16    0.88    3.66
   6  14 -16    4.87    4.26
   6 -14 -17    0.10    2.70
   6  14 -17   -0.00    2.49
   6 -14 -18    0.12    2.35
   6  14 -18    0.37    3.46
   6 -14 -19   -0.00    3.80
   6  14 -19   -0.00    3.02
   6 -14 -20    0.77    3.25
   6 -14 -21    3.41    3.73
  -6  15   1    3.92    4.65
   6 -15  -1    2.02    4.32
   6  15  -1   -0.00    3.60
  -6  15   2    4.56    5.93
   6 -15  -2    5.03    5.40
   6  15  -2    3.09    5.11
  -6  15   3    9.55    6.62
   6 -15  -3    3.47    3.74
   6  15  -3    3.49    4.44
  -6  15   4    6.85    5.38
   6 -15  -4    4.25    4.73
   6  15  -4   -0.00    4.37
  -6  15   5   -0.00    2.68
   6 -15  -5   -0.00    2.62
   6  15  -5   -0.00    3.87
  -6  15   6   -0.00    1.13
   6 -15  -6    0.23    2.86
   6  15  -6    1.74    3.88
  -6  15   7    5.60    5.28
   6 -15  -7    1.63    3.29
   6  15  -7    0.00    2.56
  -6  15   8   13.48    6.18
   6 -15  -8    4.10    4.42
   6  15  -8   -0.00    3.51
  -6  15   9    1.49    3.68
   6 -15  -9   -0.00    2.23
   6  15  -9    1.48    2.68
  -6  15  10    0.70    3.79
   6 -15 -10    0.12    3.17
   6  15 -10    0.57    2.88
  -6  15  11    0.52    3.13
   6 -15 -11   -0.00    3.22
   6  15 -11   -0.00    4.34
  -6  15  12   -0.00    3.42
   6 -15 -12    5.07    5.08
   6  15 -12    5.19    5.21
  -6  15  13    8.21    5.63
   6 -15 -13    0.43    2.82
   6  15 -13    1.99    4.54
  -6  15  14   -0.00    2.09
   6 -15 -14    0.00    2.85
   6  15 -14    1.68    3.60
  -6  15  15    0.73    3.12
   6 -15 -15   -0.00    3.02
   6  15 -15    5.10    4.12
   6 -15 -16    0.00    3.21
   6  15 -16    2.09    4.18
   6 -15 -17   -0.00    3.26
   6  15 -17    1.83    3.44
   6 -15 -18    0.91    3.03
   6  15 -18    0.68    3.57
   6  15 -19    0.78    2.85
  -6  16   1    2.81    4.81
   6 -16  -1   10.01    6.23
   6  16  -1    4.39    4.61
  -6  16   2    3.02    4.59
   6 -16  -2    3.02    3.87
   6  16  -2   -0.00    2.87
  -6  16   3   -0.00    3.50
   6 -16  -3   -0.00    2.48
   6  16  -3   -0.00    4.30
  -6  16   4   -0.00    3.98
   6 -16  -4   -0.00    3.34
   6  16  -4    0.60    4.35
  -6  16   5    3.98    4.46
   6 -16  -5   -0.00    3.29
   6  16  -5    4.71    4.31
  -6  16   6    0.00    3.74
   6 -16  -6    4.25    3.96
   6  16  -6   11.30    6.52
  -6  16   7    0.32    3.51
   6 -16  -7   -0.00    2.43
   6  16  -7    0.56    3.42
  -6  16   8   -0.00    2.20
   6 -16  -8    0.00    3.89
   6  16  -8   -0.00    3.49
  -6  16   9    0.36    3.74
   6 -16  -9   -0.00    1.71
   6  16  -9    5.29    5.02
  -6  16  10    4.15    4.80
   6 -16 -10   -0.00    4.02
   6  16 -10    0.00    3.35
  -6  16  11    2.43    3.63
   6 -16 -11    2.80    3.33
   6  16 -11   -0.00    4.07
  -6  16  12    2.46    4.08
   6 -16 -12   -0.66    3.03
   6  16 -12    3.19    4.78
  -6  16  13    5.20    5.55
   6 -16 -13   -0.00    3.22
   6  16 -13   -0.00    3.75
  -6  16  14   -0.00    3.60
   6 -16 -14   -0.00    4.19
   6  16 -14   -0.00    4.92
   6 -16 -15   -0.00    2.96
   6  16 -15    3.98    4.72
   6  16 -16    9.39    6.00
   6  16 -17    0.42    3.47
   6  16 -18    1.42    2.91
  -6  17   1    2.40    4.39
  -6  17   2    0.24    3.87
   6 -17  -2   -0.00    3.60
  -6  17   3    3.14    4.98
   6 -17  -3    8.14    6.09
  -6  17   4    4.66    5.61
   6 -17  -4    3.31    4.65
   6  17  -4    0.97    3.58
  -6  17   5   -0.00    3.46
   6 -17  -5   -0.00    3.48
   6  17  -5    0.00    3.81
  -6  17   6   -0.00    4.47
   6 -17  -6    1.38    3.29
   6  17  -6    1.39    3.78
  -6  17   7    1.94    3.94
   6 -17  -7    3.15    4.04
   6  17  -7    3.56    4.77
  -6  17   8    2.87    4.41
   6 -17  -8    2.17    4.01
   6  17  -8    6.19    5.57
  -6  17   9    5.82    5.29
   6 -17  -9   -0.00    3.15
   6  17  -9    4.46    4.07
  -6  17  10   -0.00    4.01
   6 -17 -10   -0.00    3.82
   6  17 -10    1.20    3.55
  -6  17  11    2.66    3.94
   6 -17 -11   -0.00    3.69
   6  17 -11   -0.00    3.15
  -6  17  12    2.76    4.48
   6  17 -12    4.22    4.64
  -6  17  13    2.21    3.80
   6  17 -13    2.40    3.34
   6  17 -14    1.80    3.49
   6  17 -15    4.56    4.95
   6 -18  -4    4.06    4.67
   6 -18  -5    0.02    3.28
   6 -18  -6    2.51    4.10
   6 -18  -7   -0.00    1.12
  -5   0   1    1.20    2.63
  -5   0   1    0.88    1.59
   5   0  -1    0.61    1.69
   5   0  -1    2.72    2.99
   5   0  -1    0.00    1.53
  -5   0   2   -0.00    1.94
  -5   0   2    0.78    1.50
   5   0  -2    0.24    1.50
   5   0  -2   -0.00    2.02
   5   0  -2    0.19    1.31
  -5   0   3  100.98   11.27
   5   0  -3   94.06   11.24
   5   0  -3   87.30   12.47
   5   0  -3   66.78   10.44
  -5   0   4   -0.00    1.14
   5   0  -4   -0.00    1.04
   5   0  -4   -0.00    1.66
   5   0  -4    0.86    1.89
  -5   0   5 2039.41  184.34
  -5   0   5 2259.95  183.36
   5   0  -5 1893.43  183.17
   5   0  -5 2269.94  185.79
   5   0  -5 2058.36  183.60
  -5   0   6    0.00    1.79
  -5   0   6    0.57    1.18
   5   0  -6    0.00    1.24
   5   0  -6    0.89    1.74
   5   0  -6   -0.00    1.36
  -5   0   7   87.40    9.78
  -5   0   7   73.96    8.47
   5   0  -7   54.68    8.09
   5   0  -7   53.15    9.05
   5   0  -7   67.55    8.84
  -5   0   8   -0.00    1.37
  -5   0   8    0.26    0.88
   5   0  -8    0.07    1.17
   5   0  -8    1.36    1.73
   5   0  -8    1.10    1.63
   5   0  -8    0.20    1.50
  -5   0   9  543.89   47.02
  -5   0   9  529.36   46.50
   5   0  -9  480.70   46.97
   5   0  -9  539.12   48.75
   5   0  -9  507.97   48.84
   5   0  -9  494.70   47.37
  -5   0  10    1.36    0.97
  -5   0  10   -0.00    0.75
   5   0 -10    0.52    0.89
   5   0 -10   -0.00    1.50
   5   0 -10    0.05    1.16
   5   0 -10   -0.00    0.77
   5   0 -11   30.15    4.46
   5   0 -11   27.89    5.11
   5   0 -11   36.07    5.66
   5   0 -11   24.96    4.43
   5   0 -12    0.19    0.73
   5   0 -12   -0.00    1.18
   5   0 -12    0.60    1.21
   5   0 -12   -0.00    0.90
   5   0 -13    6.73    1.76
   5   0 -13    7.95    2.25
   5   0 -13    3.10    1.68
   5   0 -13    2.60    1.38
   5   0 -14   -0.00    0.51
   5   0 -14    0.56    0.96
   5   0 -14   -0.00    1.12
   5   0 -14    0.03    0.70
   5   0 -15  119.98   11.98
   5   0 -15  130.96   12.40
   5   0 -15  113.86   13.01
   5   0 -15  134.61   12.72
   5   0 -16    0.00    0.46
   5   0 -16    0.71    0.61
   5   0 -16    0.11    0.80
   5   0 -16    0.02    0.53
   5   0 -17   73.28    8.23
   5   0 -17   74.39    7.78
   5   0 -18    0.00    0.62
   5   0 -18    0.00    0.56
   5   0 -19  122.08   11.37
   5   0 -19  109.27   10.87
   5   0 -20    0.34    0.55
   5   0 -20    0.05    0.43
   5   0 -21  154.42   14.24
   5   0 -22    0.27    0.46
   5   0 -26    0.06    0.44
   5   0 -27   30.44    3.56
   5   0 -28   -0.00    0.57
   5   0 -35    3.10    1.76
   5   0 -36    0.06    0.97
  -5   1   1  451.14   45.16
  -5   1   1  432.89   42.10
   5  -1  -1  428.29   43.59
   5  -1  -1  460.01   42.93
   5   1  -1  476.15   42.52
   5   1  -1  439.26   44.89
   5   1  -1  352.14   43.10
   5   1  -1  430.24   43.04
  -5  -1   1  416.61   43.73
  -5  -1   1  485.38   42.48
  -5   1   2    6.55    3.51
  -5   1   2    5.20    2.74
   5  -1  -2    1.79    2.19
   5  -1  -2    2.59    1.88
   5   1  -2    4.58    2.32
   5   1  -2    4.78    3.16
   5   1  -2    3.36    2.67
   5   1  -2    3.82    2.10
  -5  -1   2    0.00    1.97
  -5  -1   2    4.75    2.37
  -5   1   3  546.04   50.33
  -5   1   3  497.80   47.00
   5  -1  -3  522.44   48.79
   5  -1  -3  557.72   48.06
   5   1  -3  488.71   46.96
   5   1  -3  505.58   49.92
   5   1  -3  416.47   48.05
   5   1  -3  481.87   47.80
  -5  -1   3  499.60   46.86
  -5   1   4   11.48    4.51
  -5   1   4    6.50    2.42
   5  -1  -4   12.18    3.81
   5  -1  -4    5.70    2.95
   5   1  -4    4.92    2.41
   5   1  -4    4.12    2.67
   5   1  -4    9.75    3.86
   5   1  -4    6.50    2.69
  -5  -1   4    9.76    2.87
  -5   1   5  108.38   14.52
  -5   1   5  118.05   13.75
  -5   1   5   97.96   12.15
   5  -1  -5  113.86   13.81
   5  -1  -5  107.20   12.76
   5   1  -5  121.44   12.95
   5   1  -5   90.23   13.60
   5   1  -5   95.42   12.46
  -5  -1   5   85.12   12.63
  -5  -1   5  112.57   12.38
  -5   1   6  574.15   49.08
  -5   1   6  544.34   47.12
  -5   1   6  455.93   45.19
   5  -1  -6  560.10   47.52
   5  -1  -6  429.67   45.52
   5   1  -6  519.52   45.98
   5   1  -6  538.24   48.83
   5   1  -6  448.69   46.09
  -5  -1   6  526.71   46.89
  -5  -1   6  430.57   44.85
  -5   1   7  556.86   56.82
  -5   1   7  598.30   55.49
  -5   1   7  577.23   54.35
   5  -1  -7  547.62   55.52
   5  -1  -7  722.47   56.03
   5   1  -7  631.51   55.18
   5   1  -7  545.95   56.92
   5   1  -7  544.35   56.13
   5   1  -7  569.39   55.62
  -5  -1   7  664.47   55.93
  -5  -1   7  614.48   54.45
  -5   1   8    3.25    2.54
  -5   1   8    1.28    1.25
  -5   1   8    0.39    0.85
   5  -1  -8    0.88    1.59
   5  -1  -8   -0.00    1.38
   5   1  -8    0.94    1.34
   5   1  -8   -0.00    2.22
   5   1  -8    3.74    2.37
   5   1  -8    0.90    1.39
  -5  -1   8    1.46    1.51
  -5  -1   8    1.88    1.53
  -5   1   9   30.13    6.24
  -5   1   9   36.51    5.36
  -5   1   9   41.25    5.15
   5  -1  -9   37.75    6.16
   5  -1  -9   37.80    5.79
   5   1  -9   26.11    5.04
   5   1  -9   36.09    6.71
   5   1  -9   35.49    6.45
   5   1  -9   28.06    5.27
  -5  -1   9   34.85    5.32
  -5  -1   9   43.95    5.29
  -5   1  10   -0.00    1.73
  -5   1  10    2.40    1.27
  -5   1  10    2.19    1.01
   5  -1 -10    3.47    2.00
   5  -1 -10    0.82    1.30
   5   1 -10    1.89    1.47
   5   1 -10    2.55    1.96
   5   1 -10    1.75    1.59
  -5  -1  10    0.00    0.65
  -5  -1  10    1.38    1.02
  -5   1  11  161.18   15.12
  -5   1  11  171.47   15.17
   5  -1 -11  181.66   17.42
   5  -1 -11  166.89   17.63
   5  -1 -11  185.48   17.71
   5   1 -11  155.70   17.10
   5   1 -11  180.36   19.05
   5   1 -11  138.55   17.81
  -5  -1  11  182.06   16.22
  -5  -1  11  190.43   16.09
   5  -1 -12   13.04    2.71
   5  -1 -12   17.28    3.30
   5  -1 -12   15.92    3.19
   5   1 -12   11.48    2.75
   5   1 -12   15.07    3.81
   5   1 -12   15.16    3.66
   5  -1 -13  384.66   33.22
   5  -1 -13  360.01   33.39
   5  -1 -13  341.77   33.47
   5   1 -13  324.82   33.22
   5   1 -13  431.48   35.60
   5   1 -13  364.30   34.68
   5  -1 -14    2.34    1.09
   5  -1 -14    4.22    1.40
   5  -1 -14    2.39    1.30
   5   1 -14    1.61    1.16
   5   1 -14    2.75    1.65
   5   1 -14    1.68    1.52
   5  -1 -15   48.81    5.07
   5  -1 -15   46.53    5.08
   5  -1 -15   37.14    5.33
   5   1 -15   39.15    5.26
   5   1 -15   48.05    6.27
   5   1 -15   34.44    5.86
   5  -1 -16    2.72    0.77
   5  -1 -16    5.02    1.01
   5  -1 -16    1.34    1.00
   5   1 -16    2.00    1.04
   5   1 -16    0.87    1.03
   5   1 -16    3.02    1.63
   5  -1 -17   32.62    3.83
   5   1 -17   17.64    2.90
   5   1 -17   25.98    3.53
   5   1 -17   26.36    4.20
   5  -1 -18    1.96    0.97
   5   1 -18    1.93    0.64
   5   1 -18    3.28    0.91
   5   1 -18    3.23    1.47
   5  -1 -19  122.98   11.78
   5   1 -19  121.10   12.66
   5  -1 -20    3.37    1.00
   5   1 -20    2.73    1.33
   5  -1 -21    1.84    0.69
   5   1 -21    1.52    1.14
   5  -1 -22    5.87    1.06
   5   1 -22    3.87    1.45
   5   1 -23   36.08    4.80
   5   1 -24    1.50    0.98
   5   1 -25   11.86    2.45
   5   1 -26    4.68    1.61
   5   1 -27   44.58    5.77
   5  -1 -28    6.46    1.25
   5  -1 -29   24.64    3.29
   5  -1 -29   23.71    3.04
   5  -1 -30    0.21    0.69
   5  -1 -31    0.51    0.84
   5  -1 -32   -0.00    0.61
   5  -1 -33   30.34    4.42
   5  -1 -34    0.16    0.91
   5  -1 -35    2.78    1.42
  -5   2   1    0.28    2.34
  -5   2   1    3.70    2.43
   5  -2  -1    3.33    2.99
   5  -2  -1    3.71    2.31
   5   2  -1    3.45    2.38
   5   2  -1    1.25    2.16
  -5  -2   1    5.75    2.48
  -5  -2   1    3.18    3.23
  -5  -2   1    5.88    2.50
  -5   2   2   13.44    4.79
  -5   2   2   11.55    3.65
   5  -2  -2   26.09    5.70
   5  -2  -2   12.22    3.78
   5   2  -2   16.99    4.35
   5   2  -2   10.99    4.25
  -5  -2   2   17.69    4.12
  -5  -2   2   11.37    4.45
  -5  -2   2    8.84    3.13
  -5   2   3  166.31   21.05
  -5   2   3  183.85   19.87
   5  -2  -3  158.05   20.02
   5  -2  -3  172.44   19.84
   5   2  -3  164.03   19.37
   5   2  -3  185.47   21.51
  -5  -2   3  191.66   19.51
  -5  -2   3  183.20   21.09
  -5  -2   3  204.61   19.81
  -5   2   4   57.10   10.11
  -5   2   4   73.36    9.38
   5  -2  -4   82.37   10.61
   5  -2  -4   68.70    9.68
   5   2  -4   48.75    8.44
   5   2  -4   51.03    9.54
  -5  -2   4   63.22    8.77
  -5  -2   4   70.09    8.98
  -5   2   5  584.58   54.05
  -5   2   5  544.83   51.53
   5  -2  -5  559.32   52.70
   5  -2  -5  523.90   51.99
   5   2  -5  554.23   51.87
   5   2  -5  564.05   53.79
  -5  -2   5  573.86   51.63
  -5  -2   5  544.87   51.34
  -5   2   6   11.01    3.83
  -5   2   6    5.48    2.27
   5  -2  -6   11.30    3.60
   5  -2  -6    6.19    2.64
   5   2  -6    7.36    2.77
  -5  -2   6    4.79    2.05
  -5  -2   6    1.62    2.09
  -5  -2   6    5.38    2.31
  -5   2   7   75.51   10.40
  -5   2   7   52.66    7.91
   5  -2  -7   66.17    9.24
   5  -2  -7   51.11    8.40
   5   2  -7   73.10    9.07
  -5  -2   7   96.53    9.64
  -5  -2   7   50.06    8.42
  -5  -2   7   56.40    7.92
  -5   2   8    6.14    2.77
  -5   2   8   13.61    3.26
  -5   2   8    6.08    2.36
   5  -2  -8   12.37    3.37
   5  -2  -8    6.24    2.73
   5   2  -8   10.68    2.91
   5   2  -8    3.78    2.65
  -5  -2   8    9.07    2.66
  -5  -2   8   11.01    3.17
  -5  -2   8    8.54    2.45
  -5   2   9  529.17   54.61
  -5   2   9  626.52   53.93
  -5   2   9  624.97   53.06
   5  -2  -9  588.10   53.88
   5  -2  -9  566.83   53.91
   5   2  -9  588.96   53.71
   5   2  -9  508.59   54.58
  -5  -2   9  565.46   53.27
  -5  -2   9  615.55   53.85
  -5  -2   9  584.78   52.80
  -5   2  10    3.53    2.15
  -5   2  10    0.00    1.18
  -5   2  10    1.82    1.29
   5  -2 -10    1.94    1.77
   5  -2 -10    1.53    1.71
   5   2 -10    2.93    1.68
   5   2 -10    2.02    2.04
  -5  -2  10    4.75    1.84
  -5  -2  10    3.04    1.52
  -5  -2  10    3.02    1.37
  -5   2  11    6.15    2.60
  -5   2  11    7.40    1.80
  -5   2  11    7.06    1.69
   5  -2 -11    5.51    2.21
   5  -2 -11   10.20    2.82
   5   2 -11    5.20    2.07
   5   2 -11    3.86    2.42
  -5  -2  11    6.22    2.02
  -5  -2  11    9.41    2.43
  -5  -2  11   13.33    2.42
  -5   2  12   71.36    8.97
   5  -2 -12   59.12    7.57
   5  -2 -12   60.49    7.98
   5   2 -12   62.92    7.99
   5   2 -12   50.58    8.29
  -5  -2  12   55.27    7.41
  -5  -2  12   57.99    6.77
  -5  -2  12   56.88    6.43
  -5   2  13   57.68    7.88
   5  -2 -13   49.56    6.70
   5  -2 -13   64.20    7.64
   5   2 -13   45.94    6.89
   5   2 -13   59.72    8.29
  -5  -2  13   63.35    7.23
  -5  -2  13   50.41    5.24
  -5  -2  13   51.32    5.21
  -5   2  14   34.27    5.40
   5  -2 -14   23.32    4.11
   5  -2 -14   23.12    4.39
   5   2 -14   35.26    5.04
   5   2 -14   30.42    5.48
  -5  -2  14   32.99    4.70
  -5   2  15  279.65   29.13
   5  -2 -15  310.78   28.32
   5  -2 -15  281.36   28.76
   5   2 -15  306.09   29.01
   5   2 -15  330.18   30.35
  -5  -2  15  331.40   28.84
  -5   2  16    4.59    1.90
   5  -2 -16    3.06    1.18
   5  -2 -16    1.62    1.30
   5   2 -16    0.47    0.93
   5   2 -16    2.09    1.45
  -5  -2  16    3.43    1.34
   5  -2 -17    3.77    1.14
   5  -2 -17    6.62    1.43
   5  -2 -17    6.49    1.92
   5   2 -17    6.11    1.87
   5   2 -17    6.37    2.30
  -5  -2  17    5.83    1.68
   5  -2 -18    0.02    0.30
   5  -2 -18   -0.00    0.36
   5  -2 -18   -0.00    0.75
   5   2 -18    0.00    0.94
   5   2 -18    0.00    1.16
  -5  -2  18    0.63    0.71
   5  -2 -19  103.23   10.47
   5   2 -19   90.90   10.00
   5   2 -19   89.79   11.17
  -5  -2  19   99.88    9.88
   5  -2 -20   46.10    5.64
   5   2 -20   38.48    5.07
   5   2 -20   52.72    6.84
   5  -2 -21    2.25    1.19
   5   2 -21    3.10    1.73
   5  -2 -22   12.77    2.36
   5   2 -22    8.56    2.61
   5  -2 -23   11.56    2.31
   5   2 -23   11.61    2.98
   5   2 -24    0.00    0.98
   5   2 -25   78.21    9.71
   5  -2 -27   38.97    4.95
   5  -2 -28    2.21    1.12
   5  -2 -29   30.00    4.25
   5  -2 -30    1.26    0.94
   5  -2 -31   21.41    3.57
   5  -2 -32   -0.00    0.81
   5  -2 -33    1.48    1.11
   5  -2 -34    0.18    0.90
   5  -2 -35    6.83    2.13
   5  -2 -36    1.82    1.33
  -5   3   1  268.48   30.72
  -5   3   1  254.12   28.67
   5  -3  -1  256.16   29.23
   5  -3  -1  335.33   30.66
   5   3  -1  243.63   28.41
   5   3  -1  327.72   31.97
  -5  -3   1  301.67   28.90
  -5  -3   1  272.72   30.63
  -5   3   2   55.01    9.70
  -5   3   2   56.36    8.52
   5  -3  -2   42.26    8.11
   5  -3  -2   56.08    8.92
   5   3  -2   41.06    7.62
   5   3  -2   52.13    9.65
  -5  -3   2   47.73    7.73
  -5  -3   2   37.35    8.29
  -5   3   3  103.07   14.40
  -5   3   3  100.38   12.92
   5  -3  -3   94.36   13.06
   5  -3  -3  103.73   13.47
   5   3  -3   99.48   12.85
   5   3  -3  101.87   14.54
  -5  -3   3   91.14   12.22
  -5  -3   3  102.23   14.07
  -5   3   4    1.09    2.56
  -5   3   4    2.52    1.85
   5  -3  -4    1.26    2.02
   5  -3  -4    4.38    2.59
   5   3  -4    1.38    2.23
   5   3  -4    5.34    3.11
  -5  -3   4    4.10    2.21
  -5  -3   4    2.57    2.42
  -5   3   5  183.39   21.31
  -5   3   5  204.68   20.14
   5  -3  -5  179.79   20.12
   5  -3  -5  169.43   20.14
   5   3  -5  174.10   19.80
   5   3  -5  143.02   20.44
  -5  -3   5  200.75   19.98
  -5   3   6  206.35   21.96
  -5   3   6  184.98   19.85
   5  -3  -6  185.64   20.30
   5  -3  -6  213.83   21.33
   5   3  -6  170.45   19.85
   5   3  -6  155.39   20.90
  -5  -3   6  179.34   19.72
  -5   3   7   70.24   10.23
  -5   3   7   69.79    8.92
   5  -3  -7   52.41    8.47
   5  -3  -7   68.27    9.48
   5   3  -7   50.47    8.42
  -5  -3   7   47.00    7.95
  -5  -3   7   60.83    9.23
  -5  -3   7   68.02    8.71
  -5   3   8   72.64   11.49
  -5   3   8   87.71   10.73
   5  -3  -8   85.75   11.10
   5  -3  -8   89.24   11.54
   5   3  -8   89.80   11.29
  -5  -3   8  102.18   11.41
  -5  -3   8   88.96   11.61
  -5  -3   8   70.54   10.07
  -5   3   9   66.07   10.26
  -5   3   9   79.34    9.54
   5  -3  -9   71.83    9.63
   5  -3  -9   72.14   10.10
   5   3  -9   77.43   10.15
   5   3  -9   70.55   10.92
  -5  -3   9   79.24    9.83
  -5  -3   9   61.83    9.52
  -5  -3   9   75.69    9.23
  -5   3  10   11.70    3.87
  -5   3  10   15.84    3.29
   5  -3 -10   12.54    3.47
   5  -3 -10    8.51    3.17
   5   3 -10   13.49    3.60
   5   3 -10   14.11    4.41
  -5  -3  10   19.34    3.89
  -5  -3  10   12.53    3.44
  -5  -3  10   13.27    3.02
  -5   3  11    2.04    1.83
  -5   3  11    0.00    0.92
   5  -3 -11    0.00    1.42
   5  -3 -11    0.98    1.40
   5   3 -11   -0.00    1.16
   5   3 -11   -0.00    1.23
  -5  -3  11    0.50    1.17
  -5  -3  11    0.49    1.17
  -5  -3  11   -0.00    0.61
  -5   3  12   24.71    5.15
  -5   3  12   22.46    3.61
  -5   3  12   20.95    3.34
   5  -3 -12   17.74    3.96
   5  -3 -12   29.83    5.14
   5   3 -12   17.55    4.20
   5   3 -12   18.78    5.14
  -5  -3  12   16.31    3.90
  -5  -3  12   23.67    4.27
  -5  -3  12   23.72    3.80
  -5   3  13  155.60   18.30
  -5   3  13  164.79   15.51
  -5   3  13  182.75   15.52
   5  -3 -13  167.69   17.59
   5  -3 -13  159.58   17.98
   5   3 -13  159.51   18.03
   5   3 -13  151.07   18.81
  -5  -3  13  157.15   17.57
  -5  -3  13  178.69   17.28
  -5  -3  13  174.81   16.59
  -5   3  14   32.06    5.30
   5  -3 -14   21.71    4.03
   5  -3 -14   19.41    4.17
   5   3 -14   21.33    4.43
   5   3 -14   19.77    4.80
  -5  -3  14   19.26    4.05
  -5  -3  14   21.03    3.35
  -5  -3  14   20.12    3.06
  -5   3  15   11.41    3.14
   5  -3 -15    7.65    2.39
   5  -3 -15   12.95    3.21
   5   3 -15    7.77    2.68
   5   3 -15    6.09    2.90
  -5  -3  15    9.41    2.68
  -5  -3  15    7.90    1.50
  -5  -3  15    9.85    1.53
  -5   3  16   35.40    5.72
   5  -3 -16   33.95    5.04
   5  -3 -16   40.20    6.02
   5   3 -16   29.65    5.42
   5   3 -16   34.04    6.27
  -5  -3  16   35.50    5.44
  -5   3  17   51.06    7.55
   5  -3 -17   67.25    7.38
   5  -3 -17   58.22    7.97
   5   3 -17   58.45    7.95
   5   3 -17   48.80    8.33
  -5  -3  17   66.03    7.89
  -5   3  18   15.64    3.19
   5  -3 -18   15.33    2.70
   5  -3 -18    9.15    2.76
   5   3 -18    7.42    2.43
   5   3 -18    9.11    3.18
  -5  -3  18   12.88    2.93
  -5   3  19   -0.00    0.97
   5  -3 -19    0.35    0.57
   5  -3 -19   -0.00    0.93
   5   3 -19    0.55    1.01
   5   3 -19    1.65    1.49
  -5  -3  19   -0.00    0.81
   5  -3 -20   -0.00    0.93
   5   3 -20    0.83    1.07
   5   3 -20    0.00    1.07
   5  -3 -21   52.95    7.18
   5   3 -21   52.56    8.16
   5   3 -22   60.67    8.90
   5   3 -23   70.95    9.93
   5  -3 -25    0.63    0.98
   5  -3 -26   -0.00    0.92
   5  -3 -27   24.54    4.30
   5  -3 -28    7.62    2.32
   5  -3 -29   25.87    4.43
   5  -3 -30    0.04    0.75
   5  -3 -31    2.61    1.53
   5  -3 -32    6.19    2.25
   5  -3 -33   11.99    3.12
   5  -3 -34   -0.00    1.05
   5  -3 -35   -0.00    1.04
   5  -3 -36   -0.00    1.16
   5  -3 -37    4.94    2.01
  -5   4   1   62.86   11.18
  -5   4   1   74.12   10.79
   5  -4  -1   64.80   10.49
   5  -4  -1   60.94   10.59
   5   4  -1   74.69   10.83
   5   4  -1   77.02   12.33
  -5  -4   1   61.65    9.73
  -5  -4   1   70.00   11.80
  -5   4   2   12.37    4.80
  -5   4   2   11.31    3.86
   5  -4  -2   12.96    4.22
   5  -4  -2   24.88    5.92
   5   4  -2    6.11    3.32
   5   4  -2   17.38    5.41
  -5  -4   2   15.34    4.19
  -5  -4   2    9.96    4.84
  -5   4   3   41.01    8.05
  -5   4   3   26.80    6.00
   5  -4  -3   33.59    6.74
   5  -4  -3   25.99    6.26
   5   4  -3   33.84    6.66
   5   4  -3   22.76    6.60
  -5  -4   3   29.81    6.01
  -5  -4   3   37.66    7.72
  -5   4   4   58.04    9.93
  -5   4   4   49.14    8.33
   5  -4  -4   51.70    8.67
   5  -4  -4   38.87    8.34
   5   4  -4   58.72    9.02
   5   4  -4   48.96    9.59
  -5  -4   4   64.08    9.00
  -5  -4   4   54.01    9.56
  -5   4   5  173.67   20.12
  -5   4   5  139.65   17.89
   5  -4  -5  173.77   18.89
   5  -4  -5  162.00   19.19
   5   4  -5  195.87   19.58
   5   4  -5  163.93   20.32
  -5  -4   5  140.01   17.69
  -5  -4   5  142.69   19.06
  -5   4   6    0.88    1.91
  -5   4   6   -0.00    1.68
   5  -4  -6    0.81    1.91
   5  -4  -6    1.76    1.68
   5   4  -6    0.76    1.72
   5   4  -6    4.05    2.91
  -5  -4   6    0.09    1.28
  -5   4   7    7.53    3.51
  -5   4   7   10.74    3.32
   5  -4  -7    6.56    3.00
   5  -4  -7    5.24    2.97
   5   4  -7    3.98    2.73
   5   4  -7    6.79    3.33
  -5  -4   7   12.23    3.61
  -5   4   8   70.51   10.30
  -5   4   8   61.64    8.73
   5  -4  -8   49.71    8.37
   5  -4  -8   34.14    7.84
   5   4  -8   67.87    9.47
  -5  -4   8   68.05    9.14
  -5  -4   8   71.15   10.19
  -5   4   9   90.99   13.09
  -5   4   9  102.02   12.28
   5  -4  -9   95.63   12.38
   5  -4  -9   95.33   12.88
   5   4  -9   89.70   12.57
  -5  -4   9  114.97   12.95
  -5  -4   9   99.47   13.19
  -5   4  10  154.17   18.41
  -5   4  10  164.08   17.18
   5  -4 -10  156.50   17.45
   5  -4 -10  145.81   17.83
   5   4 -10  146.61   17.73
  -5  -4  10  183.16   18.09
  -5  -4  10  138.36   17.67
  -5   4  11  138.93   18.41
  -5   4  11  157.60   17.27
   5  -4 -11  179.95   18.44
   5  -4 -11  161.27   18.66
   5   4 -11  151.49   18.42
   5   4 -11  201.92   20.99
  -5  -4  11  178.12   18.47
  -5  -4  11  160.57   18.55
  -5   4  12    4.97    2.56
  -5   4  12    5.26    1.97
   5  -4 -12    2.61    1.83
   5  -4 -12    4.16    2.38
   5   4 -12    6.09    2.73
   5   4 -12    3.00    2.71
  -5  -4  12    6.10    2.38
  -5  -4  12    0.00    1.35
  -5   4  13    0.85    1.37
  -5   4  13    0.00    1.03
   5  -4 -13    0.92    1.37
   5  -4 -13    3.58    2.22
   5   4 -13    1.20    1.54
   5   4 -13    1.47    1.67
  -5  -4  13    2.73    1.61
  -5  -4  13    0.00    0.96
  -5   4  14   23.97    5.31
  -5   4  14   25.72    3.78
   5  -4 -14   30.88    5.30
   5  -4 -14   15.79    4.51
   5   4 -14   23.97    5.17
   5   4 -14   31.37    6.53
  -5  -4  14   20.70    4.64
  -5  -4  14   31.49    5.13
  -5   4  15  270.31   27.19
  -5   4  15  284.91   23.59
  -5   4  15  244.43   23.33
   5  -4 -15  260.67   26.17
   5  -4 -15  252.12   26.94
   5   4 -15  264.84   27.16
   5   4 -15  256.22   28.19
  -5  -4  15  278.36   26.73
  -5  -4  15  268.66   25.69
  -5   4  16   59.16    8.24
   5  -4 -16   57.02    7.44
   5  -4 -16   47.28    7.70
   5   4 -16   46.45    7.64
   5   4 -16   47.44    8.48
  -5  -4  16   59.86    7.83
  -5  -4  16   40.43    6.07
  -5   4  17   87.84   10.94
   5  -4 -17   79.80    9.96
   5  -4 -17   85.01   11.01
   5   4 -17   93.90   11.39
   5   4 -17   85.32   12.07
  -5  -4  17   75.53   10.18
  -5  -4  17   78.57    8.67
  -5   4  18    1.56    1.64
   5  -4 -18    2.37    1.47
   5  -4 -18    2.23    1.85
   5   4 -18    1.33    1.78
   5   4 -18    2.38    2.31
  -5  -4  18    3.58    1.88
  -5   4  19  149.96   16.08
   5   4 -19  177.23   17.23
   5   4 -19  111.93   16.66
   5   4 -20    6.54    2.55
   5   4 -20    0.94    1.79
   5   4 -21   40.77    6.71
   5   4 -21   38.55    7.48
   5  -4 -22    1.35    1.45
   5  -4 -23    1.78    1.63
   5  -4 -24   -0.00    1.36
   5  -4 -25   25.55    4.98
   5  -4 -26   15.19    3.75
   5  -4 -27   22.59    4.57
   5  -4 -28    0.54    1.09
   5  -4 -29   14.97    3.76
   5  -4 -31   10.60    3.17
   5  -4 -32    5.89    2.27
   5  -4 -33    0.00    1.25
   5  -4 -34    4.23    2.09
   5  -4 -35    5.01    2.45
   5  -4 -36    1.63    1.73
   5  -4 -37    1.28    1.51
   5  -4 -38    0.13    0.88
   5  -4 -39    0.58    1.33
  -5   5   1  169.92   21.65
  -5   5   1  173.52   20.50
   5  -5  -1  182.50   20.65
   5  -5  -1  195.10   22.04
   5   5  -1  179.28   20.74
   5   5  -1  137.69   20.95
  -5  -5   1  159.06   19.47
  -5  -5   1  155.72   21.36
  -5   5   2   47.80    9.88
  -5   5   2   56.16    9.68
   5  -5  -2   47.88    8.96
   5  -5  -2   62.25   10.58
   5   5  -2   53.04    9.41
   5   5  -2   62.20   11.08
  -5  -5   2   64.52    9.55
  -5  -5   2   48.28    9.97
  -5   5   3  172.15   19.96
  -5   5   3  147.44   18.00
   5  -5  -3  136.60   17.49
   5  -5  -3  141.52   18.48
   5   5  -3  131.57   17.56
   5   5  -3  129.27   18.97
  -5  -5   3  160.21   17.84
  -5  -5   3  134.02   18.71
  -5   5   4   38.26    8.02
  -5   5   4   23.90    5.98
   5  -5  -4   21.54    5.55
   5  -5  -4   28.88    6.78
   5   5  -4   39.37    7.33
   5   5  -4   37.13    8.37
  -5  -5   4   32.50    6.47
  -5  -5   4   22.04    6.29
  -5   5   5   19.65    5.67
  -5   5   5   15.02    4.42
   5  -5  -5   14.43    4.42
   5  -5  -5   14.36    4.76
   5   5  -5   16.74    4.69
   5   5  -5   13.78    5.03
  -5  -5   5   15.35    4.44
  -5  -5   5   12.67    4.58
  -5   5   6   17.31    5.12
  -5   5   6    8.29    3.47
   5  -5  -6   13.16    4.13
   5  -5  -6   18.49    5.17
   5   5  -6   10.07    3.92
   5   5  -6   17.50    5.39
  -5  -5   6    7.87    3.34
  -5  -5   6   19.57    5.42
  -5   5   7  200.28   25.00
   5  -5  -7  201.97   23.97
   5  -5  -7  236.92   25.59
   5   5  -7  219.23   24.84
   5   5  -7  258.78   27.42
  -5  -5   7  246.09   24.70
  -5   5   8  107.53   15.37
   5  -5  -8  111.52   14.63
   5  -5  -8   99.53   14.83
   5   5  -8  119.57   15.41
   5   5  -8  162.35   18.46
  -5  -5   8  131.79   15.20
  -5   5   9   10.64    3.86
   5  -5  -9   14.42    4.15
   5  -5  -9   17.00    4.78
   5   5  -9    7.17    3.42
   5   5  -9   22.00    5.95
  -5  -5   9   10.54    3.70
  -5  -5   9   18.36    5.22
  -5   5  10    0.00    1.35
   5  -5 -10    1.61    2.07
   5  -5 -10    8.58    3.48
   5   5 -10    0.00    1.67
  -5  -5  10    0.93    1.36
  -5  -5  10    1.73    1.86
  -5   5  11    3.44    2.72
   5  -5 -11   12.88    3.68
   5  -5 -11   13.22    4.19
   5   5 -11    9.53    3.54
  -5  -5  11    9.76    3.17
  -5  -5  11    5.35    2.80
  -5   5  12  216.18   24.03
   5  -5 -12  236.41   23.55
   5  -5 -12  183.98   23.36
   5   5 -12  224.46   24.17
  -5  -5  12  214.65   23.21
  -5  -5  12  221.87   24.17
  -5   5  13  234.44   25.15
   5  -5 -13  235.30   24.35
   5  -5 -13  209.39   24.84
   5   5 -13  240.13   25.43
   5   5 -13  243.86   26.91
  -5  -5  13  251.25   24.82
  -5  -5  13  203.08   24.41
  -5   5  14   13.47    4.13
   5  -5 -14   21.21    4.68
   5  -5 -14   15.73    4.56
   5   5 -14   14.86    4.40
   5   5 -14   11.97    4.57
  -5  -5  14   15.27    4.17
  -5  -5  14   16.63    4.42
  -5   5  15   -0.00    1.84
   5  -5 -15    2.97    2.09
   5  -5 -15    0.76    2.00
   5   5 -15    0.39    1.55
   5   5 -15    2.54    2.40
  -5  -5  15    0.00    1.88
  -5  -5  15    1.98    1.95
  -5   5  16   42.44    7.41
   5  -5 -16   49.04    7.17
   5   5 -16   43.33    7.57
   5   5 -16   27.04    7.48
  -5  -5  16   48.80    7.48
  -5  -5  16   33.62    6.16
  -5   5  17   80.23   10.72
   5  -5 -17   72.55    9.79
   5   5 -17   82.02   11.17
   5   5 -17   58.28   10.96
  -5  -5  17   73.45   10.23
  -5  -5  17   71.71    9.42
  -5   5  18   21.41    5.02
   5  -5 -18   16.80    4.34
   5   5 -18   32.43    6.25
   5   5 -18   17.86    5.44
  -5  -5  18   27.64    5.34
  -5  -5  18   31.01    4.76
  -5   5  19   65.94    9.87
   5   5 -19   72.21   10.67
  -5  -5  19   77.47    8.70
   5  -5 -20   -0.00    1.53
   5   5 -20   -0.00    1.96
  -5  -5  20    1.09    0.78
   5  -5 -21    0.00    1.45
   5   5 -21    2.46    1.96
   5  -5 -22   22.44    5.24
   5  -5 -23   16.25    4.63
   5  -5 -24   15.79    4.22
   5  -5 -25   -0.00    1.31
   5  -5 -26   -0.00    1.24
   5  -5 -27   13.74    3.95
   5  -5 -28   25.09    5.51
   5  -5 -29    5.61    2.72
   5  -5 -30   -0.00    1.19
   5  -5 -31    0.40    1.58
   5  -5 -32    5.93    2.64
   5  -5 -33    6.91    2.81
   5  -5 -34    6.54    2.87
   5  -5 -35    1.24    1.81
   5  -5 -36    1.29    1.54
   5  -5 -37    0.64    1.56
   5  -5 -38    1.59    1.95
   5  -5 -39    1.91    1.93
   5  -5 -40    1.73    1.78
  -5   6   1   18.38    6.21
  -5   6   1   25.91    6.51
   5  -6  -1    9.17    4.15
   5  -6  -1   17.50    5.61
   5   6  -1   15.43    4.99
   5   6  -1    8.48    4.36
  -5  -6   1   22.82    5.51
  -5  -6   1   11.03    5.14
  -5   6   2   -0.00    1.72
   5  -6  -2    1.71    2.26
   5  -6  -2    0.00    2.03
   5   6  -2    0.00    1.83
   5   6  -2    0.98    2.71
  -5  -6   2   -0.00    1.69
  -5  -6   2   -0.00    2.45
  -5   6   3   77.53   12.46
   5  -6  -3   75.83   11.48
   5  -6  -3   90.02   13.12
   5   6  -3   46.86   10.15
   5   6  -3   65.41   12.47
  -5  -6   3   74.79   11.05
  -5  -6   3   76.52   12.89
  -5   6   4  102.59   15.45
   5  -6  -4  112.75   14.90
   5  -6  -4  108.09   15.57
   5   6  -4   87.06   14.27
   5   6  -4   98.95   16.19
  -5  -6   4  128.87   15.17
  -5  -6   4  121.21   16.86
  -5   6   5   75.62   13.08
   5  -6  -5  113.03   13.96
   5  -6  -5  105.55   14.57
   5   6  -5   79.10   12.90
   5   6  -5   88.19   14.69
  -5  -6   5   91.47   12.73
  -5  -6   5   86.19   14.20
  -5   6   6   17.89    5.48
   5  -6  -6   14.14    4.60
   5  -6  -6   17.78    5.51
   5   6  -6   13.64    4.71
   5   6  -6   23.87    6.84
  -5  -6   6   34.02    6.42
  -5  -6   6   12.99    5.20
  -5   6   7   65.38   11.35
   5  -6  -7   65.22   10.61
   5  -6  -7   61.42   11.09
   5   6  -7   88.49   12.31
   5   6  -7   77.59   12.93
  -5  -6   7   62.55   10.26
  -5  -6   7   84.56   12.95
  -5   6   8   30.37    6.92
   5  -6  -8   39.77    7.16
   5  -6  -8   16.29    5.57
   5   6  -8   20.22    5.66
   5   6  -8   14.99    5.62
  -5  -6   8   28.74    6.07
  -5  -6   8   22.19    6.39
  -5   6   9   99.13   13.59
   5  -6  -9  106.77   13.08
   5  -6  -9   58.36   11.46
   5   6  -9   74.96   12.20
   5   6  -9   93.26   14.34
  -5  -6   9   89.86   12.26
  -5   6  10  106.21   15.03
   5  -6 -10  113.47   14.45
   5  -6 -10  105.32   15.20
   5   6 -10   99.37   14.63
   5   6 -10  121.61   16.80
  -5  -6  10  109.68   14.29
  -5   6  11   85.55   12.96
   5  -6 -11   76.68   11.86
   5  -6 -11   94.01   13.62
   5   6 -11  110.87   14.15
   5   6 -11   83.11   13.76
  -5  -6  11  102.43   12.83
  -5  -6  11   76.33   12.81
  -5   6  12   22.27    5.62
   5  -6 -12   15.90    4.46
   5   6 -12   15.56    4.91
   5   6 -12   12.32    4.78
  -5  -6  12   15.67    4.45
  -5  -6  12   20.97    5.94
  -5   6  13    6.09    2.99
   5  -6 -13    3.12    2.13
   5   6 -13    3.58    2.78
  -5  -6  13    5.25    2.71
  -5  -6  13    4.31    2.92
  -5   6  14   99.46   12.96
   5  -6 -14   87.19   11.71
   5   6 -14   88.26   12.60
  -5  -6  14   64.92   10.82
  -5  -6  14   74.48   11.84
  -5   6  15   70.44   10.78
   5  -6 -15   67.97   10.04
   5   6 -15   50.59    9.81
  -5  -6  15   78.04   10.61
  -5   6  16    0.23    1.95
   5  -6 -16    1.45    1.74
   5   6 -16    0.40    1.80
  -5  -6  16   -0.00    1.75
  -5   6  17   48.83    8.70
   5  -6 -17   56.52    8.55
   5  -6 -17   39.80    8.38
   5   6 -17   66.27   10.18
  -5  -6  17   51.01    8.56
  -5   6  18   17.92    4.85
   5  -6 -18   11.54    4.21
   5   6 -18    6.87    3.23
  -5  -6  18   17.73    4.41
  -5   6  19   22.02    5.65
   5  -6 -19   21.65    5.83
   5   6 -19   35.03    6.95
   5  -6 -20    6.71    3.21
   5   6 -20   -0.00    1.92
   5  -6 -21    7.81    3.43
   5   6 -21    8.35    3.55
   5  -6 -22   26.93    6.39
   5  -6 -23   -0.00    1.46
   5  -6 -24   13.99    4.44
   5  -6 -25    7.88    3.43
   5  -6 -26   22.31    5.55
   5  -6 -27    7.44    3.45
   5  -6 -28    1.08    1.42
   5  -6 -29    2.37    2.11
   5  -6 -30   13.14    4.23
   5  -6 -31    8.70    3.66
   5  -6 -32    5.84    3.00
   5  -6 -33   -0.00    1.57
   5  -6 -34    3.65    2.59
   5  -6 -35    1.02    1.70
   5  -6 -36    5.45    2.76
   5  -6 -37   -0.00    1.65
   5  -6 -38    0.87    1.96
   5  -6 -39   -0.00    1.37
   5  -6 -40   -0.00    1.57
  -5   7   1    4.59    4.16
   5  -7  -1   15.64    5.84
   5   7  -1    9.63    4.47
   5   7  -1    5.66    4.46
  -5  -7   1   11.13    5.09
  -5   7   2  160.08   20.77
   5  -7  -2  157.47   20.74
   5   7  -2  133.89   19.14
   5   7  -2  164.38   21.93
  -5  -7   2  136.44   20.52
  -5   7   3  121.52   16.54
   5  -7  -3  106.74   15.77
   5   7  -3  110.08   15.29
   5   7  -3   55.82   13.51
  -5  -7   3  126.04   17.52
  -5   7   4   77.25   12.89
   5  -7  -4   64.40   12.14
   5   7  -4   67.69   11.86
   5   7  -4   82.14   14.12
  -5  -7   4   73.14   13.34
  -5   7   5   17.65    5.73
   5  -7  -5   17.33    5.21
   5  -7  -5   11.17    4.90
   5   7  -5    9.67    4.45
   5   7  -5   13.93    5.58
  -5  -7   5   16.27    6.12
  -5   7   6   35.25    7.72
   5  -7  -6   22.39    5.96
   5  -7  -6   22.02    6.37
   5   7  -6   20.42    6.21
   5   7  -6   23.30    7.00
  -5  -7   6   15.07    5.79
  -5   7   7   92.67   15.03
   5  -7  -7   95.29   14.34
   5  -7  -7   98.73   15.50
   5   7  -7  136.23   16.87
   5   7  -7  142.10   18.70
  -5  -7   7   99.57   16.12
  -5   7   8  251.22   29.72
   5  -7  -8  260.80   28.81
   5  -7  -8  275.21   30.64
   5   7  -8  287.43   30.39
   5   7  -8  294.21   32.28
  -5  -7   8  222.76   29.84
  -5   7   9   33.00    7.51
   5  -7  -9   31.12    6.60
   5   7  -9   20.69    5.99
   5   7  -9   16.55    6.32
  -5  -7   9   23.40    5.73
  -5  -7   9   14.29    5.55
  -5   7  10   14.14    4.98
   5  -7 -10    9.06    3.78
   5   7 -10    1.94    2.56
   5   7 -10    7.43    4.42
  -5  -7  10   12.32    4.17
  -5   7  11    7.90    4.07
   5  -7 -11    3.65    2.89
   5   7 -11   14.96    5.10
   5   7 -11   19.05    6.62
  -5  -7  11    8.91    3.50
  -5   7  12  105.71   15.91
   5  -7 -12  116.57   15.63
   5   7 -12  125.40   16.95
   5   7 -12  131.43   18.66
  -5  -7  12  127.74   16.08
  -5  -7  12  117.01   17.06
  -5   7  13   69.50   10.95
   5  -7 -13   70.26   10.30
   5  -7 -13   36.85    8.99
   5   7 -13   52.29   10.02
   5   7 -13   52.81   11.01
  -5  -7  13   65.55   10.16
  -5   7  14   -0.00    2.08
   5  -7 -14    2.51    2.29
   5  -7 -14    3.28    2.66
   5   7 -14    2.88    2.62
  -5  -7  14    0.38    1.62
  -5   7  15   39.98    8.20
   5  -7 -15   43.17    7.85
   5  -7 -15   31.06    7.60
   5   7 -15   35.48    7.93
  -5  -7  15   51.32    8.55
  -5   7  16    6.25    3.30
   5  -7 -16    6.02    2.84
   5  -7 -16    1.79    1.77
   5   7 -16    5.92    3.58
  -5  -7  16    7.55    3.45
  -5   7  17    0.03    1.71
   5  -7 -17    1.84    1.85
   5  -7 -17    4.59    2.91
   5   7 -17   -0.00    2.43
  -5  -7  17    1.28    2.07
  -5   7  18   86.82   12.89
   5  -7 -18   72.35   12.68
   5   7 -18   99.37   13.98
  -5  -7  18   94.30   12.95
  -5   7  19    2.37    2.28
   5  -7 -19    0.43    2.11
   5   7 -19    0.00    2.36
   5  -7 -20    2.43    2.83
   5   7 -20    0.00    2.51
   5  -7 -21    3.46    3.03
   5   7 -21    5.04    3.16
   5  -7 -22   15.09    4.80
   5  -7 -23   18.32    5.39
   5  -7 -24   16.81    5.25
   5  -7 -25    2.57    2.61
   5  -7 -26    1.01    1.87
   5  -7 -27   12.12    4.50
   5  -7 -28   19.30    5.46
   5  -7 -29    0.06    1.68
   5  -7 -30    2.75    2.39
   5  -7 -31    0.19    1.93
   5  -7 -32    6.71    3.62
   5  -7 -33    0.39    1.56
   5  -7 -34    6.63    3.65
   5  -7 -35    0.66    2.42
   5  -7 -36    0.00    2.36
   5  -7 -37    0.69    1.79
   5  -7 -38    3.02    2.46
  -5   8   1   18.04    6.17
   5  -8  -1   12.42    5.36
   5   8  -1    9.57    4.60
   5   8  -1   19.56    6.98
  -5  -8   1   26.17    7.83
  -5   8   2   13.38    5.33
   5  -8  -2   10.86    5.06
   5   8  -2    6.87    4.11
   5   8  -2    8.45    5.05
  -5  -8   2   10.29    5.04
  -5   8   3   11.63    5.34
   5  -8  -3   21.29    6.54
   5   8  -3   24.46    6.71
   5   8  -3   10.52    5.56
  -5  -8   3    9.95    5.52
  -5   8   4  376.97   39.16
   5  -8  -4  358.43   39.00
   5   8  -4  312.55   37.25
   5   8  -4  372.37   40.50
  -5  -8   4  322.07   39.25
  -5   8   5   34.12    8.75
   5   8  -5   39.98    9.05
   5   8  -5   42.59   10.11
  -5  -8   5   50.11   11.05
  -5   8   6  128.83   16.68
   5   8  -6   88.29   14.41
   5   8  -6   82.33   15.15
  -5  -8   6   69.55   14.23
  -5   8   7   -0.00    1.89
   5   8  -7    4.12    3.20
   5   8  -7    4.18    3.67
  -5  -8   7    3.65    3.37
  -5   8   8   61.51   12.00
   5   8  -8   88.56   13.84
   5   8  -8   96.98   15.51
  -5  -8   8   69.68   13.53
  -5   8   9  108.54   16.27
   5   8  -9  132.79   17.36
   5   8  -9   74.59   15.51
  -5  -8   9  138.07   18.91
  -5   8  10   45.80    9.67
   5  -8 -10   36.27    9.11
   5   8 -10   54.26   10.23
   5   8 -10   50.34   11.00
  -5   8  11   33.80    7.70
   5  -8 -11    8.89    5.38
   5   8 -11   19.80    6.58
  -5   8  12   22.09    6.50
   5  -8 -12   19.68    6.37
   5   8 -12   23.59    6.81
  -5   8  13   -0.00    2.22
   5  -8 -13    1.15    3.66
   5   8 -13    0.20    2.18
  -5   8  14   95.93   14.23
   5  -8 -14   91.73   13.20
   5  -8 -14   63.97   12.77
   5   8 -14   92.63   14.28
  -5   8  15    1.84    2.47
   5  -8 -15    3.80    2.87
   5  -8 -15   -0.00    2.06
   5   8 -15    0.00    2.19
  -5   8  16   19.25    6.15
   5  -8 -16   25.82    6.27
   5  -8 -16   13.92    5.58
   5   8 -16   17.52    5.97
  -5   8  17    0.74    2.05
   5  -8 -17    1.18    2.56
   5   8 -17    1.58    2.75
  -5   8  18    0.81    2.48
   5  -8 -18    5.09    3.65
   5   8 -18    0.00    2.61
   5  -8 -19    1.42    3.46
   5   8 -19    0.31    2.12
   5  -8 -20   38.72    8.89
   5   8 -20   33.31    8.21
   5  -8 -21    0.15    1.35
   5   8 -21    0.57    2.15
   5  -8 -22    2.75    2.90
   5  -8 -23    4.52    3.32
   5  -8 -24   14.99    5.31
   5  -8 -25    1.76    2.66
   5  -8 -26    3.41    2.87
   5  -8 -27   -0.00    2.25
   5  -8 -28   -0.00    1.79
   5  -8 -29    0.13    2.06
   5  -8 -30    5.00    3.46
   5  -8 -31    2.55    2.43
   5  -8 -32    5.17    3.59
   5  -8 -33   -0.00    1.89
   5  -8 -34   -0.00    1.27
   5  -8 -35    0.17    1.64
   5  -8 -36    6.72    3.52
   5  -8 -37    0.05    2.05
   5  -9  -1   -0.00    3.19
   5   9  -1    2.17    2.84
  -5  -9   1   -0.00    2.89
   5   9  -2  105.25   18.43
  -5  -9   2  124.57   19.63
   5   9  -3   -0.00    2.32
  -5  -9   3   12.28    5.73
   5   9  -4    0.00    2.39
  -5  -9   4   -0.00    2.26
   5   9  -5    9.66    5.24
  -5  -9   5    3.03    3.52
  -5   9   6   24.25    7.60
   5   9  -6   43.59   10.65
  -5  -9   6   41.90   10.31
  -5   9   7    3.76    3.64
   5  -9  -7    7.71    4.72
  -5   9   8  144.39   19.43
   5  -9  -8  111.80   18.19
  -5   9   9    5.12    3.44
   5  -9  -9    0.00    3.50
  -5   9  10    0.00    3.28
   5  -9 -10    1.82    2.65
  -5   9  11    4.76    3.36
   5  -9 -11   -0.00    2.63
  -5   9  12  126.92   18.33
  -5   9  13    2.69    2.90
   5  -9 -13    5.26    4.10
  -5   9  14   13.13    5.41
   5  -9 -14   18.59    6.27
  -5   9  15    2.80    3.01
   5  -9 -15   -0.30    3.20
   5  -9 -16   17.70    5.90
  -5   9  17    3.46    2.71
   5  -9 -17   -0.00    2.02
  -5   9  18   44.34    9.14
   5  -9 -18   26.94    7.81
   5  -9 -19    3.67    4.14
   5  -9 -20    1.91    3.32
   5  -9 -21    0.39    2.16
   5  -9 -22   25.97    7.56
   5  -9 -23    2.11    2.89
   5  -9 -24    3.89    3.33
   5  -9 -25    0.58    1.88
   5  -9 -26    3.39    3.60
   5  -9 -27    0.28    2.29
   5  -9 -28    8.69    4.35
   5  -9 -29   -0.00    2.62
   5  -9 -30    1.81    2.63
   5  -9 -31    0.93    2.21
   5  -9 -32    9.48    4.72
   5  -9 -33   -0.00    2.30
   5  -9 -34    2.17    3.09
   5  -9 -35    0.00    1.84
  -5  10   1   20.87    7.20
   5  10  -1    3.06    3.22
   5  10  -1   11.32    6.11
  -5 -10   1   11.46    6.21
  -5  10   2    0.02    2.89
   5  10  -2    0.00    2.18
   5  10  -2   -0.00    2.65
  -5 -10   2    0.00    2.93
  -5  10   3    1.57    3.36
   5 -10  -3   -0.00    1.89
   5  10  -3    0.52    2.25
   5  10  -3   -0.00    2.49
  -5 -10   3    2.14    3.21
  -5  10   4    6.37    4.63
   5 -10  -4   11.19    5.50
   5  10  -4   10.80    5.46
  -5 -10   4   16.70    6.78
  -5  10   5   -0.00    3.38
   5 -10  -5    4.82    4.78
   5  10  -5   -0.00    2.71
   5 -10  -6   14.26    6.69
   5  10  -6   23.53    7.35
   5 -10  -7    1.43    2.34
   5  10  -7    3.12    3.69
   5 -10  -8    1.03    3.22
   5  10  -8    1.31    2.65
   5 -10  -9   -0.00    3.39
   5  10  -9    0.64    2.71
   5 -10 -10   74.28   14.00
   5  10 -10   62.04   12.50
   5 -10 -11    0.06    2.03
   5  10 -11    1.14    2.83
   5 -10 -12   -0.00    2.60
   5  10 -12    4.90    3.89
   5 -10 -13    0.61    2.82
   5  10 -13    1.62    2.86
   5 -10 -14   18.88    6.76
   5  10 -14   32.84    8.57
   5 -10 -15   -0.00    3.46
   5  10 -15    2.36    3.03
   5 -10 -16   20.93    7.34
   5  10 -16   25.25    7.63
   5 -10 -17   -0.00    1.54
   5  10 -17    1.20    2.41
   5 -10 -18    1.24    2.37
   5  10 -18    1.13    2.53
   5 -10 -19   -0.00    2.09
   5  10 -19    2.09    3.82
   5 -10 -20   20.66    6.98
   5  10 -20   27.15    7.77
   5 -10 -21    0.14    3.07
   5  10 -21   -0.00    2.60
   5 -10 -22    0.69    2.52
   5 -10 -23   -0.00    2.58
   5 -10 -24    7.29    4.93
   5 -10 -25   -0.00    2.73
   5 -10 -26    8.03    4.88
   5 -10 -27   -0.00    1.98
   5 -10 -28   -0.00    2.48
   5 -10 -29    1.31    2.47
   5 -10 -30    6.07    4.15
   5 -10 -31   -0.00    2.42
   5 -10 -32   -0.00    1.96
   5 -10 -33   -0.00    1.98
  -5  11   1   13.07    6.09
   5 -11  -1    8.28    4.89
   5  11  -1   19.45    6.79
  -5 -11   1    4.58    4.96
  -5  11   2   58.30   12.26
   5 -11  -2   23.05    8.79
   5  11  -2   88.54   14.35
  -5  11   3    8.32    5.11
   5 -11  -3    7.56    4.60
   5  11  -3    9.21    5.32
  -5  11   4    0.10    3.53
   5 -11  -4   -0.00    3.46
   5  11  -4    0.59    1.89
  -5  11   5   -0.00    3.72
   5 -11  -5    4.13    3.44
   5  11  -5    5.59    4.25
  -5  11   6    6.18    4.21
   5 -11  -6   11.25    5.47
   5  11  -6    5.03    3.86
  -5  11   7    0.00    2.95
   5 -11  -7   -0.00    2.70
   5  11  -7    0.14    2.80
  -5  11   8   21.37    7.16
   5 -11  -8    8.59    5.47
   5  11  -8   18.97    6.96
  -5  11   9    7.09    4.57
   5 -11  -9    1.07    3.84
   5  11  -9    2.99    4.00
  -5  11  10    0.12    2.39
   5 -11 -10    4.82    3.77
   5  11 -10    2.75    3.27
  -5  11  11   -0.00    3.31
   5 -11 -11   -0.00    1.63
   5  11 -11    2.73    4.52
  -5  11  12   34.97    9.11
   5 -11 -12   19.51    7.18
   5  11 -12   45.08   10.19
  -5  11  13   -0.00    2.34
   5 -11 -13   -0.00    3.32
   5  11 -13   -0.00    2.48
  -5  11  14   19.18    6.90
   5 -11 -14   21.02    7.31
   5  11 -14   20.87    7.59
  -5  11  15   -0.00    2.22
   5 -11 -15    9.27    4.92
   5  11 -15    3.87    3.57
  -5  11  16    2.02    2.72
   5 -11 -16   22.39    7.52
   5  11 -16    2.20    3.28
  -5  11  17   -0.00    2.53
   5 -11 -17   -0.00    2.85
   5  11 -17    2.33    3.40
  -5  11  18   25.91    7.67
   5 -11 -18   17.99    6.53
   5  11 -18   22.63    7.46
   5 -11 -19   -0.00    2.64
   5  11 -19   -0.00    3.06
   5 -11 -20    1.87    2.73
   5  11 -20    0.00    4.12
   5 -11 -21   -0.00    3.65
   5  11 -21   -0.00    3.07
   5 -11 -22    9.49    5.40
   5 -11 -23    0.00    2.40
   5 -11 -24   10.44    5.00
   5 -11 -25   -0.00    3.65
   5 -11 -26    4.60    4.82
   5 -11 -27    2.61    3.36
   5 -11 -28    0.10    2.28
   5 -11 -29   -0.00    3.42
   5 -11 -30   -0.00    3.24
  -5  12   1    3.07    4.40
   5 -12  -1    1.79    3.20
   5  12  -1   -0.00    3.58
  -5  12   2    0.64    3.40
   5 -12  -2    0.50    2.76
   5  12  -2    0.68    4.56
  -5  12   3    1.31    3.14
   5 -12  -3    1.76    3.15
   5  12  -3    7.13    5.17
  -5  12   4   27.02    9.01
   5 -12  -4   45.69   11.25
   5  12  -4   27.79    9.15
  -5  12   5    8.64    5.12
   5 -12  -5    7.13    5.23
   5  12  -5    8.11    4.74
  -5  12   6    3.90    4.25
   5 -12  -6    5.17    3.71
   5  12  -6    4.68    4.38
  -5  12   7    3.00    4.17
   5 -12  -7    0.00    2.57
   5  12  -7    1.66    2.67
  -5  12   8    7.61    4.90
   5 -12  -8    3.11    3.74
   5  12  -8    3.01    3.37
  -5  12   9   -0.00    3.15
   5 -12  -9   -0.00    2.29
   5  12  -9    3.17    3.49
  -5  12  10   31.18    8.63
   5 -12 -10   16.43    7.11
   5  12 -10   29.21    8.57
  -5  12  11   -0.00    2.38
   5 -12 -11   -0.00    1.75
   5  12 -11    0.56    3.04
  -5  12  12    0.00    3.03
   5 -12 -12    1.71    3.54
   5  12 -12   -0.00    3.71
  -5  12  13   -0.00    1.81
   5 -12 -13   -0.00    2.84
   5  12 -13    0.00    3.44
  -5  12  14    9.55    4.93
   5 -12 -14    4.86    5.45
   5  12 -14   13.55    6.21
  -5  12  15    0.46    2.36
   5 -12 -15    1.99    2.96
   5  12 -15    0.00    3.35
  -5  12  16    9.26    5.65
   5 -12 -16   12.33    6.06
   5  12 -16   10.22    5.47
  -5  12  17   -0.00    1.92
   5 -12 -17   -0.00    2.17
   5  12 -17    0.87    2.93
   5 -12 -18   -0.00    1.54
   5  12 -18    1.49    3.91
   5 -12 -19   -0.00    3.07
   5  12 -19    7.72    4.88
   5 -12 -20   15.95    6.95
   5  12 -20   19.60    7.38
   5 -12 -21    0.44    2.61
   5  12 -21    1.11    3.30
   5 -12 -22    2.08    3.10
   5 -12 -23   -0.00    2.11
   5 -12 -24    4.13    3.26
   5 -12 -25   -0.00    3.92
   5 -12 -26    0.00    2.94
   5 -12 -27   -0.00    2.90
   5 -12 -28   -0.00    2.70
  -5  13   1    5.95    4.83
   5 -13  -1    1.67    4.40
   5  13  -1   17.58    7.17
  -5  13   2   13.06    6.93
   5 -13  -2   28.70    9.36
   5  13  -2   24.04    8.77
  -5  13   3    8.53    5.90
   5 -13  -3    2.88    4.16
   5  13  -3   -0.00    3.85
  -5  13   4    9.59    6.01
   5 -13  -4    7.05    5.22
   5  13  -4   27.71    8.91
  -5  13   5   -0.00    3.70
   5 -13  -5    1.73    4.02
   5  13  -5   -0.00    2.91
  -5  13   6   30.23    9.17
   5 -13  -6   19.34    8.53
   5  13  -6   27.88    9.00
  -5  13   7    1.90    4.24
   5 -13  -7    5.36    4.59
   5  13  -7    4.14    4.25
  -5  13   8   28.08    8.57
   5 -13  -8   23.04    8.44
   5  13  -8   33.32    9.51
  -5  13   9    4.33    4.11
   5 -13  -9    1.59    3.81
   5  13  -9    1.32    2.92
  -5  13  10   -0.00    3.00
   5 -13 -10    1.06    2.31
   5  13 -10   -0.00    3.61
  -5  13  11    3.61    3.82
   5 -13 -11    2.89    4.08
   5  13 -11    6.88    5.33
  -5  13  12   -0.00    3.26
   5 -13 -12   10.77    6.10
   5  13 -12   24.85    8.11
  -5  13  13   -0.00    2.91
   5 -13 -13   -0.00    2.37
   5  13 -13    0.00    3.75
  -5  13  14    5.75    4.37
   5 -13 -14    3.47    4.86
   5  13 -14    2.14    3.70
  -5  13  15    0.31    3.23
   5 -13 -15    0.00    3.56
   5  13 -15    1.91    3.06
  -5  13  16    0.09    2.76
   5 -13 -16   -0.00    2.24
   5  13 -16    0.26    3.56
  -5  13  17    1.03    2.44
   5 -13 -17    3.10    3.83
   5  13 -17    0.00    2.45
   5 -13 -18    3.88    4.34
   5  13 -18    7.59    5.31
   5 -13 -19   -0.00    2.09
   5  13 -19   -0.00    3.38
   5 -13 -20    0.00    3.15
   5  13 -20    0.00    3.27
   5 -13 -21   -0.00    4.31
   5 -13 -22    4.58    4.51
   5 -13 -23   -0.00    2.87
   5 -13 -24   -0.00    3.66
   5 -13 -25    4.97    4.02
  -5  14   1   -0.00    4.24
   5 -14  -1   -0.00    3.36
   5  14  -1    5.03    5.02
  -5  14   2    1.10    3.80
   5 -14  -2   -0.00    2.16
   5  14  -2    0.38    4.21
  -5  14   3    3.76    5.06
   5 -14  -3    0.82    3.67
   5  14  -3    9.67    5.56
  -5  14   4    4.43    4.89
   5 -14  -4   18.52    8.15
   5  14  -4   14.50    6.78
  -5  14   5    5.94    5.31
   5 -14  -5    9.41    6.20
   5  14  -5    9.54    5.11
  -5  14   6    7.34    4.77
   5 -14  -6   10.55    5.75
   5  14  -6   11.48    5.89
  -5  14   7   -0.00    3.38
   5 -14  -7   -0.00    2.78
   5  14  -7    4.19    4.48
  -5  14   8   -0.00    3.14
   5 -14  -8    0.00    3.22
   5  14  -8   -0.00    3.97
  -5  14   9    6.22    4.40
   5  14  -9    0.24    3.57
  -5  14  10   12.44    7.32
   5 -14 -10    6.79    4.59
   5  14 -10   15.21    6.78
  -5  14  11    0.61    3.69
   5 -14 -11    2.61    3.96
   5  14 -11    5.08    4.28
  -5  14  12    2.90    3.77
   5 -14 -12    3.38    4.06
   5  14 -12   -0.00    3.02
  -5  14  13   -0.00    2.84
   5 -14 -13   -0.00    3.66
   5  14 -13    3.14    3.72
  -5  14  14    2.96    3.75
   5 -14 -14    0.00    3.20
   5  14 -14    0.71    4.18
  -5  14  15    1.34    3.47
   5 -14 -15    0.95    4.34
   5  14 -15    6.10    4.82
  -5  14  16    0.00    3.34
   5 -14 -16    1.54    3.28
   5  14 -16    5.73    4.63
   5 -14 -17    0.88    3.37
   5  14 -17    2.66    4.69
   5 -14 -18    2.72    4.13
   5  14 -18   -0.00    3.40
   5 -14 -19   -0.00    2.18
   5  14 -19    0.09    3.38
   5 -14 -20   -0.00    3.37
   5  14 -20   -0.00    3.24
   5 -14 -21    4.53    4.89
   5 -14 -22    1.52    3.49
   5 -14 -23   -0.00    1.78
  -5  15   1   -0.00    4.00
   5 -15  -1    2.03    5.36
   5  15  -1    3.70    3.72
  -5  15   2    0.78    2.99
   5 -15  -2   -0.00    3.09
   5  15  -2    6.65    4.98
  -5  15   3   22.30    8.91
   5 -15  -3    0.19    2.99
   5  15  -3    7.62    4.98
  -5  15   4    7.11    5.26
   5 -15  -4    3.36    4.14
   5  15  -4    0.00    3.56
  -5  15   5    3.91    4.52
   5 -15  -5    1.01    3.71
   5  15  -5   -0.00    3.17
  -5  15   6   -0.00    3.30
   5 -15  -6   -0.00    3.21
   5  15  -6   -0.00    2.98
  -5  15   7   -0.00    3.84
   5 -15  -7    0.26    3.36
   5  15  -7    2.51    4.00
  -5  15   8    8.72    5.59
   5 -15  -8    0.00    4.16
   5  15  -8   -0.00    3.04
  -5  15   9    3.22    3.50
   5 -15  -9    4.72    4.72
   5  15  -9   -0.00    3.17
  -5  15  10    1.28    3.59
   5 -15 -10    1.31    2.78
   5  15 -10    0.00    3.27
  -5  15  11    0.00    3.37
   5 -15 -11    3.32    4.48
   5  15 -11   -0.00    4.15
  -5  15  12    3.89    4.30
   5 -15 -12    2.53    4.16
   5  15 -12   -0.00    2.84
  -5  15  13    1.39    3.81
   5  15 -13   -0.00    4.23
  -5  15  14    0.00    2.59
   5 -15 -14   -0.00    1.86
   5  15 -14    6.43    4.88
  -5  15  15    1.88    3.21
   5 -15 -15   -0.00    3.71
   5  15 -15   -0.00    2.98
  -5  15  16   -0.00    3.57
   5 -15 -16   -0.00    3.44
   5  15 -16    3.51    4.76
   5 -15 -17    0.05    2.69
   5  15 -17    1.47    3.70
   5 -15 -18    2.60    4.11
   5  15 -18   -0.00    2.61
   5 -15 -19    1.82    3.83
   5  15 -19    1.65    3.82
   5 -15 -20    0.48    3.25
   5  15 -20   -0.00    2.27
  -5  16   1   -0.00    3.67
   5 -16  -1    1.03    3.57
   5  16  -1    4.53    4.27
  -5  16   2    3.78    4.38
   5 -16  -2   -0.00    2.75
   5  16  -2   -0.00    3.66
  -5  16   3   -0.00    2.84
   5 -16  -3   -0.00    3.45
   5  16  -3    7.70    5.58
  -5  16   4    2.35    4.31
   5 -16  -4   -0.00    3.58
   5  16  -4    1.59    3.42
  -5  16   5    4.15    4.98
   5 -16  -5    1.03    3.68
   5  16  -5    5.15    4.32
  -5  16   6    0.00    3.76
   5 -16  -6    2.34    3.94
   5  16  -6    0.00    3.92
  -5  16   7    1.10    4.26
   5 -16  -7   -0.00    3.14
   5  16  -7   -0.00    3.82
  -5  16   8   -0.00    3.63
   5 -16  -8   -0.00    2.90
   5  16  -8   -0.00    3.25
  -5  16   9   -0.00    4.35
   5 -16  -9    1.69    3.34
   5  16  -9   -0.00    2.89
  -5  16  10   -0.00    1.46
   5 -16 -10    1.87    3.16
   5  16 -10   -0.00    2.62
  -5  16  11    2.57    3.89
   5 -16 -11    3.22    4.98
   5  16 -11    1.95    3.91
  -5  16  12    0.00    5.00
   5 -16 -12   -0.00    3.55
   5  16 -12   -0.00    3.54
  -5  16  13    0.57    2.45
   5 -16 -13   -0.00    2.83
   5  16 -13   -0.00    3.49
  -5  16  14    1.23    3.23
   5 -16 -14    3.15    3.89
   5  16 -14   -0.00    3.25
  -5  16  15   -0.00    3.69
   5 -16 -15    0.40    4.05
   5  16 -15    2.48    4.01
   5 -16 -16   -0.00    3.46
   5  16 -16    1.55    4.52
   5 -16 -17   -0.00    3.92
   5  16 -17    0.45    3.41
   5  16 -18    0.52    3.46
   5  16 -19    1.87    4.07
   5  16 -20   -0.00    3.47
  -5  17   1   -0.00    3.99
   5  17  -1    0.00    4.70
  -5  17   2    0.66    3.01
   5 -17  -2    3.82    5.41
   5  17  -2    3.85    4.94
  -5  17   3   -0.00    3.73
   5 -17  -3    6.28    5.44
   5  17  -3    1.11    2.69
  -5  17   4    4.37    4.46
   5 -17  -4   -0.00    3.02
   5  17  -4    2.39    4.43
  -5  17   5    3.14    3.71
   5 -17  -5   -0.00    2.01
   5  17  -5   -0.00    4.46
  -5  17   6   -0.00    3.88
   5 -17  -6    1.11    4.33
   5  17  -6   -0.00    4.45
  -5  17   7    0.00    4.89
   5 -17  -7   -0.00    3.85
   5  17  -7   -0.00    4.87
  -5  17   8    0.00    2.93
   5 -17  -8    0.00    3.22
   5  17  -8    5.65    5.24
  -5  17   9    3.33    3.91
   5 -17  -9    1.75    4.42
   5  17  -9   -0.00    3.05
  -5  17  10   -0.00    2.90
   5 -17 -10    2.18    3.69
   5  17 -10   -0.00    2.89
  -5  17  11   -0.00    3.95
   5 -17 -11   -0.00    3.07
   5  17 -11    2.00    3.65
  -5  17  12   -0.00    2.71
   5 -17 -12   -0.00    3.26
   5  17 -12    0.84    3.50
  -5  17  13    1.72    3.91
   5 -17 -13    1.64    3.72
   5  17 -13    3.58    5.07
  -5  17  14    1.26    4.18
   5  17 -14    2.65    4.66
  -5  17  15    6.63    5.55
   5  17 -15   -0.00    4.02
   5  17 -16    2.09    3.81
   5  17 -17    4.95    4.99
   5  17 -18    2.41    4.39
   5  17 -19   -0.00    3.79
   5 -18  -4   -0.00    2.41
   5 -18  -5   -0.00    1.87
   5 -18  -6   -0.00    3.19
   5 -18  -7    1.64    4.59
   5 -18  -8   -0.00    4.25
   5 -18  -9    2.94    5.50
   5 -18 -10    0.22    4.44
  -4   0   1   -0.00    1.69
  -4   0   1   -0.00    1.43
  -4   0   1   -0.00    1.26
   4   0  -1    0.00    1.46
   4   0  -1   -0.00    2.05
   4   0  -1    0.83    1.49
  -4   0   2   15.91    4.10
  -4   0   2   11.74    3.20
   4   0  -2   18.81    3.79
   4   0  -2   14.00    4.18
   4   0  -2   13.90    3.39
  -4   0   3   -0.37    1.11
   4   0  -3    0.00    1.11
   4   0  -3   -3.00    2.72
   4   0  -3    0.73    1.27
  -4   0   4 1156.87  102.57
  -4   0   4 1213.18  101.57
   4   0  -4 1147.37  102.00
   4   0  -4 1117.43  103.11
   4   0  -4 1096.23  101.66
  -4   0   5   -0.00    1.14
  -4   0   5    0.31    0.85
   4   0  -5    0.16    1.11
   4   0  -5   -0.00    1.62
   4   0  -5   -0.00    1.13
  -4   0   6  610.69   55.95
  -4   0   6  654.62   55.41
   4   0  -6  614.89   55.60
   4   0  -6  687.51   57.42
   4   0  -6  607.68   56.98
   4   0  -6  550.37   55.49
  -4   0   7   -0.00    1.18
  -4   0   7    0.25    1.03
   4   0  -7   -0.00    0.88
   4   0  -7    0.21    1.17
   4   0  -7   -0.00    1.13
   4   0  -7   -0.00    1.14
  -4   0   8 2412.54  214.24
  -4   0   8 2415.43  214.01
   4   0  -8 2681.85  215.16
   4   0  -8 2425.51  215.97
   4   0  -8 2472.45  216.45
   4   0  -8 2524.68  215.32
  -4   0   9    0.00    0.50
  -4   0   9    0.10    0.48
   4   0  -9   -0.00    0.73
   4   0  -9    1.32    1.51
   4   0  -9    0.00    0.95
   4   0  -9   -0.00    1.02
   4   0 -10   23.38    3.80
   4   0 -10   33.79    4.81
   4   0 -10   36.99    5.04
   4   0 -10   35.35    4.46
   4   0 -11    0.14    0.62
   4   0 -11   -0.00    1.14
   4   0 -11   -0.00    0.90
   4   0 -11    0.00    0.74
   4   0 -12    8.79    1.77
   4   0 -12   12.15    2.32
   4   0 -12   13.81    2.53
   4   0 -12   15.56    2.37
   4   0 -13    0.11    0.50
   4   0 -13    0.01    0.65
   4   0 -13   -0.00    0.68
   4   0 -13    0.52    0.66
   4   0 -14 1258.81  108.25
   4   0 -14 1239.16  108.01
   4   0 -15   -0.00    0.48
   4   0 -15    0.96    0.50
   4   0 -16   40.14    3.91
   4   0 -16   38.48    3.83
   4   0 -22   14.46    1.88
   4   0 -23    0.30    0.46
   4   0 -24   33.20    3.96
   4   0 -25   -0.00    0.62
   4   0 -26   42.78    5.23
   4   0 -27    1.69    0.99
   4   0 -28   11.61    2.50
   4   0 -37   -0.00    1.54
   4   0 -38    1.03    1.68
   4   0 -39   -0.00    1.41
   4   0 -40    9.71    3.40
   4   0 -41    0.37    1.51
  -4   1   1   13.49    4.23
  -4   1   1   24.08    4.45
   4  -1  -1   16.13    4.50
   4  -1  -1   14.33    3.82
   4   1  -1   16.97    3.84
   4   1  -1   23.57    5.30
  -4  -1   1   13.29    3.46
  -4  -1   1   11.57    4.06
  -4  -1   1   18.23    3.87
  -4   1   2  997.32   87.75
  -4   1   2  941.33   85.38
   4  -1  -2 1035.61   87.10
   4  -1  -2  851.10   85.28
   4   1  -2 1087.43   85.93
   4   1  -2  950.55   87.15
  -4  -1   2  839.83   85.17
  -4  -1   2  928.25   86.69
  -4  -1   2 1015.08   85.56
  -4   1   3   12.56    4.14
  -4   1   3   13.65    3.30
   4  -1  -3   20.79    4.58
   4  -1  -3   12.85    3.30
   4   1  -3   12.64    3.15
   4   1  -3   13.89    4.00
   4   1  -3   13.73    3.51
  -4  -1   3   18.64    3.70
  -4  -1   3   17.23    3.56
  -4   1   4    0.36    1.93
  -4   1   4    0.00    1.13
   4  -1  -4    1.85    1.99
   4  -1  -4    2.05    1.76
   4   1  -4   -0.00    0.99
   4   1  -4    3.10    1.85
  -4  -1   4   -0.00    1.09
  -4  -1   4    2.30    1.43
  -4   1   5   10.50    3.44
  -4   1   5   10.76    2.91
  -4   1   5    7.82    2.37
   4  -1  -5   12.62    3.32
   4  -1  -5    7.70    2.58
   4   1  -5   10.05    2.71
   4   1  -5   10.74    2.86
  -4  -1   5   13.70    2.95
  -4  -1   5   11.28    3.00
  -4  -1   5   11.48    2.70
  -4   1   6  429.85   42.17
  -4   1   6  485.56   41.58
  -4   1   6  456.40   40.54
   4  -1  -6  446.81   41.58
   4  -1  -6  405.45   40.73
   4   1  -6  370.85   40.31
   4   1  -6  483.65   42.37
   4   1  -6  482.09   42.11
  -4  -1   6  336.68   39.99
  -4  -1   6  530.83   41.83
  -4  -1   6  554.94   41.09
  -4   1   7   36.85    6.30
  -4   1   7   41.26    5.68
  -4   1   7   44.21    5.37
   4  -1  -7   41.63    6.13
   4  -1  -7   44.10    5.89
   4   1  -7   43.96    5.78
   4   1  -7   29.19    5.76
  -4  -1   7   41.90    5.56
  -4  -1   7   27.46    5.14
  -4  -1   7   43.14    5.39
  -4   1   8 1177.51   98.06
  -4   1   8 1153.55   95.93
  -4   1   8 1116.91   95.50
   4  -1  -8 1067.45   96.60
   4  -1  -8 1148.48   96.51
   4   1  -8 1083.42   96.13
   4   1  -8  954.10   96.75
  -4  -1   8 1077.72   96.28
  -4  -1   8 1105.51   95.89
  -4  -1   8 1050.76   95.39
  -4   1   9    0.00    1.51
  -4   1   9   -0.00    0.64
  -4   1   9   -0.00    0.58
   4  -1  -9    2.39    1.46
   4  -1  -9    0.77    1.07
   4   1  -9    0.00    0.88
   4   1  -9    0.65    1.31
  -4  -1   9    0.81    1.04
  -4  -1   9   -0.00    0.85
  -4  -1   9    0.00    0.57
  -4   1  10  501.56   42.13
   4  -1 -10  426.37   40.55
   4  -1 -10  488.79   40.95
   4   1 -10  380.59   40.26
   4   1 -10  483.75   41.69
  -4  -1  10  446.03   40.56
  -4  -1  10  438.10   39.08
  -4  -1  10  462.58   39.06
  -4   1  11  126.10   14.35
   4  -1 -11  136.83   13.67
   4  -1 -11  132.25   13.75
   4   1 -11  146.18   13.92
   4   1 -11  139.20   14.49
  -4  -1  11  148.62   13.82
   4  -1 -12  491.51   36.69
   4  -1 -12  397.99   36.15
   4  -1 -12  374.60   36.33
   4   1 -12  391.87   36.46
   4   1 -12  378.08   36.99
  -4  -1  12  401.14   36.48
   4  -1 -13   84.36    8.34
   4  -1 -13   88.57    8.48
   4  -1 -13   75.53    8.65
   4   1 -13   79.27    8.80
   4   1 -13   92.35    9.58
  -4  -1  13  101.36    9.03
   4  -1 -14    0.32    0.39
   4  -1 -14    0.00    0.38
   4  -1 -14    1.64    0.85
   4   1 -14    0.30    0.56
   4   1 -14    0.00    0.79
  -4  -1  14    0.60    0.72
   4  -1 -15   27.38    3.47
   4   1 -15   32.93    3.70
   4   1 -15   35.97    4.28
   4   1 -15   27.15    4.02
   4  -1 -16  242.87   20.59
   4   1 -16  220.87   20.48
   4   1 -16  229.66   20.93
   4   1 -16  226.81   21.47
   4   1 -17   -0.00    0.57
   4   1 -18  281.99   25.86
   4   1 -19   14.53    2.47
   4   1 -20   27.49    3.80
   4   1 -21    2.98    1.31
   4   1 -22  167.07   16.18
   4   1 -23    6.66    1.80
   4   1 -24    6.92    1.92
   4  -1 -25    9.96    2.15
   4   1 -25   16.82    2.97
   4   1 -26   49.56    6.48
   4  -1 -27   -0.00    0.63
   4   1 -27    0.17    0.87
   4  -1 -28   31.65    4.79
   4  -1 -28   32.60    4.46
   4  -1 -29    0.98    1.08
   4  -1 -30    0.87    1.14
   4  -1 -31    0.71    1.20
   4  -1 -32   25.93    4.70
   4  -1 -33    0.00    0.99
   4  -1 -34    0.53    1.30
   4  -1 -35    0.08    0.89
   4  -1 -36    5.09    2.36
   4  -1 -37   -0.00    1.55
   4  -1 -38   10.21    3.27
   4  -1 -39    0.77    1.55
   4  -1 -40    3.12    2.20
   4  -1 -41   -0.00    1.47
  -4   2   1   60.84    9.92
  -4   2   1   75.02    9.60
   4  -2  -1   63.13    9.64
   4  -2  -1   69.93    9.63
   4   2  -1   65.51    9.10
   4   2  -1   66.51   10.32
  -4  -2   1   77.81    9.30
  -4  -2   1   52.77    9.46
  -4   2   2  172.40   19.71
  -4   2   2  173.37   18.55
   4  -2  -2  168.88   19.05
   4  -2  -2  172.69   18.78
   4   2  -2  159.49   18.17
   4   2  -2  164.60   19.57
  -4  -2   2  182.28   18.30
  -4  -2   2  173.71   19.61
  -4  -2   2  169.43   18.47
  -4   2   3   20.23    4.92
  -4   2   3   16.41    3.92
   4  -2  -3   18.38    4.33
   4  -2  -3   19.47    4.56
   4   2  -3   12.23    3.48
   4   2  -3   17.32    4.67
  -4  -2   3   15.60    3.81
  -4  -2   3   21.88    4.87
  -4  -2   3   22.60    4.22
  -4   2   4 1546.94  141.37
  -4   2   4 1722.85  140.43
   4  -2  -4 1456.76  140.25
   4  -2  -4 1728.36  141.02
   4   2  -4 1416.30  139.64
   4   2  -4 1676.05  142.06
  -4  -2   4 1616.85  139.96
  -4  -2   4 1653.81  141.88
  -4   2   5   32.64    6.52
  -4   2   5   35.88    5.85
   4  -2  -5   43.91    6.65
   4  -2  -5   43.40    6.61
   4   2  -5   35.94    6.00
  -4  -2   5   53.23    6.71
  -4  -2   5   44.62    6.19
  -4   2   6    6.67    2.97
  -4   2   6   11.97    2.93
   4  -2  -6   10.54    2.89
   4  -2  -6   13.90    3.39
   4   2  -6    6.41    2.31
  -4  -2   6    6.22    2.34
  -4  -2   6    9.73    2.91
  -4  -2   6   10.18    2.58
  -4   2   7  292.74   28.43
  -4   2   7  316.78   27.37
   4  -2  -7  304.95   27.79
   4  -2  -7  238.15   27.18
   4   2  -7  256.09   27.12
   4   2  -7  239.94   27.95
  -4  -2   7  298.10   27.43
  -4  -2   7  315.56   28.06
  -4  -2   7  293.66   27.05
  -4   2   8  675.71   62.54
  -4   2   8  687.60   61.11
   4  -2  -8  646.90   61.54
   4  -2  -8  676.28   61.92
   4   2  -8  662.76   61.65
   4   2  -8  699.56   62.98
  -4  -2   8  701.93   61.67
  -4  -2   8  707.76   61.92
  -4  -2   8  698.44   61.25
  -4   2   9  167.19   18.12
  -4   2   9  186.45   17.20
  -4   2   9  170.45   16.64
   4  -2  -9  174.14   17.48
   4  -2  -9  152.72   17.38
   4   2  -9  159.25   17.46
   4   2  -9  203.19   19.09
  -4  -2   9  176.05   17.51
  -4  -2   9  181.48   17.54
  -4  -2   9  165.64   16.73
  -4   2  10   55.55    7.71
  -4   2  10   58.22    6.21
  -4   2  10   60.94    6.09
   4  -2 -10   58.98    7.16
   4  -2 -10   62.02    7.55
   4   2 -10   48.78    7.11
   4   2 -10   48.80    7.62
  -4  -2  10   60.41    7.28
  -4  -2  10   57.66    6.93
  -4  -2  10   54.55    6.43
  -4   2  11   50.54    7.12
   4  -2 -11   48.11    6.44
   4  -2 -11   60.20    7.16
   4   2 -11   59.75    7.16
   4   2 -11   51.61    7.41
  -4  -2  11   51.21    6.70
  -4  -2  11   51.62    6.02
  -4  -2  11   55.97    5.87
  -4   2  12    0.73    1.07
   4  -2 -12    0.00    1.12
   4  -2 -12    0.00    1.17
   4   2 -12    0.39    0.82
   4   2 -12    0.95    1.39
  -4  -2  12    0.00    0.98
  -4  -2  12    1.03    0.49
  -4  -2  12    1.11    0.47
  -4   2  13   15.39    3.08
   4  -2 -13   19.86    2.99
   4  -2 -13   11.11    2.70
   4   2 -13   14.59    3.04
   4   2 -13   19.30    3.79
  -4  -2  13   16.00    2.98
  -4   2  14  684.59   61.24
   4  -2 -14  682.29   60.59
   4  -2 -14  680.89   61.29
   4   2 -14  731.20   61.64
   4   2 -14  612.30   61.81
  -4  -2  14  730.91   61.30
  -4   2  15   39.64    5.32
   4  -2 -15   49.72    5.10
   4  -2 -15   40.64    5.53
   4   2 -15   50.59    5.99
   4   2 -15   37.50    5.97
  -4  -2  15   45.33    5.60
  -4   2  16   12.36    2.27
   4  -2 -16   16.40    2.15
   4  -2 -16   11.98    2.50
   4   2 -16   17.06    2.96
   4   2 -16   16.56    3.43
  -4  -2  16   18.28    2.86
   4  -2 -17    1.66    0.48
   4  -2 -17    1.20    1.03
   4   2 -17    0.00    0.79
   4   2 -17    1.47    1.17
  -4  -2  17    0.87    0.92
   4  -2 -18  106.86   10.97
   4   2 -18   98.16   10.99
   4   2 -18  108.57   12.06
  -4  -2  18  118.29   11.00
   4  -2 -19   92.22    9.84
   4   2 -19  103.17   10.19
   4   2 -19   95.64   10.97
  -4  -2  19   93.56    9.66
   4  -2 -20   47.92    5.07
   4   2 -20   33.95    4.69
   4   2 -20   32.44    5.37
  -4  -2  20   33.90    4.32
   4  -2 -21    1.19    0.91
   4   2 -21    2.54    1.19
   4   2 -21    1.12    1.15
   4  -2 -22    8.49    1.99
   4   2 -22    6.65    2.21
   4  -2 -23    0.00    0.87
   4   2 -23    0.70    0.96
   4  -2 -24   97.34   10.58
   4   2 -24   99.11   11.55
   4   2 -25   25.57    4.75
   4   2 -26   43.08    6.61
   4  -2 -27    0.67    1.19
   4  -2 -28   23.40    4.25
   4  -2 -29   10.78    3.03
   4  -2 -30   46.62    6.79
   4  -2 -31   -0.00    0.85
   4  -2 -32   -1.17    1.42
   4  -2 -33    1.72    1.62
   4  -2 -34    3.37    2.01
   4  -2 -35   -0.00    1.27
   4  -2 -36    6.01    2.50
   4  -2 -37    1.33    1.56
   4  -2 -38    1.02    1.63
   4  -2 -39    2.02    1.92
   4  -2 -40    9.87    3.39
   4  -2 -41    0.43    1.40
  -4   3   1   35.40    7.26
  -4   3   1   50.85    7.36
   4  -3  -1   47.06    7.33
   4  -3  -1   32.32    6.57
   4   3  -1   18.56    5.05
   4   3  -1   45.35    7.98
  -4  -3   1   29.47    5.78
  -4  -3   1   38.51    7.41
  -4   3   2  307.52   32.55
  -4   3   2  327.52   31.68
   4  -3  -2  318.86   31.78
   4  -3  -2  279.36   31.55
   4   3  -2  297.27   31.21
   4   3  -2  359.74   33.78
  -4  -3   2  314.85   31.14
  -4  -3   2  342.11   33.14
  -4   3   3    6.81    3.35
  -4   3   3   10.99    3.22
   4  -3  -3    8.18    3.08
   4  -3  -3    9.03    3.24
   4   3  -3   13.81    3.70
   4   3  -3   13.14    4.26
  -4  -3   3    7.99    2.95
  -4  -3   3    8.23    3.43
  -4   3   4   21.34    4.91
  -4   3   4   17.62    4.00
   4  -3  -4   15.48    3.79
   4  -3  -4   12.35    4.07
   4   3  -4   12.07    3.59
   4   3  -4   11.46    3.92
  -4  -3   4    9.29    3.18
  -4  -3   4   15.87    4.17
  -4   3   5   22.13    5.45
  -4   3   5   30.65    5.46
   4  -3  -5   25.59    5.17
   4  -3  -5   40.08    6.50
   4   3  -5   22.76    4.93
   4   3  -5   24.40    5.67
  -4  -3   5   35.46    5.60
  -4   3   6   59.07    8.84
  -4   3   6   56.50    8.08
   4  -3  -6   60.33    8.30
   4  -3  -6   59.85    8.54
   4   3  -6   49.01    7.91
  -4  -3   6   62.92    8.28
  -4   3   7  439.30   41.95
  -4   3   7  396.12   40.56
   4  -3  -7  452.48   41.18
   4  -3  -7  474.57   41.92
   4   3  -7  428.18   41.25
  -4  -3   7  429.69   40.87
  -4  -3   7  442.83   41.78
  -4   3   8   79.34   10.81
  -4   3   8   86.06   10.17
   4  -3  -8   90.80   10.52
   4  -3  -8   84.23   10.72
   4   3  -8   69.91   10.12
  -4  -3   8   88.43   10.39
  -4  -3   8   87.61   10.89
  -4   3   9    3.26    1.97
  -4   3   9    0.00    0.96
   4  -3  -9    0.23    1.13
   4  -3  -9   -0.00    1.19
   4   3  -9   -0.00    1.39
   4   3  -9   -0.00    1.51
  -4  -3   9   -0.00    1.34
  -4  -3   9   -0.00    1.27
  -4   3  10  193.35   18.51
  -4   3  10  173.05   16.73
   4  -3 -10  187.99   17.71
   4  -3 -10  147.88   17.54
   4   3 -10  146.15   17.45
   4   3 -10  133.42   17.83
  -4  -3  10  176.31   17.63
  -4  -3  10  180.31   17.92
  -4   3  11  311.95   30.39
  -4   3  11  315.09   28.73
   4  -3 -11  284.25   29.53
   4  -3 -11  326.83   30.60
   4   3 -11  322.96   30.52
   4   3 -11  309.23   31.18
  -4  -3  11  305.42   29.91
  -4  -3  11  326.63   30.02
  -4   3  12  267.52   27.37
  -4   3  12  297.22   25.47
   4  -3 -12  271.93   26.87
   4  -3 -12  290.32   27.78
   4   3 -12  266.82   27.49
   4   3 -12  290.76   28.60
  -4  -3  12  262.79   27.04
  -4  -3  12  285.36   26.80
  -4   3  13   78.03   10.31
   4  -3 -13   87.70   10.11
   4  -3 -13   95.96   10.96
   4   3 -13   94.27   10.91
   4   3 -13   69.02   10.68
  -4  -3  13  100.29   10.75
  -4  -3  13   93.15    9.69
  -4  -3  13   92.73    9.44
  -4   3  14    5.72    2.10
   4  -3 -14    7.08    2.03
   4  -3 -14    0.33    1.27
   4   3 -14    3.61    1.94
   4   3 -14    1.20    1.61
  -4  -3  14    5.97    2.07
  -4  -3  14    4.62    1.30
  -4  -3  14    2.53    0.96
  -4   3  15   40.31    5.65
   4  -3 -15   34.76    5.04
   4  -3 -15   26.30    5.22
   4   3 -15   37.54    5.81
   4   3 -15   37.98    6.44
  -4  -3  15   42.30    5.77
  -4  -3  15   36.63    3.72
  -4  -3  15   37.72    3.72
  -4   3  16  237.66   22.28
   4  -3 -16  220.25   21.62
   4  -3 -16  233.04   22.73
   4   3 -16  219.23   22.66
   4   3 -16  238.32   23.83
  -4  -3  16  224.21   22.34
  -4   3  17   17.02    3.03
   4  -3 -17   12.01    2.46
   4  -3 -17   14.61    3.23
   4   3 -17   18.16    3.61
   4   3 -17    7.01    2.83
  -4  -3  17   12.32    2.84
  -4   3  18   47.44    6.04
   4  -3 -18   41.36    5.47
   4  -3 -18   59.91    7.09
   4   3 -18   46.85    6.66
   4   3 -18   43.04    7.17
  -4  -3  18   55.83    6.82
  -4   3  19    4.63    1.50
   4  -3 -19    3.89    1.25
   4  -3 -19    6.58    2.17
   4   3 -19    5.64    2.05
   4   3 -19    3.46    2.01
  -4  -3  19    4.62    1.74
  -4   3  20   13.66    2.41
   4  -3 -20   13.24    2.15
   4  -3 -20   10.96    2.80
   4   3 -20   10.73    2.88
   4   3 -20   13.67    3.68
  -4  -3  20    8.74    2.47
   4  -3 -21   40.46    5.85
   4   3 -21   42.34    6.06
   4   3 -21   32.37    6.23
   4  -3 -22   63.15    7.71
   4   3 -22   57.94    7.78
   4   3 -22   48.11    8.09
   4   3 -23   35.46    6.43
   4   3 -24    0.83    1.34
   4  -3 -26   68.52    8.81
   4  -3 -27    6.20    2.30
   4  -3 -28   41.22    6.46
   4  -3 -29    3.51    1.95
   4  -3 -30    4.52    2.22
   4  -3 -31    8.05    2.73
   4  -3 -32   25.77    5.11
   4  -3 -33    4.24    2.12
   4  -3 -34   -0.00    0.91
   4  -3 -35    0.00    0.92
   4  -3 -36    0.92    1.76
   4  -3 -37    0.61    1.19
   4  -3 -38    0.64    1.62
   4  -3 -39    1.17    1.81
   4  -3 -40   -0.00    1.30
   4  -3 -41    1.48    1.73
  -4   4   1   57.43    9.74
  -4   4   1   63.97    9.46
   4  -4  -1   60.86    9.24
   4  -4  -1   55.40    9.34
   4   4  -1   54.47    8.93
   4   4  -1   68.97   10.79
  -4  -4   1   59.00    8.78
  -4  -4   1   38.53    8.86
  -4   4   2  130.44   17.53
  -4   4   2  141.12   17.24
   4  -4  -2  145.83   17.22
   4  -4  -2  153.97   18.10
   4   4  -2  147.90   17.33
   4   4  -2  154.81   18.85
  -4  -4   2  179.86   17.66
  -4  -4   2  124.75   17.63
  -4   4   3   70.71   10.33
  -4   4   3   36.15    7.79
   4  -4  -3   64.80    9.24
   4  -4  -3   72.65   10.19
   4   4  -3   78.32   10.04
   4   4  -3   65.11   10.47
  -4  -4   3   57.68    8.69
  -4  -4   3   51.38    9.36
  -4   4   4  224.45   27.41
  -4   4   4  306.07   28.21
   4  -4  -4  255.88   27.19
   4  -4  -4  266.87   28.07
   4   4  -4  249.06   27.30
   4   4  -4  324.21   30.09
  -4  -4   4  277.30   27.26
  -4  -4   4  242.54   28.03
  -4   4   5    3.29    3.01
  -4   4   5    4.94    2.52
   4  -4  -5    6.56    2.84
   4  -4  -5    5.31    3.22
   4   4  -5    4.23    2.46
   4   4  -5    5.74    3.09
  -4  -4   5   11.16    3.26
  -4  -4   5    7.67    3.48
  -4   4   6   76.75   11.07
  -4   4   6   89.18   11.13
   4  -4  -6   90.67   11.00
   4  -4  -6   76.42   11.05
   4   4  -6   76.89   10.78
   4   4  -6   90.44   12.42
  -4  -4   6   63.91    9.86
  -4   4   7    3.51    2.46
  -4   4   7    7.25    2.80
   4  -4  -7    5.45    2.56
   4  -4  -7    7.73    3.00
   4   4  -7    4.50    2.78
   4   4  -7    4.63    2.82
  -4  -4   7    5.42    2.43
  -4   4   8   96.73   11.93
  -4   4   8   87.80   11.01
   4  -4  -8   96.95   11.45
   4  -4  -8   80.98   11.41
   4   4  -8   64.63   10.57
  -4  -4   8  104.35   11.60
  -4  -4   8   80.95   11.55
  -4   4   9  271.51   26.65
  -4   4   9  237.57   25.24
   4  -4  -9  259.70   25.86
   4  -4  -9  244.78   26.43
   4   4  -9  236.68   26.05
  -4  -4   9  280.47   26.16
  -4  -4   9  255.16   26.60
  -4   4  10  170.63   21.17
  -4   4  10  184.38   20.50
   4  -4 -10  222.95   21.60
   4  -4 -10  209.59   22.18
   4   4 -10  214.63   22.06
  -4  -4  10  242.83   22.04
  -4  -4  10  197.17   21.87
  -4   4  11   40.13    6.24
  -4   4  11   22.04    4.32
   4  -4 -11   30.18    5.19
   4  -4 -11   16.99    4.56
   4   4 -11   23.17    5.07
   4   4 -11   37.57    6.76
  -4  -4  11   24.91    4.85
  -4  -4  11   21.43    4.83
  -4   4  12   46.38    7.03
  -4   4  12   38.73    5.75
   4  -4 -12   38.10    6.30
   4  -4 -12   34.09    6.59
   4   4 -12   35.53    6.69
   4   4 -12   49.43    8.05
  -4  -4  12   41.57    6.59
  -4  -4  12   60.20    7.70
  -4   4  13  105.56   11.79
  -4   4  13   95.45   10.12
   4  -4 -13  103.94   11.38
   4  -4 -13   82.46   11.40
   4   4 -13   91.00   11.65
   4   4 -13   76.49   11.81
  -4  -4  13   83.89   11.02
  -4  -4  13   84.66   10.93
  -4   4  14  241.06   25.06
  -4   4  14  249.05   23.18
   4  -4 -14  247.80   24.74
   4  -4 -14  243.35   25.61
   4   4 -14  232.11   25.40
   4   4 -14  273.61   27.07
  -4  -4  14  256.77   25.28
  -4  -4  14  252.54   24.61
  -4   4  15   82.87   10.67
  -4   4  15   91.93    8.20
   4  -4 -15   90.99   10.52
   4  -4 -15   88.17   11.36
   4   4 -15   82.47   11.08
   4   4 -15   78.72   11.74
  -4  -4  15   74.51   10.46
  -4  -4  15   83.41   10.00
  -4   4  16   26.96    4.77
   4  -4 -16   21.35    4.11
   4  -4 -16   22.86    4.83
   4   4 -16   19.31    4.53
   4   4 -16   14.79    4.46
  -4  -4  16   25.83    4.74
  -4  -4  16   22.25    3.78
  -4   4  17    5.25    2.01
   4  -4 -17    1.85    1.46
   4  -4 -17    7.51    2.79
   4   4 -17    1.06    1.72
   4   4 -17    3.28    2.10
  -4  -4  17    2.51    1.78
  -4  -4  17    3.30    1.23
  -4   4  18   82.03   10.81
   4  -4 -18   99.02   10.86
   4  -4 -18   84.44   11.49
   4   4 -18   92.26   11.73
   4   4 -18   88.91   12.61
  -4  -4  18   99.56   11.62
  -4  -4  18   97.14    9.26
  -4  -4  18   96.83    9.31
  -4   4  19   56.10    7.99
   4  -4 -19   65.47    7.94
   4  -4 -19   61.99    8.92
   4   4 -19   68.35    9.14
   4   4 -19   68.02   10.13
  -4  -4  19   66.18    8.74
  -4   4  20   37.30    6.23
   4  -4 -20   47.70    6.32
   4  -4 -20   56.71    7.88
   4   4 -20   50.84    7.64
   4   4 -20   45.51    8.15
  -4  -4  20   57.01    7.50
   4   4 -21   14.32    3.92
   4   4 -21   16.09    4.49
   4   4 -22    2.72    2.03
   4   4 -22    1.79    1.93
   4  -4 -24   63.83    8.99
   4  -4 -25   35.20    6.18
   4  -4 -26   60.51    8.72
   4  -4 -27    1.02    1.52
   4  -4 -28   20.73    4.69
   4  -4 -29    8.06    2.99
   4  -4 -30    8.06    3.01
   4  -4 -31    5.09    2.38
   4  -4 -32    0.35    1.37
   4  -4 -33    1.87    1.92
   4  -4 -34    5.25    2.55
   4  -4 -35    1.02    1.59
   4  -4 -36    1.02    1.52
   4  -4 -37    0.95    1.80
   4  -4 -38   -0.00    1.21
   4  -4 -39    3.56    2.26
   4  -4 -40    3.73    2.56
   4  -4 -41    2.59    2.10
   4  -4 -42    1.05    1.71
  -4   5   1   77.92   11.95
  -4   5   1   62.86   10.74
   4  -5  -1   71.28   10.92
   4  -5  -1   59.16   10.93
   4   5  -1   99.46   12.44
   4   5  -1  105.98   14.06
  -4  -5   1   74.56   10.71
  -4  -5   1   70.03   11.93
  -4   5   2  299.61   31.11
  -4   5   2  317.89   30.89
   4  -5  -2  279.97   29.76
   4  -5  -2  265.33   30.38
   4   5  -2  277.99   30.03
   4   5  -2  321.35   32.49
  -4  -5   2  262.42   29.08
  -4  -5   2  272.90   31.11
  -4   5   3  188.29   20.23
  -4   5   3  149.10   18.66
   4  -5  -3  184.73   19.24
   4  -5  -3  167.57   19.64
   4   5  -3  127.82   17.97
   4   5  -3  147.33   19.76
  -4  -5   3  163.40   18.41
  -4  -5   3  147.09   19.50
  -4   5   4   29.43    6.30
  -4   5   4   32.97    6.50
   4  -5  -4   28.02    5.82
   4  -5  -4   22.83    5.82
   4   5  -4   12.50    4.55
   4   5  -4   20.81    5.91
  -4  -5   4   26.66    5.54
  -4  -5   4   18.38    5.71
  -4   5   5   33.91    7.34
  -4   5   5   52.73    8.20
   4  -5  -5   32.27    6.64
   4  -5  -5   52.10    8.61
   4   5  -5   37.67    7.25
   4   5  -5   31.24    7.51
  -4  -5   5   37.45    6.85
  -4  -5   5   35.58    7.67
  -4   5   6   91.53   11.94
  -4   5   6   77.24   10.89
   4  -5  -6   66.87   10.28
   4  -5  -6   72.19   11.18
   4   5  -6   62.16   10.40
   4   5  -6   90.78   12.66
  -4  -5   6   77.70   10.65
  -4  -5   6   67.39   11.28
  -4   5   7  199.44   22.93
  -4   5   7  228.45   23.04
   4  -5  -7  182.59   21.94
   4  -5  -7  193.83   23.06
   4   5  -7  221.07   23.34
   4   5  -7  200.20   23.93
  -4  -5   7  248.87   23.19
  -4  -5   7  182.46   23.05
  -4   5   8   27.99    6.12
  -4   5   8   36.07    6.49
   4  -5  -8   30.44    6.09
   4  -5  -8   28.69    6.36
   4   5  -8   30.25    6.42
   4   5  -8   27.88    6.88
  -4  -5   8   36.64    6.45
  -4   5   9   27.85    5.76
  -4   5   9   26.92    5.45
   4  -5  -9   27.88    5.48
   4  -5  -9   14.75    4.92
   4   5  -9   24.00    5.63
   4   5  -9   20.28    5.80
  -4  -5   9   22.85    5.10
  -4   5  10   28.95    5.81
  -4   5  10   26.43    5.14
   4  -5 -10   26.54    5.33
   4  -5 -10   16.80    4.84
   4   5 -10   16.22    4.76
  -4  -5  10   21.82    4.89
  -4  -5  10   20.65    5.33
  -4   5  11  260.05   26.65
  -4   5  11  224.16   25.12
   4  -5 -11  258.83   26.14
   4  -5 -11  236.51   26.78
   4   5 -11  236.43   26.52
  -4  -5  11  272.91   26.53
  -4  -5  11  283.43   27.62
  -4   5  12  268.39   27.39
  -4   5  12  254.70   26.09
   4  -5 -12  277.26   27.07
   4  -5 -12  267.78   28.08
   4   5 -12  235.55   27.22
  -4  -5  12  266.31   27.10
  -4  -5  12  262.57   27.69
  -4   5  13   47.34    7.73
   4  -5 -13   42.44    7.15
   4  -5 -13   50.99    8.35
   4   5 -13   47.14    8.08
   4   5 -13   41.81    8.40
  -4  -5  13   44.31    7.41
  -4  -5  13   43.15    7.54
  -4   5  14   17.84    4.45
   4  -5 -14   19.72    4.42
   4  -5 -14   10.37    3.86
   4   5 -14   23.80    5.23
   4   5 -14   13.43    4.67
  -4  -5  14   16.85    4.17
  -4  -5  14   10.36    3.39
  -4   5  15  114.16   12.86
   4  -5 -15  106.43   12.21
   4  -5 -15   87.94   12.48
   4   5 -15  105.81   13.15
   4   5 -15   78.72   12.89
  -4  -5  15   84.09   11.86
  -4  -5  15   89.11   11.75
  -4   5  16  120.00   14.22
   4  -5 -16  120.61   13.81
   4  -5 -16  114.12   14.70
   4   5 -16  136.14   15.32
   4   5 -16  125.90   16.11
  -4  -5  16  107.02   13.84
  -4  -5  16  101.86   13.28
  -4   5  17   91.40   11.26
   4  -5 -17   92.19   10.86
   4  -5 -17   61.25   10.66
   4   5 -17   94.02   11.94
   4   5 -17   88.73   12.88
  -4  -5  17   82.18   11.07
  -4  -5  17   74.37   10.12
  -4   5  18  118.42   13.71
   4  -5 -18  104.34   12.84
   4   5 -18  102.97   13.85
   4   5 -18  103.48   15.02
  -4  -5  18  113.92   13.75
  -4  -5  18  116.94   12.80
  -4   5  19    0.00    1.27
   4  -5 -19    1.07    1.30
   4   5 -19    1.17    2.06
   4   5 -19    1.37    2.10
  -4  -5  19   -0.00    1.45
  -4  -5  19    1.74    1.26
  -4   5  20    0.00    1.29
   4   5 -20    2.16    2.12
   4   5 -20    0.00    1.84
  -4  -5  20    3.08    2.19
  -4  -5  20    0.00    0.89
   4  -5 -21   17.33    4.57
   4   5 -21   11.93    4.07
  -4  -5  21   23.90    3.24
   4  -5 -22   76.61   11.22
   4   5 -22   91.68   11.99
  -4  -5  22   82.02    7.84
   4  -5 -23    7.59    3.10
   4  -5 -24    3.76    2.38
   4  -5 -25    1.61    1.82
   4  -5 -26   10.61    3.72
   4  -5 -27   22.77    5.32
   4  -5 -28   16.72    4.59
   4  -5 -29   10.22    3.64
   4  -5 -30   -0.00    1.88
   4  -5 -31    9.61    3.73
   4  -5 -32    5.14    2.60
   4  -5 -33    7.65    3.35
   4  -5 -34    0.80    1.71
   4  -5 -35   -0.00    1.33
   4  -5 -36   -0.00    1.28
   4  -5 -37    2.06    2.35
   4  -5 -38   -0.00    1.54
   4  -5 -39   -0.00    1.60
   4  -5 -40    1.91    2.02
   4  -5 -41    1.56    1.90
  -4   6   1   28.73    7.55
  -4   6   1   48.02    8.86
   4  -6  -1   38.58    7.83
   4  -6  -1   40.27    8.51
   4   6  -1   50.49    9.00
   4   6  -1   31.73    8.19
  -4  -6   1   52.01    8.44
  -4  -6   1   59.25   10.49
  -4   6   2   92.30   12.71
  -4   6   2   73.93   11.37
   4  -6  -2   62.67   10.39
   4  -6  -2   63.75   11.17
   4   6  -2   55.84   10.27
   4   6  -2   65.84   11.79
  -4  -6   2   74.43   10.69
  -4  -6   2   53.54   10.97
  -4   6   3   83.85   12.63
  -4   6   3   76.69   11.83
   4  -6  -3   72.17   11.27
   4  -6  -3   83.43   12.69
   4   6  -3   72.48   11.60
   4   6  -3   76.69   12.84
  -4  -6   3   83.18   11.48
  -4  -6   3   64.92   12.06
  -4   6   4  125.45   17.05
  -4   6   4  147.66   17.61
   4  -6  -4  137.23   16.73
   4  -6  -4  131.09   17.44
   4   6  -4   92.56   15.54
   4   6  -4  160.00   19.31
  -4  -6   4  143.81   16.67
  -4  -6   4  135.61   18.21
  -4   6   5   73.68   12.22
  -4   6   5  111.51   13.80
   4  -6  -5   87.11   12.28
   4  -6  -5   81.06   12.76
   4   6  -5   96.16   13.24
   4   6  -5   93.78   14.08
  -4  -6   5   79.49   11.81
  -4  -6   5   74.32   12.85
  -4   6   6   38.46    7.47
  -4   6   6   36.23    7.17
   4  -6  -6   36.55    6.96
   4  -6  -6   44.14    8.49
   4   6  -6   23.41    6.17
   4   6  -6   39.21    8.29
  -4  -6   6   29.13    6.21
  -4  -6   6   17.03    5.89
  -4   6   7    3.17    2.56
   4  -6  -7   -0.00    1.34
   4  -6  -7   -3.39    2.98
   4   6  -7   -0.00    1.56
   4   6  -7    1.15    2.62
  -4  -6   7    0.00    1.81
  -4  -6   7   -0.00    1.51
  -4   6   8  261.00   28.66
   4  -6  -8  258.97   27.92
   4  -6  -8  249.61   29.05
   4   6  -8  245.36   28.40
   4   6  -8  275.84   30.37
  -4  -6   8  275.20   28.19
  -4  -6   8  285.32   30.16
  -4   6   9  354.33   33.01
   4  -6  -9  365.44   32.41
   4  -6  -9  274.36   32.17
   4   6  -9  335.05   32.90
   4   6  -9  223.23   31.69
  -4  -6   9  290.16   31.23
  -4   6  10    2.98    2.39
   4  -6 -10    4.28    2.47
   4  -6 -10    7.85    3.87
   4   6 -10    2.82    2.46
   4   6 -10    6.52    3.74
  -4  -6  10    0.88    1.88
  -4   6  11   -0.00    1.20
   4  -6 -11    2.45    2.24
   4  -6 -11   -0.00    1.93
   4   6 -11    2.15    2.12
   4   6 -11   -0.00    1.34
  -4  -6  11    1.46    1.62
  -4  -6  11    4.93    2.52
  -4   6  12    2.18    2.07
   4  -6 -12    3.85    2.19
   4  -6 -12    0.43    1.64
   4   6 -12    1.86    2.40
   4   6 -12    4.16    2.92
  -4  -6  12    3.25    2.21
  -4  -6  12    2.86    2.32
  -4   6  13  102.95   13.88
   4  -6 -13   98.31   13.26
   4  -6 -13   97.76   14.35
   4   6 -13  114.41   14.82
  -4  -6  13   94.18   13.29
  -4  -6  13  134.96   15.57
  -4   6  14   86.36   12.49
   4  -6 -14   89.67   12.12
   4  -6 -14   85.62   13.10
   4   6 -14   91.16   13.09
  -4  -6  14   96.66   12.65
  -4  -6  14   98.71   13.29
  -4   6  15   67.72   10.66
   4  -6 -15   69.77   10.27
   4   6 -15   70.55   11.16
  -4  -6  15   79.99   11.07
  -4  -6  15   77.31   11.12
  -4   6  16   22.95    5.55
   4  -6 -16   36.11    6.29
   4   6 -16   29.79    6.61
   4   6 -16   19.64    6.47
  -4  -6  16   34.72    6.66
  -4  -6  16   31.02    6.33
  -4   6  17    6.39    2.83
   4  -6 -17    4.41    2.34
   4   6 -17    0.71    1.71
   4   6 -17    0.00    1.72
  -4  -6  17    3.28    2.64
  -4  -6  17    2.76    2.30
  -4   6  18   51.48    8.54
   4  -6 -18   48.81    7.88
   4   6 -18   43.30    8.32
  -4  -6  18   53.48    8.63
  -4   6  19   54.20    8.84
   4  -6 -19   61.60    8.77
   4  -6 -19   43.84    8.75
   4   6 -19   77.95   10.77
  -4  -6  19   48.40    8.49
  -4   6  20   27.85    5.72
   4  -6 -20   24.58    5.92
   4   6 -20   18.17    5.33
   4  -6 -21   23.58    5.67
   4   6 -21   16.46    5.04
   4  -6 -22    0.00    1.57
   4   6 -22    1.52    1.95
   4  -6 -23    6.36    3.01
   4  -6 -24    3.78    2.61
   4  -6 -25   30.35    6.58
   4  -6 -26   13.29    4.35
   4  -6 -27    0.37    1.84
   4  -6 -28    5.68    3.15
   4  -6 -29   14.65    4.56
   4  -6 -30    3.89    2.61
   4  -6 -31    7.97    3.46
   4  -6 -32    0.04    1.69
   4  -6 -33    1.10    1.80
   4  -6 -34    0.00    1.71
   4  -6 -35   10.63    4.01
   4  -6 -36    3.97    2.67
   4  -6 -37   -0.00    1.43
   4  -6 -38    0.34    1.82
   4  -6 -39    3.77    2.47
   4  -6 -40    0.38    1.60
  -4   7   1  263.51   29.48
  -4   7   1  201.18   27.56
   4  -7  -1  321.97   29.57
   4  -7  -1  238.97   29.16
   4   7  -1  230.29   28.25
   4   7  -1  288.17   31.10
  -4  -7   1  250.63   30.22
  -4   7   2   33.71    7.81
  -4   7   2   36.03    7.91
   4  -7  -2   30.48    7.18
   4  -7  -2   41.62    8.68
   4   7  -2   50.40    9.20
   4   7  -2   23.53    7.22
  -4  -7   2   28.16    6.66
  -4  -7   2   35.81    8.54
  -4   7   3   63.27   12.28
   4  -7  -3   95.75   13.11
   4  -7  -3   86.01   13.76
   4   7  -3   85.96   13.47
   4   7  -3   74.29   13.38
  -4  -7   3   98.18   13.00
  -4  -7   3   91.62   14.68
  -4   7   4   16.36    5.33
   4  -7  -4   23.06    5.74
   4  -7  -4   13.53    5.48
   4   7  -4   12.86    4.75
   4   7  -4   21.56    6.47
  -4  -7   4   16.39    4.85
  -4  -7   4   11.14    4.92
  -4   7   5  146.76   18.76
   4  -7  -5  134.01   17.48
   4  -7  -5  149.98   19.55
   4   7  -5  128.97   18.05
   4   7  -5  127.32   18.98
  -4  -7   5  156.71   18.04
  -4  -7   5  127.85   19.07
  -4   7   6  195.20   21.61
   4  -7  -6  165.25   19.84
   4  -7  -6  157.46   20.95
   4   7  -6  155.52   20.27
   4   7  -6  178.51   22.36
  -4  -7   6  149.95   19.32
  -4  -7   6  149.23   21.12
  -4   7   7  367.31   41.00
   4  -7  -7  473.79   41.73
   4  -7  -7  366.71   41.74
   4   7  -7  416.45   41.91
   4   7  -7  406.75   43.23
  -4  -7   7  406.31   40.73
  -4  -7   7  374.61   42.47
  -4   7   8    0.00    1.86
   4  -7  -8    0.12    1.84
   4  -7  -8    0.52    2.47
   4   7  -8    1.07    2.28
   4   7  -8   -0.00    2.34
  -4  -7   8    2.16    2.07
  -4  -7   8   -0.00    1.72
  -4   7   9   11.24    4.33
   4  -7  -9   16.46    4.68
   4  -7  -9   19.53    5.96
   4   7  -9   18.43    5.58
   4   7  -9   12.84    5.13
  -4  -7   9   12.52    4.39
  -4  -7   9    7.35    4.29
  -4   7  10    6.82    3.44
   4  -7 -10   12.10    3.89
   4  -7 -10    4.80    3.67
   4   7 -10    6.73    3.83
   4   7 -10    4.54    3.37
  -4  -7  10    2.96    2.56
  -4  -7  10   15.72    5.45
  -4   7  11  144.83   17.86
   4  -7 -11  107.39   15.86
   4  -7 -11  120.91   17.66
   4   7 -11  160.91   18.79
   4   7 -11  118.39   18.31
  -4  -7  11  159.17   17.78
  -4   7  12   15.60    5.27
   4  -7 -12   19.53    5.48
   4   7 -12   28.08    6.77
   4   7 -12   21.29    6.31
  -4  -7  12   28.83    6.26
  -4   7  13   42.16    8.20
   4  -7 -13   30.15    6.72
   4   7 -13   33.03    7.54
   4   7 -13   33.19    8.15
  -4  -7  13   44.77    7.99
  -4  -7  13   33.80    7.76
  -4   7  14    5.50    2.97
   4  -7 -14    5.40    2.78
   4   7 -14   11.01    4.29
   4   7 -14    4.04    3.49
  -4  -7  14    0.00    2.19
  -4  -7  14    4.66    2.89
  -4   7  15   50.36    9.23
   4  -7 -15   58.07    9.25
   4   7 -15   41.52    8.93
   4   7 -15   57.62   10.98
  -4  -7  15   60.03    9.61
  -4   7  16    2.08    2.73
   4  -7 -16   -0.00    1.43
   4  -7 -16    4.75    3.10
   4   7 -16    2.35    2.69
  -4  -7  16    0.92    1.91
  -4   7  17   27.92    6.38
   4  -7 -17   18.14    4.81
   4  -7 -17   14.66    5.36
   4   7 -17   17.95    5.41
  -4  -7  17   15.36    4.91
  -4   7  18   -0.00    1.47
   4  -7 -18    1.46    1.94
   4  -7 -18   -0.00    1.54
   4   7 -18    3.40    2.96
  -4  -7  18    0.93    1.92
  -4   7  19    0.69    2.27
   4  -7 -19    3.80    2.87
   4   7 -19    1.88    2.66
  -4  -7  19   -0.00    1.70
  -4   7  20    1.35    1.80
   4  -7 -20   -0.00    1.82
   4   7 -20   -0.00    1.78
   4  -7 -21   35.86    8.26
   4   7 -21   70.69   10.74
   4  -7 -22   16.72    5.31
   4   7 -22   23.64    6.22
   4  -7 -23   38.05    8.14
   4  -7 -24    0.00    2.28
   4  -7 -25    3.55    2.75
   4  -7 -26    0.47    2.39
   4  -7 -27   20.75    5.88
   4  -7 -28    6.10    3.38
   4  -7 -29    4.22    2.75
   4  -7 -30    0.00    2.38
   4  -7 -31    4.64    3.19
   4  -7 -32    4.88    3.06
   4  -7 -33   20.26    5.83
   4  -7 -34    1.03    1.79
   4  -7 -35    1.91    2.40
   4  -7 -36    0.00    1.96
   4  -7 -37    4.36    2.79
   4  -7 -38    1.25    2.16
  -4   8   1   12.23    5.29
   4  -8  -1   12.50    5.19
   4   8  -1   15.82    5.64
   4   8  -1   13.07    5.66
  -4  -8   1    9.45    4.91
  -4   8   2   40.45    8.95
   4  -8  -2   39.89    8.92
   4   8  -2   33.97    8.05
   4   8  -2   30.05    8.32
  -4  -8   2   21.00    7.36
  -4   8   3  137.05   18.02
   4  -8  -3  111.66   17.45
   4   8  -3  115.90   17.00
   4   8  -3  147.49   19.62
  -4  -8   3   91.57   16.89
  -4   8   4   23.96    6.61
   4  -8  -4   30.03    7.64
   4   8  -4   16.35    5.48
   4   8  -4   18.14    6.43
  -4  -8   4   12.69    5.48
  -4   8   5   44.76    9.62
   4  -8  -5   57.22   11.19
   4   8  -5   60.90   10.75
   4   8  -5   41.25   10.08
  -4  -8   5   54.99   11.38
  -4   8   6   22.28    6.32
   4  -8  -6   18.40    6.26
   4   8  -6   20.39    6.51
   4   8  -6   27.11    7.83
  -4  -8   6   38.50    8.98
  -4   8   7    2.57    2.87
   4  -8  -7    1.32    2.59
   4   8  -7    1.34    2.83
   4   8  -7    2.39    3.32
  -4  -8   7    3.30    3.14
  -4   8   8   23.96    6.64
   4  -8  -8   27.30    7.71
   4   8  -8   33.28    7.84
   4   8  -8   36.22    8.95
  -4  -8   8   20.89    6.96
  -4   8   9  337.72   35.35
   4   8  -9  320.70   35.32
   4   8  -9  310.30   36.49
  -4  -8   9  304.95   36.29
  -4   8  10    0.00    2.02
   4  -8 -10    2.18    2.98
   4   8 -10    5.87    3.61
   4   8 -10   -0.00    2.72
  -4  -8  10    6.45    3.81
  -4   8  11   26.50    6.89
   4  -8 -11   20.87    5.81
   4   8 -11   21.87    6.59
   4   8 -11   37.68    9.33
  -4  -8  11   22.84    7.22
  -4   8  12   -0.00    2.59
   4  -8 -12    1.89    2.44
   4   8 -12    1.65    2.78
   4   8 -12   -0.00    1.96
  -4   8  13   79.50   13.60
   4  -8 -13  120.14   14.80
   4  -8 -13   89.34   14.74
   4   8 -13   95.25   14.72
  -4   8  14   15.55    5.13
   4  -8 -14   10.74    4.11
   4  -8 -14    2.09    3.04
   4   8 -14   16.39    5.26
  -4   8  15   31.10    7.39
   4  -8 -15   35.34    7.21
   4  -8 -15   21.20    6.75
   4   8 -15   26.28    7.05
  -4   8  16    0.74    2.18
   4  -8 -16    2.95    2.64
   4  -8 -16    3.24    3.20
   4   8 -16   -0.00    2.40
  -4   8  17   -0.00    1.77
   4  -8 -17    1.87    2.42
   4  -8 -17    1.75    2.84
   4   8 -17    0.00    2.35
  -4   8  18    6.09    3.54
   4  -8 -18    5.03    3.79
   4   8 -18    3.75    3.61
  -4   8  19   82.10   12.23
   4  -8 -19   45.19   10.55
   4   8 -19   70.94   12.01
  -4   8  20    0.00    1.94
   4  -8 -20    1.29    2.05
   4   8 -20   -0.00    1.74
   4  -8 -21   54.07   10.84
   4   8 -21   66.42   11.42
   4  -8 -22   12.12    4.54
   4   8 -22    1.63    2.80
   4  -8 -23   10.24    4.75
   4  -8 -24    2.84    2.86
   4  -8 -25   17.63    5.77
   4  -8 -26   -0.00    1.97
   4  -8 -27   -0.00    1.60
   4  -8 -28   -0.00    1.66
   4  -8 -29   28.76    7.33
   4  -8 -30    2.17    3.02
   4  -8 -31   11.47    4.62
   4  -8 -32    0.02    1.43
   4  -8 -33    1.97    2.18
   4  -8 -34   -0.00    2.19
   4  -8 -35   11.48    4.72
   4  -8 -36    3.97    3.38
   4  -8 -37    0.93    1.62
   4  -9  -1  191.94   24.39
   4   9  -1  157.23   23.22
  -4  -9   1  162.93   23.99
  -4   9   2    1.99    3.02
   4  -9  -2    5.40    3.59
   4   9  -2    0.44    3.07
  -4  -9   2    2.07    2.77
  -4   9   3   19.53    6.84
   4  -9  -3   23.72    7.18
   4   9  -3   13.31    6.22
  -4  -9   3   25.81    8.04
  -4   9   4    3.38    2.81
   4  -9  -4   -0.00    1.81
   4   9  -4    1.17    2.23
  -4  -9   4    1.37    1.91
  -4   9   5   93.16   15.28
   4   9  -5   97.76   16.57
  -4  -9   5  103.18   17.28
  -4   9   6    0.00    2.71
   4   9  -6    1.06    2.53
  -4  -9   6   -0.00    2.43
  -4   9   7  231.22   28.32
   4   9  -7  241.85   28.76
   4   9  -7  222.09   29.47
  -4  -9   7  250.52   30.69
  -4   9   8    0.21    1.60
   4   9  -8   -0.00    2.15
   4   9  -8    4.19    3.18
  -4  -9   8    3.48    3.14
  -4   9   9   17.83    6.06
   4  -9  -9   11.95    5.36
   4   9  -9   28.22    7.47
   4   9  -9   37.69    9.08
  -4  -9   9   12.05    5.53
  -4   9  10    3.49    3.20
   4  -9 -10    5.78    3.56
   4   9 -10    0.00    2.38
  -4   9  11  168.08   20.05
   4  -9 -11  115.11   18.59
   4   9 -11  116.16   18.05
  -4   9  12    0.00    2.51
   4  -9 -12    2.02    3.15
   4   9 -12   -0.00    2.55
  -4   9  13    5.45    3.42
   4  -9 -13    4.13    3.26
   4   9 -13    7.70    3.96
  -4   9  14   14.25    5.62
   4  -9 -14    5.17    3.33
   4   9 -14    8.78    4.73
  -4   9  15   44.43    9.43
   4  -9 -15   36.87    9.08
   4   9 -15   34.56    8.59
  -4   9  16    3.49    3.06
   4  -9 -16    2.78    3.33
   4   9 -16    0.41    2.21
  -4   9  17   71.11   12.43
   4  -9 -17   47.40   11.02
   4   9 -17   91.22   13.90
  -4   9  18    0.42    2.50
   4  -9 -18    2.81    3.41
   4   9 -18   -0.00    1.76
  -4   9  19   -0.00    1.47
   4  -9 -19    2.24    2.81
   4   9 -19    0.42    2.61
  -4   9  20    0.05    2.54
   4  -9 -20    0.00    2.96
   4  -9 -21   30.33    7.94
   4  -9 -22    0.98    2.23
   4  -9 -23   19.55    6.71
   4  -9 -24   -0.00    2.11
   4  -9 -25    1.96    3.27
   4  -9 -26   -0.00    2.48
   4  -9 -27   11.10    5.22
   4  -9 -28    3.08    2.90
   4  -9 -29    0.00    2.17
   4  -9 -30    2.58    2.98
   4  -9 -31    3.14    2.91
   4  -9 -32    1.00    1.71
   4  -9 -33    3.86    3.18
   4  -9 -34   -0.00    1.67
   4  -9 -35    1.29    2.12
  -4  10   1    2.90    3.55
   4 -10  -1   -0.00    2.78
   4  10  -1   -0.00    2.68
   4  10  -1    3.32    3.49
  -4 -10   1    3.70    3.55
   4  10  -2   -0.00    2.32
   4  10  -2    4.02    3.61
  -4 -10   2   -0.00    2.89
   4  10  -3   34.72    9.07
   4  10  -3   40.88   10.32
  -4 -10   3   39.25   10.55
   4  10  -4    2.55    3.46
   4  10  -4    1.71    3.06
  -4 -10   4    6.70    4.26
   4  10  -5   23.58    7.40
   4  10  -5   15.95    6.25
  -4 -10   5   20.82    7.66
   4 -10  -6    0.92    2.52
   4  10  -6   -0.00    2.82
   4  10  -6    2.84    3.24
  -4 -10   6    2.44    3.94
   4 -10  -7   13.95    6.04
   4  10  -7   15.70    6.29
   4 -10  -8    1.58    3.36
   4  10  -8    8.15    4.55
   4 -10  -9    3.99    3.38
   4  10  -9   13.36    5.70
   4 -10 -10   -0.00    2.67
   4  10 -10   -0.00    2.58
   4 -10 -11   14.26    6.30
   4 -10 -12   -0.00    2.91
   4 -10 -13   12.08    6.21
   4 -10 -14   -0.00    3.92
   4  10 -14    3.66    3.78
   4 -10 -15   45.16   10.74
   4  10 -15   53.72   11.01
   4 -10 -16    5.23    4.09
   4  10 -16    7.50    4.21
   4 -10 -17    2.45    3.08
   4  10 -17    1.58    2.60
  -4  10  18   -0.00    2.53
   4 -10 -18    0.00    2.64
   4  10 -18    2.38    3.32
  -4  10  19   40.90    9.28
   4 -10 -19   12.92    6.27
   4  10 -19   30.23    8.43
   4 -10 -20    3.68    3.35
   4  10 -20    5.20    3.46
   4 -10 -21    9.72    5.00
   4  10 -21   13.13    5.80
   4 -10 -22   -0.00    2.94
   4  10 -22   -0.00    2.18
   4 -10 -23   16.22    5.90
   4 -10 -24    3.43    3.66
   4 -10 -25   13.50    5.58
   4 -10 -26    6.77    4.56
   4 -10 -27    2.82    3.26
   4 -10 -28   -0.00    2.24
   4 -10 -29    7.99    4.86
   4 -10 -30   -0.00    3.28
   4 -10 -31    0.00    2.39
   4 -10 -32    0.90    2.09
   4 -10 -33   -0.00    2.06
  -4  11   1   75.56   13.61
   4  11  -1   38.05   10.43
  -4 -11   1   51.94   12.73
  -4  11   2    0.27    2.84
   4  11  -2   -0.00    3.31
   4  11  -2    4.87    4.99
  -4 -11   2   -0.00    3.35
  -4  11   3    3.35    3.85
   4 -11  -3    2.03    3.93
   4  11  -3    2.44    2.64
   4  11  -3   -0.00    3.28
  -4 -11   3    2.25    3.55
  -4  11   4    7.00    4.65
   4 -11  -4    1.97    3.93
   4  11  -4    8.03    5.25
  -4 -11   4    1.99    3.42
  -4  11   5    2.67    3.53
   4 -11  -5    3.54    3.27
   4  11  -5    6.88    4.66
  -4  11   6   10.03    4.85
   4 -11  -6    1.65    3.50
   4  11  -6   -0.00    2.71
  -4  11   7   31.89    8.72
   4 -11  -7   37.87    9.97
   4  11  -7   16.10    7.00
  -4  11   8    3.11    3.10
   4 -11  -8   -0.00    2.37
   4  11  -8    8.86    5.15
  -4  11   9    1.32    2.60
   4 -11  -9   -0.00    2.65
   4  11  -9    0.20    2.67
  -4  11  10    3.59    3.83
   4 -11 -10    3.84    3.71
   4  11 -10    8.01    4.54
  -4  11  11   57.59   12.34
   4 -11 -11   67.39   13.98
   4  11 -11   79.56   14.18
  -4  11  12   -0.00    3.03
   4 -11 -12    4.39    4.58
   4  11 -12    1.25    3.01
  -4  11  13   22.57    7.24
   4 -11 -13   19.44    7.46
   4  11 -13   15.67    6.36
  -4  11  14    0.00    2.58
   4 -11 -14    9.34    4.94
   4  11 -14    5.65    4.16
  -4  11  15   22.41    7.22
   4 -11 -15   17.38    6.96
   4  11 -15    8.81    5.27
  -4  11  16    1.98    3.65
   4 -11 -16    3.48    4.32
   4  11 -16    0.95    3.43
  -4  11  17   33.88    9.08
   4 -11 -17   47.47   11.18
   4  11 -17   41.51    9.90
  -4  11  18    2.92    3.45
   4 -11 -18    5.06    4.71
   4  11 -18    1.67    3.03
  -4  11  19   -0.00    2.60
   4 -11 -19    0.69    2.77
   4  11 -19   -0.00    2.87
   4 -11 -20    0.75    1.66
   4  11 -20    1.39    3.09
   4 -11 -21   26.03    7.85
   4  11 -21   18.84    7.31
   4 -11 -22    1.94    2.27
   4  11 -22    0.00    3.01
   4 -11 -23    3.69    3.58
   4 -11 -24    1.21    1.86
   4 -11 -25    3.01    3.34
   4 -11 -26    2.61    3.42
   4 -11 -27    6.52    4.62
   4 -11 -28    0.00    3.02
   4 -11 -29    1.23    2.72
   4 -11 -30   -0.00    3.37
   4 -11 -31    4.71    3.81
  -4  12   1   -0.00    3.26
   4 -12  -1    0.00    3.00
   4  12  -1    1.76    3.40
  -4 -12   1   -0.00    2.12
  -4  12   2    2.38    3.22
   4 -12  -2   -0.00    1.97
   4  12  -2    6.45    4.59
  -4  12   3   40.97   10.49
   4 -12  -3   29.26    9.43
   4  12  -3   39.64   10.37
  -4  12   4   12.25    6.20
   4 -12  -4    7.95    5.02
   4  12  -4    8.76    5.50
  -4  12   5   23.62    8.04
   4 -12  -5   17.05    7.11
   4  12  -5   10.79    6.02
  -4  12   6    1.20    2.89
   4 -12  -6    1.27    3.35
   4  12  -6    0.00    3.45
  -4  12   7    6.02    4.44
   4 -12  -7    0.29    3.02
   4  12  -7    1.50    3.48
  -4  12   8    6.29    4.24
   4 -12  -8    3.75    4.03
   4  12  -8   11.58    5.29
  -4  12   9   49.13   10.86
   4 -12  -9   20.90    8.24
  -4  12  10   -0.00    3.47
   4 -12 -10   -0.00    2.88
   4  12 -10    0.13    2.96
  -4  12  11    3.85    4.14
   4 -12 -11    7.85    4.58
   4  12 -11    0.53    3.42
  -4  12  12    2.29    3.51
   4 -12 -12    5.46    4.76
   4  12 -12    9.47    5.41
  -4  12  13   19.88    6.81
   4 -12 -13   14.73    6.39
   4  12 -13   15.99    6.47
  -4  12  14   10.99    6.07
   4 -12 -14    0.39    3.46
   4  12 -14   18.30    6.62
  -4  12  15   12.61    6.16
   4 -12 -15   21.51    8.20
   4  12 -15   25.14    8.02
  -4  12  16    0.32    2.64
   4 -12 -16   -0.00    2.62
   4  12 -16    0.40    3.54
  -4  12  17   -0.00    3.77
   4 -12 -17   -0.00    2.22
   4  12 -17    1.23    3.65
  -4  12  18    1.91    4.05
   4 -12 -18    1.30    2.97
   4  12 -18    0.98    2.99
  -4  12  19   30.07    8.55
   4  12 -19   24.58    8.46
   4 -12 -20   -0.00    3.37
   4  12 -20    1.91    2.58
   4 -12 -21    0.05    2.09
   4  12 -21    0.29    3.39
   4 -12 -22   -0.00    2.41
   4  12 -22   -0.00    2.57
   4 -12 -23    6.35    4.75
   4 -12 -24    1.73    2.39
   4 -12 -25    0.00    2.40
   4 -12 -26   -0.00    2.17
   4 -12 -27    1.58    3.38
   4 -12 -28    2.63    2.88
   4 -12 -29    1.55    3.13
  -4  13   1   25.99    8.40
   4 -13  -1   19.32    7.83
   4  13  -1   10.50    6.46
  -4  13   2   -0.00    3.66
   4 -13  -2    1.70    3.13
   4  13  -2    2.43    3.28
  -4  13   3    3.02    3.55
   4 -13  -3    2.91    4.12
   4  13  -3    4.96    4.67
  -4  13   4   -0.00    2.88
   4 -13  -4   -0.00    2.29
   4  13  -4    0.00    3.20
  -4  13   5   25.93    8.61
   4 -13  -5   38.03   10.82
   4  13  -5   41.63   10.78
  -4  13   6    0.66    3.66
   4 -13  -6    1.19    3.95
   4  13  -6    0.00    4.09
  -4  13   7    7.09    4.93
   4 -13  -7   16.42    7.28
   4  13  -7   12.42    6.27
  -4  13   8    1.19    3.36
   4 -13  -8    1.11    3.80
   4  13  -8   -0.00    4.62
  -4  13   9    2.40    2.76
   4 -13  -9   -0.00    3.80
   4  13  -9    5.63    4.33
  -4  13  10   -0.00    3.16
   4 -13 -10    7.94    5.26
   4  13 -10    8.22    5.30
  -4  13  11   22.52    7.87
   4 -13 -11   17.42    7.68
   4  13 -11   25.43    8.80
  -4  13  12    0.72    2.46
   4 -13 -12    4.77    4.30
   4  13 -12    1.92    3.57
  -4  13  13    5.74    4.60
   4 -13 -13    4.95    4.58
   4  13 -13    4.36    4.47
  -4  13  14   -0.00    2.18
   4 -13 -14    2.27    3.39
   4  13 -14   -0.00    3.71
  -4  13  15    3.62    3.71
   4 -13 -15    2.31    3.49
   4  13 -15    0.21    2.52
  -4  13  16    2.41    3.97
   4 -13 -16    4.33    4.80
   4  13 -16    2.33    4.63
  -4  13  17    4.64    4.51
   4 -13 -17   13.44    6.43
   4  13 -17   11.37    6.32
  -4  13  18   -0.00    3.12
   4 -13 -18    1.64    3.57
   4  13 -18    0.00    2.50
   4 -13 -19    4.41    3.98
   4  13 -19   -0.00    3.46
   4 -13 -20    4.89    4.32
   4  13 -20   -0.00    2.72
   4 -13 -21    5.19    5.43
   4  13 -21    5.45    4.96
   4 -13 -22    2.27    4.00
   4  13 -22    0.00    3.05
   4 -13 -23    1.15    3.49
   4 -13 -24   -0.00    3.51
   4 -13 -25   -0.00    3.98
   4 -13 -26    0.69    2.25
  -4  14   1    0.00    3.83
   4 -14  -1    2.26    3.82
   4  14  -1    2.29    2.67
  -4  14   2   -0.00    3.71
   4 -14  -2    4.27    4.67
   4  14  -2   -0.00    3.70
  -4  14   3   19.21    7.59
   4 -14  -3   26.40    9.15
   4  14  -3   11.84    6.85
  -4  14   4    2.83    4.41
   4 -14  -4   10.47    6.29
   4  14  -4    9.77    5.87
  -4  14   5    4.93    4.66
   4 -14  -5    6.41    6.01
   4  14  -5    7.42    5.64
  -4  14   6    0.04    3.30
   4 -14  -6    0.45    3.73
   4  14  -6    0.72    3.53
  -4  14   7   10.99    5.91
   4 -14  -7    4.31    5.16
   4  14  -7    3.65    5.56
  -4  14   8   11.40    6.43
   4 -14  -8    4.05    4.29
   4  14  -8   13.09    6.47
  -4  14   9   14.68    6.92
   4 -14  -9   37.31   10.86
   4  14  -9   12.26    6.53
  -4  14  10    5.18    4.46
   4 -14 -10   -0.00    3.25
   4  14 -10   -0.00    3.45
  -4  14  11    2.06    2.99
   4 -14 -11    0.95    3.17
   4  14 -11    0.50    2.37
  -4  14  12    2.46    3.37
   4 -14 -12    5.02    4.33
   4  14 -12    0.13    2.99
  -4  14  13    9.74    5.65
   4 -14 -13   -0.00    3.06
   4  14 -13   11.28    5.99
  -4  14  14    0.00    2.55
   4 -14 -14   -0.00    4.92
   4  14 -14   14.88    6.64
  -4  14  15    2.17    4.14
   4 -14 -15    4.31    4.46
   4  14 -15    3.32    4.48
  -4  14  16   -0.00    2.27
   4 -14 -16    2.41    3.16
   4  14 -16    1.91    3.35
  -4  14  17   -0.00    3.73
   4 -14 -17    4.22    4.10
   4  14 -17   -0.00    2.30
  -4  14  18    0.00    3.49
   4 -14 -18    0.09    2.43
   4  14 -18    3.40    4.18
   4 -14 -19    0.00    4.19
   4  14 -19    0.00    3.49
   4 -14 -20    0.62    4.33
   4  14 -20    2.83    3.96
   4 -14 -21    1.31    4.45
   4  14 -21    4.21    5.09
   4 -14 -22    0.00    4.28
   4 -14 -23    4.79    5.11
   4 -14 -24   -0.00    3.09
  -4  15   1    2.98    5.06
   4 -15  -1   -0.00    3.32
   4  15  -1    3.21    3.74
  -4  15   2    3.31    4.03
   4 -15  -2    0.81    2.59
   4  15  -2    7.67    5.09
  -4  15   3    0.99    3.36
   4 -15  -3   -0.00    4.06
   4  15  -3    2.26    4.80
  -4  15   4   -0.00    3.68
   4 -15  -4   -0.00    4.11
   4  15  -4    3.00    4.14
  -4  15   5   -0.00    4.18
   4 -15  -5    2.11    3.80
   4  15  -5    2.92    4.39
  -4  15   6    0.18    4.05
   4 -15  -6   20.39    8.52
   4  15  -6    5.28    5.14
  -4  15   7    0.00    2.75
   4 -15  -7   -0.00    2.75
   4  15  -7   -0.00    3.90
  -4  15   8   -0.00    4.00
   4 -15  -8    4.54    4.35
   4  15  -8    1.59    3.49
  -4  15   9    2.32    3.60
   4 -15  -9    0.39    3.04
   4  15  -9   -0.00    2.81
  -4  15  10    0.61    3.75
   4 -15 -10    9.02    5.39
   4  15 -10   -0.00    3.74
  -4  15  11    8.96    5.44
   4 -15 -11    2.32    3.99
   4  15 -11    1.71    3.33
  -4  15  12   -0.00    2.81
   4 -15 -12    2.52    4.06
   4  15 -12    3.47    4.31
  -4  15  13   -0.00    3.30
   4 -15 -13    1.12    2.69
   4  15 -13    0.83    3.12
  -4  15  14    1.21    3.01
   4 -15 -14   -0.00    2.43
   4  15 -14    2.31    4.13
  -4  15  15    5.09    4.89
   4 -15 -15    1.15    2.76
   4  15 -15    3.95    4.30
  -4  15  16    5.30    4.54
   4 -15 -16   -0.00    3.43
   4  15 -16    9.13    5.68
  -4  15  17   15.21    6.66
   4 -15 -17    1.91    3.63
   4  15 -17    9.49    5.99
   4 -15 -18   -0.00    2.37
   4  15 -18    9.08    5.34
   4 -15 -19   -0.00    1.38
   4  15 -19   -0.00    3.22
   4 -15 -20    4.97    3.97
   4  15 -20    1.89    4.26
   4 -15 -21    3.52    3.75
   4  15 -21   -0.00    2.53
  -4  16   1    2.46    3.71
   4 -16  -1    2.57    4.01
   4  16  -1   -0.00    4.09
  -4  16   2   -0.00    2.64
   4 -16  -2   -0.00    3.47
   4  16  -2   -0.00    3.00
  -4  16   3    0.83    2.83
   4 -16  -3    1.48    3.31
   4  16  -3    3.23    4.62
  -4  16   4    4.25    4.85
   4 -16  -4    1.38    4.22
   4  16  -4    3.56    4.76
  -4  16   5    5.36    5.50
   4 -16  -5    2.12    3.89
   4  16  -5   -0.00    2.97
  -4  16   6    0.40    2.56
   4 -16  -6    1.03    3.06
   4  16  -6    1.56    4.55
  -4  16   7    0.33    3.54
   4 -16  -7    2.13    4.50
   4  16  -7   -0.00    2.62
  -4  16   8    1.00    4.12
   4 -16  -8    8.10    5.66
   4  16  -8    7.30    6.08
  -4  16   9    4.62    4.54
   4 -16  -9    1.46    2.48
   4  16  -9    0.00    3.89
  -4  16  10    2.49    3.94
   4 -16 -10    1.48    3.64
   4  16 -10    2.94    4.39
  -4  16  11    1.67    3.32
   4 -16 -11    2.22    3.72
   4  16 -11    1.67    4.72
  -4  16  12    3.81    4.15
   4 -16 -12   -4.96    5.44
   4  16 -12    0.00    3.78
  -4  16  13    4.18    4.59
   4 -16 -13    0.00    3.25
   4  16 -13   -0.00    3.76
  -4  16  14    0.00    4.13
   4 -16 -14    2.06    3.62
   4  16 -14    6.39    4.96
  -4  16  15    1.13    4.07
   4 -16 -15   -0.00    2.87
   4  16 -15    4.74    4.36
  -4  16  16    0.00    3.84
   4 -16 -16   -0.00    2.93
   4  16 -16   -0.00    3.87
  -4  16  17    1.95    3.51
   4 -16 -17    1.62    3.49
   4  16 -17   -0.00    2.57
   4 -16 -18   -0.00    3.10
   4  16 -18    1.31    3.83
   4  16 -19   -0.00    4.31
   4  16 -20   -0.00    2.61
   4  16 -21    0.00    3.54
  -4  17   1    6.98    5.95
   4  17  -1   11.85    6.49
  -4  17   2    1.96    3.82
   4 -17  -2    7.09    5.47
   4  17  -2    2.04    4.18
  -4  17   3    7.98    5.69
   4 -17  -3   -0.00    4.52
   4  17  -3   -0.00    3.92
  -4  17   4   -0.00    3.66
   4 -17  -4    2.04    3.88
   4  17  -4   -0.00    3.17
  -4  17   5    3.94    4.63
   4 -17  -5   -0.00    3.35
   4  17  -5   -0.00    3.56
  -4  17   6    1.64    3.75
   4 -17  -6    2.10    4.13
   4  17  -6    4.27    4.19
  -4  17   7   -0.00    3.38
   4 -17  -7    0.30    3.15
   4  17  -7    2.08    3.97
  -4  17   8    3.10    3.44
   4 -17  -8    2.34    3.95
   4  17  -8   -0.00    4.35
  -4  17   9   -0.00    3.37
   4 -17  -9    4.61    5.37
   4  17  -9   -0.00    3.99
  -4  17  10   -0.00    2.56
   4 -17 -10    2.42    4.32
   4  17 -10   -0.00    5.02
  -4  17  11    2.44    4.37
   4 -17 -11    1.13    3.12
   4  17 -11    1.62    4.25
  -4  17  12    2.13    3.99
   4 -17 -12    5.23    5.05
   4  17 -12    4.66    5.61
  -4  17  13   -0.00    2.03
   4 -17 -13   -0.00    3.86
   4  17 -13   -0.00    3.66
  -4  17  14    0.92    4.31
   4 -17 -14   -0.00    2.88
   4  17 -14    0.00    3.74
  -4  17  15   -0.00    4.76
   4 -17 -15   -0.00    2.66
   4  17 -15   -0.00    4.29
  -4  17  16    0.00    3.28
   4  17 -16   -0.00    3.99
   4  17 -17    0.00    3.38
   4  17 -18    1.67    4.67
   4  17 -19   -0.00    2.78
   4  17 -20    0.75    3.30
   4  17 -21    0.00    4.16
   4 -18  -5    2.93    3.49
  -4  18   6    3.00    4.07
   4 -18  -6    2.20    4.07
  -4  18   7    0.60    3.39
   4 -18  -7    2.53    4.53
  -4  18   8    0.00    4.33
   4 -18  -8   -0.00    3.93
  -4  18   9    6.43    5.83
   4 -18  -9    5.59    5.94
  -4  18  10   -0.00    4.01
   4 -18 -10    6.61    6.19
  -4  18  11   -0.00    3.31
   4 -18 -11    0.81    2.85
  -4  18  12   -0.00    4.14
  -4  18  13    0.13    2.25
  -4  18  14   -0.00    3.45
  -4  18  15    0.40    3.41
  -4  18  16    3.49    5.71
   4 -19  -8   -0.00    4.37
  -3   0   1   -0.00    1.93
  -3   0   1    0.00    1.62
  -3   0   1   -0.00    1.12
   3   0  -1   -0.00    1.70
   3   0  -1    0.36    1.05
  -3   0   2   -0.00    1.82
  -3   0   2    0.15    1.03
   3   0  -2    0.00    1.10
   3   0  -2   -0.00    1.70
   3   0  -2    0.01    0.89
  -3   0   3 5143.44  431.67
   3   0  -3 4891.18  435.68
   3   0  -3 4728.29  433.37
   3   0  -3 5133.28  432.31
  -3   0   4    0.00    1.24
  -3   0   4   -0.00    0.89
   3   0  -4   -0.00    0.92
   3   0  -4   -0.00    1.79
   3   0  -4    0.55    0.91
  -3   0   5   59.25    7.61
  -3   0   5   86.97    7.83
   3   0  -5   80.85    7.84
   3   0  -5   71.46    8.61
   3   0  -5   51.36    7.72
   3   0  -5   64.85    7.68
  -3   0   6    0.15    0.71
  -3   0   6    0.24    0.74
   3   0  -6    0.04    0.67
   3   0  -6   -0.00    0.98
   3   0  -6    0.76    1.05
   3   0  -6   -0.00    0.83
  -3   0   7  419.88   35.37
  -3   0   7  453.45   35.40
   3   0  -7  326.37   35.73
   3   0  -7  379.35   36.73
   3   0  -7  390.67   36.56
   3   0  -7  410.94   36.19
   3   0  -8    0.00    0.59
   3   0  -8    0.21    0.70
   3   0  -8    0.94    0.87
   3   0  -8   -0.00    0.62
   3   0  -9  616.76   56.61
   3   0  -9  707.22   57.39
   3   0  -9  681.43   57.05
   3   0  -9  624.41   56.68
   3   0 -10    0.21    0.38
   3   0 -10    0.13    0.65
   3   0 -10   -0.00    0.50
   3   0 -10   -0.00    0.36
   3   0 -11  863.16   74.43
   3   0 -19   47.15    4.94
   3   0 -20   -0.00    0.47
   3   0 -21    1.99    0.88
   3   0 -22   -0.00    0.56
   3   0 -23  212.63   20.24
   3   0 -24    0.89    0.84
   3   0 -25   42.80    5.82
   3   0 -26    0.40    0.86
   3   0 -27   35.15    5.46
   3   0 -38    4.35    2.68
   3   0 -39    2.46    2.64
   3   0 -40   -0.00    1.42
   3   0 -41    0.15    1.37
   3   0 -42   -0.00    1.59
   3   0 -43   -0.00    1.94
  -3   1   1  773.09   73.66
  -3   1   1  937.71   73.10
   3  -1  -1  857.27   73.64
   3  -1  -1  824.66   72.80
   3   1  -1  725.25   72.11
   3   1  -1  814.03   73.75
  -3  -1   1  787.18   72.28
  -3  -1   1  727.61   73.19
  -3  -1   1  888.19   73.00
  -3   1   2  486.03   47.04
  -3   1   2  545.30   46.29
   3  -1  -2  445.23   46.34
   3  -1  -2  500.30   46.17
   3   1  -2  502.64   45.93
   3   1  -2  501.33   47.02
  -3  -1   2  547.24   46.04
  -3  -1   2  496.44   45.89
  -3   1   3    4.97    2.49
  -3   1   3    5.75    1.94
   3  -1  -3    2.47    1.99
   3  -1  -3    3.31    1.70
   3   1  -3    7.30    2.28
  -3  -1   3   10.62    2.31
  -3  -1   3    6.08    1.72
  -3   1   4    3.99    2.39
  -3   1   4    6.41    1.95
   3  -1  -4    8.39    2.64
   3  -1  -4    0.97    1.33
   3   1  -4    5.98    2.05
  -3  -1   4    8.11    2.03
  -3  -1   4    3.16    1.59
  -3  -1   4    1.94    1.30
  -3   1   5 1502.57  146.81
  -3   1   5 1728.97  149.23
  -3   1   5 1709.67  146.07
   3  -1  -5 1845.35  147.09
   3  -1  -5 1854.78  146.78
   3   1  -5 1711.46  146.21
   3   1  -5 1520.40  146.70
  -3  -1   5 1713.74  146.21
  -3  -1   5 1485.18  146.11
  -3  -1   5 1776.55  146.24
  -3   1   6    1.80    1.55
  -3   1   6    3.12    1.34
  -3   1   6    2.45    1.14
   3  -1  -6    3.28    1.52
   3  -1  -6    3.19    1.46
   3   1  -6    1.87    1.21
   3   1  -6    1.86    1.44
  -3  -1   6    2.24    1.14
  -3  -1   6    1.26    1.26
  -3  -1   6    2.29    1.16
  -3   1   7  172.02   17.29
  -3   1   7  193.85   16.27
  -3   1   7  174.22   16.03
   3  -1  -7  195.03   17.07
   3  -1  -7  174.80   16.77
   3   1  -7  162.05   16.60
   3   1  -7  163.32   17.14
  -3  -1   7  146.88   16.38
  -3  -1   7  178.29   16.51
  -3  -1   7  178.18   16.23
  -3   1   8   58.63    7.19
   3  -1  -8   60.34    6.85
   3  -1  -8   58.48    6.81
   3   1  -8   73.63    7.19
   3   1  -8   59.48    7.22
  -3  -1   8   64.93    6.90
  -3  -1   8   61.76    6.27
  -3  -1   8   63.13    6.15
  -3   1   9  773.01   68.60
   3  -1  -9  738.81   67.96
   3  -1  -9  836.80   68.24
   3   1  -9  747.56   68.22
   3   1  -9  761.26   68.57
  -3  -1   9  817.03   68.31
  -3   1  10   32.55    4.43
   3  -1 -10   37.24    4.14
   3  -1 -10   37.41    4.27
   3   1 -10   39.17    4.54
   3   1 -10   34.00    4.57
  -3  -1  10   41.01    4.49
  -3   1  11  343.48   30.88
   3  -1 -11  397.02   30.55
   3  -1 -11  318.49   30.42
   3   1 -11  303.79   30.81
   3   1 -11  342.13   31.21
  -3  -1  11  368.66   30.94
   3  -1 -12    2.29    0.61
   3   1 -12    2.06    0.88
   3   1 -12    1.77    0.87
  -3  -1  12    0.92    0.67
   3   1 -13    4.35    1.18
   3   1 -13    6.28    1.43
  -3  -1  13    7.46    1.31
   3   1 -14   17.63    2.25
   3   1 -14   11.85    2.14
  -3  -1  14   14.58    1.98
   3   1 -15  336.21   29.99
   3   1 -15  336.97   30.27
  -3  -1  15  338.88   29.69
   3   1 -16    4.57    1.12
   3   1 -16    4.57    1.27
  -3  -1  16    5.04    0.94
   3   1 -17  173.48   15.02
   3   1 -17  150.17   15.32
  -3  -1  17  161.17   14.55
   3   1 -18    2.40    0.84
   3   1 -18    1.14    0.88
  -3  -1  18    2.26    0.61
  -3  -1  18    1.61    0.60
   3   1 -19   45.18    5.39
  -3  -1  19   40.91    4.21
  -3  -1  19   44.91    4.36
   3   1 -20   39.10    5.47
  -3  -1  20   48.97    4.51
  -3  -1  20   44.06    4.56
   3   1 -21  112.99   11.27
  -3  -1  21  101.48    9.59
  -3  -1  21  105.45    9.72
   3   1 -22    0.28    0.79
  -3  -1  22    1.11    0.53
  -3  -1  22    1.08    0.56
   3   1 -23    4.85    1.79
   3   1 -24    0.45    1.02
   3   1 -25   42.12    6.20
   3  -1 -26    6.05    1.99
   3   1 -26    8.63    2.50
   3  -1 -27   46.79    6.44
   3  -1 -29    0.01    1.09
   3  -1 -30    8.59    3.02
   3  -1 -31   24.40    5.20
   3  -1 -32   -0.00    1.56
   3  -1 -33    7.92    3.08
   3  -1 -34    0.91    1.44
   3  -1 -35   12.93    3.99
   3  -1 -36    0.64    1.77
   3  -1 -37    6.44    2.96
   3  -1 -38    1.28    1.92
   3  -1 -39   -0.00    1.52
   3  -1 -40   -0.00    1.83
   3  -1 -41    6.20    2.97
   3  -1 -42    1.80    2.37
   3  -1 -43   -0.00    1.49
  -3   2   1  178.24   18.36
  -3   2   1  165.33   17.28
   3  -2  -1  155.53   17.37
   3  -2  -1  188.24   17.97
   3   2  -1  171.37   17.20
   3   2  -1  160.83   18.08
  -3  -2   1  132.63   16.39
  -3  -2   1  162.73   18.04
  -3   2   2   45.08    7.77
  -3   2   2   70.30    8.25
   3  -2  -2   61.80    8.14
   3  -2  -2   54.43    7.82
   3   2  -2   52.59    7.42
   3   2  -2   56.24    8.41
  -3  -2   2   58.10    7.51
  -3  -2   2   60.27    8.47
  -3   2   3  890.43   96.36
  -3   2   3 1096.19   96.35
   3  -2  -3 1070.19   96.47
   3  -2  -3 1178.61   97.02
   3   2  -3 1096.35   96.27
   3   2  -3 1182.00   97.77
  -3  -2   3 1133.93   96.24
  -3   2   4    2.61    1.71
  -3   2   4    2.86    1.62
   3  -2  -4    0.00    1.35
   3  -2  -4   -0.00    1.32
   3   2  -4    0.00    1.21
  -3  -2   4    1.54    1.31
  -3   2   5    0.46    1.46
  -3   2   5    0.00    1.20
   3  -2  -5    1.55    1.37
   3  -2  -5    0.41    1.07
   3   2  -5    1.36    1.62
  -3  -2   5    2.07    1.38
  -3  -2   5    4.59    1.91
  -3   2   6    4.37    2.02
  -3   2   6    3.13    1.53
   3  -2  -6    5.66    1.90
   3  -2  -6    4.59    1.68
   3   2  -6    4.92    1.96
   3   2  -6    5.49    1.87
  -3  -2   6    2.15    1.50
  -3  -2   6    3.82    1.76
  -3   2   7  360.49   33.80
  -3   2   7  360.63   33.01
   3  -2  -7  373.80   33.41
   3  -2  -7  358.03   33.63
   3   2  -7  357.50   33.55
   3   2  -7  352.82   34.11
  -3  -2   7  350.67   33.31
  -3  -2   7  374.65   33.72
  -3   2   8  665.43   55.81
  -3   2   8  615.66   54.59
   3  -2  -8  580.48   55.04
   3  -2  -8  631.84   55.66
   3   2  -8  574.60   55.36
   3   2  -8  653.28   56.29
  -3  -2   8  608.05   55.28
  -3  -2   8  641.90   55.49
  -3   2   9  377.52   36.27
  -3   2   9  383.08   34.95
   3  -2  -9  402.91   36.08
   3  -2  -9  407.85   36.51
   3   2  -9  383.52   36.43
   3   2  -9  445.79   37.35
  -3  -2   9  410.65   36.32
  -3  -2   9  395.20   35.98
  -3   2  10    2.77    1.44
   3  -2 -10    5.72    1.64
   3  -2 -10    2.71    1.35
   3   2 -10    4.36    1.62
   3   2 -10    5.23    1.90
  -3  -2  10    2.70    1.44
  -3  -2  10    4.01    1.26
  -3  -2  10    5.21    1.22
  -3   2  11   28.16    4.28
   3  -2 -11   26.03    4.01
   3  -2 -11   33.21    4.59
   3   2 -11   32.40    4.72
   3   2 -11   29.27    4.85
  -3  -2  11   27.24    4.35
  -3  -2  11   34.65    3.66
  -3  -2  11   39.52    3.65
  -3   2  12   11.56    2.35
   3  -2 -12   11.41    2.20
   3  -2 -12   15.73    2.68
   3   2 -12   10.26    2.52
   3   2 -12   20.79    3.53
  -3  -2  12    9.99    2.33
  -3   2  13  336.87   30.59
   3  -2 -13  310.97   30.24
   3  -2 -13  361.40   30.97
   3   2 -13  327.35   31.14
   3   2 -13  359.05   31.90
  -3  -2  13  352.96   31.10
  -3   2  14   10.11    1.95
   3  -2 -14   13.10    1.97
   3  -2 -14    8.35    2.03
   3   2 -14   12.38    2.53
   3   2 -14   13.60    2.90
  -3  -2  14    6.49    1.93
  -3   2  15   17.72    2.60
   3  -2 -15   15.01    2.31
   3  -2 -15   16.34    2.86
   3   2 -15   21.22    3.31
   3   2 -15   17.79    3.39
  -3  -2  15   18.12    3.05
  -3   2  16    8.18    1.60
   3  -2 -16    7.85    1.46
   3  -2 -16   10.83    2.20
   3   2 -16    6.98    2.00
   3   2 -16    7.88    2.24
  -3  -2  16   12.64    2.37
  -3   2  17  109.13   10.77
   3  -2 -17  112.33   10.67
   3  -2 -17  127.29   11.94
   3   2 -17  111.47   11.98
   3   2 -17  110.01   12.34
  -3  -2  17  120.02   11.79
  -3   2  18   10.68    1.64
  -3   2  18    7.95    1.70
   3  -2 -18    9.71    2.23
   3   2 -18    7.96    2.25
   3   2 -18   10.25    2.55
  -3  -2  18   10.45    2.21
  -3   2  19   38.46    4.09
  -3   2  19   39.49    4.37
   3  -2 -19   34.18    5.06
   3   2 -19   42.63    5.65
   3   2 -19   31.05    5.28
  -3  -2  19   40.94    5.10
  -3   2  20    1.83    0.64
  -3   2  20    1.98    0.73
   3  -2 -20    1.24    1.19
   3   2 -20   -0.00    0.92
   3   2 -20    0.66    0.88
  -3  -2  20    0.00    0.71
  -3   2  21    2.00    0.66
  -3   2  21    1.55    0.70
   3  -2 -21    1.34    1.18
   3   2 -21    0.00    1.30
   3   2 -21    0.67    1.17
  -3  -2  21    2.29    1.18
  -3   2  22    0.19    0.44
   3  -2 -22    0.31    1.02
   3   2 -22    1.50    1.36
   3   2 -22    0.39    1.05
   3  -2 -23  105.00   11.38
   3   2 -23   91.33   11.17
   3   2 -23   94.04   11.53
   3   2 -24   24.52    4.85
   3   2 -25   24.71    4.94
   3  -2 -27   35.08    6.02
   3  -2 -28    4.36    2.17
   3  -2 -29   45.94    7.38
   3  -2 -30    0.03    0.96
   3  -2 -31   -0.00    1.20
   3  -2 -32    0.19    1.60
   3  -2 -33   18.22    4.75
   3  -2 -34   -0.00    1.63
   3  -2 -35    9.77    3.72
   3  -2 -36   -0.00    1.43
   3  -2 -37    7.83    3.42
   3  -2 -38    0.56    1.67
   3  -2 -39   10.91    4.13
   3  -2 -40    1.38    1.80
   3  -2 -41   -0.00    1.81
   3  -2 -42    1.61    2.42
   3  -2 -43    1.98    2.41
  -3   3   1  445.60   40.51
  -3   3   1  407.37   39.56
   3  -3  -1  390.44   39.33
   3  -3  -1  417.10   40.00
   3   3  -1  398.82   39.27
   3   3  -1  475.87   41.44
  -3  -3   1  356.86   38.64
  -3  -3   1  487.10   41.32
  -3   3   2  203.79   20.80
  -3   3   2  188.55   20.10
   3  -3  -2  176.91   19.78
   3  -3  -2  201.33   20.65
   3   3  -2  204.38   20.26
   3   3  -2  221.43   21.71
  -3  -3   2  204.08   19.94
  -3  -3   2  141.28   19.78
  -3   3   3   43.75    6.80
  -3   3   3   40.58    6.41
   3  -3  -3   36.12    6.04
   3  -3  -3   53.49    7.24
   3   3  -3   31.06    5.86
   3   3  -3   50.45    7.60
  -3  -3   3   29.18    5.49
  -3  -3   3   39.81    6.78
  -3   3   4   77.65   10.35
  -3   3   4   90.49   10.60
   3  -3  -4   85.23   10.24
   3  -3  -4   85.46   10.63
   3   3  -4   83.35   10.33
   3   3  -4   93.72   11.44
  -3  -3   4   67.10    9.55
  -3   3   5  491.69   42.65
  -3   3   5  444.98   41.93
   3  -3  -5  460.71   41.92
   3  -3  -5  442.68   42.30
   3   3  -5  440.21   42.01
   3   3  -5  504.96   43.49
  -3  -3   5  389.91   41.31
  -3   3   6  474.61   43.95
  -3   3   6  462.53   43.53
   3  -3  -6  505.55   43.74
   3  -3  -6  466.96   44.09
   3   3  -6  451.95   43.71
  -3  -3   6  457.65   43.43
  -3   3   7  169.29   17.30
  -3   3   7  171.57   16.89
   3  -3  -7  156.64   16.74
   3  -3  -7  164.19   17.46
   3   3  -7  160.24   17.17
  -3  -3   7  151.62   16.71
  -3  -3   7  159.29   17.40
  -3   3   8   25.70    4.58
  -3   3   8   22.68    4.08
   3  -3  -8   22.36    4.24
   3  -3  -8   30.15    5.09
   3   3  -8   25.41    4.74
   3   3  -8   20.52    4.66
  -3  -3   8   33.54    5.03
  -3  -3   8   29.82    5.06
  -3   3   9  148.21   14.77
  -3   3   9  134.69   13.87
   3  -3  -9  134.12   14.28
   3  -3  -9  149.12   15.18
   3   3  -9  121.39   14.47
   3   3  -9  160.55   15.94
  -3  -3   9  119.63   14.19
  -3  -3   9  127.32   14.56
  -3   3  10  354.63   33.07
  -3   3  10  349.03   32.16
   3  -3 -10  367.19   32.96
   3  -3 -10  336.99   33.36
   3   3 -10  340.43   33.37
   3   3 -10  356.67   34.15
  -3  -3  10  352.68   33.15
  -3  -3  10  347.50   33.09
  -3   3  11  419.53   38.55
  -3   3  11  434.30   37.50
   3  -3 -11  393.88   38.20
   3  -3 -11  407.42   38.94
   3   3 -11  415.90   39.03
   3   3 -11  383.45   39.39
  -3  -3  11  422.38   38.75
  -3  -3  11  434.46   38.47
  -3   3  12    1.66    1.32
  -3   3  12    0.00    0.58
   3  -3 -12    0.13    0.94
   3  -3 -12    0.24    0.93
   3   3 -12   -0.00    1.49
   3   3 -12   -0.00    1.22
  -3  -3  12    0.36    1.15
  -3  -3  12    1.44    1.13
  -3   3  13   16.09    3.16
   3  -3 -13   13.57    2.74
   3  -3 -13   17.56    3.45
   3   3 -13   15.07    3.31
   3   3 -13    5.80    2.62
  -3  -3  13   10.20    2.71
  -3  -3  13   13.91    2.59
  -3   3  14    2.39    1.40
   3  -3 -14    2.92    1.36
   3  -3 -14    3.11    1.68
   3   3 -14    1.76    1.49
   3   3 -14    4.08    2.01
  -3  -3  14    0.68    1.17
  -3  -3  14    2.93    1.10
  -3   3  15  166.50   16.75
   3  -3 -15  165.87   16.50
   3  -3 -15  171.59   17.36
   3   3 -15  154.77   17.27
   3   3 -15  151.35   17.90
  -3  -3  15  159.41   17.15
  -3  -3  15  180.63   15.58
  -3   3  16   36.99    5.19
   3  -3 -16   39.84    5.09
   3  -3 -16   38.83    5.74
   3   3 -16   33.01    5.61
   3   3 -16   32.71    5.94
  -3  -3  16   41.48    5.84
  -3   3  17   40.25    5.47
   3  -3 -17   39.68    5.23
   3  -3 -17   43.04    6.12
   3   3 -17   39.68    6.11
   3   3 -17   44.24    6.85
  -3  -3  17   38.98    5.87
  -3   3  18    3.11    1.33
   3  -3 -18    2.70    1.28
   3  -3 -18    1.91    1.36
   3   3 -18    0.00    0.94
   3   3 -18    1.68    1.69
  -3  -3  18    4.20    1.67
  -3   3  19   12.85    2.62
   3  -3 -19   11.14    2.31
   3  -3 -19    3.96    2.07
   3   3 -19   14.65    3.39
   3   3 -19   13.77    3.65
  -3  -3  19   17.54    3.36
  -3   3  20   26.51    4.15
   3  -3 -20   28.22    4.03
   3  -3 -20   30.43    5.11
   3   3 -20   27.88    5.18
   3   3 -20   34.04    5.91
  -3  -3  20   26.26    4.65
  -3   3  21   59.09    7.21
   3  -3 -21   58.49    6.92
   3  -3 -21   85.97    9.26
   3   3 -21   58.47    8.48
   3   3 -21   63.04    9.02
  -3  -3  21   57.15    7.84
  -3   3  22   39.84    5.51
   3  -3 -22   47.41    6.85
   3   3 -22   49.10    7.28
   3   3 -22   39.68    7.04
   3   3 -23    7.46    2.92
   3   3 -23    2.92    2.09
   3   3 -24    3.31    2.17
   3  -3 -25   83.47   10.87
   3  -3 -26   30.42    5.73
   3  -3 -27   66.34    9.48
   3  -3 -28    5.00    2.56
   3  -3 -29    2.49    2.34
   3  -3 -30   15.62    4.35
   3  -3 -31   36.78    7.04
   3  -3 -32    1.01    1.99
   3  -3 -33   -0.00    1.40
   3  -3 -34   -0.00    1.46
   3  -3 -35    1.81    2.22
   3  -3 -36    2.97    2.25
   3  -3 -37    4.72    3.05
   3  -3 -38    1.48    2.06
   3  -3 -39    0.97    1.72
   3  -3 -40    1.82    2.53
   3  -3 -41    3.47    2.63
   3  -3 -42    0.73    2.04
  -3   4   1  116.16   14.30
  -3   4   1  102.12   13.64
   3  -4  -1  104.66   13.35
   3  -4  -1  144.89   15.25
   3   4  -1  110.84   13.69
   3   4  -1  113.84   14.75
  -3  -4   1  106.39   13.15
  -3  -4   1   97.43   14.04
  -3   4   2  127.28   15.59
  -3   4   2  107.95   14.92
   3  -4  -2  143.10   15.52
   3  -4  -2  116.43   15.42
   3   4  -2  150.65   15.92
   3   4  -2  157.42   17.16
  -3  -4   2  121.65   14.75
  -3  -4   2  130.64   16.16
  -3   4   3  242.00   25.78
  -3   4   3  282.89   26.38
   3  -4  -3  247.07   25.38
   3  -4  -3  264.68   26.43
   3   4  -3  207.83   25.00
   3   4  -3  208.78   25.89
  -3  -4   3  264.25   25.48
  -3  -4   3  282.20   27.07
  -3   4   4   41.08    6.88
  -3   4   4   48.31    7.15
   3  -4  -4   45.04    6.81
   3  -4  -4   33.20    6.50
   3   4  -4   35.53    6.40
   3   4  -4   24.04    6.17
  -3  -4   4   39.53    6.42
  -3  -4   4   37.53    7.11
  -3   4   5   44.63    7.04
  -3   4   5   28.62    5.88
   3  -4  -5   36.86    6.33
   3  -4  -5   37.02    6.72
   3   4  -5   38.78    6.77
   3   4  -5   47.04    7.65
  -3  -4   5   39.12    6.44
  -3  -4   5   32.86    6.53
  -3   4   6   52.18    8.88
  -3   4   6   79.40    9.92
   3  -4  -6   66.11    9.25
   3  -4  -6   75.65   10.34
   3   4  -6   82.40   10.20
   3   4  -6   77.44   10.66
  -3  -4   6   66.92    9.25
  -3   4   7  211.89   22.00
  -3   4   7  205.73   21.62
   3  -4  -7  242.58   22.15
   3  -4  -7  214.73   22.56
   3   4  -7  185.42   21.66
   3   4  -7  192.90   22.54
  -3  -4   7  207.29   21.67
  -3   4   8  150.19   17.59
  -3   4   8  162.37   17.53
   3  -4  -8  151.64   17.40
   3  -4  -8  179.06   18.85
   3   4  -8  192.42   18.81
  -3  -4   8  191.73   18.30
  -3  -4   8  135.69   17.76
  -3   4   9  113.53   13.86
  -3   4   9  131.33   13.84
   3  -4  -9  136.36   14.18
   3  -4  -9  106.84   14.13
   3   4  -9  110.71   14.05
  -3  -4   9  116.20   13.86
  -3  -4   9  136.19   14.94
  -3   4  10   19.65    4.93
  -3   4  10   35.74    5.56
   3  -4 -10   40.54    6.05
   3  -4 -10   40.07    6.62
   3   4 -10   39.80    6.42
  -3  -4  10   41.52    6.28
  -3  -4  10   31.00    6.02
  -3   4  11   67.57    9.57
  -3   4  11   65.98    9.01
   3  -4 -11   86.38    9.99
   3  -4 -11   70.85   10.17
   3   4 -11   82.31   10.47
   3   4 -11   73.83   10.72
  -3  -4  11   87.52   10.34
  -3  -4  11   91.28   10.65
  -3   4  12  209.71   23.08
  -3   4  12  212.82   22.37
   3  -4 -12  235.16   23.19
   3  -4 -12  254.76   24.43
   3   4 -12  211.58   23.60
   3   4 -12  254.15   25.18
  -3  -4  12  256.64   23.94
  -3  -4  12  232.97   23.50
  -3   4  13  231.73   23.96
  -3   4  13  242.28   23.06
   3  -4 -13  239.65   23.79
   3  -4 -13  250.52   24.85
   3   4 -13  213.98   24.22
   3   4 -13  251.92   25.78
  -3  -4  13  251.96   24.49
  -3  -4  13  233.61   23.89
  -3   4  14   25.88    4.59
  -3   4  14   18.01    3.21
   3  -4 -14   18.57    3.89
   3  -4 -14   16.85    4.22
   3   4 -14   15.86    4.13
   3   4 -14   20.00    4.89
  -3  -4  14   18.74    4.19
  -3  -4  14   22.61    4.20
  -3   4  15  108.89   12.74
  -3   4  15  117.73   11.25
   3  -4 -15  114.09   12.56
   3  -4 -15   98.73   13.00
   3   4 -15  115.24   13.52
   3   4 -15  101.73   13.93
  -3  -4  15  115.74   13.26
  -3  -4  15  110.58   12.44
  -3   4  16   31.10    5.04
   3  -4 -16   20.22    4.12
   3  -4 -16   21.79    4.71
   3   4 -16   22.69    4.89
   3   4 -16   29.81    5.95
  -3  -4  16   28.22    5.08
  -3  -4  16   27.57    4.42
  -3   4  17   56.88    7.75
   3  -4 -17   49.65    7.09
   3  -4 -17   55.20    8.23
   3   4 -17   50.64    7.98
   3   4 -17   54.62    8.94
  -3  -4  17   56.28    7.97
  -3  -4  17   61.71    7.06
  -3   4  18   81.96    8.89
   3  -4 -18   75.25    8.23
   3  -4 -18   56.99    8.57
   3   4 -18   64.90    9.03
   3   4 -18   50.15    8.87
  -3  -4  18   63.02    8.53
  -3  -4  18   46.34    6.60
  -3   4  19   10.08    3.12
   3  -4 -19   14.70    3.21
   3  -4 -19   17.41    4.21
   3   4 -19   21.65    4.61
   3   4 -19   15.94    4.59
  -3  -4  19   17.43    3.95
  -3  -4  19   19.90    2.83
  -3   4  20    6.74    2.45
   3  -4 -20   11.54    2.74
   3  -4 -20   12.48    3.49
   3   4 -20    9.18    3.38
   3   4 -20    5.50    2.90
  -3  -4  20   15.10    3.60
  -3  -4  20    9.60    1.61
  -3   4  21   -0.00    0.95
   3  -4 -21    2.09    1.23
   3   4 -21    0.00    1.68
   3   4 -21   -0.00    1.06
  -3  -4  21    0.64    1.12
  -3   4  22    2.21    1.69
   3   4 -22    7.31    2.99
   3   4 -22    1.73    2.08
   3   4 -23   59.00    9.30
   3  -4 -24   47.92    7.83
   3  -4 -25   33.49    6.35
   3  -4 -26    0.00    1.29
   3  -4 -27   36.84    6.89
   3  -4 -28   11.52    3.78
   3  -4 -29   35.26    6.87
   3  -4 -30    0.42    1.49
   3  -4 -31   -0.00    1.20
   3  -4 -32    0.70    1.67
   3  -4 -33    5.64    2.79
   3  -4 -34    4.17    2.77
   3  -4 -35    1.58    1.84
   3  -4 -36    1.56    1.95
   3  -4 -37   -0.00    1.24
   3  -4 -38    0.00    1.76
   3  -4 -39    4.43    2.66
   3  -4 -40    7.62    3.37
   3  -4 -41    1.36    2.15
   3  -4 -42    0.59    1.45
  -3   5   1  564.09   55.85
  -3   5   1  541.03   55.63
   3  -5  -1  536.40   54.92
   3  -5  -1  617.33   56.75
   3   5  -1  578.76   55.66
   3   5  -1  618.47   57.30
  -3  -5   1  618.39   55.32
  -3  -5   1  625.63   57.28
  -3   5   2   11.51    4.24
  -3   5   2   11.03    4.09
   3  -5  -2   11.32    4.06
   3  -5  -2   16.26    4.72
   3   5  -2   11.94    4.34
   3   5  -2    9.89    4.16
  -3  -5   2   10.20    3.54
  -3  -5   2    8.94    3.79
  -3   5   3    9.41    3.77
  -3   5   3   13.10    4.25
   3  -5  -3    5.43    2.69
   3  -5  -3    1.36    2.67
   3   5  -3    9.42    3.49
   3   5  -3   11.52    4.32
  -3  -5   3   14.62    3.94
  -3  -5   3    6.63    3.31
  -3   5   4  124.62   15.05
  -3   5   4  106.61   14.36
   3  -5  -4  102.49   13.85
   3  -5  -4  116.15   15.16
   3   5  -4  115.60   14.68
   3   5  -4  113.79   15.43
  -3  -5   4  133.17   14.74
  -3  -5   4  114.23   15.37
  -3   5   5  319.55   31.36
  -3   5   5  346.89   31.75
   3  -5  -5  257.38   30.00
   3  -5  -5  313.31   31.99
   3   5  -5  290.10   31.04
   3   5  -5  299.51   32.08
  -3  -5   5  278.85   30.30
  -3  -5   5  353.33   32.92
  -3   5   6  163.51   19.10
  -3   5   6  175.02   19.30
   3  -5  -6  177.69   19.07
   3  -5  -6  155.62   19.49
   3   5  -6  178.51   19.64
   3   5  -6  175.73   20.45
  -3  -5   6  159.23   18.60
  -3  -5   6  159.12   19.84
  -3   5   7  108.13   15.82
  -3   5   7  162.62   17.12
   3  -5  -7  130.00   16.10
   3  -5  -7  135.85   17.14
   3   5  -7  157.44   17.46
   3   5  -7  156.49   18.20
  -3  -5   7  140.18   16.43
  -3  -5   7  164.99   18.35
  -3   5   8   27.55    6.03
  -3   5   8   47.66    7.06
   3  -5  -8   30.12    5.94
   3  -5  -8   32.25    6.65
   3   5  -8   33.21    6.59
   3   5  -8   30.44    6.72
  -3  -5   8   30.10    6.04
  -3   5   9    5.49    2.85
  -3   5   9    4.07    2.32
   3  -5  -9    8.04    3.14
   3  -5  -9    7.81    3.27
   3   5  -9    4.54    2.80
   3   5  -9    3.13    2.48
  -3  -5   9    5.35    2.69
  -3   5  10  234.64   23.96
  -3   5  10  240.91   23.53
   3  -5 -10  210.24   23.15
   3  -5 -10  227.99   24.57
   3   5 -10  198.36   23.65
   3   5 -10  228.38   25.22
  -3  -5  10  197.10   23.14
  -3  -5  10  261.87   25.24
  -3   5  11  225.96   24.80
  -3   5  11  250.98   24.57
   3  -5 -11  255.68   24.93
   3  -5 -11  242.27   25.84
   3   5 -11  225.64   25.22
  -3  -5  11  237.17   24.94
  -3  -5  11  224.45   25.25
  -3   5  12   24.10    5.21
  -3   5  12   21.90    4.48
   3  -5 -12   25.21    4.91
   3  -5 -12   18.53    5.10
   3   5 -12   19.91    5.06
  -3  -5  12   21.86    4.87
  -3  -5  12   25.16    5.31
  -3   5  13   22.56    4.90
  -3   5  13   24.07    4.65
   3  -5 -13   21.03    4.55
   3  -5 -13   22.83    5.23
   3   5 -13   18.80    4.90
  -3  -5  13   20.40    4.79
  -3  -5  13   23.90    5.14
  -3   5  14  116.05   14.64
  -3   5  14  116.25   13.84
   3  -5 -14  116.36   14.31
   3  -5 -14  134.26   15.78
   3   5 -14  138.66   15.76
   3   5 -14  111.26   15.77
  -3  -5  14  137.30   15.35
  -3  -5  14  134.30   15.23
  -3   5  15  284.44   30.55
  -3   5  15  332.13   29.99
   3  -5 -15  291.80   30.19
   3  -5 -15  329.06   31.96
   3   5 -15  296.50   31.37
   3   5 -15  294.72   32.50
  -3  -5  15  334.82   31.47
  -3  -5  15  296.17   30.68
  -3   5  16   57.61    8.13
   3  -5 -16   38.65    6.75
   3  -5 -16   58.10    8.72
   3   5 -16   50.59    8.27
   3   5 -16   52.13    9.14
  -3  -5  16   42.84    7.38
  -3  -5  16   41.36    7.09
  -3   5  17   36.28    6.52
   3  -5 -17   36.62    6.24
   3  -5 -17   46.89    7.63
   3   5 -17   49.37    7.83
   3   5 -17   26.26    6.82
  -3  -5  17   35.65    6.61
  -3  -5  17   44.07    6.72
  -3   5  18    2.20    1.92
   3  -5 -18   -0.77    1.32
   3  -5 -18    0.48    1.39
   3   5 -18    0.00    1.42
   3   5 -18    0.92    1.69
  -3  -5  18    1.61    1.79
  -3  -5  18    0.00    1.16
  -3   5  19   16.69    4.00
   3  -5 -19   12.05    3.24
   3   5 -19    7.70    3.41
   3   5 -19    9.75    3.98
  -3  -5  19   15.54    4.11
  -3  -5  19   13.75    3.25
  -3   5  20   46.83    7.22
   3  -5 -20   42.83    6.60
   3   5 -20   35.78    7.23
   3   5 -20   37.31    8.06
  -3  -5  20   48.10    7.60
  -3  -5  20   38.90    5.95
  -3   5  21  137.25   15.10
   3   5 -21  126.28   15.88
  -3  -5  21  132.82   15.32
  -3  -5  21  111.78   13.02
  -3   5  22   23.82    4.81
   3  -5 -22   14.22    4.32
   3   5 -22   16.18    4.89
   3  -5 -23    3.80    2.74
   3   5 -23   13.04    4.27
   3  -5 -24    2.36    2.09
   3  -5 -25   15.44    4.53
   3  -5 -26   20.18    5.19
   3  -5 -27   30.45    6.44
   3  -5 -28    0.53    1.59
   3  -5 -29    6.47    3.02
   3  -5 -30   16.21    4.72
   3  -5 -31    8.88    3.46
   3  -5 -32   14.17    4.47
   3  -5 -33   -0.00    1.26
   3  -5 -34   -0.00    1.26
   3  -5 -35    1.85    2.19
   3  -5 -36    2.80    2.22
   3  -5 -37    0.71    1.82
   3  -5 -38   -0.00    1.59
   3  -5 -39    0.85    1.91
   3  -5 -40    0.00    1.86
   3  -5 -41   -0.00    1.63
  -3   6   1   50.37    8.92
  -3   6   1   55.67    9.10
   3  -6  -1   36.81    7.38
   3  -6  -1   40.15    8.34
   3   6  -1   56.24    8.97
   3   6  -1   28.99    7.54
  -3  -6   1   29.99    6.61
  -3  -6   1   27.69    7.47
  -3   6   2  168.82   21.45
  -3   6   2  154.04   21.14
   3  -6  -2  183.09   21.29
   3  -6  -2  212.32   23.33
   3   6  -2  185.25   21.90
   3   6  -2  211.07   23.57
  -3  -6   2  213.36   21.85
  -3  -6   2  183.19   22.91
  -3   6   3  128.14   16.58
  -3   6   3  137.54   16.95
   3  -6  -3  140.48   16.54
   3  -6  -3  146.31   17.89
   3   6  -3  106.64   15.81
   3   6  -3  167.35   18.93
  -3  -6   3  120.13   15.71
  -3  -6   3  106.02   16.59
  -3   6   4  138.15   16.90
  -3   6   4  133.19   16.65
   3  -6  -4  127.24   15.91
   3  -6  -4  129.56   17.21
   3   6  -4  127.16   16.52
   3   6  -4  126.71   17.33
  -3  -6   4  109.39   15.30
  -3  -6   4  143.53   18.06
  -3   6   5   67.19    9.84
  -3   6   5   55.13    9.02
   3  -6  -5   58.24    8.89
   3  -6  -5   55.32    9.68
   3   6  -5   40.28    8.26
   3   6  -5   46.64    9.30
  -3  -6   5   46.66    8.30
  -3  -6   5   37.37    8.70
  -3   6   6    2.75    2.46
  -3   6   6    2.38    2.00
   3  -6  -6   -0.00    2.57
   3  -6  -6    0.49    2.37
   3   6  -6   -0.00    1.72
   3   6  -6    0.06    1.94
  -3  -6   6   -0.00    1.69
  -3  -6   6   -0.00    1.88
  -3   6   7   20.87    5.54
  -3   6   7   15.12    4.37
   3  -6  -7   16.27    4.44
   3  -6  -7   19.67    5.49
   3   6  -7   16.95    5.02
   3   6  -7   27.91    6.53
  -3  -6   7   17.05    4.64
  -3  -6   7   14.68    4.94
  -3   6   8  295.27   32.03
  -3   6   8  330.78   32.25
   3  -6  -8  295.19   31.53
   3  -6  -8  319.61   33.31
   3   6  -8  291.48   32.24
   3   6  -8  346.73   34.35
  -3  -6   8  316.04   31.97
  -3  -6   8  289.23   33.02
  -3   6   9  107.05   14.83
  -3   6   9  118.07   14.84
   3  -6  -9  131.47   15.26
   3  -6  -9   93.50   14.94
   3   6  -9  128.98   15.88
   3   6  -9  112.58   16.09
  -3  -6   9  136.82   15.54
  -3  -6   9  118.11   16.13
  -3   6  10    0.76    1.74
  -3   6  10    0.00    1.73
   3  -6 -10    1.76    2.32
   3  -6 -10   -0.00    2.38
   3   6 -10   -0.00    1.85
   3   6 -10    0.15    1.11
  -3  -6  10    1.80    1.86
  -3   6  11    0.00    2.27
   3  -6 -11    4.23    2.48
   3  -6 -11    0.00    1.80
   3   6 -11    0.00    1.98
   3   6 -11    0.00    2.22
  -3  -6  11    0.00    1.82
  -3   6  12  206.89   24.13
   3  -6 -12  228.29   24.02
   3  -6 -12  209.26   24.92
   3   6 -12  218.53   24.79
   3   6 -12  205.09   25.59
  -3  -6  12  230.61   24.45
  -3  -6  12  264.36   26.19
  -3   6  13   43.26    7.60
   3  -6 -13   31.07    6.38
   3  -6 -13   50.01    8.52
   3   6 -13   37.42    7.46
   3   6 -13   37.97    8.15
  -3  -6  13   45.35    7.66
  -3  -6  13   28.08    6.59
  -3   6  14   95.86   12.07
   3  -6 -14   85.40   11.13
   3  -6 -14   69.14   11.48
   3   6 -14   82.74   11.91
  -3  -6  14   64.84   10.60
  -3  -6  14   71.26   11.13
  -3   6  15   64.63    9.95
   3  -6 -15   94.08   10.88
   3  -6 -15   59.44   10.27
   3   6 -15   42.29    9.07
  -3  -6  15   73.74   10.43
  -3  -6  15   74.99   10.68
  -3   6  16    6.94    3.08
   3  -6 -16    3.79    2.63
   3   6 -16   10.09    3.77
  -3  -6  16    9.64    3.62
  -3  -6  16    6.75    2.88
  -3   6  17   19.19    4.89
   3  -6 -17   13.16    3.80
   3   6 -17   14.27    4.45
   3   6 -17   12.68    4.82
  -3  -6  17   13.03    4.03
  -3  -6  17   17.07    4.38
  -3   6  18  107.10   14.06
   3  -6 -18  109.39   13.51
   3   6 -18   98.69   14.41
   3   6 -18   84.88   14.76
  -3  -6  18  120.88   14.66
  -3  -6  18  123.65   14.50
  -3   6  19   15.29    4.72
   3  -6 -19   25.95    5.16
   3   6 -19   18.95    5.30
  -3  -6  19   19.44    5.04
  -3   6  20   13.76    4.18
   3  -6 -20   21.18    4.64
   3  -6 -20   18.40    5.29
   3   6 -20    8.68    4.13
  -3  -6  20   15.32    4.54
  -3   6  21    1.91    2.08
   3  -6 -21   -0.00    1.65
   3   6 -21    1.72    2.39
   3  -6 -22   29.64    6.98
   3   6 -22   46.49    8.46
   3  -6 -23   41.63    7.70
   3   6 -23   21.88    6.27
   3  -6 -24    5.80    3.17
   3  -6 -25   18.15    5.14
   3  -6 -26    1.03    1.71
   3  -6 -27    3.75    2.90
   3  -6 -28    0.00    1.48
   3  -6 -29    3.25    2.59
   3  -6 -30    6.33    3.37
   3  -6 -31    0.82    2.00
   3  -6 -32    4.12    2.81
   3  -6 -33    0.00    2.26
   3  -6 -34   14.33    4.85
   3  -6 -35    6.48    3.43
   3  -6 -36    1.00    2.08
   3  -6 -37    1.99    2.11
   3  -6 -38    0.87    1.61
   3  -6 -39    0.55    2.01
   3  -6 -40    0.78    1.90
  -3   7   1   11.18    4.79
  -3   7   1   13.89    4.78
   3  -7  -1    8.71    3.92
   3  -7  -1   10.91    4.58
   3   7  -1   11.07    4.24
   3   7  -1   14.11    5.04
  -3  -7   1    7.37    3.45
  -3  -7   1    0.00    2.51
  -3   7   2   46.29    9.26
  -3   7   2   52.76    9.63
   3  -7  -2   36.01    8.06
   3  -7  -2   51.69    9.99
   3   7  -2   40.84    8.82
   3   7  -2   53.31   10.32
  -3  -7   2   45.30    8.46
  -3  -7   2   69.75   11.68
  -3   7   3    9.39    4.56
  -3   7   3    8.44    3.96
   3  -7  -3    9.09    3.97
   3  -7  -3   27.05    6.84
   3   7  -3    8.45    4.05
   3   7  -3    6.49    3.91
  -3  -7   3    3.19    2.40
  -3  -7   3   12.37    5.16
  -3   7   4  227.95   28.24
  -3   7   4  285.24   29.50
   3  -7  -4  273.35   28.58
   3  -7  -4  232.21   29.18
   3   7  -4  267.40   29.29
   3   7  -4  220.28   29.05
  -3  -7   4  310.50   29.18
  -3  -7   4  264.81   30.48
  -3   7   5  118.05   16.22
  -3   7   5  111.87   15.83
   3  -7  -5  126.23   15.99
   3  -7  -5  129.06   17.46
   3   7  -5  122.87   16.61
   3   7  -5   99.12   16.29
  -3  -7   5  127.40   15.89
  -3  -7   5  130.78   17.91
  -3   7   6  294.83   32.74
   3  -7  -6  321.73   32.49
   3  -7  -6  291.86   33.62
   3   7  -6  311.90   33.31
   3   7  -6  345.97   35.13
  -3  -7   6  281.66   31.79
  -3  -7   6  308.22   34.45
  -3   7   7    5.14    3.01
   3  -7  -7    3.24    2.57
   3  -7  -7    2.25    2.76
   3   7  -7    1.52    2.83
   3   7  -7    2.64    2.88
  -3  -7   7    3.63    2.60
  -3  -7   7   -0.00    2.14
  -3   7   8   14.44    4.90
   3  -7  -8   14.53    4.39
   3  -7  -8   14.45    5.02
   3   7  -8    7.29    3.87
   3   7  -8   18.33    5.86
  -3  -7   8   17.75    4.91
  -3  -7   8   17.61    5.68
  -3   7   9    6.16    3.44
   3  -7  -9   10.28    3.62
   3  -7  -9    1.82    2.28
   3   7  -9    0.92    2.43
   3   7  -9    7.38    3.77
  -3  -7   9    5.30    3.11
  -3  -7   9    5.84    3.82
  -3   7  10  347.94   37.30
   3  -7 -10  319.75   36.17
   3  -7 -10  340.22   38.15
   3   7 -10  354.28   37.79
   3   7 -10  332.34   38.61
  -3  -7  10  479.54   38.84
  -3  -7  10  379.12   39.13
  -3   7  11   40.47    8.33
   3  -7 -11   39.66    7.71
   3  -7 -11   35.70    8.36
   3   7 -11   47.25    9.00
   3   7 -11   48.20    9.83
  -3  -7  11   69.76    9.86
  -3  -7  11   38.45    8.57
  -3   7  12   24.83    6.34
   3  -7 -12   24.13    5.87
   3  -7 -12   17.28    6.21
   3   7 -12   38.25    7.73
   3   7 -12   31.61    7.79
  -3  -7  12   34.37    6.88
  -3   7  13   28.70    6.67
   3  -7 -13   50.17    8.08
   3  -7 -13   41.70    8.39
   3   7 -13   33.50    7.34
   3   7 -13   33.34    8.20
  -3  -7  13   20.41    5.82
  -3   7  14    7.79    3.89
   3  -7 -14    2.49    2.21
   3   7 -14    6.66    3.49
   3   7 -14    4.45    3.33
  -3  -7  14    8.89    3.96
  -3   7  15    9.33    3.88
   3  -7 -15    7.69    3.17
   3   7 -15    7.43    3.53
   3   7 -15   13.77    5.34
  -3  -7  15    5.56    2.78
  -3  -7  15    6.84    3.45
  -3   7  16   43.32    8.34
   3  -7 -16   38.46    7.46
   3   7 -16   55.56    9.47
   3   7 -16   41.42    9.23
  -3  -7  16   37.86    7.72
  -3   7  17   21.16    5.56
   3  -7 -17   22.47    5.25
   3  -7 -17   11.27    4.44
   3   7 -17   18.03    5.32
  -3  -7  17   16.86    4.90
  -3   7  18    0.00    2.25
   3  -7 -18    1.33    1.74
   3  -7 -18    1.02    2.26
   3   7 -18    2.20    2.90
  -3  -7  18   -0.00    1.65
  -3   7  19    5.54    3.27
   3  -7 -19    5.69    2.76
   3  -7 -19    3.05    2.90
   3   7 -19    4.76    3.11
  -3  -7  19    3.12    2.46
  -3   7  20   40.12    8.22
   3  -7 -20   40.51    8.59
   3   7 -20   48.99    9.23
  -3  -7  20   47.20    8.56
  -3   7  21   15.77    4.85
   3  -7 -21    6.83    4.03
   3   7 -21   22.72    6.12
   3  -7 -22   27.59    6.78
   3   7 -22   21.56    6.24
   3  -7 -23    4.11    3.47
   3   7 -23    7.73    3.88
   3  -7 -24    3.03    2.53
   3  -7 -25    1.21    1.88
   3  -7 -26   17.33    5.54
   3  -7 -27   30.29    7.17
   3  -7 -28    2.29    2.35
   3  -7 -29    1.98    2.80
   3  -7 -30    7.53    4.11
   3  -7 -31    6.14    3.19
   3  -7 -32   18.55    5.84
   3  -7 -33    3.02    2.98
   3  -7 -34   -0.00    2.15
   3  -7 -35    1.43    2.21
   3  -7 -36    6.29    3.58
   3  -7 -37    3.34    3.31
   3  -7 -38    3.57    3.00
  -3   8   1   -0.00    2.47
  -3   8   1   -0.00    1.98
   3  -8  -1   -0.00    2.03
   3   8  -1    3.82    2.53
   3   8  -1    1.96    2.87
  -3  -8   1   -0.00    1.52
  -3   8   2  245.01   29.21
   3  -8  -2  276.80   31.15
   3   8  -2  253.22   29.52
   3   8  -2  266.87   30.93
  -3  -8   2  244.66   30.73
  -3   8   3    2.42    3.14
   3  -8  -3    3.25    3.31
   3   8  -3    6.83    3.91
   3   8  -3    5.46    3.73
  -3  -8   3    8.72    4.57
  -3   8   4  248.06   27.25
   3  -8  -4  252.96   28.51
   3   8  -4  204.19   26.15
   3   8  -4  226.30   27.82
  -3  -8   4  200.45   27.31
  -3   8   5    0.00    2.25
   3  -8  -5   -0.00    1.91
   3   8  -5   -0.00    2.32
   3   8  -5    1.96    2.66
  -3  -8   5   -0.00    2.37
  -3   8   6   21.56    6.41
   3  -8  -6   31.47    6.95
   3  -8  -6   15.38    5.81
   3   8  -6   18.55    5.83
   3   8  -6   24.01    7.11
  -3  -8   6   32.19    8.21
  -3   8   7    2.01    2.91
   3  -8  -7    0.00    1.91
   3  -8  -7   -0.00    1.84
   3   8  -7   -0.00    1.61
   3   8  -7   -0.00    2.15
  -3  -8   7    0.59    2.51
  -3   8   8  470.32   46.07
   3  -8  -8  425.32   44.47
   3  -8  -8  423.22   46.45
   3   8  -8  462.50   46.21
   3   8  -8  444.82   47.36
  -3  -8   8  432.78   47.20
  -3   8   9   10.80    4.54
   3  -8  -9    9.44    4.19
   3  -8  -9   10.19    4.79
   3   8  -9   14.92    5.15
   3   8  -9    9.51    4.75
  -3  -8   9   16.05    6.36
  -3   8  10   11.94    4.67
   3  -8 -10   14.75    4.79
   3  -8 -10   25.18    7.38
   3   8 -10    9.15    4.29
   3   8 -10    5.62    4.16
  -3  -8  10   14.53    5.51
  -3   8  11   -0.00    1.65
   3  -8 -11   -0.00    1.40
   3   8 -11    1.89    2.54
   3   8 -11   -0.00    2.74
  -3  -8  11   -0.00    2.52
  -3   8  12   46.20    9.23
   3  -8 -12   63.48    9.95
   3   8 -12   55.92   10.19
   3   8 -12   49.16   10.49
  -3  -8  12   30.92    8.52
  -3   8  13    5.65    3.16
   3  -8 -13    1.36    2.08
   3   8 -13    0.00    2.05
   3   8 -13   -0.00    2.33
  -3  -8  13    1.36    2.30
  -3   8  14   31.77    7.74
   3  -8 -14   46.37    8.36
   3  -8 -14   34.07    8.23
   3   8 -14   42.13    9.08
   3   8 -14   49.42   10.39
  -3   8  15   -0.00    1.77
   3  -8 -15    2.01    1.91
   3  -8 -15   -0.00    1.56
   3   8 -15    0.30    1.98
  -3   8  16    0.47    1.67
   3  -8 -16    0.27    1.53
   3  -8 -16   -0.00    3.27
   3   8 -16   -0.00    2.49
  -3   8  17   -0.00    2.27
   3  -8 -17    2.61    2.37
   3  -8 -17    2.45    2.63
   3   8 -17    4.01    3.23
  -3   8  18   84.69   13.79
   3  -8 -18  114.86   14.33
   3  -8 -18   95.67   14.96
   3   8 -18   92.33   14.64
  -3   8  19    0.95    2.63
   3  -8 -19    1.02    1.43
   3  -8 -19    2.32    2.66
   3   8 -19    0.57    1.75
  -3   8  20   38.07    8.09
   3  -8 -20   33.83    8.13
   3   8 -20   32.18    7.96
  -3   8  21    1.85    2.64
   3  -8 -21    5.90    3.41
   3   8 -21    1.15    2.58
   3  -8 -22   20.68    6.55
   3   8 -22   30.57    7.70
   3  -8 -23    5.97    3.27
   3   8 -23    4.38    3.23
   3  -8 -24   43.76    9.37
   3  -8 -25    0.00    2.17
   3  -8 -26   -0.00    1.66
   3  -8 -27    0.88    2.37
   3  -8 -28   15.59    5.63
   3  -8 -29    2.27    2.93
   3  -8 -30   13.39    5.20
   3  -8 -31    0.03    1.82
   3  -8 -32    0.00    1.68
   3  -8 -33    2.36    2.66
   3  -8 -34   10.15    4.59
   3  -8 -35    5.90    4.05
   3  -8 -36   -0.00    2.44
   3  -8 -37    0.00    2.35
  -3   9   1   -0.00    3.17
   3  -9  -1    0.12    2.85
   3   9  -1    0.08    1.60
   3   9  -1   -0.00    1.55
  -3  -9   1    0.00    2.22
  -3   9   2   39.44    8.94
   3  -9  -2   36.65    9.01
   3   9  -2   44.21    9.33
   3   9  -2   27.46    8.02
  -3  -9   2   41.58    9.90
  -3   9   3    3.10    3.36
   3  -9  -3    4.75    4.42
   3   9  -3    5.91    4.21
   3   9  -3    2.28    2.73
  -3  -9   3    9.24    5.01
  -3   9   4   87.91   13.98
   3  -9  -4   82.90   14.31
   3   9  -4   60.93   12.08
   3   9  -4   91.06   14.81
  -3  -9   4   55.37   12.66
  -3   9   5    8.05    4.11
   3  -9  -5   13.45    5.67
   3   9  -5    9.54    4.73
   3   9  -5   15.16    5.75
  -3  -9   5   10.94    5.58
  -3   9   6  116.94   16.85
   3  -9  -6  111.03   17.52
   3   9  -6   87.00   15.50
   3   9  -6  121.02   18.16
  -3  -9   6  124.29   18.86
  -3   9   7   -0.00    2.90
   3  -9  -7   -0.00    3.18
   3   9  -7   -0.00    2.76
   3   9  -7   -0.00    2.28
  -3  -9   7   -0.00    2.50
  -3   9   8    3.97    3.55
   3   9  -8    0.91    2.23
   3   9  -8    3.66    3.37
  -3  -9   8    7.64    4.57
  -3   9   9   11.82    4.90
   3   9  -9   10.22    4.72
   3   9  -9   21.44    6.94
  -3  -9   9    5.24    4.23
  -3   9  10  132.99   17.69
   3   9 -10  144.74   18.59
   3   9 -10   87.32   16.61
  -3  -9  10  100.22   17.29
  -3   9  11    4.54    3.38
   3  -9 -11    0.67    2.94
   3   9 -11    7.00    3.96
   3   9 -11    8.36    5.25
  -3  -9  11    5.47    4.03
  -3   9  12   14.83    5.53
   3  -9 -12   18.20    6.42
   3   9 -12   20.16    6.21
  -3   9  13    2.03    2.61
   3  -9 -13    0.91    3.16
   3   9 -13    2.65    2.98
  -3   9  14    2.32    2.98
   3  -9 -14    6.22    4.25
   3   9 -14    1.80    2.96
  -3   9  15   -0.00    1.98
   3  -9 -15    1.16    3.33
   3   9 -15    0.00    2.85
  -3   9  16   97.76   14.66
   3  -9 -16  104.43   16.13
   3   9 -16   72.09   13.65
  -3   9  17    0.00    2.34
   3  -9 -17    1.32    2.47
   3   9 -17    0.00    1.98
  -3   9  18    6.52    3.74
   3  -9 -18    2.82    3.07
   3   9 -18    3.24    3.29
  -3   9  19   -2.98    3.29
   3  -9 -19   -0.00    2.52
  -3   9  20   43.24    9.23
   3  -9 -20   40.85    9.33
  -3   9  21    0.60    1.88
   3  -9 -21   -0.00    2.12
   3  -9 -22   38.49    9.19
   3  -9 -23    2.18    2.26
   3  -9 -24    4.74    3.30
   3  -9 -25    0.14    2.27
   3  -9 -26   27.77    7.51
   3  -9 -27    1.83    2.73
   3  -9 -28    1.48    3.32
   3  -9 -29   -0.00    2.56
   3  -9 -30    0.00    2.28
   3  -9 -31   -0.00    2.06
   3  -9 -32   15.00    5.66
   3  -9 -33   -0.00    1.69
   3  -9 -34    0.62    2.09
   3  -9 -35    3.73    3.41
   3 -10  -1    0.62    2.14
   3  10  -1   -0.00    2.46
  -3 -10   1   -0.00    2.94
   3 -10  -2   76.56   14.21
   3  10  -2   70.24   13.64
  -3 -10   2   54.23   12.89
   3 -10  -3    6.19    3.63
   3  10  -3    1.19    3.59
  -3 -10   3    1.65    4.18
   3  10  -4   37.00    9.51
  -3 -10   4   10.76    5.96
   3  10  -5    2.41    3.87
  -3 -10   5    0.64    2.31
   3  10  -6    2.17    2.34
  -3 -10   6   -0.00    1.76
   3  10  -7   13.50    6.23
  -3 -10   7    8.90    5.75
   3 -10  -8   63.22   12.23
   3  10  -8   31.00    9.27
  -3 -10   8   41.31   10.66
   3 -10  -9   -0.00    2.38
   3 -10 -10   58.84   12.50
   3 -10 -11    0.91    2.11
   3 -10 -12   92.12   15.94
   3 -10 -13    0.00    2.10
   3 -10 -14   38.00    9.68
   3 -10 -15    1.95    2.60
   3 -10 -16    7.54    4.67
   3 -10 -17   -0.00    2.80
   3  10 -17    1.50    2.74
   3 -10 -18   68.54   12.73
   3  10 -18   41.75   10.15
   3 -10 -19    0.57    1.97
   3  10 -19   -0.00    2.56
   3 -10 -20    5.23    4.20
   3  10 -20    6.56    4.42
   3 -10 -21    0.24    1.84
   3  10 -21   -0.00    2.10
   3 -10 -22   17.08    6.55
   3  10 -22   12.20    5.63
   3 -10 -23    0.00    2.85
   3  10 -23   -0.00    2.73
   3 -10 -24   10.33    5.06
   3 -10 -25   -0.00    0.91
   3 -10 -26    0.96    2.13
   3 -10 -27   -0.00    1.78
   3 -10 -28   20.05    6.74
   3 -10 -29    0.62    1.90
   3 -10 -30    1.60    2.50
   3 -10 -31    0.00    2.72
   3 -10 -32    5.32    4.13
   3 -10 -33    0.00    1.99
  -3  11   1   -0.00    3.32
   3  11  -1    6.30    4.25
  -3 -11   1    0.00    3.00
  -3  11   2   32.80    8.91
   3  11  -2   22.47    7.61
   3  11  -2   30.01    8.95
  -3 -11   2   25.42    8.66
  -3  11   3   12.63    6.33
   3  11  -3   14.66    6.15
   3  11  -3   11.26    5.70
  -3 -11   3    7.19    5.13
  -3  11   4    9.21    5.09
   3  11  -4   18.33    6.92
   3  11  -4   16.54    6.74
  -3 -11   4   15.44    7.03
  -3  11   5    3.63    3.55
   3 -11  -5    1.56    3.02
   3  11  -5   -0.00    3.21
   3  11  -5    1.16    2.92
  -3 -11   5   -0.00    2.09
  -3  11   6   29.94    8.64
   3 -11  -6   35.41    9.67
   3  11  -6   38.73    9.46
  -3 -11   6   18.40    7.85
  -3  11   7    0.11    2.15
   3 -11  -7    0.00    3.48
   3  11  -7   -0.00    2.76
  -3  11   8   -0.00    2.08
   3 -11  -8    1.22    2.98
   3  11  -8   -0.00    3.77
  -3  11   9    5.84    4.71
   3 -11  -9    9.89    5.68
   3  11  -9   11.26    5.46
  -3  11  10   21.40    7.17
   3 -11 -10   19.84    7.41
   3  11 -10   21.22    7.38
  -3  11  11    2.65    3.51
   3 -11 -11    6.86    4.54
   3  11 -11    2.24    3.49
  -3  11  12   10.30    4.92
   3 -11 -12    5.44    5.18
   3  11 -12    8.23    4.89
  -3  11  13    7.78    4.53
   3 -11 -13    4.69    4.15
   3  11 -13    7.98    4.90
  -3  11  14   11.71    5.60
   3 -11 -14   17.40    6.88
   3  11 -14   20.76    7.23
  -3  11  15   -0.00    1.97
   3 -11 -15   -0.00    2.11
   3  11 -15   -0.00    2.93
  -3  11  16   32.12    8.42
   3 -11 -16   15.92    6.99
   3  11 -16   24.68    7.82
  -3  11  17   -0.00    2.62
   3 -11 -17    0.48    1.89
   3  11 -17    1.07    2.81
  -3  11  18    0.37    1.90
   3 -11 -18   -0.00    2.25
   3  11 -18    0.98    3.27
  -3  11  19    0.45    3.40
   3 -11 -19    0.25    3.28
   3  11 -19    0.80    2.66
   3 -11 -20   27.24    8.41
   3  11 -20   22.17    7.52
   3 -11 -21    1.53    3.17
   3  11 -21    0.26    2.55
   3 -11 -22    5.28    4.31
   3  11 -22   13.34    6.13
   3 -11 -23   -0.00    3.34
   3  11 -23    0.26    2.09
   3 -11 -24   -0.00    2.61
   3 -11 -25   -0.00    2.44
   3 -11 -26   14.72    6.62
   3 -11 -27   10.49    5.11
   3 -11 -28   -0.00    2.70
   3 -11 -29   -0.00    2.24
   3 -11 -30    2.82    4.37
   3 -11 -31   -0.00    2.00
   3 -11 -32    1.07    3.65
  -3  12   1    0.91    3.17
   3  12  -1   -0.00    1.99
  -3 -12   1   -0.00    3.06
  -3  12   2   64.51   12.63
   3 -12  -2   36.81   10.62
   3  12  -2   60.19   12.26
  -3 -12   2   35.94   11.26
  -3  12   3    7.00    4.45
   3 -12  -3    1.29    3.49
   3  12  -3    8.40    4.68
  -3 -12   3   12.97    7.16
  -3  12   4    7.04    4.52
   3 -12  -4    9.52    5.67
   3  12  -4   11.19    6.07
  -3  12   5    6.26    4.43
   3 -12  -5   -0.00    3.49
   3  12  -5    1.65    2.97
  -3  12   6   -0.00    2.85
   3 -12  -6    0.00    2.72
   3  12  -6    0.66    2.94
  -3  12   7    5.20    4.62
   3 -12  -7    2.82    4.16
   3  12  -7    1.25    3.05
  -3  12   8   97.13   16.24
   3 -12  -8   53.79   14.01
   3  12  -8  139.69   19.12
  -3  12   9    4.93    4.19
   3 -12  -9    1.01    2.90
   3  12  -9    1.42    3.18
  -3  12  10    0.96    3.97
   3 -12 -10    8.30    6.44
   3  12 -10    4.28    4.79
  -3  12  11   -0.00    2.50
   3 -12 -11    0.72    3.22
   3  12 -11    4.85    4.25
  -3  12  12   20.78    7.49
   3 -12 -12   13.24    7.53
   3  12 -12   19.13    7.17
  -3  12  13    4.90    4.43
   3 -12 -13    2.96    3.91
   3  12 -13    6.55    4.14
  -3  12  14   32.90    8.83
   3 -12 -14   18.75    7.76
   3  12 -14   34.24    9.54
  -3  12  15    0.34    3.02
   3 -12 -15    1.86    3.51
   3  12 -15    0.00    2.79
  -3  12  16    1.91    3.24
   3 -12 -16    0.02    2.82
   3  12 -16    4.21    3.84
  -3  12  17    4.70    3.98
   3 -12 -17    7.16    4.42
   3  12 -17   -0.00    3.27
  -3  12  18   33.07    8.82
   3 -12 -18   25.54    8.36
   3  12 -18   10.57    5.39
  -3  12  19   -0.00    2.67
   3 -12 -19   -0.00    3.40
   3  12 -19    7.57    4.92
  -3  12  20    3.73    4.11
   3 -12 -20   13.09    5.89
   3  12 -20    5.70    4.49
   3 -12 -21   -0.00    2.49
   3  12 -21    0.67    2.38
   3 -12 -22    4.08    4.08
   3  12 -22    4.44    4.52
   3 -12 -23    3.44    3.77
   3  12 -23    0.06    2.33
   3 -12 -24    7.12    5.57
   3 -12 -25    1.12    3.71
   3 -12 -26    0.00    3.31
   3 -12 -27    2.36    3.86
   3 -12 -28    7.74    5.12
   3 -12 -29   -0.00    3.18
  -3  13   1    3.14    4.21
   3 -13  -1    5.56    4.55
   3  13  -1    4.03    4.49
  -3  13   2    5.36    4.91
   3 -13  -2   18.42    7.55
   3  13  -2    1.05    3.89
  -3  13   3   -0.00    3.12
   3 -13  -3   -0.00    3.33
   3  13  -3   -0.42    3.74
  -3  13   4    3.13    4.50
   3 -13  -4    5.20    5.34
   3  13  -4   19.14    6.96
  -3  13   5    9.26    5.47
   3 -13  -5   12.90    6.61
   3  13  -5   15.88    6.48
  -3  13   6    6.87    5.25
   3 -13  -6    7.46    5.29
   3  13  -6   24.24    8.06
  -3  13   7    1.61    3.60
   3 -13  -7    0.80    3.56
   3  13  -7    6.08    4.40
  -3  13   8   -0.00    1.82
   3 -13  -8   -0.00    2.52
   3  13  -8    2.58    3.25
  -3  13   9    0.01    3.53
   3 -13  -9    4.96    3.92
  -3  13  10    5.86    4.44
   3 -13 -10   13.42    6.59
   3  13 -10   10.95    6.00
  -3  13  11    9.58    6.67
   3 -13 -11    7.15    6.35
   3  13 -11   14.37    6.45
  -3  13  12   23.82    7.99
   3 -13 -12   26.55    9.02
   3  13 -12   22.04    8.07
  -3  13  13   -0.00    3.34
   3 -13 -13   -0.00    3.78
   3  13 -13    3.50    4.19
  -3  13  14    0.00    3.59
   3 -13 -14    3.60    5.57
   3  13 -14    2.14    3.65
  -3  13  15   11.85    5.65
   3 -13 -15   14.01    6.73
   3  13 -15    9.50    5.40
  -3  13  16   16.81    6.61
   3 -13 -16    7.78    5.59
   3  13 -16   15.43    6.30
  -3  13  17    2.34    3.46
   3 -13 -17   -0.00    3.46
   3  13 -17    0.25    2.94
  -3  13  18   -0.00    2.90
   3 -13 -18   -0.00    3.30
   3  13 -18    1.35    3.30
  -3  13  19   -0.00    2.29
   3 -13 -19    0.92    3.25
   3  13 -19   -0.00    2.61
   3 -13 -20    5.84    4.53
   3  13 -20    8.17    5.70
   3 -13 -21    0.00    4.04
   3  13 -21    8.89    5.79
   3 -13 -22    9.14    5.41
   3  13 -22    6.63    5.32
   3 -13 -23   -0.00    3.50
   3  13 -23   -0.00    2.98
   3 -13 -24   -0.00    2.97
   3 -13 -25    0.00    1.29
   3 -13 -26    7.17    5.11
   3 -13 -27    0.56    2.26
  -3  14   1   -0.00    3.94
   3 -14  -1    1.07    2.58
   3  14  -1    5.95    5.71
  -3  14   2    9.10    5.26
   3 -14  -2    9.31    5.79
   3  14  -2    9.13    5.84
  -3  14   3   16.17    6.65
   3 -14  -3    2.74    4.09
   3  14  -3   12.34    6.46
  -3  14   4   -0.00    4.15
   3 -14  -4    1.81    4.08
   3  14  -4   10.98    6.04
  -3  14   5   -0.00    2.87
   3 -14  -5    1.10    4.25
   3  14  -5   -0.00    4.56
  -3  14   6    2.24    3.93
   3 -14  -6    5.78    5.27
   3  14  -6   -0.00    4.09
  -3  14   7    8.88    5.72
   3 -14  -7   18.19    7.83
   3  14  -7   14.06    7.04
  -3  14   8   22.16    7.83
   3 -14  -8   11.98    7.33
   3  14  -8   29.49    9.08
  -3  14   9   -0.00    2.39
   3 -14  -9    0.66    2.82
   3  14  -9    3.75    4.02
  -3  14  10    1.48    2.94
   3 -14 -10    3.08    4.28
   3  14 -10   -0.00    2.85
  -3  14  11   -0.00    2.80
   3 -14 -11    7.00    4.81
   3  14 -11   -0.00    3.83
  -3  14  12   -0.00    2.79
   3 -14 -12   10.12    6.41
   3  14 -12    4.54    5.03
  -3  14  13    7.79    5.07
   3 -14 -13    5.03    4.08
   3  14 -13   -0.00    4.20
  -3  14  14    7.54    4.90
   3 -14 -14    4.19    4.39
   3  14 -14    1.00    2.91
  -3  14  15    1.05    2.90
   3 -14 -15   -0.00    3.29
   3  14 -15    3.65    3.61
  -3  14  16    6.04    5.11
   3 -14 -16    0.75    1.99
   3  14 -16    2.41    3.50
  -3  14  17   -0.00    2.85
   3 -14 -17   -0.00    3.41
   3  14 -17    1.94    2.77
  -3  14  18   15.07    6.44
   3 -14 -18    3.72    3.77
   3  14 -18   10.33    5.90
  -3  14  19    0.00    3.33
   3 -14 -19    2.25    3.59
   3  14 -19    1.73    3.81
   3 -14 -20    2.64    3.58
   3  14 -20   -0.00    3.47
   3 -14 -21    2.60    3.34
   3  14 -21   -0.00    4.30
   3 -14 -22    2.40    3.31
   3  14 -22    7.52    5.56
   3 -14 -23   -0.00    2.57
   3  14 -23    2.60    3.73
   3 -14 -24    2.81    3.53
   3 -14 -25    6.07    5.28
  -3  15   1    6.37    5.11
   3 -15  -1    2.83    4.38
   3  15  -1    3.94    5.49
  -3  15   2    0.00    2.96
   3 -15  -2    0.76    3.45
   3  15  -2    6.02    6.11
  -3  15   3    3.71    4.91
   3 -15  -3   -0.00    3.65
   3  15  -3    0.80    3.59
  -3  15   4    0.02    2.87
   3 -15  -4    5.70    5.28
   3  15  -4    6.15    4.93
  -3  15   5    3.69    4.43
   3 -15  -5    0.68    2.29
   3  15  -5    9.27    5.21
  -3  15   6   -0.00    3.26
   3 -15  -6    2.98    4.43
   3  15  -6    2.72    4.08
  -3  15   7   -0.00    3.37
   3 -15  -7    1.41    3.85
   3  15  -7    7.88    5.38
  -3  15   8    5.20    4.73
   3 -15  -8   -0.00    2.86
   3  15  -8    0.00    3.09
  -3  15   9    2.52    4.50
   3 -15  -9   -0.00    2.83
   3  15  -9    8.35    5.29
  -3  15  10    3.20    3.78
   3 -15 -10   -0.00    4.01
   3  15 -10    2.18    3.52
  -3  15  11    2.17    4.09
   3 -15 -11   11.98    6.74
   3  15 -11   10.13    5.92
  -3  15  12    3.92    4.22
   3 -15 -12    1.08    2.55
   3  15 -12    2.45    3.54
  -3  15  13   -0.00    3.34
   3 -15 -13   -0.00    3.55
   3  15 -13   -0.00    3.06
  -3  15  14    4.43    4.25
   3 -15 -14    9.64    6.31
   3  15 -14    0.40    3.18
  -3  15  15    0.92    3.37
   3 -15 -15    4.27    4.71
   3  15 -15    3.25    3.92
  -3  15  16   -0.00    3.44
   3 -15 -16    1.68    4.04
   3  15 -16    7.16    5.54
  -3  15  17    8.67    5.43
   3 -15 -17   -0.00    4.67
   3  15 -17    0.60    4.17
  -3  15  18    0.00    2.85
   3 -15 -18    6.86    4.79
   3  15 -18    0.90    3.23
  -3  15  19    2.30    3.23
   3 -15 -19    0.90    2.70
   3  15 -19   -0.00    3.37
   3 -15 -20   -0.00    4.92
   3  15 -20    0.00    3.65
   3 -15 -21    0.71    2.96
   3  15 -21    0.00    3.63
   3 -15 -22    1.60    3.02
   3  15 -22    0.00    2.88
  -3  16   1    2.26    3.60
   3 -16  -1    0.44    3.23
   3  16  -1   -0.00    4.59
  -3  16   2    0.00    4.39
   3 -16  -2   -0.00    2.44
   3  16  -2    0.00    3.33
  -3  16   3   10.82    5.86
   3 -16  -3    9.94    6.48
   3  16  -3    3.29    4.31
  -3  16   4   -0.00    3.49
   3 -16  -4    2.21    3.92
   3  16  -4   -0.00    3.20
  -3  16   5   -0.00    2.36
   3 -16  -5   -0.00    4.31
   3  16  -5    5.58    5.08
  -3  16   6    1.04    3.39
   3 -16  -6    2.55    4.08
   3  16  -6    0.13    1.90
  -3  16   7    2.02    4.19
   3 -16  -7   -0.00    3.11
   3  16  -7   10.81    6.82
  -3  16   8    1.26    3.79
   3 -16  -8    2.03    5.18
   3  16  -8   -0.00    2.95
  -3  16   9    1.74    3.91
   3 -16  -9    2.62    4.07
   3  16  -9    1.51    3.49
  -3  16  10    0.82    3.30
   3 -16 -10   -0.00    2.96
   3  16 -10    1.17    3.58
  -3  16  11    0.00    4.22
   3 -16 -11    1.62    3.37
   3  16 -11   -0.00    3.08
  -3  16  12    9.41    6.20
   3 -16 -12    5.10    5.15
   3  16 -12    1.59    3.88
  -3  16  13    3.62    3.85
   3 -16 -13   13.67    6.84
   3  16 -13   -0.00    3.73
  -3  16  14    6.77    4.97
   3 -16 -14    2.26    3.97
   3  16 -14    1.52    4.14
  -3  16  15   -0.00    3.16
   3 -16 -15    2.85    3.63
   3  16 -15    0.35    1.76
  -3  16  16    7.05    4.70
   3 -16 -16   -0.00    4.04
   3  16 -16    1.49    3.85
  -3  16  17    1.05    3.48
   3 -16 -17    2.55    3.54
   3  16 -17    3.51    3.85
  -3  16  18    2.96    3.99
   3 -16 -18    1.70    3.40
   3  16 -18   -0.00    3.20
   3 -16 -19    0.69    2.73
   3  16 -19    0.00    3.53
   3  16 -20   -0.00    3.79
   3  16 -21    0.65    3.60
   3  16 -22    1.03    4.16
  -3  17   1    0.00    3.97
   3  17  -1   10.30    5.74
  -3  17   2    2.23    3.45
   3  17  -2    0.70    3.65
  -3  17   3   -0.00    3.52
   3 -17  -3   -2.05    3.74
   3  17  -3    2.64    3.84
  -3  17   4    1.08    4.40
   3 -17  -4    3.39    4.20
   3  17  -4    1.52    4.39
  -3  17   5   -0.00    4.10
   3 -17  -5    2.41    3.16
   3  17  -5    3.91    3.97
  -3  17   6    7.01    6.29
   3 -17  -6    5.40    5.69
   3  17  -6    1.77    3.85
  -3  17   7   -0.00    3.72
   3 -17  -7   -0.00    2.24
   3  17  -7   -0.00    3.18
  -3  17   8   -0.00    2.88
   3 -17  -8   -0.00    2.95
   3  17  -8   -0.00    3.06
  -3  17   9    5.06    4.85
   3 -17  -9    1.53    3.21
   3  17  -9    0.31    4.23
  -3  17  10    1.62    4.37
   3 -17 -10    2.90    5.32
   3  17 -10    1.36    3.49
  -3  17  11    6.45    4.81
   3 -17 -11    0.00    4.12
   3  17 -11    0.67    3.99
  -3  17  12    0.00    3.10
   3 -17 -12   -0.00    2.44
   3  17 -12    0.00    3.58
  -3  17  13   -0.00    3.72
   3 -17 -13    0.91    3.46
   3  17 -13    2.38    3.86
  -3  17  14   -0.00    3.36
   3 -17 -14   -0.00    3.59
   3  17 -14   -0.00    3.62
  -3  17  15    1.87    3.67
   3 -17 -15    1.41    2.79
   3  17 -15   11.09    6.26
  -3  17  16    4.53    4.40
   3 -17 -16    1.60    4.27
   3  17 -16    3.18    4.13
  -3  17  17    0.41    3.60
   3  17 -17    4.36    5.37
   3  17 -18   -0.00    3.45
   3  17 -19    2.87    4.37
   3  17 -20   -0.00    3.55
   3  17 -21    1.47    4.38
  -3  18   1    2.42    4.22
  -3  18   2   -0.00    3.32
  -3  18   3    2.04    3.81
  -3  18   4    1.29    3.28
  -3  18   5   -0.00    3.65
  -3  18   6    0.87    3.98
   3 -18  -6   -0.00    3.93
  -3  18   7    4.20    4.93
   3 -18  -7    1.01    4.80
  -3  18   8    6.04    5.65
   3 -18  -8   -0.00    2.88
  -3  18   9   -0.00    4.54
   3 -18  -9    1.47    4.76
  -3  18  10   -0.00    3.04
   3 -18 -10    4.63    4.21
  -3  18  11    0.99    3.74
   3 -18 -11   -0.00    5.48
  -3  18  12    1.63    3.74
   3 -18 -12   -0.00    1.66
  -3  18  13   14.92    7.05
   3 -18 -13    2.32    4.18
  -3  18  14    5.33    5.50
  -3  18  15   -0.00    3.72
  -3  18  16    2.07    4.35
  -3  18  17   -0.00    4.33
   3 -19  -9   -0.00    3.52
  -2   0   1   -0.00    1.10
  -2   0   1   -0.00    0.71
   2   0  -1   -0.00    1.34
   2   0  -1    0.35    0.86
  -2   0   2  530.93   42.19
  -2   0   2  434.83   39.90
   2   0  -2  402.82   40.68
   2   0  -2  458.92   40.13
  -2   0   3    0.00    0.98
  -2   0   3    0.00    0.66
   2   0  -3   -0.00    0.63
   2   0  -3   -0.00    1.43
   2   0  -3    0.00    0.71
  -2   0   4    5.18    1.32
  -2   0   4    8.96    1.44
   2   0  -4    2.55    1.09
   2   0  -4    4.62    1.57
   2   0  -4    4.86    1.45
   2   0  -4    7.42    1.47
  -2   0   5    0.08    0.32
  -2   0   5    0.14    0.31
   2   0  -5    0.67    0.66
   2   0  -5    0.00    0.77
   2   0  -5   -0.00    0.78
   2   0  -5    0.00    0.54
   2   0  -6 2225.02  216.85
   2   0  -6 2660.62  217.82
   2   0  -6 2564.79  216.96
   2   0  -6 2758.90  217.12
   2   0  -7   -0.00    0.58
  -2   0  14  529.34   48.95
  -2   0  14  614.02   49.14
  -2   0  15    0.00    0.44
  -2   0  15    0.23    0.57
  -2   0  16   22.94    2.91
  -2   0  16   27.38    3.12
  -2   0  17    0.03    0.45
  -2   0  17    0.03    0.49
   2   0 -17   -0.00    0.61
  -2   0  18  150.81   14.72
  -2   0  18  153.89   14.86
   2   0 -18  173.60   15.47
  -2   0  19    0.35    0.56
  -2   0  19   -0.00    0.65
   2   0 -19    0.20    0.74
  -2   0  20    1.72    0.90
  -2   0  20    2.23    1.22
   2   0 -20    0.26    0.72
  -2   0  21   -0.00    0.73
  -2   0  21    0.15    0.78
   2   0 -21   -0.00    0.71
  -2   0  22  209.93   19.98
  -2   0  22  218.16   20.22
   2   0 -22  203.12   20.75
  -2   0  23    0.00    0.75
  -2   0  23   -0.00    0.87
   2   0 -23   -0.00    1.01
   2   0 -24   43.48    6.43
   2   0 -25    0.42    1.25
   2   0 -26   12.12    3.20
   2   0 -39    1.83    2.62
   2   0 -40    4.67    3.43
   2   0 -41    0.81    2.39
   2   0 -42    1.58    2.60
  -2   1   1   45.98    6.63
  -2   1   1   58.25    6.57
   2  -1  -1   52.33    6.73
   2  -1  -1   64.02    6.82
   2   1  -1   43.13    6.02
   2   1  -1   46.23    6.65
  -2  -1   1   56.83    6.32
  -2  -1   1   53.43    6.87
  -2   1   2   20.54    3.61
  -2   1   2   13.06    2.69
   2  -1  -2   14.93    3.09
   2  -1  -2   16.06    3.00
   2   1  -2   22.59    3.16
  -2  -1   2   19.27    2.98
  -2   1   3  731.88   65.47
  -2   1   3  720.38   64.92
   2  -1  -3  833.83   65.53
   2  -1  -3  760.86   65.21
   2   1  -3  681.54   64.82
  -2  -1   3  730.08   64.94
  -2   1   4 7723.17  720.20
  -2   1   4 8934.85  720.54
   2  -1  -4 7767.90  719.81
   2  -1  -4 8760.85  720.64
   2   1  -4 7830.20  719.51
   2   1  -4 8450.41  720.38
  -2  -1   4 8610.24  719.88
  -2  -1   4 9064.98  720.41
  -2  -1   4 9999.00  738.17
  -2   1   5   55.82    6.46
  -2   1   5   60.49    5.99
   2  -1  -5   55.54    6.21
   2  -1  -5   59.26    6.30
   2   1  -5   50.16    6.14
   2   1  -5   61.51    6.61
  -2  -1   5   51.35    6.12
  -2  -1   5   67.87    6.45
  -2  -1   5   59.33    6.05
  -2   1   6    3.08    1.19
  -2   1   6    3.28    0.57
  -2   1   6    3.99    0.58
   2  -1  -6    3.20    1.11
   2  -1  -6    4.67    1.23
   2   1  -6    2.63    1.13
   2   1  -6    3.21    1.22
  -2  -1   6    3.95    1.23
  -2  -1   6    3.54    1.03
  -2  -1   6    2.69    0.80
  -2   1   7    2.63    1.02
   2  -1  -7    4.18    1.09
   2  -1  -7    2.37    0.88
   2   1  -7    2.23    0.95
   2   1  -7    2.55    1.05
  -2  -1   7    1.39    0.86
  -2  -1   7    3.85    0.67
  -2  -1   7    3.84    0.62
  -2   1   8  170.76   16.41
   2  -1  -8  181.34   16.38
   2  -1  -8  185.35   16.24
   2   1  -8  184.94   16.81
   2   1  -8  197.35   16.95
  -2  -1   8  174.48   16.65
  -2   1   9  311.23   27.51
   2  -1  -9  300.59   27.39
   2  -1  -9  325.42   27.24
   2   1  -9  308.82   27.96
   2   1  -9  307.54   27.92
  -2  -1   9  313.20   27.89
  -2   1  10 1265.12  113.64
   2  -1 -10 1304.66  113.59
   2   1 -10 1391.87  114.38
   2   1 -10 1384.91  114.32
  -2  -1  10 1311.13  114.17
  -2   1  11   20.67    2.47
   2  -1 -11   25.34    2.50
   2   1 -11   20.49    3.00
   2   1 -11   22.99    3.00
  -2  -1  11   25.29    3.03
  -2   1  12    4.86    0.93
  -2   1  12    5.14    1.18
   2   1 -12    3.59    1.30
   2   1 -12    6.70    1.37
  -2  -1  12    4.13    1.28
  -2   1  13    4.73    0.98
  -2   1  13    4.77    1.15
   2   1 -13    7.07    1.70
   2   1 -13    4.00    1.19
  -2  -1  13    3.45    1.21
  -2   1  14  251.11   22.96
  -2   1  14  239.77   23.21
   2   1 -14  267.54   24.08
   2   1 -14  286.91   23.88
  -2  -1  14  265.59   23.61
  -2   1  15    2.34    0.84
  -2   1  15    3.31    1.08
   2   1 -15    2.46    1.24
   2   1 -15    3.39    1.16
  -2  -1  15    1.63    1.02
  -2   1  16  251.29   24.96
  -2   1  16  297.16   25.52
   2   1 -16  259.19   26.15
   2   1 -16  313.39   26.13
  -2  -1  16  297.81   25.75
  -2   1  17    3.30    1.05
  -2   1  17    4.24    1.29
   2   1 -17    2.40    1.39
   2   1 -17    3.23    1.36
  -2  -1  17    3.12    1.24
  -2   1  18   14.02    2.32
  -2   1  18   13.16    2.51
   2   1 -18   13.81    3.09
   2   1 -18   17.69    3.08
  -2  -1  18   18.25    2.90
  -2   1  19    5.56    1.50
  -2   1  19    7.22    1.82
   2   1 -19    6.63    2.12
   2   1 -19   10.94    2.48
  -2  -1  19    5.53    1.81
  -2   1  20  233.99   22.08
  -2   1  20  254.62   22.69
   2   1 -20  223.28   23.75
   2   1 -20  216.08   22.93
  -2  -1  20  257.07   22.78
  -2   1  21    0.00    0.81
  -2   1  21    0.69    1.05
   2   1 -21   -0.00    0.83
  -2  -1  21    1.20    0.88
  -2  -1  21   -0.00    0.99
  -2   1  22   16.22    2.98
  -2   1  22   24.88    3.77
   2   1 -22   23.35    4.19
  -2  -1  22   18.19    3.27
  -2  -1  22   14.37    3.16
  -2   1  23    3.06    1.37
   2   1 -23    1.68    1.34
  -2  -1  23    6.83    1.89
  -2  -1  23    3.38    1.67
   2  -1 -24   77.54    9.61
   2   1 -24   74.09    9.78
   2  -1 -25    8.78    2.64
   2   1 -25    7.30    2.51
   2  -1 -26  134.73   15.46
   2   1 -26  147.70   16.21
   2  -1 -31    3.34    2.45
   2  -1 -32    7.76    3.57
   2  -1 -33   -0.00    1.65
   2  -1 -34    5.87    3.56
   2  -1 -35    2.86    2.28
   2  -1 -36   17.09    5.14
   2  -1 -37   -0.00    2.32
   2  -1 -38   -0.00    2.03
   2  -1 -39   -0.00    2.00
   2  -1 -40   11.12    4.53
   2  -1 -41    0.12    1.95
   2  -1 -42    3.09    2.61
  -2   2   1   93.29   11.08
  -2   2   1  101.27   11.05
   2  -2  -1   90.98   10.85
   2  -2  -1  105.61   11.35
   2   2  -1  113.00   11.17
   2   2  -1  116.44   12.05
  -2  -2   1   97.40   10.71
  -2  -2   1   75.15   10.88
  -2   2   2 1965.27  190.93
  -2   2   2 2459.71  191.61
   2  -2  -2 2357.46  191.22
   2  -2  -2 2228.31  191.44
   2   2  -2 2027.52  190.72
   2   2  -2 2291.91  191.89
  -2  -2   2 2151.53  190.76
  -2  -2   2 2215.66  191.70
  -2   2   3 1279.48  108.57
  -2   2   3 1266.84  108.52
   2  -2  -3 1204.33  108.17
   2  -2  -3 1280.75  108.66
   2   2  -3 1275.86  108.43
   2   2  -3 1068.32  108.47
  -2  -2   3 1270.39  108.19
  -2   2   4    1.59    1.28
  -2   2   4    0.00    1.31
   2  -2  -4    0.43    1.33
   2  -2  -4    1.06    1.21
   2   2  -4    1.57    1.33
  -2  -2   4    0.25    1.21
  -2   2   5  600.93   58.41
  -2   2   5  676.12   58.56
   2  -2  -5  720.29   58.70
   2  -2  -5  629.86   58.77
   2   2  -5  616.12   58.59
  -2  -2   5  706.62   58.79
  -2  -2   5  665.93   59.01
  -2   2   6  530.11   43.62
  -2   2   6  522.51   43.31
   2  -2  -6  455.19   43.18
   2  -2  -6  453.27   43.54
   2   2  -6  429.61   43.36
   2   2  -6  490.33   44.06
  -2  -2   6  463.18   43.39
  -2  -2   6  527.68   43.94
  -2   2   7    0.88    1.24
  -2   2   7    0.82    0.90
   2  -2  -7    0.00    0.89
   2  -2  -7    0.35    1.20
   2   2  -7    0.00    1.03
   2   2  -7    0.65    1.40
  -2  -2   7    0.37    0.86
  -2  -2   7    0.43    0.96
  -2   2   8  496.25   45.88
  -2   2   8  516.10   45.38
   2  -2  -8  508.57   45.88
   2  -2  -8  580.79   46.49
   2   2  -8  472.56   46.18
   2   2  -8  531.14   46.83
  -2  -2   8  508.17   46.20
  -2  -2   8  516.82   45.98
  -2   2   9   57.07    6.77
  -2   2   9   67.82    6.04
   2  -2  -9   59.80    6.77
   2  -2  -9   49.91    6.76
   2   2  -9   61.16    7.23
   2   2  -9   65.35    7.65
  -2  -2   9   61.44    7.12
  -2  -2   9   60.60    6.73
  -2   2  10    3.95    1.39
   2  -2 -10    3.14    1.23
   2  -2 -10    2.55    1.25
   2   2 -10    3.06    1.50
   2   2 -10    4.91    1.75
  -2  -2  10    2.13    1.17
  -2  -2  10    5.96    1.34
  -2   2  11  176.01   16.01
   2  -2 -11  135.06   15.48
   2  -2 -11  148.69   16.00
   2   2 -11  154.51   16.27
   2   2 -11  178.97   16.84
  -2  -2  11  196.60   16.69
  -2  -2  11  186.26   15.45
  -2   2  12  256.29   25.25
   2  -2 -12  260.65   25.11
   2  -2 -12  276.70   25.78
   2   2 -12  268.01   25.92
   2   2 -12  293.52   26.36
  -2  -2  12  328.71   26.28
  -2  -2  12  275.80   24.49
  -2   2  13  120.54   11.34
   2  -2 -13  103.12   10.92
   2  -2 -13  109.69   11.61
   2   2 -13  103.44   11.68
   2   2 -13  113.77   12.02
  -2  -2  13  109.05   11.66
  -2  -2  13  112.82    9.92
  -2   2  14  178.50   16.42
   2  -2 -14  171.71   16.15
   2  -2 -14  155.81   16.69
   2   2 -14  168.14   17.07
   2   2 -14  156.39   17.01
  -2  -2  14  186.47   17.04
  -2   2  15    0.53    0.94
   2  -2 -15    0.71    0.71
   2  -2 -15    1.42    1.20
   2   2 -15    0.21    1.14
   2   2 -15    0.00    0.95
  -2  -2  15    0.61    1.03
  -2   2  16    3.06    1.32
   2  -2 -16    2.45    1.03
   2  -2 -16   -0.00    1.03
   2   2 -16    0.74    1.12
   2   2 -16    0.00    0.65
  -2  -2  16    0.00    0.76
  -2   2  17   23.83    3.63
   2  -2 -17   21.15    3.31
   2  -2 -17   26.71    4.39
   2   2 -17   20.74    4.20
   2   2 -17   22.20    4.28
  -2  -2  17   31.20    4.43
  -2   2  18   99.09   10.47
  -2   2  18  104.72   11.52
   2  -2 -18   97.78   11.35
   2   2 -18   89.50   11.45
   2   2 -18   94.72   11.50
  -2  -2  18  108.74   11.23
  -2   2  19   67.03    7.40
  -2   2  19   51.61    7.70
   2  -2 -19   67.46    8.33
   2   2 -19   64.57    8.61
   2   2 -19   61.85    8.36
  -2  -2  19   59.34    7.68
  -2   2  20    7.65    2.08
  -2   2  20    9.14    2.57
   2  -2 -20    8.43    2.55
   2   2 -20    7.51    2.87
   2   2 -20    7.27    2.49
  -2  -2  20    8.40    2.44
  -2   2  21   19.58    3.55
  -2   2  21   19.41    4.04
   2  -2 -21   26.05    4.74
   2   2 -21   25.96    5.05
   2   2 -21   17.15    4.14
  -2  -2  21   31.94    4.74
  -2   2  22   84.47   10.00
  -2   2  22  115.88   11.53
   2  -2 -22   94.92   11.53
   2   2 -22  105.82   12.37
   2   2 -22   96.07   11.72
  -2  -2  22   72.92   10.20
  -2   2  23   26.16    4.17
   2  -2 -23   26.37    5.15
   2   2 -23   26.75    5.58
   2   2 -23   21.84    4.91
   2   2 -24   86.91   12.00
   2   2 -24   92.91   11.92
   2   2 -25   -0.00    1.38
   2  -2 -26   33.49    6.37
   2  -2 -27    1.96    2.12
   2  -2 -28   38.75    7.19
   2  -2 -29    3.23    2.30
   2  -2 -30    0.63    1.23
   2  -2 -31   -0.00    1.30
   2  -2 -32    9.37    3.70
   2  -2 -33    3.02    2.35
   2  -2 -34   10.81    4.22
   2  -2 -35    0.24    1.51
   2  -2 -36    6.30    3.18
   2  -2 -37   -0.00    1.93
   2  -2 -38   10.20    4.23
   2  -2 -39   -0.00    1.30
   2  -2 -40    0.68    2.27
   2  -2 -41   -0.00    1.67
   2  -2 -42    2.20    2.70
  -2   3   1  233.79   22.38
  -2   3   1  205.04   22.07
   2  -3  -1  244.42   22.24
   2  -3  -1  186.25   21.86
   2   3  -1  215.51   21.91
   2   3  -1  205.25   22.48
  -2  -3   1  237.38   21.97
  -2  -3   1  208.98   22.49
  -2   3   2  345.09   33.35
  -2   3   2  345.20   33.53
   2  -3  -2  358.98   33.24
   2  -3  -2  312.64   33.35
   2   3  -2  336.03   33.20
   2   3  -2  369.74   34.24
  -2  -3   2  359.94   33.16
  -2  -3   2  374.94   34.22
  -2   3   3   21.84    4.32
  -2   3   3   28.61    4.73
   2  -3  -3   23.41    4.20
   2  -3  -3   16.39    4.14
   2   3  -3   20.44    4.25
   2   3  -3   14.13    3.98
  -2  -3   3   19.76    3.86
  -2  -3   3   19.38    4.54
  -2   3   4 1310.19  136.43
  -2   3   4 1499.48  137.05
   2  -3  -4 1642.66  137.03
   2  -3  -4 1611.78  137.71
   2   3  -4 1597.79  137.26
   2   3  -4 1627.72  137.93
  -2  -3   4 1630.08  137.06
  -2  -3   4 1657.16  137.92
  -2   3   5  160.29   16.66
  -2   3   5  161.33   16.68
   2  -3  -5  152.27   16.37
   2  -3  -5  170.94   17.29
   2   3  -5  159.06   16.79
   2   3  -5  156.48   17.26
  -2  -3   5  158.83   16.55
  -2   3   6  202.70   21.63
  -2   3   6  230.77   21.94
   2  -3  -6  229.23   21.84
   2  -3  -6  211.71   22.21
[truncated: 760,613 more chars]
