# Supplementary material for: LED-pump-X-ray-multiprobe crystallography for sub-second timescales
Source: Commun Chem. 2022 Aug 26;5:102. doi: 10.1038/s42004-022-00716-1 (PMC9814726; doi:10.1038/s42004-022-00716-1)
Supplement: Supplementary file 15 — Supplementary Data 6 [file 42004_2022_716_MOESM15_ESM.zip › 284K_0-8s/284K_0-4s_t4_decay.hkl]

  17   0  -2    0.00    2.55
  17  -1  -2    1.70    3.69
  17   1  -2    2.25    3.45
  16   0  -1   -0.00    2.30
  16   0  -2    0.01    1.90
  16   0  -3    2.12    3.17
  16   0  -4    1.22    3.00
  16  -1  -1    0.20    2.14
  16   1  -1   -0.00    2.88
  16  -1  -2    4.07    4.07
  16   1  -2    1.98    2.96
  16  -1  -3   -0.00    2.39
  16   1  -3    0.00    2.79
  16  -1  -4    0.33    2.20
  16   1  -4    2.02    3.50
  16  -2  -1   -0.00    2.79
  16  -2  -1   -0.00    2.62
  16   2  -1   -0.00    2.58
  16  -2  -2   -0.00    3.44
  16  -2  -2    1.60    2.80
  16   2  -2   -0.00    1.84
  16  -2  -3   -0.00    2.87
  16   2  -3   -0.00    2.68
  16  -2  -4    6.83    4.56
  16   2  -4    1.86    3.24
  16  -3  -1    2.41    3.66
  16  -3  -1    0.44    2.37
  16   3  -1   -0.00    2.49
  16  -3  -2   -0.00    3.72
  16   3  -2    4.65    3.93
  16  -3  -3    3.00    3.64
  16   3  -3    1.58    3.19
  16   3  -4   -0.00    2.37
  16  -4  -1   -0.00    2.97
  16   4  -1   -0.00    3.27
  16  -4  -2    1.08    3.31
  16   4  -2    2.86    3.64
  16  -4  -3   -0.00    2.37
  16   4  -3    0.51    3.42
  16   4  -4    0.00    2.88
  16  -5  -1    0.44    3.69
  16   5  -1   -0.00    2.58
  16  -5  -2    6.75    4.36
  16   5  -2    0.00    2.83
  16  -5  -3    1.28    2.71
  16   5  -3    2.15    3.41
  16   5  -4    2.02    2.88
 -16   6   1    2.09    3.51
 -16   6   2    5.67    6.24
  16   6  -2    2.15    3.36
  16  -6  -3    0.38    3.00
  16   6  -3   -0.00    3.11
  16   6  -4    0.58    2.73
  15   0  -1   -0.00    2.31
  15   0  -2   -0.00    2.87
  15   0  -3   11.25    5.61
  15   0  -4    3.45    3.92
  15   0  -5    2.71    3.39
  15   0  -6    2.12    2.97
  15  -1  -1    4.18    4.38
  15  -1  -1    3.90    4.03
  15   1  -1    6.54    4.55
  15  -1  -2    2.31    3.52
  15  -1  -2    1.46    2.76
  15   1  -2    2.16    2.87
  15  -1  -3   -0.00    2.64
  15  -1  -3    1.16    2.71
  15   1  -3    1.78    2.82
  15  -1  -4   -0.00    3.61
  15  -1  -4    0.16    2.38
  15   1  -4    0.82    2.94
  15  -1  -5    9.17    4.90
  15  -1  -5    3.08    3.59
  15   1  -5    3.44    3.74
  15  -1  -6   -0.00    2.04
  15  -1  -6    1.05    2.58
  15   1  -6   -0.00    2.45
  15  -1  -7    3.60    3.89
  15  -1  -8   -0.00    2.31
  15  -1  -9    2.21    3.02
  15  -1 -10   -0.00    2.60
  15  -1 -11    2.93    2.97
  15  -2  -1   -0.00    1.79
  15  -2  -1    1.65    2.97
  15   2  -1    2.84    3.04
  15  -2  -2    0.90    2.71
  15  -2  -2    1.86    2.95
  15   2  -2    5.96    3.90
  15  -2  -3   10.57    5.57
  15   2  -3   18.64    6.80
  15  -2  -4    2.51    3.60
  15  -2  -4   -0.00    2.09
  15   2  -4   -0.00    2.27
  15  -2  -5    4.02    3.59
  15  -2  -5    9.67    5.03
  15   2  -5    1.67    2.92
  15  -2  -6   -0.00    2.73
  15   2  -6   -0.00    2.86
  15  -2  -7    5.50    3.92
  15  -2  -8    1.84    2.36
  15  -2  -9    3.12    3.29
  15  -2 -10    6.29    3.86
  15  -2 -11    0.00    2.13
  15  -2 -12   -0.00    1.87
  15  -3  -1    9.33    5.08
  15  -3  -1    1.86    3.02
  15   3  -1   -0.00    3.60
  15  -3  -2    1.84    3.05
  15  -3  -2    0.39    2.04
  15   3  -2    2.11    2.94
  15  -3  -3   -0.00    2.33
  15  -3  -3   -0.00    1.64
  15   3  -3    3.07    3.33
  15  -3  -4   -0.00    2.23
  15  -3  -4    2.06    2.37
  15   3  -4   -0.00    1.87
  15  -3  -5   -0.00    2.47
  15  -3  -5   -0.00    2.00
  15   3  -5   -0.00    2.51
  15  -3  -6   -0.00    1.82
  15   3  -6   -0.00    1.69
  15  -3  -7    0.00    2.93
  15  -3  -8   -0.00    2.34
  15  -3  -9    0.82    1.55
  15  -3 -10    2.46    2.90
  15  -3 -11   23.44    7.54
  15  -4  -1    0.19    2.24
  15  -4  -1   -0.00    2.24
  15   4  -1   -0.00    2.57
  15  -4  -2    1.15    3.30
  15  -4  -2    5.78    3.79
  15   4  -2   -0.00    2.76
  15  -4  -3    0.00    3.01
  15  -4  -3    4.21    3.50
  15   4  -3    1.65    3.58
  15  -4  -4    0.26    2.85
  15  -4  -4   -0.00    1.75
  15   4  -4    2.76    3.55
  15  -4  -5   -0.00    2.09
  15  -4  -5   -0.00    2.31
  15   4  -5    3.39    3.79
  15  -4  -6   -0.00    2.16
  15   4  -6   -0.00    2.43
  15  -4  -7    1.62    3.08
  15  -4  -8   -0.00    3.20
  15  -4  -9    3.20    3.63
  15  -4 -10   -0.00    2.77
 -15   5   1   -0.00    3.96
  15  -5  -1    1.20    2.68
  15   5  -1   -0.00    2.91
 -15   5   2    4.65    6.19
  15  -5  -2    7.36    4.66
  15  -5  -2    0.33    2.41
  15   5  -2    2.38    3.73
 -15   5   3   -0.00    4.04
  15  -5  -3    2.12    4.15
  15  -5  -3   -0.00    1.18
  15   5  -3   -0.00    2.02
 -15   5   4    1.03    4.34
  15  -5  -4   -0.00    2.35
  15  -5  -4   -0.00    2.56
  15   5  -4    1.99    2.96
  15  -5  -5   -0.00    2.34
  15  -5  -5   -0.00    1.95
  15   5  -5   -0.00    2.31
  15  -5  -6   -0.00    1.29
  15   5  -6    3.69    4.40
  15  -5  -7   -0.00    2.91
  15  -5  -8    2.05    2.87
 -15   6   1   -0.00    3.60
  15  -6  -1   -0.00    2.57
  15   6  -1    2.69    2.99
 -15   6   2    1.43    3.80
  15  -6  -2    5.57    4.66
  15   6  -2    0.00    3.29
 -15   6   3    4.97    5.98
  15  -6  -3    0.60    3.07
  15   6  -3    9.39    5.39
 -15   6   4    8.73    6.87
  15  -6  -4    1.70    2.98
  15   6  -4    9.50    4.99
  15  -6  -5    2.36    3.55
  15   6  -5    5.52    4.23
  15   6  -6    0.41    2.95
 -15   7   1    3.76    4.68
  15  -7  -1    3.85    4.79
  15   7  -1    7.99    4.86
 -15   7   2   -0.00    1.99
  15  -7  -2    2.43    3.52
  15   7  -2   -0.00    3.08
 -15   7   3    2.74    3.92
  15   7  -3    0.92    2.86
  15   7  -4    1.18    2.55
  15   7  -5    0.70    2.26
  15   7  -6    1.87    2.89
 -15   8   1    0.22    3.66
  15   8  -1    1.07    3.19
 -15   8   2    5.78    5.29
  15   8  -2    1.82    2.76
 -15   8   3    0.00    4.45
  15   8  -3   -0.00    2.79
  15   8  -4    1.55    3.63
  15   8  -5    1.16    2.82
  15   8  -6   -0.00    2.41
 -15   9   2    4.65    5.47
 -15   9   3   -0.00    3.55
  15   9  -5   -0.00    1.88
  15   9  -6    0.81    2.99
  14   0  -1   -0.00    2.15
  14   0  -2   13.50    5.85
  14   0  -3   -0.00    2.65
  14   0  -4    9.41    4.87
  14   0  -5   -0.00    2.59
  14   0  -6    8.43    4.53
  14   0  -7   -0.00    1.39
  14  -1  -1    0.40    1.67
  14  -1  -1    1.54    2.29
  14   1  -1   -0.00    3.20
  14  -1  -2    3.34    3.45
  14  -1  -2   -0.00    1.74
  14   1  -2    7.08    4.15
  14  -1  -3   -0.00    2.99
  14  -1  -3   -0.00    2.18
  14   1  -3    0.00    2.74
  14  -1  -4    3.00    3.35
  14  -1  -4    9.38    4.81
  14   1  -4    5.47    4.38
  14  -1  -5    1.69    2.62
  14  -1  -5    1.33    2.55
  14   1  -5   -0.00    3.56
  14  -1  -6    8.22    4.32
  14  -1  -6   10.93    5.27
  14   1  -6   15.40    5.97
  14  -1  -7   -0.00    2.74
  14  -1  -7    3.08    3.18
  14   1  -7   -0.00    2.39
  14  -1  -8    2.28    3.04
  14   1  -8    1.77    2.34
  14  -1  -9    1.39    2.05
  14  -1 -10    4.59    3.72
  14  -1 -11    2.19    2.50
  14  -1 -12    1.78    3.03
  14  -1 -13    1.49    2.72
  14  -1 -14    5.85    4.56
  14  -1 -15    0.73    2.11
  14  -1 -16    4.62    2.85
  14  -1 -17    0.46    1.90
  14  -2  -1   -0.00    2.39
  14  -2  -1    1.86    2.82
  14   2  -1   -0.00    2.75
  14  -2  -2    3.34    3.47
  14  -2  -2   22.85    7.47
  14   2  -2   22.85    7.70
  14  -2  -3    0.00    3.67
  14  -2  -3    1.24    2.42
  14   2  -3    1.30    2.77
  14  -2  -4    2.25    3.60
  14  -2  -4    1.37    2.60
  14   2  -4    4.96    3.71
  14  -2  -5   -0.00    2.39
  14  -2  -5   -0.00    2.26
  14   2  -5   -0.00    2.77
  14  -2  -6    3.74    3.52
  14  -2  -6    3.30    3.07
  14   2  -6   -0.00    2.71
  14  -2  -7   -0.00    2.14
  14  -2  -7   -0.00    2.08
  14   2  -7    1.42    2.24
  14  -2  -8    3.41    2.80
  14   2  -8    1.48    2.99
  14  -2  -9    3.22    3.00
  14  -2 -10    0.11    1.51
  14  -2 -11    2.79    2.55
  14  -2 -12    9.97    4.51
  14  -2 -13    0.42    2.26
  14  -2 -14    2.81    3.08
  14  -2 -15   -0.00    1.64
  14  -2 -16   -0.00    2.29
  14  -2 -17    0.00    1.81
  14  -2 -18    7.23    3.71
  14  -2 -19    2.75    2.61
  14  -2 -20    5.99    3.21
  14  -3  -1    0.43    2.41
  14  -3  -1    0.87    2.80
  14   3  -1    3.42    3.32
  14  -3  -2    0.34    2.75
  14  -3  -2   -0.00    1.37
  14   3  -2   -0.00    2.67
  14  -3  -3   -0.00    3.13
  14  -3  -3   -0.00    2.44
  14   3  -3    1.94    2.65
  14  -3  -4   -0.00    2.54
  14  -3  -4    3.97    3.52
  14   3  -4    2.52    3.30
  14  -3  -5   -0.00    2.36
  14  -3  -5   -0.00    2.24
  14   3  -5   -0.00    2.18
  14  -3  -6    4.42    3.96
  14  -3  -6    8.98    4.88
  14   3  -6   21.57    7.05
  14  -3  -7   -0.00    2.22
  14  -3  -7    0.97    2.61
  14   3  -7    3.45    3.55
  14  -3  -8    1.51    2.68
  14   3  -8   -0.00    2.46
  14  -3  -9   -0.00    1.66
  14  -3 -10    0.00    2.66
  14  -3 -11    1.13    2.76
  14  -3 -12   -0.00    2.08
  14  -3 -13    0.12    1.83
  14  -3 -14    4.39    3.07
  14  -3 -15    4.30    3.16
  14  -3 -16    3.44    2.72
  14  -3 -17    1.29    2.05
  14  -3 -18    0.03    1.70
  14  -3 -19    0.91    2.38
 -14   4   1   -0.00    4.49
  14  -4  -1   -0.00    2.91
  14  -4  -1   -0.00    1.65
  14   4  -1    2.34    3.11
 -14   4   2    0.88    5.03
  14  -4  -2   -0.00    2.70
  14  -4  -2    7.96    4.47
  14   4  -2    4.61    3.66
 -14   4   3   -0.00    3.96
  14  -4  -3   -0.00    1.86
  14  -4  -3   -0.00    2.90
  14   4  -3   -0.00    2.17
  14  -4  -4    3.77    3.17
  14  -4  -4    3.02    2.92
  14   4  -4    0.49    2.64
  14  -4  -5    0.93    2.25
  14  -4  -5    1.53    2.06
  14   4  -5   -0.00    2.47
  14  -4  -6    1.31    3.05
  14  -4  -6    2.05    2.94
  14   4  -6    0.47    2.39
  14  -4  -7    6.36    4.27
  14  -4  -7    2.32    2.98
  14   4  -7    3.05    3.92
  14  -4  -8   -0.00    2.44
  14   4  -8    1.69    3.20
  14  -4  -9    1.60    2.99
  14  -4 -10   -0.00    1.96
  14  -4 -11    1.03    2.44
  14  -4 -12    5.42    3.50
  14  -4 -13   12.88    5.18
  14  -4 -14    1.91    2.98
  14  -4 -15   -0.00    1.74
  14  -4 -16    0.26    2.85
  14  -4 -17    3.66    3.28
  14  -4 -18    3.00    2.59
 -14   5   1    3.88    4.40
  14  -5  -1   -0.00    2.83
  14   5  -1   -0.00    2.74
 -14   5   2   -0.00    4.16
  14  -5  -2    1.28    2.42
  14   5  -2    1.24    2.28
 -14   5   3   -0.00    3.97
  14  -5  -3   -0.00    2.21
  14   5  -3   -0.00    3.10
 -14   5   4    5.22    5.43
  14  -5  -4    0.38    1.62
  14   5  -4   -0.00    2.07
 -14   5   5   14.48    8.04
  14  -5  -5    2.93    3.18
  14   5  -5   16.89    6.19
 -14   5   6   -0.00    3.46
  14  -5  -6    6.58    4.67
  14   5  -6    6.23    4.84
  14  -5  -7    0.92    2.46
  14   5  -7    3.44    3.53
  14  -5  -8   -0.00    2.23
  14   5  -8    3.11    3.76
  14  -5  -9    0.69    1.96
  14  -5 -10    8.91    4.60
  14  -5 -11    6.53    4.37
  14  -5 -12    0.49    1.81
  14  -5 -13   -0.00    1.91
  14  -5 -14    1.25    3.10
  14  -5 -15    2.40    2.72
  14  -5 -16    1.15    1.84
 -14   6   1    3.51    4.94
  14  -6  -1    3.62    4.06
  14   6  -1    2.44    4.10
 -14   6   2    0.00    5.36
  14  -6  -2    1.63    3.03
  14   6  -2   -0.00    2.45
 -14   6   3   -0.00    3.52
  14  -6  -3    1.53    3.10
  14   6  -3    3.65    3.51
 -14   6   4   -0.00    2.70
  14  -6  -4    2.46    3.65
  14   6  -4    5.67    4.61
 -14   6   5   -0.00    4.78
  14  -6  -5    8.08    4.28
  14   6  -5   -0.00    2.16
 -14   6   6    5.19    4.98
  14  -6  -6    0.00    3.34
  14   6  -6   -0.00    2.77
  14  -6  -7    3.86    3.52
  14   6  -7    1.36    2.89
  14  -6  -8   -0.00    2.41
  14   6  -8    0.85    2.67
  14  -6  -9    0.94    2.62
  14  -6 -10    1.62    3.09
  14  -6 -11   -0.00    2.19
  14  -6 -12    3.86    3.72
  14  -6 -13   -0.00    1.58
  14  -6 -14    1.99    2.93
 -14   7   1    4.83    5.70
  14  -7  -1   -0.00    3.10
  14   7  -1    3.13    3.70
 -14   7   2   -0.00    4.62
  14  -7  -2    1.02    2.79
  14   7  -2   -0.00    2.28
 -14   7   3   -0.00    3.82
  14  -7  -3    0.89    3.26
  14   7  -3   -0.00    2.83
 -14   7   4   -0.00    3.54
  14  -7  -4    4.21    4.04
  14   7  -4    0.00    2.60
 -14   7   5   12.94    7.08
  14  -7  -5    4.37    4.15
  14   7  -5    4.90    3.74
  14  -7  -6   -0.00    2.43
  14   7  -6    1.42    2.58
  14  -7  -7    1.03    2.97
  14   7  -7    5.93    4.39
  14  -7  -8   -0.00    2.33
  14   7  -8   -0.00    2.37
  14  -7  -9   -0.00    2.07
  14  -7 -10    3.98    3.66
  14  -7 -11    0.56    2.47
 -14   8   1    1.46    5.67
  14  -8  -1    1.52    3.20
  14   8  -1    0.45    3.20
 -14   8   2   -0.00    3.77
  14  -8  -2    2.37    3.37
  14   8  -2   -0.00    2.27
 -14   8   3   15.09    7.84
  14  -8  -3    1.60    3.13
  14   8  -3    9.88    5.32
 -14   8   4    2.55    4.96
  14  -8  -4   -0.00    2.19
  14   8  -4    3.47    3.27
 -14   8   5    2.95    5.89
  14  -8  -5    4.82    3.88
  14   8  -5    0.90    2.02
  14  -8  -6    1.93    3.47
  14   8  -6    0.59    2.20
  14  -8  -7    2.88    3.31
  14   8  -7    0.00    2.45
  14  -8  -8    3.85    3.96
 -14   9   1    2.68    6.05
  14  -9  -1   -0.00    2.74
  14   9  -1    6.77    4.50
 -14   9   2    5.58    6.05
  14  -9  -2   -0.00    2.88
  14   9  -2    4.61    4.32
 -14   9   3   -0.00    3.59
  14  -9  -3    2.37    3.67
  14   9  -3    0.85    2.79
 -14   9   4    2.42    5.36
  14  -9  -4    0.09    1.99
  14   9  -4   -0.00    1.83
 -14   9   5   12.97    7.59
  14  -9  -5    4.06    4.30
  14   9  -5   -0.00    2.38
  14   9  -6   -0.00    1.98
  14   9  -7    7.98    4.91
 -14  10   1    0.00    4.86
  14 -10  -1   -0.00    3.33
 -14  10   2   -0.00    3.05
  14  10  -2    0.68    2.68
 -14  10   3   -0.00    4.13
  14  10  -3   -0.00    2.10
 -14  10   4    1.69    4.37
  14  10  -4    0.80    2.55
  14  10  -5    2.21    2.96
  14  10  -6   -0.00    2.08
  14  10  -7   -0.00    3.16
 -14  11   3   -0.00    4.34
 -14  11   4    0.42    4.24
  14  11  -7   -0.00    2.68
  13   0  -1   36.76    9.25
  13   0  -2    1.45    3.00
  13   0  -3    5.04    3.86
  13   0  -4    1.29    2.62
  13   0  -5    8.50    4.51
  13   0  -6   -0.00    2.29
  13   0  -7    4.45    3.63
  13   0  -8    0.20    1.76
  13   0  -9    1.11    2.46
  13  -1  -1    1.47    3.17
  13  -1  -1    0.00    2.92
  13   1  -1    1.76    2.65
  13  -1  -2    0.45    1.78
  13  -1  -2   -0.00    2.08
  13   1  -2    1.70    2.77
  13  -1  -3    0.00    2.19
  13  -1  -3    2.91    3.43
  13   1  -3    9.81    5.36
  13  -1  -4    2.19    2.53
  13  -1  -4    1.39    2.75
  13   1  -4    4.17    3.32
  13  -1  -5   51.15   10.27
  13  -1  -5   30.90    8.53
  13   1  -5   29.96    8.27
  13  -1  -6   -0.00    2.30
  13  -1  -6    0.27    1.43
  13   1  -6    1.91    3.67
  13  -1  -7    0.00    2.02
  13  -1  -7    8.24    4.54
  13   1  -7    1.98    2.62
  13  -1  -8    0.85    2.47
  13  -1  -8    1.05    1.88
  13   1  -8   -0.00    2.44
  13  -1  -9    8.11    4.60
  13  -1  -9   26.38    7.14
  13   1  -9   13.14    5.60
  13  -1 -10    3.26    2.65
  13  -1 -11    3.58    2.77
  13  -1 -12    0.73    2.44
  13  -1 -13   -0.00    1.74
  13  -1 -14   -0.00    1.93
  13  -1 -15   22.42    6.39
  13  -1 -16    0.31    2.20
  13  -1 -17    1.10    2.24
  13  -1 -18    0.70    1.73
  13  -1 -19    1.06    2.38
  13  -1 -20   -0.00    1.14
  13  -2  -1   19.01    7.09
  13  -2  -1   22.16    7.19
  13   2  -1   35.81    8.77
  13  -2  -2   -0.00    2.09
  13  -2  -2   -0.00    1.70
  13   2  -2    1.20    2.76
  13  -2  -3    4.09    3.71
  13  -2  -3    0.00    2.18
  13   2  -3    7.17    4.73
  13  -2  -4    4.16    3.54
  13  -2  -4    5.65    3.53
  13   2  -4    0.00    2.97
  13  -2  -5    3.70    3.65
  13  -2  -5    1.77    2.39
  13   2  -5    0.19    3.12
  13  -2  -6   -0.00    2.52
  13  -2  -6    2.48    2.72
  13   2  -6    1.57    2.21
  13  -2  -7   15.46    6.00
  13  -2  -7   16.03    6.05
  13   2  -7   18.59    6.42
  13  -2  -8    2.02    2.30
  13  -2  -8    2.62    2.67
  13   2  -8    0.00    2.14
  13  -2  -9    1.30    2.48
  13  -2  -9   -0.00    1.75
  13   2  -9    2.55    2.34
  13  -2 -10    4.05    2.78
  13  -2 -11   15.32    5.65
  13  -2 -12    0.15    1.61
  13  -2 -13    4.12    2.78
  13  -2 -14   -0.00    2.33
  13  -2 -15    2.18    2.74
  13  -2 -16    0.22    2.12
  13  -2 -17    3.99    2.83
  13  -2 -18   -0.00    1.70
  13  -2 -19    0.00    2.41
  13  -2 -20   -0.00    1.56
  13  -2 -21    7.59    3.63
  13  -2 -22    1.80    1.83
  13  -2 -23    4.61    3.14
  13  -2 -24    0.52    1.31
  13  -2 -25    1.68    1.91
  13  -2 -26   -0.00    1.93
  13  -3  -1    0.63    2.77
  13  -3  -1    7.80    4.77
  13   3  -1    1.28    2.90
  13  -3  -2   -0.00    1.20
  13  -3  -2   -0.00    1.61
  13   3  -2   -0.00    1.83
  13  -3  -3    3.67    4.01
  13  -3  -3    2.30    3.10
  13   3  -3    3.46    2.91
  13  -3  -4    0.00    2.77
  13  -3  -4    3.13    3.33
  13   3  -4    3.41    3.06
  13  -3  -5    7.78    4.65
  13  -3  -5   14.89    5.62
  13   3  -5   15.82    6.21
  13  -3  -6   -0.00    1.25
  13  -3  -6    0.79    3.04
  13   3  -6    2.28    2.69
  13  -3  -7    1.05    3.00
  13  -3  -7    2.02    2.67
  13   3  -7   -0.00    2.37
  13  -3  -8    0.51    2.48
  13  -3  -8   -0.00    2.34
  13   3  -8    0.00    2.06
  13  -3  -9    5.58    3.89
  13  -3  -9   16.95    5.94
  13   3  -9    7.96    4.47
  13  -3 -10   -0.00    2.44
  13  -3 -11    3.75    3.28
  13  -3 -12    0.32    2.16
  13  -3 -13    2.50    2.35
  13  -3 -14   -0.00    2.07
  13  -3 -15    2.03    2.77
  13  -3 -16    2.37    2.38
  13  -3 -17   -0.00    1.86
  13  -3 -18    1.82    2.22
  13  -3 -19    1.11    1.64
  13  -3 -20    2.24    2.42
  13  -3 -21    1.05    2.00
  13  -3 -22    2.06    2.09
  13  -3 -23    1.52    2.20
  13  -3 -24   -0.00    1.80
  13  -3 -25   13.11    4.38
  13  -3 -26    1.22    2.01
 -13   4   1    6.99    5.45
  13  -4  -1    5.07    3.91
  13   4  -1   18.82    6.71
 -13   4   2    7.81    6.33
  13  -4  -2    4.04    3.24
  13   4  -2    1.85    2.95
 -13   4   3    7.62    5.94
  13  -4  -3    1.83    2.63
  13   4  -3    5.75    4.05
 -13   4   4    3.80    3.94
  13  -4  -4    0.00    3.19
  13   4  -4    2.08    2.71
 -13   4   5    0.56    3.52
  13  -4  -5   -0.00    2.06
  13   4  -5   -0.00    2.69
 -13   4   6    6.34    5.11
  13  -4  -6    3.00    2.82
  13   4  -6    4.39    3.89
 -13   4   7   -0.00    2.11
  13  -4  -7   12.04    5.08
  13   4  -7    5.90    3.87
 -13   4   8    2.14    4.37
  13  -4  -8    9.30    4.49
  13   4  -8    0.00    3.00
  13  -4  -9    0.88    2.02
  13  -4  -9    1.91    2.24
  13   4  -9    0.43    2.04
  13  -4 -10   -0.00    2.14
  13  -4 -11   -0.00    3.08
  13  -4 -12    1.79    2.34
  13  -4 -13   11.21    4.91
  13  -4 -14   -0.00    1.14
  13  -4 -15   -0.00    2.55
  13  -4 -16    3.83    3.68
  13  -4 -17    5.60    3.22
  13  -4 -18    3.23    2.97
  13  -4 -19    1.88    2.04
  13  -4 -20    0.87    1.88
  13  -4 -21    6.16    3.56
  13  -4 -22    2.70    2.65
  13  -4 -23   -0.00    1.91
  13  -4 -24   -0.00    1.78
 -13   5   1    3.01    4.62
  13  -5  -1    0.83    2.19
  13   5  -1    5.51    3.86
 -13   5   2    4.22    4.13
  13  -5  -2    0.00    3.02
  13   5  -2    1.83    3.47
 -13   5   3   13.23    6.98
  13  -5  -3    9.43    4.97
  13   5  -3    4.34    3.55
 -13   5   4   -0.00    3.99
  13  -5  -4    1.26    2.51
  13   5  -4   -0.00    2.63
 -13   5   5   -0.00    4.03
  13  -5  -5    5.93    3.98
  13   5  -5   11.47    5.44
 -13   5   6    7.40    5.40
  13  -5  -6   -0.00    1.62
  13   5  -6    4.58    3.76
 -13   5   7   -0.00    3.02
  13  -5  -7    0.00    2.71
  13   5  -7    2.50    3.11
 -13   5   8   -0.00    2.34
  13  -5  -8    0.85    2.69
  13   5  -8    0.16    1.87
  13  -5  -9    9.95    4.53
  13   5  -9    8.43    4.48
  13  -5 -10    7.60    4.76
  13  -5 -11    4.69    3.98
  13  -5 -12    3.06    3.30
  13  -5 -13   -0.00    2.76
  13  -5 -14   -0.00    1.73
  13  -5 -15   11.61    5.06
  13  -5 -16    1.19    2.27
  13  -5 -17    0.21    2.63
  13  -5 -18   -0.00    2.12
  13  -5 -19    2.13    2.39
  13  -5 -20    1.31    1.90
  13  -5 -21   -0.00    2.07
  13  -5 -22    0.86    1.49
  13  -5 -23    1.75    2.35
 -13   6   1   -0.00    4.38
  13  -6  -1    5.11    4.06
  13   6  -1    4.16    4.23
 -13   6   2   -0.00    3.55
  13  -6  -2   -0.00    1.46
  13   6  -2   -0.00    2.24
 -13   6   3    0.71    4.83
  13  -6  -3    0.16    2.35
  13   6  -3    3.82    3.67
 -13   6   4    2.38    4.04
  13  -6  -4    5.36    4.12
  13   6  -4    8.93    4.61
 -13   6   5   -0.00    4.22
  13  -6  -5    2.07    2.81
  13   6  -5   -0.00    2.40
 -13   6   6    5.43    5.10
  13  -6  -6    4.56    3.97
  13   6  -6   19.09    6.77
 -13   6   7    3.06    4.88
  13  -6  -7   -2.05    3.87
  13   6  -7    7.08    4.46
  13  -6  -8    2.59    2.46
  13   6  -8    4.83    3.86
  13  -6  -9   -0.00    2.94
  13   6  -9    6.44    4.26
  13  -6 -10    2.01    2.56
  13  -6 -11    0.00    2.58
  13  -6 -12    0.23    1.75
  13  -6 -13    4.80    3.23
  13  -6 -14    0.00    3.34
  13  -6 -15   -0.00    2.35
  13  -6 -16    1.25    2.23
  13  -6 -17    3.57    3.07
  13  -6 -18    0.80    1.82
  13  -6 -19    1.19    2.15
  13  -6 -20    0.95    2.63
 -13   7   1    1.42    4.41
  13  -7  -1   -0.00    1.72
  13   7  -1    1.93    2.42
 -13   7   2    0.00    4.50
  13  -7  -2   -0.00    2.72
  13   7  -2    0.92    2.62
 -13   7   3    1.06    4.77
  13  -7  -3   -0.00    2.40
  13   7  -3   -0.00    2.07
 -13   7   4    6.73    6.17
  13  -7  -4   19.33    7.54
  13   7  -4    9.06    5.06
 -13   7   5    7.75    6.10
  13  -7  -5    4.84    4.00
  13   7  -5   11.97    5.62
 -13   7   6    0.58    3.04
  13  -7  -6   -0.00    2.25
  13   7  -6   -0.00    2.45
 -13   7   7   -0.00    3.73
  13  -7  -7   -0.00    2.52
  13   7  -7   -0.00    1.30
  13  -7  -8    0.07    1.77
  13   7  -8    1.54    2.80
  13  -7  -9    1.29    3.13
  13   7  -9    5.19    3.57
  13  -7 -10   13.42    6.04
  13  -7 -11   -0.00    2.72
  13  -7 -12    0.46    1.75
  13  -7 -13   -0.00    2.25
  13  -7 -14   -0.00    2.55
  13  -7 -15   -0.00    0.94
  13  -7 -16    0.20    1.55
  13  -7 -17    0.40    2.74
  13  -7 -18    0.01    1.42
 -13   8   1    1.44    4.46
  13  -8  -1    4.16    4.41
  13   8  -1    0.56    3.27
 -13   8   2   11.72    6.76
  13  -8  -2    2.31    3.39
  13   8  -2    7.82    5.08
 -13   8   3   -0.00    3.62
  13  -8  -3    0.00    2.56
  13   8  -3    4.89    3.88
 -13   8   4   -0.00    4.97
  13  -8  -4    6.70    4.42
  13   8  -4    3.10    3.72
 -13   8   5   -0.00    4.04
  13  -8  -5    2.32    3.68
  13   8  -5    2.95    3.43
 -13   8   6   18.07    7.88
  13  -8  -6   25.07    7.65
  13   8  -6    7.36    4.63
 -13   8   7    2.63    4.45
  13  -8  -7   -0.00    2.49
  13   8  -7    1.16    2.93
  13  -8  -8    4.21    4.30
  13   8  -8   10.30    5.23
  13  -8  -9    5.78    4.49
  13   8  -9    0.87    1.83
  13  -8 -10    2.94    3.07
  13  -8 -11    2.33    3.15
  13  -8 -12    1.27    2.52
  13  -8 -13   -0.00    2.88
  13  -8 -14   -0.00    3.81
  13  -8 -15   -0.00    2.14
 -13   9   1    0.62    3.31
  13  -9  -1   -0.00    3.18
  13   9  -1   -0.00    1.95
 -13   9   2    4.46    5.30
  13  -9  -2    0.94    3.70
  13   9  -2   -0.00    2.73
 -13   9   3    1.27    3.14
  13  -9  -3   -0.00    1.86
  13   9  -3   -0.00    2.44
 -13   9   4    4.38    5.21
  13  -9  -4    2.85    3.32
  13   9  -4    9.58    5.42
 -13   9   5    2.61    4.15
  13  -9  -5   -0.00    2.80
  13   9  -5    0.26    2.54
 -13   9   6    0.00    3.77
  13  -9  -6    0.00    3.31
  13   9  -6    0.65    2.38
  13  -9  -7    1.90    3.25
  13   9  -7    2.18    3.06
  13  -9  -8   -0.00    2.44
  13   9  -8    3.33    3.45
  13  -9  -9   -0.00    3.00
  13   9  -9    1.86    3.10
  13  -9 -10    0.00    3.19
  13  -9 -11   -0.00    2.22
  13  -9 -12   -0.00    2.25
 -13  10   1   -0.00    5.04
  13 -10  -1   -0.00    3.22
  13  10  -1   -0.00    3.23
 -13  10   2   -0.00    3.95
  13 -10  -2    7.49    5.39
  13  10  -2    4.52    4.11
 -13  10   3   -0.00    3.58
  13 -10  -3    3.19    3.77
  13  10  -3    0.22    2.18
 -13  10   4   -0.00    4.45
  13 -10  -4   -0.00    4.18
  13  10  -4    0.59    3.26
 -13  10   5   -0.00    3.43
  13 -10  -5   -0.00    1.99
  13  10  -5   -0.00    3.15
 -13  10   6    0.42    3.14
  13 -10  -6    2.24    3.16
  13  10  -6    5.41    4.50
  13 -10  -7   -0.00    2.92
  13  10  -7    0.35    2.82
  13 -10  -8    5.76    4.68
  13  10  -8   -0.00    3.41
  13 -10  -9    2.62    3.82
  13  10  -9    0.00    3.08
 -13  11   1    1.63    4.42
  13 -11  -1   -0.00    3.36
  13  11  -1   -0.00    2.74
 -13  11   2   -0.00    2.86
  13 -11  -2   -0.00    2.64
  13  11  -2    0.51    2.88
 -13  11   3   -0.00    3.87
  13 -11  -3   -0.00    2.95
  13  11  -3    0.50    2.70
 -13  11   4    0.09    4.32
  13 -11  -4    4.08    4.59
  13  11  -4    4.48    3.97
 -13  11   5   -0.00    3.64
  13 -11  -5    0.03    3.19
  13  11  -5    1.25    3.18
  13  11  -6    1.78    3.04
  13  11  -7   -0.00    2.60
  13  11  -8    3.45    3.78
  13  11  -9    1.20    3.22
 -13  12   1   -0.00    4.15
 -13  12   2    3.34    4.82
 -13  12   3   -0.00    3.52
 -13  12   4   -0.00    2.08
 -13  12   5    4.36    5.47
  13  12  -5    3.00    4.16
  13  12  -6    0.00    3.70
  13  12  -7    0.50    2.11
  13  12  -8   -0.00    3.57
  13  12  -9    5.39    4.55
  12   0  -1   -0.00    2.74
  12   0  -1   -0.00    2.72
  12   0  -2    8.94    4.98
  12   0  -2    2.50    3.32
  12   0  -3   -0.00    2.35
  12   0  -3    0.34    1.80
  12   0  -4    2.90    3.62
  12   0  -4    9.63    4.52
  12   0  -5   -0.00    2.00
  12   0  -5   -0.00    2.84
  12   0  -6   44.06    9.49
  12   0  -6   39.47    9.22
  12   0  -7   -0.00    2.29
  12   0  -7    0.17    1.98
  12   0  -8    2.50    2.73
  12   0  -8    1.30    2.08
  12   0  -9   -0.00    1.45
  12   0  -9    0.53    1.78
  12   0 -10   40.57    8.64
  12   0 -10   28.89    7.71
  12   0 -11   -0.00    1.63
  12   0 -12   14.88    5.34
  12   0 -13    0.59    2.13
  12   0 -14   -0.00    1.76
  12  -1  -1    2.46    3.42
  12  -1  -1    1.36    2.23
  12   1  -1    0.32    2.03
  12  -1  -2   18.26    6.33
  12  -1  -2   25.83    7.49
  12   1  -2   23.63    7.07
  12  -1  -3    4.64    3.06
  12  -1  -3    0.85    2.12
  12   1  -3   -0.00    1.73
  12  -1  -4   21.46    6.90
  12  -1  -4   30.78    8.12
  12   1  -4   24.21    7.40
  12  -1  -5    1.35    2.86
  12  -1  -5   -0.00    1.76
  12   1  -5    1.79    2.49
  12  -1  -6    0.87    2.25
  12  -1  -6    1.81    2.26
  12   1  -6    0.93    2.43
  12  -1  -7    4.15    3.87
  12  -1  -7    2.76    2.78
  12   1  -7    2.17    3.44
  12  -1  -8   45.91    9.18
  12  -1  -8   24.11    7.33
  12   1  -8   44.37    9.30
  12  -1  -9    0.54    2.51
  12  -1  -9    3.70    2.98
  12   1  -9    0.32    2.34
  12  -1 -10   18.92    5.82
  12  -1 -10   12.97    4.85
  12   1 -10   17.64    5.74
  12  -1 -11    2.81    2.45
  12  -1 -12    0.00    1.76
  12  -1 -13    1.28    2.21
  12  -1 -14   33.20    7.58
  12  -1 -15   -0.00    1.33
  12  -1 -16    0.69    1.39
  12  -1 -17   -0.00    1.62
  12  -1 -18    8.88    3.88
  12  -1 -19   -0.00    1.02
  12  -1 -20    5.40    2.95
  12  -1 -21   -0.00    1.80
  12  -1 -22    1.21    1.64
  12  -1 -23   -0.00    1.37
  12  -2  -1    6.71    4.57
  12  -2  -1    5.89    3.83
  12   2  -1    2.66    3.80
  12  -2  -2   19.28    6.47
  12  -2  -2    9.25    4.79
  12   2  -2   10.57    5.38
  12  -2  -3    3.32    3.32
  12  -2  -3   -0.00    2.32
  12   2  -3    1.57    2.38
  12  -2  -4    5.53    3.67
  12  -2  -4    8.30    4.61
  12   2  -4    4.39    3.61
  12  -2  -5    0.09    2.23
  12  -2  -5    4.68    3.45
  12   2  -5    7.05    4.15
  12  -2  -6   22.47    6.90
  12  -2  -6   39.27    8.66
  12   2  -6   31.01    7.83
  12  -2  -7    3.38    3.92
  12  -2  -7    2.40    3.25
  12   2  -7   11.01    4.76
  12  -2  -8    6.94    4.03
  12  -2  -8    8.65    4.09
  12   2  -8    7.86    4.03
  12  -2  -9    0.77    2.56
  12  -2  -9   -0.00    1.74
  12   2  -9   -0.00    2.03
  12  -2 -10   18.32    5.86
  12  -2 -10   27.46    6.90
  12   2 -10   15.63    5.72
  12  -2 -11    4.19    3.39
  12   2 -11   -0.00    2.90
  12  -2 -12   10.09    4.43
  12  -2 -13   -0.00    1.94
  12  -2 -14    4.21    3.08
  12  -2 -15   -0.00    1.23
  12  -2 -16   10.55    4.22
  12  -2 -17   -0.00    1.85
  12  -2 -18    0.85    1.67
  12  -2 -19    0.51    1.96
  12  -2 -20   -0.00    1.85
  12  -2 -21    8.73    3.51
  12  -2 -22    8.44    3.45
  12  -2 -23    0.82    1.52
  12  -2 -24   -0.00    1.34
  12  -2 -25    0.00    1.59
  12  -2 -26    6.33    2.74
  12  -2 -27   -0.00    1.25
  12  -2 -28   -0.00    1.34
 -12   3   1    1.19    4.99
  12  -3  -1    2.57    2.86
  12   3  -1    0.10    2.05
 -12   3   2    9.39    6.69
  12  -3  -2   11.73    5.29
  12   3  -2   29.21    7.77
 -12   3   3    0.81    3.47
  12  -3  -3    7.91    4.07
  12   3  -3    4.36    3.42
 -12   3   4   15.82    7.81
  12  -3  -4   12.16    5.39
  12   3  -4   10.56    4.90
 -12   3   5    8.18    5.17
  12  -3  -5   -0.00    1.82
  12  -3  -5    1.33    2.15
  12   3  -5    0.22    2.04
 -12   3   6    0.44    4.16
  12  -3  -6    0.00    2.58
  12  -3  -6    3.50    2.88
 -12   3   7    2.27    3.69
  12  -3  -7    2.76    2.52
  12  -3  -7   -0.00    2.35
  12   3  -7    0.62    2.82
  12  -3  -8   23.41    6.83
  12  -3  -8   19.98    6.34
  12   3  -8   15.95    6.04
  12  -3  -9    7.11    3.67
  12  -3  -9   10.60    4.43
  12   3  -9    0.07    2.20
  12  -3 -10   16.47    5.65
  12  -3 -10   20.78    6.23
  12   3 -10    7.58    4.31
  12  -3 -11    2.89    2.42
  12   3 -11    0.54    2.66
  12  -3 -12    4.83    3.71
  12  -3 -13    2.80    2.32
  12  -3 -14   10.95    4.67
  12  -3 -15    2.08    2.47
  12  -3 -16    1.35    2.19
  12  -3 -17   -0.00    1.97
  12  -3 -18    3.39    2.59
  12  -3 -19    7.29    3.72
  12  -3 -20    3.85    2.75
  12  -3 -21    0.00    1.32
  12  -3 -22   -0.00    1.74
  12  -3 -23    3.91    2.54
  12  -3 -24    3.84    2.84
  12  -3 -25    2.48    2.14
  12  -3 -26   -0.00    1.44
  12  -3 -27    0.00    1.31
  12  -3 -28    2.35    2.15
  12  -3 -29    1.28    1.46
  12  -3 -30    0.73    1.11
  12  -3 -31    0.26    0.98
  12  -3 -32    0.15    0.98
 -12   4   1   25.09    9.13
  12  -4  -1   16.58    6.22
  12   4  -1    1.56    3.17
 -12   4   2    0.38    2.91
  12  -4  -2    6.98    4.45
  12   4  -2    0.38    1.79
 -12   4   3    4.33    4.20
  12  -4  -3    3.09    3.09
  12   4  -3   -0.00    1.91
 -12   4   4    5.27    5.22
  12  -4  -4    2.58    2.49
  12   4  -4    1.03    2.17
 -12   4   5    1.04    4.35
  12  -4  -5    0.65    2.67
  12   4  -5    4.40    3.35
 -12   4   6   37.87   11.12
  12  -4  -6   23.82    7.30
  12   4  -6   19.84    6.52
 -12   4   7    5.03    4.62
  12  -4  -7   17.02    6.18
  12   4  -7    7.42    4.08
 -12   4   8   -0.00    3.70
  12  -4  -8    2.92    2.92
  12   4  -8    0.05    2.49
 -12   4   9    6.01    5.06
  12  -4  -9    3.59    3.25
  12   4  -9    7.57    4.00
  12  -4 -10    5.11    3.74
  12   4 -10   10.67    4.75
  12  -4 -11    3.58    2.97
  12   4 -11   12.34    4.86
  12  -4 -12   12.52    5.03
  12  -4 -13    2.98    2.96
  12  -4 -14    1.12    2.41
  12  -4 -15    0.00    2.18
  12  -4 -16    2.82    3.27
  12  -4 -17    8.24    3.75
  12  -4 -18    6.17    3.43
  12  -4 -19    0.30    1.29
  12  -4 -20    5.34    3.30
  12  -4 -21    2.31    2.28
  12  -4 -22    1.90    2.10
  12  -4 -23    1.37    1.70
  12  -4 -24    0.56    1.56
  12  -4 -25   -0.00    1.21
  12  -4 -26    2.79    2.31
  12  -4 -27    0.63    1.54
  12  -4 -28   -0.00    1.12
  12  -4 -29   -0.00    1.24
  12  -4 -30    0.00    1.49
 -12   5   1    5.50    4.65
  12  -5  -1   -0.00    2.58
  12   5  -1    1.51    2.57
 -12   5   2    6.53    5.84
  12  -5  -2    2.55    2.69
  12   5  -2   10.76    4.96
 -12   5   3    2.47    3.79
  12  -5  -3    1.52    2.91
  12   5  -3    4.81    4.30
 -12   5   4    6.06    5.52
  12  -5  -4   10.30    4.92
  12   5  -4   16.95    6.08
 -12   5   5    3.42    4.81
  12  -5  -5    2.99    2.81
  12   5  -5    1.31    3.02
 -12   5   6   -0.00    2.57
  12  -5  -6    0.00    1.76
  12   5  -6   -0.00    2.73
 -12   5   7    3.79    3.96
  12  -5  -7    0.92    2.62
  12   5  -7    2.71    3.20
 -12   5   8   28.51    9.65
  12  -5  -8   11.35    5.31
  12   5  -8    4.61    3.68
 -12   5   9   15.10    7.56
  12  -5  -9   10.99    5.08
  12   5  -9   16.96    6.18
  12  -5 -10    3.00    3.49
  12   5 -10    3.61    3.31
  12  -5 -11   -0.00    2.32
  12   5 -11    1.37    2.36
  12  -5 -12    3.61    3.05
  12  -5 -13   10.80    4.63
  12  -5 -14   13.79    5.48
  12  -5 -15    0.93    2.84
  12  -5 -16    1.10    1.69
  12  -5 -17    0.00    2.21
  12  -5 -18    4.68    3.20
  12  -5 -19    4.92    3.14
  12  -5 -20    2.56    2.74
  12  -5 -21   -0.00    1.55
  12  -5 -22    0.16    1.40
  12  -5 -23    0.21    1.59
  12  -5 -24    3.57    2.58
  12  -5 -25    2.62    2.35
  12  -5 -26    0.00    1.60
  12  -5 -27    0.84    1.72
  12  -5 -28   -0.00    1.51
 -12   6   1   10.76    6.48
  12  -6  -1   12.87    5.74
  12   6  -1    8.91    4.87
 -12   6   2    3.82    5.25
  12  -6  -2    7.02    4.70
  12   6  -2    4.89    4.16
 -12   6   3    1.45    4.46
  12  -6  -3    0.72    3.36
  12   6  -3   -0.00    2.63
 -12   6   4    0.03    3.56
  12  -6  -4   -0.00    2.34
  12   6  -4   -0.00    2.41
 -12   6   5   15.71    7.75
  12  -6  -5   18.65    6.79
  12   6  -5   30.72    8.19
 -12   6   6    9.04    6.41
  12  -6  -6   10.99    5.51
  12   6  -6   13.09    5.47
 -12   6   7    6.93    5.99
  12  -6  -7    4.67    3.33
  12   6  -7    9.29    4.60
 -12   6   8    3.11    4.73
  12  -6  -8    3.11    2.92
  12   6  -8    0.48    2.61
 -12   6   9    3.54    5.64
  12  -6  -9   -0.00    3.13
  12   6  -9    4.27    3.46
  12  -6 -10    3.76    3.69
  12   6 -10   -0.00    2.29
  12  -6 -11   16.88    6.26
  12   6 -11   22.78    6.80
  12  -6 -12    3.35    2.98
  12  -6 -13   -0.00    1.65
  12  -6 -14    0.00    2.99
  12  -6 -15    1.46    2.58
  12  -6 -16    2.71    3.33
  12  -6 -17    4.79    3.91
  12  -6 -18    0.71    1.86
  12  -6 -19    0.30    2.22
  12  -6 -20    0.51    1.65
  12  -6 -21    5.55    3.50
  12  -6 -22   -0.00    1.24
  12  -6 -23   -0.00    1.88
  12  -6 -24    2.28    2.13
  12  -6 -25    0.16    1.27
  12  -6 -26    1.19    1.85
 -12   7   1    3.30    5.36
  12   7  -1    5.34    3.99
 -12   7   2    6.77    6.37
  12  -7  -2   11.12    5.50
  12   7  -2    7.65    4.40
 -12   7   3   11.06    6.95
  12  -7  -3    1.64    3.20
  12   7  -3   10.58    5.41
 -12   7   4    2.99    4.68
  12  -7  -4    1.78    3.40
  12   7  -4    2.66    3.33
 -12   7   5   -0.00    3.43
  12  -7  -5    0.00    3.02
  12   7  -5    6.17    4.09
 -12   7   6    2.60    5.39
  12  -7  -6    2.98    3.38
  12   7  -6   -0.00    2.65
 -12   7   7    6.08    5.20
  12  -7  -7    1.64    3.20
  12   7  -7    6.16    4.15
 -12   7   8    3.26    3.97
  12  -7  -8    0.94    1.93
  12   7  -8    0.00    2.67
 -12   7   9   23.60    8.70
  12  -7  -9   10.56    5.37
  12   7  -9   27.47    7.75
  12  -7 -10    0.00    3.13
  12   7 -10    4.57    3.39
  12  -7 -11   -0.00    2.28
  12   7 -11   -0.00    1.86
  12  -7 -12    0.85    2.04
  12  -7 -13    0.00    2.23
  12  -7 -14    3.54    3.74
  12  -7 -15    1.03    2.47
  12  -7 -16   -0.00    1.33
  12  -7 -17   -0.00    2.41
  12  -7 -18    1.43    2.50
  12  -7 -19    8.43    4.37
  12  -7 -20    4.20    3.38
  12  -7 -21   -0.00    1.96
  12  -7 -22   -0.00    2.40
  12  -7 -23    1.65    2.53
 -12   8   1    5.60    5.92
  12  -8  -1   18.27    7.04
  12   8  -1    4.71    4.45
 -12   8   2    1.78    4.77
  12  -8  -2    0.18    2.17
  12   8  -2   -0.00    3.10
 -12   8   3    6.13    5.83
  12  -8  -3    3.52    3.60
  12   8  -3    3.39    3.32
 -12   8   4   -0.00    4.39
  12  -8  -4   -0.00    2.82
  12   8  -4   -0.00    2.38
 -12   8   5    8.56    7.00
  12  -8  -5   19.02    6.92
  12   8  -5   22.62    7.20
 -12   8   6   -0.00    4.11
  12  -8  -6    0.79    2.59
  12   8  -6    1.65    2.84
 -12   8   7   11.41    6.08
  12  -8  -7    1.90    2.44
  12   8  -7   13.24    5.66
 -12   8   8    2.22    4.18
  12  -8  -8   -0.00    1.72
  12   8  -8   -0.00    2.55
  12  -8  -9   -0.00    1.94
  12   8  -9   -0.00    2.79
  12  -8 -10   -0.00    2.29
  12   8 -10   -0.00    2.16
  12  -8 -11    5.94    5.18
  12   8 -11    5.79    4.14
  12  -8 -12    3.40    3.15
  12  -8 -13    7.88    4.85
  12  -8 -14    0.96    2.44
  12  -8 -15    2.49    3.21
  12  -8 -16    0.00    1.77
  12  -8 -17    1.90    2.06
  12  -8 -18   -0.00    2.55
  12  -8 -19   -0.00    1.98
  12  -8 -20    0.00    2.37
  12  -8 -21    2.15    3.34
 -12   9   1   -0.00    3.50
  12  -9  -1    0.25    2.32
  12   9  -1   -0.00    2.36
 -12   9   2    0.16    3.54
  12  -9  -2   -0.00    3.06
  12   9  -2    3.84    3.55
 -12   9   3   22.22    9.20
  12  -9  -3    5.66    4.77
  12   9  -3   24.55    7.92
 -12   9   4   -0.00    3.85
  12  -9  -4   -0.00    2.90
  12   9  -4   -0.00    1.79
 -12   9   5    4.98    5.80
  12  -9  -5   -0.00    2.90
  12   9  -5   -0.00    2.32
 -12   9   6    0.64    3.65
  12  -9  -6    0.07    1.76
  12   9  -6   -0.00    2.41
 -12   9   7    1.00    3.77
  12  -9  -7    5.95    4.17
  12   9  -7    3.91    3.73
 -12   9   8   -0.00    3.50
  12  -9  -8   -0.00    2.77
  12   9  -8   -0.00    2.17
  12  -9  -9   12.64    5.84
  12   9  -9   13.35    6.00
  12  -9 -10   -0.00    2.12
  12   9 -10    1.79    3.38
  12  -9 -11   -0.00    3.11
  12   9 -11   -0.00    2.71
  12  -9 -12    2.84    2.78
  12  -9 -13    0.00    2.52
  12  -9 -14    0.00    2.67
  12  -9 -15   17.35    6.16
  12  -9 -16   -0.00    2.62
  12  -9 -17   -0.00    3.21
  12  -9 -18   -0.00    1.98
 -12  10   1    1.18    3.16
  12 -10  -1    4.14    4.11
  12  10  -1    2.95    3.83
 -12  10   2    9.33    5.94
  12 -10  -2    0.51    2.41
  12  10  -2   -0.00    2.64
 -12  10   3    6.55    5.40
  12 -10  -3    3.40    3.90
  12  10  -3    1.13    3.51
 -12  10   4   -0.00    3.85
  12 -10  -4    0.02    2.62
  12  10  -4    0.49    2.72
 -12  10   5    7.42    6.42
  12 -10  -5   11.42    6.15
  12  10  -5   13.02    5.95
 -12  10   6    1.70    4.31
  12 -10  -6   -0.00    2.94
  12  10  -6    0.56    2.15
 -12  10   7    9.89    5.97
  12 -10  -7    0.66    3.39
  12  10  -7    3.35    3.39
 -12  10   8    0.00    3.42
  12 -10  -8    0.97    2.21
  12  10  -8    1.56    2.60
  12 -10  -9    2.12    3.87
  12  10  -9    2.68    3.61
  12 -10 -10    2.04    3.80
  12  10 -10    9.60    5.56
  12 -10 -11    6.09    4.42
  12  10 -11   12.00    5.74
  12 -10 -12    1.57    2.37
  12 -10 -13   -0.00    1.90
  12 -10 -14    1.14    3.00
  12 -10 -15   -0.00    2.02
 -12  11   1    0.60    4.32
  12 -11  -1    1.85    3.81
  12  11  -1   -0.00    2.58
 -12  11   2    0.49    4.44
  12 -11  -2    0.00    2.64
  12  11  -2   -0.00    3.30
 -12  11   3    3.76    5.43
  12 -11  -3    3.83    4.27
  12  11  -3    5.35    4.21
 -12  11   4    0.38    3.14
  12 -11  -4    3.37    3.53
  12  11  -4   -0.00    3.43
 -12  11   5   -0.00    3.52
  12 -11  -5   10.90    6.07
  12  11  -5    2.15    3.60
 -12  11   6    1.61    5.10
  12 -11  -6    0.00    2.84
  12  11  -6    3.63    3.31
 -12  11   7    5.08    5.63
  12 -11  -7    4.48    3.97
  12  11  -7   -0.00    3.49
  12 -11  -8    0.03    3.74
  12  11  -8    0.71    3.13
  12 -11  -9    1.21    3.18
  12  11  -9   11.77    5.86
  12 -11 -10    1.61    2.89
  12  11 -10    5.28    4.58
  12 -11 -11   -0.00    3.32
 -12  12   1   -0.00    4.52
  12 -12  -1   17.22    7.33
  12  12  -1    3.00    4.37
 -12  12   2   -0.00    4.67
  12 -12  -2   -0.00    3.14
  12  12  -2    0.00    3.44
 -12  12   3    2.47    3.82
  12 -12  -3    7.22    5.68
  12  12  -3    0.00    3.12
 -12  12   4    3.11    3.87
  12 -12  -4    2.68    3.86
  12  12  -4    0.05    2.43
 -12  12   5   -0.00    4.49
  12 -12  -5   -0.00    2.68
  12  12  -5   -0.00    3.32
 -12  12   6   -0.00    3.47
  12 -12  -6    1.10    3.19
  12  12  -6    0.00    3.45
 -12  12   7    5.53    5.67
  12 -12  -7    3.87    3.55
  12  12  -7    4.66    4.01
  12  12  -8   -0.00    3.06
  12  12  -9   -0.00    2.41
  12  12 -10   -0.00    2.64
 -12  13   1    5.02    5.30
  12 -13  -1    6.38    4.98
 -12  13   2   -0.00    3.95
  12 -13  -2    0.26    2.94
 -12  13   3   -0.00    4.42
  12 -13  -3   -0.00    4.27
 -12  13   4   -0.00    3.12
  12  13  -4    4.06    4.04
 -12  13   5    0.11    4.13
  12  13  -5    1.12    3.51
 -12  13   6    0.45    4.61
  12  13  -6    7.20    5.27
  12  13  -7    0.15    3.35
  12  13  -8   -0.00    2.97
  12  13  -9    3.22    4.22
  12  13 -10   -0.00    2.08
 -12  14   6   -0.00    5.46
  11   0  -1   81.53   13.35
  11   0  -1   74.11   13.41
  11   0  -2   -0.00    1.62
  11   0  -2   -0.00    2.86
  11   0  -3   20.84    6.60
  11   0  -3   33.46    8.06
  11   0  -4    0.08    1.93
  11   0  -4   -0.00    2.19
  11   0  -5  116.27   15.41
  11   0  -5   72.07   13.34
  11   0  -6   -0.00    2.10
  11   0  -7    4.59    3.24
  11   0  -8   -0.00    1.62
  11   0  -9   28.16    6.99
  11   0 -10   -0.00    1.95
  11   0 -10    1.05    1.92
  11   0 -11   23.15    6.59
  11   0 -11   33.43    7.40
  11   0 -12   -0.00    1.34
  11   0 -12   -0.00    1.79
  11   0 -13    1.65    2.29
  11   0 -14    1.55    1.82
  11   0 -15   12.69    4.56
  11   0 -16    0.00    1.91
  11   0 -17    7.34    3.43
  11  -1  -1   75.82   13.12
  11  -1  -1   88.15   14.16
  11   1  -1   74.92   13.12
  11  -1  -2    0.84    2.52
  11  -1  -2    4.12    3.35
  11   1  -2    2.35    2.90
  11  -1  -3   44.36    9.14
  11  -1  -3   19.43    6.63
  11   1  -3   33.00    7.95
  11  -1  -4    0.52    2.44
  11  -1  -4    0.98    2.25
  11   1  -4    0.93    2.33
  11  -1  -5    1.67    2.56
  11  -1  -5    6.09    3.57
  11   1  -5    2.46    2.96
  11  -1  -6   -0.00    3.27
  11  -1  -7   29.12    7.40
  11  -1  -8   -0.00    1.52
  11  -1  -9   25.65    6.76
  11  -1 -10    0.95    2.44
  11  -1 -10    0.63    2.05
  11  -1 -11    9.57    4.25
  11  -1 -11   16.54    5.00
  11   1 -11    5.04    3.19
  11  -1 -12    6.40    3.46
  11  -1 -12   -0.00    2.32
  11   1 -12    2.01    2.36
  11  -1 -13   13.81    4.66
  11  -1 -14    0.37    1.61
  11  -1 -15    0.46    1.46
  11  -1 -16    0.55    1.90
  11  -1 -17   13.74    4.36
  11  -1 -18    1.95    2.13
  11  -1 -19    1.99    1.84
  11  -1 -20   -0.00    1.76
  11  -1 -21    1.32    1.67
  11  -1 -22    0.00    1.43
  11  -1 -23   16.46    4.50
  11  -1 -24    0.53    1.73
 -11   2   1    3.59    4.69
  11  -2  -1   20.97    6.39
  11  -2  -1   16.19    5.93
  11   2  -1    2.51    3.21
  11  -2  -2   -0.00    2.91
  11  -2  -2    0.48    1.76
  11   2  -2    0.27    1.90
  11  -2  -3    3.75    3.36
  11  -2  -3   15.52    5.64
  11   2  -3    8.05    4.15
  11  -2  -4    0.43    2.76
  11  -2  -4    0.00    1.77
  11   2  -4    4.58    3.51
  11  -2  -5   18.44    6.15
  11  -2  -5   19.21    6.32
  11   2  -5   26.46    7.07
  11  -2  -6    4.56    3.97
  11  -2  -6   11.86    4.95
  11   2  -6    8.51    4.37
  11  -2  -7    4.18    2.98
  11  -2  -8    3.11    3.18
  11  -2  -9   24.02    6.59
  11  -2 -10    6.21    3.45
  11  -2 -11   33.43    7.48
  11  -2 -11   23.84    6.47
  11  -2 -12    1.38    1.67
  11  -2 -12    1.02    2.15
  11   2 -12    2.12    2.43
  11  -2 -13   -0.00    1.66
  11  -2 -14    0.62    1.11
  11  -2 -15    4.82    3.21
  11  -2 -16    9.33    3.87
  11  -2 -17   -0.00    1.35
  11  -2 -18   -0.00    1.85
  11  -2 -19    5.94    2.87
  11  -2 -20    0.00    1.38
  11  -2 -21   11.87    3.97
  11  -2 -22    1.60    1.72
  11  -2 -23   -0.00    1.36
  11  -2 -24    2.49    1.90
  11  -2 -25    8.37    3.13
  11  -2 -26    3.37    2.05
  11  -2 -27    2.10    1.82
  11  -2 -28    0.46    1.14
  11  -2 -29    0.00    1.16
 -11   3   1    0.62    3.66
  11  -3  -1   15.23    5.68
  11   3  -1    7.82    3.97
 -11   3   2    7.80    5.97
  11  -3  -2   14.45    5.73
  11   3  -2   11.61    5.25
 -11   3   3   34.79   11.08
  11  -3  -3   35.88    8.79
  11   3  -3   38.61    9.00
 -11   3   4   -0.00    2.50
  11  -3  -4   15.51    5.72
  11   3  -4    8.91    4.12
 -11   3   5    4.93    4.66
  11  -3  -5    2.82    2.77
  11   3  -5    1.04    2.18
 -11   3   6   10.45    6.76
  11  -3  -6    7.92    4.18
  11   3  -6   16.27    5.69
  11  -3  -7   29.17    7.84
  11   3  -7   32.36    8.13
  11  -3  -8   -0.00    1.97
  11   3  -8    6.17    3.31
  11  -3  -9    8.09    4.15
  11  -3 -10    3.17    2.90
 -11   3  11   24.35    8.10
  11  -3 -11   10.06    4.25
  11  -3 -12   20.31    5.62
  11  -3 -12    5.45    3.58
  11  -3 -13   18.82    5.69
  11  -3 -14   -0.00    1.96
  11  -3 -15    2.70    2.51
  11  -3 -16    1.22    2.06
  11  -3 -17   10.50    3.84
  11  -3 -18    3.76    2.82
  11  -3 -19    8.13    3.37
  11  -3 -20    2.13    2.21
  11  -3 -21   -0.00    1.82
  11  -3 -22    6.84    3.00
  11  -3 -23   11.81    4.04
  11  -3 -24   -0.00    1.42
  11  -3 -25    0.19    1.17
  11  -3 -26   -0.00    1.45
  11  -3 -27   14.66    3.95
  11  -3 -28    1.52    1.63
  11  -3 -29    4.13    2.08
  11  -3 -30    0.00    1.04
  11  -3 -31    0.09    0.94
  11  -3 -32   -0.00    1.10
 -11   4   1   18.71    8.07
  11  -4  -1   17.96    6.39
  11   4  -1   14.56    6.15
 -11   4   2    5.59    5.04
  11  -4  -2   -0.00    2.54
  11   4  -2    1.04    2.58
 -11   4   3    0.84    3.07
  11  -4  -3    4.55    3.23
  11   4  -3    9.40    4.25
 -11   4   4    5.99    4.85
  11  -4  -4    1.27    2.74
  11   4  -4    3.04    2.90
 -11   4   5   28.77    9.80
  11  -4  -5   41.20    9.18
  11   4  -5   25.37    7.52
 -11   4   6   21.21    7.87
  11  -4  -6    1.75    2.57
  11   4  -6    7.49    4.38
 -11   4   7    2.95    3.52
  11  -4  -7    5.29    4.20
  11   4  -7    5.60    4.02
 -11   4   8    1.16    3.08
  11  -4  -8   -0.00    2.97
  11   4  -8    0.93    2.69
  11  -4  -9   28.01    7.54
  11   4  -9   35.58    8.28
  11  -4 -10    7.01    4.13
  11   4 -10   13.51    5.04
  11  -4 -11   10.22    4.29
  11  -4 -12   -0.00    2.26
  11  -4 -13    0.44    2.05
  11  -4 -14    0.00    2.45
  11  -4 -15   15.91    5.24
  11  -4 -16    0.00    2.01
  11  -4 -17   -0.00    1.67
  11  -4 -18   -0.00    1.74
  11  -4 -19   -0.00    1.73
  11  -4 -20    2.02    2.42
  11  -4 -21    6.63    3.30
  11  -4 -22    5.84    2.80
  11  -4 -23   -0.00    1.37
  11  -4 -24    3.81    2.48
  11  -4 -25    7.67    3.23
  11  -4 -26    5.93    2.66
  11  -4 -27    2.07    1.83
  11  -4 -28   -0.00    1.42
  11  -4 -29    0.18    1.24
  11  -4 -30    0.71    1.51
  11  -4 -31    0.58    1.22
  11  -4 -32    0.51    1.26
 -11   5   1   -0.00    2.47
  11  -5  -1    2.92    3.26
  11   5  -1    3.17    2.78
 -11   5   2   32.68   10.02
  11  -5  -2   35.49    9.01
  11   5  -2   26.26    7.71
 -11   5   3   26.39    9.40
  11  -5  -3   35.48    8.93
  11   5  -3   21.09    6.99
 -11   5   4    5.57    5.13
  11  -5  -4    3.71    3.08
  11   5  -4    2.25    2.88
 -11   5   5   -0.00    3.57
  11  -5  -5   -0.00    2.91
  11   5  -5   -0.00    2.08
 -11   5   6    2.85    3.86
  11  -5  -6    6.85    4.06
  11   5  -6    9.68    4.70
 -11   5   7   26.57    9.14
  11  -5  -7   22.26    6.83
  11   5  -7   20.60    6.73
 -11   5   8   13.61    6.27
  11  -5  -8    1.82    2.51
  11   5  -8    3.82    3.27
 -11   5   9   13.35    6.72
  11  -5  -9   11.04    4.87
  11   5  -9   21.56    6.53
  11  -5 -10   -0.00    2.07
  11   5 -10    0.50    1.67
  11  -5 -11    3.78    3.47
  11   5 -11    5.37    3.41
  11  -5 -12    5.43    3.70
  11   5 -12   29.93    7.51
  11  -5 -13   16.90    5.94
  11  -5 -14    0.00    1.73
  11  -5 -15   -0.00    1.84
  11  -5 -16   -0.00    2.28
  11  -5 -17    1.48    2.44
  11  -5 -18    6.87    3.33
  11  -5 -19    7.50    3.96
  11  -5 -20   -0.00    1.36
  11  -5 -21   -0.00    1.84
  11  -5 -22    3.51    2.38
  11  -5 -23   13.56    4.40
  11  -5 -24    0.00    1.72
  11  -5 -25   -0.00    1.26
  11  -5 -26    0.50    1.10
  11  -5 -27    3.83    2.49
  11  -5 -28    1.66    2.05
  11  -5 -29    0.44    1.20
  11  -5 -30    0.51    1.41
  11  -5 -31   -0.00    1.36
  11  -5 -32    0.00    1.29
  11  -5 -33    1.54    1.51
 -11   6   1   14.59    6.88
  11  -6  -1   11.99    5.89
  11   6  -1    4.19    3.37
 -11   6   2    1.55    4.44
  11  -6  -2    3.18    4.18
  11   6  -2    1.62    2.23
 -11   6   3   -0.00    4.31
  11  -6  -3    2.87    3.83
  11   6  -3    3.70    3.29
 -11   6   4    7.34    6.65
  11  -6  -4   16.31    6.31
  11   6  -4   18.57    6.35
 -11   6   5   16.79    7.04
  11  -6  -5   11.52    5.50
  11   6  -5   10.22    4.87
 -11   6   6   15.34    6.72
  11  -6  -6    6.66    4.40
  11   6  -6    4.64    3.43
 -11   6   7    2.24    3.50
  11  -6  -7   -0.00    2.23
  11   6  -7    5.18    3.41
 -11   6   8    5.34    4.44
  11  -6  -8    5.05    4.16
  11   6  -8   23.01    6.64
 -11   6   9    4.98    4.52
  11  -6  -9    1.49    3.33
  11   6  -9    7.12    4.00
 -11   6  10    4.80    4.74
  11  -6 -10    6.28    3.90
  11   6 -10   12.95    5.23
 -11   6  11    4.61    3.96
  11  -6 -11    9.38    4.58
  11   6 -11    0.95    2.15
  11  -6 -12    2.38    3.17
  11   6 -12    0.92    1.86
  11  -6 -13    2.30    2.99
  11   6 -13    6.44    3.78
  11  -6 -14    7.62    3.99
  11  -6 -15    7.62    4.25
  11  -6 -16   14.74    5.10
  11  -6 -17   -0.00    1.83
  11  -6 -18    0.03    2.10
  11  -6 -19    4.65    3.59
  11  -6 -20   10.13    4.16
  11  -6 -21    6.68    3.56
  11  -6 -22    2.79    2.42
  11  -6 -23    3.37    2.40
  11  -6 -24    5.39    3.02
  11  -6 -25    0.95    1.90
  11  -6 -26    2.56    2.26
  11  -6 -27    1.63    2.06
  11  -6 -28    0.57    2.09
  11  -6 -29   -0.00    1.61
  11  -6 -30   -0.00    1.68
  11  -6 -31    2.20    1.91
 -11   7   1    4.22    4.93
  11  -7  -1    2.09    3.13
  11   7  -1    5.22    4.00
 -11   7   2   15.37    8.33
  11  -7  -2   18.41    6.75
  11   7  -2   12.69    5.37
 -11   7   3    2.69    3.78
  11  -7  -3    3.34    3.06
  11   7  -3   -0.00    2.39
 -11   7   4   10.79    6.59
  11  -7  -4    8.88    4.84
  11   7  -4    9.60    5.07
 -11   7   5   -0.00    3.52
  11  -7  -5    3.21    3.32
  11   7  -5    0.00    2.79
 -11   7   6    8.28    6.23
  11  -7  -6    5.46    3.75
  11   7  -6    3.81    3.17
 -11   7   7    3.96    3.94
  11  -7  -7    1.66    2.27
  11   7  -7   -0.00    1.53
 -11   7   8   35.12   10.15
  11  -7  -8   22.17    7.43
  11   7  -8   42.42    9.54
 -11   7   9   28.27    9.07
  11  -7  -9   12.15    5.36
  11   7  -9   12.13    5.39
 -11   7  10   -0.00    2.64
  11  -7 -10   -0.00    2.58
  11   7 -10    0.47    2.51
  11  -7 -11   -0.00    3.09
  11  -7 -12   14.84    5.66
  11   7 -12   15.11    5.84
  11  -7 -13    2.72    3.64
  11   7 -13    5.41    3.57
  11  -7 -14   10.77    5.27
  11  -7 -15   -0.00    2.51
  11  -7 -16    3.14    2.57
  11  -7 -17    1.90    2.60
  11  -7 -18   10.35    4.50
  11  -7 -19    0.40    1.52
  11  -7 -20    0.00    1.84
  11  -7 -21    1.95    2.87
  11  -7 -22    3.49    3.03
  11  -7 -23    2.01    2.39
  11  -7 -24    0.39    1.72
  11  -7 -25    0.82    1.76
  11  -7 -26   -0.00    1.66
  11  -7 -27   -0.00    1.65
  11  -7 -28    0.45    1.81
 -11   8   1   -0.00    3.09
  11  -8  -1   -0.00    2.90
  11   8  -1    3.55    3.67
 -11   8   2    3.90    4.58
  11  -8  -2    0.00    2.80
  11   8  -2   -0.00    2.40
 -11   8   3    2.48    3.57
  11  -8  -3   -0.00    2.60
  11   8  -3   -0.00    2.51
 -11   8   4   17.85    8.28
  11  -8  -4   22.36    7.21
  11   8  -4   23.52    7.36
 -11   8   5    5.07    4.33
  11  -8  -5    2.22    3.51
  11   8  -5    3.86    3.42
 -11   8   6    1.76    3.42
  11  -8  -6   16.82    6.58
  11   8  -6    6.11    4.47
 -11   8   7   -0.00    2.96
  11  -8  -7    5.20    3.81
  11   8  -7    0.97    2.26
 -11   8   8    9.28    5.45
  11  -8  -8    0.37    2.56
  11   8  -8    4.14    3.68
 -11   8   9    5.08    5.39
  11  -8  -9    3.24    3.32
  11   8  -9    3.16    3.41
 -11   8  10   16.24    7.26
  11  -8 -10    0.39    3.26
  11   8 -10   11.29    5.13
  11  -8 -11    1.35    2.65
  11   8 -11    3.23    2.90
  11  -8 -12    0.00    2.01
  11   8 -12    0.14    2.78
  11  -8 -13    0.88    2.98
  11  -8 -14   -0.00    1.88
  11  -8 -15    3.12    2.53
  11  -8 -16   11.23    5.08
  11  -8 -17    0.36    2.35
  11  -8 -18    0.25    1.83
  11  -8 -19    2.75    3.11
  11  -8 -20    6.63    4.24
  11  -8 -21    0.00    2.27
  11  -8 -22    5.40    3.21
  11  -8 -23   -0.00    1.81
  11  -8 -24    0.81    1.88
  11  -8 -25    0.83    1.74
 -11   9   1    2.47    3.58
  11  -9  -1   -0.00    2.19
  11   9  -1    1.91    3.05
 -11   9   2   21.97    8.84
  11   9  -2   24.94    7.71
 -11   9   3    0.14    3.55
  11  -9  -3    0.39    1.90
  11   9  -3   -0.00    1.94
 -11   9   4   12.44    6.66
  11  -9  -4    7.65    5.14
  11   9  -4    9.49    5.17
 -11   9   5    2.17    4.20
  11  -9  -5    0.21    2.05
  11   9  -5    0.53    2.29
 -11   9   6    0.00    4.49
  11  -9  -6    7.55    4.29
  11   9  -6    0.52    2.84
 -11   9   7    0.02    2.58
  11  -9  -7   -0.00    3.30
  11   9  -7   -0.00    2.77
 -11   9   8   19.39    8.00
  11   9  -8   27.53    8.18
 -11   9   9    1.75    3.83
  11  -9  -9   -0.00    2.09
  11   9  -9    0.55    3.18
 -11   9  10    0.36    2.58
  11  -9 -10   -0.00    2.80
  11   9 -10    1.38    3.35
  11  -9 -11    2.05    2.63
  11   9 -11   -0.00    1.92
  11  -9 -12    2.19    2.64
  11   9 -12    8.08    4.46
  11  -9 -13   -0.00    2.77
  11  -9 -14    2.91    2.93
  11  -9 -15    2.79    3.07
  11  -9 -16    5.19    3.38
  11  -9 -17   -0.00    2.30
  11  -9 -18    4.49    3.31
  11  -9 -19    0.44    2.44
  11  -9 -20    8.60    4.34
  11  -9 -21    0.36    1.74
  11  -9 -22    4.60    3.35
  11  -9 -23   -0.00    2.43
 -11  10   1    0.27    3.35
  11 -10  -1   -0.00    2.62
  11  10  -1   -0.00    2.70
 -11  10   2    0.00    4.29
  11 -10  -2    9.78    5.60
  11  10  -2    0.00    2.34
 -11  10   3    0.07    3.47
  11 -10  -3    2.26    4.40
  11  10  -3    0.00    2.28
 -11  10   4   10.68    6.81
  11 -10  -4    5.02    4.81
  11  10  -4    4.85    4.71
 -11  10   5   -0.00    3.98
  11 -10  -5    1.07    3.25
  11  10  -5   -0.00    2.40
 -11  10   6    3.07    4.58
  11 -10  -6    9.82    5.59
  11  10  -6   12.92    5.96
 -11  10   7   -0.00    3.91
  11 -10  -7    0.41    2.21
  11  10  -7    1.65    2.81
 -11  10   8   -0.00    3.00
  11 -10  -8    1.00    2.67
  11  10  -8    5.97    4.58
 -11  10   9    4.92    4.41
  11 -10  -9   -0.00    1.59
  11  10  -9   -0.00    2.48
  11 -10 -10    6.37    4.22
  11  10 -10    5.66    4.43
  11 -10 -11    1.71    2.48
  11  10 -11    4.80    4.04
  11 -10 -12   -0.00    2.33
  11  10 -12    2.50    3.60
  11 -10 -13    3.84    3.29
  11 -10 -14    5.73    4.23
  11 -10 -15    0.45    2.35
  11 -10 -16    6.50    3.87
  11 -10 -17    1.00    2.43
  11 -10 -18   -0.00    1.46
  11 -10 -19    4.90    3.43
  11 -10 -20    4.85    3.93
 -11  11   1    1.98    4.72
  11 -11  -1   -0.00    2.09
  11  11  -1    5.04    4.30
 -11  11   2    1.18    4.63
  11 -11  -2    0.36    2.01
  11  11  -2    4.92    4.25
 -11  11   3    0.00    4.13
  11 -11  -3   -0.00    2.77
  11  11  -3   -0.00    2.82
 -11  11   4    7.39    6.34
  11 -11  -4    1.86    2.35
  11  11  -4    5.01    4.01
 -11  11   5    2.46    5.40
  11 -11  -5    2.98    3.68
  11  11  -5    1.29    3.03
 -11  11   6   -0.00    3.65
  11 -11  -6   -0.00    2.92
  11  11  -6    5.74    4.23
 -11  11   7   -0.00    3.36
  11 -11  -7   -0.00    2.44
  11  11  -7   -0.00    3.21
 -11  11   8   20.77    8.84
  11 -11  -8    3.31    4.89
  11  11  -8   14.42    6.32
 -11  11   9   -0.00    2.50
  11 -11  -9    0.00    3.29
  11  11  -9   -0.00    2.34
  11 -11 -10    1.45    3.00
  11  11 -10   -0.00    3.17
  11 -11 -11   -0.00    1.66
  11  11 -11   -0.00    3.40
  11 -11 -12    9.10    5.44
  11  11 -12   14.06    6.58
  11 -11 -13   -0.00    1.04
  11 -11 -14    1.27    2.47
  11 -11 -15    2.37    3.02
  11 -11 -16    3.92    3.66
 -11  12   1    2.14    3.72
  11 -12  -1   -0.00    3.36
  11  12  -1    0.74    2.27
 -11  12   2   -0.00    3.90
  11 -12  -2   -0.00    3.04
  11  12  -2    1.69    3.45
 -11  12   3   -0.00    3.12
  11 -12  -3    1.39    3.62
  11  12  -3   -0.00    3.13
 -11  12   4    7.25    5.90
  11 -12  -4    0.41    3.65
  11  12  -4    3.09    3.78
 -11  12   5   -0.00    4.34
  11 -12  -5    7.26    4.98
  11  12  -5    0.21    2.96
 -11  12   6   13.17    6.98
  11 -12  -6   11.17    5.76
  11  12  -6    1.73    3.54
 -11  12   7    2.03    3.97
  11 -12  -7   -0.00    1.68
  11  12  -7    0.42    3.29
 -11  12   8    8.03    5.51
  11 -12  -8    0.76    3.29
  11  12  -8    0.00    2.87
  11 -12  -9    8.57    4.76
  11  12  -9   -0.00    2.81
  11 -12 -10    8.25    5.93
  11  12 -10    5.28    5.11
  11 -12 -11   -0.00    3.01
  11  12 -11   -0.00    3.58
  11 -12 -12   -0.00    2.39
  11  12 -12    4.03    4.38
  11 -12 -13    1.05    3.95
 -11  13   1    7.98    5.57
  11 -13  -1    6.01    5.43
  11  13  -1    3.05    3.50
 -11  13   2   -0.00    2.83
  11 -13  -2   -0.00    2.66
  11  13  -2   -0.00    2.80
 -11  13   3   -0.00    2.86
  11 -13  -3    1.57    3.66
  11  13  -3    7.02    5.04
 -11  13   4    2.58    3.93
  11 -13  -4    0.42    3.89
  11  13  -4    4.97    4.00
 -11  13   5   -0.00    2.87
  11 -13  -5   -0.00    2.96
  11  13  -5    2.57    3.48
 -11  13   6    0.54    3.64
  11 -13  -6    0.00    3.74
  11  13  -6   -0.00    3.22
 -11  13   7    3.13    3.97
  11 -13  -7    2.13    3.11
  11  13  -7   -0.00    3.27
 -11  13   8    9.73    5.91
  11 -13  -8   14.91    6.70
  11  13  -8    9.00    5.20
  11 -13  -9    1.21    3.09
  11  13  -9    1.50    2.75
  11  13 -10   -0.00    3.63
  11  13 -11   -1.90    4.24
  11  13 -12    0.12    2.46
 -11  14   1   -0.00    4.76
  11 -14  -1    2.46    3.27
 -11  14   2    0.08    2.27
  11 -14  -2    4.14    4.27
 -11  14   3   -0.00    2.54
  11 -14  -3   -0.00    2.60
 -11  14   4    1.24    3.54
  11 -14  -4   -0.00    2.56
 -11  14   5    2.28    4.60
  11 -14  -5   -0.00    4.37
  11  14  -5   11.00    5.75
 -11  14   6    0.08    4.07
  11  14  -6    3.37    4.30
 -11  14   7   -0.00    2.76
  11  14  -7    7.15    5.14
  11  14  -8    0.09    3.53
  11  14  -9   -0.00    3.35
  11  14 -10    0.00    3.59
  11  14 -11   -0.00    4.72
 -11  15   7    0.52    3.72
  10   0  -1    0.70    2.69
  10   0  -2   14.05    5.32
  10   0  -3    0.00    2.25
  10   0  -4  101.26   15.11
  10   0  -5    0.00    1.89
  10   0  -5   -0.00    2.45
  10   0  -6   25.44    6.44
  10   0  -6   20.10    5.95
  10   0  -7    2.19    2.28
  10   0  -7   -0.00    1.50
  10   0  -8   22.67    6.13
  10   0  -8   16.75    5.23
  10   0  -9   -0.00    2.35
  10   0  -9   -0.00    1.82
  10   0 -10   99.78   14.00
  10   0 -10   97.63   14.01
  10   0 -11   -0.00    1.34
  10   0 -11   -0.00    1.53
  10   0 -12   -0.00    1.67
  10   0 -12   -0.00    1.40
  10   0 -13   -0.00    2.07
  10   0 -13    0.00    1.54
  10   0 -14   11.76    4.10
  10   0 -14   25.11    5.78
  10   0 -15    1.13    1.60
  10   0 -16   27.95    6.19
  10   0 -17    0.45    1.87
  10   0 -18   12.47    3.95
  10   0 -19   -0.00    1.27
  10  -1  -1   -0.00    1.39
  10  -1  -2  136.09   18.53
  10  -1  -3   10.42    4.54
  10  -1  -4   -0.00    2.29
  10  -1  -5   19.13    5.70
  10  -1  -5    8.32    4.30
  10   1  -5   19.36    5.76
  10  -1  -6  105.66   13.82
  10  -1  -6   63.16   11.60
  10   1  -6   78.09   12.53
  10  -1  -7    4.46    2.90
  10  -1  -7    3.68    2.66
  10   1  -7    2.74    2.61
  10  -1  -8   41.69    8.20
  10  -1  -8   29.56    7.29
  10   1  -8   47.84    8.81
  10  -1  -9    3.18    2.40
  10  -1  -9    0.00    2.01
  10   1  -9    0.00    1.93
  10  -1 -10   -0.00    1.89
  10  -1 -10   -0.00    2.13
  10   1 -10   -0.00    1.86
  10  -1 -11   14.78    4.58
  10  -1 -11   11.19    3.99
  10   1 -11    5.06    3.16
  10  -1 -12   72.75   11.33
  10  -1 -12   72.59   11.34
  10   1 -12   77.65   11.78
  10  -1 -13    1.67    1.98
  10  -1 -13    5.89    2.89
  10   1 -13    2.67    2.34
  10  -1 -14    9.42    3.76
  10  -1 -14   12.22    4.31
  10   1 -14    8.39    3.68
  10  -1 -15    0.22    1.37
  10  -1 -16   18.27    4.85
  10  -1 -17    0.00    1.17
  10  -1 -18   15.67    4.42
  10  -1 -19    0.00    1.47
  10  -1 -20    0.42    1.11
  10  -1 -21    0.00    1.33
  10  -1 -22   27.12    5.58
  10  -1 -23    0.58    1.28
  10  -1 -24    0.95    1.46
  10  -1 -25   -0.00    1.30
  10  -1 -26    3.34    2.00
  10  -2  -1    3.41    3.28
  10   2  -1   -0.00    1.73
  10  -2  -2    0.27    2.03
  10  -2  -3    0.47    1.50
  10  -2  -4  110.04   16.04
 -10   2   5   31.66    9.65
  10  -2  -5   31.40    7.61
 -10   2   6   35.02   10.30
  10  -2  -6   29.28    7.15
  10  -2  -6   28.87    7.08
  10   2  -6   30.18    7.57
 -10   2   7    4.60    4.50
  10  -2  -7   10.48    4.25
  10  -2  -7    2.89    2.73
  10   2  -7    7.58    3.70
  10  -2  -8   11.82    4.45
  10  -2  -8   19.73    5.75
  10   2  -8   12.48    4.86
  10  -2  -9    5.19    3.35
  10  -2  -9   14.88    4.85
  10   2  -9    2.59    2.50
  10  -2 -10   81.34   11.71
  10  -2 -10   71.04   11.31
  10   2 -10   55.32   10.46
  10  -2 -11   21.13    5.38
  10  -2 -11    7.53    3.67
  10   2 -11    2.86    2.65
  10  -2 -12   -0.00    1.55
  10  -2 -12    2.53    1.99
  10   2 -12    0.17    1.69
  10  -2 -13   -0.00    1.41
  10  -2 -13    0.19    1.52
  10   2 -13   -0.00    2.09
  10  -2 -14   22.17    5.74
  10   2 -14   24.81    6.12
  10  -2 -15   10.78    4.12
  10  -2 -16    7.41    3.25
  10  -2 -17   -0.00    1.21
  10  -2 -18    6.79    3.12
  10  -2 -19    1.43    1.79
  10  -2 -20   31.77    6.26
  10  -2 -21   -0.00    1.21
  10  -2 -22   -0.00    1.49
  10  -2 -23   -0.00    1.10
  10  -2 -24    8.84    3.01
  10  -2 -25    2.88    1.80
  10  -2 -26   10.38    3.12
  10  -2 -27   -0.00    1.26
  10  -2 -28    1.55    1.41
  10  -2 -29    1.59    1.35
  10  -2 -30    1.49    1.31
 -10   3   1    8.21    5.60
  10  -3  -1    6.05    3.64
  10   3  -1    7.89    4.31
  10  -3  -2   68.11   12.45
  10   3  -2   80.05   13.00
  10  -3  -3   39.25    8.85
  10  -3  -4    0.54    1.80
  10  -3  -5    6.17    3.52
 -10   3   6   26.47    8.26
  10  -3  -6   18.92    5.97
 -10   3   7   13.70    6.63
  10  -3  -7   15.81    5.40
 -10   3   8   56.44   12.38
  10  -3  -8   39.11    8.47
  10   3  -8   35.50    8.01
 -10   3   9    5.36    4.88
  10  -3  -9    3.54    2.76
  10   3  -9    2.41    2.65
 -10   3  10   -0.00    2.27
  10  -3 -10    2.12    2.41
  10   3 -10    1.33    2.52
 -10   3  11    9.93    5.52
  10  -3 -11   10.05    4.22
  10   3 -11    7.56    3.99
 -10   3  12   17.64    6.97
  10  -3 -12   33.83    7.22
  10   3 -12   27.80    6.80
 -10   3  13   -0.00    1.57
  10  -3 -13   -0.00    1.76
  10   3 -13   -0.00    1.52
  10  -3 -14    0.03    1.21
  10   3 -14    1.84    2.49
  10  -3 -15    8.16    3.44
  10  -3 -16   13.98    4.71
  10  -3 -17   16.78    4.97
  10  -3 -18   10.57    3.97
  10  -3 -19    5.38    2.79
  10  -3 -20    1.50    2.01
  10  -3 -21    8.72    3.35
  10  -3 -22   11.74    3.73
  10  -3 -23    2.82    2.12
  10  -3 -24   -0.00    1.20
  10  -3 -25   -0.00    1.16
  10  -3 -26    3.66    2.24
  10  -3 -27    4.72    2.14
  10  -3 -28    2.08    1.74
  10  -3 -29    1.83    1.40
  10  -3 -30    1.28    1.31
  10  -3 -31    0.00    0.87
  10  -3 -32    5.05    1.86
 -10   4   1    1.58    3.77
  10  -4  -1    4.14    3.28
  10   4  -1    2.79    3.48
 -10   4   2   -0.00    3.97
  10  -4  -2   -0.00    2.05
  10   4  -2    1.58    2.96
 -10   4   3    6.02    5.46
  10  -4  -3    2.94    2.99
  10   4  -3    0.11    2.70
  10  -4  -4   54.50   10.88
  10   4  -4   65.04   11.60
  10  -4  -5   23.65    6.61
  10  -4  -6   58.50   10.81
  10  -4  -7    4.00    3.43
 -10   4   8   57.36   12.81
  10  -4  -8   45.69    9.39
 -10   4   9    0.51    2.92
  10  -4  -9    9.24    4.16
 -10   4  10   26.20    8.12
  10  -4 -10   15.98    5.26
  10   4 -10   16.73    5.65
 -10   4  11   10.91    5.10
  10  -4 -11    1.91    3.00
  10   4 -11    6.62    3.75
 -10   4  12    0.49    2.16
  10  -4 -12    0.47    1.92
  10   4 -12   -0.00    1.95
  10  -4 -13    8.32    3.53
  10   4 -13    0.45    2.20
  10  -4 -14   15.02    4.95
  10   4 -14   17.40    5.29
  10  -4 -15    9.72    4.15
  10  -4 -16    2.81    2.75
  10  -4 -17   -0.00    2.10
  10  -4 -18   -0.00    1.76
  10  -4 -19    5.52    2.90
  10  -4 -20   20.76    5.27
  10  -4 -21   15.50    4.44
  10  -4 -22    0.07    1.66
  10  -4 -23    4.79    2.60
  10  -4 -24    6.51    2.87
  10  -4 -25    3.76    2.23
  10  -4 -26    0.06    0.81
  10  -4 -27   -0.00    1.22
  10  -4 -28   -0.00    1.25
  10  -4 -29    0.26    1.53
  10  -4 -30    2.65    1.78
  10  -4 -31    1.90    1.47
  10  -4 -32    1.06    1.19
 -10   5   1   46.67   11.80
  10  -5  -1   36.56    9.22
  10   5  -1   48.59    9.96
 -10   5   2  174.16   23.92
  10  -5  -2  114.09   18.18
  10   5  -2  130.05   18.60
 -10   5   3   16.04    7.07
  10  -5  -3   12.92    5.65
  10   5  -3    8.38    4.87
 -10   5   4    0.00    2.97
  10  -5  -4    2.92    3.25
  10   5  -4   -0.00    2.58
 -10   5   5   -0.00    3.21
  10  -5  -5   -0.00    2.63
  10   5  -5    4.03    3.34
  10  -5  -6   40.13    8.93
  10   5  -6   35.23    8.48
  10  -5  -7   17.72    6.14
  10   5  -7   28.78    7.55
  10  -5  -8   20.04    6.40
  10  -5  -9   -0.00    2.90
 -10   5  10   -0.00    2.82
  10  -5 -10    1.92    2.34
 -10   5  11    0.00    2.81
  10  -5 -11   10.51    4.68
 -10   5  12   20.36    7.14
  10  -5 -12   25.00    6.41
  10   5 -13   13.59    5.12
  10  -5 -14    1.49    2.59
  10   5 -14   -0.00    1.44
  10  -5 -15    2.40    2.57
  10  -5 -16    3.57    3.10
  10  -5 -17   16.49    5.15
  10  -5 -18    9.82    4.45
  10  -5 -19    0.16    1.07
  10  -5 -20    1.22    1.87
  10  -5 -21    3.70    2.45
  10  -5 -22   11.45    4.21
  10  -5 -23    4.68    2.78
  10  -5 -24    1.97    2.07
  10  -5 -25    0.86    1.49
  10  -5 -26    3.75    2.15
  10  -5 -27    9.15    3.43
  10  -5 -28    0.59    1.50
  10  -5 -29   -0.00    1.45
  10  -5 -30   -0.00    1.37
  10  -5 -31    2.45    1.78
  10  -5 -32   -0.00    1.49
  10  -5 -33    0.55    1.27
 -10   6   1   -0.00    4.09
  10  -6  -1    2.99    3.65
  10   6  -1   -0.00    2.30
 -10   6   2    0.00    3.08
  10  -6  -2    0.71    2.39
  10   6  -2    3.73    3.77
 -10   6   3    2.08    3.73
  10  -6  -3    9.41    4.70
  10   6  -3   12.10    5.11
 -10   6   4    6.19    5.03
  10  -6  -4    4.69    3.75
  10   6  -4    2.82    2.49
 -10   6   5   25.02    8.40
  10  -6  -5   11.76    5.03
  10   6  -5    9.16    4.35
 -10   6   6   11.16    6.29
  10  -6  -6    9.69    4.60
  10   6  -6   18.21    5.92
 -10   6   7    1.25    2.62
  10  -6  -7    2.26    2.52
  10   6  -7    0.73    2.38
  10  -6  -8    7.40    3.66
  10   6  -8   -0.00    2.36
  10  -6  -9   33.31    8.24
  10   6  -9   31.40    7.90
  10  -6 -10   14.60    5.11
  10   6 -10   26.98    7.13
  10  -6 -11    1.70    2.56
  10   6 -11    1.38    2.09
  10  -6 -12   -0.00    2.12
  10  -6 -13    6.68    3.80
  10  -6 -14    2.92    2.76
  10  -6 -15   16.14    5.33
  10  -6 -16    2.21    2.94
  10  -6 -17   -0.00    2.40
  10  -6 -18   10.66    4.52
  10  -6 -19    6.88    3.92
  10  -6 -20    6.00    3.47
  10  -6 -21    2.48    2.29
  10  -6 -22   -0.00    2.13
  10  -6 -23    3.92    2.49
  10  -6 -24    0.78    1.82
  10  -6 -25    0.69    1.40
  10  -6 -26    6.04    2.92
  10  -6 -27   -0.00    1.33
  10  -6 -28   -0.00    1.23
  10  -6 -29    1.42    1.90
  10  -6 -30   -0.00    1.38
  10  -6 -31    1.24    1.63
  10  -6 -32    1.62    1.72
  10  -6 -33    0.00    1.42
  10  -6 -34    0.00    0.96
 -10   7   1   58.99   13.38
  10  -7  -1   43.90   10.48
  10   7  -1   38.54    9.54
 -10   7   2    0.50    3.11
  10  -7  -2   -0.00    2.80
  10   7  -2    6.64    4.10
 -10   7   3    4.32    5.34
  10  -7  -3   13.36    6.00
  10   7  -3   13.76    5.55
 -10   7   4    2.91    3.63
  10  -7  -4    4.55    3.92
  10   7  -4    0.26    1.83
 -10   7   5   44.33   11.20
  10  -7  -5   40.35    9.42
  10   7  -5   32.75    8.69
 -10   7   6    4.18    4.15
  10  -7  -6    5.83    3.88
  10   7  -6    7.10    4.24
 -10   7   7   30.72    9.30
  10  -7  -7   15.64    6.47
  10   7  -7   24.60    7.20
 -10   7   8    7.71    5.29
  10  -7  -8    7.24    4.37
  10   7  -8   10.75    4.87
 -10   7   9    2.90    3.51
  10  -7  -9   -0.00    1.78
  10   7  -9    0.17    1.74
 -10   7  10   -0.00    2.63
  10  -7 -10   -0.00    2.36
  10   7 -10    0.85    1.50
  10  -7 -11    8.63    5.14
  10   7 -11   17.15    5.93
  10  -7 -12    1.64    2.26
  10   7 -12    1.58    2.45
  10  -7 -13   17.21    6.14
  10   7 -13   25.42    7.31
  10  -7 -14    3.27    2.43
  10   7 -14   -0.00    2.49
  10  -7 -15    1.04    2.04
  10  -7 -16    9.40    4.26
  10  -7 -17   13.52    5.25
  10  -7 -18   -0.00    1.89
  10  -7 -19   -0.00    1.63
  10  -7 -20    0.00    2.08
  10  -7 -21    2.53    2.53
  10  -7 -22    3.00    2.74
  10  -7 -23    0.94    1.64
  10  -7 -24   -0.00    1.52
  10  -7 -25    0.62    1.73
  10  -7 -26    0.93    1.65
  10  -7 -27    5.20    3.03
  10  -7 -28    0.05    1.21
  10  -7 -29   -0.00    1.59
  10  -7 -30    0.10    1.34
  10  -7 -31    0.00    1.73
  10  -7 -32   -0.00    1.23
 -10   8   1   -0.00    2.74
  10  -8  -1    6.03    4.16
  10   8  -1    8.16    4.38
 -10   8   2    2.82    4.15
  10  -8  -2   -0.00    2.17
  10   8  -2    4.14    3.27
 -10   8   3   17.66    7.98
  10  -8  -3   13.15    5.87
  10   8  -3   37.58    8.90
 -10   8   4    9.52    6.53
  10  -8  -4   12.23    5.05
  10   8  -4    9.00    4.57
 -10   8   5   21.92    8.65
  10  -8  -5   34.56    9.27
  10   8  -5   26.90    7.74
 -10   8   6   19.30    7.53
  10  -8  -6    1.57    2.13
  10   8  -6    6.60    4.25
 -10   8   7    5.68    5.11
  10  -8  -7    2.36    3.17
  10   8  -7    1.90    2.76
 -10   8   8   -0.00    1.85
  10  -8  -8    2.21    2.46
  10   8  -8    0.09    2.16
 -10   8   9    7.77    4.85
  10  -8  -9    2.20    3.34
  10   8  -9   12.90    5.75
 -10   8  10   -0.00    2.78
  10  -8 -10    4.86    3.87
  10   8 -10    2.56    3.88
 -10   8  11   15.19    6.63
  10  -8 -11   11.83    5.29
  10   8 -11   22.36    7.12
 -10   8  12    1.25    3.34
  10  -8 -12   -0.00    2.62
  10   8 -12   -0.00    3.21
  10  -8 -13    2.11    1.94
  10   8 -13   -0.00    2.03
  10  -8 -14   -0.00    1.81
  10   8 -14    2.05    2.82
  10  -8 -15   10.75    4.87
  10  -8 -16   -0.00    1.61
  10  -8 -17    0.31    1.90
  10  -8 -18    0.00    2.66
  10  -8 -19    9.17    4.49
  10  -8 -20    0.77    1.87
  10  -8 -21    1.63    2.60
  10  -8 -22    1.08    2.30
  10  -8 -23    6.59    3.29
  10  -8 -24   -0.00    1.83
  10  -8 -25    2.31    2.37
  10  -8 -26    1.17    1.64
  10  -8 -27   -0.00    1.47
  10  -8 -28   -0.00    1.29
  10  -8 -29    2.09    2.32
 -10   9   1   30.05    9.60
  10  -9  -1    6.59    5.17
  10   9  -1   33.70    8.54
 -10   9   2   -0.00    3.49
  10  -9  -2    4.83    4.40
  10   9  -2   -0.00    2.70
 -10   9   3   15.61    7.44
  10  -9  -3    6.98    5.27
  10   9  -3   29.46    8.01
 -10   9   4    0.00    3.27
  10  -9  -4    4.14    3.84
  10   9  -4    1.49    2.85
 -10   9   5    8.20    5.56
  10  -9  -5   11.21    5.45
  10   9  -5    5.25    3.85
 -10   9   6   -0.00    4.20
  10  -9  -6    0.71    2.15
  10   9  -6    0.00    2.06
 -10   9   7   28.50    9.48
  10  -9  -7   28.50    8.34
  10   9  -7   28.43    8.30
 -10   9   8    8.30    5.26
  10  -9  -8    2.52    3.45
 -10   9   9    4.39    5.21
  10  -9  -9    3.16    3.73
  10   9  -9    4.50    4.11
 -10   9  10   -0.00    3.25
  10  -9 -10   -0.00    2.64
  10   9 -10    1.72    2.54
 -10   9  11    7.16    5.36
  10  -9 -11   28.72    8.02
  10   9 -11   16.54    6.48
  10  -9 -12   -0.00    2.01
  10   9 -12   -0.00    2.63
  10  -9 -13   -0.00    0.97
  10   9 -13    2.90    4.12
  10  -9 -14   -0.00    3.00
  10   9 -14   -0.00    2.60
  10  -9 -15   -0.00    2.30
  10  -9 -16    4.25    3.39
  10  -9 -17    9.31    4.42
  10  -9 -18    1.92    2.47
  10  -9 -19    0.53    1.81
  10  -9 -20    4.02    3.14
  10  -9 -21    6.32    3.92
  10  -9 -22   -0.00    1.93
  10  -9 -23    5.52    3.33
  10  -9 -24   -0.00    1.93
  10  -9 -25   -0.00    2.22
  10  -9 -26   -0.00    2.45
 -10  10   1   12.52    6.86
  10 -10  -1   11.55    5.71
  10  10  -1   -0.00    2.22
 -10  10   2   -0.00    3.46
  10 -10  -2    0.00    2.95
  10  10  -2    1.51    2.51
 -10  10   3    0.00    3.66
  10 -10  -3    3.36    3.63
  10  10  -3   14.79    6.07
 -10  10   4    1.51    4.51
  10 -10  -4    0.48    1.99
  10  10  -4    2.84    3.79
 -10  10   5   39.61   10.85
  10 -10  -5   18.10    7.02
  10  10  -5   23.17    7.80
 -10  10   6   -0.00    3.44
  10 -10  -6   -0.00    3.20
  10  10  -6    3.01    3.72
 -10  10   7    3.10    3.97
  10 -10  -7    0.00    2.28
  10  10  -7    1.42    3.25
 -10  10   8    0.00    3.55
  10 -10  -8   -0.00    2.44
  10  10  -8   -0.00    3.13
 -10  10   9   19.05    8.02
  10 -10  -9   22.16    7.30
  10  10  -9   11.36    5.82
 -10  10  10   -0.00    1.85
  10 -10 -10    0.84    2.43
  10  10 -10    1.50    3.34
 -10  10  11    7.29    5.41
  10 -10 -11    8.33    4.73
  10  10 -11    6.50    4.83
  10  10 -12   -0.00    3.24
  10 -10 -13   13.23    5.40
  10  10 -13   19.46    6.81
  10 -10 -14    2.88    3.18
  10  10 -14    1.66    2.88
  10 -10 -15    3.99    3.13
  10 -10 -16   -0.00    2.38
  10 -10 -17    1.27    2.37
  10 -10 -18   -0.00    1.72
  10 -10 -19   17.23    6.05
  10 -10 -20   -0.00    2.60
  10 -10 -21    3.90    3.52
  10 -10 -22    2.36    2.56
  10 -10 -23    0.00    2.46
 -10  11   1    5.00    5.46
  10 -11  -1    4.34    4.51
  10  11  -1    2.36    3.26
 -10  11   2    0.00    3.73
  10 -11  -2   -0.00    3.74
  10  11  -2   -0.00    2.05
 -10  11   3    4.26    4.67
  10 -11  -3    6.25    5.41
  10  11  -3    2.98    4.12
 -10  11   4    5.41    5.21
  10 -11  -4    3.19    3.60
  10  11  -4    1.32    2.70
 -10  11   5    2.61    4.31
  10 -11  -5    5.13    4.66
  10  11  -5   -0.00    2.86
 -10  11   6    5.22    4.24
  10 -11  -6    6.99    4.62
  10  11  -6   -0.00    3.20
 -10  11   7   21.95    8.79
  10 -11  -7   13.41    6.01
  10  11  -7   45.42   10.50
 -10  11   8    0.70    3.39
  10 -11  -8    5.19    4.25
  10  11  -8    2.13    3.22
 -10  11   9    2.05    3.50
  10 -11  -9    0.42    2.96
  10  11  -9    1.78    2.88
 -10  11  10   -0.00    3.02
  10 -11 -10   -0.00    3.23
  10  11 -10   -0.00    3.56
  10 -11 -11    5.64    4.41
  10  11 -11   12.95    6.42
  10 -11 -12    2.84    3.56
  10  11 -12    1.07    3.01
  10 -11 -13    0.74    3.40
  10  11 -13    2.72    3.34
  10 -11 -14    0.00    2.63
  10  11 -14    0.16    2.33
  10 -11 -15    2.36    3.79
  10 -11 -16    2.46    3.40
  10 -11 -17   13.46    5.99
  10 -11 -18    0.29    1.67
  10 -11 -19   -0.00    2.32
  10 -11 -20    2.78    3.14
 -10  12   1    0.42    3.71
  10 -12  -1    1.54    3.97
  10  12  -1    2.33    3.76
 -10  12   2    2.34    4.83
  10 -12  -2    0.13    2.50
  10  12  -2    8.38    4.76
 -10  12   3    2.28    3.86
  10 -12  -3    1.63    3.51
  10  12  -3   11.60    5.66
 -10  12   4   -0.00    3.34
  10 -12  -4   -0.00    3.16
  10  12  -4    2.60    3.35
 -10  12   5    9.10    6.54
  10 -12  -5   14.26    6.26
  10  12  -5    4.83    4.30
 -10  12   6   -0.00    3.75
  10 -12  -6    0.83    2.63
  10  12  -6   -0.00    2.66
 -10  12   7   -0.00    3.54
  10 -12  -7    4.64    3.69
  10  12  -7    2.05    3.11
 -10  12   8    6.63    5.98
  10 -12  -8    1.93    3.39
  10  12  -8   -0.00    2.93
 -10  12   9    6.53    5.18
  10 -12  -9    4.41    4.84
  10  12  -9    7.24    4.97
 -10  12  10   -0.00    2.88
  10 -12 -10   -0.00    2.61
  10  12 -10   -0.00    1.54
  10 -12 -11    0.00    3.56
  10  12 -11    0.88    2.63
  10 -12 -12   -0.00    1.16
  10  12 -12   -0.00    2.89
  10 -12 -13    0.04    1.97
  10  12 -13    1.02    2.98
  10 -12 -14    8.46    4.75
  10  12 -14   -0.00    1.53
  10 -12 -15    7.26    4.60
  10 -12 -16   -0.00    2.83
  10 -12 -17    0.01    1.61
 -10  13   1    4.54    5.09
  10 -13  -1    4.79    4.01
  10  13  -1    0.00    3.53
 -10  13   2   -0.00    3.88
  10 -13  -2    1.11    2.98
  10  13  -2   -0.00    3.55
 -10  13   3   20.54    8.33
  10 -13  -3    1.49    3.22
  10  13  -3   10.27    5.89
 -10  13   4   -0.00    4.23
  10 -13  -4   -0.00    3.71
  10  13  -4    2.14    3.68
 -10  13   5    0.00    3.12
  10 -13  -5    4.33    4.31
  10  13  -5    7.51    5.27
 -10  13   6   -0.00    3.20
  10 -13  -6    1.54    3.62
  10  13  -6    5.93    5.32
 -10  13   7   -0.00    3.67
  10 -13  -7    3.82    4.69
  10  13  -7   13.78    6.52
 -10  13   8   -0.00    3.39
  10 -13  -8    2.69    4.36
  10  13  -8   -0.00    2.78
 -10  13   9    0.30    4.45
  10 -13  -9   -0.00    3.27
  10  13  -9    1.20    3.08
 -10  13  10    1.48    3.03
  10 -13 -10   -0.00    2.83
  10  13 -10   -0.00    3.10
  10 -13 -11   -0.00    3.59
  10  13 -11    1.84    3.82
  10 -13 -12    0.95    3.48
  10  13 -12    8.09    5.77
  10 -13 -13    2.53    3.78
  10  13 -13    2.98    3.92
  10 -13 -14   -0.00    2.45
 -10  14   1    4.74    6.11
  10 -14  -1   -0.00    3.18
  10  14  -1    1.57    3.38
 -10  14   2    4.81    5.90
  10 -14  -2   -0.00    2.02
  10  14  -2   -0.00    3.71
 -10  14   3   -0.00    4.16
  10 -14  -3    2.78    4.20
  10  14  -3    7.11    4.89
 -10  14   4    9.66    7.15
  10 -14  -4    1.70    3.84
  10  14  -4    2.00    3.98
 -10  14   5    2.33    4.18
  10 -14  -5   -0.00    2.37
  10  14  -5    1.87    4.13
 -10  14   6    5.06    5.35
  10 -14  -6   -0.00    3.20
  10  14  -6    1.78    4.28
 -10  14   7   -0.00    4.34
  10 -14  -7   -0.00    2.60
  10  14  -7   -0.00    1.88
 -10  14   8   -0.00    2.74
  10 -14  -8    4.20    4.62
  10  14  -8    3.15    4.02
 -10  14   9    0.51    3.55
  10 -14  -9    5.43    4.38
  10  14  -9    2.69    4.23
  10 -14 -10   -0.00    4.23
  10  14 -10    0.00    3.55
  10  14 -11    4.68    4.34
  10  14 -12    1.58    3.37
  10  14 -13    0.00    3.99
  10 -15  -1   -0.00    4.30
 -10  15   2   -0.00    4.06
  10 -15  -2    1.12    3.15
 -10  15   3   -0.00    4.08
  10 -15  -3   -0.00    2.69
 -10  15   4    2.41    4.73
  10 -15  -4    0.22    2.84
 -10  15   5   -0.00    2.92
  10 -15  -5   -0.00    3.13
 -10  15   6    8.25    6.03
 -10  15   7    2.75    4.31
 -10  15   8   -0.00    3.88
  10  15  -8   -0.00    2.69
 -10  15   9    1.65    3.82
  10  15  -9    0.33    2.76
  10  15 -10    4.52    4.28
  10  15 -11   -0.00    3.74
  10  15 -12    2.92    4.31
  10  15 -13    4.16    4.50
  10 -16  -1    0.52    3.01
  -9   0   1    6.65    4.53
   9   0  -1    7.03    3.71
  -9   0   2    1.23    3.09
   9   0  -2    0.21    1.53
  -9   0   3  112.84   17.69
   9   0  -3  121.36   15.95
  -9   0   4   -0.00    2.12
   9   0  -4    1.13    2.31
   9   0  -5   20.00    5.42
   9   0  -6    0.06    1.61
   9   0  -6    1.17    1.95
   9   0  -7  122.48   15.34
   9   0  -7  108.71   16.26
   9   0  -7  111.40   15.19
   9   0  -8    0.85    1.83
   9   0  -8    1.66    2.55
   9   0  -8   -0.00    1.34
   9   0  -9   78.81   11.13
   9   0  -9   70.49   11.97
   9   0  -9   58.71   10.18
   9   0 -10    0.76    1.44
   9   0 -10   -0.00    1.84
   9   0 -10   -0.00    1.39
   9   0 -11   14.94    4.46
   9   0 -11    6.94    3.78
   9   0 -11    5.77    2.92
   9   0 -12   -0.00    1.38
   9   0 -12   -0.00    2.02
   9   0 -12    0.46    1.06
   9   0 -13   99.53   13.69
   9   0 -13  124.96   14.69
   9   0 -14    0.54    1.51
   9   0 -14    0.18    1.52
   9   0 -15   21.49    4.98
   9   0 -15   24.36    5.35
   9   0 -16    0.31    1.16
   9   0 -17   17.49    4.41
   9   0 -18   -0.00    1.27
   9   0 -19   50.75    7.90
   9   0 -20    0.39    1.34
  -9   1   1  277.81   36.16
   9  -1  -1  319.22   34.51
   9   1  -1  387.20   35.69
  -9  -1   1  344.63   38.30
  -9   1   2    7.94    4.95
   9  -1  -2    7.16    3.56
   9   1  -2    5.08    3.51
  -9  -1   2    0.00    3.03
  -9   1   3    5.43    4.05
   9  -1  -3    6.75    3.60
   9   1  -3    2.44    3.18
  -9  -1   3    0.00    2.79
   9  -1  -4   36.25    7.71
   9   1  -4   44.42    8.40
  -9  -1   4   26.98    8.22
   9  -1  -5  119.88   15.79
   9   1  -5  119.75   15.97
   9  -1  -6    3.20    2.42
   9  -1  -6   -0.00    2.02
   9   1  -6    0.03    0.90
   9  -1  -7   26.97    6.52
   9  -1  -7   41.78    8.88
   9  -1  -7   40.07    7.97
   9   1  -7   37.68    7.66
   9  -1  -8    2.50    2.47
   9  -1  -8    2.45    2.65
   9  -1  -8    0.93    1.79
   9   1  -8   -0.00    1.28
   9   1  -8    0.00    2.26
   9  -1  -9   14.76    4.63
   9  -1  -9   14.32    5.30
   9  -1  -9   17.59    4.86
   9   1  -9   19.91    5.29
   9   1  -9   20.29    6.09
   9  -1 -10    0.30    1.41
   9  -1 -10    0.05    1.96
   9  -1 -10    2.64    1.84
   9   1 -10   -0.00    1.36
   9   1 -10   -0.00    2.15
   9  -1 -11   86.54   11.87
   9  -1 -11   97.38   13.62
   9  -1 -11  111.11   13.37
   9   1 -11   74.07   11.60
   9   1 -11   66.73   12.25
   9  -1 -12    1.83    2.01
   9  -1 -12    3.36    2.74
   9  -1 -12    0.92    1.92
   9   1 -12    1.77    2.23
   9   1 -12    2.33    2.80
   9  -1 -13    5.48    2.75
   9  -1 -13   -0.00    1.48
   9   1 -13    4.87    2.74
   9  -1 -14   -0.00    1.60
   9  -1 -14   -0.00    1.27
   9   1 -14    1.94    1.82
   9  -1 -15   75.05    9.99
   9  -1 -15   48.18    8.79
   9   1 -15   76.91   10.21
   9  -1 -16   16.86    4.39
   9  -1 -17   32.33    6.16
   9  -1 -18    1.86    1.84
   9  -1 -19    5.71    2.44
   9  -1 -20    3.91    2.10
   9  -1 -21   58.91    8.40
   9  -1 -22   -0.00    1.15
   9  -1 -23    1.12    1.41
   9  -1 -24   -0.00    1.06
   9  -1 -25    6.99    2.37
   9  -1 -26    0.24    0.91
  -9   2   1   41.48   10.48
   9   2  -1   25.37    6.84
  -9  -2   1   30.27    9.20
  -9   2   2    4.21    4.24
  -9   2   2   12.36    5.35
   9   2  -2    7.24    3.87
  -9  -2   2    5.79    4.76
  -9   2   3   77.20   15.83
   9   2  -3  103.48   14.45
  -9  -2   3  104.68   16.66
  -9   2   4    1.91    3.00
   9   2  -4    0.74    2.11
  -9   2   5   17.14    6.44
   9  -2  -5    7.74    3.90
   9   2  -5   16.71    5.15
  -9   2   6   -0.00    2.08
   9  -2  -6   -0.00    1.62
   9   2  -6   -0.00    2.19
  -9   2   7   58.78   12.28
   9  -2  -7   45.79    8.96
   9   2  -7   61.45   10.04
  -9   2   8   30.96    8.63
   9  -2  -8   20.66    6.12
   9  -2  -8   20.86    5.70
   9   2  -8   37.52    7.39
  -9   2   9   26.04    8.20
   9  -2  -9   34.11    7.70
   9  -2  -9   42.50    7.84
   9   2  -9   27.55    6.65
   9   2  -9   35.23    8.63
  -9   2  10   -0.00    2.23
   9  -2 -10    0.25    1.06
   9  -2 -10   -0.00    1.91
   9  -2 -10    1.83    1.74
   9   2 -10    3.51    2.31
   9   2 -10    1.57    2.59
   9  -2 -11   -0.00    1.33
   9  -2 -11    0.00    2.02
   9  -2 -11    3.03    2.33
   9   2 -11    0.81    1.66
   9   2 -11    1.01    1.91
   9  -2 -12   17.43    4.67
   9  -2 -12   14.55    4.77
   9  -2 -12    4.49    2.80
   9   2 -12    5.71    3.18
   9   2 -12   16.95    5.89
   9  -2 -13   22.88    5.54
   9  -2 -13   30.11    6.33
   9   2 -13   37.38    6.95
   9  -2 -14   39.30    6.74
   9  -2 -14   20.89    5.45
   9   2 -14   27.38    5.99
   9  -2 -15   13.64    3.91
   9  -2 -15   10.15    3.65
   9   2 -15   11.78    4.13
   9  -2 -16   -0.31    1.27
   9  -2 -17   42.39    7.43
   9  -2 -18    4.50    2.36
   9  -2 -19   68.58    9.70
   9  -2 -20    1.23    1.48
   9  -2 -21   -0.00    1.35
   9  -2 -22    8.36    2.79
   9  -2 -23   31.67    5.61
   9  -2 -24   -0.00    0.97
   9  -2 -25    6.44    2.30
   9  -2 -26   -0.00    1.01
   9  -2 -27    3.01    1.57
   9  -2 -28    0.00    0.88
   9  -2 -29    5.24    1.89
   9  -2 -30    1.58    1.21
   9  -2 -31    0.86    0.82
   9   3  -1  150.83   21.32
  -9  -3   1  118.68   19.58
   9   3  -2   36.00    9.76
  -9  -3   2   64.45   12.64
  -9   3   3    6.77    4.89
   9  -3  -3    2.72    2.55
   9   3  -3    2.45    2.37
  -9   3   4    8.06    5.22
   9  -3  -4    4.15    2.84
   9   3  -4    0.86    1.82
  -9   3   5   31.53    9.44
   9  -3  -5   42.69    8.74
   9   3  -5   52.36    9.49
  -9   3   6   36.96    9.94
   9  -3  -6   47.87    9.09
   9   3  -6   50.57    9.35
  -9   3   7   20.35    7.36
   9  -3  -7   20.77    5.83
   9   3  -7   25.65    6.40
  -9   3   8    3.06    3.31
   9  -3  -8   -0.00    2.06
   9   3  -8    1.44    2.18
  -9   3   9   -0.00    2.88
   9  -3  -9    8.63    4.30
   9  -3  -9    1.50    2.15
   9   3  -9    4.60    2.94
  -9   3  10    4.21    3.87
   9  -3 -10    5.57    3.67
   9  -3 -10    4.21    3.08
   9   3 -10    3.38    2.56
  -9   3  11   84.37   15.55
   9  -3 -11  123.30   15.30
   9  -3 -11  113.98   14.72
   9   3 -11  122.29   15.11
   9   3 -11   80.44   15.00
  -9   3  12   26.15    7.52
   9  -3 -12   23.75    6.02
   9  -3 -12   19.24    5.65
   9   3 -12   22.19    5.91
   9   3 -12   33.87    8.46
  -9   3  13   16.77    6.05
   9  -3 -13    0.00    2.18
   9   3 -13    6.62    3.09
  -9   3  14    0.59    2.44
   9  -3 -14    2.08    2.34
   9   3 -14    0.00    1.76
   9  -3 -15   64.70    9.66
   9   3 -15   46.70    8.64
   9  -3 -16    9.73    3.57
   9  -3 -17   32.54    6.44
   9  -3 -18    3.25    2.29
   9  -3 -19    6.28    2.76
   9  -3 -20    4.12    2.56
   9  -3 -21   35.90    6.50
   9  -3 -22    6.21    2.71
   9  -3 -23   10.07    3.21
   9  -3 -24    2.26    1.71
   9  -3 -25    7.24    2.71
   9  -3 -26    2.15    1.50
   9  -3 -27    7.02    2.45
   9  -3 -28   -0.00    0.80
   9  -3 -29    0.18    0.83
   9  -3 -30    0.67    1.10
   9  -3 -31   10.41    2.54
   9  -4  -1   -0.00    2.52
   9  -4  -2   17.92    5.87
  -9   4   3   49.98   11.73
   9  -4  -3   50.42    9.95
  -9   4   4   38.00    9.98
   9  -4  -4   35.13    8.15
  -9   4   5   57.33   12.51
   9  -4  -5   55.06   10.55
   9   4  -5   73.94   11.73
  -9   4   6    0.00    3.12
   9  -4  -6    2.17    2.56
   9   4  -6    0.96    2.04
  -9   4   7   56.79   11.95
   9  -4  -7   44.51    9.33
   9   4  -7   53.12    9.79
  -9   4   8   79.38   14.31
   9  -4  -8   71.11   11.65
   9   4  -8   67.79   11.53
  -9   4   9   58.39   11.71
   9  -4  -9   40.39    8.66
   9   4  -9   48.29    9.17
  -9   4  10    0.00    2.77
   9  -4 -10   -0.00    2.04
   9   4 -10    2.76    2.77
  -9   4  11    0.00    2.76
   9  -4 -11    6.81    3.44
   9  -4 -11    7.23    3.70
   9   4 -11    0.00    2.17
  -9   4  12   10.56    5.16
   9  -4 -12    3.43    2.91
   9   4 -12    2.48    2.11
  -9   4  13   29.03    8.17
   9  -4 -13   29.13    6.75
   9   4 -13   26.26    6.50
  -9   4  14    9.26    4.79
   9  -4 -14    3.94    2.63
   9   4 -14    4.65    3.09
   9  -4 -15    8.28    3.96
   9   4 -15   21.60    5.49
   9  -4 -16   -0.00    1.24
   9  -4 -17   29.26    6.37
   9  -4 -18   47.38    8.26
   9  -4 -19   47.36    8.17
   9  -4 -20    0.95    1.77
   9  -4 -21    0.00    1.30
   9  -4 -22    5.74    2.74
   9  -4 -23   24.96    5.36
   9  -4 -24    7.81    3.07
   9  -4 -25    1.73    1.70
   9  -4 -26   -0.00    1.26
   9  -4 -27    1.22    1.45
   9  -4 -28    2.45    1.87
   9  -4 -29    5.48    2.44
   9  -4 -30    0.87    1.37
   9  -4 -31   -0.00    1.25
   9  -4 -32   -0.00    1.10
   9  -5  -1   72.67   13.76
   9   5  -1  107.19   15.23
   9  -5  -2   40.78    9.29
   9  -5  -3    5.53    3.48
   9  -5  -4   60.88   11.26
  -9   5   5   12.22    6.62
   9  -5  -5   22.92    6.79
  -9   5   6   32.40    9.51
   9  -5  -6   31.97    7.98
  -9   5   7   64.35   13.06
   9  -5  -7   56.10   10.76
  -9   5   8   -0.00    2.19
   9  -5  -8    3.48    3.49
   9   5  -8   -0.00    2.04
  -9   5   9   -0.00    1.12
   9  -5  -9   -0.00    1.54
   9   5  -9    1.55    1.91
  -9   5  10    1.68    3.30
   9  -5 -10    0.23    1.92
   9   5 -10    5.81    3.37
  -9   5  11   44.49   10.08
   9  -5 -11   37.36    8.48
   9   5 -11   45.83    9.05
  -9   5  12   10.58    5.09
   9  -5 -12   32.00    6.91
   9   5 -12   14.27    4.96
  -9   5  13    1.00    2.76
   9  -5 -13    1.65    2.56
   9   5 -13    0.00    2.47
  -9   5  14   15.53    6.18
   9  -5 -14   12.66    4.48
   9   5 -14   12.39    4.74
   9  -5 -15   17.04    4.92
   9   5 -15   11.22    4.47
   9  -5 -16   18.37    5.32
   9  -5 -17   17.38    5.32
   9  -5 -18    1.36    2.03
   9  -5 -19    0.12    1.58
   9  -5 -20    7.86    3.37
   9  -5 -21    8.53    3.34
   9  -5 -22   22.47    5.39
   9  -5 -23    3.97    2.23
   9  -5 -24    1.50    1.56
   9  -5 -25    2.25    1.73
   9  -5 -26    7.04    2.87
   9  -5 -27    2.98    2.08
   9  -5 -28    1.47    1.63
   9  -5 -29   -0.00    1.21
   9  -5 -30   -0.00    0.94
   9  -5 -31    2.13    1.58
   9  -5 -32    2.40    1.80
   9  -5 -33    1.42    1.37
   9  -5 -34   -0.00    1.18
  -9   6   1    2.66    4.30
   9  -6  -1    1.80    2.33
   9   6  -1   -0.00    2.39
  -9   6   2   64.17   14.30
   9  -6  -2   78.58   13.63
   9   6  -2   95.50   14.30
   9  -6  -3   30.48    7.87
   9   6  -3   17.59    6.12
   9  -6  -4   12.05    4.83
   9   6  -4   30.56    7.42
   9  -6  -5   10.99    4.72
   9   6  -5   26.23    7.00
   9  -6  -6    5.94    3.76
   9  -6  -7   22.51    6.56
  -9   6   8   70.87   13.29
   9  -6  -8   48.61   10.10
  -9   6   9   21.29    7.08
   9  -6  -9   12.00    4.86
  -9   6  10   -0.00    3.00
   9  -6 -10    1.06    2.26
  -9   6  11   -0.00    3.10
   9  -6 -11    0.04    1.81
  -9   6  12   33.32    8.64
   9  -6 -12   20.03    6.00
   9   6 -12   23.01    6.46
  -9   6  13   11.68    6.05
   9  -6 -13   17.64    5.33
   9   6 -13   14.13    5.08
   9  -6 -14   23.54    6.51
   9   6 -14   20.40    6.02
   9  -6 -15    6.65    3.39
   9   6 -15    9.49    4.09
   9  -6 -16    0.00    1.47
   9  -6 -17    9.74    4.09
   9  -6 -18   16.08    5.18
   9  -6 -19    3.43    2.44
   9  -6 -20    7.16    3.38
   9  -6 -21    0.84    1.69
   9  -6 -22    2.97    2.19
   9  -6 -23    6.09    3.07
   9  -6 -24   10.10    3.81
   9  -6 -25    5.28    2.73
   9  -6 -26   -0.00    1.42
   9  -6 -27   -0.00    1.29
   9  -6 -28    1.20    1.70
   9  -6 -29    3.47    2.24
   9  -6 -30    1.69    1.87
   9  -6 -31   -0.00    1.50
   9  -6 -32   -0.00    0.97
   9  -6 -33    1.18    1.38
   9  -6 -34    3.39    2.05
   9  -6 -35    0.00    1.15
  -9   7   1    7.22    5.18
   9  -7  -1   16.41    6.33
   9   7  -1   17.33    6.00
  -9   7   2    7.47    4.88
   9  -7  -2    6.61    3.81
   9   7  -2   -0.00    1.88
  -9   7   3   -0.00    2.32
   9  -7  -3    1.18    3.34
   9   7  -3    0.45    1.69
  -9   7   4   15.36    6.55
   9  -7  -4    9.08    4.81
   9   7  -4    5.27    3.30
  -9   7   5   14.18    6.67
   9  -7  -5    6.80    3.78
   9   7  -5    9.80    4.38
  -9   7   6   35.21    9.83
   9  -7  -6   41.52    9.33
   9   7  -6   44.43    9.50
   9  -7  -7    5.13    3.67
   9   7  -7   12.36    5.00
   9  -7  -8    0.40    1.21
   9   7  -8    1.95    2.57
   9  -7  -9   10.43    4.95
   9   7  -9   10.74    5.30
   9  -7 -10    8.43    4.42
   9  -7 -11    7.47    3.86
  -9   7  12   38.12    9.86
   9  -7 -12   27.27    7.76
  -9   7  13    2.72    3.61
   9  -7 -13    0.78    1.57
   9  -7 -14    5.05    3.65
   9  -7 -15    2.88    3.08
   9  -7 -16   38.40    8.27
   9  -7 -17    0.49    1.46
   9  -7 -18    7.07    3.39
   9  -7 -19    0.18    1.23
   9  -7 -20    7.16    3.78
   9  -7 -21    5.70    3.40
   9  -7 -22   11.74    4.27
   9  -7 -23    0.74    1.74
   9  -7 -24    1.25    1.89
   9  -7 -25    1.12    2.03
   9  -7 -26   10.10    4.26
   9  -7 -27    2.99    2.97
   9  -7 -28    1.54    2.30
   9  -7 -29   -0.00    1.43
   9  -7 -30    0.45    2.10
   9  -7 -31    1.04    1.65
   9  -7 -32    1.84    1.98
   9  -7 -33   -0.00    1.27
   9  -7 -34   -0.00    1.45
  -9   8   1   20.78    7.91
   9  -8  -1    7.15    5.00
   9   8  -1    8.19    4.78
  -9   8   2   17.79    7.48
   9  -8  -2   16.32    6.64
   9   8  -2   28.07    7.67
  -9   8   3   -0.00    3.16
   9  -8  -3    5.93    4.00
   9   8  -3    3.39    3.24
  -9   8   4   53.94   12.46
   9  -8  -4   49.80   10.77
   9   8  -4   43.67   10.16
  -9   8   5    3.58    4.36
   9  -8  -5    1.17    3.31
   9   8  -5    0.00    1.84
  -9   8   6   -0.00    2.85
   9  -8  -6   -0.00    2.58
   9   8  -6   -0.00    1.96
  -9   8   7   -0.00    3.44
   9  -8  -7    4.08    3.73
   9   8  -7   -0.00    2.53
  -9   8   8   61.48   13.05
   9  -8  -8   37.74    9.51
   9   8  -8   66.06   11.84
  -9   8   9   10.34    5.51
   9  -8  -9    2.23    3.05
   9   8  -9    6.43    4.36
  -9   8  10   12.66    5.69
   9  -8 -10   12.47    5.29
   9   8 -10   19.77    6.36
   9  -8 -11    1.36    2.68
   9   8 -11    2.77    2.79
   9  -8 -12   18.34    6.11
   9   8 -12   19.20    6.36
   9  -8 -13   -0.00    2.00
   9   8 -13    0.84    2.48
   9  -8 -14    3.77    3.84
   9   8 -14   16.07    6.03
   9  -8 -15   -0.00    1.83
   9   8 -15   -0.00    2.53
   9  -8 -16    4.27    3.96
   9  -8 -17    4.06    3.31
   9  -8 -18   15.34    5.32
   9  -8 -19    3.89    2.71
   9  -8 -20    5.18    3.25
   9  -8 -21    1.23    2.25
   9  -8 -22    2.53    3.03
   9  -8 -23    2.24    2.33
   9  -8 -24    5.23    3.12
   9  -8 -25    1.84    2.23
   9  -8 -26   -0.00    1.52
   9  -8 -27    2.29    2.24
   9  -8 -28    0.00    2.10
   9  -8 -29   -0.00    1.48
   9  -8 -30    1.77    2.83
   9  -8 -31   -0.00    1.73
   9  -8 -32   -0.00    1.68
  -9   9   1    8.88    6.00
   9  -9  -1    5.09    4.30
   9   9  -1    5.93    3.76
  -9   9   2   34.68   10.13
   9  -9  -2   13.26    5.96
   9   9  -2   33.08    8.34
  -9   9   3   -0.00    3.22
   9  -9  -3    0.91    2.71
   9   9  -3    1.50    2.83
  -9   9   4    4.11    4.68
   9  -9  -4    6.78    4.25
   9   9  -4    7.42    4.19
  -9   9   5   -0.00    2.59
   9  -9  -5    0.71    2.80
   9   9  -5   -0.00    2.82
  -9   9   6   55.72   12.69
   9  -9  -6   41.62   10.14
   9   9  -6   51.96   11.07
  -9   9   7   -0.00    3.32
   9  -9  -7   -0.00    2.48
   9   9  -7    0.97    2.54
  -9   9   8    1.27    3.72
   9  -9  -8    2.60    3.11
   9   9  -8    2.66    3.26
  -9   9   9   -0.00    2.29
   9  -9  -9   -0.00    2.43
   9   9  -9    0.05    2.76
  -9   9  10    4.21    4.06
   9  -9 -10    1.05    2.34
   9   9 -10    2.27    2.99
  -9   9  11   -0.00    2.39
   9  -9 -11    1.57    2.68
   9   9 -11    0.24    2.63
  -9   9  12   14.59    6.47
   9  -9 -12   19.93    6.69
   9   9 -12   20.18    6.75
  -9   9  13   -0.00    2.44
   9  -9 -13   -0.00    3.20
   9   9 -13    1.63    3.12
   9  -9 -14   -0.00    2.78
   9   9 -14   -0.00    2.85
   9  -9 -15    1.58    2.45
   9   9 -15    6.26    4.30
   9  -9 -16   15.32    5.75
   9  -9 -17    0.00    2.23
   9  -9 -18    1.40    3.07
   9  -9 -19   -0.00    2.39
   9  -9 -20    5.89    3.89
   9  -9 -21   -0.00    2.19
   9  -9 -22    9.81    4.56
   9  -9 -23   -0.00    2.18
   9  -9 -24    2.03    2.10
   9  -9 -25   -0.00    2.19
   9  -9 -26    6.91    3.89
   9  -9 -27   -0.00    2.18
   9  -9 -28    2.31    3.00
   9  -9 -29   -0.00    2.25
  -9  10   1    3.12    4.03
   9 -10  -1   -0.00    2.01
   9  10  -1    0.94    2.13
  -9  10   2   16.51    7.41
   9 -10  -2    7.27    4.49
   9  10  -2   12.89    6.22
  -9  10   3    4.14    4.31
   9 -10  -3   -0.00    3.39
   9  10  -3    6.87    4.79
  -9  10   4   40.17   10.82
   9 -10  -4   12.34    5.84
   9  10  -4   22.52    8.12
  -9  10   5    1.36    2.90
   9 -10  -5    2.65    3.58
   9  10  -5   -0.00    2.81
  -9  10   6    2.14    3.60
   9 -10  -6    0.64    2.15
   9  10  -6    0.00    2.38
  -9  10   7    7.34    5.03
   9 -10  -7    5.12    4.01
   9  10  -7    1.98    3.06
  -9  10   8   11.59    5.75
   9 -10  -8   11.22    5.61
   9  10  -8   17.61    6.74
  -9  10   9    3.40    3.48
   9  10  -9   10.45    5.07
  -9  10  10   16.31    7.09
   9 -10 -10    0.90    2.68
   9  10 -10    3.90    3.35
  -9  10  11    5.14    5.18
   9 -10 -11    0.49    1.78
   9  10 -11   -0.00    1.72
  -9  10  12    1.36    2.92
   9 -10 -12    4.11    4.76
   9  10 -12    4.11    4.13
   9 -10 -13    1.89    2.44
   9  10 -13    2.09    3.64
   9 -10 -14    3.64    3.95
   9  10 -14   22.22    7.11
   9 -10 -15   -0.00    3.71
   9  10 -15    0.84    2.57
   9 -10 -16    0.88    2.49
   9 -10 -17   -0.00    2.46
   9 -10 -18   10.14    5.04
   9 -10 -19    0.71    2.52
   9 -10 -20    3.65    3.87
   9 -10 -21    0.30    3.10
   9 -10 -22    5.44    3.77
   9 -10 -23    2.49    2.90
   9 -10 -24    0.84    2.81
   9 -10 -25    0.91    2.93
   9 -10 -26    3.95    3.15
  -9  11   1   -0.00    1.89
   9 -11  -1    2.27    3.36
   9  11  -1    1.75    2.32
  -9  11   2   19.35    8.48
   9 -11  -2   10.52    5.78
   9  11  -2   36.48    9.75
  -9  11   3   -0.00    3.83
   9 -11  -3   -0.00    2.65
   9  11  -3    0.00    2.46
  -9  11   4   17.27    7.69
   9 -11  -4   10.31    5.54
   9  11  -4    7.79    5.07
  -9  11   5    0.82    3.56
   9 -11  -5   -0.00    3.10
   9  11  -5    1.51    2.84
  -9  11   6   10.36    6.53
   9 -11  -6    7.68    4.89
   9  11  -6   11.74    5.69
  -9  11   7   -0.00    3.43
   9 -11  -7   -0.00    1.75
   9  11  -7    0.00    3.07
  -9  11   8   -0.00    3.22
   9 -11  -8    1.63    2.83
   9  11  -8   -0.00    2.88
  -9  11   9   -0.00    4.04
   9 -11  -9    1.22    2.84
   9  11  -9   -0.00    1.96
  -9  11  10    6.06    5.09
   9 -11 -10    8.66    5.37
   9  11 -10   11.75    5.34
  -9  11  11    1.66    3.75
   9 -11 -11   -0.00    2.59
   9  11 -11    0.00    3.63
  -9  11  12    6.42    5.15
   9 -11 -12    1.83    3.28
   9  11 -12   13.10    6.64
   9  11 -13   -0.00    2.52
   9 -11 -14    5.57    3.70
   9  11 -14    6.04    4.58
   9 -11 -15   -0.00    2.64
   9  11 -15    0.41    2.21
   9 -11 -16    9.32    5.92
   9 -11 -17   -0.00    2.67
   9 -11 -18    0.20    1.95
   9 -11 -19    2.66    3.41
   9 -11 -20    7.12    4.63
   9 -11 -21    0.04    2.22
   9 -11 -22   -0.00    2.02
   9 -11 -23   -0.00    3.13
  -9  12   1    7.55    6.32
   9 -12  -1    0.35    2.14
   9  12  -1    0.00    2.74
  -9  12   2    1.70    4.23
   9 -12  -2    2.16    3.48
   9  12  -2   -0.00    3.02
  -9  12   3    2.30    3.94
   9 -12  -3   -0.00    2.79
   9  12  -3    1.87    3.14
  -9  12   4    3.25    4.29
   9 -12  -4    4.89    3.98
   9  12  -4   27.75    8.60
  -9  12   5    1.48    2.67
   9 -12  -5    2.29    3.21
   9  12  -5    0.00    2.95
  -9  12   6   -0.00    1.58
   9 -12  -6    3.78    4.01
   9  12  -6   -0.00    2.99
  -9  12   7    4.33    4.09
   9 -12  -7   -0.00    3.68
   9  12  -7   -0.00    3.40
  -9  12   8   13.29    6.49
   9 -12  -8   23.01    8.13
   9  12  -8   13.57    6.01
  -9  12   9   -0.00    3.56
   9 -12  -9   -0.00    1.49
   9  12  -9   -0.00    3.32
  -9  12  10    0.00    2.92
   9 -12 -10    2.58    4.34
   9  12 -10    1.17    3.20
  -9  12  11    2.33    3.54
   9 -12 -11    4.63    3.60
   9  12 -11    1.89    3.01
  -9  12  12   12.00    6.25
   9 -12 -12    0.66    3.54
   9  12 -12    5.95    4.60
   9 -12 -13    0.00    2.42
   9  12 -13   -0.00    2.31
   9 -12 -14    0.00    2.71
   9  12 -14   19.45    7.17
   9 -12 -15    0.01    1.05
   9  12 -15    2.79    3.48
   9 -12 -16   -0.00    2.27
   9 -12 -17   -0.00    2.58
   9 -12 -18    4.84    4.18
   9 -12 -19    1.03    3.48
   9 -12 -20    2.74    3.95
  -9  13   1   17.20    7.58
   9 -13  -1    0.00    3.12
   9  13  -1    4.24    4.98
  -9  13   2    9.44    6.25
   9 -13  -2    1.63    3.86
   9  13  -2   -0.00    3.29
  -9  13   3    0.49    2.81
   9 -13  -3   -0.00    3.23
   9  13  -3    1.72    3.77
  -9  13   4   -0.00    3.39
   9 -13  -4    2.80    3.79
   9  13  -4   -0.00    3.17
  -9  13   5    0.07    2.75
   9 -13  -5   -0.00    3.77
   9  13  -5    2.12    3.71
  -9  13   6    9.13    6.41
   9 -13  -6    4.41    5.07
   9  13  -6   12.68    6.58
  -9  13   7    0.16    2.59
   9 -13  -7   -0.00    3.21
   9  13  -7    1.43    3.03
  -9  13   8    0.19    3.55
   9 -13  -8    0.63    2.48
   9  13  -8    6.50    4.81
  -9  13   9   -0.00    3.77
   9 -13  -9    2.15    3.24
   9  13  -9    0.36    2.46
  -9  13  10    4.22    4.43
   9 -13 -10    9.29    5.54
   9  13 -10    4.10    4.42
  -9  13  11   -0.00    2.86
   9 -13 -11   -0.00    3.29
   9  13 -11   -0.00    3.16
   9 -13 -12    0.76    3.04
   9  13 -12    3.09    3.41
   9 -13 -13    0.83    2.53
   9  13 -13   -0.00    1.91
   9 -13 -14   -0.00    3.58
   9  13 -14    2.09    3.12
   9 -13 -15   -0.00    3.96
   9  13 -15    3.85    3.75
   9 -13 -16    3.71    3.55
   9 -13 -17    2.95    4.34
  -9  14   1    2.02    4.18
   9 -14  -1   -0.00    2.29
   9  14  -1   -0.00    2.55
  -9  14   2    3.10    4.01
   9 -14  -2    7.21    5.10
   9  14  -2    2.03    3.93
  -9  14   3    7.54    5.62
   9 -14  -3   -0.00    1.81
   9  14  -3    1.89    4.58
  -9  14   4    4.41    4.66
   9 -14  -4    5.69    4.55
   9  14  -4    2.21    4.57
  -9  14   5   -0.00    3.45
   9 -14  -5   -0.00    3.73
   9  14  -5    2.73    3.65
  -9  14   6    1.03    3.73
   9 -14  -6    0.53    3.31
   9  14  -6   -0.00    2.51
  -9  14   7    0.00    3.10
   9 -14  -7    1.21    3.73
   9  14  -7    4.10    4.69
  -9  14   8   -0.00    3.39
   9 -14  -8    2.78    3.92
   9  14  -8   -0.00    3.47
  -9  14   9    4.49    4.74
   9 -14  -9    0.44    2.57
   9  14  -9    0.00    2.81
  -9  14  10    6.80    5.63
   9 -14 -10    3.69    4.04
   9  14 -10    3.04    4.13
  -9  14  11   -0.00    3.43
   9 -14 -11    4.57    4.34
   9  14 -11    5.12    4.29
   9 -14 -12   -0.00    3.80
   9  14 -12   -0.00    3.17
   9 -14 -13   -0.00    3.10
   9  14 -13    4.05    4.92
   9 -14 -14    0.97    3.73
   9  14 -14    0.00    3.65
   9  14 -15    0.31    2.31
  -9  15   1   -0.00    3.06
   9 -15  -1   -0.00    2.78
   9  15  -1    3.19    3.93
  -9  15   2   -0.00    2.99
   9 -15  -2    0.36    3.67
   9  15  -2   -0.00    3.74
  -9  15   3    4.69    4.93
   9 -15  -3    1.19    4.57
   9  15  -3    3.54    4.30
  -9  15   4    2.66    3.50
   9 -15  -4   -0.00    3.96
   9  15  -4    3.39    3.50
  -9  15   5    1.21    3.87
   9 -15  -5   -0.00    3.80
   9  15  -5    0.70    3.93
  -9  15   6    2.02    4.49
   9 -15  -6    2.56    4.90
   9  15  -6    0.40    4.29
  -9  15   7   -0.00    4.23
   9 -15  -7    2.26    3.29
   9  15  -7    7.10    5.02
  -9  15   8    0.00    3.18
   9 -15  -8   -0.00    2.89
   9  15  -8    4.25    4.40
  -9  15   9    0.51    2.86
   9 -15  -9    4.44    4.16
   9  15  -9   -0.00    4.17
  -9  15  10   -0.00    3.74
   9 -15 -10    3.49    5.13
   9  15 -10   -0.00    3.27
   9  15 -11   -0.00    3.88
   9  15 -12    1.37    3.16
   9  15 -13    1.96    3.31
   9  15 -14   -0.00    3.31
   9 -16  -1   -0.00    2.57
   9 -16  -2   -0.00    3.62
   9 -16  -3   -0.00    3.44
  -9  16   4   -0.00    4.62
   9 -16  -4    2.27    3.92
  -9  16   5    2.11    4.70
   9 -16  -5    9.31    5.59
  -9  16   6   -0.00    3.42
   9 -16  -6    0.42    3.35
  -9  16   7   -0.00    2.83
  -9  16   8   -0.34    3.44
  -9  16   9   -0.00    3.56
  -9  16  10    2.88    3.80
  -8   0   1    0.63    1.80
   8   0  -1    1.03    1.66
   8   0  -1    1.59    1.95
  -8   0   2  369.78   42.51
   8   0  -2  522.46   42.36
   8   0  -2  378.32   42.21
   8   0  -2  404.00   41.11
  -8   0   3   -0.00    1.99
   8   0  -3    1.61    1.89
   8   0  -3    0.36    2.18
   8   0  -3    0.99    1.70
  -8   0   4   59.82   11.03
   8   0  -4   74.24   10.38
   8   0  -4   67.33   11.46
   8   0  -4   40.86    8.46
   8   0  -5    0.77    1.52
   8   0  -5    3.23    2.52
   8   0  -5   -0.00    1.28
   8   0  -6   65.77   10.31
   8   0  -6   91.48   13.03
   8   0  -6   64.41   10.39
  -8   0   7   -0.00    1.03
   8   0  -7    2.15    2.21
   8   0  -7    0.15    1.80
   8   0  -7    1.25    1.76
  -8   0   8  137.21   18.19
   8   0  -8  151.14   17.57
   8   0  -8  168.99   19.67
  -8   0   9    0.13    1.46
   8   0  -9   -0.00    1.20
   8   0  -9   -0.00    1.54
  -8   0  10    2.44    1.99
   8   0 -10    0.44    1.30
   8   0 -10    4.25    2.67
  -8   0  11   -0.00    1.26
   8   0 -11   -0.00    1.12
   8   0 -11   -0.00    1.55
  -8   0  12  148.98   15.87
   8   0 -12  124.42   15.61
   8   0 -12  153.14   17.76
  -8   0  13    0.06    1.11
   8   0 -13   -0.00    1.39
   8   0 -13    0.54    1.77
  -8   0  14   56.26    6.89
   8   0 -14   54.51    8.19
   8   0 -14   55.75    9.01
  -8   0  15    0.06    0.48
   8   0 -15   -0.00    1.10
   8   0 -15    1.17    1.12
   8   0 -16    1.95    1.53
   8   0 -16    7.33    2.61
   8   0 -17   -0.00    1.18
   8   0 -18   67.59    8.98
   8   0 -19    1.20    1.29
   8   0 -20    2.93    1.65
   8   0 -21   -0.00    0.71
  -8   1   1   46.17   10.73
  -8   1   1   41.65    9.53
   8  -1  -1   40.51    8.12
   8   1  -1   37.55    7.94
   8   1  -1   35.94    7.96
  -8  -1   1   38.71    9.45
  -8   1   2    3.75    3.49
  -8   1   2    6.63    3.81
   8  -1  -2    5.60    3.74
   8  -1  -2    1.46    2.02
   8   1  -2    1.24    2.02
   8   1  -2   -0.00    1.49
  -8  -1   2    6.66    4.07
  -8   1   3    5.06    4.01
  -8   1   3    1.23    2.30
   8  -1  -3    8.56    3.53
   8  -1  -3    1.53    2.48
   8  -1  -3    4.59    2.86
   8   1  -3    4.63    2.88
   8   1  -3    0.00    2.83
   8   1  -3    0.00    1.70
  -8  -1   3    1.76    2.93
  -8   1   4   32.64    8.65
  -8   1   4   30.27    7.66
   8  -1  -4   17.78    5.32
   8  -1  -4   21.81    6.55
   8  -1  -4   38.23    7.33
   8   1  -4   31.72    6.64
   8   1  -4   23.73    7.01
   8   1  -4   36.97    7.35
  -8  -1   4   23.41    6.79
   8  -1  -5    4.25    2.42
   8  -1  -5    7.53    3.81
   8  -1  -5    4.68    2.80
   8   1  -5    2.93    2.22
   8   1  -5    4.85    3.59
   8   1  -5    4.16    2.43
  -8   1   6   53.26   10.52
   8  -1  -6   80.80   10.96
   8  -1  -6   50.25   10.15
   8  -1  -6   68.54   10.63
   8   1  -6   82.10   11.08
   8   1  -6   77.62   12.47
   8   1  -6   63.78   10.36
  -8   1   7    7.10    3.64
   8  -1  -7    9.35    3.38
   8  -1  -7    4.43    3.15
   8   1  -7    3.74    2.55
   8   1  -7    6.13    3.64
  -8  -1   7    0.79    2.04
  -8   1   8    6.20    3.87
   8  -1  -8    2.83    2.18
   8  -1  -8    0.00    2.20
   8   1  -8    3.39    2.49
   8   1  -8    3.49    2.79
  -8  -1   8    0.77    1.16
  -8   1   9   10.72    4.22
   8  -1  -9   10.61    3.69
   8  -1  -9   11.96    4.36
   8   1  -9   10.32    3.77
   8   1  -9   20.74    5.96
  -8  -1   9   14.78    4.57
  -8   1  10  115.97   15.27
   8  -1 -10  131.51   15.12
   8  -1 -10  131.77   16.39
   8   1 -10  121.87   15.12
   8   1 -10  114.19   16.31
  -8  -1  10  132.93   15.73
  -8   1  11    9.49    3.33
   8  -1 -11    4.94    2.51
   8  -1 -11    5.09    3.08
   8   1 -11    6.02    2.76
   8   1 -11    2.22    2.78
   8   1 -11    2.20    2.49
  -8  -1  11    6.01    2.80
  -8   1  12   11.40    3.21
   8  -1 -12    1.76    1.73
   8  -1 -12    6.41    3.26
   8   1 -12    5.01    2.69
   8   1 -12   10.16    4.21
   8   1 -12    4.38    2.91
  -8  -1  12    7.79    2.85
  -8   1  13    0.21    1.28
   8  -1 -13    1.09    1.51
   8  -1 -13   -0.00    2.06
   8   1 -13   -0.00    1.27
   8   1 -13    3.50    2.80
   8   1 -13    1.37    2.17
  -8  -1  13    0.16    1.18
  -8   1  14   50.07    6.39
   8  -1 -14   53.24    7.77
   8  -1 -14   52.41    8.51
   8  -1 -14   38.68    7.20
   8   1 -14   59.99    8.39
   8   1 -14   45.21    8.60
   8   1 -14   48.17    9.21
  -8  -1  14   58.03    7.03
  -8   1  15   30.65    3.52
   8  -1 -15   32.67    5.77
   8  -1 -15   35.94    6.24
   8   1 -15   33.79    6.08
  -8  -1  15   39.54    4.57
   8  -1 -16   43.48    6.90
   8  -1 -16   43.76    7.19
   8   1 -16   60.19    7.94
   8  -1 -17    1.40    1.57
   8  -1 -18    1.75    1.49
   8  -1 -19    3.81    1.83
   8  -1 -20   14.39    3.41
   8  -1 -21   -0.00    0.85
   8  -1 -22   41.10    6.03
   8  -1 -23   -0.00    0.71
   8  -1 -24    4.37    1.77
   8  -1 -25   -0.00    0.61
   8  -1 -26   12.67    2.72
   8  -1 -27    0.74    0.89
  -8   2   1   -0.00    2.56
   8  -2  -1   -0.00    1.91
   8   2  -1    3.18    2.79
  -8  -2   1    0.69    2.14
  -8   2   2   56.13   11.64
   8  -2  -2   57.68    9.80
   8   2  -2   44.76    8.66
  -8  -2   2   46.26   10.33
  -8   2   3   15.07    6.06
   8  -2  -3   14.66    5.06
   8  -2  -3    9.83    3.95
   8   2  -3   11.16    4.10
   8   2  -3    5.09    3.71
  -8  -2   3   11.95    5.28
  -8   2   4   21.84    7.43
  -8   2   4   28.39    7.52
   8  -2  -4   26.57    6.99
   8  -2  -4   32.34    7.03
   8   2  -4   27.71    6.56
   8   2  -4   28.24    8.05
   8   2  -4   27.83    7.68
  -8  -2   4   35.40    8.40
  -8   2   5    6.70    4.60
   8  -2  -5    6.98    3.50
   8  -2  -5    8.22    3.46
   8   2  -5   10.78    4.20
   8   2  -5    8.55    4.19
   8   2  -5    8.26    4.74
  -8   2   6   65.94   12.80
   8  -2  -6   79.73   12.34
   8   2  -6   77.91   11.51
   8   2  -6   84.02   13.61
   8   2  -6   71.59   12.83
  -8   2   7   26.21    8.03
  -8   2   7   34.81    7.83
   8  -2  -7   28.02    6.90
   8   2  -7   42.99    7.67
   8   2  -7   30.76    7.96
   8   2  -7   46.15    9.25
  -8  -2   7   24.31    6.65
  -8   2   8   76.85   13.62
  -8   2   8   84.90   12.67
   8  -2  -8   84.20   12.58
   8   2  -8   71.98   11.30
   8   2  -8   94.80   14.49
   8   2  -8   87.53   13.90
  -8  -2   8   91.66   13.13
  -8   2   9   13.21    5.22
  -8   2   9    7.12    3.37
   8  -2  -9   12.24    4.46
   8   2  -9    9.96    3.80
   8   2  -9   14.15    5.28
  -8  -2   9    9.44    4.24
  -8   2  10    0.42    1.66
  -8   2  10   -0.00    2.16
   8  -2 -10   -0.00    1.86
   8   2 -10    0.23    1.12
   8   2 -10    0.81    2.40
  -8  -2  10   -0.00    1.49
  -8   2  11   -0.00    2.23
  -8   2  11   -0.00    1.74
   8  -2 -11    2.14    2.08
   8   2 -11    4.18    2.41
   8   2 -11    3.83    3.18
   8   2 -11   -0.00    0.78
  -8  -2  11   -0.00    1.59
  -8   2  12   52.23   10.14
  -8   2  12   52.61    8.06
   8  -2 -12   40.23    7.88
   8   2 -12   48.79    8.16
   8   2 -12   57.19   10.11
   8   2 -12   49.62    9.63
  -8   2  13   29.45    5.20
   8  -2 -13   35.68    6.05
   8  -2 -13   24.28    5.69
   8  -2 -13   22.88    5.35
   8   2 -13   21.48    5.18
   8   2 -13   23.22    6.41
   8   2 -13   24.47    6.63
  -8   2  14   25.34    4.18
   8  -2 -14   15.32    4.21
   8  -2 -14   24.01    5.31
   8  -2 -14   21.01    5.00
   8   2 -14   25.75    5.30
   8   2 -14   23.78    6.24
  -8   2  15   15.94    2.58
   8  -2 -15   16.94    4.02
   8  -2 -15   14.75    4.14
   8   2 -15   20.24    4.54
   8  -2 -16   20.71    4.50
   8  -2 -16   31.88    5.73
   8   2 -16   19.98    4.76
  -8  -2  16   25.30    3.31
   8  -2 -17   16.59    4.09
   8   2 -17   12.36    3.58
   8  -2 -18   98.33   12.00
   8  -2 -19    5.02    2.10
   8  -2 -20    1.27    1.20
   8  -2 -21    1.46    1.35
   8  -2 -22   22.72    4.36
   8  -2 -23    0.00    1.01
   8  -2 -24    1.36    1.31
   8  -2 -25   -0.00    0.72
   8  -2 -26    1.17    1.08
   8  -2 -27    0.28    0.76
   8  -2 -28   10.22    2.34
   8  -2 -29    1.34    0.99
   8  -2 -30    1.38    0.88
  -8   3   1   78.97   14.42
   8  -3  -1   57.72   11.12
   8   3  -1   77.39   12.03
   8   3  -1   89.31   14.64
  -8  -3   1   81.51   14.15
  -8   3   2    0.10    2.01
   8  -3  -2    3.08    2.69
   8   3  -2    1.56    2.47
   8   3  -2   -0.00    1.84
  -8  -3   2    2.17    2.71
  -8   3   3   38.07    9.68
   8  -3  -3   37.54    7.94
   8   3  -3   38.86    7.80
   8   3  -3   35.56    8.90
  -8  -3   3   36.38    8.71
  -8   3   4   86.14   14.85
   8  -3  -4   84.08   13.19
   8   3  -4   83.93   12.59
   8   3  -4  127.77   16.98
  -8  -3   4   63.91   12.83
  -8   3   5   12.14    5.59
   8  -3  -5   16.56    5.15
   8   3  -5    3.27    2.77
   8   3  -5    8.57    4.71
  -8  -3   5    4.61    3.42
  -8   3   6   16.15    6.63
   8  -3  -6   35.46    7.65
   8   3  -6   40.16    7.42
   8   3  -6   11.41    5.54
  -8  -3   6   32.70    6.30
  -8   3   7   22.01    6.68
   8  -3  -7    8.78    3.87
   8   3  -7    7.60    3.53
   8   3  -7    5.90    4.24
  -8  -3   7   16.84    4.49
  -8   3   8    6.60    4.28
  -8   3   8   10.12    4.32
   8  -3  -8    1.42    2.17
   8   3  -8   13.67    4.33
   8   3  -8    8.56    4.39
  -8  -3   8    4.04    2.44
  -8  -3   8   12.18    4.33
  -8   3   9    3.81    3.63
  -8   3   9    2.47    2.28
   8  -3  -9    0.65    2.12
   8   3  -9    0.84    1.85
   8   3  -9    4.41    2.93
  -8  -3   9    1.44    1.85
  -8  -3   9    4.49    2.82
  -8   3  10   83.07   13.55
   8  -3 -10   84.33   11.92
   8   3 -10   84.98   11.70
  -8  -3  10   67.29   10.40
  -8   3  11   54.06   11.23
   8  -3 -11   71.08   10.64
   8  -3 -11   63.40   10.31
   8   3 -11   83.69   11.24
  -8  -3  11   75.40   10.26
  -8   3  12    0.59    2.00
   8  -3 -12    1.77    2.24
   8  -3 -12    2.39    1.69
   8   3 -12    2.37    1.91
  -8  -3  12    5.46    2.74
  -8   3  13   17.03    5.72
   8  -3 -13    8.40    3.29
   8  -3 -13    9.25    3.43
   8   3 -13   19.39    4.61
  -8  -3  13    8.25    3.07
  -8   3  14   22.51    6.12
   8  -3 -14   16.45    4.41
   8  -3 -14   14.44    4.36
   8   3 -14   20.01    5.01
  -8  -3  14   17.15    4.26
  -8   3  15   21.95    6.33
   8  -3 -15   18.58    4.81
   8   3 -15   27.84    5.71
   8  -3 -16   62.52    9.26
   8   3 -16   62.31    9.33
   8  -3 -17    0.07    0.98
   8   3 -17   -0.00    1.53
   8  -3 -18    6.32    2.67
   8  -3 -19   10.88    3.45
   8  -3 -20   66.80    9.19
   8  -3 -21    2.13    1.79
   8  -3 -22    6.87    2.46
   8  -3 -23    1.93    1.55
   8  -3 -24   17.01    3.79
   8  -3 -25    6.97    2.35
   8  -3 -26    3.30    1.78
   8  -3 -27    0.00    0.82
   8  -3 -28   -0.00    1.00
   8  -3 -29    0.00    0.91
   8  -3 -30    3.10    1.48
   8  -3 -31   -0.00    0.79
  -8   4   1   59.17   12.47
   8  -4  -1   58.53   10.77
   8   4  -1   69.57   11.18
   8   4  -1   59.87   12.28
  -8  -4   1   62.45   12.47
  -8   4   2   26.41    7.64
   8   4  -2   21.57    5.98
   8   4  -2   12.22    5.54
  -8  -4   2   12.11    5.23
  -8   4   3   20.71    7.03
   8   4  -3   16.11    5.05
   8   4  -3   16.82    6.55
  -8  -4   3   10.16    4.87
  -8   4   4  128.20   17.99
   8   4  -4   97.73   14.26
   8   4  -4  100.03   16.46
  -8  -4   4   93.30   15.64
  -8   4   5    7.10    4.58
   8   4  -5    8.77    4.02
   8   4  -5    9.08    5.26
  -8  -4   5    0.26    1.79
  -8   4   6   37.50    9.48
   8  -4  -6   40.50    8.34
   8   4  -6   43.09    8.47
   8   4  -6   44.41   10.00
  -8  -4   6   41.68    8.95
  -8   4   7   62.78   12.48
   8  -4  -7   55.51   10.51
   8   4  -7   98.03   12.75
   8   4  -7   94.17   15.07
  -8   4   8   15.21    5.77
   8  -4  -8   11.13    4.54
   8   4  -8   28.19    6.32
   8   4  -8   18.19    6.38
  -8  -4   8   30.20    6.15
  -8   4   9    5.01    3.83
   8  -4  -9    8.07    3.58
   8  -4  -9   13.44    4.39
   8   4  -9    6.79    3.39
  -8  -4   9    5.35    2.77
  -8   4  10    4.90    3.48
   8  -4 -10    2.77    2.48
   8  -4 -10    4.26    2.64
   8   4 -10    2.58    2.13
  -8  -4  10    0.29    1.47
  -8   4  11    5.77    3.96
   8  -4 -11    3.29    2.82
   8  -4 -11    5.12    3.10
   8   4 -11    3.38    2.38
  -8  -4  11   10.77    3.64
  -8   4  12   67.03   12.08
   8  -4 -12   78.30   11.07
   8  -4 -12   57.07   10.23
   8   4 -12   66.67   10.72
  -8  -4  12   97.20   11.49
  -8   4  13    3.49    3.66
   8  -4 -13    8.46    3.76
   8  -4 -13   12.97    4.30
   8   4 -13   23.69    5.51
  -8  -4  13    9.34    3.24
  -8   4  14   29.45    7.21
   8  -4 -14   24.13    5.87
   8   4 -14   35.29    6.96
  -8  -4  14   43.35    6.93
  -8   4  15    1.09    2.00
   8  -4 -15   -0.00    0.91
   8   4 -15   -0.00    1.71
   8  -4 -16    7.43    3.45
   8   4 -16   16.30    4.43
   8  -4 -17   11.20    3.99
   8   4 -17   15.39    4.50
   8  -4 -18   43.78    7.63
   8  -4 -19    0.54    1.36
   8  -4 -20    4.75    2.62
   8  -4 -21    1.07    1.36
   8  -4 -22   13.79    3.86
   8  -4 -23    7.21    2.76
   8  -4 -24    5.57    2.43
   8  -4 -25    0.00    0.95
   8  -4 -26    0.12    0.83
   8  -4 -27    1.74    1.38
   8  -4 -28    5.83    2.22
   8  -4 -29    4.26    1.94
   8  -4 -30    0.47    0.98
   8  -4 -31    0.79    1.12
   8  -4 -32    4.72    1.89
   8  -4 -33    0.99    1.17
  -8   5   1   24.92    8.03
   8   5  -1   27.88    8.17
  -8  -5   1   23.17    7.59
  -8   5   2   12.84    5.95
   8   5  -2   19.91    6.10
   8   5  -2   15.52    6.35
  -8  -5   2   13.58    5.81
  -8   5   3   44.11   10.98
   8   5  -3   55.52   10.19
   8   5  -3   75.75   13.70
  -8  -5   3   69.48   12.92
  -8   5   4   14.81    6.07
   8   5  -4    7.59    3.94
   8   5  -4   14.53    6.33
  -8  -5   4   11.34    5.46
  -8   5   5   67.03   12.32
   8   5  -5   47.61    9.52
   8   5  -5   59.25   12.21
  -8   5   6   75.59   13.48
   8  -5  -6   57.58   10.79
   8   5  -6   71.32   11.48
  -8   5   7    1.83    3.46
   8  -5  -7    0.35    1.43
   8   5  -7    2.45    2.59
  -8   5   8    9.07    4.83
   8  -5  -8    4.79    2.94
   8   5  -8    7.00    3.60
  -8   5   9    7.92    4.66
   8  -5  -9    8.04    3.74
   8  -5  -9    2.47    2.40
   8   5  -9    7.50    3.60
  -8   5  10  127.09   18.66
   8  -5 -10  153.91   17.60
   8  -5 -10  119.75   16.76
   8   5 -10  134.88   17.35
  -8   5  11   25.66    7.01
   8  -5 -11   11.30    4.34
   8  -5 -11   40.53    7.73
   8   5 -11   25.22    6.21
  -8   5  12    1.57    2.96
   8  -5 -12    0.00    2.19
   8  -5 -12    0.00    1.43
   8   5 -12    0.90    1.74
  -8  -5  12    4.10    2.47
  -8   5  13    0.10    2.29
   8  -5 -13    0.21    1.65
   8  -5 -13   -0.00    2.01
   8   5 -13    0.35    1.23
  -8  -5  13    1.00    1.66
  -8   5  14   11.90    5.02
   8  -5 -14    8.60    3.86
   8   5 -14    7.74    3.51
  -8   5  15    9.59    4.81
   8  -5 -15   18.84    5.05
   8   5 -15   20.68    5.38
   8  -5 -16   19.96    5.41
   8   5 -16   31.51    6.87
   8  -5 -17    3.86    3.02
   8   5 -17    3.01    2.47
   8  -5 -18    0.14    1.71
   8  -5 -19   22.81    5.65
   8  -5 -20   26.55    5.86
   8  -5 -21   20.76    5.14
   8  -5 -22    8.23    3.16
   8  -5 -23    4.33    2.55
   8  -5 -24    3.49    2.19
   8  -5 -25    9.20    3.34
   8  -5 -26    3.66    2.02
   8  -5 -27    3.15    2.06
   8  -5 -28   -0.00    1.45
   8  -5 -29    2.07    1.88
   8  -5 -30    1.12    1.60
   8  -5 -31    3.26    1.86
   8  -5 -32    0.00    1.29
   8  -5 -33   -0.00    0.96
   8  -5 -34   -0.00    1.09
   8   6  -1  107.60   17.58
  -8  -6   1   81.84   15.56
   8  -6  -2   44.34   10.10
   8   6  -2   67.27   13.48
  -8  -6   2   67.89   13.16
   8  -6  -3   52.19   10.38
  -8   6   4   26.87    8.17
   8  -6  -4   29.44    7.70
  -8   6   5   11.01    5.21
   8  -6  -5    6.80    4.04
  -8   6   6   26.37    7.82
   8  -6  -6   26.00    7.11
   8   6  -6   22.40    6.49
  -8   6   7   15.75    5.96
   8  -6  -7   27.46    7.33
   8   6  -7   21.72    6.24
  -8   6   8    7.57    4.58
   8  -6  -8   17.65    5.56
   8   6  -8   30.42    6.90
  -8   6   9   -0.00    2.79
   8  -6  -9    1.64    2.57
   8   6  -9   -0.00    1.48
  -8   6  10    2.38    3.12
   8  -6 -10    2.76    2.40
   8   6 -10    3.73    3.08
  -8   6  11    5.41    4.29
   8  -6 -11   13.27    4.69
   8   6 -11   14.81    5.09
  -8   6  12   20.93    6.61
   8  -6 -12   13.68    5.24
   8   6 -12   19.82    5.81
  -8   6  13   16.44    5.88
   8  -6 -13   16.25    5.17
   8   6 -13   12.31    4.84
  -8   6  14   23.17    6.90
   8  -6 -14   19.52    6.13
   8   6 -14   22.38    5.91
  -8   6  15   12.95    5.23
   8  -6 -15    8.04    3.71
   8   6 -15    3.77    2.84
   8  -6 -16    0.00    2.72
   8   6 -16    1.07    2.22
   8  -6 -17   30.97    7.41
   8   6 -17   66.04   10.15
   8  -6 -18   15.28    4.62
   8  -6 -19    3.24    2.67
   8  -6 -20    0.92    1.79
   8  -6 -21   -0.00    1.80
   8  -6 -22    0.80    2.02
   8  -6 -23   13.77    4.41
   8  -6 -24   -0.00    1.11
   8  -6 -25    6.55    3.19
   8  -6 -26    1.85    2.06
   8  -6 -27    6.69    3.00
   8  -6 -28    2.29    2.01
   8  -6 -29    3.54    2.42
   8  -6 -30   -0.00    1.23
   8  -6 -31   -0.00    1.51
   8  -6 -32   -0.00    1.54
   8  -6 -33    4.42    2.51
   8  -6 -34    2.68    1.95
   8  -6 -35   -0.00    1.44
   8  -6 -36    0.15    1.31
  -8   7   1   86.14   14.86
   8  -7  -1   48.58   10.84
   8   7  -1   55.99   11.02
   8  -7  -2    3.13    3.60
   8   7  -2    0.15    1.50
   8  -7  -3   36.15    8.37
   8   7  -3   12.09    5.18
   8  -7  -4   -0.00    1.53
   8  -7  -5   40.40    9.14
   8  -7  -6   14.14    5.52
  -8   7   7    0.00    3.06
   8  -7  -7   -0.00    1.68
  -8   7   8    2.14    3.25
   8  -7  -8    1.52    2.06
  -8   7   9   29.81    8.36
   8  -7  -9   18.73    6.33
  -8   7  10    5.62    4.48
   8  -7 -10    6.51    3.86
  -8   7  11   37.37    9.18
   8  -7 -11   40.52    8.61
  -8   7  12    2.37    2.43
   8  -7 -12   -0.00    2.51
   8   7 -12   -0.00    2.02
  -8   7  13   11.67    5.33
   8  -7 -13    7.06    3.66
   8   7 -13    6.67    4.03
  -8   7  14   10.45    4.83
   8  -7 -14   13.52    4.99
   8   7 -14    7.95    4.06
  -8   7  15   48.32   10.26
   8  -7 -15   34.54    8.09
   8   7 -15   36.64    8.55
   8  -7 -16    0.00    1.73
   8   7 -16    6.97    3.75
   8  -7 -17   -0.00    1.67
   8   7 -17    1.59    2.61
   8  -7 -18    2.71    2.82
   8  -7 -19    4.72    2.92
   8  -7 -20    3.29    2.83
   8  -7 -21   14.02    4.95
   8  -7 -22   -0.00    1.51
   8  -7 -23    0.00    1.94
   8  -7 -24    3.35    2.87
   8  -7 -25    6.54    3.34
   8  -7 -26    0.39    2.15
   8  -7 -27    4.91    3.22
   8  -7 -28    0.66    1.47
   8  -7 -29    1.15    1.84
   8  -7 -30    2.83    2.51
   8  -7 -31    2.31    2.14
   8  -7 -32   -0.00    1.49
   8  -7 -33   -0.00    1.29
   8  -7 -34   -0.00    1.55
   8  -7 -35    0.27    1.25
   8  -7 -36    1.70    1.70
  -8   8   1   62.85   13.57
   8  -8  -1   82.20   13.95
   8   8  -1   53.97   11.18
  -8   8   2    0.05    2.72
   8  -8  -2    0.00    2.19
   8   8  -2   -0.00    1.51
  -8   8   3   49.80   11.24
   8  -8  -3   19.29    6.96
   8   8  -3   25.78    7.70
  -8   8   4   15.37    6.50
   8  -8  -4    7.27    4.23
   8   8  -4    7.14    4.11
  -8   8   5    2.22    3.38
   8  -8  -5    2.92    3.02
   8   8  -5    2.11    2.37
   8  -8  -6   -0.00    1.77
   8   8  -6    1.33    1.89
   8  -8  -7   66.89   12.37
   8   8  -7   61.13   11.95
   8  -8  -8    2.81    2.78
   8   8  -8    9.43    4.59
   8  -8  -9    0.56    2.70
   8   8  -9    4.05    3.08
   8  -8 -10    7.05    4.08
   8   8 -10    7.48    4.25
   8  -8 -11    5.65    3.97
  -8   8  12    2.90    3.26
   8  -8 -12    0.00    2.10
  -8   8  13   21.24    7.29
   8  -8 -13   17.79    5.77
  -8   8  14   -0.00    1.67
   8  -8 -14   -0.00    1.92
   8  -8 -15    5.80    3.32
   8  -8 -16    5.03    3.91
   8  -8 -17   19.09    6.09
   8  -8 -18    1.77    1.94
   8  -8 -19    0.00    2.69
   8  -8 -20   -0.00    2.13
   8  -8 -21    3.11    2.81
   8  -8 -22   -0.00    2.44
   8  -8 -23   15.37    5.31
   8  -8 -24    2.13    2.68
   8  -8 -25    7.01    3.75
   8  -8 -26   -0.00    1.94
   8  -8 -27    6.16    3.38
   8  -8 -28   -0.00    1.81
   8  -8 -29    6.46    3.32
   8  -8 -30    0.37    1.78
   8  -8 -31   -0.00    1.40
   8  -8 -32    0.72    2.24
   8  -8 -33    0.96    1.63
   8  -8 -34    0.94    1.63
  -8   9   1   62.66   13.83
   8  -9  -1   63.31   13.17
   8   9  -1   70.98   12.82
  -8   9   2    1.67    3.04
   8  -9  -2    7.74    4.44
   8   9  -2    0.00    2.51
  -8   9   3   41.92   10.44
   8  -9  -3   11.73    6.04
   8   9  -3   22.86    7.08
  -8   9   4    7.83    5.48
   8  -9  -4    2.86    3.69
   8   9  -4    3.67    3.18
  -8   9   5   33.71    9.64
   8  -9  -5   36.13    9.18
   8   9  -5   22.09    7.42
  -8   9   6    4.08    4.38
   8  -9  -6    1.96    2.81
   8   9  -6    0.81    2.10
  -8   9   7    5.49    4.28
   8  -9  -7    0.54    1.96
   8   9  -7    5.29    3.92
  -8   9   8    0.05    3.51
   8  -9  -8   -0.00    3.11
   8   9  -8    5.02    4.02
  -8   9   9   12.95    5.96
   8  -9  -9    9.57    4.72
   8   9  -9   10.74    4.87
  -8   9  10   -0.00    2.91
   8  -9 -10    6.40    3.68
   8   9 -10    4.05    4.32
  -8   9  11   55.50   12.04
   8  -9 -11   42.88   10.45
   8   9 -11   66.65   11.92
   8  -9 -12    1.09    2.57
   8   9 -12   -0.00    2.68
   8  -9 -13    4.23    3.29
   8   9 -13   -0.00    2.66
   8  -9 -14    1.88    2.44
   8   9 -14   -0.00    2.72
   8  -9 -15   18.51    6.37
   8   9 -15   38.91    8.93
   8  -9 -16   -0.00    3.02
   8   9 -16    2.49    2.44
   8  -9 -17    1.27    1.89
   8   9 -17    1.23    2.40
   8  -9 -18    7.15    3.75
   8  -9 -19    5.18    3.73
   8  -9 -20    1.15    2.48
   8  -9 -21    2.84    3.31
   8  -9 -22    0.00    2.91
   8  -9 -23    0.74    2.38
   8  -9 -24    0.36    2.50
   8  -9 -25    7.19    3.86
   8  -9 -26   -0.00    1.87
   8  -9 -27    0.04    1.69
   8  -9 -28    0.00    1.90
   8  -9 -29    0.00    2.07
   8  -9 -30    0.56    1.61
   8  -9 -31    0.00    2.14
  -8  10   1   22.08    8.06
   8 -10  -1   32.73    9.22
   8  10  -1   18.11    6.81
  -8  10   2   -0.00    3.16
   8 -10  -2    1.49    3.00
   8  10  -2   -0.00    2.35
  -8  10   3   22.01    8.57
   8 -10  -3   17.68    6.82
   8  10  -3   31.04    8.50
  -8  10   4    8.86    5.38
   8 -10  -4   16.99    6.57
   8  10  -4   15.72    6.22
  -8  10   5    4.84    4.89
   8 -10  -5   -0.00    2.55
   8  10  -5    7.80    4.73
  -8  10   6    4.87    4.29
   8 -10  -6    0.54    2.93
   8  10  -6   -0.00    2.14
  -8  10   7   76.30   14.02
   8 -10  -7   23.25    8.22
   8  10  -7   34.39    9.29
  -8  10   8    0.63    2.85
   8 -10  -8   -0.00    2.15
   8  10  -8    0.80    2.51
  -8  10   9    6.28    4.43
   8 -10  -9    0.90    3.10
   8  10  -9    4.77    3.82
  -8  10  10   -0.00    2.51
   8 -10 -10    1.48    2.58
   8  10 -10    0.17    1.99
  -8  10  11    3.08    3.85
   8 -10 -11    3.59    3.96
   8  10 -11    7.84    4.59
  -8  10  12    3.14    3.63
   8 -10 -12   -0.00    2.47
   8  10 -12   -0.00    2.20
  -8  10  13   44.71   10.29
   8 -10 -13   22.45    7.09
   8  10 -13   12.39    5.74
  -8  10  14   -0.00    3.35
   8 -10 -14    1.09    2.52
   8  10 -14    2.94    3.23
   8 -10 -15    2.24    2.56
   8  10 -15   -0.00    3.02
   8 -10 -16   -0.00    3.51
   8  10 -16   -0.00    2.35
   8 -10 -17   20.97    6.69
   8  10 -17   28.46    8.15
   8 -10 -18    1.17    3.51
   8 -10 -19    7.65    4.51
   8 -10 -20    1.38    2.62
   8 -10 -21    7.02    4.21
   8 -10 -22    0.00    2.04
   8 -10 -23    5.37    3.88
   8 -10 -24    4.36    3.31
   8 -10 -25    4.32    3.20
   8 -10 -26   -0.00    2.38
   8 -10 -27   -0.00    2.48
   8 -10 -28    2.14    2.50
   8 -10 -29    0.66    2.03
  -8  11   1   15.83    7.72
   8 -11  -1   10.99    6.61
   8  11  -1   33.93    8.99
  -8  11   2    3.91    4.10
   8 -11  -2    4.24    3.92
   8  11  -2   -0.00    4.17
  -8  11   3    9.38    5.87
   8 -11  -3    6.16    4.20
   8  11  -3   -0.00    2.75
  -8  11   4    4.77    4.82
   8 -11  -4    0.82    2.86
   8  11  -4    3.44    3.31
  -8  11   5   10.95    6.07
   8 -11  -5   19.73    7.70
   8  11  -5   14.83    6.30
  -8  11   6    4.63    4.25
   8 -11  -6    2.55    3.11
   8  11  -6   -0.00    2.59
  -8  11   7   -0.00    3.53
   8 -11  -7    1.04    3.08
   8  11  -7   -0.00    2.59
  -8  11   8    1.68    3.50
   8 -11  -8    3.84    3.79
   8  11  -8    4.62    4.22
  -8  11   9   19.25    7.46
   8 -11  -9   19.05    7.32
   8  11  -9   27.09    8.18
  -8  11  10   -0.00    2.64
   8 -11 -10    0.22    2.29
   8  11 -10   -0.00    2.04
  -8  11  11    7.57    5.41
   8 -11 -11    7.87    5.18
  -8  11  12    1.48    2.83
   8 -11 -12    5.46    3.79
   8  11 -12    1.35    3.61
  -8  11  13   -0.00    2.00
   8 -11 -13   -0.00    2.76
   8  11 -13    2.90    3.66
   8 -11 -14   -0.00    2.57
   8  11 -14   -0.00    2.10
   8 -11 -15   25.76    8.21
   8  11 -15   14.67    6.42
   8 -11 -16    0.17    2.89
   8  11 -16    3.03    3.53
   8 -11 -17    1.30    2.65
   8  11 -17   -0.00    2.83
   8 -11 -18    4.30    3.92
   8 -11 -19   15.96    5.94
   8 -11 -20    4.83    3.51
   8 -11 -21    6.26    4.46
   8 -11 -22   -0.00    2.06
   8 -11 -23    1.61    1.91
   8 -11 -24    0.98    2.28
   8 -11 -25    7.41    4.22
   8 -11 -26    0.77    2.38
  -8  12   1    5.80    4.96
   8 -12  -1    3.25    3.34
   8  12  -1   -0.00    2.83
  -8  12   2   -0.00    2.75
   8 -12  -2    1.94    2.79
   8  12  -2    1.12    3.32
  -8  12   3   20.87    7.79
   8 -12  -3   14.32    6.45
   8  12  -3   14.59    6.52
  -8  12   4    0.00    3.35
   8 -12  -4   -0.00    3.13
   8  12  -4    1.48    2.93
  -8  12   5    0.02    2.64
   8 -12  -5    1.54    4.23
   8  12  -5    0.48    2.87
  -8  12   6   -0.00    2.89
   8 -12  -6   -0.00    3.31
   8  12  -6    0.00    2.61
  -8  12   7   15.65    7.00
   8 -12  -7   14.25    6.86
   8  12  -7   17.11    6.61
  -8  12   8    4.50    4.10
   8 -12  -8    0.00    3.26
   8  12  -8    3.47    3.87
  -8  12   9    6.20    5.02
   8 -12  -9   13.64    6.13
   8  12  -9    5.13    4.63
  -8  12  10    8.72    5.54
   8 -12 -10    2.22    3.78
   8  12 -10    4.37    4.08
  -8  12  11    1.26    3.68
   8 -12 -11   -0.00    3.22
   8  12 -11    4.30    3.72
  -8  12  12    4.14    3.66
   8 -12 -12    3.98    3.49
   8  12 -12   -0.00    2.64
  -8  12  13   11.96    5.82
   8 -12 -13    9.84    5.07
   8  12 -13   17.01    6.60
   8 -12 -14   -0.00    2.04
   8  12 -14   -0.00    3.75
   8 -12 -15    6.04    4.06
   8  12 -15    1.24    2.71
   8 -12 -16    1.42    4.05
   8  12 -16   -0.00    2.93
   8 -12 -17    2.79    3.35
   8 -12 -18    0.00    3.83
   8 -12 -19    4.52    4.25
   8 -12 -20   -0.00    2.03
   8 -12 -21   -0.00    3.13
   8 -12 -22    3.52    3.18
   8 -12 -23    2.07    3.48
  -8  13   1    8.72    5.74
   8 -13  -1    0.00    3.14
   8  13  -1    4.01    4.56
  -8  13   2   -0.00    3.30
   8 -13  -2    0.51    2.07
   8  13  -2    3.80    3.80
  -8  13   3   -0.00    2.53
   8 -13  -3   -0.00    3.85
   8  13  -3   -0.00    3.71
  -8  13   4   14.54    6.85
   8 -13  -4    1.27    3.58
   8  13  -4   10.70    5.60
  -8  13   5   43.82   11.11
   8 -13  -5    7.58    5.76
   8  13  -5   14.56    6.30
  -8  13   6    0.96    2.54
   8 -13  -6   -0.00    3.73
   8  13  -6   -0.00    2.46
  -8  13   7    0.00    3.16
   8 -13  -7   -0.00    3.13
   8  13  -7    1.46    3.06
  -8  13   8   -0.00    3.94
   8 -13  -8   -0.00    2.97
   8  13  -8   -0.00    2.03
  -8  13   9   10.83    6.08
   8 -13  -9    8.52    4.65
   8  13  -9    2.77    4.29
  -8  13  10    5.59    4.69
   8 -13 -10   13.17    6.35
  -8  13  11    6.37    4.48
   8 -13 -11    5.40    4.25
   8  13 -11    5.19    4.48
  -8  13  12    1.71    2.63
   8 -13 -12   -0.00    3.78
   8  13 -12   -0.00    3.44
  -8  13  13   -0.00    3.04
   8 -13 -13   -0.00    2.67
   8  13 -13    0.32    2.36
   8 -13 -14   -0.00    3.40
   8  13 -14    0.28    2.33
   8 -13 -15    0.05    2.17
   8  13 -15    8.13    5.41
   8 -13 -16   -0.00    2.71
   8  13 -16   -0.00    3.53
   8 -13 -17   -0.00    2.89
   8 -13 -18   -0.00    1.49
   8 -13 -19    2.24    3.44
   8 -13 -20   -0.00    1.80
  -8  14   1    8.88    6.22
   8 -14  -1    0.00    3.43
   8  14  -1    4.66    4.09
  -8  14   2    6.08    5.39
   8 -14  -2    0.00    3.60
   8  14  -2    9.86    5.62
  -8  14   3   -0.00    3.26
   8 -14  -3    3.00    3.78
   8  14  -3   -0.00    2.99
  -8  14   4    7.29    5.53
   8 -14  -4   -0.00    3.27
   8  14  -4   -0.00    2.56
  -8  14   5    0.72    3.45
   8 -14  -5    0.00    4.00
   8  14  -5   -0.00    2.72
  -8  14   6    1.09    3.80
   8 -14  -6    0.36    2.60
   8  14  -6    1.38    2.79
  -8  14   7   21.18    7.97
   8 -14  -7    2.71    4.11
   8  14  -7    1.30    3.54
  -8  14   8   12.89    6.42
   8 -14  -8   -0.00    3.99
   8  14  -8    5.54    4.83
  -8  14   9   11.92    6.25
   8 -14  -9    4.53    4.23
   8  14  -9    2.68    3.65
  -8  14  10    3.05    4.15
   8 -14 -10   -0.00    3.66
   8  14 -10   -0.00    3.23
  -8  14  11    2.37    4.22
   8 -14 -11   -0.00    3.70
   8  14 -11    0.79    3.94
  -8  14  12    2.18    2.87
   8 -14 -12   -0.00    3.30
   8  14 -12    0.00    4.42
   8 -14 -13   -0.00    3.30
   8  14 -13    0.68    2.71
   8 -14 -14    3.09    4.30
   8  14 -14   -0.00    2.46
   8 -14 -15   -0.00    2.40
   8  14 -15    1.21    3.58
   8 -14 -16    0.00    3.05
   8  14 -16   -0.00    3.72
   8 -14 -17    2.51    3.93
  -8  15   1   -0.00    2.48
   8 -15  -1    2.34    3.49
   8  15  -1    3.27    4.93
  -8  15   2    1.95    4.07
   8 -15  -2    4.71    4.67
   8  15  -2    1.74    3.18
  -8  15   3   -0.00    3.88
   8 -15  -3   -0.00    3.64
   8  15  -3    2.19    2.55
  -8  15   4    0.57    3.47
   8 -15  -4   -0.00    2.92
   8  15  -4    1.33    4.00
  -8  15   5    0.78    2.83
   8 -15  -5    0.66    2.76
   8  15  -5    4.57    4.95
  -8  15   6   -0.00    3.44
   8 -15  -6    2.47    3.38
   8  15  -6    1.99    4.16
  -8  15   7    3.03    4.56
   8 -15  -7   -0.00    3.82
   8  15  -7   -0.00    3.48
  -8  15   8    0.67    3.45
   8 -15  -8   -0.00    2.99
   8  15  -8    1.29    2.85
  -8  15   9   -0.00    3.69
   8 -15  -9    6.75    5.14
   8  15  -9    0.00    2.54
  -8  15  10   -0.00    2.73
   8 -15 -10    1.40    3.20
   8  15 -10    2.79    3.18
  -8  15  11    0.00    3.44
   8 -15 -11    0.80    2.52
   8  15 -11    4.21    4.30
  -8  15  12    0.94    4.13
   8 -15 -12    1.31    3.56
   8  15 -12    6.83    4.85
   8 -15 -13    4.40    3.87
   8  15 -13    2.06    4.62
   8  15 -14    2.74    3.67
   8  15 -15    0.05    3.06
   8  15 -16   -0.00    3.29
  -8  16   1    9.30    5.82
   8 -16  -1   -0.00    2.20
  -8  16   2    1.49    4.22
   8 -16  -2   -0.00    3.40
  -8  16   3    1.57    5.04
   8 -16  -3    3.69    4.50
   8  16  -3   -0.00    1.51
  -8  16   4   -0.00    3.92
   8 -16  -4    1.26    3.45
   8  16  -4    2.04    4.16
  -8  16   5   -0.00    3.34
   8 -16  -5    0.19    3.47
   8  16  -5   -0.00    3.71
  -8  16   6   -0.00    2.77
   8 -16  -6    1.97    4.18
   8  16  -6    3.87    4.18
  -8  16   7    3.17    4.59
   8 -16  -7   -0.00    3.75
   8  16  -7    3.62    5.19
  -8  16   8    1.30    3.12
   8 -16  -8   -0.00    3.23
   8  16  -8    1.94    4.30
  -8  16   9    6.35    5.35
   8 -16  -9   -0.00    3.65
   8  16  -9    1.94    3.93
  -8  16  10    2.01    4.60
   8  16 -10    0.01    2.40
  -8  16  11    2.21    4.45
   8  16 -11    0.06    3.98
   8  16 -12   -0.00    3.24
   8  16 -13   -0.00    3.13
   8  16 -14    0.65    3.04
   8  16 -15   -0.00    2.94
   8 -17  -2    0.36    2.84
   8 -17  -3   -0.00    2.52
   8 -17  -4    3.19    4.05
   8 -17  -5   -0.00    4.13
  -7   0   1  794.35   66.95
  -7   0   1  725.54   62.81
   7   0  -1  636.90   62.61
   7   0  -1  721.31   65.62
   7   0  -1  653.19   63.18
  -7   0   2   -0.00    1.56
  -7   0   2   -0.00    1.52
   7   0  -2   -0.00    2.05
   7   0  -2    0.00    2.16
   7   0  -2    0.17    1.47
  -7   0   3    9.15    4.00
   7   0  -3    5.35    2.78
   7   0  -3    6.65    4.01
   7   0  -3    2.91    2.11
   7   0  -4   -0.00    1.08
   7   0  -4   -0.00    1.93
   7   0  -4    0.91    1.81
   7   0  -5   36.54    6.81
   7   0  -5   40.79    8.28
   7   0  -5   35.66    6.94
  -7   0   6    0.86    1.43
   7   0  -6    0.96    1.57
   7   0  -6    0.00    1.43
   7   0  -6    0.44    1.27
  -7   0   7  254.26   26.29
   7   0  -7  218.85   24.32
   7   0  -7  300.96   27.84
   7   0  -7  234.48   24.96
  -7   0   8    0.46    1.44
   7   0  -8   -0.00    1.47
   7   0  -8    1.99    2.08
   7   0  -8   -0.00    1.39
  -7   0   9    9.14    3.25
   7   0  -9   16.19    3.89
   7   0  -9    5.53    3.13
   7   0  -9    5.40    2.56
  -7   0  10   -0.00    1.43
   7   0 -10   -0.00    1.36
   7   0 -10   -0.00    1.58
   7   0 -10    0.03    1.15
  -7   0  11  303.24   26.38
   7   0 -11  277.47   26.41
   7   0 -11  287.27   28.02
   7   0 -11  225.43   25.84
  -7   0  12    0.87    1.17
   7   0 -12    0.14    0.95
   7   0 -12   -0.00    1.68
   7   0 -12    1.72    1.64
  -7   0  13   95.22    9.05
   7   0 -13   72.21    9.87
   7   0 -13   93.58   11.56
   7   0 -13   69.42    9.92
   7   0 -14    0.47    1.01
   7   0 -14    0.63    1.40
   7   0 -14    0.41    1.25
   7   0 -15    3.74    1.89
   7   0 -15    4.10    2.38
   7   0 -15   10.95    2.96
   7   0 -16   -0.00    0.83
   7   0 -16    0.67    1.41
   7   0 -17  378.21   33.66
  -7   1   1    3.57    3.11
  -7   1   1   -0.00    2.13
  -7   1   1    0.83    2.25
   7  -1  -1    0.00    2.02
   7  -1  -1    2.65    2.29
   7   1  -1    1.25    2.04
   7   1  -1    2.83    3.32
   7   1  -1   -0.00    1.89
  -7  -1   1    1.69    2.78
  -7  -1   1    1.59    2.02
  -7   1   2   46.82    9.76
  -7   1   2   33.07    7.71
   7  -1  -2   41.88    8.28
   7  -1  -2   21.62    5.82
   7   1  -2   50.24    7.92
   7   1  -2   33.97    8.05
   7   1  -2   30.55    6.83
  -7  -1   2   27.43    7.50
  -7   1   3  234.43   27.88
  -7   1   3  271.82   27.51
   7  -1  -3  236.82   26.20
   7  -1  -3  237.73   25.05
   7   1  -3  261.40   25.19
   7   1  -3  262.34   27.77
   7   1  -3  190.70   24.13
  -7  -1   3  199.14   25.63
  -7   1   4    2.46    2.97
   7  -1  -4   -0.00    1.87
   7  -1  -4    1.94    1.78
   7   1  -4   -0.00    1.24
   7   1  -4    0.13    2.28
   7   1  -4    2.44    2.30
  -7  -1   4    2.26    2.87
  -7   1   5   72.54   12.93
   7  -1  -5   80.82   12.15
   7  -1  -5   72.37   10.88
   7   1  -5   92.06   11.60
   7   1  -5   86.42   13.12
   7   1  -5   74.94   11.09
  -7   1   6   -0.00    1.79
  -7   1   6    2.17    2.01
   7  -1  -6   -0.00    2.13
   7  -1  -6   -0.00    1.47
   7   1  -6    3.03    2.02
   7   1  -6    4.52    3.02
   7   1  -6    0.00    2.28
   7   1  -6   -0.00    0.85
  -7  -1   6   -0.00    1.67
  -7   1   7   39.04    8.40
  -7   1   7   30.92    6.72
   7  -1  -7   30.73    6.02
   7  -1  -7   26.88    6.34
   7  -1  -7   22.91    5.44
   7   1  -7   34.78    6.38
   7   1  -7   48.23    8.64
   7   1  -7   39.95    6.91
  -7  -1   7   27.62    6.28
  -7   1   8   16.12    4.44
   7  -1  -8   11.29    3.50
   7  -1  -8   23.43    5.44
   7  -1  -8    5.70    3.00
   7   1  -8   12.66    3.85
   7   1  -8    7.71    3.91
   7   1  -8   13.58    3.90
  -7  -1   8   14.88    4.39
  -7   1   9  260.58   26.43
   7  -1  -9  247.62   25.63
   7  -1  -9  259.81   26.99
   7  -1  -9  309.39   26.96
   7   1  -9  274.67   26.20
   7   1  -9  257.43   27.85
   7   1  -9  241.86   27.53
   7   1  -9  251.84   26.29
  -7  -1   9  233.46   25.81
  -7   1  10   22.94    4.75
   7  -1 -10   17.91    4.23
   7  -1 -10   20.50    5.06
   7  -1 -10   13.29    3.97
   7   1 -10   30.47    5.44
   7   1 -10   12.31    4.73
   7   1 -10   15.33    4.94
   7   1 -10   23.33    4.96
  -7  -1  10   21.20    4.74
  -7   1  11   60.73    8.36
   7  -1 -11   49.51    8.02
   7  -1 -11   64.07    9.57
   7  -1 -11   63.21    8.96
   7   1 -11   58.70    8.58
   7   1 -11   92.74   11.66
   7   1 -11   80.47   11.13
   7   1 -11   48.01    8.28
  -7  -1  11   81.25    9.35
  -7   1  12   -0.00    0.82
   7  -1 -12   -0.00    1.09
   7  -1 -12    1.11    2.04
   7  -1 -12    0.65    1.05
   7   1 -12   -0.00    1.00
   7   1 -12    0.95    1.97
   7   1 -12    2.28    2.05
  -7  -1  12    0.00    1.17
  -7   1  13  140.74   13.88
   7  -1 -13  157.94   15.68
   7  -1 -13  155.31   16.59
   7  -1 -13  132.78   15.55
   7   1 -13  165.75   16.15
   7   1 -13  174.68   18.01
   7   1 -13  127.09   16.84
  -7  -1  13  132.53   14.20
   7  -1 -14    1.74    1.47
   7  -1 -14    1.82    1.94
   7  -1 -14    2.73    1.90
   7   1 -14    3.84    2.07
   7   1 -14    3.07    2.50
   7   1 -14   10.90    3.80
  -7  -1  14    5.59    1.37
  -7  -1  14    4.78    1.17
   7  -1 -15   96.82   10.96
   7  -1 -15  101.02   11.67
   7  -1 -15  104.54   11.64
   7   1 -15   89.24   10.99
   7   1 -15   99.46   12.45
   7   1 -15   95.38   12.80
   7  -1 -16   21.06    3.89
   7  -1 -16   21.18    4.28
   7   1 -16   23.78    4.28
   7   1 -16   19.50    4.49
   7   1 -16   22.59    5.19
   7  -1 -17   15.57    3.17
   7   1 -17   14.75    3.31
   7   1 -17   21.40    4.90
   7   1 -18    0.66    1.10
   7   1 -18    0.00    1.01
   7   1 -19  127.24   14.84
   7   1 -20    4.59    2.43
   7   1 -21   52.52    7.87
   7  -1 -22   -0.00    0.84
   7   1 -22    0.23    1.41
   7  -1 -23   25.65    3.87
   7  -1 -24   12.69    2.41
   7  -1 -25   37.35    4.64
   7  -1 -26    0.00    0.69
   7  -1 -27    0.63    0.61
  -7   2   1   13.05    6.25
   7  -2  -1   42.44    8.38
   7  -2  -1   43.89    7.99
   7   2  -1   24.72    6.06
   7   2  -1   46.70    9.54
   7   2  -1   26.01    7.17
  -7  -2   1   27.86    7.46
  -7   2   2   34.52    8.66
   7  -2  -2   54.01    9.30
   7  -2  -2   37.85    7.46
   7   2  -2   31.97    6.76
   7   2  -2   29.73    7.81
   7   2  -2   51.60    9.63
  -7  -2   2   23.05    6.99
  -7   2   3    4.57    4.41
   7  -2  -3    5.04    3.11
   7  -2  -3    7.43    3.45
   7   2  -3    5.13    2.84
   7   2  -3    4.00    3.05
   7   2  -3    4.00    3.06
  -7  -2   3    1.08    2.50
  -7   2   4    4.33    3.67
   7  -2  -4    1.23    2.05
   7  -2  -4    0.00    1.81
   7   2  -4    8.05    3.30
   7   2  -4    0.69    2.40
   7   2  -4    1.61    2.60
  -7  -2   4    2.43    2.82
  -7   2   5  218.70   26.59
   7  -2  -5  197.22   24.45
   7  -2  -5  254.30   25.13
   7   2  -5  248.59   24.70
   7   2  -5  197.92   25.96
   7   2  -5  248.64   26.90
  -7  -2   5  239.71   24.14
  -7   2   6   30.84    7.32
  -7   2   6    6.60    3.65
   7  -2  -6   11.34    4.02
   7  -2  -6    7.79    3.32
   7   2  -6   11.40    3.83
   7   2  -6    7.14    4.18
   7   2  -6   17.37    5.57
  -7  -2   6   14.51    3.88
  -7   2   7  177.45   24.81
  -7   2   7  214.00   24.45
   7  -2  -7  277.49   25.86
   7  -2  -7  232.66   24.18
   7   2  -7  213.14   23.57
   7   2  -7  249.58   27.16
   7   2  -7  208.00   25.41
  -7  -2   7  263.14   24.28
  -7  -2   7  222.30   24.65
  -7   2   8    4.02    3.07
  -7   2   8    4.04    2.62
   7  -2  -8   13.63    4.47
   7  -2  -8    8.71    3.33
   7   2  -8    3.39    2.19
   7   2  -8    7.92    4.05
  -7  -2   8    6.33    2.74
  -7  -2   8    8.33    3.63
  -7   2   9   36.88    8.66
  -7   2   9   56.08    8.73
   7  -2  -9   54.36    9.05
   7  -2  -9   54.63    8.55
   7   2  -9   62.39    8.83
   7   2  -9   53.09    9.98
  -7  -2   9   57.32    8.86
  -7   2  10    8.97    4.14
  -7   2  10    9.24    3.39
   7  -2 -10   10.91    3.64
   7  -2 -10    8.74    3.09
   7   2 -10   15.34    3.87
   7   2 -10   23.65    6.12
   7   2 -10   10.22    4.30
  -7  -2  10    6.64    2.98
  -7   2  11  119.86   16.15
  -7   2  11  119.13   13.85
   7  -2 -11  126.38   14.69
   7  -2 -11  126.63   14.44
   7   2 -11  102.16   13.63
   7   2 -11  113.83   15.85
   7   2 -11  139.98   16.75
  -7  -2  11  123.61   14.10
  -7   2  12   37.22    7.63
  -7   2  12   29.85    5.34
   7  -2 -12   34.07    6.25
   7  -2 -12   29.98    5.80
   7   2 -12   37.85    6.36
   7   2 -12   42.69    8.06
   7   2 -12   36.27    7.51
  -7  -2  12   37.28    6.09
  -7   2  13   63.21    9.96
  -7   2  13   47.85    6.46
   7  -2 -13   58.44    8.18
   7  -2 -13   38.08    7.06
   7   2 -13   54.56    7.92
   7   2 -13   63.09    9.86
   7   2 -13   58.47    9.62
  -7  -2  13   55.43    7.23
  -7   2  14   -0.00    1.50
  -7   2  14    2.46    0.96
  -7   2  14    1.38    0.76
   7  -2 -14    2.15    1.98
   7   2 -14    3.49    1.96
   7   2 -14   -0.00    1.63
   7   2 -14    2.00    2.18
  -7  -2  14    4.36    1.65
   7  -2 -15   19.74    4.00
   7  -2 -15   20.65    4.26
   7   2 -15   32.38    5.27
   7   2 -15   23.53    5.57
   7   2 -15   16.90    4.95
  -7  -2  15   18.50    2.76
   7  -2 -16   68.54    8.45
   7  -2 -16   76.70    8.98
   7   2 -16   59.79    8.57
   7   2 -16   67.46   10.16
   7   2 -16   76.61   10.97
   7  -2 -17   63.57    7.77
   7   2 -17   64.31    8.40
   7   2 -17   63.25    9.86
   7   2 -18   27.23    5.03
   7   2 -18   46.46    7.56
   7   2 -19    0.52    1.52
   7  -2 -21   51.45    6.84
   7  -2 -22    9.35    2.47
   7  -2 -23   28.61    4.44
   7  -2 -24    1.96    1.14
   7  -2 -25   12.21    2.55
   7  -2 -26   -0.00    0.91
   7  -2 -27   12.05    2.30
   7  -2 -28    8.94    1.86
   7  -2 -29    4.17    1.19
   7  -2 -30    0.31    0.51
  -7   3   1    0.49    2.15
   7  -3  -1    1.87    2.64
   7  -3  -1    0.77    1.94
   7   3  -1    1.72    2.07
   7   3  -1    1.58    2.30
  -7  -3   1    0.10    1.43
  -7  -3   1   -0.00    2.49
  -7   3   2  130.31   18.91
   7  -3  -2  137.22   17.76
   7  -3  -2  127.83   17.06
   7   3  -2  178.06   18.46
   7   3  -2  134.77   18.79
  -7  -3   2  150.04   16.72
  -7  -3   2  112.17   17.65
  -7   3   3   42.57    9.26
   7  -3  -3   39.02    8.02
   7  -3  -3   45.21    8.38
   7   3  -3   60.96    9.17
   7   3  -3   33.14    8.31
  -7  -3   3   36.92    7.01
  -7  -3   3   30.35    7.79
  -7   3   4    1.28    2.84
   7  -3  -4    2.81    2.86
   7  -3  -4    2.12    1.98
   7   3  -4    2.56    2.45
   7   3  -4    7.90    4.35
  -7  -3   4    9.92    3.40
  -7  -3   4    8.01    4.00
  -7   3   5   60.20   11.33
   7  -3  -5   75.20   11.21
   7  -3  -5   61.83   10.08
   7   3  -5   64.14   10.16
   7   3  -5   67.82   11.89
  -7  -3   5   66.32    9.65
  -7  -3   5   66.30   11.16
  -7   3   6   15.84    5.30
   7  -3  -6   16.05    4.88
   7  -3  -6   10.58    3.96
   7   3  -6   11.87    4.06
   7   3  -6   23.70    6.47
  -7  -3   6   19.70    4.68
  -7   3   7   -0.00    1.69
   7  -3  -7    1.45    2.00
   7  -3  -7    4.45    2.72
   7   3  -7    3.55    2.53
   7   3  -7    2.04    1.96
  -7  -3   7    2.54    1.96
  -7  -3   7    2.79    2.62
  -7   3   8   -0.00    1.74
   7  -3  -8   -0.00    1.45
   7  -3  -8    0.18    1.35
   7   3  -8   -0.00    1.67
   7   3  -8    2.36    2.28
  -7  -3   8   -0.00    1.27
  -7  -3   8    1.83    2.23
  -7   3   9  186.33   23.62
   7  -3  -9  201.76   22.49
   7  -3  -9  198.88   22.38
   7   3  -9  213.30   22.60
  -7  -3   9  212.78   21.91
  -7  -3   9  258.18   24.21
  -7   3  10   65.55   11.19
  -7   3  10   63.87    9.84
   7  -3 -10   64.37    9.88
   7  -3 -10   64.79    9.89
   7   3 -10   71.13   10.18
  -7  -3  10   85.65   10.27
  -7  -3  10   70.47   10.30
  -7   3  11    7.61    3.79
  -7   3  11    5.73    2.81
   7  -3 -11    6.98    2.90
   7  -3 -11   11.98    3.89
   7   3 -11    6.85    2.99
   7   3 -11   11.04    4.28
  -7  -3  11   11.37    3.31
  -7  -3  11    4.36    2.65
  -7   3  12   -0.00    1.56
  -7   3  12    0.77    1.42
   7  -3 -12    0.16    1.16
   7   3 -12   -0.00    1.37
   7   3 -12    1.68    2.17
  -7  -3  12   -0.00    1.04
  -7  -3  12    0.56    1.47
  -7   3  13   69.78   11.07
  -7   3  13   78.65    9.20
   7  -3 -13   77.04    9.94
   7   3 -13   69.00    9.81
   7   3 -13   72.72   11.65
  -7  -3  13   54.20    8.74
  -7  -3  13   77.70    9.66
  -7   3  14   72.97   11.53
  -7   3  14   89.52    9.19
   7  -3 -14   99.47   11.10
   7   3 -14   70.57   10.28
   7   3 -14   87.16   12.76
  -7  -3  14   65.82    9.75
  -7  -3  14   80.41    9.82
  -7   3  15  121.33   15.70
  -7   3  15  120.01   11.00
  -7   3  15  125.12   11.00
   7  -3 -15  148.14   14.78
   7   3 -15  112.66   14.24
   7   3 -15  135.40   16.84
  -7  -3  15  157.81   14.91
  -7  -3  15  134.31   13.25
  -7   3  16   18.35    4.98
   7  -3 -16   22.91    4.39
   7   3 -16   13.18    3.73
   7   3 -16   11.36    4.27
  -7  -3  16   20.65    4.13
  -7  -3  16   14.58    2.62
  -7   3  17    0.00    1.92
   7   3 -17    2.60    2.11
   7   3 -17    2.01    2.50
   7  -3 -18   16.59    4.00
   7   3 -18   21.09    4.57
   7  -3 -19  171.38   17.93
   7  -3 -20   -0.00    0.92
   7  -3 -21    6.74    2.43
   7  -3 -22    0.50    1.09
   7  -3 -23   14.76    3.39
   7  -3 -24    3.96    1.82
   7  -3 -25   14.50    3.33
   7  -3 -26   -0.00    0.81
   7  -3 -27    0.26    0.91
   7  -3 -28   -0.00    0.80
   7  -3 -29    8.21    2.14
   7  -3 -30   -0.00    0.80
   7  -3 -31    8.84    2.13
   7  -3 -32    0.25    0.71
  -7   4   1   54.33   11.18
   7  -4  -1   53.20    9.78
   7   4  -1   50.40    9.38
   7   4  -1   57.69   11.36
  -7  -4   1   55.70   11.12
  -7   4   2  110.14   15.87
   7  -4  -2  103.20   13.83
   7  -4  -2   76.70   12.51
   7   4  -2  107.97   13.72
   7   4  -2   92.93   15.00
  -7  -4   2   56.68   12.28
  -7   4   3   15.79    5.92
   7  -4  -3   10.01    4.25
   7  -4  -3    7.42    3.55
   7   4  -3    9.50    3.96
   7   4  -3   10.08    4.74
  -7  -4   3   14.62    4.22
  -7  -4   3   20.30    6.07
  -7   4   4   25.79    7.37
   7  -4  -4   40.55    7.63
   7  -4  -4   27.57    6.43
   7   4  -4   17.28    5.29
   7   4  -4   26.42    7.32
  -7  -4   4   43.15    7.10
  -7  -4   4   12.20    4.96
  -7   4   5   76.21   12.67
   7  -4  -5   70.64   10.79
   7  -4  -5   62.70   10.46
   7   4  -5   57.33    9.95
   7   4  -5   68.10   12.27
  -7  -4   5   59.62    9.47
  -7  -4   5   67.61   11.61
  -7   4   6   60.50   10.89
   7  -4  -6   45.68    8.76
   7  -4  -6   72.79   10.56
   7   4  -6   48.30    8.78
   7   4  -6   39.45    9.63
  -7  -4   6   53.99    8.56
  -7  -4   6   52.33    9.74
  -7   4   7   50.27    9.61
   7  -4  -7   42.00    7.78
   7  -4  -7   29.35    6.91
   7   4  -7   29.48    6.72
   7   4  -7   43.53    9.44
  -7  -4   7   47.40    7.67
  -7   4   8   46.52    9.15
   7  -4  -8   44.74    7.76
   7  -4  -8   27.85    6.83
   7   4  -8   53.71    8.48
   7   4  -8   45.07    9.30
  -7  -4   8   34.04    6.71
  -7  -4   8   31.04    7.48
  -7   4   9   31.75    7.29
   7  -4  -9   35.05    6.49
   7   4  -9   24.13    5.63
   7   4  -9   32.66    7.80
  -7  -4   9   26.41    5.57
  -7  -4   9   11.38    4.66
  -7   4  10   -0.00    1.80
   7  -4 -10   -0.00    1.37
   7   4 -10   -0.00    1.57
  -7  -4  10   -0.00    1.89
  -7  -4  10    0.53    1.78
  -7   4  11  117.09   15.51
   7  -4 -11  103.20   13.40
   7   4 -11  101.18   13.60
  -7  -4  11  126.44   13.93
  -7  -4  11   92.57   13.42
  -7   4  12  115.27   15.63
   7  -4 -12  116.37   14.10
   7   4 -12  130.54   14.92
   7   4 -12   85.46   14.74
  -7  -4  12  134.64   14.41
  -7  -4  12  101.14   13.89
  -7   4  13   76.38   12.87
  -7   4  13   95.78   11.95
   7  -4 -13   99.71   12.53
   7   4 -13  108.54   13.32
   7   4 -13   83.75   13.89
  -7  -4  13  120.90   13.12
  -7  -4  13  102.89   12.74
  -7   4  14   26.99    6.47
  -7   4  14   24.54    4.60
   7  -4 -14   27.62    5.53
   7   4 -14   24.99    5.58
   7   4 -14   14.57    5.37
  -7  -4  14   30.52    5.72
  -7   4  15   28.20    6.73
  -7   4  15   49.15    5.66
   7  -4 -15   42.42    6.69
   7  -4 -15   15.57    5.10
   7   4 -15   29.18    6.25
  -7  -4  15   46.49    6.88
  -7   4  16   34.52    6.95
  -7   4  16   27.67    3.38
   7  -4 -16   30.98    6.04
   7   4 -16   28.56    5.94
   7  -4 -17  101.33   13.11
   7   4 -17  111.93   13.56
   7  -4 -18   18.80    4.46
   7   4 -18   16.18    4.42
  -7  -4  18   15.17    2.35
   7  -4 -19    6.58    2.82
   7  -4 -20   23.69    5.14
   7  -4 -21   30.81    5.71
   7  -4 -22   22.13    4.68
   7  -4 -23    4.53    2.19
   7  -4 -24    3.60    2.00
   7  -4 -25    3.06    1.98
   7  -4 -26    6.97    2.52
   7  -4 -27   12.36    3.22
   7  -4 -28    2.91    1.87
   7  -4 -29    0.88    1.34
   7  -4 -30    0.88    1.12
   7  -4 -31    4.22    1.79
   7  -4 -32    0.61    1.05
   7  -4 -33    8.00    2.30
   7  -4 -34    0.43    1.01
  -7   5   1   -0.00    2.03
   7  -5  -1    4.55    3.20
   7   5  -1    2.47    2.48
   7   5  -1    0.35    2.73
  -7  -5   1    1.85    3.16
  -7   5   2    2.83    3.04
   7  -5  -2    0.52    1.34
   7   5  -2   -0.00    1.70
   7   5  -2   -0.00    2.63
  -7  -5   2   -0.00    2.47
  -7   5   3   48.69   10.21
   7  -5  -3   43.13    8.79
   7   5  -3   36.35    7.75
   7   5  -3   34.20    9.06
  -7  -5   3   25.99    7.68
  -7   5   4  121.83   16.75
   7  -5  -4   96.80   14.39
   7   5  -4   82.66   13.37
   7   5  -4  118.97   17.14
  -7  -5   4   95.83   15.29
  -7   5   5   47.64    9.70
   7  -5  -5   44.55    8.17
   7  -5  -5   16.26    5.68
   7   5  -5   26.11    6.75
   7   5  -5   48.04   10.20
  -7  -5   5   40.68    8.89
  -7   5   6    1.93    2.68
   7  -5  -6   -0.00    1.64
   7   5  -6    2.10    2.50
   7   5  -6    3.02    3.27
  -7  -5   6    1.92    2.25
  -7  -5   6   -0.00    1.41
  -7   5   7   16.87    5.57
   7  -5  -7   12.59    4.26
   7   5  -7   14.23    4.74
   7   5  -7   17.74    6.27
  -7  -5   7   12.99    4.12
  -7   5   8   58.48   11.81
   7  -5  -8   90.48   12.25
   7   5  -8   93.82   12.71
   7   5  -8   70.11   13.06
  -7  -5   8   88.98   11.82
  -7   5   9  101.24   15.11
   7  -5  -9   90.78   13.19
   7   5  -9  111.54   14.39
   7   5  -9  102.11   15.78
  -7  -5   9   97.83   13.17
  -7  -5   9  112.41   15.19
  -7   5  10   38.38    8.63
   7  -5 -10   37.72    7.10
   7   5 -10   22.92    6.16
   7   5 -10   17.95    6.66
  -7  -5  10   46.96    7.59
  -7  -5  10   38.06    8.00
  -7   5  11   65.78   11.54
   7  -5 -11   67.27   10.03
   7   5 -11   67.23   10.43
  -7  -5  11   57.42    9.36
  -7   5  12    0.00    1.69
   7  -5 -12    2.20    2.36
   7  -5 -12    0.00    1.44
   7   5 -12    1.62    1.75
  -7  -5  12    0.06    1.54
  -7   5  13   33.18    7.58
   7  -5 -13   31.68    6.46
   7  -5 -13   34.91    7.10
   7   5 -13   24.72    6.13
  -7  -5  13   44.89    7.34
  -7   5  14   41.33    8.74
   7  -5 -14   43.27    7.59
   7  -5 -14   52.98    8.72
   7   5 -14   40.99    7.96
  -7  -5  14   51.61    8.14
  -7   5  15  137.19   17.62
   7  -5 -15  143.85   16.15
   7  -5 -15  114.29   15.94
   7   5 -15  136.35   16.81
  -7  -5  15  155.34   16.59
  -7   5  16    0.57    2.40
   7  -5 -16    2.08    2.15
   7   5 -16   -0.00    1.89
   7  -5 -17    0.16    1.48
   7   5 -17    1.26    1.73
   7  -5 -18    6.90    3.00
   7   5 -18    0.00    1.47
   7  -5 -19   28.76    6.02
   7  -5 -20   22.28    5.33
   7  -5 -21    1.64    1.55
   7  -5 -22    0.53    1.26
   7  -5 -23    3.18    1.96
   7  -5 -24    5.36    2.38
   7  -5 -25    2.72    1.95
   7  -5 -26    1.96    1.82
   7  -5 -27   -0.00    1.11
   7  -5 -28   -0.00    1.37
   7  -5 -29    6.32    2.48
   7  -5 -30    5.08    2.54
   7  -5 -31   -0.00    1.49
   7  -5 -32    1.50    1.49
   7  -5 -33    0.40    1.48
   7  -5 -34    8.41    2.86
   7  -5 -35    2.27    1.68
  -7   6   1   77.16   13.56
   7  -6  -1   57.60   11.15
   7   6  -1   53.03   10.51
   7   6  -1   67.80   13.15
  -7  -6   1   74.15   13.29
  -7   6   2   35.90    9.76
   7  -6  -2   43.45    9.45
   7   6  -2   43.26    9.01
   7   6  -2   69.86   12.68
  -7  -6   2   60.44   11.68
  -7   6   3   26.29    7.80
   7   6  -3   21.43    6.22
   7   6  -3   19.25    7.05
  -7  -6   3   32.73    8.37
  -7   6   4    7.99    4.86
   7   6  -4    4.59    2.84
   7   6  -4   10.90    5.22
  -7  -6   4    3.86    3.76
  -7   6   5   -0.00    2.36
   7   6  -5   -0.00    1.94
   7   6  -5    2.47    2.95
  -7  -6   5    0.00    2.96
  -7   6   6   71.44   12.98
   7   6  -6   73.85   12.00
   7   6  -6   68.28   13.44
  -7  -6   6   89.51   14.11
  -7   6   7  129.45   18.44
   7   6  -7  117.09   16.44
   7   6  -7  136.16   19.44
  -7  -6   7  131.46   18.34
  -7   6   8   43.95    9.75
   7  -6  -8   56.42    9.32
   7   6  -8   51.23    9.32
   7   6  -8   35.94    9.58
  -7   6   9   -0.00    1.61
   7  -6  -9   -0.00    1.78
   7  -6  -9    0.00    2.32
   7   6  -9    2.34    2.36
  -7   6  10   60.43   11.44
   7  -6 -10   61.42    9.99
   7  -6 -10   74.14   11.52
   7   6 -10   59.21   10.41
  -7   6  11   94.36   14.31
   7  -6 -11  110.55   13.38
   7  -6 -11   75.97   12.42
   7   6 -11   71.48   12.20
  -7   6  12    8.33    4.62
   7  -6 -12    8.45    3.76
   7  -6 -12    8.17    3.53
   7   6 -12    7.91    3.97
  -7  -6  12   16.81    4.71
  -7   6  13   12.63    4.80
   7  -6 -13   10.26    4.03
   7  -6 -13   11.16    4.03
   7   6 -13    3.09    3.03
  -7  -6  13   12.04    4.01
  -7   6  14    6.76    3.68
   7  -6 -14   18.51    4.75
   7  -6 -14    2.61    3.09
   7   6 -14    5.05    3.16
  -7  -6  14   13.92    4.23
  -7   6  15    1.36    2.76
   7  -6 -15    0.03    2.01
   7   6 -15    3.57    2.68
  -7  -6  15    2.11    2.26
  -7   6  16   54.13    9.64
   7  -6 -16   40.03    7.92
   7   6 -16   30.09    7.30
   7  -6 -17   38.69    7.75
   7   6 -17   38.30    7.88
   7  -6 -18   38.07    7.89
   7   6 -18   62.20    9.82
   7  -6 -19    1.01    1.69
   7  -6 -20    2.22    2.29
   7  -6 -21    2.71    2.42
   7  -6 -22   23.99    5.71
   7  -6 -23    5.96    3.06
   7  -6 -24    6.22    3.07
   7  -6 -25    0.06    1.51
   7  -6 -26   12.21    3.91
   7  -6 -27    4.37    2.47
   7  -6 -28    6.91    3.04
   7  -6 -29    0.82    1.55
   7  -6 -30    1.30    1.73
   7  -6 -31    3.34    2.58
   7  -6 -32    5.72    2.78
   7  -6 -33   -0.00    1.34
   7  -6 -34    0.00    1.30
   7  -6 -35    0.09    1.10
   7  -6 -36    0.52    1.35
   7  -6 -37    0.17    1.29
   7   7  -1   -0.00    2.28
  -7  -7   1   -0.00    2.21
   7   7  -2   31.46    8.70
  -7  -7   2   17.02    6.82
  -7   7   3   14.52    6.34
   7   7  -3    8.40    5.04
  -7  -7   3   13.58    6.06
  -7   7   4  188.58   24.79
   7   7  -4  205.54   26.23
  -7  -7   4  182.57   24.91
  -7   7   5   86.58   14.10
   7  -7  -5   44.51   10.34
   7   7  -5   64.41   13.24
  -7  -7   5   78.02   13.63
  -7   7   6   13.44    5.99
   7  -7  -6    6.85    4.02
   7   7  -6    9.88    4.50
  -7   7   7   49.03   10.81
   7  -7  -7   51.76   10.41
   7   7  -7   70.46   11.34
  -7   7   8   13.29    5.66
   7  -7  -8   11.52    4.92
   7   7  -8   13.01    4.74
  -7   7   9   17.62    6.22
   7  -7  -9   15.69    5.69
   7   7  -9   30.62    7.39
  -7   7  10   74.02   12.77
   7  -7 -10   61.77   11.46
   7   7 -10   67.49   11.50
  -7   7  11   24.98    7.23
   7  -7 -11   15.68    5.71
   7   7 -11   24.37    6.62
  -7   7  12    6.46    4.11
   7  -7 -12    0.56    1.75
   7   7 -12    5.17    3.05
  -7   7  13   27.15    7.10
   7  -7 -13   21.04    5.63
   7  -7 -13    7.87    4.57
   7   7 -13   13.61    5.11
  -7   7  14  112.88   16.45
   7  -7 -14  102.51   15.20
   7   7 -14  124.69   16.34
  -7   7  15   -0.00    2.59
   7  -7 -15   -0.00    2.34
   7   7 -15   -0.00    2.55
  -7   7  16    2.39    2.77
   7  -7 -16    0.34    2.02
   7   7 -16    2.55    2.39
   7  -7 -17   -0.00    1.66
   7   7 -17    4.23    3.12
   7  -7 -18    1.59    2.04
   7   7 -18    7.10    3.52
   7  -7 -19    0.56    2.12
   7  -7 -20   16.64    5.22
   7  -7 -21    1.47    2.34
   7  -7 -22    0.99    1.74
   7  -7 -23   -0.00    1.46
   7  -7 -24   16.29    4.86
   7  -7 -25    0.56    1.80
   7  -7 -26    3.28    2.39
   7  -7 -27    1.00    1.99
   7  -7 -28    5.20    2.86
   7  -7 -29    4.13    2.65
   7  -7 -30    7.94    3.54
   7  -7 -31    2.52    2.00
   7  -7 -32   -0.00    1.43
   7  -7 -33   -0.00    1.71
   7  -7 -34    1.15    1.66
   7  -7 -35   -0.00    1.36
   7  -7 -36    1.15    1.69
   7  -7 -37    0.65    1.65
  -7   8   1   40.90   10.53
   7   8  -1   46.05    9.60
   7   8  -1   23.92    8.44
  -7  -8   1   30.74    9.26
   7  -8  -2   38.92   10.33
   7   8  -2   87.53   12.96
  -7  -8   2   36.22   10.45
   7  -8  -3    5.65    4.00
   7   8  -3    4.27    3.43
   7  -8  -4   22.75    6.78
   7  -8  -5    6.01    3.82
   7  -8  -6   23.97    7.05
   7  -8  -7    1.58    2.02
  -7   8   8   41.31    9.36
   7  -8  -8   21.22    6.82
  -7   8   9    1.25    3.40
   7  -8  -9    1.27    2.49
  -7   8  10   13.73    5.47
   7  -8 -10    7.55    4.83
  -7   8  11    3.07    3.24
   7  -8 -11    2.39    2.94
  -7   8  12   98.08   15.50
   7  -8 -12   91.62   14.67
  -7   8  13   -0.00    2.54
   7  -8 -13   -0.00    1.91
  -7   8  14    4.57    4.03
   7  -8 -14    4.58    3.29
   7   8 -14    3.95    3.36
  -7   8  15    2.38    3.00
   7  -8 -15    1.58    2.88
   7   8 -15    6.30    3.81
  -7   8  16   59.09   10.84
   7  -8 -16   35.54    8.62
   7   8 -16   57.21   10.63
   7  -8 -17    0.00    1.91
   7   8 -17    0.88    2.35
   7  -8 -18    1.81    3.06
   7   8 -18    5.48    3.68
   7  -8 -19   -0.00    1.65
   7  -8 -20    2.96    3.14
   7  -8 -21   -0.00    1.46
   7  -8 -22   12.39    4.59
   7  -8 -23   -0.00    2.54
   7  -8 -24    0.62    2.25
   7  -8 -25   -0.00    1.80
   7  -8 -26    3.86    2.92
   7  -8 -27    5.12    2.97
   7  -8 -28    3.35    2.64
   7  -8 -29   -0.00    1.71
   7  -8 -30    1.88    2.15
   7  -8 -31   -0.00    2.10
   7  -8 -32   -0.00    1.89
   7  -8 -33   -0.00    1.73
   7  -8 -34   -0.00    1.50
   7  -8 -35   -0.00    1.53
  -7   9   1    3.72    4.10
   7  -9  -1    2.91    2.97
   7   9  -1   -0.00    2.99
  -7   9   2   20.06    7.40
   7  -9  -2   13.52    5.69
   7   9  -2   17.93    6.46
  -7   9   3    0.00    2.82
   7  -9  -3    0.25    3.13
   7   9  -3    5.83    3.68
  -7   9   4   27.47    8.12
   7  -9  -4   15.22    6.40
   7   9  -4   50.58   10.22
  -7   9   5    2.14    3.85
   7  -9  -5   -0.00    2.25
   7   9  -5   10.06    4.78
  -7   9   6   15.32    5.72
   7  -9  -6   13.36    5.48
   7   9  -6    5.28    4.07
   7  -9  -7    7.78    4.12
   7   9  -7    8.08    4.20
   7  -9  -8   16.53    6.63
   7   9  -8   39.79    8.69
   7  -9  -9    1.42    2.24
   7   9  -9    0.57    2.47
   7  -9 -10   67.21   12.98
   7   9 -10   84.98   13.92
   7  -9 -11   -0.00    2.69
   7   9 -11   -0.00    2.88
   7  -9 -12    6.49    4.19
   7   9 -12    4.60    3.77
   7  -9 -13    5.56    3.48
   7   9 -13    2.45    2.98
   7  -9 -14   38.00    8.83
  -7   9  15   -0.00    1.99
   7  -9 -15    0.52    2.24
  -7   9  16    4.30    3.27
   7  -9 -16   10.30    4.66
   7  -9 -17   -0.00    2.44
   7  -9 -18   22.23    6.65
   7  -9 -19   -0.00    2.40
   7  -9 -20   12.59    4.97
   7  -9 -21    2.77    2.78
   7  -9 -22    1.16    2.17
   7  -9 -23   -0.00    2.24
   7  -9 -24   13.19    4.91
   7  -9 -25    0.00    2.24
   7  -9 -26   -0.00    2.26
   7  -9 -27    1.52    2.05
   7  -9 -28    3.95    2.90
   7  -9 -29    2.10    2.26
   7  -9 -30    0.27    2.11
   7  -9 -31   -0.00    1.57
   7  -9 -32    2.86    2.67
   7  -9 -33   -0.00    1.95
  -7  10   1    0.00    4.35
   7 -10  -1    1.30    3.84
   7  10  -1    7.04    4.40
  -7  10   2   31.69    9.38
   7 -10  -2   17.50    6.95
   7  10  -2   29.02    8.40
  -7  10   3   -0.00    2.63
   7 -10  -3    0.59    3.43
   7  10  -3   -0.00    2.13
  -7  10   4   -0.00    1.97
   7 -10  -4    2.71    3.08
   7  10  -4   -0.00    2.74
  -7  10   5   -0.00    3.39
   7 -10  -5    2.22    3.00
   7  10  -5   -0.00    3.26
  -7  10   6   63.07   13.16
   7 -10  -6   73.02   13.81
   7  10  -6   90.63   14.71
  -7  10   7   -0.00    3.09
   7 -10  -7    3.25    3.93
   7  10  -7   -0.00    2.46
  -7  10   8   -0.00    1.09
   7 -10  -8    5.16    3.90
   7  10  -8   -0.00    2.16
  -7  10   9    0.63    2.50
   7 -10  -9    5.44    4.23
   7  10  -9   -0.00    2.21
  -7  10  10    6.57    4.42
   7 -10 -10    7.42    4.25
   7  10 -10    1.44    3.62
  -7  10  11    3.02    3.52
   7 -10 -11    0.97    2.14
   7  10 -11   -0.00    2.99
  -7  10  12   38.20    9.14
   7 -10 -12    9.98    5.55
   7  10 -12   27.79    7.75
  -7  10  13    0.25    2.24
   7 -10 -13   -0.00    2.31
   7  10 -13    3.58    3.47
  -7  10  14    2.20    3.00
   7 -10 -14   -0.00    2.54
   7  10 -14    7.41    4.39
   7 -10 -15    1.91    2.78
   7  10 -15   -0.00    2.16
   7 -10 -16   24.15    7.10
   7  10 -16   26.89    7.83
   7 -10 -17   -0.00    1.82
   7  10 -17   -0.00    2.15
   7 -10 -18   23.60    7.37
   7  10 -18   17.58    6.80
   7 -10 -19    1.16    2.98
   7 -10 -20    0.61    2.51
   7 -10 -21   -0.00    1.33
   7 -10 -22   25.90    7.23
   7 -10 -23    0.00    2.48
   7 -10 -24    1.25    1.90
   7 -10 -25    0.68    2.58
   7 -10 -26    7.58    3.97
   7 -10 -27    2.52    2.90
   7 -10 -28   -0.00    2.56
   7 -10 -29    0.60    1.32
   7 -10 -30    1.57    2.36
  -7  11   1    8.76    5.15
   7 -11  -1   -0.00    2.51
   7  11  -1    3.01    2.77
  -7  11   2    5.98    4.67
   7 -11  -2    0.00    3.05
   7  11  -2    6.58    4.30
  -7  11   3    5.26    4.88
   7 -11  -3    0.92    2.77
   7  11  -3    5.81    3.99
  -7  11   4   26.36    8.57
   7 -11  -4   18.91    7.40
  -7  11   5    9.02    5.07
   7 -11  -5   12.97    5.74
   7  11  -5   13.89    6.20
  -7  11   6    2.53    3.09
   7 -11  -6    0.00    2.21
   7  11  -6    1.06    3.22
  -7  11   7   11.03    5.49
   7 -11  -7   11.56    5.18
   7  11  -7   14.97    5.86
  -7  11   8    4.79    4.21
   7 -11  -8    8.65    4.96
   7  11  -8   15.24    6.15
  -7  11   9    0.50    2.27
   7 -11  -9    5.49    4.57
   7  11  -9    1.27    2.59
  -7  11  10   14.19    6.24
   7 -11 -10   12.91    5.90
   7  11 -10   18.94    6.72
  -7  11  11    3.66    3.71
   7 -11 -11    1.47    2.67
   7  11 -11    1.57    3.08
  -7  11  12    3.31    3.56
   7 -11 -12   -0.00    2.41
   7  11 -12    0.00    3.05
  -7  11  13   -0.00    2.76
   7 -11 -13    3.40    3.68
   7  11 -13    0.13    2.69
  -7  11  14   11.48    5.74
   7 -11 -14   24.02    7.38
   7  11 -14   24.55    7.48
  -7  11  15   -0.00    2.70
   7 -11 -15    0.94    2.90
   7  11 -15    1.36    3.10
   7 -11 -16    2.90    3.62
   7  11 -16    5.28    4.34
   7 -11 -17    3.95    3.75
   7  11 -17   -0.00    2.81
   7 -11 -18    1.46    2.81
   7  11 -18    7.66    4.29
   7 -11 -19    0.00    3.88
   7 -11 -20    9.45    4.73
   7 -11 -21   -0.00    2.60
   7 -11 -22    1.64    2.79
   7 -11 -23    1.58    2.81
   7 -11 -24    5.60    3.93
   7 -11 -25    5.11    3.75
   7 -11 -26    1.40    2.74
   7 -11 -27    2.89    2.96
   7 -11 -28   -0.00    2.01
  -7  12   1    4.72    4.26
   7 -12  -1    6.84    4.91
   7  12  -1    4.57    4.01
  -7  12   2   24.34    8.50
   7 -12  -2    8.94    5.44
   7  12  -2   19.15    7.22
  -7  12   3    1.69    4.48
   7 -12  -3    2.78    3.63
   7  12  -3    0.44    2.98
  -7  12   4   -0.00    3.11
   7 -12  -4   -0.00    3.22
   7  12  -4    0.45    1.81
  -7  12   5    0.00    3.59
   7 -12  -5    1.20    2.29
   7  12  -5    3.47    3.55
  -7  12   6   23.51    8.04
   7 -12  -6   24.60    8.62
   7  12  -6    8.96    5.29
  -7  12   7    0.00    2.97
   7  12  -7    3.05    4.63
  -7  12   8    4.60    4.29
   7 -12  -8    0.00    2.80
   7  12  -8    4.12    5.19
  -7  12   9    0.99    3.55
   7 -12  -9    0.00    3.37
   7  12  -9   -0.00    2.26
  -7  12  10    5.40    4.40
   7 -12 -10    4.30    3.77
   7  12 -10    0.32    2.16
  -7  12  11    2.30    3.86
   7 -12 -11   -0.00    3.02
   7  12 -11    1.15    2.56
  -7  12  12   16.80    7.09
   7 -12 -12   34.92    9.03
   7  12 -12   13.69    6.70
  -7  12  13    1.32    3.39
   7 -12 -13    0.00    2.53
   7  12 -13   -0.00    2.27
  -7  12  14    4.43    4.32
   7 -12 -14   -0.00    2.71
   7  12 -14    1.66    3.54
  -7  12  15    2.63    3.11
   7 -12 -15    0.67    2.50
   7  12 -15   -0.00    2.93
   7 -12 -16   20.97    7.59
   7  12 -16   24.71    7.98
   7 -12 -17    1.36    2.52
   7  12 -17   -0.00    2.37
   7 -12 -18    0.00    2.48
   7  12 -18   -0.00    3.44
   7 -12 -19    0.00    3.43
   7 -12 -20    5.80    4.06
   7 -12 -21    4.49    3.55
   7 -12 -22    5.51    4.45
   7 -12 -23    3.10    3.27
   7 -12 -24    8.43    4.88
   7 -12 -25   -0.00    2.63
  -7  13   1    0.16    2.11
   7 -13  -1    0.73    2.98
   7  13  -1   -0.00    2.04
  -7  13   2    6.21    5.09
   7 -13  -2    2.79    3.94
   7  13  -2    5.81    4.81
  -7  13   3    0.26    3.35
   7 -13  -3    8.17    5.21
   7  13  -3   18.39    7.32
  -7  13   4   33.75    9.62
   7 -13  -4   14.59    6.60
   7  13  -4   19.36    7.65
  -7  13   5    2.97    4.32
   7 -13  -5    3.52    4.29
   7  13  -5    7.97    4.80
  -7  13   6   -0.00    2.85
   7 -13  -6    0.58    3.08
   7  13  -6    2.57    3.60
  -7  13   7   -0.00    2.46
   7 -13  -7    0.00    2.57
   7  13  -7   -0.00    3.05
  -7  13   8    3.60    4.36
   7 -13  -8    1.44    3.62
   7  13  -8    3.83    3.75
  -7  13   9   10.82    6.16
   7 -13  -9    6.73    4.76
   7  13  -9    9.48    5.52
  -7  13  10   16.22    6.69
   7 -13 -10    3.03    4.33
   7  13 -10   11.54    5.72
  -7  13  11    4.65    4.20
   7 -13 -11    1.63    2.93
   7  13 -11   -0.00    2.92
  -7  13  12   -0.00    2.71
   7 -13 -12   -0.00    3.18
   7  13 -12    5.30    4.11
  -7  13  13    0.85    3.29
   7 -13 -13   -0.00    2.16
   7  13 -13    5.38    5.16
  -7  13  14   14.84    6.56
   7 -13 -14   15.66    6.56
   7  13 -14   12.55    6.26
   7 -13 -15   -0.00    2.96
   7  13 -15   -0.00    2.78
   7 -13 -16    2.18    2.92
   7  13 -16   -0.00    3.16
   7 -13 -17   -0.00    1.64
   7  13 -17    2.14    3.80
   7 -13 -18    2.04    3.03
   7  13 -18    2.78    3.53
   7 -13 -19   -0.00    3.56
   7 -13 -20    2.61    3.52
   7 -13 -21    1.71    3.55
   7 -13 -22   -0.00    2.92
  -7  14   1    2.46    4.12
   7 -14  -1    2.40    3.55
   7  14  -1    7.88    4.94
  -7  14   2    6.13    5.06
   7 -14  -2    9.61    6.10
   7  14  -2   11.03    6.37
  -7  14   3   -0.00    3.54
   7 -14  -3    2.35    4.54
   7  14  -3   -0.00    3.63
  -7  14   4    1.73    3.99
   7 -14  -4   -0.00    3.16
   7  14  -4    0.98    3.38
  -7  14   5   -0.00    3.34
   7 -14  -5    3.01    4.24
   7  14  -5    0.00    3.38
  -7  14   6   15.52    6.55
   7 -14  -6    6.71    4.98
   7  14  -6    4.26    4.78
  -7  14   7   12.74    6.60
   7 -14  -7    9.16    5.52
   7  14  -7   11.54    6.48
  -7  14   8   -0.00    2.50
   7 -14  -8    0.95    2.98
   7  14  -8    6.82    4.84
  -7  14   9   -0.00    2.95
   7 -14  -9    0.21    3.40
   7  14  -9    0.00    3.60
  -7  14  10    0.00    3.20
   7 -14 -10   13.52    5.97
   7  14 -10    3.83    4.49
  -7  14  11    4.55    3.91
   7 -14 -11   -0.00    2.81
   7  14 -11    2.12    3.57
  -7  14  12   -0.00    3.85
   7 -14 -12   -0.00    2.98
   7  14 -12    9.06    5.72
  -7  14  13    3.17    3.67
   7 -14 -13    0.37    2.88
   7  14 -13    3.47    4.07
  -7  14  14    0.34    2.85
   7 -14 -14    7.82    4.99
   7  14 -14   -0.00    3.53
   7 -14 -15    2.24    2.57
   7  14 -15    5.38    4.54
   7 -14 -16   -0.00    3.48
   7  14 -16   -0.00    3.61
   7 -14 -17    1.64    4.24
   7  14 -17   -0.00    4.58
   7 -14 -18    1.88    3.39
   7 -14 -19   -0.00    2.64
  -7  15   1    2.39    3.82
   7 -15  -1   -0.00    2.77
   7  15  -1    4.14    4.54
  -7  15   2   -0.00    3.06
   7 -15  -2    0.46    3.17
   7  15  -2   -0.00    4.23
  -7  15   3   12.86    6.54
   7 -15  -3    9.54    5.55
   7  15  -3    0.00    3.57
  -7  15   4    5.18    5.03
   7 -15  -4    4.60    4.69
   7  15  -4    1.00    3.54
  -7  15   5   -0.00    3.47
   7 -15  -5    5.49    5.48
   7  15  -5    1.58    3.52
  -7  15   6    1.27    4.36
   7 -15  -6    0.40    3.15
   7  15  -6   -0.00    3.83
  -7  15   7   -0.00    3.45
   7 -15  -7    0.89    4.06
   7  15  -7   -0.00    2.85
  -7  15   8    7.49    5.48
   7 -15  -8    6.71    4.96
   7  15  -8    5.51    5.87
  -7  15   9    0.00    3.04
   7 -15  -9    1.04    3.49
   7  15  -9   -0.00    3.48
  -7  15  10    0.24    3.84
   7 -15 -10    0.24    2.58
   7  15 -10    4.43    4.17
  -7  15  11   -0.00    3.79
   7 -15 -11    2.60    3.80
   7  15 -11    2.34    3.86
  -7  15  12    6.78    5.38
   7 -15 -12   -0.00    2.63
   7  15 -12    3.29    3.87
  -7  15  13   -0.00    3.43
   7 -15 -13   -0.00    1.56
   7  15 -13    0.00    4.03
   7 -15 -14    2.02    3.48
   7  15 -14    1.49    4.26
   7 -15 -15    9.22    5.40
   7  15 -15    0.00    2.89
   7 -15 -16    2.78    3.81
   7  15 -16   -0.00    3.88
   7  15 -17    2.37    3.75
  -7  16   1    3.87    5.09
   7 -16  -1    3.58    4.51
   7  16  -1   -0.00    2.52
  -7  16   2   -0.00    3.99
   7 -16  -2   -0.00    4.04
   7  16  -2   -0.00    4.26
  -7  16   3    2.74    4.15
   7 -16  -3    0.20    2.94
   7  16  -3    1.71    3.01
  -7  16   4    0.00    3.25
   7 -16  -4   -0.00    2.84
   7  16  -4   -0.00    3.24
  -7  16   5   -0.00    5.20
   7 -16  -5    2.06    3.59
   7  16  -5   -0.00    3.65
  -7  16   6    0.30    3.82
   7 -16  -6    9.09    6.43
   7  16  -6    0.86    3.42
  -7  16   7    0.00    3.59
   7 -16  -7   -0.00    3.03
   7  16  -7    2.20    3.60
  -7  16   8   -0.00    4.40
   7 -16  -8    0.34    3.82
   7  16  -8   -0.00    3.96
  -7  16   9   -0.00    2.24
   7 -16  -9    0.41    3.50
   7  16  -9   -0.00    3.18
  -7  16  10    6.26    4.79
   7 -16 -10   -0.00    3.81
   7  16 -10    0.78    3.50
  -7  16  11    1.34    3.78
   7 -16 -11    0.00    3.33
   7  16 -11   -0.00    3.61
  -7  16  12    1.95    3.79
   7 -16 -12    0.00    3.13
   7  16 -12   -0.00    2.88
  -7  16  13   -0.00    2.19
   7  16 -13    5.07    4.89
   7  16 -14    0.00    3.76
   7  16 -15    0.36    2.28
   7  16 -16    0.27    3.93
   7  16 -17   -0.00    3.82
   7 -17  -2   -0.00    3.88
   7 -17  -3    0.07    4.19
  -7  17   4   -0.00    4.49
   7 -17  -4    3.89    4.99
  -7  17   5   -0.00    3.26
   7 -17  -5    0.62    2.98
  -7  17   6   -0.00    4.27
   7 -17  -6   -0.00    3.00
  -7  17   7   -0.00    4.00
   7 -17  -7   -0.00    3.23
  -7  17   8   -0.00    2.93
   7 -17  -8   -0.00    3.34
  -7  17   9    0.00    3.07
  -7  17  10    3.69    4.52
  -7  17  11    5.76    5.94
  -7  17  12    2.18    4.24
   7 -18  -4    2.31    3.97
  -6   0   1   -0.00    2.86
  -6   0   1   -0.10    1.80
   6   0  -1    1.31    1.94
   6   0  -1    2.98    2.79
   6   0  -1    0.49    1.79
  -6   0   2  296.50   31.04
  -6   0   2  318.11   29.23
   6   0  -2  324.51   29.70
   6   0  -2  278.29   30.70
   6   0  -2  267.65   29.12
  -6   0   3   -0.00    1.99
  -6   0   3   -0.00    1.54
   6   0  -3   -0.00    1.22
   6   0  -3    1.30    2.07
   6   0  -3   -0.00    1.68
  -6   0   4   29.46    5.15
   6   0  -4   13.43    3.93
   6   0  -4   31.20    6.76
   6   0  -4   17.71    4.42
  -6   0   5   -0.00    1.02
   6   0  -5   -0.00    1.54
   6   0  -5   -0.00    1.76
   6   0  -5   -0.00    1.41
  -6   0   6 1096.44   96.47
  -6   0   6 1196.83   94.98
   6   0  -6 1192.11   95.67
   6   0  -6  943.71   96.07
   6   0  -6 1105.17   95.57
  -6   0   7    0.26    1.18
  -6   0   7   -0.00    1.17
   6   0  -7   -0.00    1.04
   6   0  -7    0.00    1.90
   6   0  -7   -0.00    1.28
  -6   0   8   12.77    3.62
  -6   0   8   15.89    3.44
   6   0  -8   13.22    3.34
   6   0  -8   14.14    4.16
   6   0  -8   16.47    3.88
  -6   0   9    0.85    1.25
  -6   0   9    0.66    1.01
   6   0  -9    0.25    1.06
   6   0  -9    0.57    1.80
   6   0  -9   -0.00    0.86
  -6   0  10  235.73   21.08
  -6   0  10  218.35   20.16
   6   0 -10  197.55   20.79
   6   0 -10  210.88   22.26
   6   0 -10  214.01   21.31
  -6   0  11    0.15    0.84
  -6   0  11    0.30    0.66
   6   0 -11    0.10    1.07
   6   0 -11    1.04    1.26
   6   0 -11    1.30    1.29
   6   0 -11   -0.00    0.92
  -6   0  12  219.38   19.80
  -6   0  12  219.12   19.64
   6   0 -12  271.83   22.12
   6   0 -12  219.58   22.46
   6   0 -12  238.96   23.39
   6   0 -12  206.01   21.46
   6   0 -13    0.31    0.88
   6   0 -13    0.94    1.10
   6   0 -13    0.23    1.19
   6   0 -13   -0.00    1.15
   6   0 -14   81.37    9.06
   6   0 -14   85.87    9.91
   6   0 -14   81.16   10.33
   6   0 -14   76.76    9.23
   6   0 -15    0.79    0.91
   6   0 -15    0.53    1.25
   6   0 -15    0.10    1.01
   6   0 -15    0.00    0.90
   6   0 -16  207.15   19.26
   6   0 -16  221.20   20.00
   6   0 -16  212.49   20.95
   6   0 -16  206.89   19.85
   6   0 -17   -0.00    0.60
   6   0 -17    1.05    1.00
   6   0 -17    0.63    1.30
   6   0 -17    0.47    0.96
   6   0 -18  133.01   11.46
   6   0 -18  135.33   11.57
   6   0 -18  120.23   13.15
   6   0 -18  103.03   12.07
   6   0 -19    0.56    1.10
   6   0 -19    0.27    0.86
   6   0 -20    0.33    0.86
   6   0 -20    2.26    1.12
   6   0 -21   -0.00    0.90
   6   0 -21   -0.00    0.55
   6   0 -22   89.88    9.42
   6   0 -23   -0.00    0.76
   6   0 -24    0.00    0.68
   6   0 -25    0.00    0.52
   6   0 -26   34.40    3.93
   6   0 -27   -0.00    0.52
  -6   1   1    8.97    4.08
  -6   1   1    2.29    1.88
   6  -1  -1    4.52    3.08
   6  -1  -1    0.75    1.61
   6   1  -1    4.39    2.55
   6   1  -1    5.84    3.50
   6   1  -1    4.69    2.46
  -6  -1   1    1.14    2.07
  -6  -1   1    1.33    1.75
  -6   1   2  565.40   50.36
  -6   1   2  524.67   45.92
   6  -1  -2  493.19   47.47
   6  -1  -2  561.80   47.05
   6   1  -2  432.65   45.24
   6   1  -2  485.84   48.39
   6   1  -2  547.20   47.47
  -6  -1   2  411.99   46.83
  -6  -1   2  513.39   45.70
  -6   1   3   23.65    6.54
  -6   1   3   26.11    6.39
  -6   1   3   30.49    5.63
   6  -1  -3   24.96    6.08
   6  -1  -3   22.60    5.24
   6   1  -3   51.71    7.26
   6   1  -3   27.12    6.83
   6   1  -3   20.88    5.88
   6   1  -3   24.87    5.78
  -6  -1   3   31.04    6.79
  -6  -1   3   23.54    5.04
  -6   1   4  677.50   65.39
  -6   1   4  721.75   62.15
   6  -1  -4  755.95   64.44
   6  -1  -4  633.69   62.26
   6   1  -4  741.71   62.68
   6   1  -4  723.25   65.31
   6   1  -4  655.05   64.56
   6   1  -4  789.35   64.25
  -6  -1   4  669.94   61.68
  -6   1   5   77.39   12.74
  -6   1   5  100.05   11.42
   6  -1  -5   88.10   12.27
   6  -1  -5   80.38   11.21
   6   1  -5  105.39   11.94
   6   1  -5   79.24   12.54
   6   1  -5   82.95   12.57
   6   1  -5   91.23   11.64
  -6  -1   5   93.03   10.99
  -6   1   6   84.45   12.89
  -6   1   6   78.43   11.51
  -6   1   6   77.29   10.43
   6  -1  -6   89.63   12.22
   6  -1  -6  100.24   11.84
   6   1  -6  109.84   11.99
   6   1  -6   81.93   12.59
   6   1  -6   86.41   11.34
  -6  -1   6   90.37   12.04
  -6  -1   6   99.16   11.05
  -6   1   7  155.93   21.18
  -6   1   7  223.36   21.25
  -6   1   7  192.09   19.40
   6  -1  -7  213.47   21.43
   6  -1  -7  153.04   19.31
   6   1  -7  196.94   20.10
   6   1  -7  232.07   22.96
   6   1  -7  189.18   20.23
  -6  -1   7  206.25   20.96
  -6  -1   7  202.48   19.41
  -6   1   8  615.49   57.57
  -6   1   8  558.32   54.54
  -6   1   8  570.30   53.43
   6  -1  -8  676.05   56.14
   6  -1  -8  698.67   55.35
   6   1  -8  667.45   54.93
   6   1  -8  659.06   57.29
   6   1  -8  492.21   55.22
   6   1  -8  610.24   55.32
  -6  -1   8  611.83   54.94
  -6  -1   8  653.14   53.82
  -6   1   9    8.52    3.69
  -6   1   9    9.44    2.80
  -6   1   9    6.68    2.17
   6  -1  -9    7.23    2.44
   6  -1  -9   11.35    3.60
   6  -1  -9   14.05    3.43
   6   1  -9    6.27    2.43
   6   1  -9    8.40    3.45
   6   1  -9    6.65    3.12
   6   1  -9   14.19    3.61
  -6  -1   9    8.65    2.90
  -6  -1   9   12.42    2.84
  -6   1  10   99.20   10.25
  -6   1  10   67.48    8.67
   6  -1 -10   86.56    9.98
   6  -1 -10   85.03   10.76
   6  -1 -10   73.66    9.82
   6   1 -10   70.25    9.61
   6   1 -10   82.22   11.39
   6   1 -10   99.27   12.02
   6   1 -10   75.76   10.00
  -6  -1  10   83.43    9.79
  -6  -1  10   90.48    9.31
  -6   1  11   13.28    2.77
  -6   1  11   14.02    2.60
   6  -1 -11   15.59    3.23
   6  -1 -11   18.34    4.15
   6  -1 -11    9.59    2.96
   6   1 -11    8.10    2.68
   6   1 -11    9.91    3.49
   6   1 -11   13.16    3.83
   6   1 -11    5.59    2.40
  -6  -1  11   13.51    2.94
  -6  -1  11    7.68    2.03
  -6   1  12  230.10   22.25
  -6   1  12  247.45   22.26
   6  -1 -12  279.39   24.31
   6  -1 -12  275.05   25.12
   6  -1 -12  236.69   24.19
   6   1 -12  246.60   24.17
   6   1 -12  276.46   26.29
   6   1 -12  284.14   26.41
  -6  -1  12  253.23   23.01
  -6  -1  12  287.31   22.87
   6  -1 -13   49.06    6.24
   6  -1 -13   52.46    6.94
   6  -1 -13   50.84    6.74
   6   1 -13   54.49    6.70
   6   1 -13   38.03    6.94
   6   1 -13   46.88    7.51
  -6  -1  13   45.59    4.49
  -6  -1  13   42.10    4.35
   6  -1 -14  112.79   12.15
   6  -1 -14  125.34   12.88
   6  -1 -14  112.81   12.65
   6   1 -14  112.45   12.42
   6   1 -14  130.61   14.04
   6   1 -14  142.21   14.71
   6  -1 -15   10.90    2.42
   6  -1 -15    8.49    2.29
   6  -1 -15    6.85    2.15
   6   1 -15    7.90    2.21
   6   1 -15    6.11    2.33
   6   1 -15    9.84    3.10
   6  -1 -16    4.28    1.52
   6  -1 -16    3.02    1.49
   6  -1 -16    5.91    1.86
   6   1 -16    3.18    1.44
   6   1 -16    3.01    1.63
   6   1 -16    5.19    2.35
   6  -1 -17    7.82    1.70
   6  -1 -17    7.45    1.79
   6  -1 -17    9.61    2.34
   6   1 -17    5.62    1.89
   6   1 -17   10.40    2.58
   6   1 -17    5.46    2.43
   6  -1 -18  191.58   16.69
   6  -1 -18  191.29   16.78
   6  -1 -18  180.00   17.85
   6   1 -18  192.81   17.51
   6   1 -18  183.26   17.93
   6   1 -18  226.50   19.88
   6  -1 -19   24.14    3.71
   6   1 -19   25.78    3.24
   6   1 -19   22.13    4.29
   6  -1 -20   -0.00    0.65
   6   1 -20    0.12    0.92
   6  -1 -21    2.82    1.19
   6   1 -21    3.13    1.81
   6  -1 -22    7.31    1.67
   6   1 -22    6.94    2.24
   6   1 -23    7.32    2.19
   6   1 -24   22.52    3.75
   6   1 -25    0.00    0.98
   6   1 -26    3.32    1.43
  -6   2   1    3.94    3.72
  -6   2   1    3.59    2.52
   6  -2  -1    2.74    3.04
   6  -2  -1    3.49    2.62
   6   2  -1    6.17    2.80
   6   2  -1    3.20    3.28
  -6  -2   1    8.34    3.10
  -6  -2   1    9.95    4.25
  -6  -2   1    3.48    2.20
  -6   2   2    7.99    4.32
  -6   2   2   12.56    3.76
   6  -2  -2    8.17    3.95
   6  -2  -2    2.56    2.94
   6   2  -2    8.42    3.50
   6   2  -2    8.35    3.96
  -6  -2   2   16.35    4.16
  -6  -2   2   13.25    4.71
  -6  -2   2    8.41    3.11
  -6   2   3    2.49    2.99
  -6   2   3    0.38    1.46
   6  -2  -3    3.07    2.29
   6  -2  -3   -0.00    2.06
   6   2  -3    7.21    3.06
   6   2  -3    2.31    2.14
  -6  -2   3    3.04    1.93
  -6  -2   3    5.12    3.13
  -6  -2   3    2.62    1.95
  -6   2   4   60.22   10.49
  -6   2   4   72.26    9.19
   6  -2  -4   52.26    9.08
   6  -2  -4   60.95    9.05
   6   2  -4   66.11    9.20
   6   2  -4   70.48   10.81
  -6  -2   4   43.27    7.70
  -6  -2   4   49.51    9.29
  -6  -2   4   58.88    8.33
  -6   2   5    5.49    3.75
  -6   2   5   14.70    3.69
   6  -2  -5    9.28    3.81
   6  -2  -5   11.60    3.73
   6   2  -5    6.36    2.88
   6   2  -5   13.84    4.79
  -6  -2   5   15.59    3.91
  -6  -2   5   12.97    3.47
  -6   2   6  306.61   29.91
  -6   2   6  251.72   26.21
   6  -2  -6  302.48   28.46
   6  -2  -6  250.75   26.94
   6   2  -6  252.64   26.74
   6   2  -6  282.19   29.24
  -6  -2   6  278.39   26.74
  -6  -2   6  290.04   28.41
  -6  -2   6  284.68   26.51
  -6   2   7   48.53    8.73
  -6   2   7   51.91    8.08
  -6   2   7   44.93    6.89
   6  -2  -7   34.86    7.09
   6  -2  -7   51.02    7.77
   6   2  -7   43.47    7.24
  -6  -2   7   55.04    7.45
  -6  -2   7   46.82    7.95
  -6  -2   7   42.58    6.57
  -6   2   8    5.33    3.05
  -6   2   8    2.79    2.44
  -6   2   8    4.14    2.00
   6  -2  -8    4.87    2.80
   6  -2  -8    3.23    2.16
   6   2  -8    5.53    2.53
  -6  -2   8   10.41    2.94
  -6  -2   8    6.37    2.84
  -6  -2   8    4.29    1.95
  -6   2   9    0.35    2.13
  -6   2   9    0.10    1.32
  -6   2   9    1.71    1.46
   6  -2  -9    0.89    1.62
   6  -2  -9   -0.00    1.56
   6   2  -9   -0.00    0.92
   6   2  -9    1.35    1.68
  -6  -2   9   -0.00    1.29
  -6  -2   9    0.44    1.26
  -6  -2   9    0.70    1.05
  -6   2  10  280.22   25.94
  -6   2  10  206.46   22.53
  -6   2  10  245.46   22.38
   6  -2 -10  237.84   23.57
   6  -2 -10  251.11   23.66
   6   2 -10  214.14   22.94
   6   2 -10  227.46   24.94
  -6  -2  10  229.06   22.78
  -6  -2  10  239.51   23.24
  -6  -2  10  238.48   22.17
  -6   2  11  194.38   22.42
  -6   2  11  210.54   20.43
  -6   2  11  201.13   19.79
   6  -2 -11  223.64   21.55
   6  -2 -11  187.20   20.91
   6   2 -11  223.79   21.42
   6   2 -11  191.57   22.49
  -6  -2  11  243.97   21.36
  -6  -2  11  227.68   21.05
  -6  -2  11  216.39   19.99
  -6   2  12   81.19   11.33
  -6   2  12   96.80    9.11
  -6   2  12   77.05    8.39
   6  -2 -12   88.38   10.22
   6  -2 -12   80.45   10.05
   6   2 -12   84.62   10.13
   6   2 -12   75.36   11.10
  -6  -2  12   71.41    9.36
  -6  -2  12   74.66    9.14
  -6  -2  12   82.46    8.76
  -6   2  13    7.51    3.02
  -6   2  13    8.39    1.33
  -6   2  13   10.09    1.39
   6  -2 -13    5.94    2.26
   6  -2 -13    9.09    2.66
   6   2 -13   11.14    3.02
   6   2 -13    2.33    2.41
  -6  -2  13   12.76    2.92
  -6  -2  13    9.68    2.14
  -6  -2  13    8.97    1.91
  -6   2  14  103.76   11.88
   6  -2 -14   87.14   10.07
   6  -2 -14   82.58   10.22
   6   2 -14   79.99   10.01
   6   2 -14   86.95   11.56
  -6  -2  14   87.89   10.00
  -6  -2  14   86.70    8.18
  -6  -2  14   87.82    8.05
  -6   2  15   33.90    5.81
   6  -2 -15   20.64    3.93
   6  -2 -15   26.58    4.63
   6   2 -15   27.96    4.69
   6   2 -15   20.49    4.92
  -6  -2  15   24.68    4.22
   6  -2 -16   60.98    6.81
   6  -2 -16   58.71    6.84
   6  -2 -16   54.07    7.18
   6   2 -16   44.51    6.75
   6   2 -16   58.24    8.47
  -6  -2  16   50.80    6.74
   6  -2 -17   15.65    2.75
   6  -2 -17   17.24    2.99
   6  -2 -17   14.81    3.18
   6   2 -17   18.08    3.44
   6   2 -17   10.20    3.40
  -6  -2  17   10.11    2.55
   6  -2 -18   15.13    2.39
   6  -2 -18    9.83    2.09
   6  -2 -18   11.25    2.75
   6   2 -18   14.38    3.00
   6   2 -18    9.74    3.15
   6   2 -18    9.88    3.22
   6  -2 -19   12.15    2.72
   6   2 -19    7.14    2.22
   6   2 -19   14.59    3.73
   6  -2 -20  125.19   12.04
   6   2 -20  101.01   12.78
   6   2 -21    0.00    1.72
   6   2 -22   17.61    3.92
   6   2 -23    0.31    1.38
   6  -2 -26   23.52    3.29
   6  -2 -27    2.83    1.04
   6  -2 -28   10.46    1.88
   6  -2 -29    0.91    0.73
   6  -2 -30    6.34    1.40
   6  -2 -31    0.35    0.60
   6  -2 -32   12.79    1.97
  -6   3   1    0.00    2.78
  -6   3   1    5.19    2.79
   6  -3  -1    1.94    2.30
   6  -3  -1    1.62    1.88
   6   3  -1    2.72    2.65
   6   3  -1    1.68    2.54
  -6  -3   1    3.49    2.27
  -6  -3   1    3.54    3.27
  -6  -3   1    3.71    2.16
  -6   3   2   80.89   14.50
  -6   3   2  138.64   14.96
   6  -3  -2   97.69   14.22
   6  -3  -2   95.52   13.99
   6   3  -2  109.17   14.19
   6   3  -2  153.38   17.80
  -6  -3   2  128.57   14.19
  -6  -3   2  144.96   17.11
  -6  -3   2  102.54   13.44
  -6   3   3  124.99   17.17
  -6   3   3  115.29   14.93
   6  -3  -3  129.68   16.15
   6  -3  -3  129.22   15.95
   6   3  -3  150.05   16.32
   6   3  -3  141.35   17.89
  -6  -3   3  148.70   15.65
  -6  -3   3  125.63   16.80
  -6  -3   3  113.67   14.63
  -6   3   4   25.42    6.97
  -6   3   4   26.32    5.68
   6  -3  -4   30.64    6.54
   6  -3  -4   29.16    6.33
   6   3  -4   31.54    6.32
   6   3  -4   28.15    7.16
  -6  -3   4   39.14    6.58
  -6  -3   4   36.07    7.43
  -6  -3   4   31.48    5.81
  -6   3   5    5.94    3.50
  -6   3   5    2.82    2.03
   6  -3  -5    6.33    3.14
   6  -3  -5    6.18    2.87
   6   3  -5    8.00    3.08
   6   3  -5    1.11    1.90
  -6  -3   5   12.86    3.61
  -6  -3   5    9.47    2.88
  -6   3   6   13.42    4.66
  -6   3   6   17.72    4.04
   6  -3  -6   14.88    4.22
   6  -3  -6   16.48    4.23
   6   3  -6    8.17    3.21
   6   3  -6    7.21    3.84
  -6  -3   6   12.54    3.51
  -6  -3   6   19.49    4.13
  -6   3   7    8.49    3.98
  -6   3   7   19.96    4.44
   6  -3  -7   22.19    5.15
   6  -3  -7   22.98    5.09
   6   3  -7   19.11    4.67
   6   3  -7   23.91    6.40
  -6  -3   7   22.72    4.70
  -6  -3   7   17.77    4.88
  -6  -3   7   21.45    4.36
  -6   3   8  308.70   32.54
  -6   3   8  289.51   30.10
   6  -3  -8  336.81   31.51
   6  -3  -8  306.92   31.26
   6   3  -8  314.06   31.09
  -6  -3   8  356.19   31.11
  -6  -3   8  314.64   31.73
  -6  -3   8  347.02   30.49
  -6   3   9   58.17    9.49
  -6   3   9   53.91    7.74
   6  -3  -9   43.41    7.74
   6  -3  -9   59.77    8.73
   6   3  -9   48.64    8.02
  -6  -3   9   69.65    8.70
  -6  -3   9   61.66    8.99
  -6   3  10   22.81    5.48
  -6   3  10   17.69    3.80
   6  -3 -10   14.51    3.93
   6  -3 -10   16.74    4.21
   6   3 -10   14.69    3.88
   6   3 -10   21.16    5.48
  -6  -3  10   19.37    4.11
  -6  -3  10   12.32    3.74
  -6   3  11    1.94    2.24
  -6   3  11    6.51    2.31
  -6   3  11    5.06    1.99
   6  -3 -11    5.87    2.48
   6  -3 -11    5.03    2.28
   6   3 -11    9.90    3.15
   6   3 -11    9.70    3.69
  -6  -3  11    9.82    2.88
  -6  -3  11    0.00    1.21
  -6   3  12   58.09    9.28
  -6   3  12   72.33    8.17
  -6   3  12   68.93    7.58
   6  -3 -12   39.67    7.37
   6  -3 -12   81.38    9.62
   6   3 -12   69.62    9.00
   6   3 -12   57.72    9.59
  -6  -3  12   47.63    7.70
  -6  -3  12   68.32    8.52
  -6   3  13  104.30   13.52
  -6   3  13  108.85   11.20
  -6   3  13  105.68   10.83
   6  -3 -13  137.40   13.26
   6  -3 -13  108.87   12.95
   6   3 -13  108.44   12.86
   6   3 -13   93.73   13.64
  -6  -3  13  118.99   12.76
  -6  -3  13  105.11   11.98
  -6   3  14  136.29   16.39
  -6   3  14  139.56   12.74
  -6   3  14  141.96   12.69
   6  -3 -14  163.86   15.75
   6  -3 -14  146.13   15.94
   6   3 -14  155.57   16.10
   6   3 -14  155.81   17.70
  -6  -3  14  148.10   15.48
  -6  -3  14  164.15   14.92
  -6   3  15   16.25    4.14
   6  -3 -15   11.59    3.04
   6  -3 -15   11.78    3.30
   6   3 -15   17.02    3.86
   6   3 -15    7.91    3.38
  -6  -3  15   13.64    3.22
  -6  -3  15   11.56    2.31
  -6   3  16   20.36    4.51
   6  -3 -16   29.37    4.43
   6  -3 -16   12.89    3.48
   6   3 -16   13.16    3.60
   6   3 -16   11.64    4.16
  -6  -3  16   31.98    4.77
  -6   3  17   64.49    8.79
   6  -3 -17   66.07    7.80
   6  -3 -17   64.38    8.41
   6   3 -17   54.20    8.07
   6   3 -17   55.40    9.13
  -6  -3  17   70.35    8.25
  -6   3  18   95.17   10.90
   6   3 -18   82.65   10.40
   6   3 -18   86.71   11.73
   6   3 -19   25.48    4.79
   6   3 -19   38.34    6.66
   6   3 -20    2.72    1.97
   6   3 -21   -0.00    1.29
   6  -3 -23    7.86    2.31
   6  -3 -24   30.22    4.76
   6  -3 -25    0.92    1.15
   6  -3 -26    1.06    1.07
   6  -3 -27    0.57    1.06
   6  -3 -29    4.62    1.70
   6  -3 -30   13.30    2.79
   6  -3 -31   -0.00    0.72
   6  -3 -32    3.47    1.41
   6  -3 -33    4.96    1.62
   6  -3 -34    3.97    1.50
  -6   4   1  172.43   20.75
  -6   4   1  151.15   18.00
   6  -4  -1  142.51   18.10
   6  -4  -1  151.65   18.67
   6   4  -1  153.88   18.27
   6   4  -1  162.17   20.48
  -6  -4   1  127.82   16.87
  -6  -4   1  192.53   21.35
  -6   4   2   16.10    5.32
  -6   4   2    9.85    3.56
   6  -4  -2   18.16    5.05
   6  -4  -2   11.20    4.02
   6   4  -2   12.66    4.09
   6   4  -2    9.45    4.27
  -6  -4   2   15.72    4.25
  -6  -4   2    4.95    3.62
  -6   4   3    6.40    3.56
  -6   4   3   -0.00    1.92
   6  -4  -3    7.75    3.53
   6  -4  -3    5.54    2.77
   6   4  -3    3.42    2.36
   6   4  -3    6.08    3.51
  -6  -4   3    9.49    3.25
  -6  -4   3    0.00    1.66
  -6   4   4   25.93    6.45
   6  -4  -4    6.42    3.16
   6  -4  -4   23.58    5.55
   6   4  -4    6.55    3.08
   6   4  -4    6.77    4.08
  -6  -4   4   10.33    3.53
  -6  -4   4    8.61    4.23
  -6   4   5  185.85   22.47
   6  -4  -5  204.84   21.55
   6  -4  -5  208.24   22.07
   6   4  -5  188.67   21.08
   6   4  -5  187.79   23.03
  -6  -4   5  192.34   20.66
  -6  -4   5  170.55   21.69
  -6   4   6  254.51   25.23
   6  -4  -6  235.99   23.07
   6  -4  -6  172.00   22.01
   6   4  -6  202.01   22.33
   6   4  -6  189.43   23.96
  -6  -4   6  212.37   22.06
  -6   4   7   56.64    9.84
   6  -4  -7   40.10    7.69
   6  -4  -7   62.10    9.47
   6   4  -7   41.28    7.85
   6   4  -7   62.66   10.61
  -6  -4   7   63.29    8.75
  -6   4   8    7.22    3.55
   6  -4  -8    1.44    2.03
   6  -4  -8    3.80    3.03
   6   4  -8    2.42    1.91
   6   4  -8    9.29    3.84
  -6  -4   8    5.89    2.67
  -6  -4   8    2.99    2.45
  -6   4   9   64.52   10.01
   6  -4  -9   61.37    8.82
   6  -4  -9   45.26    8.18
   6   4  -9   54.67    8.64
  -6  -4   9   48.57    7.95
  -6  -4   9   49.93    8.68
  -6   4  10   26.56    6.21
   6  -4 -10   29.51    5.64
   6  -4 -10   30.87    6.03
   6   4 -10   18.93    4.82
  -6  -4  10   20.47    5.13
  -6   4  11  127.98   15.92
   6  -4 -11  118.34   14.30
   6  -4 -11  134.61   15.40
   6   4 -11  123.23   14.85
  -6  -4  11  119.20   14.26
  -6  -4  11  124.84   14.98
  -6   4  12   93.15   12.32
   6  -4 -12   96.37   11.20
   6  -4 -12   79.90   11.01
   6   4 -12   76.26   10.86
   6   4 -12   61.76   11.33
  -6  -4  12   90.85   11.04
  -6  -4  12   80.36   10.85
  -6   4  13   24.83    5.81
   6  -4 -13   27.54    5.31
   6  -4 -13   34.25    6.17
   6   4 -13   37.62    6.48
   6   4 -13   19.06    5.78
  -6  -4  13   35.34    5.96
  -6  -4  13   23.20    5.09
  -6   4  14    0.00    1.53
  -6   4  14    0.28    1.05
   6  -4 -14    2.41    1.90
   6  -4 -14    0.00    1.54
   6   4 -14    2.10    1.59
   6   4 -14    2.93    2.27
  -6  -4  14    0.94    1.35
  -6  -4  14    1.38    1.36
  -6   4  15  100.08   12.82
  -6   4  15  103.79    9.73
   6  -4 -15   83.19   11.16
   6   4 -15   93.13   12.21
   6   4 -15  109.89   14.16
  -6  -4  15  103.47   11.99
  -6  -4  15   87.60   10.88
  -6   4  16  110.90   14.67
   6  -4 -16  136.53   14.29
   6   4 -16  139.26   15.19
   6   4 -16  131.97   16.33
  -6  -4  16  127.55   14.31
  -6  -4  16  123.31   13.02
  -6   4  17   18.49    4.38
   6  -4 -17    5.06    2.27
   6   4 -17    9.76    3.40
   6   4 -17   17.22    4.83
  -6  -4  17   15.63    3.65
  -6  -4  17   12.50    2.36
  -6   4  18   49.32    7.36
   6   4 -18   42.45    6.98
   6   4 -18   29.42    6.90
   6   4 -19   82.42   10.68
   6  -4 -20   74.63    9.77
   6  -4 -21    5.69    2.38
   6  -4 -22    4.58    2.23
   6  -4 -23    1.76    1.71
   6  -4 -24    0.11    1.13
   6  -4 -25    6.13    2.55
   6  -4 -26    4.81    2.13
   6  -4 -27    8.69    2.69
   6  -4 -28    5.18    2.10
   6  -4 -29   -0.00    0.97
   6  -4 -30    2.80    1.69
   6  -4 -31    1.18    1.24
   6  -4 -32    8.33    2.57
   6  -4 -33    1.01    1.32
   6  -4 -34    1.54    1.47
   6  -4 -35    4.40    2.04
   6  -4 -36    2.18    1.62
  -6   5   1   15.96    5.84
   6  -5  -1   14.76    4.68
   6  -5  -1   12.11    4.65
   6   5  -1    8.53    3.94
   6   5  -1   14.09    5.53
  -6  -5   1   18.20    4.83
  -6  -5   1   22.16    6.64
  -6   5   2   65.60   12.44
   6  -5  -2   75.22   11.72
   6  -5  -2   98.96   13.40
   6   5  -2   83.63   12.27
   6   5  -2   82.15   13.60
  -6  -5   2   73.48   11.14
  -6  -5   2   95.49   14.15
  -6   5   3  102.47   15.69
   6  -5  -3  118.59   15.00
   6  -5  -3  132.58   16.21
   6   5  -3  133.78   15.76
   6   5  -3  100.78   15.97
  -6  -5   3   98.01   13.71
  -6  -5   3   97.68   15.50
  -6   5   4   74.47   13.25
   6  -5  -4   97.74   13.11
   6  -5  -4   81.26   12.84
   6   5  -4  110.97   13.85
   6   5  -4   90.59   14.46
  -6  -5   4   94.09   12.56
  -6  -5   4  100.62   14.64
  -6   5   5    2.61    3.18
   6  -5  -5   10.52    3.80
   6  -5  -5    3.07    2.43
   6   5  -5    1.54    1.92
   6   5  -5    4.33    3.04
  -6  -5   5    1.61    2.01
  -6  -5   5    8.18    3.87
  -6   5   6    5.88    3.14
   6  -5  -6    5.89    2.78
   6  -5  -6    1.19    1.63
   6   5  -6    2.68    2.09
   6   5  -6    4.29    3.55
  -6  -5   6   -0.00    1.11
  -6  -5   6    0.00    1.47
  -6   5   7   60.95   10.50
   6  -5  -7   51.13    8.82
   6  -5  -7   61.61    9.93
   6   5  -7   64.49    9.76
   6   5  -7   41.93    9.36
  -6  -5   7   55.89    8.88
  -6   5   8   35.25    7.87
   6  -5  -8   34.73    6.94
   6  -5  -8   42.41    7.97
   6   5  -8   44.52    8.04
   6   5  -8   48.13    9.40
  -6  -5   8   44.51    7.52
  -6   5   9   73.30   11.81
   6  -5  -9   74.94   10.74
   6  -5  -9   88.66   11.91
   6   5  -9   94.03   11.99
   6   5  -9   81.46   12.85
  -6  -5   9   59.04    9.83
  -6  -5   9   71.23   11.60
  -6   5  10   36.61    7.66
   6  -5 -10   32.04    6.55
   6  -5 -10   40.16    7.43
   6   5 -10   29.56    6.46
   6   5 -10   44.11    8.66
  -6  -5  10   31.05    6.29
  -6  -5  10   37.66    7.55
  -6   5  11    2.80    2.68
   6  -5 -11    1.23    1.74
   6  -5 -11    5.85    2.96
   6   5 -11    0.53    1.38
  -6  -5  11    1.77    2.11
  -6  -5  11    0.00    1.90
  -6   5  12    3.31    2.43
   6  -5 -12    3.05    2.32
   6   5 -12    3.91    2.58
  -6  -5  12    0.96    1.82
  -6  -5  12    5.98    2.78
  -6   5  13  208.32   22.65
   6  -5 -13  206.80   21.16
   6   5 -13  208.39   21.99
   6   5 -13  178.11   22.87
  -6  -5  13  190.25   20.83
  -6  -5  13  192.77   21.47
  -6   5  14  215.60   24.00
   6  -5 -14  236.83   23.08
   6   5 -14  252.82   24.37
   6   5 -14  188.24   24.43
  -6  -5  14  245.05   23.36
  -6  -5  14  188.93   22.49
  -6   5  15    1.00    2.06
   6  -5 -15    0.20    1.38
   6   5 -15   -0.00    1.98
   6   5 -15   -0.00    1.92
  -6  -5  15    0.00    1.44
  -6  -5  15    0.68    1.75
  -6   5  16    2.45    2.59
   6  -5 -16    8.71    3.08
   6   5 -16    5.70    3.03
  -6  -5  16    8.37    2.97
  -6   5  17    4.11    2.67
  -6   5  17    0.09    0.60
   6  -5 -17   -0.00    1.37
   6   5 -17    0.13    1.46
  -6  -5  17    0.00    0.92
  -6   5  18   72.40   11.12
   6  -5 -18   92.05   11.70
   6   5 -18   85.00   11.61
   6  -5 -19   22.88    5.11
   6   5 -19   16.97    4.82
   6  -5 -20   15.79    4.27
   6  -5 -21    0.55    1.66
   6  -5 -22   -0.00    1.38
   6  -5 -23   27.58    5.68
   6  -5 -24    8.97    3.21
   6  -5 -25   11.64    3.61
   6  -5 -26    0.00    1.24
   6  -5 -27    0.15    1.35
   6  -5 -28    3.89    2.28
   6  -5 -29    9.20    3.12
   6  -5 -30    3.15    2.04
   6  -5 -31    0.97    1.43
   6  -5 -32    1.12    1.60
   6  -5 -33    6.91    2.82
   6  -5 -34    5.23    2.37
   6  -5 -35    4.37    2.22
   6  -5 -36    2.85    1.79
   6  -5 -37    0.17    1.37
  -6   6   1  142.63   18.79
   6  -6  -1  112.68   16.87
   6   6  -1  133.93   17.08
   6   6  -1   99.61   17.22
  -6  -6   1  146.27   19.23
  -6   6   2   30.64    8.02
   6  -6  -2   28.45    7.08
   6   6  -2   30.36    6.85
   6   6  -2   15.95    6.19
  -6  -6   2   28.12    7.63
  -6   6   3    6.10    3.84
   6  -6  -3    6.27    3.39
   6   6  -3    0.90    2.19
   6   6  -3    8.09    4.42
  -6  -6   3    5.47    3.48
  -6   6   4   17.07    5.73
   6  -6  -4   27.99    6.18
   6  -6  -4   17.45    5.67
   6   6  -4   24.34    6.02
   6   6  -4   15.31    6.04
  -6  -6   4   11.51    4.93
  -6   6   5  105.06   15.59
   6  -6  -5   95.30   13.82
   6  -6  -5  106.94   15.22
   6   6  -5  119.17   15.27
   6   6  -5  104.96   16.30
  -6  -6   5  109.55   16.09
  -6   6   6   61.19   11.38
   6  -6  -6   88.96   11.78
   6  -6  -6   77.75   12.06
   6   6  -6   64.55   10.94
   6   6  -6   71.29   12.70
  -6  -6   6   79.95   11.03
  -6  -6   6   51.84   10.90
  -6   6   7   61.13   10.92
   6  -6  -7   57.28    9.56
   6  -6  -7   53.48   10.11
   6   6  -7   72.84   10.91
   6   6  -7   59.09   11.42
  -6  -6   7   63.13    9.69
  -6  -6   7   52.70   10.47
   6  -6  -8    5.68    3.26
   6   6  -8   10.66    3.97
   6   6  -8   17.84    6.01
  -6  -6   8   15.30    4.60
  -6  -6   8    9.92    4.45
  -6   6   9  125.11   15.77
   6  -6  -9   87.82   12.82
   6   6  -9   96.30   13.72
   6   6  -9   78.06   14.25
  -6  -6   9  119.19   13.93
  -6   6  10   67.51   11.73
   6  -6 -10   71.26   10.75
   6   6 -10   64.15   10.92
   6   6 -10   92.18   13.91
  -6  -6  10   81.72   11.12
  -6   6  11   67.81   10.76
   6  -6 -11   48.16    8.81
   6   6 -11   53.79    9.53
   6   6 -11   57.62   11.19
  -6  -6  11   58.04    9.10
  -6  -6  11   54.02    9.92
  -6   6  12   35.49    8.29
   6  -6 -12   60.53    9.22
   6   6 -12   45.84    8.79
   6   6 -12   61.47   11.33
  -6  -6  12   81.39   10.42
  -6   6  13    0.00    1.94
   6  -6 -13    3.52    2.71
   6  -6 -13   -0.00    1.43
   6   6 -13    0.57    1.96
  -6  -6  13    3.43    2.30
  -6   6  14    0.60    1.93
   6  -6 -14    4.14    2.46
   6  -6 -14    1.19    1.72
   6   6 -14    0.27    2.05
  -6  -6  14   -0.00    1.54
  -6   6  15   55.49    9.49
   6  -6 -15   52.63    8.58
   6  -6 -15   41.30    8.33
   6   6 -15   59.49    9.78
  -6  -6  15   60.29    8.97
  -6   6  16    3.10    2.62
   6  -6 -16   11.10    3.53
   6  -6 -16    8.68    3.47
   6   6 -16    7.73    3.32
  -6  -6  16    6.29    2.86
  -6   6  17   19.48    5.23
   6  -6 -17   13.53    4.38
   6   6 -17   15.29    4.75
  -6   6  18   36.40    7.28
   6  -6 -18   30.98    6.75
   6   6 -18   40.22    7.72
   6  -6 -19   12.85    4.18
   6   6 -19   17.09    4.90
   6  -6 -20    3.09    2.08
   6   6 -20    5.01    2.95
   6  -6 -21   21.26    5.29
   6  -6 -22    3.38    2.66
   6  -6 -23    7.43    3.22
   6  -6 -24    0.06    1.13
   6  -6 -25    4.84    2.52
   6  -6 -26    9.89    3.73
   6  -6 -27    4.02    2.62
   6  -6 -28    0.11    1.32
   6  -6 -29   -0.00    1.06
   6  -6 -30    1.25    2.03
   6  -6 -31    4.36    2.66
   6  -6 -32    1.10    2.06
   6  -6 -33    3.54    2.23
   6  -6 -34    1.39    1.72
   6  -6 -35    1.49    2.26
   6  -6 -36   -0.00    1.42
   6  -6 -37    3.00    2.31
   6  -6 -38    0.19    1.21
   6  -6 -39    1.43    1.60
  -6   7   1   32.19    7.93
   6  -7  -1   20.03    6.28
   6   7  -1   14.47    5.21
   6   7  -1   13.99    6.13
  -6  -7   1   11.09    5.60
  -6   7   2   19.40    6.34
   6  -7  -2    8.84    4.52
   6   7  -2    7.50    3.98
   6   7  -2   13.91    5.78
  -6  -7   2   12.15    5.60
  -6   7   3  207.78   25.12
   6  -7  -3  234.75   25.46
   6   7  -3  218.12   24.26
   6   7  -3  187.68   25.26
  -6  -7   3  161.83   24.01
  -6   7   4   72.39   12.19
   6  -7  -4   62.80   11.42
   6   7  -4   54.02   10.12
   6   7  -4   50.74   11.23
  -6  -7   4   52.38   11.04
  -6   7   5   12.95    4.97
   6   7  -5    7.43    3.84
   6   7  -5   13.74    5.51
  -6  -7   5   24.58    7.21
  -6   7   6   24.27    6.73
   6   7  -6   21.35    5.92
   6   7  -6   11.19    5.65
  -6  -7   6   13.63    5.78
  -6   7   7   18.02    5.84
   6   7  -7   23.92    6.29
   6   7  -7   18.77    6.69
  -6  -7   7   14.24    5.57
  -6   7   8   48.56    9.45
   6   7  -8   30.51    7.49
   6   7  -8   35.43    8.89
  -6  -7   8   29.37    7.73
  -6   7   9  115.71   16.67
   6  -7  -9  134.38   16.15
   6   7  -9  121.11   16.54
   6   7  -9  138.49   18.98
  -6  -7   9   99.50   16.34
  -6   7  10    0.09    2.46
   6  -7 -10    5.62    3.16
   6  -7 -10    4.36    3.33
   6   7 -10    0.08    1.82
  -6   7  11    1.06    2.82
   6  -7 -11    0.59    1.90
   6  -7 -11   -0.00    2.01
   6   7 -11    0.67    2.56
  -6   7  12   19.51    6.12
   6  -7 -12   11.88    4.38
   6  -7 -12   10.51    4.44
   6   7 -12   26.50    6.53
  -6   7  13  114.08   16.24
   6  -7 -13  129.99   15.74
   6  -7 -13  108.85   15.90
   6   7 -13  132.68   16.82
  -6   7  14    2.53    2.83
   6  -7 -14    5.15    2.95
   6  -7 -14    1.61    1.66
   6   7 -14    0.25    2.52
  -6   7  15    2.18    2.79
   6  -7 -15    0.16    1.51
   6  -7 -15    2.47    2.65
   6   7 -15    5.22    3.22
  -6   7  16    4.75    3.09
   6  -7 -16    3.95    3.52
   6   7 -16    3.02    2.84
  -6  -7  16    4.32    2.69
  -6   7  17    2.42    2.51
   6  -7 -17    2.76    2.71
   6   7 -17    1.74    2.62
   6  -7 -18    2.06    2.47
   6   7 -18    0.12    1.91
   6  -7 -19   29.90    7.06
   6   7 -19   40.53    8.09
   6  -7 -20   12.23    4.47
   6   7 -20    5.73    3.58
   6  -7 -21    1.63    2.14
   6  -7 -22    1.72    2.33
   6  -7 -23    5.33    3.08
   6  -7 -24    0.42    1.90
   6  -7 -25   11.41    4.08
   6  -7 -26   -0.00    1.31
   6  -7 -27    0.95    1.87
   6  -7 -28   11.25    4.04
   6  -7 -29   10.77    3.83
   6  -7 -30    2.20    1.99
   6  -7 -31    1.49    1.94
   6  -7 -32    2.03    1.83
   6  -7 -33    1.65    2.38
   6  -7 -34   -0.00    1.56
   6  -7 -35    0.00    1.78
   6  -7 -36    0.06    2.03
   6  -7 -37    2.28    1.86
   6  -7 -38   -0.00    1.40
   6   8  -1  113.43   17.52
  -6  -8   1   85.21   15.91
   6   8  -2    3.91    4.32
  -6  -8   2    3.92    3.90
  -6   8   3    2.47    3.40
   6   8  -3   -0.00    3.34
  -6  -8   3   -0.00    2.76
  -6   8   4    0.69    2.80
   6   8  -4   -0.00    3.11
  -6  -8   4   -0.00    3.38
  -6   8   5  185.93   23.93
   6   8  -5  190.31   25.35
  -6  -8   5  196.48   25.38
  -6   8   6    5.65    3.74
   6  -8  -6    6.96    4.06
   6   8  -6    4.49    4.49
  -6  -8   6    2.98    3.89
  -6   8   7   76.39   12.69
   6  -8  -7   51.09   10.69
   6   8  -7   63.56   11.49
  -6   8   8    3.70    3.58
   6  -8  -8    0.00    2.66
   6   8  -8    0.98    2.48
  -6   8   9  130.04   17.50
   6  -8  -9  100.13   15.94
   6   8  -9  121.02   16.83
  -6   8  10   38.74    8.64
   6  -8 -10   17.91    6.30
   6   8 -10   35.25    8.15
  -6   8  11   65.54   12.08
   6  -8 -11   66.43   12.15
   6   8 -11   83.94   12.96
  -6   8  12    8.94    4.77
   6  -8 -12   16.88    5.58
   6   8 -12   10.50    4.62
  -6   8  13    1.31    2.48
   6  -8 -13   -0.00    1.65
   6   8 -13    6.60    3.96
  -6   8  14   -0.00    1.68
   6  -8 -14   -0.00    2.49
   6   8 -14    7.25    4.59
  -6   8  15   70.50   11.97
   6  -8 -15   63.27   11.47
   6   8 -15   76.03   12.63
  -6   8  16   -0.00    2.46
   6  -8 -16    0.53    1.39
   6   8 -16    1.99    2.65
  -6   8  17   25.39    6.67
   6  -8 -17   17.13    5.72
   6   8 -17   14.19    5.30
   6  -8 -18    0.20    2.07
   6   8 -18   -0.00    1.80
   6  -8 -19    9.67    4.19
   6   8 -19    6.66    3.70
   6  -8 -20    0.08    1.67
   6   8 -20    2.40    3.02
   6  -8 -21    8.89    4.21
   6  -8 -22    1.65    2.51
   6  -8 -23    2.69    2.69
   6  -8 -24    2.36    2.55
   6  -8 -25   12.06    4.57
   6  -8 -26    8.49    3.80
   6  -8 -27    9.80    4.23
   6  -8 -28   -0.00    1.89
   6  -8 -29   -0.00    1.74
   6  -8 -30   -0.00    1.25
   6  -8 -31    3.51    2.49
   6  -8 -32   -0.00    1.60
   6  -8 -33    0.00    1.38
   6  -8 -34   -0.00    1.19
   6  -8 -35   -0.00    1.78
   6  -8 -36    0.91    1.90
  -6   9   1   -0.00    3.25
   6   9  -1    3.64    3.42
   6   9  -1    5.50    4.78
  -6  -9   1    8.79    5.46
  -6   9   2    5.04    4.19
   6   9  -2    2.37    3.23
   6   9  -2    1.42    4.03
  -6  -9   2    3.56    3.56
   6  -9  -3  142.83   19.77
   6   9  -3  147.36   19.56
   6   9  -3  108.15   19.18
  -6  -9   3  132.35   20.63
   6  -9  -4    3.89    3.73
   6   9  -4   15.60    5.52
   6  -9  -5    0.00    3.28
   6   9  -5    6.13    3.74
   6  -9  -6    8.79    4.67
   6   9  -6   10.60    4.78
   6  -9  -7    6.75    4.09
   6  -9  -8   -0.00    2.39
   6  -9  -9   40.93    9.66
   6  -9 -10    2.23    3.29
  -6   9  11    3.06    3.18
   6  -9 -11   -0.00    2.22
  -6   9  12    2.47    3.64
   6  -9 -12    4.49    3.85
  -6   9  13   52.95   10.64
   6  -9 -13   58.21   11.20
  -6   9  14    7.19    4.34
   6  -9 -14   -0.00    2.74
  -6   9  15   25.57    6.89
   6  -9 -15    6.57    4.46
  -6   9  16    6.07    3.87
   6  -9 -16    6.86    4.19
  -6   9  17    2.58    2.90
   6  -9 -17    8.95    4.22
   6  -9 -18    3.94    3.43
   6  -9 -19   33.95    8.18
   6  -9 -20   -0.00    2.27
   6  -9 -21    0.72    1.83
   6  -9 -22    0.00    2.50
   6  -9 -23   14.26    5.47
   6  -9 -24   -0.00    2.05
   6  -9 -25   11.91    4.55
   6  -9 -26   -0.00    1.84
   6  -9 -27   -0.00    1.99
   6  -9 -28   -0.00    1.73
   6  -9 -29   -0.00    1.88
   6  -9 -30    1.24    2.47
   6  -9 -31   -0.00    1.52
   6  -9 -32    0.18    1.64
   6  -9 -33    4.41    2.99
   6  -9 -34   -0.00    2.35
  -6  10   1    3.46    4.56
   6 -10  -1   25.70    7.71
   6  10  -1   27.56    7.70
  -6  10   2    7.19    4.60
   6 -10  -2    1.41    2.98
   6  10  -2    4.79    3.61
  -6  10   3    0.00    2.99
   6 -10  -3    0.00    3.07
   6  10  -3    0.00    2.71
  -6  10   4    5.98    4.08
   6 -10  -4   -0.00    2.84
   6  10  -4    2.28    3.17
  -6  10   5   44.89   10.12
   6 -10  -5   12.63    6.15
   6  10  -5   43.46    9.49
  -6  10   6    5.59    4.42
   6 -10  -6   -0.00    3.84
   6  10  -6    0.18    2.66
  -6  10   7   23.88    7.57
   6 -10  -7    7.29    4.66
   6  10  -7   19.03    6.41
  -6  10   8    9.70    5.04
   6 -10  -8    2.57    3.04
   6  10  -8    1.83    2.96
  -6  10   9   -0.00    3.11
   6 -10  -9    1.05    2.34
   6  10  -9   -2.35    3.32
  -6  10  10   -0.00    3.20
   6 -10 -10    2.62    3.20
   6  10 -10    4.87    3.70
   6 -10 -11   69.48   12.51
   6  10 -11   37.07    9.61
   6 -10 -12    0.00    2.89
   6  10 -12   -0.00    2.75
   6 -10 -13    8.14    4.22
   6  10 -13   11.07    5.06
   6 -10 -14    1.36    2.75
   6  10 -14    5.30    3.23
   6 -10 -15   30.59    8.46
   6  10 -15   24.22    7.60
   6 -10 -16    1.23    2.49
   6  10 -16    2.30    3.80
   6 -10 -17   18.54    6.42
   6  10 -17   28.27    7.70
   6 -10 -18    0.82    3.25
   6  10 -18    6.27    3.96
   6 -10 -19    6.29    3.79
   6  10 -19    3.73    3.80
   6 -10 -20    4.76    3.65
   6  10 -20   -0.00    2.59
   6 -10 -21   16.66    6.26
   6 -10 -22    0.00    2.66
   6 -10 -23   -0.00    2.58
   6 -10 -24   -0.00    2.66
   6 -10 -25    1.51    2.24
   6 -10 -26   -0.00    2.75
   6 -10 -27    4.87    3.74
   6 -10 -28   -0.00    2.28
   6 -10 -29    2.69    2.87
   6 -10 -30   -0.00    2.34
   6 -10 -31    1.02    2.50
   6 -10 -32    0.19    1.94
  -6  11   1    7.63    5.50
   6 -11  -1    6.91    4.69
   6  11  -1   16.99    6.74
  -6  11   2   -0.00    3.71
   6 -11  -2    2.63    3.40
   6  11  -2   -0.00    1.41
  -6  11   3   31.15    8.72
   6 -11  -3   25.99    8.37
   6  11  -3   37.95    9.25
  -6  11   4   -0.00    2.65
   6 -11  -4    5.17    4.45
   6  11  -4    5.54    4.13
  -6  11   5    2.13    4.00
   6 -11  -5    4.70    3.99
   6  11  -5   -0.00    2.58
  -6  11   6    2.71    3.41
   6 -11  -6   -0.00    2.49
   6  11  -6   -0.00    2.81
  -6  11   7    7.59    4.91
   6 -11  -7    3.69    3.45
   6  11  -7    8.10    5.42
  -6  11   8    9.29    5.58
   6 -11  -8    9.93    5.16
   6  11  -8    9.71    5.24
  -6  11   9   20.90    7.22
   6 -11  -9   18.83    6.89
   6  11  -9   12.54    5.66
  -6  11  10    8.57    4.50
   6 -11 -10    0.00    2.25
   6  11 -10    1.44    2.99
  -6  11  11    1.06    3.00
   6 -11 -11   -0.00    2.18
   6  11 -11   -0.00    2.74
  -6  11  12   -0.00    2.62
   6 -11 -12    3.16    3.38
   6  11 -12    3.17    4.02
  -6  11  13   19.72    7.04
   6 -11 -13   33.50    8.88
   6  11 -13   27.09    8.26
  -6  11  14   -0.00    2.60
   6 -11 -14    0.00    2.54
   6  11 -14   -0.00    3.52
  -6  11  15   22.24    7.18
   6 -11 -15    4.16    4.65
  -6  11  16    0.46    2.46
   6 -11 -16   -0.00    2.76
   6  11 -16   -0.00    2.38
   6 -11 -17    3.66    3.68
   6  11 -17   15.43    6.14
   6 -11 -18    0.72    2.42
   6 -11 -19    4.08    3.73
   6  11 -19   19.26    6.69
   6 -11 -20    0.00    3.11
   6 -11 -21    0.00    2.65
   6 -11 -22    1.51    3.09
   6 -11 -23   11.01    5.22
   6 -11 -24    2.62    3.04
   6 -11 -25    1.18    2.71
   6 -11 -26   -1.95    2.89
   6 -11 -27    0.00    2.22
   6 -11 -28    7.04    3.83
   6 -11 -29    1.85    2.48
  -6  12   1   33.96    9.69
   6 -12  -1   23.62    8.61
   6  12  -1   28.69    8.72
  -6  12   2   -0.00    3.00
   6 -12  -2    1.12    3.50
   6  12  -2    3.60    3.51
  -6  12   3    0.00    3.51
   6 -12  -3    4.29    3.65
   6  12  -3    0.84    4.16
  -6  12   4    0.06    3.04
   6 -12  -4   -0.00    2.98
   6  12  -4    6.05    4.24
  -6  12   5   22.36    8.02
   6 -12  -5   27.87    8.63
  -6  12   6   -0.00    3.45
   6 -12  -6    2.96    3.29
   6  12  -6    0.00    2.31
  -6  12   7   -0.00    3.76
   6 -12  -7    1.44    3.13
   6  12  -7    0.00    2.66
  -6  12   8   -0.00    2.86
   6 -12  -8    0.00    2.87
   6  12  -8   -0.00    2.75
  -6  12   9    5.95    4.02
   6 -12  -9    7.07    4.58
   6  12  -9   16.27    6.36
  -6  12  10    1.04    3.08
   6 -12 -10    2.22    3.71
   6  12 -10   -0.00    3.02
  -6  12  11    9.36    5.14
   6 -12 -11   10.30    5.53
   6  12 -11   23.15    7.62
  -6  12  12    0.00    2.84
   6 -12 -12   -0.00    3.27
   6  12 -12   -0.00    3.14
  -6  12  13    8.06    5.18
   6 -12 -13    0.91    2.53
   6  12 -13   -0.00    2.56
  -6  12  14   -0.00    2.01
   6 -12 -14    1.14    3.30
   6  12 -14    0.00    2.50
  -6  12  15   31.83    8.42
   6 -12 -15   12.18    6.05
   6  12 -15   10.55    5.63
  -6  12  16   12.75    5.74
   6 -12 -16    3.53    3.57
   6  12 -16    3.97    4.21
   6 -12 -17    4.57    4.02
   6  12 -17    7.93    4.92
   6 -12 -18    4.25    3.99
   6  12 -18    4.04    3.79
   6 -12 -19    3.66    3.62
   6  12 -19   -0.00    2.68
   6 -12 -20   -0.00    2.90
   6 -12 -21   12.61    5.55
   6 -12 -22   -0.00    2.63
   6 -12 -23   -0.00    3.05
   6 -12 -24   -0.00    2.39
   6 -12 -25    8.31    4.87
   6 -12 -26    0.79    2.54
   6 -12 -27   -0.00    2.97
  -6  13   1   11.22    6.19
   6 -13  -1    4.05    4.16
   6  13  -1    4.14    4.26
  -6  13   2    2.03    4.26
   6 -13  -2   -0.00    2.90
   6  13  -2    6.42    4.52
  -6  13   3   20.47    8.16
   6 -13  -3   23.27    8.68
   6  13  -3   34.68    9.51
  -6  13   4   24.62    7.86
   6 -13  -4    7.47    5.58
   6  13  -4    9.23    5.71
  -6  13   5    1.20    3.42
   6 -13  -5    3.60    4.14
   6  13  -5   -0.00    3.49
  -6  13   6   -0.00    2.97
   6 -13  -6   -0.00    2.92
   6  13  -6   -0.00    3.57
  -6  13   7    4.92    4.84
   6 -13  -7   14.91    6.68
   6  13  -7    7.20    5.05
  -6  13   8   14.42    6.26
   6  13  -8    6.97    5.45
  -6  13   9   32.65    9.24
   6 -13  -9   20.63    7.86
   6  13  -9   23.82    7.99
  -6  13  10    2.33    4.29
   6 -13 -10    0.81    2.91
   6  13 -10    6.57    4.98
  -6  13  11   -0.00    2.60
   6 -13 -11    7.56    5.32
   6  13 -11   -0.00    3.09
  -6  13  12    7.18    4.95
   6 -13 -12    1.63    4.10
   6  13 -12    4.11    4.75
  -6  13  13   13.36    6.21
   6 -13 -13   -0.00    2.89
   6  13 -13    8.94    5.79
  -6  13  14    1.33    3.83
   6 -13 -14    1.03    2.28
   6  13 -14    0.10    2.43
  -6  13  15    1.24    3.14
   6 -13 -15    0.00    3.02
   6  13 -15    2.87    4.26
   6 -13 -16    3.67    3.66
   6  13 -16    1.00    2.16
   6 -13 -17    4.39    3.66
   6  13 -17    0.00    3.55
   6 -13 -18    1.06    2.81
   6  13 -18   -0.00    3.62
   6 -13 -19    5.14    4.66
   6  13 -19    5.26    4.19
   6 -13 -20    4.50    3.98
   6 -13 -21   -0.00    2.98
   6 -13 -22   -0.00    2.39
   6 -13 -23   10.29    5.18
   6 -13 -24    0.48    2.63
  -6  14   1   10.97    6.52
   6 -14  -1    7.72    5.36
   6  14  -1   23.98    8.16
  -6  14   2   -0.00    2.51
   6 -14  -2    1.32    3.64
   6  14  -2    4.32    5.96
  -6  14   3    2.35    3.97
   6 -14  -3   -0.00    2.96
   6  14  -3   -0.00    3.66
  -6  14   4    5.57    4.76
   6 -14  -4    2.55    4.04
   6  14  -4    0.00    4.09
  -6  14   5   10.31    5.99
   6 -14  -5    8.41    5.39
   6  14  -5   20.23    7.47
  -6  14   6    8.61    6.83
   6 -14  -6    8.79    5.53
   6  14  -6   12.25    6.06
  -6  14   7    0.59    2.82
   6 -14  -7    5.95    4.87
   6  14  -7    6.14    4.51
  -6  14   8   -0.00    3.03
   6 -14  -8   -0.00    2.85
   6  14  -8   -0.00    3.14
  -6  14   9   12.50    6.24
   6 -14  -9    4.34    4.38
   6  14  -9    5.74    5.02
  -6  14  10    0.74    3.02
   6 -14 -10    3.39    3.81
   6  14 -10    0.05    2.82
  -6  14  11    7.75    4.92
   6 -14 -11    1.11    3.94
   6  14 -11    6.76    5.22
  -6  14  12    2.64    3.48
   6 -14 -12    2.28    2.88
   6  14 -12   -0.00    1.92
  -6  14  13   -0.00    2.65
   6 -14 -13   -0.00    3.55
   6  14 -13   -0.00    2.70
  -6  14  14   -0.00    4.09
   6 -14 -14    2.33    3.13
   6  14 -14    1.16    3.82
  -6  14  15   11.45    5.82
   6 -14 -15    0.90    3.04
   6  14 -15    1.51    3.09
   6 -14 -16   -0.00    3.18
   6  14 -16    3.74    3.91
   6 -14 -17   -0.00    3.55
   6  14 -17   -0.00    3.67
   6 -14 -18   -0.00    2.60
   6  14 -18   -0.00    3.12
   6 -14 -19    2.43    3.84
   6  14 -19    1.10    3.28
   6 -14 -20    2.03    3.03
   6 -14 -21    0.60    3.47
  -6  15   1   -0.00    3.36
   6 -15  -1   -0.00    2.17
   6  15  -1    1.96    4.07
  -6  15   2    5.19    4.81
   6 -15  -2   10.77    6.73
   6  15  -2   -0.00    3.25
  -6  15   3   -0.00    4.81
   6 -15  -3   -0.00    2.90
   6  15  -3    8.03    5.07
  -6  15   4   -0.00    3.82
   6 -15  -4   -0.00    3.39
   6  15  -4    0.64    3.29
  -6  15   5    3.65    4.33
   6 -15  -5    0.67    3.14
   6  15  -5    1.13    3.01
  -6  15   6    4.88    4.21
   6 -15  -6   -0.00    3.18
   6  15  -6    2.33    3.91
  -6  15   7   -0.00    3.28
   6 -15  -7   -0.00    2.26
   6  15  -7    1.52    4.36
  -6  15   8    2.87    4.06
   6 -15  -8    0.00    3.40
   6  15  -8    7.69    5.09
  -6  15   9    1.63    3.94
   6 -15  -9    2.44    3.41
   6  15  -9    2.02    4.83
  -6  15  10   -0.00    3.28
   6 -15 -10    3.16    4.36
   6  15 -10    1.26    3.88
  -6  15  11    1.68    4.30
   6 -15 -11   -0.00    2.67
   6  15 -11    0.73    2.67
  -6  15  12   -0.00    2.70
   6 -15 -12   -0.00    3.14
   6  15 -12    2.88    4.20
  -6  15  13   10.91    5.56
   6 -15 -13    2.39    3.78
   6  15 -13    3.50    4.18
  -6  15  14    1.34    3.59
   6 -15 -14    3.16    4.37
   6  15 -14    8.80    5.79
  -6  15  15   -0.00    2.55
   6 -15 -15   -0.00    3.51
   6  15 -15    0.00    2.96
   6 -15 -16    2.30    3.34
   6  15 -16    2.13    3.55
   6 -15 -17   -0.00    2.40
   6  15 -17    0.00    3.15
   6 -15 -18    7.29    4.94
   6  15 -18    0.01    2.61
   6  15 -19    1.84    3.43
  -6  16   1   -0.00    4.52
   6 -16  -1    2.49    3.85
   6  16  -1    3.78    4.81
  -6  16   2    1.00    3.87
   6 -16  -2    1.13    2.87
   6  16  -2    0.16    2.94
  -6  16   3    0.00    3.77
   6 -16  -3    0.01    2.68
   6  16  -3   -0.00    3.84
  -6  16   4    2.27    4.12
   6 -16  -4    4.00    3.61
   6  16  -4    1.97    4.20
  -6  16   5   -0.00    2.62
   6 -16  -5   -0.00    3.09
   6  16  -5    2.23    3.71
  -6  16   6    0.00    3.34
   6 -16  -6   -0.00    2.50
   6  16  -6   -0.00    2.37
  -6  16   7    4.28    4.27
   6 -16  -7    1.55    2.57
   6  16  -7   -0.00    2.62
  -6  16   8   -0.00    3.42
   6 -16  -8    0.00    3.09
   6  16  -8    3.04    3.87
  -6  16   9   -0.00    2.67
   6 -16  -9   -0.00    4.03
   6  16  -9    1.41    3.58
  -6  16  10    2.55    4.05
   6 -16 -10   -0.00    3.66
   6  16 -10    2.92    3.60
  -6  16  11    1.62    4.29
   6 -16 -11    1.39    2.48
   6  16 -11    5.79    5.39
  -6  16  12    0.72    3.31
   6 -16 -12   -0.57    2.99
   6  16 -12   -0.00    3.89
  -6  16  13   -0.00    4.15
   6 -16 -13    0.24    3.79
   6  16 -13    3.21    4.10
  -6  16  14   -0.00    3.31
   6 -16 -14   -0.00    3.47
   6  16 -14    2.20    4.01
   6 -16 -15    5.25    4.50
   6  16 -15    0.30    4.76
   6  16 -16    0.00    4.58
   6  16 -17   -0.00    3.70
   6  16 -18    0.29    2.92
  -6  17   1   -0.00    3.58
  -6  17   2    2.27    3.87
   6 -17  -2    0.65    3.08
  -6  17   3   -0.00    5.80
   6 -17  -3    4.79    4.78
  -6  17   4    2.30    4.92
   6 -17  -4    3.14    4.43
   6  17  -4   -0.00    4.84
  -6  17   5    2.08    3.95
   6 -17  -5    1.64    3.52
   6  17  -5   -0.00    3.55
  -6  17   6    5.55    4.47
   6 -17  -6    0.00    3.10
   6  17  -6   -0.00    3.51
  -6  17   7    0.57    3.44
   6 -17  -7    0.00    3.96
   6  17  -7   -0.00    2.55
  -6  17   8    0.89    3.56
   6 -17  -8    1.91    3.59
   6  17  -8   -0.00    2.86
  -6  17   9    0.00    3.19
   6 -17  -9    0.54    3.18
   6  17  -9   -0.00    2.31
  -6  17  10   -0.00    4.27
   6 -17 -10    0.47    2.79
   6  17 -10    0.24    2.58
  -6  17  11    6.60    5.27
   6 -17 -11    2.25    3.89
   6  17 -11   -0.00    4.46
  -6  17  12    4.24    4.55
   6  17 -12    0.11    3.47
  -6  17  13   -0.00    4.25
   6  17 -13   -0.00    2.90
   6  17 -14    2.05    3.11
   6  17 -15   -0.00    3.65
   6 -18  -4    0.38    3.34
   6 -18  -5   -0.00    3.58
   6 -18  -6    2.61    4.09
   6 -18  -7    2.79    3.50
  -5   0   1   -0.00    1.67
  -5   0   1   -0.00    1.38
   5   0  -1    1.36    1.82
   5   0  -1    0.00    2.49
   5   0  -1    1.36    1.61
  -5   0   2   -0.00    1.87
  -5   0   2   -0.00    1.23
   5   0  -2   -0.00    1.26
   5   0  -2    0.67    1.43
   5   0  -2   -0.00    1.47
  -5   0   3   65.23    9.02
   5   0  -3   92.88   10.24
   5   0  -3   68.45   10.58
   5   0  -3   77.47    9.84
  -5   0   4    0.00    1.32
   5   0  -4   -0.00    1.29
   5   0  -4    0.83    1.73
   5   0  -4    0.70    1.40
  -5   0   5 2081.12  168.30
  -5   0   5 2181.63  166.91
   5   0  -5 1769.55  166.62
   5   0  -5 2105.09  169.05
   5   0  -5 1933.70  167.06
  -5   0   6    0.00    1.69
  -5   0   6   -0.00    1.24
   5   0  -6   -0.00    0.93
   5   0  -6    0.00    1.88
   5   0  -6   -0.00    1.00
  -5   0   7   63.71    8.74
  -5   0   7   76.24    8.36
   5   0  -7   62.60    8.22
   5   0  -7   93.66   10.60
   5   0  -7   63.00    8.49
  -5   0   8    2.05    1.57
  -5   0   8    0.42    0.88
   5   0  -8    0.53    1.13
   5   0  -8    1.94    1.94
   5   0  -8   -0.00    1.30
   5   0  -8   -0.83    1.37
  -5   0   9  509.47   41.88
  -5   0   9  480.29   41.24
   5   0  -9  430.61   41.73
   5   0  -9  493.61   43.40
   5   0  -9  542.35   44.26
   5   0  -9  457.63   42.16
  -5   0  10    0.52    0.78
  -5   0  10   -0.29    0.71
   5   0 -10    1.51    1.08
   5   0 -10    0.71    1.38
   5   0 -10   -0.00    1.08
   5   0 -10    0.51    0.92
   5   0 -11   28.04    4.25
   5   0 -11   25.82    4.69
   5   0 -11   40.23    5.64
   5   0 -11   27.27    4.32
   5   0 -12   -0.00    0.80
   5   0 -12    0.31    1.18
   5   0 -12   -0.00    1.31
   5   0 -12   -0.00    1.02
   5   0 -13    3.05    1.25
   5   0 -13    5.22    1.75
   5   0 -13    6.96    2.16
   5   0 -13    2.02    1.17
   5   0 -14   -0.00    0.73
   5   0 -14   -0.00    0.91
   5   0 -14   -0.00    0.86
   5   0 -14    0.03    0.63
   5   0 -15  104.32   10.11
   5   0 -15  106.26   10.44
   5   0 -15  105.42   11.24
   5   0 -15  122.24   10.89
   5   0 -16    0.32    0.45
   5   0 -16   -0.00    0.49
   5   0 -16    0.08    0.70
   5   0 -16    0.03    0.62
   5   0 -17   68.63    7.33
   5   0 -17   64.75    6.77
   5   0 -18   -0.00    0.64
   5   0 -18    0.02    0.51
   5   0 -19  107.34   10.60
   5   0 -19  118.36   10.39
   5   0 -20   -0.00    0.61
   5   0 -20    0.11    0.44
   5   0 -21  154.66   13.61
   5   0 -22    0.27    0.48
   5   0 -25   22.86    2.58
   5   0 -26   -0.00    0.46
   5   0 -27   30.39    3.42
   5   0 -28   -0.00    0.56
   5   0 -35    3.09    1.45
   5   0 -36    0.00    0.89
  -5   1   1  458.76   41.06
  -5   1   1  403.44   37.49
   5  -1  -1  414.63   39.23
   5  -1  -1  422.16   38.21
   5   1  -1  364.22   37.15
   5   1  -1  398.87   40.14
   5   1  -1  378.67   39.29
   5   1  -1  396.35   38.31
  -5  -1   1  386.37   39.12
  -5  -1   1  456.15   37.94
  -5   1   2    1.93    2.62
  -5   1   2    2.61    1.92
   5  -1  -2    5.66    3.06
   5  -1  -2    2.09    1.88
   5   1  -2    7.06    2.73
   5   1  -2    7.63    3.51
   5   1  -2    0.77    1.80
   5   1  -2    2.38    1.81
  -5  -1   2    4.35    2.71
  -5  -1   2    3.09    1.80
  -5   1   3  456.64   44.64
  -5   1   3  439.84   41.92
   5  -1  -3  508.66   44.15
   5  -1  -3  509.43   43.03
   5   1  -3  474.07   42.41
   5   1  -3  451.46   44.77
   5   1  -3  435.35   43.76
   5   1  -3  458.83   43.01
  -5  -1   3  475.65   42.12
  -5   1   4    7.98    3.56
  -5   1   4    3.51    1.98
   5  -1  -4   16.36    4.38
   5  -1  -4    8.58    2.95
   5   1  -4   19.82    4.00
   5   1  -4    4.23    2.89
   5   1  -4    3.31    2.44
   5   1  -4    9.46    2.96
  -5  -1   4    5.35    2.18
  -5   1   5  110.55   13.84
  -5   1   5   98.88   12.36
  -5   1   5  112.52   11.80
   5  -1  -5  118.72   13.24
   5  -1  -5  105.88   12.01
   5   1  -5   96.36   11.62
   5   1  -5   97.22   13.35
   5   1  -5   88.52   11.58
  -5  -1   5   89.84   12.12
  -5  -1   5  103.83   11.43
  -5   1   6  512.73   45.87
  -5   1   6  466.07   43.95
  -5   1   6  448.85   42.69
   5  -1  -6  554.27   45.06
   5  -1  -6  462.77   43.35
   5   1  -6  499.63   43.50
   5   1  -6  475.79   45.69
   5   1  -6  488.08   44.08
  -5  -1   6  534.90   44.53
  -5  -1   6  467.27   42.71
  -5   1   7  512.60   50.66
  -5   1   7  560.66   49.43
  -5   1   7  560.91   48.41
   5  -1  -7  489.75   49.34
   5  -1  -7  609.76   49.51
   5   1  -7  561.20   49.04
   5   1  -7  552.52   51.39
   5   1  -7  519.30   50.17
   5   1  -7  558.83   49.77
  -5  -1   7  594.40   49.67
  -5  -1   7  580.65   48.44
  -5   1   8    1.63    2.24
  -5   1   8    0.51    1.13
  -5   1   8    1.67    1.46
   5  -1  -8    0.00    1.52
   5  -1  -8    0.99    1.56
   5   1  -8    1.15    1.37
   5   1  -8    0.49    1.64
   5   1  -8    2.38    2.21
   5   1  -8    0.74    1.30
  -5  -1   8    1.96    1.51
  -5  -1   8    2.46    1.38
  -5   1   9   35.92    6.22
  -5   1   9   35.89    4.99
  -5   1   9   31.60    4.43
   5  -1  -9   34.30    5.57
   5  -1  -9   31.20    5.00
   5   1  -9   25.92    4.66
   5   1  -9   18.18    4.96
   5   1  -9   38.79    6.26
   5   1  -9   44.53    5.82
  -5  -1   9   24.35    4.42
  -5  -1   9   34.47    4.47
  -5   1  10    3.33    2.29
  -5   1  10    2.12    1.10
  -5   1  10    2.56    1.12
   5  -1 -10    1.33    1.47
   5  -1 -10    1.22    1.37
   5   1 -10    1.78    1.35
   5   1 -10    1.19    1.67
   5   1 -10    0.44    1.26
  -5  -1  10    2.79    1.47
  -5  -1  10    2.02    1.10
  -5   1  11  166.73   14.16
  -5   1  11  160.03   14.13
   5  -1 -11  148.16   15.88
   5  -1 -11  179.84   16.84
   5  -1 -11  166.79   16.38
   5   1 -11  142.74   15.93
   5   1 -11  169.19   17.76
   5   1 -11  175.22   17.65
  -5  -1  11  183.27   15.23
  -5  -1  11  188.98   15.04
   5  -1 -12   14.24    2.65
   5  -1 -12   14.31    2.97
   5  -1 -12   14.80    2.98
   5   1 -12   11.53    2.64
   5   1 -12   16.91    3.77
   5   1 -12   12.03    3.26
   5  -1 -13  401.25   30.01
   5  -1 -13  340.33   29.95
   5  -1 -13  322.95   29.97
   5   1 -13  325.33   29.89
   5   1 -13  317.71   31.08
   5   1 -13  310.67   30.88
   5  -1 -14    1.39    0.85
   5  -1 -14    1.48    0.95
   5  -1 -14    0.62    0.98
   5   1 -14    0.26    0.66
   5   1 -14    1.13    1.43
   5   1 -14    2.76    1.61
   5  -1 -15   48.76    4.70
   5  -1 -15   38.36    4.55
   5  -1 -15   34.78    4.84
   5   1 -15   31.32    4.63
   5   1 -15   51.75    6.04
   5   1 -15   42.27    5.81
   5  -1 -16    3.81    0.86
   5  -1 -16    2.25    0.82
   5  -1 -16    4.98    1.40
   5   1 -16    1.83    0.93
   5   1 -16    1.46    1.27
   5   1 -16    2.47    1.48
   5  -1 -17   27.26    3.44
   5   1 -17   19.92    2.85
   5   1 -17   25.36    3.36
   5   1 -17   24.56    3.93
   5  -1 -18    2.76    0.99
   5   1 -18    2.98    0.72
   5   1 -18    1.59    0.68
   5   1 -18    2.51    1.33
   5  -1 -19  126.44   11.36
   5   1 -19  119.40   12.23
   5  -1 -20    2.07    0.76
   5   1 -20    3.02    1.35
   5  -1 -21    2.37    0.74
   5   1 -21    1.30    0.90
   5  -1 -22    4.64    0.94
   5   1 -22    5.43    1.55
   5   1 -23   35.59    4.57
   5   1 -24    1.67    1.05
   5   1 -25   15.10    2.68
   5   1 -26    4.07    1.42
   5   1 -27   47.32    5.80
   5  -1 -28    5.19    1.08
   5  -1 -29   24.21    3.07
   5  -1 -29   21.56    2.76
   5  -1 -30   -0.00    0.58
   5  -1 -31    0.59    0.81
   5  -1 -32    0.00    0.74
   5  -1 -33   22.80    3.56
   5  -1 -34    0.04    0.74
   5  -1 -35    4.26    1.57
  -5   2   1    4.48    3.06
  -5   2   1    2.69    1.85
   5  -2  -1    6.58    3.30
   5  -2  -1    3.38    2.20
   5   2  -1   -0.00    1.70
   5   2  -1    5.64    3.09
  -5  -2   1    4.24    2.18
  -5  -2   1    8.40    3.80
  -5  -2   1    5.14    2.31
  -5   2   2    8.66    3.81
  -5   2   2    6.53    2.82
   5  -2  -2   11.96    4.04
   5  -2  -2   13.72    3.93
   5   2  -2   16.40    4.04
   5   2  -2   22.26    5.42
  -5  -2   2   18.22    3.90
  -5  -2   2   11.72    4.27
  -5  -2   2   10.14    3.11
  -5   2   3  153.89   18.89
  -5   2   3  187.75   18.07
   5  -2  -3  179.57   18.87
   5  -2  -3  162.79   17.89
   5   2  -3  123.64   16.75
   5   2  -3  171.13   19.33
  -5  -2   3  143.39   16.80
  -5  -2   3  170.29   18.98
  -5  -2   3  225.71   18.55
  -5   2   4   50.04    9.19
  -5   2   4   55.70    8.17
   5  -2  -4   68.58    9.46
   5  -2  -4   58.76    8.71
   5   2  -4   52.24    8.17
   5   2  -4   60.32    9.74
  -5  -2   4   77.13    8.89
  -5  -2   4   68.51    8.47
  -5   2   5  610.71   51.47
  -5   2   5  499.78   48.36
   5  -2  -5  546.29   49.81
   5  -2  -5  572.66   49.54
   5   2  -5  577.54   49.35
   5   2  -5  617.23   51.64
  -5  -2   5  526.09   48.54
  -5  -2   5  518.20   48.38
  -5   2   6   11.41    3.60
  -5   2   6    6.66    2.33
   5  -2  -6   10.11    3.25
   5  -2  -6    4.43    2.27
   5   2  -6    6.73    2.54
  -5  -2   6    8.87    2.70
  -5  -2   6    1.68    1.93
  -5  -2   6    4.66    1.98
  -5   2   7   58.41    9.31
  -5   2   7   63.97    8.16
   5  -2  -7   77.41    9.46
   5  -2  -7   57.79    8.57
   5   2  -7   76.95    9.07
  -5  -2   7   77.32    8.81
  -5  -2   7   66.98    9.08
  -5  -2   7   54.69    7.70
  -5   2   8    9.22    3.28
  -5   2   8    9.00    2.87
  -5   2   8    9.87    2.58
   5  -2  -8    3.98    2.40
   5  -2  -8   10.73    3.10
   5   2  -8   12.38    3.22
   5   2  -8    8.34    3.13
  -5  -2   8    6.71    2.23
  -5  -2   8    5.76    2.38
  -5  -2   8    8.67    2.33
  -5   2   9  497.87   49.75
  -5   2   9  609.25   49.20
  -5   2   9  601.15   48.38
   5  -2  -9  546.01   49.05
   5  -2  -9  485.78   48.68
   5   2  -9  560.46   49.00
   5   2  -9  514.14   50.11
  -5  -2   9  579.60   48.80
  -5  -2   9  584.91   49.15
  -5  -2   9  557.67   48.05
  -5   2  10    2.20    1.82
  -5   2  10    1.93    1.37
  -5   2  10    2.17    1.29
   5  -2 -10    6.33    2.20
   5  -2 -10    1.20    1.33
   5   2 -10    1.32    1.43
   5   2 -10    3.40    2.27
  -5  -2  10    4.94    1.83
  -5  -2  10    2.35    1.45
  -5  -2  10    0.00    0.78
  -5   2  11    4.33    2.41
  -5   2  11    9.04    1.89
  -5   2  11    7.97    1.67
   5  -2 -11    7.09    2.23
   5  -2 -11    8.16    2.50
   5   2 -11    5.46    2.12
   5   2 -11    7.27    2.72
  -5  -2  11    4.97    1.95
  -5  -2  11   10.27    2.35
  -5  -2  11   11.46    2.15
  -5   2  12   56.16    7.81
   5  -2 -12   55.06    6.99
   5  -2 -12   48.36    7.00
   5   2 -12   63.86    7.54
   5   2 -12   60.01    8.29
  -5  -2  12   58.38    7.09
  -5  -2  12   53.70    6.21
  -5  -2  12   55.30    5.93
  -5   2  13   40.32    6.78
   5  -2 -13   55.71    6.64
   5  -2 -13   66.22    7.33
   5   2 -13   44.55    6.51
   5   2 -13   54.64    7.79
  -5  -2  13   49.38    6.46
  -5  -2  13   53.70    5.03
  -5  -2  13   53.32    4.96
  -5   2  14   31.77    5.13
   5  -2 -14   33.71    4.50
   5  -2 -14   21.84    4.19
   5   2 -14   30.08    4.66
   5   2 -14   25.91    5.04
  -5  -2  14   37.77    4.79
  -5   2  15  298.45   27.29
   5  -2 -15  327.28   26.42
   5  -2 -15  279.51   26.67
   5   2 -15  269.55   26.67
   5   2 -15  274.10   27.66
  -5  -2  15  319.33   26.74
  -5   2  16    4.10    1.66
   5  -2 -16    1.44    0.93
   5  -2 -16    1.19    1.12
   5   2 -16    0.40    0.94
   5   2 -16    5.34    2.05
  -5  -2  16    2.69    1.23
   5  -2 -17    3.63    1.07
   5  -2 -17    5.87    1.29
   5  -2 -17    6.75    1.90
   5   2 -17    6.05    1.85
   5   2 -17    2.26    1.66
  -5  -2  17    5.20    1.50
   5  -2 -18    0.18    0.39
   5  -2 -18    0.63    0.42
   5  -2 -18   -0.00    0.73
   5   2 -18    0.00    0.89
   5   2 -18    0.64    1.11
  -5  -2  18    0.10    0.74
   5  -2 -19   81.95    9.58
   5   2 -19  102.07    9.71
   5   2 -19   94.38   10.84
  -5  -2  19  103.52    9.44
   5  -2 -20   39.63    5.16
   5   2 -20   49.43    5.14
   5   2 -20   37.66    5.93
   5  -2 -21    0.81    0.95
   5   2 -21    5.43    2.05
   5  -2 -22    7.13    1.76
   5   2 -22   10.73    2.80
   5  -2 -23   13.83    2.28
   5   2 -23    6.86    2.37
   5   2 -24    1.51    1.24
   5   2 -25   64.17    8.09
   5  -2 -27   31.29    4.07
   5  -2 -28    0.00    0.74
   5  -2 -29   29.10    4.00
   5  -2 -30    2.58    1.23
   5  -2 -31   33.44    4.57
   5  -2 -32    0.02    0.77
   5  -2 -33    0.60    1.12
   5  -2 -34    0.00    0.89
   5  -2 -35    6.81    2.14
   5  -2 -36    1.96    1.41
  -5   3   1  282.69   28.31
  -5   3   1  276.05   26.29
   5  -3  -1  239.91   26.18
   5  -3  -1  266.21   26.56
   5   3  -1  234.11   25.55
   5   3  -1  269.86   28.09
  -5  -3   1  239.27   25.20
  -5  -3   1  259.11   27.61
  -5   3   2   48.05    8.86
  -5   3   2   36.02    6.97
   5  -3  -2   45.03    7.88
   5  -3  -2   54.78    8.41
   5   3  -2   40.76    7.24
   5   3  -2   51.92    9.19
  -5  -3   2   54.09    7.72
  -5  -3   2   44.07    8.33
  -5   3   3  107.36   13.66
  -5   3   3   82.04   11.25
   5  -3  -3   93.20   12.11
   5  -3  -3   96.20   12.24
   5   3  -3   86.00   11.57
   5   3  -3   85.30   12.93
  -5  -3   3   84.64   11.15
  -5  -3   3  111.50   13.62
  -5   3   4    2.51    2.99
  -5   3   4    6.56    2.60
   5  -3  -4    0.93    1.80
   5  -3  -4    1.77    1.78
   5   3  -4    0.00    1.83
   5   3  -4    3.59    2.56
  -5  -3   4    3.04    2.29
  -5  -3   4   -0.00    1.92
  -5   3   5  221.89   21.64
  -5   3   5  174.13   18.77
   5  -3  -5  177.56   19.33
   5  -3  -5  167.63   19.24
   5   3  -5  161.72   18.81
   5   3  -5  187.38   20.98
  -5  -3   5  198.76   19.23
  -5   3   6  189.24   19.66
  -5   3   6  157.76   17.37
   5  -3  -6  161.60   17.91
   5  -3  -6  192.01   18.82
   5   3  -6  169.31   17.93
   5   3  -6  122.59   18.01
  -5  -3   6  186.81   17.98
  -5   3   7   60.94    9.44
  -5   3   7   56.35    8.14
   5  -3  -7   48.58    8.01
   5  -3  -7   57.53    8.61
   5   3  -7   67.93    8.99
  -5  -3   7   65.98    8.60
  -5  -3   7   68.12    9.37
  -5  -3   7   70.04    8.52
  -5   3   8   82.16   10.94
  -5   3   8   61.73    8.89
   5  -3  -8   84.62   10.14
   5  -3  -8   61.37    9.37
   5   3  -8   84.12   10.12
  -5  -3   8   83.52    9.87
  -5  -3   8   72.17   10.04
  -5  -3   8   79.51    9.34
  -5   3   9   59.84    9.02
  -5   3   9   56.34    7.66
   5  -3  -9   78.04    8.96
   5  -3  -9   58.83    8.53
   5   3  -9   55.21    8.22
   5   3  -9   64.70    9.69
  -5  -3   9   63.60    8.31
  -5  -3   9   60.88    8.55
  -5  -3   9   56.94    7.57
  -5   3  10   18.08    4.42
  -5   3  10   16.53    3.29
   5  -3 -10   14.38    3.57
   5  -3 -10    9.05    3.06
   5   3 -10    8.65    2.89
   5   3 -10   12.51    3.92
  -5  -3  10   16.12    3.52
  -5  -3  10   14.83    3.48
  -5  -3  10   18.11    3.38
  -5   3  11    1.75    2.11
  -5   3  11    0.88    1.12
   5  -3 -11   -0.00    1.26
   5  -3 -11    2.22    1.67
   5   3 -11    0.75    1.07
   5   3 -11    2.24    1.87
  -5  -3  11   -0.00    0.91
  -5  -3  11    2.20    1.68
  -5  -3  11    1.03    1.04
  -5   3  12   29.82    5.47
  -5   3  12   24.38    3.77
  -5   3  12   26.93    3.69
   5  -3 -12   22.86    4.37
   5  -3 -12   25.64    4.80
   5   3 -12   23.15    4.63
   5   3 -12   28.81    5.67
  -5  -3  12   20.05    4.25
  -5  -3  12   25.58    4.39
  -5  -3  12   28.77    4.07
  -5   3  13  166.81   17.64
  -5   3  13  161.93   14.63
  -5   3  13  180.11   14.63
   5  -3 -13  150.71   16.42
   5  -3 -13  158.33   17.03
   5   3 -13  163.76   17.22
   5   3 -13  159.79   18.14
  -5  -3  13  188.64   17.30
  -5  -3  13  172.92   16.33
  -5  -3  13  155.74   15.49
  -5   3  14   18.37    4.02
   5  -3 -14   29.08    4.23
   5  -3 -14   21.66    4.10
   5   3 -14   11.26    3.17
   5   3 -14   17.01    4.21
  -5  -3  14   15.16    3.35
  -5  -3  14   19.78    2.99
  -5  -3  14   13.07    2.38
  -5   3  15    8.15    2.61
   5  -3 -15    4.63    1.86
   5  -3 -15    9.57    2.67
   5   3 -15    4.68    2.25
   5   3 -15    4.69    2.69
  -5  -3  15   10.67    2.67
  -5  -3  15    8.17    1.40
  -5  -3  15    9.59    1.41
  -5   3  16   39.15    5.67
   5  -3 -16   37.06    4.95
   5  -3 -16   27.21    4.98
   5   3 -16   28.78    5.19
   5   3 -16   37.35    6.30
  -5  -3  16   31.46    4.98
  -5   3  17   55.09    7.35
   5  -3 -17   62.46    6.87
   5  -3 -17   51.54    7.31
   5   3 -17   52.60    7.41
   5   3 -17   68.69    8.98
  -5  -3  17   58.90    7.30
  -5   3  18    8.37    2.46
   5  -3 -18   16.80    2.67
   5  -3 -18   10.08    2.72
   5   3 -18    8.97    2.75
   5   3 -18    6.88    2.81
  -5  -3  18   13.46    2.82
  -5   3  19   -0.00    0.90
   5  -3 -19   -0.00    0.67
   5  -3 -19   -0.00    0.71
   5   3 -19    1.49    1.41
   5   3 -19    0.60    1.34
  -5  -3  19    0.00    0.78
   5  -3 -20    0.40    1.06
   5   3 -20    0.13    0.91
   5   3 -20    0.22    1.35
   5  -3 -21   35.18    5.27
   5   3 -21   36.08    6.20
   5   3 -22   62.53    8.77
   5   3 -23   62.49    8.79
   5  -3 -25    0.34    0.88
   5  -3 -26   -0.00    0.67
   5  -3 -27   18.46    3.47
   5  -3 -28    6.39    2.01
   5  -3 -29   21.82    3.88
   5  -3 -30    0.70    1.07
   5  -3 -31    3.43    1.63
   5  -3 -32    0.79    1.26
   5  -3 -33   16.67    3.46
   5  -3 -34    0.00    0.98
   5  -3 -35    0.00    0.91
   5  -3 -36   -0.00    1.15
   5  -3 -37    3.26    1.82
  -5   4   1   62.78   10.83
  -5   4   1   80.50   10.50
   5  -4  -1   64.59   10.02
   5  -4  -1   55.78    9.79
   5   4  -1   62.75    9.72
   5   4  -1   73.97   11.68
  -5  -4   1   55.79    8.97
  -5  -4   1   71.59   11.25
  -5   4   2    7.84    3.97
  -5   4   2    5.96    2.98
   5  -4  -2    6.87    3.08
   5  -4  -2   10.65    3.76
   5   4  -2    8.35    3.49
   5   4  -2   13.90    4.66
  -5  -4   2   13.43    3.90
  -5  -4   2   14.92    4.95
  -5   4   3   25.45    6.32
  -5   4   3   37.01    6.41
   5  -4  -3   31.78    6.21
   5  -4  -3   19.37    5.25
   5   4  -3   30.39    6.01
   5   4  -3   33.13    7.33
  -5  -4   3   24.33    5.25
  -5  -4   3   22.75    5.99
  -5   4   4   49.57    8.96
  -5   4   4   48.59    7.95
   5  -4  -4   43.88    7.78
   5  -4  -4   44.32    8.04
   5   4  -4   55.68    8.50
   5   4  -4   54.81    9.74
  -5  -4   4   64.26    8.62
  -5  -4   4   41.70    8.36
  -5   4   5  157.85   18.52
  -5   4   5  154.98   17.11
   5  -4  -5  164.42   17.46
   5  -4  -5  152.89   17.62
   5   4  -5  178.31   17.94
   5   4  -5  179.99   19.60
  -5  -4   5  123.61   16.08
  -5  -4   5  123.85   17.24
  -5   4   6   -0.00    1.69
  -5   4   6    3.61    2.09
   5  -4  -6    0.00    1.80
   5  -4  -6   -0.00    1.44
   5   4  -6    0.50    1.31
   5   4  -6    3.05    2.81
  -5  -4   6    2.40    1.78
  -5   4   7    9.96    3.80
  -5   4   7    4.40    2.37
   5  -4  -7   10.28    3.39
   5  -4  -7    6.70    2.96
   5   4  -7    5.98    2.66
   5   4  -7   12.69    4.51
  -5  -4   7    3.17    2.17
  -5   4   8   42.48    7.99
  -5   4   8   58.25    7.90
   5  -4  -8   53.54    7.94
   5  -4  -8   51.57    8.13
   5   4  -8   46.30    7.66
  -5  -4   8   53.18    7.72
  -5  -4   8   38.58    7.59
  -5   4   9   75.56   11.17
  -5   4   9   89.26   10.47
   5  -4  -9   83.87   10.65
   5  -4  -9   81.41   10.95
   5   4  -9   75.23   10.63
  -5  -4   9   79.22   10.46
  -5  -4   9   89.85   11.56
  -5   4  10  148.05   16.89
  -5   4  10  147.24   15.35
   5  -4 -10  136.69   15.61
   5  -4 -10  132.80   16.00
   5   4 -10  140.13   16.13
  -5  -4  10  136.52   15.60
  -5  -4  10  177.56   17.31
  -5   4  11  131.77   16.80
  -5   4  11  161.51   15.88
   5  -4 -11  170.52   16.80
   5  -4 -11  151.46   17.00
   5   4 -11  159.74   17.16
   5   4 -11  160.61   18.39
  -5  -4  11  144.51   16.31
  -5  -4  11  144.92   16.69
  -5   4  12    3.80    2.35
  -5   4  12    2.15    1.39
   5  -4 -12    3.57    2.25
   5  -4 -12    4.97    2.19
   5   4 -12    3.21    2.22
   5   4 -12    5.96    2.76
  -5  -4  12    7.81    2.67
  -5  -4  12    7.50    2.80
  -5   4  13   -0.00    1.35
  -5   4  13    1.13    1.05
   5  -4 -13    0.00    1.09
   5  -4 -13    1.74    1.85
   5   4 -13    2.91    1.86
   5   4 -13   -0.00    1.69
  -5  -4  13    0.43    1.25
  -5  -4  13    1.98    1.61
  -5   4  14   23.88    5.21
  -5   4  14   21.70    3.44
   5  -4 -14   31.34    5.08
   5  -4 -14   29.70    5.50
   5   4 -14   28.72    5.40
   5   4 -14   24.66    5.77
  -5  -4  14   19.31    4.38
  -5  -4  14   30.93    4.95
  -5   4  15  246.59   24.99
  -5   4  15  254.03   21.51
  -5   4  15  257.02   21.43
   5  -4 -15  282.55   24.62
   5  -4 -15  228.76   24.69
   5   4 -15  238.29   24.92
   5   4 -15  219.97   25.65
  -5  -4  15  266.48   24.71
  -5  -4  15  250.75   23.58
  -5   4  16   41.82    7.10
   5  -4 -16   55.59    7.21
   5  -4 -16   45.33    7.36
   5   4 -16   58.08    8.17
   5   4 -16   48.31    8.22
  -5  -4  16   53.15    7.34
  -5  -4  16   48.65    6.10
  -5   4  17   57.47    9.09
   5  -4 -17   97.30    9.73
   5  -4 -17   73.53    9.88
   5   4 -17   78.19   10.12
   5   4 -17   67.35   10.64
  -5  -4  17   83.62    9.77
  -5  -4  17   79.72    7.95
  -5   4  18    2.72    1.86
   5  -4 -18    2.64    1.56
   5  -4 -18    3.19    1.96
   5   4 -18    1.19    1.86
   5   4 -18   -0.00    1.16
  -5  -4  18    0.00    1.43
  -5   4  19  143.56   14.85
   5   4 -19  150.55   15.49
   5   4 -19  116.24   15.75
   5   4 -20    8.39    2.80
   5   4 -20   10.49    3.54
   5   4 -21   28.46    5.53
   5   4 -21   55.79    8.26
   5  -4 -22    0.06    1.11
   5  -4 -23    1.63    1.71
   5  -4 -24    0.24    1.05
   5  -4 -25   12.00    3.26
   5  -4 -26   10.79    3.09
   5  -4 -27    9.08    2.87
   5  -4 -28   -0.00    0.98
   5  -4 -29   20.17    4.21
   5  -4 -31   11.17    3.09
   5  -4 -32    4.77    2.06
   5  -4 -33   -0.00    0.97
   5  -4 -34    5.02    2.19
   5  -4 -35    3.02    1.78
   5  -4 -36    0.00    1.21
   5  -4 -37    0.74    1.25
   5  -4 -38   -0.00    1.07
   5  -4 -39   -0.00    1.19
  -5   5   1  187.33   21.73
  -5   5   1  161.42   19.66
   5  -5  -1  187.24   20.36
   5  -5  -1  144.03   19.68
   5   5  -1  184.92   20.40
   5   5  -1  186.82   22.21
  -5  -5   1  177.98   19.55
  -5  -5   1  175.25   21.58
  -5   5   2   46.59    9.35
  -5   5   2   56.17    9.17
   5  -5  -2   42.66    8.18
   5  -5  -2   55.22    9.54
   5   5  -2   52.22    8.87
   5   5  -2   59.52   10.68
  -5  -5   2   58.81    8.87
  -5  -5   2   56.82   10.29
  -5   5   3  157.94   17.66
  -5   5   3  140.84   15.94
   5  -5  -3  116.03   14.89
   5  -5  -3   94.03   14.63
   5   5  -3  125.28   15.35
   5   5  -3  125.96   16.91
  -5  -5   3  121.19   14.74
  -5  -5   3  104.36   15.70
  -5   5   4   18.76    5.73
  -5   5   4   27.60    5.92
   5  -5  -4   26.40    5.92
   5  -5  -4   24.50    6.01
   5   5  -4   38.31    7.03
   5   5  -4   33.55    7.62
  -5  -5   4   25.90    5.64
  -5  -5   4   20.48    5.88
  -5   5   5   16.97    5.32
  -5   5   5   11.91    3.89
   5  -5  -5   17.01    4.58
   5  -5  -5   12.03    4.26
   5   5  -5   12.85    4.31
   5   5  -5    9.07    4.22
  -5  -5   5   15.61    4.38
  -5  -5   5   14.30    4.89
  -5   5   6    6.22    3.59
  -5   5   6    8.03    3.48
   5  -5  -6   13.09    3.95
   5  -5  -6   11.03    3.94
   5   5  -6   10.34    3.79
   5   5  -6    9.63    4.11
  -5  -5   6   10.14    3.45
  -5  -5   6   15.45    4.79
  -5   5   7  167.61   21.83
   5  -5  -7  233.10   22.37
   5  -5  -7  197.68   22.32
   5   5  -7  189.55   21.82
   5   5  -7  213.04   23.93
  -5  -5   7  231.45   22.13
  -5   5   8  100.40   14.11
   5  -5  -8  107.57   13.51
   5  -5  -8  105.19   14.11
   5   5  -8  119.27   14.41
   5   5  -8  114.67   15.55
  -5  -5   8  119.96   13.83
  -5   5   9   16.90    4.67
   5  -5  -9   11.55    3.65
   5  -5  -9    6.25    3.41
   5   5  -9   12.26    3.82
   5   5  -9   18.36    5.57
  -5  -5   9   17.86    4.40
  -5  -5   9   17.81    4.80
  -5   5  10    0.36    1.79
   5  -5 -10    0.00    1.86
   5  -5 -10    2.29    2.17
   5   5 -10    2.13    2.26
  -5  -5  10    0.54    1.39
  -5  -5  10    0.77    1.72
  -5   5  11   19.49    4.73
   5  -5 -11   12.14    3.82
   5  -5 -11   10.49    3.93
   5   5 -11   13.83    4.04
  -5  -5  11    8.88    3.06
  -5  -5  11    9.46    3.63
  -5   5  12  233.43   23.84
   5  -5 -12  214.99   22.63
   5  -5 -12  236.08   23.98
   5   5 -12  209.47   23.28
  -5  -5  12  227.99   22.93
  -5  -5  12  216.25   23.38
  -5   5  13  221.61   23.35
   5  -5 -13  243.17   22.99
   5  -5 -13  221.44   23.48
   5   5 -13  214.92   23.31
   5   5 -13  227.92   24.97
  -5  -5  13  227.07   22.85
  -5  -5  13  199.66   22.72
  -5   5  14   20.21    4.80
   5  -5 -14   14.58    3.91
   5  -5 -14   14.50    4.22
   5   5 -14   17.61    4.77
   5   5 -14   13.36    4.60
  -5  -5  14   12.26    3.68
  -5  -5  14   12.63    3.80
  -5   5  15    5.08    2.64
   5  -5 -15    1.94    1.92
   5  -5 -15    3.89    2.27
   5   5 -15    4.14    2.48
   5   5 -15    1.69    2.26
  -5  -5  15    5.20    2.38
  -5  -5  15    2.10    1.83
  -5   5  16   46.00    7.40
   5  -5 -16   34.57    6.20
   5   5 -16   32.66    6.67
   5   5 -16   38.64    7.93
  -5  -5  16   52.60    7.43
  -5  -5  16   40.60    6.35
  -5   5  17   79.73   10.32
   5  -5 -17   66.68    9.16
   5   5 -17   79.75   10.68
   5   5 -17   53.92   10.25
  -5  -5  17   88.46   10.40
  -5  -5  17   70.24    8.91
  -5   5  18   39.78    6.42
   5  -5 -18   21.96    4.64
   5   5 -18   30.90    6.15
   5   5 -18   20.30    5.64
  -5  -5  18   23.80    5.03
  -5  -5  18   30.58    4.67
  -5   5  19   60.65    9.00
   5   5 -19   63.52    9.64
  -5  -5  19   70.84    7.73
   5  -5 -20    1.57    1.65
   5   5 -20    1.01    1.82
  -5  -5  20    0.02    0.56
   5  -5 -21    4.14    2.19
   5   5 -21    3.54    2.43
   5  -5 -22   35.47    6.45
   5  -5 -23   27.32    5.58
   5  -5 -24    6.68    2.82
   5  -5 -25    0.16    1.24
   5  -5 -26   -0.00    1.33
   5  -5 -27    9.16    3.17
   5  -5 -28   14.78    3.98
   5  -5 -29    6.41    2.68
   5  -5 -30   -0.00    1.45
   5  -5 -31    0.19    0.79
   5  -5 -32    5.20    2.57
   5  -5 -33    4.86    2.29
   5  -5 -34    5.06    2.36
   5  -5 -35   -0.00    1.11
   5  -5 -36    2.77    1.88
   5  -5 -37    0.21    1.25
   5  -5 -38   -0.00    1.14
   5  -5 -39    0.41    1.36
   5  -5 -40   -0.00    1.21
  -5   6   1   12.65    4.93
  -5   6   1   18.67    5.26
   5  -6  -1   10.70    4.37
   5  -6  -1   19.38    5.76
   5   6  -1   19.31    5.29
   5   6  -1   20.26    6.42
  -5  -6   1   15.57    4.47
  -5  -6   1   14.40    5.45
  -5   6   2    3.14    3.31
   5  -6  -2    1.46    1.58
   5  -6  -2    2.14    1.98
   5   6  -2    2.21    2.17
   5   6  -2    2.81    2.87
  -5  -6   2    0.83    1.97
  -5  -6   2    3.72    3.05
  -5   6   3   56.03   10.66
   5  -6  -3   74.95   10.93
   5  -6  -3   94.80   12.77
   5   6  -3   77.06   11.40
   5   6  -3   58.16   11.48
  -5  -6   3   60.91    9.99
  -5  -6   3   75.56   12.42
  -5   6   4  104.66   14.92
   5  -6  -4  107.03   14.11
   5  -6  -4  108.42   14.98
   5   6  -4  111.26   14.74
   5   6  -4  114.88   16.28
  -5  -6   4  102.47   13.61
  -5  -6   4  107.13   15.65
  -5   6   5   88.31   13.03
   5  -6  -5   96.93   12.58
   5  -6  -5   90.94   13.05
   5   6  -5   87.18   12.51
   5   6  -5   84.25   13.60
  -5  -6   5   70.28   11.11
  -5  -6   5   90.53   13.70
  -5   6   6   17.08    5.45
   5  -6  -6   19.60    5.17
   5  -6  -6   29.59    6.58
   5   6  -6   14.11    4.64
   5   6  -6   23.58    6.78
  -5  -6   6   21.27    5.20
  -5  -6   6   13.70    5.04
  -5   6   7   49.25    9.41
   5  -6  -7   55.00    9.14
   5  -6  -7   45.02    9.04
   5   6  -7   62.65   10.07
   5   6  -7   87.61   12.79
  -5  -6   7   60.08    9.36
  -5  -6   7   76.62   11.56
  -5   6   8   31.00    6.74
   5  -6  -8   22.64    5.45
   5  -6  -8   34.86    7.15
   5   6  -8   28.43    6.33
   5   6  -8   12.17    5.19
  -5  -6   8   27.50    5.85
  -5  -6   8   18.77    5.78
  -5   6   9   92.23   12.99
   5  -6  -9   98.02   12.35
   5  -6  -9   65.55   11.68
   5   6  -9   72.93   11.79
   5   6  -9  110.48   14.88
  -5  -6   9  103.86   12.53
  -5   6  10   97.46   13.66
   5  -6 -10  103.49   13.14
   5  -6 -10   88.50   13.41
   5   6 -10   98.15   13.57
   5   6 -10  106.66   15.21
  -5  -6  10  105.48   13.14
  -5   6  11   83.38   12.13
   5  -6 -11  106.05   12.40
   5  -6 -11   73.92   11.81
   5   6 -11   72.15   11.67
   5   6 -11   69.47   12.36
  -5  -6  11   99.28   12.11
  -5  -6  11   88.74   12.74
  -5   6  12   17.73    4.90
   5  -6 -12   18.00    4.58
   5   6 -12   11.70    4.25
   5   6 -12   17.45    5.36
  -5  -6  12   30.13    5.81
  -5  -6  12   17.12    5.09
  -5   6  13    3.18    2.53
   5  -6 -13    8.82    3.33
   5   6 -13    1.14    2.04
  -5  -6  13   -0.00    1.67
  -5  -6  13   10.59    4.01
  -5   6  14   73.87   11.21
   5  -6 -14   79.02   10.97
   5   6 -14   82.43   11.96
  -5  -6  14   91.76   11.54
  -5  -6  14   75.07   11.37
  -5   6  15   67.19   10.57
   5  -6 -15   79.43   10.57
   5   6 -15   64.34   10.67
  -5  -6  15   81.94   10.77
  -5   6  16    6.35    2.89
   5  -6 -16    0.57    1.25
   5   6 -16    1.85    2.21
  -5  -6  16    0.39    1.62
  -5   6  17   68.69    9.86
   5  -6 -17   54.71    8.55
   5  -6 -17   39.85    8.42
   5   6 -17   63.83    9.89
  -5  -6  17   71.17    9.57
  -5   6  18   13.97    4.32
   5  -6 -18   10.57    3.95
   5   6 -18   16.10    4.85
  -5  -6  18   13.16    3.96
  -5   6  19   17.69    4.78
   5  -6 -19   22.84    5.44
   5   6 -19   17.41    5.06
   5  -6 -20    0.39    1.42
   5   6 -20    4.12    2.82
   5  -6 -21    6.62    3.07
   5   6 -21    9.42    3.69
   5  -6 -22   28.21    6.22
   5  -6 -23   -0.00    1.35
   5  -6 -24    9.49    3.60
   5  -6 -25    8.10    3.17
   5  -6 -26   17.28    4.66
   5  -6 -27    5.11    2.92
   5  -6 -28    1.03    1.74
   5  -6 -29    2.37    2.24
   5  -6 -30   14.31    4.33
   5  -6 -31    1.15    1.84
   5  -6 -32    6.69    3.32
   5  -6 -33   -0.00    1.23
   5  -6 -34    4.41    2.68
   5  -6 -35    0.16    1.42
   5  -6 -36    2.84    2.26
   5  -6 -37    1.46    1.82
   5  -6 -38   -0.00    1.46
   5  -6 -39   -0.00    1.23
   5  -6 -40    1.72    1.71
  -5   7   1    8.07    4.06
   5  -7  -1   14.86    5.20
   5   7  -1    4.95    3.64
   5   7  -1    7.19    4.02
  -5  -7   1    4.33    4.02
  -5   7   2  121.55   16.60
   5  -7  -2  117.58   16.41
   5   7  -2   92.05   14.72
   5   7  -2  135.35   18.10
  -5  -7   2  112.13   17.01
  -5   7   3   97.21   15.16
   5  -7  -3  112.00   15.84
   5   7  -3  114.85   15.54
   5   7  -3   99.62   16.05
  -5  -7   3  118.42   16.99
  -5   7   4   72.14   12.37
   5  -7  -4   94.66   13.55
   5   7  -4   72.11   11.88
   5   7  -4   89.38   14.26
  -5  -7   4   64.55   12.45
  -5   7   5    4.97    3.40
   5  -7  -5    6.40    3.39
   5  -7  -5    5.54    3.82
   5   7  -5   21.44    5.79
   5   7  -5    7.06    4.31
  -5  -7   5    3.02    3.04
  -5   7   6   24.92    6.59
   5  -7  -6   33.59    6.75
   5  -7  -6   20.68    6.07
   5   7  -6   24.32    6.41
   5   7  -6   25.12    7.13
  -5  -7   6   17.17    6.31
  -5   7   7   80.24   13.49
   5  -7  -7  120.30   14.42
   5  -7  -7  108.55   15.10
   5   7  -7   91.31   13.82
   5   7  -7   88.54   14.72
  -5  -7   7  106.26   15.44
  -5   7   8  307.99   28.93
   5  -7  -8  222.88   25.79
   5  -7  -8  261.73   28.00
   5   7  -8  234.44   26.98
   5   7  -8  234.90   28.53
  -5  -7   8  243.24   28.23
  -5   7   9   23.86    6.31
   5  -7  -9   33.28    6.66
   5   7  -9   32.67    7.19
   5   7  -9   16.18    6.56
  -5  -7   9   26.74    5.84
  -5  -7   9   17.14    5.79
  -5   7  10   15.82    5.26
   5  -7 -10   11.34    3.99
   5   7 -10   11.32    4.49
   5   7 -10   27.51    7.13
  -5  -7  10    6.02    3.15
  -5   7  11    7.37    3.76
   5  -7 -11   16.93    4.78
   5   7 -11   13.88    4.74
   5   7 -11    7.82    4.44
  -5  -7  11   15.64    4.57
  -5   7  12  119.12   15.63
   5  -7 -12  102.12   14.28
   5   7 -12  130.10   16.30
   5   7 -12  116.27   17.06
  -5  -7  12  103.86   14.31
  -5  -7  12  135.46   17.02
  -5   7  13   76.79   11.35
   5  -7 -13   78.87   10.77
   5  -7 -13   57.62   10.40
   5   7 -13   52.03   10.01
   5   7 -13   52.62   10.88
  -5  -7  13   70.25   10.31
  -5   7  14    0.00    1.83
   5  -7 -14    0.26    1.77
   5  -7 -14   -0.00    1.15
   5   7 -14   -0.00    2.36
  -5  -7  14   -0.00    1.11
  -5   7  15   21.36    6.10
   5  -7 -15   49.10    7.90
   5  -7 -15   27.89    6.95
   5   7 -15   31.19    7.16
  -5  -7  15   34.03    6.67
  -5   7  16    4.28    3.13
   5  -7 -16    5.61    2.74
   5  -7 -16    5.72    3.56
   5   7 -16    1.61    2.69
  -5  -7  16    4.11    2.73
  -5   7  17    4.20    3.05
   5  -7 -17    0.00    1.37
   5  -7 -17    0.68    2.21
   5   7 -17    1.99    2.37
  -5  -7  17    2.09    1.80
  -5   7  18   87.32   12.60
   5  -7 -18   72.52   12.34
   5   7 -18   97.68   13.60
  -5  -7  18  104.52   12.97
  -5   7  19    0.26    1.25
   5  -7 -19    0.02    2.06
   5   7 -19    1.35    2.36
   5  -7 -20    3.43    2.87
   5   7 -20    5.81    3.73
   5  -7 -21    0.00    1.90
   5   7 -21    5.80    3.15
   5  -7 -22   23.02    5.92
   5  -7 -23   10.16    3.94
   5  -7 -24   15.20    4.94
   5  -7 -25    2.09    2.40
   5  -7 -26    1.39    1.76
   5  -7 -27    5.89    3.51
   5  -7 -28   10.01    4.01
   5  -7 -29   -0.00    2.06
   5  -7 -30   -0.00    1.58
   5  -7 -31   -0.00    1.88
   5  -7 -32    1.59    2.29
   5  -7 -33    3.74    2.53
   5  -7 -34   14.08    4.53
   5  -7 -35   -0.00    1.93
   5  -7 -36    0.48    1.69
   5  -7 -37    1.65    2.13
   5  -7 -38    0.14    1.98
  -5   8   1    6.76    4.24
   5  -8  -1    9.43    4.95
   5   8  -1   29.75    7.03
   5   8  -1   16.74    6.48
  -5  -8   1   17.58    6.61
  -5   8   2    4.04    3.81
   5  -8  -2    8.21    4.28
   5   8  -2    5.95    3.62
   5   8  -2    3.44    3.64
  -5  -8   2    7.18    4.50
  -5   8   3   14.52    5.49
   5  -8  -3   15.42    5.64
   5   8  -3    8.83    4.95
   5   8  -3   14.40    5.87
  -5  -8   3   12.03    5.50
  -5   8   4  313.21   34.18
   5  -8  -4  328.42   34.68
   5   8  -4  315.68   33.73
   5   8  -4  311.88   35.34
  -5  -8   4  299.10   35.16
  -5   8   5   45.20    9.46
   5   8  -5   44.75    9.00
   5   8  -5   43.23   10.06
  -5  -8   5   26.64    8.51
  -5   8   6   95.66   14.58
   5   8  -6  100.86   14.64
   5   8  -6  108.37   16.38
  -5  -8   6   73.32   14.31
  -5   8   7    1.27    2.83
   5   8  -7    1.45    2.38
   5   8  -7    3.12    3.85
  -5  -8   7    1.55    3.16
  -5   8   8   66.13   12.15
   5   8  -8   89.64   13.53
   5   8  -8  106.34   15.87
  -5  -8   8   72.87   13.25
  -5   8   9   96.64   14.73
   5   8  -9  111.28   15.39
   5   8  -9   76.27   14.72
  -5  -8   9  126.28   17.23
  -5   8  10   64.68   11.32
   5  -8 -10   48.67   10.37
   5   8 -10   58.51   10.79
   5   8 -10   60.36   11.91
  -5   8  11   22.24    6.12
   5  -8 -11    5.36    4.28
   5   8 -11   21.40    6.41
  -5   8  12   22.43    6.33
   5  -8 -12   14.56    5.11
   5   8 -12   16.69    5.60
  -5   8  13    0.00    1.44
   5  -8 -13   -0.00    3.01
   5   8 -13    0.00    1.83
  -5   8  14   93.61   13.82
   5  -8 -14  104.33   13.55
   5  -8 -14   77.52   13.27
   5   8 -14   81.13   13.28
  -5   8  15   -0.00    2.48
   5  -8 -15    4.33    2.67
   5  -8 -15    2.03    2.15
   5   8 -15   -0.00    2.32
  -5   8  16   18.78    5.66
   5  -8 -16   26.62    6.15
   5  -8 -16   21.85    6.62
   5   8 -16   28.48    7.06
  -5   8  17   -0.00    2.25
   5  -8 -17    0.99    2.32
   5   8 -17   -0.00    2.12
  -5   8  18    1.15    1.93
   5  -8 -18    4.60    3.01
   5   8 -18    1.84    2.53
   5  -8 -19    3.77    3.17
   5   8 -19    0.00    2.28
   5  -8 -20   38.83    8.60
   5   8 -20   53.48    9.64
   5  -8 -21   -0.00    2.27
   5   8 -21   -0.00    2.26
   5  -8 -22    2.38    2.45
   5  -8 -23    2.21    2.68
   5  -8 -24   19.40    5.83
   5  -8 -25    0.84    2.21
   5  -8 -26   15.09    4.86
   5  -8 -27    1.24    1.67
   5  -8 -28    0.61    1.89
   5  -8 -29   -0.00    1.46
   5  -8 -30    3.06    2.57
   5  -8 -31    4.99    3.17
   5  -8 -32   11.74    4.56
   5  -8 -33   -0.00    2.08
   5  -8 -34    0.00    2.02
   5  -8 -35    0.05    2.12
   5  -8 -36    0.98    1.66
   5  -8 -37   -0.00    1.75
   5  -9  -1    1.11    2.62
   5   9  -1    1.82    2.59
  -5  -9   1   -0.00    2.08
   5   9  -2  146.58   20.18
  -5  -9   2  101.52   18.00
   5   9  -3    5.45    4.18
  -5  -9   3   14.11    5.89
   5   9  -4   -0.00    2.29
  -5  -9   4   -0.00    2.52
   5   9  -5    7.72    4.58
  -5  -9   5    0.33    2.22
  -5   9   6   41.05    9.05
   5   9  -6   43.68   10.13
  -5  -9   6   25.52    8.42
  -5   9   7    8.55    4.85
   5  -9  -7   10.28    5.25
  -5   9   8   78.73   14.18
   5  -9  -8  126.12   17.12
  -5   9   9    4.70    4.31
   5  -9  -9    7.33    4.59
  -5   9  10    0.00    2.66
   5  -9 -10   -0.00    2.67
  -5   9  11    0.83    3.19
   5  -9 -11    1.36    2.48
  -5   9  12  109.51   16.18
  -5   9  13    4.34    3.65
   5  -9 -13    2.12    2.45
  -5   9  14   25.22    7.16
   5  -9 -14   31.10    7.92
  -5   9  15    2.10    2.70
   5  -9 -15   -0.10    1.69
   5  -9 -16   10.59    5.01
  -5   9  17    1.49    2.64
   5  -9 -17    6.02    3.76
  -5   9  18   39.12    8.54
   5  -9 -18   22.42    6.72
   5  -9 -19    6.96    4.13
   5  -9 -20   -0.00    2.29
   5  -9 -21    2.27    2.62
   5  -9 -22   23.78    6.84
   5  -9 -23    0.00    2.93
   5  -9 -24   11.64    4.98
   5  -9 -25    1.17    2.89
   5  -9 -26    4.41    2.84
   5  -9 -27    0.73    2.64
   5  -9 -28    7.03    4.04
   5  -9 -29   -0.00    1.51
   5  -9 -30    2.88    2.93
   5  -9 -31    1.69    2.33
   5  -9 -32    1.53    2.40
   5  -9 -33   -0.00    2.14
   5  -9 -34    3.72    3.26
   5  -9 -35   -0.00    2.27
  -5  10   1    5.58    4.47
   5  10  -1    6.64    4.20
   5  10  -1   10.71    5.49
  -5 -10   1    1.78    3.51
  -5  10   2   -0.00    2.60
   5  10  -2   -0.00    2.34
   5  10  -2   -0.00    3.08
  -5 -10   2   -0.00    2.19
  -5  10   3    0.00    2.82
   5 -10  -3    2.00    2.72
   5  10  -3    2.05    2.37
   5  10  -3    0.49    2.73
  -5 -10   3    1.77    3.33
  -5  10   4    3.04    3.45
   5 -10  -4   16.67    6.09
   5  10  -4   13.22    5.87
  -5 -10   4    8.30    5.13
  -5  10   5   -0.00    3.09
   5 -10  -5    0.23    2.65
   5  10  -5    1.14    2.26
   5 -10  -6   17.57    6.51
   5  10  -6   32.69    8.08
   5 -10  -7    0.69    2.50
   5  10  -7    1.69    2.64
   5 -10  -8    1.19    3.03
   5  10  -8    8.48    4.46
   5 -10  -9    1.43    2.78
   5  10  -9    3.54    3.19
   5 -10 -10   41.19   10.28
   5  10 -10   52.57   10.83
   5 -10 -11    2.89    3.18
   5  10 -11    1.40    3.68
   5 -10 -12    2.51    3.44
   5  10 -12    5.68    4.10
   5 -10 -13    1.33    3.60
   5  10 -13   -0.00    1.60
   5 -10 -14   18.77    6.62
   5  10 -14   26.51    7.43
   5 -10 -15    0.00    2.89
   5  10 -15    1.12    2.29
   5 -10 -16   19.19    6.59
   5  10 -16   29.79    8.22
   5 -10 -17    1.94    2.99
   5  10 -17    2.39    3.22
   5 -10 -18   -0.00    1.92
   5  10 -18    1.03    3.37
   5 -10 -19    3.44    2.93
   5  10 -19   -0.00    3.08
   5 -10 -20   20.13    6.70
   5  10 -20   23.20    7.17
   5 -10 -21   -0.00    2.90
   5  10 -21   -0.00    3.33
   5 -10 -22    1.39    2.67
   5 -10 -23   -0.00    1.46
   5 -10 -24    4.83    3.72
   5 -10 -25    2.20    2.77
   5 -10 -26   11.48    5.52
   5 -10 -27    3.11    3.16
   5 -10 -28    0.53    2.49
   5 -10 -29    0.70    2.81
   5 -10 -30    3.31    3.18
   5 -10 -31    2.08    2.66
   5 -10 -32    1.96    2.76
   5 -10 -33    0.00    1.93
  -5  11   1   12.88    5.79
   5 -11  -1    7.42    4.76
   5  11  -1    9.80    5.04
  -5 -11   1   10.88    5.80
  -5  11   2   93.71   16.00
   5 -11  -2   85.98   15.99
   5  11  -2   96.33   15.95
  -5  11   3    2.88    3.77
   5 -11  -3   10.01    5.44
   5  11  -3   19.34    6.49
  -5  11   4    4.64    3.80
   5 -11  -4   -0.00    1.95
   5  11  -4    3.04    4.06
  -5  11   5    0.94    3.04
   5 -11  -5   -0.00    2.29
   5  11  -5   -0.00    2.84
  -5  11   6    8.21    5.09
   5 -11  -6    6.07    4.45
   5  11  -6    0.89    2.50
  -5  11   7    0.21    2.85
   5 -11  -7    0.77    3.12
   5  11  -7   -0.00    2.50
  -5  11   8   19.05    6.81
   5 -11  -8   13.65    6.32
   5  11  -8   23.69    7.37
  -5  11   9    1.76    3.19
   5 -11  -9    1.40    2.96
   5  11  -9    4.78    3.87
  -5  11  10    3.70    3.57
   5 -11 -10    0.00    2.59
   5  11 -10    0.11    2.19
  -5  11  11    2.44    4.23
   5 -11 -11    0.54    3.33
   5  11 -11    0.00    4.02
  -5  11  12   36.90    9.09
   5 -11 -12   19.75    7.60
   5  11 -12   37.82    9.09
  -5  11  13   -0.00    1.88
   5 -11 -13    6.45    3.78
   5  11 -13    0.00    2.47
  -5  11  14   14.09    6.04
   5 -11 -14   20.95    7.24
   5  11 -14   18.18    6.77
  -5  11  15    0.00    2.83
   5 -11 -15    1.16    2.70
   5  11 -15    0.96    2.72
  -5  11  16   11.24    5.22
   5 -11 -16   12.76    5.65
   5  11 -16    8.39    5.18
  -5  11  17    3.82    3.66
   5 -11 -17   -0.00    2.82
   5  11 -17    0.60    3.30
  -5  11  18   16.28    6.21
   5 -11 -18   12.43    5.43
   5  11 -18   19.72    6.57
   5 -11 -19   -0.00    2.98
   5  11 -19    3.65    3.35
   5 -11 -20   -0.00    3.70
   5  11 -20    0.00    2.65
   5 -11 -21   -0.00    3.56
   5  11 -21   -0.00    2.60
   5 -11 -22   14.50    6.37
   5 -11 -23    0.00    2.51
   5 -11 -24    3.76    4.10
   5 -11 -25   -0.00    1.59
   5 -11 -26    6.44    4.42
   5 -11 -27    1.69    3.54
   5 -11 -28    9.67    4.47
   5 -11 -29   -0.00    2.96
   5 -11 -30    0.00    2.21
  -5  12   1   -0.00    4.09
   5 -12  -1    1.79    2.94
   5  12  -1    2.57    2.99
  -5  12   2   -0.00    2.81
   5 -12  -2    0.51    2.86
   5  12  -2    0.70    3.09
  -5  12   3    3.08    3.29
   5 -12  -3    0.00    2.49
   5  12  -3    0.00    2.14
  -5  12   4   41.77   10.18
   5 -12  -4   22.84    8.12
   5  12  -4   32.49    9.28
  -5  12   5    3.50    3.00
   5 -12  -5    5.25    4.80
   5  12  -5    4.43    4.38
  -5  12   6   10.73    5.00
   5 -12  -6    4.67    4.07
   5  12  -6    7.21    4.77
  -5  12   7    2.36    3.13
   5 -12  -7    3.84    3.48
   5  12  -7   -0.00    3.15
  -5  12   8    2.85    3.77
   5 -12  -8    0.74    2.80
   5  12  -8    4.73    3.98
  -5  12   9    1.66    3.23
   5 -12  -9    2.61    3.54
   5  12  -9    1.22    3.10
  -5  12  10   25.34    8.27
   5 -12 -10   15.21    6.89
   5  12 -10   19.89    7.33
  -5  12  11    2.36    3.18
   5 -12 -11    3.54    2.81
   5  12 -11    0.00    3.20
  -5  12  12   -0.00    2.76
   5 -12 -12    2.58    3.59
   5  12 -12    1.66    2.89
  -5  12  13    0.00    3.00
   5 -12 -13   -0.00    2.34
   5  12 -13    2.67    3.72
  -5  12  14    2.24    3.73
   5 -12 -14   17.72    6.81
   5  12 -14    9.94    5.24
  -5  12  15    2.15    2.98
   5 -12 -15   -0.00    2.17
   5  12 -15    1.90    3.11
  -5  12  16    6.62    4.78
   5 -12 -16    4.31    4.28
   5  12 -16   12.29    5.54
  -5  12  17   -0.00    2.81
   5 -12 -17    1.02    2.99
   5  12 -17   -0.00    2.39
   5 -12 -18   -0.00    2.33
   5  12 -18    3.64    3.97
   5 -12 -19   -4.67    5.04
   5  12 -19    0.00    3.15
   5 -12 -20   19.52    6.87
   5  12 -20    8.80    5.14
   5 -12 -21    0.17    2.35
   5  12 -21    0.30    2.70
   5 -12 -22    5.46    3.73
   5 -12 -23    1.56    2.57
   5 -12 -24    5.64    4.21
   5 -12 -25    0.87    2.65
   5 -12 -26    1.47    1.97
   5 -12 -27   -0.00    3.52
   5 -12 -28   -0.00    3.47
  -5  13   1   11.65    6.75
   5 -13  -1   10.37    5.86
   5  13  -1    3.83    4.01
  -5  13   2   17.66    7.26
   5 -13  -2    7.24    5.42
   5  13  -2   43.63   10.37
  -5  13   3    4.94    4.52
   5 -13  -3    3.03    3.69
   5  13  -3    1.48    4.17
  -5  13   4    7.26    5.94
   5 -13  -4   13.96    6.34
   5  13  -4   19.92    7.29
  -5  13   5    3.69    3.60
   5 -13  -5   -0.00    2.92
   5  13  -5    3.25    4.07
  -5  13   6   22.44    8.30
   5 -13  -6   35.03    9.78
   5  13  -6   27.72    9.00
  -5  13   7    8.86    5.07
   5 -13  -7    6.08    4.74
   5  13  -7    0.00    2.26
  -5  13   8   24.17    8.27
   5 -13  -8   28.52    9.24
   5  13  -8   26.30    8.57
  -5  13   9    0.99    3.68
   5 -13  -9    0.23    3.26
   5  13  -9    1.96    3.32
  -5  13  10    0.39    3.53
   5 -13 -10   -0.00    2.99
   5  13 -10   -0.00    2.43
  -5  13  11    6.06    4.47
   5 -13 -11    5.73    4.44
   5  13 -11    3.35    3.67
  -5  13  12   13.94    6.07
   5 -13 -12    3.88    3.91
   5  13 -12   24.23    7.99
  -5  13  13    0.92    3.01
   5 -13 -13    0.08    2.21
   5  13 -13    2.73    3.86
  -5  13  14    2.42    3.53
   5 -13 -14   12.44    6.51
   5  13 -14   10.23    5.77
  -5  13  15    2.13    3.77
   5 -13 -15   -0.00    3.89
   5  13 -15    0.22    2.98
  -5  13  16    2.36    3.70
   5 -13 -16    1.56    3.81
   5  13 -16   11.44    5.60
  -5  13  17    1.36    2.99
   5 -13 -17    1.48    3.17
   5  13 -17    0.00    2.42
   5 -13 -18    3.79    4.28
   5  13 -18    7.25    4.68
   5 -13 -19   -0.00    2.81
   5  13 -19    1.06    4.12
   5 -13 -20    2.56    2.91
   5  13 -20    2.40    3.54
   5 -13 -21   -0.00    2.30
   5 -13 -22    1.15    3.79
   5 -13 -23    0.64    2.09
   5 -13 -24   -0.00    1.89
   5 -13 -25    2.00    2.77
  -5  14   1   -0.00    3.21
   5 -14  -1   -0.00    1.72
   5  14  -1    3.05    2.91
  -5  14   2   -0.00    3.22
   5 -14  -2   -0.00    1.65
   5  14  -2   -0.00    3.61
  -5  14   3    5.42    5.50
   5 -14  -3    4.12    4.52
   5  14  -3    4.25    5.10
  -5  14   4    9.58    6.65
   5 -14  -4    8.73    5.46
   5  14  -4   11.59    6.96
  -5  14   5    6.40    5.43
   5 -14  -5    6.01    5.74
   5  14  -5   17.88    7.14
  -5  14   6   14.63    6.53
   5 -14  -6    3.86    5.00
   5  14  -6   18.18    7.45
  -5  14   7   -0.00    3.20
   5 -14  -7   -0.00    3.56
   5  14  -7    0.00    2.62
  -5  14   8    0.87    3.08
   5 -14  -8   -0.00    3.60
   5  14  -8    1.04    3.66
  -5  14   9    0.33    2.85
   5  14  -9    3.58    3.98
  -5  14  10   11.92    6.31
   5 -14 -10   23.86    8.64
   5  14 -10   15.52    6.79
  -5  14  11   -0.00    3.45
   5 -14 -11    1.72    3.36
   5  14 -11    0.84    3.72
  -5  14  12   -0.00    3.68
   5 -14 -12   -0.00    2.86
   5  14 -12   -0.40    2.79
  -5  14  13   -0.00    2.54
   5 -14 -13   -0.00    2.27
   5  14 -13   -0.00    3.32
  -5  14  14    2.44    4.79
   5 -14 -14    1.48    3.56
   5  14 -14    7.17    5.69
  -5  14  15    4.08    4.89
   5 -14 -15    0.65    3.33
   5  14 -15    4.09    3.99
  -5  14  16    4.01    4.69
   5 -14 -16    4.18    3.64
   5  14 -16    0.95    2.34
   5 -14 -17   -0.00    3.45
   5  14 -17   -0.00    3.06
   5 -14 -18    0.66    1.80
   5  14 -18   -0.00    3.50
   5 -14 -19   -0.00    4.00
   5  14 -19    4.55    4.25
   5 -14 -20    4.13    4.50
   5  14 -20    1.94    3.18
   5 -14 -21    0.63    3.76
   5 -14 -22    1.63    2.52
   5 -14 -23   -0.00    2.07
  -5  15   1    4.25    4.15
   5 -15  -1   -0.00    3.02
   5  15  -1    5.14    4.58
  -5  15   2    1.60    4.02
   5 -15  -2    5.65    4.90
   5  15  -2    0.34    2.57
  -5  15   3    9.26    6.22
   5 -15  -3   -0.00    3.23
   5  15  -3    9.00    5.51
  -5  15   4    1.67    3.52
   5 -15  -4   -0.00    3.57
   5  15  -4    0.00    3.31
  -5  15   5    0.00    3.04
   5 -15  -5   -0.00    3.94
   5  15  -5    3.52    4.40
  -5  15   6    1.75    3.72
   5 -15  -6    2.10    4.27
   5  15  -6    3.68    4.85
  -5  15   7    0.00    3.36
   5 -15  -7    3.21    4.14
   5  15  -7    8.76    5.43
  -5  15   8    0.00    3.54
   5 -15  -8    0.00    4.04
   5  15  -8    4.97    4.24
  -5  15   9    0.89    3.38
   5 -15  -9   -0.00    2.41
   5  15  -9   -0.00    3.65
  -5  15  10    1.79    2.84
   5 -15 -10    2.19    4.19
   5  15 -10   -0.00    2.29
  -5  15  11   -0.00    1.37
   5 -15 -11    4.52    5.73
   5  15 -11    6.56    5.11
  -5  15  12   10.17    5.77
   5 -15 -12    6.27    5.13
   5  15 -12   -0.00    4.42
  -5  15  13   -0.00    2.79
   5 -15 -13    0.24    2.56
   5  15 -13    0.12    4.06
  -5  15  14   -0.00    3.40
   5 -15 -14    2.39    3.97
   5  15 -14   -0.00    3.64
  -5  15  15    1.34    4.08
   5 -15 -15    3.57    3.99
   5  15 -15   -0.00    2.85
  -5  15  16    0.15    2.39
   5 -15 -16    0.49    3.10
   5  15 -16    3.41    3.84
   5 -15 -17    1.00    3.27
   5  15 -17    9.29    6.05
   5 -15 -18    0.61    4.26
   5  15 -18    0.05    3.35
   5 -15 -19   15.20    6.97
   5  15 -19   -0.00    3.94
   5 -15 -20    4.65    3.89
   5  15 -20    3.63    4.03
  -5  16   1    0.00    4.48
   5 -16  -1    1.11    3.63
   5  16  -1    0.68    2.12
  -5  16   2    0.67    3.39
   5 -16  -2    2.93    3.96
   5  16  -2    3.08    3.64
  -5  16   3    4.18    5.34
   5 -16  -3   -0.00    3.19
   5  16  -3    0.99    3.29
  -5  16   4   -0.00    2.85
   5 -16  -4   -0.00    3.35
   5  16  -4    0.00    3.21
  -5  16   5    0.11    1.97
   5 -16  -5    0.19    2.72
   5  16  -5    0.30    3.42
  -5  16   6    1.17    4.51
   5 -16  -6    3.46    4.16
   5  16  -6   -0.00    2.73
  -5  16   7   -0.00    2.55
   5 -16  -7   -0.00    2.84
   5  16  -7    2.73    3.74
  -5  16   8    2.96    4.29
   5 -16  -8    0.00    4.47
   5  16  -8   -0.00    2.26
  -5  16   9   -0.00    2.84
   5 -16  -9    0.71    2.76
   5  16  -9    0.11    3.36
  -5  16  10   -0.00    1.85
   5 -16 -10    3.23    4.51
   5  16 -10   -0.00    3.21
  -5  16  11    0.00    2.62
   5 -16 -11    0.60    3.22
   5  16 -11    1.16    4.32
  -5  16  12   -0.00    3.25
   5 -16 -12    5.62    4.96
   5  16 -12    2.30    3.99
  -5  16  13   -0.00    3.80
   5 -16 -13   -0.00    2.54
   5  16 -13   -0.00    3.36
  -5  16  14   -0.00    4.05
   5 -16 -14   -0.00    4.55
   5  16 -14   -0.00    3.71
  -5  16  15    7.82    5.43
   5 -16 -15    1.43    3.21
   5  16 -15    0.00    5.26
   5 -16 -16    1.02    2.90
   5  16 -16   -0.00    3.44
   5 -16 -17   -0.00    3.61
   5  16 -17    5.79    4.63
   5  16 -18    1.55    2.94
   5  16 -19    1.34    4.23
   5  16 -20   -0.00    3.84
  -5  17   1   -0.00    4.39
   5  17  -1   -0.00    2.73
  -5  17   2    1.16    3.90
   5 -17  -2    2.35    4.40
   5  17  -2    1.95    4.28
  -5  17   3    4.95    5.09
   5 -17  -3    3.45    4.06
   5  17  -3    0.00    3.81
  -5  17   4   -0.00    4.21
   5 -17  -4   -2.97    4.45
   5  17  -4    0.52    2.95
  -5  17   5   -0.00    4.55
   5 -17  -5    1.18    3.78
   5  17  -5    2.06    3.94
  -5  17   6    3.09    4.93
   5 -17  -6    0.03    2.88
   5  17  -6    6.37    4.61
  -5  17   7    1.52    4.08
   5 -17  -7    1.73    3.37
   5  17  -7   -0.00    3.73
  -5  17   8   -0.00    3.23
   5 -17  -8   -0.00    2.71
   5  17  -8    6.45    5.85
  -5  17   9    1.22    2.39
   5 -17  -9   -0.00    3.14
   5  17  -9    2.29    3.12
  -5  17  10    0.00    2.54
   5 -17 -10    1.35    3.06
   5  17 -10   -0.00    3.02
  -5  17  11   -0.00    4.56
   5 -17 -11    1.39    4.12
   5  17 -11   -0.00    2.96
  -5  17  12   -0.00    2.24
   5 -17 -12   -0.00    3.23
   5  17 -12    0.00    3.16
  -5  17  13   -0.00    4.16
   5 -17 -13    2.82    3.12
   5  17 -13   -0.00    3.58
  -5  17  14    0.89    3.64
   5  17 -14    2.35    5.09
  -5  17  15    0.13    2.94
   5  17 -15    4.18    4.11
   5  17 -16   -0.00    4.16
   5  17 -17    0.00    3.54
   5  17 -18   -0.00    3.98
   5  17 -19   -0.00    4.44
   5 -18  -4    2.88    4.37
   5 -18  -5    2.02    3.99
   5 -18  -6   -0.00    4.04
   5 -18  -7    0.80    2.98
   5 -18  -8   10.41    6.63
   5 -18  -9    3.39    4.89
   5 -18 -10   -0.00    3.59
  -4   0   1   -0.00    1.84
  -4   0   1    1.03    1.61
  -4   0   1   -0.00    1.18
   4   0  -1   -0.00    1.56
   4   0  -1    0.00    1.98
   4   0  -1    1.68    1.38
  -4   0   2   15.15    3.75
  -4   0   2   13.43    3.21
   4   0  -2   17.44    3.54
   4   0  -2   19.10    4.44
   4   0  -2   12.77    3.23
  -4   0   3    0.00    0.92
   4   0  -3    0.09    1.00
   4   0  -3   -1.39    2.09
   4   0  -3   -0.00    1.07
  -4   0   4 1085.08   93.18
  -4   0   4 1093.03   92.03
   4   0  -4 1006.95   92.30
   4   0  -4 1100.95   93.89
   4   0  -4 1201.96   92.88
  -4   0   5    0.05    1.29
  -4   0   5    0.25    1.09
   4   0  -5   -0.00    1.01
   4   0  -5    0.00    1.53
   4   0  -5   -0.00    0.98
  -4   0   6  566.27   51.41
  -4   0   6  652.81   51.04
   4   0  -6  624.56   51.33
   4   0  -6  675.59   53.01
   4   0  -6  516.66   51.96
   4   0  -6  548.00   51.12
  -4   0   7    0.00    1.13
  -4   0   7   -0.00    0.87
   4   0  -7    0.46    0.89
   4   0  -7   -0.00    1.28
   4   0  -7   -0.00    1.32
   4   0  -7    0.00    0.89
  -4   0   8 2277.47  194.67
  -4   0   8 2340.05  194.45
   4   0  -8 2571.69  195.64
   4   0  -8 2267.22  196.25
   4   0  -8 2169.30  196.37
   4   0  -8 2626.46  196.06
  -4   0   9    0.00    0.53
  -4   0   9    0.13    0.50
   4   0  -9    0.39    0.94
   4   0  -9   -0.00    1.03
   4   0  -9   -0.00    1.14
   4   0  -9   -0.00    0.93
   4   0 -10   14.71    2.94
   4   0 -10   28.68    4.20
   4   0 -10   30.98    4.26
   4   0 -10   36.36    4.01
   4   0 -11   -0.00    0.67
   4   0 -11    0.00    0.98
   4   0 -11    0.80    1.01
   4   0 -11    0.22    0.63
   4   0 -12   11.35    1.91
   4   0 -12   14.06    2.38
   4   0 -12    8.91    2.12
   4   0 -12   19.35    2.47
   4   0 -13    0.00    0.42
   4   0 -13    0.00    0.64
   4   0 -13   -0.00    0.62
   4   0 -13    0.00    0.53
   4   0 -14 1213.40   98.92
   4   0 -14 1187.07   98.66
   4   0 -15   -0.00    0.45
   4   0 -15   -0.00    0.37
   4   0 -16   37.98    3.48
   4   0 -16   34.18    3.35
   4   0 -22   13.21    1.69
   4   0 -23    0.40    0.41
   4   0 -24   29.15    3.45
   4   0 -25   -0.00    0.57
   4   0 -26   50.03    5.63
   4   0 -27   -0.00    0.70
   4   0 -28   11.56    2.38
   4   0 -37    0.33    0.95
   4   0 -38    0.23    1.13
   4   0 -39   -0.00    1.19
   4   0 -40    4.60    2.39
   4   0 -41    0.21    1.37
  -4   1   1   16.34    4.68
  -4   1   1   21.50    4.25
   4  -1  -1   23.85    5.12
   4  -1  -1   21.82    4.33
   4   1  -1   15.36    3.63
   4   1  -1   18.20    4.58
  -4  -1   1   20.16    3.89
  -4  -1   1   20.28    4.69
  -4  -1   1   17.04    3.69
  -4   1   2  887.44   79.59
  -4   1   2  942.35   77.83
   4  -1  -2  940.13   79.10
   4  -1  -2  939.98   78.17
   4   1  -2  914.18   77.77
   4   1  -2  849.94   79.02
  -4  -1   2  873.60   77.81
  -4  -1   2  794.80   78.51
  -4  -1   2 1027.20   78.15
  -4   1   3   20.47    4.71
  -4   1   3   12.57    2.96
   4  -1  -3   17.03    3.94
   4  -1  -3    5.98    2.34
   4   1  -3    8.09    2.63
   4   1  -3   29.64    5.24
   4   1  -3    7.73    2.66
  -4  -1   3   20.08    3.52
  -4  -1   3   14.58    3.01
  -4   1   4    1.45    1.99
  -4   1   4    0.00    1.22
   4  -1  -4    3.06    2.17
   4  -1  -4    3.18    1.95
   4   1  -4    2.74    1.46
   4   1  -4    2.77    1.52
  -4  -1   4   -0.00    1.04
  -4  -1   4   -0.00    0.85
  -4   1   5    8.78    3.08
  -4   1   5   13.81    3.12
  -4   1   5    7.86    2.30
   4  -1  -5    8.99    2.81
   4  -1  -5    7.85    2.53
   4   1  -5   10.31    2.61
   4   1  -5    5.25    2.21
  -4  -1   5   13.31    2.80
  -4  -1   5   12.69    3.22
  -4  -1   5   10.31    2.50
  -4   1   6  390.15   38.62
  -4   1   6  459.85   38.23
  -4   1   6  406.24   37.05
   4  -1  -6  383.02   37.94
   4  -1  -6  408.63   37.58
   4   1  -6  372.34   37.23
   4   1  -6  434.74   38.85
   4   1  -6  460.50   38.73
  -4  -1   6  387.28   37.20
  -4  -1   6  476.15   38.29
  -4  -1   6  550.48   37.89
  -4   1   7   37.70    6.10
  -4   1   7   34.15    5.14
  -4   1   7   38.45    4.91
   4  -1  -7   38.79    5.77
   4  -1  -7   29.27    4.95
   4   1  -7   44.47    5.57
   4   1  -7   37.98    6.00
  -4  -1   7   46.47    5.49
  -4  -1   7   32.84    5.14
  -4  -1   7   45.67    5.16
  -4   1   8 1108.65   91.99
  -4   1   8 1280.34   90.53
  -4   1   8 1032.66   89.60
   4  -1  -8 1058.07   90.84
   4  -1  -8 1076.46   90.52
   4   1  -8 1031.62   90.29
   4   1  -8  965.88   91.08
  -4  -1   8 1118.12   90.66
  -4  -1   8 1064.44   90.12
  -4  -1   8 1074.05   89.67
  -4   1   9    0.61    1.48
  -4   1   9    0.85    0.63
  -4   1   9    0.54    0.59
   4  -1  -9    0.33    1.01
   4  -1  -9    0.52    1.01
   4   1  -9    0.00    0.71
   4   1  -9    0.63    1.21
  -4  -1   9    0.29    0.88
  -4  -1   9    0.78    0.79
  -4  -1   9    0.92    0.72
  -4   1  10  460.69   38.69
   4  -1 -10  420.11   37.39
   4  -1 -10  447.45   37.54
   4   1 -10  353.73   36.98
   4   1 -10  496.46   38.63
  -4  -1  10  473.65   37.57
  -4  -1  10  420.69   35.90
  -4  -1  10  443.21   35.84
  -4   1  11  124.24   13.29
   4  -1 -11  133.19   12.60
   4  -1 -11  131.05   12.65
   4   1 -11  142.76   12.83
   4   1 -11  120.37   13.12
  -4  -1  11  140.45   12.68
   4  -1 -12  292.04   30.60
   4  -1 -12  365.99   30.94
   4  -1 -12  375.09   31.22
   4   1 -12  393.65   31.40
   4   1 -12  385.39   32.01
  -4  -1  12  403.00   31.41
   4  -1 -13   84.22    7.56
   4  -1 -13   82.80    7.64
   4  -1 -13   76.31    7.87
   4   1 -13   69.11    7.88
   4   1 -13   82.55    8.62
  -4  -1  13   85.81    8.02
   4  -1 -14    1.00    0.43
   4  -1 -14    0.69    0.44
   4  -1 -14    0.57    0.64
   4   1 -14    0.00    0.61
   4   1 -14    1.79    1.12
  -4  -1  14    0.26    0.62
   4  -1 -15   29.14    3.38
   4   1 -15   31.44    3.53
   4   1 -15   30.33    3.92
   4   1 -15   30.82    4.05
   4  -1 -16  211.15   17.94
   4   1 -16  203.23   17.92
   4   1 -16  230.92   18.45
   4   1 -16  199.88   18.82
   4   1 -17   -0.00    0.50
   4   1 -18  258.43   22.72
   4   1 -19   13.01    2.23
   4   1 -20   16.44    2.62
   4   1 -21    5.99    1.51
   4   1 -22  188.53   17.19
   4   1 -23    4.05    1.41
   4   1 -24    7.78    1.92
   4  -1 -25   15.56    2.57
   4   1 -25   14.53    2.82
   4   1 -26   47.94    6.03
   4  -1 -27   -0.00    0.68
   4   1 -27    0.00    0.85
   4  -1 -28   28.05    4.13
   4  -1 -28   21.44    3.43
   4  -1 -29    0.84    1.07
   4  -1 -30    0.16    1.06
   4  -1 -31    1.47    1.35
   4  -1 -32   18.55    3.83
   4  -1 -33    0.99    1.08
   4  -1 -34    1.15    1.48
   4  -1 -35    0.48    1.30
   4  -1 -36    6.72    2.60
   4  -1 -37    1.01    1.44
   4  -1 -38    2.31    1.94
   4  -1 -39    0.47    1.48
   4  -1 -40   -0.00    1.31
   4  -1 -41    0.28    1.56
  -4   2   1   61.99    9.48
  -4   2   1   54.24    8.13
   4  -2  -1   62.21    9.02
   4  -2  -1   64.57    8.77
   4   2  -1   72.88    8.91
   4   2  -1   45.19    8.59
  -4  -2   1   76.82    8.77
  -4  -2   1   69.09    9.74
  -4   2   2  150.41   17.51
  -4   2   2  161.65   16.53
   4  -2  -2  168.03   17.36
   4  -2  -2  173.20   17.07
   4   2  -2  141.10   16.12
   4   2  -2  156.68   17.74
  -4  -2   2  178.23   16.58
  -4  -2   2  139.60   17.07
  -4  -2   2  144.60   16.17
  -4   2   3   15.32    4.23
  -4   2   3   15.06    3.54
   4  -2  -3   16.71    3.98
   4  -2  -3   12.28    3.53
   4   2  -3   11.39    3.15
   4   2  -3   17.04    4.47
  -4  -2   3   20.88    3.90
  -4  -2   3   14.08    4.09
  -4  -2   3   24.05    4.17
  -4   2   4 1504.94  128.12
  -4   2   4 1561.57  126.80
   4  -2  -4 1496.73  127.28
   4  -2  -4 1652.01  127.59
   4   2  -4 1376.36  126.45
   4   2  -4 1563.75  128.61
  -4  -2   4 1472.35  126.49
  -4  -2   4 1514.96  128.11
  -4   2   5   38.03    6.52
  -4   2   5   34.65    5.35
   4  -2  -5   33.87    5.67
   4  -2  -5   40.27    6.01
   4   2  -5   29.58    5.27
  -4  -2   5   36.61    5.52
  -4  -2   5   42.13    5.63
  -4   2   6    7.48    3.00
  -4   2   6    5.75    2.17
   4  -2  -6    8.12    2.64
   4  -2  -6   12.02    3.08
   4   2  -6    9.30    2.60
  -4  -2   6   12.00    2.87
  -4  -2   6    6.84    2.43
  -4  -2   6   12.12    2.73
  -4   2   7  296.43   27.02
  -4   2   7  304.28   25.79
   4  -2  -7  298.88   26.27
   4  -2  -7  252.74   25.82
   4   2  -7  245.45   25.59
   4   2  -7  260.06   26.73
  -4  -2   7  287.84   25.88
  -4  -2   7  297.35   26.42
  -4  -2   7  285.25   25.53
  -4   2   8  642.84   57.30
  -4   2   8  709.68   56.10
   4  -2  -8  644.57   56.50
   4  -2  -8  633.87   56.59
   4   2  -8  594.40   56.28
   4   2  -8  668.33   57.72
  -4  -2   8  638.19   56.35
  -4  -2   8  686.43   56.81
  -4  -2   8  686.42   56.15
  -4   2   9  168.05   16.98
  -4   2   9  158.18   15.67
  -4   2   9  166.01   15.43
   4  -2  -9  158.95   16.15
   4  -2  -9  174.24   16.55
   4   2  -9  148.60   16.13
   4   2  -9  175.83   17.41
  -4  -2   9  170.92   16.31
  -4  -2   9  158.47   16.04
  -4  -2   9  192.28   15.89
  -4   2  10   55.26    7.07
  -4   2  10   53.57    5.47
  -4   2  10   52.61    5.32
   4  -2 -10   54.02    6.45
   4  -2 -10   50.02    6.51
   4   2 -10   55.79    6.75
   4   2 -10   46.41    6.92
  -4  -2  10   37.96    5.99
  -4  -2  10   53.66    6.18
  -4  -2  10   52.77    5.76
  -4   2  11   45.08    6.36
   4  -2 -11   47.27    5.86
   4  -2 -11   53.11    6.34
   4   2 -11   43.15    6.06
   4   2 -11   44.43    6.60
  -4  -2  11   53.91    6.25
  -4  -2  11   47.81    5.36
  -4  -2  11   48.67    5.12
  -4   2  12    1.75    1.43
   4  -2 -12    0.00    1.01
   4  -2 -12    1.46    1.09
   4   2 -12    0.65    1.06
   4   2 -12    2.60    1.67
  -4  -2  12    2.40    1.17
  -4  -2  12    1.65    0.54
  -4  -2  12    0.97    0.47
  -4   2  13   13.12    2.80
   4  -2 -13   14.82    2.60
   4  -2 -13   18.39    3.10
   4   2 -13   15.36    3.03
   4   2 -13   12.30    3.07
  -4  -2  13   16.86    2.90
  -4   2  14  639.46   55.31
   4  -2 -14  649.79   54.76
   4  -2 -14  641.34   55.36
   4   2 -14  653.39   55.61
   4   2 -14  605.56   56.09
  -4  -2  14  716.02   55.52
  -4   2  15   42.72    5.10
   4  -2 -15   46.78    4.78
   4  -2 -15   46.46    5.45
   4   2 -15   38.90    5.30
   4   2 -15   36.94    5.70
  -4  -2  15   43.71    5.28
  -4   2  16   12.79    2.12
   4  -2 -16   12.63    1.82
   4  -2 -16   14.22    2.47
   4   2 -16   15.34    2.77
   4   2 -16   11.32    2.76
  -4  -2  16   11.01    2.27
   4  -2 -17    1.28    0.48
   4  -2 -17    2.65    1.08
   4   2 -17    2.50    1.12
   4   2 -17    0.89    0.96
  -4  -2  17    1.12    0.81
   4  -2 -18  105.62   10.00
   4   2 -18   93.73    9.98
   4   2 -18  102.00   10.94
  -4  -2  18  102.22    9.82
   4  -2 -19   84.35    9.03
   4   2 -19   93.10    9.31
   4   2 -19   77.92    9.79
  -4  -2  19  108.11    9.19
   4  -2 -20   27.96    3.90
   4   2 -20   31.20    4.12
   4   2 -20   34.37    4.99
  -4  -2  20   31.33    3.76
   4  -2 -21    2.15    1.05
   4   2 -21    2.25    1.17
   4   2 -21    1.80    1.34
   4  -2 -22    8.63    2.02
   4   2 -22   10.36    2.63
   4  -2 -23    0.71    1.06
   4   2 -23    1.21    1.35
   4  -2 -24   93.01    9.38
   4   2 -24   81.47   10.05
   4   2 -25   22.52    4.27
   4   2 -26   39.00    6.00
   4  -2 -27    0.61    1.01
   4  -2 -28   23.70    4.08
   4  -2 -29   17.13    3.44
   4  -2 -30   55.62    7.35
   4  -2 -31    1.03    1.20
   4  -2 -32    0.17    0.85
   4  -2 -33    1.97    1.61
   4  -2 -34    9.60    2.92
   4  -2 -35    3.02    1.78
   4  -2 -36    4.70    2.11
   4  -2 -37    0.02    1.12
   4  -2 -38    0.56    1.27
   4  -2 -39   -0.00    1.09
   4  -2 -40   11.99    3.47
   4  -2 -41    0.00    1.24
  -4   3   1   47.07    7.87
  -4   3   1   38.02    6.40
   4  -3  -1   27.82    5.92
   4  -3  -1   42.14    6.90
   4   3  -1   28.38    5.78
   4   3  -1   57.46    8.62
  -4  -3   1   32.97    5.86
  -4  -3   1   36.89    7.04
  -4   3   2  319.40   30.46
  -4   3   2  309.68   29.03
   4  -3  -2  279.51   28.90
   4  -3  -2  260.25   28.81
   4   3  -2  350.30   29.63
   4   3  -2  325.93   30.88
  -4  -3   2  318.77   28.89
  -4  -3   2  267.68   29.56
  -4   3   3    5.25    3.00
  -4   3   3   10.33    2.95
   4  -3  -3    7.74    2.79
   4  -3  -3    8.63    2.96
   4   3  -3    8.30    2.98
   4   3  -3   13.66    4.20
  -4  -3   3    9.43    2.97
  -4  -3   3    1.68    2.00
  -4   3   4    9.74    3.68
  -4   3   4   14.42    3.57
   4  -3  -4   22.22    4.51
   4  -3  -4   21.26    4.63
   4   3  -4   15.12    3.75
   4   3  -4    9.83    3.90
  -4  -3   4   14.16    3.50
  -4  -3   4   16.26    4.10
  -4   3   5   27.68    5.79
  -4   3   5   28.96    5.24
   4  -3  -5   36.04    5.85
   4  -3  -5   32.98    5.77
   4   3  -5   24.85    5.04
   4   3  -5   34.89    6.57
  -4  -3   5   39.81    5.78
  -4   3   6   56.24    8.21
  -4   3   6   64.72    7.88
   4  -3  -6   56.91    7.69
   4  -3  -6   49.07    7.50
   4   3  -6   43.39    7.10
  -4  -3   6   55.13    7.44
  -4   3   7  421.00   37.58
  -4   3   7  392.27   36.23
   4  -3  -7  390.62   36.44
   4  -3  -7  459.45   37.51
   4   3  -7  410.71   36.84
  -4  -3   7  383.80   36.27
  -4  -3   7  381.42   36.98
  -4   3   8   98.19   11.20
  -4   3   8   86.98    9.95
   4  -3  -8  105.23   10.75
   4  -3  -8   80.67   10.33
   4   3  -8   70.04    9.93
  -4  -3   8   86.34   10.15
  -4  -3   8   92.36   10.83
  -4   3   9   -0.00    1.56
  -4   3   9    0.91    1.07
   4  -3  -9    2.30    1.57
   4  -3  -9    0.49    1.53
   4   3  -9   -0.00    1.01
   4   3  -9    0.70    1.51
  -4  -3   9    1.04    1.47
  -4  -3   9    2.40    1.66
  -4   3  10  171.83   17.12
  -4   3  10  170.05   15.76
   4  -3 -10  179.24   16.61
   4  -3 -10  144.17   16.48
   4   3 -10  149.35   16.56
   4   3 -10  136.19   16.96
  -4  -3  10  172.46   16.66
  -4  -3  10  184.40   16.98
  -4   3  11  277.34   27.98
  -4   3  11  295.52   26.56
   4  -3 -11  319.53   27.84
   4  -3 -11  282.47   28.07
   4   3 -11  335.46   28.64
   4   3 -11  312.03   29.26
  -4  -3  11  313.84   27.98
  -4  -3  11  298.70   27.72
  -4   3  12  274.95   24.81
  -4   3  12  262.95   22.53
   4  -3 -12  251.82   24.01
   4  -3 -12  254.61   24.71
   4   3 -12  249.47   24.64
   4   3 -12  273.12   25.77
  -4  -3  12  273.51   24.51
  -4  -3  12  252.65   23.81
  -4   3  13   75.19    9.29
   4  -3 -13   80.59    9.05
   4  -3 -13   81.18    9.59
   4   3 -13   79.82    9.61
   4   3 -13   86.15   10.47
  -4  -3  13   77.63    9.21
  -4  -3  13   85.20    8.60
  -4  -3  13   80.29    8.26
  -4   3  14    2.09    1.42
   4  -3 -14    2.84    1.47
   4  -3 -14    3.66    2.02
   4   3 -14    3.37    1.82
   4   3 -14    2.63    2.16
  -4  -3  14    6.05    1.99
  -4  -3  14    3.16    1.13
  -4  -3  14    2.44    0.89
  -4   3  15   28.57    4.72
   4  -3 -15   34.61    4.68
   4  -3 -15   33.19    5.21
   4   3 -15   25.61    4.84
   4   3 -15   32.41    5.74
  -4  -3  15   31.62    4.88
  -4  -3  15   34.44    3.29
  -4  -3  15   35.16    3.28
  -4   3  16  210.20   19.77
   4  -3 -16  212.47   19.33
   4  -3 -16  210.43   20.21
   4   3 -16  199.67   20.21
   4   3 -16  224.18   21.48
  -4  -3  16  212.56   20.02
  -4   3  17   12.18    2.57
   4  -3 -17   13.98    2.40
   4  -3 -17   10.34    2.69
   4   3 -17    9.33    2.60
   4   3 -17    8.38    2.87
  -4  -3  17   12.35    2.79
  -4   3  18   36.80    5.18
   4  -3 -18   37.80    4.88
   4  -3 -18   47.99    6.17
   4   3 -18   43.89    6.06
   4   3 -18   51.72    7.14
  -4  -3  18   55.61    6.28
  -4   3  19    3.80    1.43
   4  -3 -19    6.09    1.41
   4  -3 -19    5.44    1.85
   4   3 -19    1.48    1.27
   4   3 -19    1.94    1.78
  -4  -3  19    3.93    1.62
  -4   3  20   13.56    2.27
   4  -3 -20    9.22    1.78
   4  -3 -20    7.81    2.48
   4   3 -20   10.26    2.65
   4   3 -20   13.22    3.39
  -4  -3  20   11.53    2.64
   4  -3 -21   45.95    5.87
   4   3 -21   39.14    5.71
   4   3 -21   29.55    5.77
   4  -3 -22   53.38    6.92
   4   3 -22   48.97    6.86
   4   3 -22   58.42    8.07
   4   3 -23   22.35    4.77
   4   3 -24    1.04    1.58
   4  -3 -26   47.21    6.60
   4  -3 -27    5.01    2.18
   4  -3 -28   61.68    8.09
   4  -3 -29    4.26    2.12
   4  -3 -30   10.34    2.99
   4  -3 -31    7.50    2.66
   4  -3 -32   25.26    4.91
   4  -3 -33    3.25    2.00
   4  -3 -34   -0.00    1.20
   4  -3 -35    0.73    1.37
   4  -3 -36    3.21    2.25
   4  -3 -37    3.86    2.11
   4  -3 -38    3.40    2.27
   4  -3 -39    0.00    1.48
   4  -3 -40    2.35    2.34
   4  -3 -41    1.45    1.94
  -4   4   1   49.71    8.70
  -4   4   1   50.77    8.15
   4  -4  -1   53.82    8.28
   4  -4  -1   51.62    8.42
   4   4  -1   52.19    8.20
   4   4  -1   44.76    8.64
  -4  -4   1   58.09    8.23
  -4  -4   1   42.75    8.31
  -4   4   2  124.47   15.82
  -4   4   2  139.29   15.60
   4  -4  -2  121.83   15.06
   4  -4  -2  144.34   16.24
   4   4  -2  120.02   15.01
   4   4  -2  136.12   16.79
  -4  -4   2  140.55   15.21
  -4  -4   2  138.16   16.62
  -4   4   3   66.32    9.71
  -4   4   3   56.98    8.83
   4  -4  -3   59.71    8.77
   4  -4  -3   59.75    9.16
   4   4  -3   62.68    9.05
   4   4  -3   44.45    8.91
  -4  -4   3   66.32    8.80
  -4  -4   3   69.03   10.10
  -4   4   4  210.31   25.91
  -4   4   4  284.62   26.64
   4  -4  -4  287.25   26.49
   4  -4  -4  228.23   26.01
   4   4  -4  249.23   26.04
   4   4  -4  351.67   29.35
  -4  -4   4  280.61   26.08
  -4  -4   4  269.77   27.38
  -4   4   5    5.41    2.86
  -4   4   5    6.10    2.54
   4  -4  -5    5.08    2.65
   4  -4  -5    2.53    2.08
   4   4  -5    3.02    2.40
   4   4  -5   10.97    3.71
  -4  -4   5    7.36    2.81
  -4  -4   5    5.09    2.74
  -4   4   6   66.86    9.95
  -4   4   6   80.21   10.08
   4  -4  -6   75.31    9.83
   4  -4  -6   82.47   10.63
   4   4  -6   67.63    9.78
   4   4  -6   84.64   11.32
  -4  -4   6   67.64    9.34
  -4   4   7    4.57    2.68
  -4   4   7   10.16    3.07
   4  -4  -7    4.86    2.30
   4  -4  -7    1.56    1.92
   4   4  -7    6.31    2.66
   4   4  -7    4.10    2.59
  -4  -4   7    7.71    2.66
  -4   4   8   78.31   10.79
  -4   4   8  100.95   10.94
   4  -4  -8   92.35   10.83
   4  -4  -8   91.09   11.34
   4   4  -8   76.46   10.58
  -4  -4   8   93.76   10.86
  -4  -4   8   71.53   10.71
  -4   4   9  248.95   25.53
  -4   4   9  222.62   24.31
   4  -4  -9  280.49   25.43
   4  -4  -9  278.51   26.21
   4   4  -9  259.86   25.66
  -4  -4   9  273.53   25.37
  -4  -4   9  277.49   26.14
  -4   4  10  205.68   20.75
  -4   4  10  187.55   19.52
   4  -4 -10  206.51   20.23
   4  -4 -10  206.18   20.98
   4   4 -10  190.00   20.55
  -4  -4  10  219.09   20.58
  -4  -4  10  199.02   20.76
  -4   4  11   31.74    5.43
  -4   4  11   28.12    4.60
   4  -4 -11   32.32    5.17
   4  -4 -11   15.19    4.29
   4   4 -11   30.11    5.51
   4   4 -11   28.48    5.87
  -4  -4  11   22.71    4.72
  -4  -4  11   24.28    4.87
  -4   4  12   27.47    5.56
  -4   4  12   43.47    5.48
   4  -4 -12   44.13    6.23
   4  -4 -12   36.81    6.36
   4   4 -12   38.68    6.42
   4   4 -12   30.77    6.49
  -4  -4  12   32.27    5.62
  -4  -4  12   40.24    6.23
  -4   4  13   78.00   10.17
  -4   4  13   87.71    9.17
   4  -4 -13   91.53   10.32
   4  -4 -13   84.50   10.71
   4   4 -13   87.57   10.88
   4   4 -13   76.53   11.07
  -4  -4  13   86.65   10.39
  -4  -4  13   86.66   10.25
  -4   4  14  255.17   23.41
  -4   4  14  229.10   21.15
   4  -4 -14  250.63   22.96
   4  -4 -14  242.08   23.70
   4   4 -14  227.52   23.51
   4   4 -14  273.56   25.32
  -4  -4  14  223.16   22.93
  -4  -4  14  230.32   22.47
  -4   4  15   73.82    9.71
  -4   4  15   83.20    7.42
   4  -4 -15   91.43    9.89
   4  -4 -15   88.82   10.62
   4   4 -15   64.49    9.78
   4   4 -15   75.00   10.90
  -4  -4  15   92.85   10.35
  -4  -4  15   86.37    9.38
  -4   4  16   23.60    4.39
   4  -4 -16   20.12    3.86
   4  -4 -16   21.00    4.43
   4   4 -16   16.98    4.16
   4   4 -16   19.98    4.91
  -4  -4  16   23.72    4.38
  -4  -4  16   20.19    3.42
  -4   4  17    5.70    2.13
   4  -4 -17    4.73    1.80
   4  -4 -17    3.64    2.02
   4   4 -17    3.50    2.22
   4   4 -17    4.22    2.37
  -4  -4  17    2.75    1.79
  -4  -4  17    3.19    1.16
  -4   4  18   91.03   10.34
   4  -4 -18   88.13    9.85
   4  -4 -18   83.13   10.69
   4   4 -18   93.91   11.08
   4   4 -18   82.15   11.52
  -4  -4  18   95.04   10.71
  -4  -4  18   85.23    8.35
  -4  -4  18   94.08    8.50
  -4   4  19   57.98    7.49
   4  -4 -19   62.88    7.29
   4  -4 -19   49.74    7.72
   4   4 -19   53.58    7.97
   4   4 -19   69.69    9.50
  -4  -4  19   58.69    7.79
  -4   4  20   47.79    6.27
   4  -4 -20   47.52    5.88
   4  -4 -20   39.73    6.56
   4   4 -20   42.21    6.76
   4   4 -20   46.03    7.73
  -4  -4  20   39.37    6.20
   4   4 -21   11.92    3.54
   4   4 -21   23.47    5.08
   4   4 -22    7.09    2.75
   4   4 -22    8.10    3.24
   4  -4 -24   48.99    7.28
   4  -4 -25   44.51    6.84
   4  -4 -26   43.06    6.82
   4  -4 -27    1.30    1.60
   4  -4 -28   19.43    4.31
   4  -4 -29    9.33    3.11
   4  -4 -30   10.79    3.31
   4  -4 -31    2.94    1.83
   4  -4 -32   -0.00    1.42
   4  -4 -33    3.60    2.19
   4  -4 -34    2.92    2.12
   4  -4 -35    2.38    2.09
   4  -4 -36    0.00    1.19
   4  -4 -37    0.35    1.34
   4  -4 -38    1.39    1.89
   4  -4 -39    2.11    1.86
   4  -4 -40    2.30    2.15
   4  -4 -41    0.76    1.63
   4  -4 -42    0.00    1.41
  -4   5   1   83.95   11.72
  -4   5   1   60.43   10.16
   4  -5  -1   58.55    9.84
   4  -5  -1   67.32   10.77
   4   5  -1   86.93   11.27
   4   5  -1   87.26   12.43
  -4  -5   1   82.55   10.59
  -4  -5   1   67.29   11.36
  -4   5   2  279.61   29.30
  -4   5   2  292.79   29.09
   4  -5  -2  309.79   28.93
   4  -5  -2  284.04   29.29
   4   5  -2  248.27   28.11
   4   5  -2  296.20   30.45
  -4  -5   2  291.37   28.29
  -4  -5   2  273.44   29.83
  -4   5   3  152.66   18.51
  -4   5   3  175.24   18.67
   4  -5  -3  163.52   18.04
   4  -5  -3  158.03   18.65
   4   5  -3  145.34   17.85
   4   5  -3  161.98   19.53
  -4  -5   3  151.73   17.46
  -4  -5   3  170.09   19.67
  -4   5   4   26.03    5.90
  -4   5   4   22.68    5.35
   4  -5  -4   28.78    5.70
   4  -5  -4   25.53    5.78
   4   5  -4   20.77    5.18
   4   5  -4   20.65    5.81
  -4  -5   4   22.87    5.18
  -4  -5   4   31.11    6.74
  -4   5   5   43.48    7.73
  -4   5   5   52.39    8.00
   4  -5  -5   34.07    6.72
   4  -5  -5   41.37    7.70
   4   5  -5   47.45    7.79
   4   5  -5   43.39    8.34
  -4  -5   5   36.70    6.73
  -4  -5   5   40.05    7.79
  -4   5   6   92.38   11.51
  -4   5   6   78.89   10.30
   4  -5  -6   54.90    9.14
   4  -5  -6   75.67   10.79
   4   5  -6   67.42   10.13
   4   5  -6   77.57   11.56
  -4  -5   6   70.70    9.77
  -4  -5   6   63.67   10.47
  -4   5   7  170.36   19.84
  -4   5   7  208.13   20.19
   4  -5  -7  165.60   19.21
   4  -5  -7  203.14   20.93
   4   5  -7  177.91   20.03
   4   5  -7  193.91   21.48
  -4  -5   7  184.45   19.54
  -4  -5   7  173.15   20.53
  -4   5   8   35.50    6.63
  -4   5   8   32.74    5.99
   4  -5  -8   25.81    5.47
   4  -5  -8   31.79    6.46
   4   5  -8   27.49    5.99
   4   5  -8   24.26    6.04
  -4  -5   8   33.19    6.02
  -4   5   9   12.94    4.21
  -4   5   9   18.76    4.39
   4  -5  -9   31.75    5.64
   4  -5  -9   30.50    6.05
   4   5  -9   22.66    5.32
   4   5  -9   18.60    5.38
  -4  -5   9   22.92    4.91
  -4   5  10   14.89    4.32
  -4   5  10   20.33    4.47
   4  -5 -10   18.30    4.41
   4  -5 -10   15.09    4.38
   4   5 -10   15.83    4.44
  -4  -5  10   14.65    3.95
  -4  -5  10   24.98    5.42
  -4   5  11  249.87   24.73
  -4   5  11  201.66   22.96
   4  -5 -11  263.77   24.44
   4  -5 -11  242.80   25.09
   4   5 -11  223.61   24.51
  -4  -5  11  253.48   24.38
  -4  -5  11  275.30   25.69
  -4   5  12  266.31   25.64
  -4   5  12  233.54   24.06
   4  -5 -12  308.47   25.88
   4  -5 -12  250.46   25.95
   4   5 -12  269.06   26.17
  -4  -5  12  232.75   24.78
  -4  -5  12  226.40   25.23
  -4   5  13   43.97    7.20
   4  -5 -13   39.08    6.58
   4  -5 -13   33.13    6.80
   4   5 -13   44.70    7.62
   4   5 -13   54.91    8.82
  -4  -5  13   41.96    6.93
  -4  -5  13   50.22    7.69
  -4   5  14   15.96    4.16
   4  -5 -14   12.93    3.49
   4  -5 -14   18.80    4.55
   4   5 -14   13.35    4.05
   4   5 -14    6.54    3.57
  -4  -5  14   16.47    4.01
  -4  -5  14   18.27    4.21
  -4   5  15   79.01   10.32
   4  -5 -15   89.67   10.33
   4  -5 -15   51.21    9.46
   4   5 -15   84.38   11.03
   4   5 -15   73.84   11.38
  -4  -5  15   82.90   10.42
  -4  -5  15   94.79   10.64
  -4   5  16   86.32   11.60
   4  -5 -16  110.18   11.97
   4  -5 -16   82.17   11.97
   4   5 -16  100.54   12.63
   4   5 -16   84.48   12.89
  -4  -5  16  119.58   12.69
  -4  -5  16  106.29   11.79
  -4   5  17   67.96    9.71
   4  -5 -17   96.91   10.30
   4  -5 -17   79.27   10.61
   4   5 -17   77.07   10.58
   4   5 -17   66.44   10.92
  -4  -5  17   95.83   10.86
  -4  -5  17   63.13    8.95
  -4   5  18  108.67   12.44
   4  -5 -18  104.55   11.74
   4   5 -18   82.98   12.12
   4   5 -18  100.96   13.81
  -4  -5  18  107.24   12.45
  -4  -5  18  102.75   11.32
  -4   5  19    0.28    1.30
   4  -5 -19    1.86    1.50
   4   5 -19    0.12    1.40
   4   5 -19    1.03    2.09
  -4  -5  19    0.54    1.23
  -4  -5  19    1.23    1.21
  -4   5  20    4.21    2.35
   4   5 -20    1.13    1.65
   4   5 -20   -0.00    1.28
  -4  -5  20   -0.00    1.11
  -4  -5  20    0.00    0.68
   4  -5 -21   15.80    4.16
   4   5 -21   20.24    4.71
  -4  -5  21   16.79    2.68
   4  -5 -22   70.45   10.49
   4   5 -22   80.37   11.16
  -4  -5  22   85.38    7.53
   4  -5 -23    3.97    2.27
   4  -5 -24    0.57    1.36
   4  -5 -25    0.64    1.40
   4  -5 -26   12.86    3.79
   4  -5 -27   16.94    4.42
   4  -5 -28    8.62    3.24
   4  -5 -29    1.56    1.66
   4  -5 -30   -0.00    1.37
   4  -5 -31   15.04    4.23
   4  -5 -32    2.02    1.88
   4  -5 -33    3.71    2.36
   4  -5 -34    0.81    1.56
   4  -5 -35    0.44    1.60
   4  -5 -36   -0.00    1.73
   4  -5 -37    1.54    1.91
   4  -5 -38    2.60    2.20
   4  -5 -39   -0.00    1.43
   4  -5 -40    0.10    1.37
   4  -5 -41    2.50    2.30
  -4   6   1   21.00    6.60
  -4   6   1   38.72    7.80
   4  -6  -1   43.25    7.75
   4  -6  -1   39.43    8.11
   4   6  -1   58.42    9.05
   4   6  -1   29.16    7.44
  -4  -6   1   46.85    7.67
  -4  -6   1   46.61    9.04
  -4   6   2   66.79   10.61
  -4   6   2   66.19   10.22
   4  -6  -2   60.17    9.53
   4  -6  -2   52.61    9.62
   4   6  -2   74.15   10.65
   4   6  -2   65.38   10.99
  -4  -6   2   58.90    9.31
  -4  -6   2   39.33    9.34
  -4   6   3   76.82   11.60
  -4   6   3   71.69   10.92
   4  -6  -3   61.17    9.95
   4  -6  -3   64.69   10.81
   4   6  -3   66.66   10.68
   4   6  -3   70.60   11.82
  -4  -6   3   71.50   10.27
  -4  -6   3   72.37   11.82
  -4   6   4  119.74   15.61
  -4   6   4  115.58   15.10
   4  -6  -4  146.41   15.87
   4  -6  -4  111.51   15.49
   4   6  -4  115.02   15.24
   4   6  -4  117.96   16.29
  -4  -6   4  116.40   14.54
  -4  -6   4  116.67   16.22
  -4   6   5   87.80   12.46
  -4   6   5   81.14   11.73
   4  -6  -5   91.92   12.00
   4  -6  -5   86.90   12.65
   4   6  -5   76.04   11.75
   4   6  -5   67.04   12.04
  -4  -6   5  100.52   12.15
  -4  -6   5   87.66   13.17
  -4   6   6   37.81    7.11
  -4   6   6   22.07    5.46
   4  -6  -6   29.70    6.18
   4  -6  -6   26.89    6.33
   4   6  -6   26.98    6.21
   4   6  -6   35.03    7.63
  -4  -6   6   27.21    5.81
  -4  -6   6   29.37    6.97
  -4   6   7    1.31    2.58
   4  -6  -7    0.80    1.99
   4  -6  -7    1.96    2.40
   4   6  -7    0.00    1.96
   4   6  -7    1.35    2.13
  -4  -6   7   -0.00    1.40
  -4  -6   7    0.00    2.04
  -4   6   8  249.64   26.34
   4  -6  -8  249.96   25.61
   4  -6  -8  245.90   26.77
   4   6  -8  239.24   26.20
   4   6  -8  280.00   28.44
  -4  -6   8  250.35   25.57
  -4  -6   8  233.69   26.70
  -4   6   9  300.37   31.20
   4  -6  -9  310.67   30.71
   4  -6  -9  319.28   32.17
   4   6  -9  317.24   31.71
   4   6  -9  302.36   32.63
  -4  -6   9  315.44   30.77
  -4   6  10    6.12    3.03
   4  -6 -10    2.59    2.24
   4  -6 -10    3.22    2.89
   4   6 -10    3.39    2.55
   4   6 -10   -0.00    1.68
  -4  -6  10    5.23    2.76
  -4   6  11    0.00    1.32
   4  -6 -11    2.00    1.95
   4  -6 -11    0.53    1.65
   4   6 -11   -0.00    1.80
   4   6 -11    0.00    1.98
  -4  -6  11    1.71    1.90
  -4  -6  11    0.58    2.05
  -4   6  12    0.68    1.76
   4  -6 -12    2.19    1.89
   4  -6 -12    0.00    2.24
   4   6 -12    3.83    2.67
   4   6 -12    6.52    3.27
  -4  -6  12    4.10    2.39
  -4  -6  12    2.89    2.27
  -4   6  13  107.18   13.69
   4  -6 -13  104.14   13.01
   4  -6 -13   93.39   13.63
   4   6 -13   93.17   13.57
  -4  -6  13  114.78   13.56
  -4  -6  13  125.04   14.73
  -4   6  14   72.06   10.79
   4  -6 -14   77.97   10.53
   4  -6 -14   86.80   11.96
   4   6 -14   78.70   11.56
  -4  -6  14   75.20   10.62
  -4  -6  14   82.03   11.42
  -4   6  15   50.03    8.90
   4  -6 -15   81.15    9.93
   4   6 -15   61.79    9.96
  -4  -6  15   57.62    9.11
  -4  -6  15   73.71   10.23
  -4   6  16   33.02    6.34
   4  -6 -16   26.33    5.43
   4   6 -16   23.38    5.83
   4   6 -16   29.26    7.09
  -4  -6  16   25.44    5.54
  -4  -6  16   26.38    5.60
  -4   6  17    2.65    2.11
   4  -6 -17    1.47    1.67
   4   6 -17    0.00    1.73
   4   6 -17    0.13    1.08
  -4  -6  17    1.13    1.76
  -4  -6  17    1.21    1.55
  -4   6  18   45.68    7.95
   4  -6 -18   48.70    7.56
   4   6 -18   45.56    8.21
  -4  -6  18   58.40    8.58
  -4   6  19   49.72    8.04
   4  -6 -19   45.78    7.36
   4  -6 -19   42.05    8.01
   4   6 -19   50.47    8.63
  -4  -6  19   59.82    8.63
  -4   6  20   24.35    5.23
   4  -6 -20   32.96    6.50
   4   6 -20   15.91    4.80
   4  -6 -21   22.39    5.28
   4   6 -21   12.06    4.18
   4  -6 -22    0.62    1.89
   4   6 -22    0.63    1.99
   4  -6 -23   13.68    4.19
   4  -6 -24    4.34    2.51
   4  -6 -25   17.83    4.83
   4  -6 -26   17.53    4.79
   4  -6 -27   -0.00    0.98
   4  -6 -28   15.68    4.48
   4  -6 -29   10.14    3.74
   4  -6 -30    3.80    2.51
   4  -6 -31    1.90    1.83
   4  -6 -32    0.81    1.68
   4  -6 -33   11.66    4.03
   4  -6 -34    2.09    1.70
   4  -6 -35    9.64    3.78
   4  -6 -36    1.65    1.92
   4  -6 -37    1.43    1.96
   4  -6 -38    0.00    1.75
   4  -6 -39    0.00    1.94
   4  -6 -40    0.15    1.50
  -4   7   1  229.68   27.31
  -4   7   1  215.55   26.73
   4  -7  -1  292.95   27.74
   4  -7  -1  263.23   28.44
   4   7  -1  226.35   26.88
   4   7  -1  295.42   29.95
  -4  -7   1  252.64   29.10
  -4   7   2   22.40    6.49
  -4   7   2   29.35    6.89
   4  -7  -2   35.79    7.26
   4  -7  -2   32.28    7.47
   4   7  -2   26.24    6.52
   4   7  -2   30.18    7.68
  -4  -7   2   25.49    6.01
  -4  -7   2   21.45    6.90
  -4   7   3   98.13   13.61
   4  -7  -3   74.61   11.70
   4  -7  -3   86.43   13.32
   4   7  -3   99.43   13.53
   4   7  -3   85.13   13.79
  -4  -7   3   75.08   11.54
  -4  -7   3   85.29   13.86
  -4   7   4   12.73    4.89
   4  -7  -4   12.51    4.47
   4  -7  -4   14.28    5.29
   4   7  -4   14.98    4.85
   4   7  -4   11.39    4.70
  -4  -7   4   18.56    4.93
  -4  -7   4   16.30    5.91
  -4   7   5  129.09   17.68
   4  -7  -5  140.40   17.34
   4  -7  -5  150.26   18.82
   4   7  -5  136.47   17.87
   4   7  -5  134.69   18.85
  -4  -7   5  156.32   17.58
  -4  -7   5  162.11   19.97
  -4   7   6  130.45   17.91
   4  -7  -6  137.18   17.44
   4  -7  -6  139.78   18.72
   4   7  -6  140.79   18.31
   4   7  -6  163.19   20.42
  -4  -7   6  165.15   18.21
  -4  -7   6  198.52   21.51
  -4   7   7  348.54   36.64
   4  -7  -7  380.22   36.30
   4  -7  -7  363.58   37.57
   4   7  -7  379.89   37.25
   4   7  -7  408.64   39.26
  -4  -7   7  343.55   35.59
  -4  -7   7  356.50   37.95
  -4   7   8    0.48    1.66
   4  -7  -8    0.90    2.00
   4  -7  -8    0.00    2.22
   4   7  -8    1.23    2.15
   4   7  -8    1.60    2.64
  -4  -7   8    2.88    2.43
  -4  -7   8    0.24    1.75
  -4   7   9    8.91    4.14
   4  -7  -9   14.10    4.19
   4  -7  -9   17.31    5.26
   4   7  -9    7.95    3.79
   4   7  -9   23.14    6.22
  -4  -7   9    9.79    3.79
  -4  -7   9   11.18    4.62
  -4   7  10    3.16    2.77
   4  -7 -10    8.20    3.67
   4  -7 -10    2.66    3.06
   4   7 -10    5.56    3.18
   4   7 -10   12.81    5.14
  -4  -7  10    6.26    3.07
  -4  -7  10    9.36    4.07
  -4   7  11  115.13   15.18
   4  -7 -11  104.76   14.27
   4  -7 -11  117.10   15.95
   4   7 -11   91.94   14.50
   4   7 -11  137.08   17.61
  -4  -7  11  141.86   15.62
  -4   7  12   17.90    5.15
   4  -7 -12    9.27    3.63
   4   7 -12    9.12    3.91
   4   7 -12   31.18    7.23
  -4  -7  12   13.06    4.34
  -4   7  13   39.31    7.60
   4  -7 -13   31.55    6.55
   4   7 -13   34.21    7.43
   4   7 -13   42.00    8.84
  -4  -7  13   39.86    7.34
  -4  -7  13   20.35    6.16
  -4   7  14    4.24    2.63
   4  -7 -14    4.61    2.61
   4   7 -14    6.07    3.25
   4   7 -14    2.98    2.96
  -4  -7  14    1.71    2.21
  -4  -7  14    1.60    2.15
  -4   7  15   49.60    8.75
   4  -7 -15   47.82    8.17
   4   7 -15   46.68    8.94
   4   7 -15   47.25   10.13
  -4  -7  15   59.67    9.15
  -4   7  16    0.33    1.78
   4  -7 -16    0.41    1.52
   4  -7 -16   -0.00    1.75
   4   7 -16    2.80    3.05
  -4  -7  16    2.65    2.20
  -4   7  17   21.04    5.34
   4  -7 -17   22.93    5.13
   4  -7 -17   16.49    5.08
   4   7 -17   16.01    4.92
  -4  -7  17   13.44    4.45
  -4   7  18    1.48    2.26
   4  -7 -18    0.00    1.59
   4  -7 -18    3.71    2.38
   4   7 -18    2.02    2.90
  -4  -7  18    2.60    2.45
  -4   7  19    2.25    2.42
   4  -7 -19   -0.00    1.92
   4   7 -19    2.61    2.65
  -4  -7  19   -0.00    1.68
  -4   7  20    0.52    1.31
   4  -7 -20    0.81    2.08
   4   7 -20   -0.00    1.88
   4  -7 -21   54.29    9.65
   4   7 -21   50.56    9.29
   4  -7 -22   26.81    6.38
   4   7 -22   22.53    6.05
   4  -7 -23   28.95    6.74
   4  -7 -24    0.22    1.73
   4  -7 -25    7.83    3.69
   4  -7 -26    5.22    3.08
   4  -7 -27   14.30    4.63
   4  -7 -28   11.03    4.02
   4  -7 -29    1.23    1.89
   4  -7 -30   -0.00    1.59
   4  -7 -31    6.09    3.02
   4  -7 -32    3.01    2.40
   4  -7 -33   13.37    4.49
   4  -7 -34    1.59    1.94
   4  -7 -35    0.00    1.71
   4  -7 -36    1.16    1.87
   4  -7 -37    2.13    2.27
   4  -7 -38    0.59    1.97
  -4   8   1   20.69    6.02
   4  -8  -1   10.96    4.86
   4   8  -1   34.84    7.55
   4   8  -1    6.19    4.10
  -4  -8   1   28.19    7.47
  -4   8   2   30.75    7.28
   4  -8  -2   14.69    5.71
   4   8  -2   29.11    7.15
   4   8  -2   19.01    6.66
  -4  -8   2   16.22    6.15
  -4   8   3  137.67   17.82
   4  -8  -3  143.35   18.43
   4   8  -3  111.40   16.49
   4   8  -3  143.21   19.04
  -4  -8   3  102.52   17.23
  -4   8   4   12.31    5.00
   4  -8  -4   14.61    5.18
   4   8  -4   24.62    6.54
   4   8  -4   17.17    6.11
  -4  -8   4   15.57    6.01
  -4   8   5   70.97   11.55
   4  -8  -5   51.70   10.77
   4   8  -5   78.44   11.96
   4   8  -5   67.46   12.06
  -4  -8   5   45.93   10.57
  -4   8   6   30.97    7.47
   4  -8  -6   31.82    7.79
   4   8  -6   24.31    6.58
   4   8  -6   28.93    7.83
  -4  -8   6   20.99    6.93
  -4   8   7    0.51    2.05
   4  -8  -7    1.23    2.18
   4   8  -7    0.23    2.45
   4   8  -7   -0.00    2.88
  -4  -8   7    3.83    3.58
  -4   8   8   20.37    6.13
   4  -8  -8   21.56    6.58
   4   8  -8   18.00    5.78
   4   8  -8   15.32    5.79
  -4  -8   8   19.22    6.29
  -4   8   9  350.33   34.29
   4   8  -9  324.02   34.07
   4   8  -9  316.54   35.35
  -4  -8   9  288.97   34.32
  -4   8  10   10.59    4.38
   4  -8 -10    2.07    2.33
   4   8 -10    0.00    2.41
   4   8 -10    3.99    3.63
  -4  -8  10    4.21    3.32
  -4   8  11   18.82    5.69
   4  -8 -11   27.36    6.33
   4   8 -11   31.41    7.36
   4   8 -11   25.78    7.28
  -4  -8  11   34.03    8.08
  -4   8  12    0.85    2.06
   4  -8 -12   -0.00    2.08
   4   8 -12    1.15    2.13
   4   8 -12    0.02    2.24
  -4   8  13  105.59   14.64
   4  -8 -13   94.26   13.45
   4  -8 -13   93.11   14.59
   4   8 -13  112.94   15.39
  -4   8  14   11.86    4.63
   4  -8 -14    8.35    3.67
   4  -8 -14    7.58    3.90
   4   8 -14   14.74    5.18
  -4   8  15   37.01    7.88
   4  -8 -15   43.14    7.98
   4  -8 -15   36.02    8.16
   4   8 -15   32.12    7.58
  -4   8  16   -0.00    2.42
   4  -8 -16    1.20    2.02
   4  -8 -16   -0.00    1.95
   4   8 -16    0.52    2.12
  -4   8  17    0.00    2.23
   4  -8 -17    0.82    1.94
   4  -8 -17    0.21    2.10
   4   8 -17    0.34    1.55
  -4   8  18    9.45    4.29
   4  -8 -18    9.59    4.63
   4   8 -18    8.83    4.45
  -4   8  19   46.09    9.31
   4  -8 -19   69.65   11.27
   4   8 -19   63.79   10.89
  -4   8  20    1.34    2.16
   4  -8 -20   -0.00    1.43
   4   8 -20    1.84    2.48
   4  -8 -21   37.69    8.65
   4   8 -21   54.97   10.00
   4  -8 -22    5.31    3.28
   4   8 -22    7.09    4.00
   4  -8 -23   19.34    5.78
   4  -8 -24    6.40    3.62
   4  -8 -25   12.88    4.68
   4  -8 -26    0.00    1.71
   4  -8 -27    0.30    2.22
   4  -8 -28    1.07    2.34
   4  -8 -29    9.64    4.51
   4  -8 -30    0.59    1.55
   4  -8 -31    7.85    3.78
   4  -8 -32   -0.00    1.34
   4  -8 -33    1.21    2.04
   4  -8 -34   -0.00    1.60
   4  -8 -35    8.17    3.81
   4  -8 -36    3.44    2.96
   4  -8 -37   -0.00    1.62
   4  -9  -1  147.10   20.59
   4   9  -1  154.77   21.37
  -4  -9   1  149.79   21.67
  -4   9   2    2.51    2.62
   4  -9  -2   -0.00    1.89
   4   9  -2   -0.00    2.16
  -4  -9   2    1.55    2.75
  -4   9   3   21.14    6.32
   4  -9  -3   14.70    5.76
   4   9  -3    9.31    5.11
  -4  -9   3    8.99    5.49
  -4   9   4    1.19    2.63
   4  -9  -4    0.27    1.67
   4   9  -4    3.88    3.47
  -4  -9   4    1.17    2.57
  -4   9   5   88.39   13.99
   4   9  -5   83.26   14.56
  -4  -9   5   73.07   14.00
  -4   9   6    0.00    2.90
   4   9  -6    1.70    2.37
  -4  -9   6    0.00    2.30
  -4   9   7  221.05   24.69
   4   9  -7  177.28   23.51
   4   9  -7  167.98   24.28
  -4  -9   7  227.27   26.51
  -4   9   8   -0.00    2.32
   4   9  -8   -0.00    2.79
   4   9  -8   -0.00    2.79
  -4  -9   8    2.83    3.24
  -4   9   9   16.97    5.73
   4  -9  -9   11.79    5.33
   4   9  -9   23.62    6.89
   4   9  -9   23.82    7.20
  -4  -9   9    8.44    5.22
  -4   9  10    1.17    2.97
   4  -9 -10   -0.00    2.25
   4   9 -10    2.29    3.30
  -4   9  11  182.19   20.57
   4  -9 -11  109.62   18.33
   4   9 -11  156.44   19.87
  -4   9  12   -0.00    2.56
   4  -9 -12    1.80    3.07
   4   9 -12    0.00    2.76
  -4   9  13   11.13    4.86
   4  -9 -13    2.35    2.71
   4   9 -13   13.43    5.50
  -4   9  14   13.85    5.04
   4  -9 -14    7.45    4.28
   4   9 -14    6.39    4.20
  -4   9  15   33.69    7.81
   4  -9 -15   19.04    6.42
   4   9 -15   25.83    7.30
  -4   9  16    0.19    2.22
   4  -9 -16   -0.00    2.35
   4   9 -16    0.00    2.26
  -4   9  17   69.52   11.54
   4  -9 -17   40.39    9.79
   4   9 -17   92.31   13.35
  -4   9  18   -0.00    2.60
   4  -9 -18    0.00    2.28
   4   9 -18   -0.00    2.45
  -4   9  19    0.00    2.00
   4  -9 -19   -0.00    2.51
   4   9 -19   -0.00    1.89
  -4   9  20    0.71    2.49
   4  -9 -20   -0.00    2.30
   4  -9 -21   33.72    7.95
   4  -9 -22    2.13    2.85
   4  -9 -23   20.16    6.25
   4  -9 -24   -0.00    1.61
   4  -9 -25    5.29    3.37
   4  -9 -26    1.11    2.41
   4  -9 -27   15.75    5.33
   4  -9 -28   -0.00    2.76
   4  -9 -29    0.19    2.45
   4  -9 -30    0.90    2.97
   4  -9 -31    5.73    3.90
   4  -9 -32   -0.00    0.92
   4  -9 -33    3.54    3.15
   4  -9 -34    0.00    1.95
   4  -9 -35   -0.00    2.09
  -4  10   1    5.81    4.02
   4 -10  -1    3.76    3.20
   4  10  -1    0.46    2.55
   4  10  -1    3.16    3.92
  -4 -10   1    1.81    2.73
   4  10  -2    0.00    2.55
   4  10  -2    1.75    2.85
  -4 -10   2   -0.00    1.59
   4  10  -3   46.19    9.53
   4  10  -3   25.76    7.92
  -4 -10   3   15.35    6.78
   4  10  -4    4.06    3.85
   4  10  -4    3.33    3.98
  -4 -10   4    6.11    4.30
   4  10  -5    5.49    4.23
   4  10  -5    7.05    4.99
  -4 -10   5   27.21    7.96
   4 -10  -6    0.00    1.97
   4  10  -6   -0.00    2.63
   4  10  -6   -0.00    2.74
  -4 -10   6    3.14    4.28
   4 -10  -7   17.21    6.14
   4  10  -7   12.82    5.37
   4 -10  -8    9.64    4.66
   4  10  -8   15.66    5.71
   4 -10  -9   12.17    5.21
   4  10  -9   13.84    5.32
   4 -10 -10   -0.00    2.39
   4  10 -10    1.75    2.91
   4 -10 -11    5.16    4.24
   4 -10 -12   -0.00    2.26
   4 -10 -13   30.00    8.05
   4 -10 -14   -0.00    2.41
   4  10 -14    0.00    2.20
   4 -10 -15   48.62   10.68
   4  10 -15   47.87   10.57
   4 -10 -16    2.49    3.09
   4  10 -16    6.46    4.23
   4 -10 -17   -0.00    2.11
   4  10 -17    0.00    2.63
  -4  10  18    1.13    2.60
   4 -10 -18    3.11    3.07
   4  10 -18    2.49    3.05
  -4  10  19   37.06    8.40
   4 -10 -19   20.76    6.95
   4  10 -19   31.02    8.08
   4 -10 -20   -0.00    2.29
   4  10 -20   -0.00    2.51
   4 -10 -21   12.84    5.48
   4  10 -21    6.74    4.15
   4 -10 -22    4.92    3.08
   4  10 -22   -0.00    1.89
   4 -10 -23   10.93    5.15
   4 -10 -24   -0.00    2.29
   4 -10 -25   12.08    4.98
   4 -10 -26    4.22    3.54
   4 -10 -27    1.01    1.73
   4 -10 -28    0.00    2.50
   4 -10 -29    5.40    3.82
   4 -10 -30   -0.00    1.84
   4 -10 -31   -0.00    2.39
   4 -10 -32    0.00    1.76
   4 -10 -33    0.90    2.01
  -4  11   1   60.94   12.02
   4  11  -1   34.20    9.26
  -4 -11   1   36.83   10.31
  -4  11   2    0.88    3.73
   4  11  -2    0.89    3.13
   4  11  -2    0.22    2.21
  -4 -11   2   -0.00    2.36
  -4  11   3    1.96    2.93
   4 -11  -3   -0.00    2.02
   4  11  -3    4.32    3.88
   4  11  -3   -0.00    2.45
  -4 -11   3    1.32    2.92
  -4  11   4    7.13    4.50
   4 -11  -4    1.16    3.33
   4  11  -4   16.23    6.05
  -4 -11   4   16.42    6.67
  -4  11   5    6.73    4.72
   4 -11  -5   16.80    6.93
   4  11  -5    5.76    4.37
  -4  11   6    6.05    4.29
   4 -11  -6    2.71    2.81
   4  11  -6    0.00    2.95
  -4  11   7   36.32    8.88
   4 -11  -7   21.57    7.64
   4  11  -7   23.57    7.40
  -4  11   8   -0.00    3.06
   4 -11  -8    4.97    3.96
   4  11  -8    0.67    2.53
  -4  11   9    1.71    3.39
   4 -11  -9    1.78    2.56
   4  11  -9   -0.00    3.06
  -4  11  10   -0.00    2.35
   4 -11 -10    2.12    3.26
   4  11 -10    1.71    3.53
  -4  11  11   87.54   13.88
   4 -11 -11   53.12   12.11
   4  11 -11   59.53   12.12
  -4  11  12    0.00    2.05
   4 -11 -12    3.79    4.01
   4  11 -12    1.73    2.92
  -4  11  13   32.11    8.38
   4 -11 -13   16.14    6.45
   4  11 -13   26.50    7.85
  -4  11  14   10.98    4.87
   4 -11 -14    4.14    3.88
   4  11 -14    1.88    3.76
  -4  11  15   18.87    6.53
   4 -11 -15   13.00    5.76
   4  11 -15   23.70    7.52
  -4  11  16   -0.00    2.59
   4 -11 -16    1.51    3.75
   4  11 -16    3.80    3.61
  -4  11  17   36.57    8.78
   4 -11 -17   22.92    7.67
   4  11 -17   25.70    8.02
  -4  11  18    7.60    4.19
   4 -11 -18    0.27    2.35
   4  11 -18   -0.00    2.24
  -4  11  19   -0.00    2.51
   4 -11 -19   -0.00    3.77
   4  11 -19    0.00    1.99
   4 -11 -20   -0.00    3.38
   4  11 -20    0.09    2.59
   4 -11 -21   18.37    6.55
   4  11 -21   17.86    6.71
   4 -11 -22    0.00    3.27
   4  11 -22   -0.00    2.55
   4 -11 -23    3.45    3.69
   4 -11 -24    0.22    1.17
   4 -11 -25    0.63    3.12
   4 -11 -26    0.23    1.72
   4 -11 -27    9.53    5.23
   4 -11 -28    0.33    2.01
   4 -11 -29   -0.00    0.88
   4 -11 -30    0.19    3.13
   4 -11 -31    6.95    4.56
  -4  12   1    0.67    2.08
   4 -12  -1    0.00    3.00
   4  12  -1    0.00    2.37
  -4 -12   1    5.46    4.31
  -4  12   2   -0.00    3.39
   4 -12  -2   -0.00    1.33
   4  12  -2    2.18    3.69
  -4  12   3   40.19    9.97
   4 -12  -3   50.11   11.87
   4  12  -3   42.40   10.82
  -4  12   4   12.01    5.99
   4 -12  -4    6.88    4.78
   4  12  -4    3.26    3.77
  -4  12   5   17.29    6.79
   4 -12  -5    7.51    5.01
   4  12  -5   21.21    7.52
  -4  12   6   -0.00    3.24
   4 -12  -6    0.15    2.86
   4  12  -6    1.98    4.09
  -4  12   7   -0.00    2.90
   4 -12  -7    0.00    3.68
   4  12  -7    1.94    3.25
  -4  12   8    4.12    3.70
   4 -12  -8    1.80    3.15
   4  12  -8    7.54    4.68
  -4  12   9   60.89   11.70
   4 -12  -9   24.28    8.41
  -4  12  10    1.75    2.95
   4 -12 -10    0.53    1.77
   4  12 -10    4.12    3.33
  -4  12  11    4.15    4.36
   4 -12 -11   -0.00    3.47
   4  12 -11    2.67    3.45
  -4  12  12    2.63    3.63
   4 -12 -12    0.00    3.69
   4  12 -12    1.13    3.13
  -4  12  13   13.31    5.47
   4 -12 -13   19.84    7.59
   4  12 -13   14.11    6.01
  -4  12  14   10.71    5.18
   4 -12 -14    7.32    4.91
   4  12 -14    7.01    4.39
  -4  12  15   17.53    6.55
   4 -12 -15    6.39    4.80
   4  12 -15   18.16    6.89
  -4  12  16   -0.00    2.74
   4 -12 -16   -0.00    2.00
   4  12 -16    0.65    2.67
  -4  12  17   -0.00    2.53
   4 -12 -17   -0.00    2.72
   4  12 -17   -0.00    3.27
  -4  12  18    3.68    3.47
   4 -12 -18    1.27    3.98
   4  12 -18   -0.00    3.41
  -4  12  19   24.98    7.23
   4 -12 -19   11.16    5.85
   4  12 -19   23.07    7.80
   4 -12 -20    1.96    2.32
   4  12 -20    1.09    3.56
   4 -12 -21    0.35    2.98
   4  12 -21   -0.00    2.38
   4 -12 -22    0.88    3.11
   4  12 -22    0.07    1.74
   4 -12 -23    4.69    3.84
   4 -12 -24    1.08    2.88
   4 -12 -25    0.95    2.29
   4 -12 -26   -0.00    2.95
   4 -12 -27   -0.00    3.06
   4 -12 -28   -0.00    3.68
   4 -12 -29    0.18    2.18
  -4  13   1   20.23    7.76
   4 -13  -1   19.68    7.68
   4  13  -1   25.62    8.35
  -4  13   2    7.46    4.59
   4 -13  -2   -0.00    3.54
   4  13  -2   -0.00    3.44
  -4  13   3    2.41    4.50
   4 -13  -3    2.52    3.10
   4  13  -3    4.79    4.97
  -4  13   4   -0.00    4.89
   4 -13  -4    0.71    4.23
   4  13  -4   -0.00    2.10
  -4  13   5   34.04    9.25
   4 -13  -5   22.84    8.41
   4  13  -5   28.20    8.74
  -4  13   6   -0.00    4.00
   4 -13  -6    5.58    4.71
   4  13  -6    1.38    3.15
  -4  13   7   10.30    5.79
   4 -13  -7   14.31    6.77
   4  13  -7   15.21    6.32
  -4  13   8   -0.00    2.53
   4 -13  -8   -0.00    3.24
   4  13  -8    2.26    3.19
  -4  13   9    3.01    3.87
   4 -13  -9    0.55    2.46
   4  13  -9    3.78    3.75
  -4  13  10    4.32    4.04
   4 -13 -10    1.57    3.46
   4  13 -10    0.00    3.43
  -4  13  11   27.45    8.27
   4 -13 -11   10.10    5.98
   4  13 -11   22.82    8.06
  -4  13  12    3.33    4.00
   4 -13 -12   -0.00    3.52
   4  13 -12    1.19    3.17
  -4  13  13    4.04    3.74
   4 -13 -13    3.17    3.07
   4  13 -13    5.32    4.60
  -4  13  14    4.05    3.88
   4 -13 -14   -0.00    2.07
   4  13 -14    0.00    3.09
  -4  13  15    5.18    3.88
   4 -13 -15    0.58    2.07
   4  13 -15    0.70    2.71
  -4  13  16    2.73    3.89
   4 -13 -16    6.52    4.39
   4  13 -16    4.92    4.45
  -4  13  17    7.27    4.80
   4 -13 -17   13.04    5.96
   4  13 -17    5.91    4.03
  -4  13  18    1.13    2.85
   4 -13 -18    1.11    3.05
   4  13 -18   -0.00    3.36
   4 -13 -19    2.01    4.07
   4  13 -19    4.41    3.98
   4 -13 -20   -0.00    1.98
   4  13 -20    2.99    3.79
   4 -13 -21    3.45    3.78
   4  13 -21   12.27    6.09
   4 -13 -22    4.95    3.76
   4  13 -22    1.67    3.33
   4 -13 -23   -0.00    3.33
   4 -13 -24    2.20    2.19
   4 -13 -25    2.17    2.65
   4 -13 -26    0.69    1.67
  -4  14   1   -0.00    3.66
   4 -14  -1    2.47    3.43
   4  14  -1   -0.00    3.78
  -4  14   2    1.35    3.59
   4 -14  -2    3.53    4.51
   4  14  -2    5.20    4.41
  -4  14   3   10.23    5.71
   4 -14  -3   12.91    6.74
   4  14  -3    8.11    5.23
  -4  14   4    7.45    5.46
   4 -14  -4   21.20    8.25
   4  14  -4    9.50    5.52
  -4  14   5   13.67    6.35
   4 -14  -5    7.38    5.51
   4  14  -5   13.56    6.32
  -4  14   6    0.03    2.49
   4 -14  -6    0.27    2.66
   4  14  -6   -0.00    3.59
  -4  14   7    5.39    4.42
   4 -14  -7   -0.00    3.13
   4  14  -7    2.39    3.84
  -4  14   8    3.30    3.56
   4 -14  -8    2.85    4.40
   4  14  -8   26.63    8.65
  -4  14   9   10.09    6.01
   4 -14  -9   11.90    6.33
   4  14  -9   22.82    7.71
  -4  14  10   13.24    6.11
   4 -14 -10   -0.00    1.73
   4  14 -10    1.50    3.03
  -4  14  11   -0.00    2.29
   4 -14 -11   -0.00    2.74
   4  14 -11    0.84    3.00
  -4  14  12   -0.00    2.32
   4 -14 -12   -0.00    4.21
   4  14 -12   -0.00    3.72
  -4  14  13    6.16    4.92
   4 -14 -13    1.39    4.60
   4  14 -13   10.47    5.43
  -4  14  14    0.00    3.13
   4 -14 -14    0.81    3.03
   4  14 -14    2.53    4.35
  -4  14  15    1.85    3.78
   4 -14 -15    1.83    3.13
   4  14 -15    3.09    3.57
  -4  14  16    0.63    2.74
   4 -14 -16   -0.00    2.69
   4  14 -16   -0.00    2.58
  -4  14  17   -0.00    3.09
   4 -14 -17   -0.00    3.11
   4  14 -17   -0.00    3.53
  -4  14  18    2.81    3.38
   4 -14 -18   -0.00    3.27
   4  14 -18    0.98    3.09
   4 -14 -19    4.43    4.03
   4  14 -19    4.88    4.97
   4 -14 -20    2.11    3.08
   4  14 -20    4.54    3.91
   4 -14 -21    5.78    3.92
   4  14 -21    5.68    5.14
   4 -14 -22   -0.00    3.25
   4 -14 -23    3.02    3.69
   4 -14 -24    0.00    2.38
  -4  15   1   -0.00    3.59
   4 -15  -1    6.40    5.25
   4  15  -1    4.47    4.20
  -4  15   2    3.84    4.41
   4 -15  -2    5.02    4.44
   4  15  -2    0.00    2.92
  -4  15   3   -0.00    3.70
   4 -15  -3    0.46    3.56
   4  15  -3   -0.00    4.74
  -4  15   4    3.59    4.71
   4 -15  -4    0.23    2.53
   4  15  -4    0.34    2.85
  -4  15   5   -0.00    4.20
   4 -15  -5    8.95    6.17
   4  15  -5    4.50    4.77
  -4  15   6   12.34    6.43
   4 -15  -6    7.64    5.44
   4  15  -6   14.20    6.71
  -4  15   7    3.88    4.64
   4 -15  -7    4.91    6.59
   4  15  -7   -0.00    3.26
  -4  15   8    3.64    3.90
   4 -15  -8    6.98    4.54
   4  15  -8    2.88    3.89
  -4  15   9    3.66    3.83
   4 -15  -9    1.79    3.84
   4  15  -9    6.74    4.93
  -4  15  10   -0.00    3.03
   4 -15 -10   -0.00    3.48
   4  15 -10    2.90    3.92
  -4  15  11    4.77    4.58
   4 -15 -11   -0.00    2.85
   4  15 -11    0.00    4.34
  -4  15  12    4.66    4.10
   4 -15 -12    0.44    4.44
   4  15 -12    3.26    4.22
  -4  15  13   -0.00    3.32
   4 -15 -13   -0.00    3.54
   4  15 -13    0.13    3.21
  -4  15  14    0.33    1.22
   4 -15 -14    0.57    3.84
   4  15 -14   -0.00    2.76
  -4  15  15   -0.00    3.01
   4 -15 -15   -0.00    2.53
   4  15 -15    1.44    3.91
  -4  15  16    3.35    3.19
   4 -15 -16    6.91    5.05
   4  15 -16   -0.00    3.05
  -4  15  17    4.04    4.49
   4 -15 -17   11.08    6.00
   4  15 -17    6.90    5.38
   4 -15 -18    2.35    3.41
   4  15 -18    1.12    3.77
   4 -15 -19    2.83    4.00
   4  15 -19    0.96    2.92
   4 -15 -20   -0.00    3.18
   4  15 -20    0.73    3.11
   4 -15 -21    3.34    3.84
   4  15 -21   -0.00    3.62
  -4  16   1    8.03    5.55
   4 -16  -1   -0.00    2.97
   4  16  -1    1.02    3.31
  -4  16   2   -0.00    3.80
   4 -16  -2    0.87    2.94
   4  16  -2   -0.00    2.47
  -4  16   3    2.22    3.72
   4 -16  -3    5.13    4.92
   4  16  -3    7.09    5.17
  -4  16   4    3.82    5.00
   4 -16  -4   -0.00    2.65
   4  16  -4   -0.00    4.04
  -4  16   5   -0.00    2.43
   4 -16  -5    0.00    3.52
   4  16  -5   -0.00    3.44
  -4  16   6   -0.00    3.28
   4 -16  -6   -0.00    2.92
   4  16  -6   -0.00    2.75
  -4  16   7   -0.00    4.79
   4 -16  -7    1.45    3.57
   4  16  -7   -0.00    3.19
  -4  16   8   -0.00    3.29
   4 -16  -8    9.56    5.78
   4  16  -8    0.64    3.38
  -4  16   9    2.28    3.87
   4 -16  -9    0.83    4.14
   4  16  -9   -0.00    2.84
  -4  16  10    3.00    4.28
   4 -16 -10   -0.00    3.96
   4  16 -10    9.74    5.75
  -4  16  11    0.82    3.11
   4 -16 -11    0.00    3.69
   4  16 -11    1.77    4.46
  -4  16  12    2.31    3.29
   4 -16 -12    0.00    2.95
   4  16 -12    1.18    3.69
  -4  16  13    2.39    3.68
   4 -16 -13   -0.00    3.64
   4  16 -13    1.55    3.52
  -4  16  14    3.57    4.20
   4 -16 -14    0.00    3.33
   4  16 -14    5.83    4.66
  -4  16  15    3.10    3.79
   4 -16 -15    3.71    4.35
   4  16 -15    1.52    2.83
  -4  16  16   -0.00    3.85
   4 -16 -16    0.73    2.44
   4  16 -16    0.17    2.95
  -4  16  17   -0.00    3.05
   4 -16 -17   -0.00    4.24
   4  16 -17   -0.00    4.09
   4 -16 -18   -0.00    3.95
   4  16 -18    4.13    4.13
   4  16 -19    2.18    3.16
   4  16 -20   -0.00    3.47
   4  16 -21   -0.00    3.36
  -4  17   1    8.98    5.76
   4  17  -1    1.60    4.10
  -4  17   2    1.92    4.42
   4 -17  -2    0.00    2.67
   4  17  -2    2.51    3.88
  -4  17   3   -0.00    3.66
   4 -17  -3   -0.00    2.92
   4  17  -3   -2.25    4.00
  -4  17   4    4.56    4.99
   4 -17  -4    5.55    4.85
   4  17  -4    0.00    4.26
  -4  17   5   -0.00    3.27
   4 -17  -5   -0.00    2.71
   4  17  -5    4.33    5.47
  -4  17   6    0.77    3.62
   4 -17  -6    4.10    4.56
   4  17  -6   -0.00    2.87
  -4  17   7    1.96    4.32
   4 -17  -7    0.55    2.88
   4  17  -7    1.38    3.39
  -4  17   8   -0.00    3.78
   4 -17  -8   -0.00    1.75
   4  17  -8    2.33    4.24
  -4  17   9   -0.00    3.46
   4 -17  -9   -0.00    2.17
   4  17  -9   -0.00    4.02
  -4  17  10    3.43    4.04
   4 -17 -10    3.96    4.90
   4  17 -10   -0.00    3.79
  -4  17  11   -0.00    2.95
   4 -17 -11    2.69    4.24
   4  17 -11    2.19    5.22
  -4  17  12    2.79    3.48
   4 -17 -12    2.42    3.59
   4  17 -12   -0.00    4.03
  -4  17  13    1.93    3.81
   4 -17 -13    2.55    4.14
   4  17 -13   -0.00    4.29
  -4  17  14    2.53    3.33
   4 -17 -14   -0.00    2.93
   4  17 -14   -0.00    2.84
  -4  17  15    2.72    4.51
   4 -17 -15    0.74    3.21
   4  17 -15    1.78    3.52
  -4  17  16   -0.00    3.75
   4  17 -16    1.57    3.89
   4  17 -17    0.02    2.88
   4  17 -18   -0.00    3.34
   4  17 -19   -0.00    2.15
   4  17 -20    2.79    3.75
   4  17 -21   -0.00    3.37
   4 -18  -5   -0.00    3.65
  -4  18   6   -0.00    4.04
   4 -18  -6    2.07    4.82
  -4  18   7    0.00    4.64
   4 -18  -7   -0.00    2.68
  -4  18   8    1.20    3.65
   4 -18  -8    9.78    6.18
  -4  18   9   -0.00    4.26
   4 -18  -9    0.23    2.96
  -4  18  10   -0.00    3.32
   4 -18 -10   -0.00    3.79
  -4  18  11   -0.00    3.86
   4 -18 -11    0.68    3.29
  -4  18  12   -0.00    3.46
  -4  18  13    2.28    3.67
  -4  18  14   -0.00    3.53
  -4  18  15   -0.00    3.77
  -4  18  16    3.34    3.65
   4 -19  -8   -0.00    1.82
  -3   0   1    0.00    2.17
  -3   0   1   -0.00    1.38
  -3   0   1    0.00    0.98
   3   0  -1   -0.00    1.68
   3   0  -1    0.25    1.09
  -3   0   2   -0.00    1.64
  -3   0   2    0.24    1.16
   3   0  -2    0.85    1.09
   3   0  -2    0.00    1.41
   3   0  -2    0.04    0.86
  -3   0   3 4628.31  372.85
   3   0  -3 4768.98  377.19
   3   0  -3 4312.60  374.52
   3   0  -3 4527.57  373.34
  -3   0   4   -0.00    1.22
  -3   0   4    0.00    0.78
   3   0  -4   -0.00    0.70
   3   0  -4    0.35    1.63
   3   0  -4   -0.00    0.86
  -3   0   5   74.27    7.65
  -3   0   5   73.86    7.20
   3   0  -5   76.25    7.42
   3   0  -5   55.44    7.72
   3   0  -5   68.44    7.84
   3   0  -5   60.68    7.19
  -3   0   6   -0.00    0.73
  -3   0   6   -0.00    0.67
   3   0  -6   -0.00    0.69
   3   0  -6    0.39    1.12
   3   0  -6    0.85    0.91
   3   0  -6   -0.00    0.65
  -3   0   7  410.83   33.68
  -3   0   7  433.05   33.65
   3   0  -7  332.43   34.09
   3   0  -7  400.37   35.10
   3   0  -7  432.03   35.08
   3   0  -7  407.61   34.44
   3   0  -8    0.25    0.54
   3   0  -8    0.19    0.92
   3   0  -8   -0.00    0.74
   3   0  -8    0.02    0.62
   3   0  -9  600.55   50.48
   3   0  -9  630.89   51.05
   3   0  -9  652.63   50.85
   3   0  -9  566.91   50.42
   3   0 -10   -0.00    0.40
   3   0 -10   -0.00    0.67
   3   0 -10    0.37    0.52
   3   0 -10    0.22    0.44
   3   0 -11  784.46   64.35
   3   0 -19   44.96    4.54
   3   0 -20    0.31    0.49
   3   0 -21    1.79    0.84
   3   0 -22    0.79    0.73
   3   0 -23  177.09   16.38
   3   0 -24    0.47    0.78
   3   0 -25   38.00    5.12
   3   0 -26   -0.00    0.85
   3   0 -27   37.99    5.50
   3   0 -38    0.75    1.34
   3   0 -39   10.10    3.53
   3   0 -40    0.56    1.61
   3   0 -41   -0.00    1.67
   3   0 -42   -0.00    1.92
   3   0 -43   -0.00    1.51
  -3   1   1  701.05   66.13
  -3   1   1  818.44   65.44
   3  -1  -1  786.76   66.19
   3  -1  -1  797.75   65.54
   3   1  -1  688.84   64.86
   3   1  -1  709.59   66.06
  -3  -1   1  722.13   64.89
  -3  -1   1  780.00   66.42
  -3  -1   1  910.09   66.03
  -3   1   2  435.70   42.35
  -3   1   2  528.07   41.85
   3  -1  -2  408.91   41.81
   3  -1  -2  511.28   41.93
   3   1  -2  455.92   41.42
   3   1  -2  471.31   42.56
  -3  -1   2  493.33   41.47
  -3  -1   2  501.11   41.66
  -3   1   3    4.24    2.41
  -3   1   3    2.56    1.52
   3  -1  -3    4.55    2.07
   3  -1  -3    2.98    1.63
   3   1  -3    5.30    1.97
  -3  -1   3    9.13    2.05
  -3  -1   3    4.38    1.57
  -3   1   4    4.17    2.21
  -3   1   4    3.72    1.50
   3  -1  -4    4.66    2.00
   3  -1  -4    4.37    1.71
   3   1  -4    3.99    1.66
  -3  -1   4    6.10    1.78
  -3  -1   4    4.58    1.74
  -3  -1   4    1.56    1.26
  -3   1   5 1534.88  135.32
  -3   1   5 1617.31  137.20
  -3   1   5 1620.83  134.35
   3  -1  -5 1646.64  135.14
   3  -1  -5 1567.10  134.64
   3   1  -5 1636.41  134.58
   3   1  -5 1570.72  135.27
  -3  -1   5 1718.86  134.69
  -3  -1   5 1660.56  134.91
  -3  -1   5 1650.69  134.46
  -3   1   6    2.85    1.77
  -3   1   6    2.26    1.24
  -3   1   6    2.05    1.05
   3  -1  -6    2.59    1.46
   3  -1  -6    2.45    1.31
   3   1  -6    1.13    1.05
   3   1  -6    1.15    1.38
  -3  -1   6    1.88    1.21
  -3  -1   6    1.79    1.26
  -3  -1   6    2.84    1.09
  -3   1   7  151.78   15.26
  -3   1   7  160.83   14.25
  -3   1   7  157.27   14.09
   3  -1  -7  173.08   15.10
   3  -1  -7  173.92   14.96
   3   1  -7  148.66   14.72
   3   1  -7  141.64   15.10
  -3  -1   7  162.05   14.77
  -3  -1   7  148.51   14.46
  -3  -1   7  179.98   14.44
  -3   1   8   62.77    6.96
   3  -1  -8   60.05    6.50
   3  -1  -8   53.87    6.34
   3   1  -8   63.73    6.64
   3   1  -8   56.35    6.83
  -3  -1   8   74.63    6.79
  -3  -1   8   63.71    5.97
  -3  -1   8   61.36    5.80
  -3   1   9  710.70   62.73
   3  -1  -9  746.84   62.30
   3  -1  -9  769.15   62.42
   3   1  -9  684.91   62.38
   3   1  -9  840.02   63.17
  -3  -1   9  763.54   62.51
  -3   1  10   32.80    4.20
   3  -1 -10   36.87    3.92
   3  -1 -10   34.83    3.96
   3   1 -10   36.81    4.23
   3   1 -10   38.35    4.49
  -3  -1  10   36.34    4.14
  -3   1  11  327.07   28.70
   3  -1 -11  382.16   28.41
   3  -1 -11  322.42   28.32
   3   1 -11  312.36   28.77
   3   1 -11  334.48   29.06
  -3  -1  11  338.97   28.74
   3  -1 -12    2.29    0.59
   3   1 -12    2.80    1.02
   3   1 -12    1.38    0.75
  -3  -1  12    2.14    0.80
   3   1 -13    6.55    1.28
   3   1 -13    4.46    1.24
  -3  -1  13    6.21    1.20
   3   1 -14   11.39    1.83
   3   1 -14   12.21    2.00
  -3  -1  14   15.02    1.83
   3   1 -15  352.59   27.28
   3   1 -15  304.52   27.35
  -3  -1  15  309.84   26.84
   3   1 -16    3.59    0.96
   3   1 -16    5.77    1.29
  -3  -1  16    2.90    0.78
   3   1 -17  150.36   12.74
   3   1 -17  138.35   13.10
  -3  -1  17  141.41   12.31
   3   1 -18    0.90    0.59
   3   1 -18    1.71    0.85
  -3  -1  18    0.92    0.45
  -3  -1  18    1.58    0.53
   3   1 -19   47.78    5.27
  -3  -1  19   44.41    4.10
  -3  -1  19   41.46    4.16
   3   1 -20   29.80    4.62
  -3  -1  20   39.54    3.83
  -3  -1  20   46.40    4.02
   3   1 -21   99.38   10.33
  -3  -1  21  105.12    8.95
  -3  -1  21   98.62    8.99
   3   1 -22    0.00    0.87
  -3  -1  22    1.04    0.50
  -3  -1  22    0.49    0.49
   3   1 -23    4.48    1.66
   3   1 -24    0.19    0.83
   3   1 -25   33.54    5.09
   3  -1 -26    4.10    1.63
   3   1 -26    7.05    2.21
   3  -1 -27   34.08    5.05
   3  -1 -29   -0.00    0.89
   3  -1 -30    3.22    1.76
   3  -1 -31   15.25    3.82
   3  -1 -32   -0.00    1.06
   3  -1 -33    5.21    2.45
   3  -1 -34   -0.00    1.24
   3  -1 -35    8.78    3.29
   3  -1 -36   -0.00    1.51
   3  -1 -37    7.86    3.14
   3  -1 -38    0.53    1.43
   3  -1 -39    0.00    1.36
   3  -1 -40    0.98    1.80
   3  -1 -41   10.43    3.72
   3  -1 -42    0.50    1.57
   3  -1 -43    1.90    2.13
  -3   2   1  174.01   17.33
  -3   2   1  156.76   16.12
   3  -2  -1  153.56   16.42
   3  -2  -1  177.56   16.77
   3   2  -1  176.81   16.41
   3   2  -1  132.86   16.51
  -3  -2   1  148.88   15.77
  -3  -2   1  159.63   17.02
  -3   2   2   53.20    7.70
  -3   2   2   49.30    6.93
   3  -2  -2   59.14    7.57
   3  -2  -2   58.66    7.52
   3   2  -2   54.17    7.02
   3   2  -2   60.01    8.15
  -3  -2   2   50.59    6.81
  -3  -2   2   51.10    7.54
  -3   2   3  965.26   88.99
  -3   2   3 1089.99   88.62
   3  -2  -3 1038.95   88.72
   3  -2  -3 1108.86   89.01
   3   2  -3 1041.56   88.46
   3   2  -3 1017.33   89.40
  -3  -2   3 1066.25   88.38
  -3   2   4    3.06    1.73
  -3   2   4    1.93    1.55
   3  -2  -4    0.05    1.13
   3  -2  -4    1.90    1.33
   3   2  -4    0.00    1.19
  -3  -2   4    2.93    1.39
  -3   2   5    4.10    1.97
  -3   2   5    3.37    1.53
   3  -2  -5    1.00    1.53
   3  -2  -5    1.62    1.43
   3   2  -5    1.87    1.40
  -3  -2   5    2.38    1.50
  -3  -2   5    2.53    1.64
  -3   2   6    2.58    1.74
  -3   2   6    5.00    1.80
   3  -2  -6    7.88    2.13
   3  -2  -6    6.52    2.00
   3   2  -6    4.27    1.82
   3   2  -6    4.52    2.30
  -3  -2   6    1.86    1.47
  -3  -2   6    4.55    1.87
  -3   2   7  346.21   30.92
  -3   2   7  394.96   30.39
   3  -2  -7  367.35   30.63
   3  -2  -7  327.12   30.62
   3   2  -7  324.24   30.52
   3   2  -7  297.45   30.86
  -3  -2   7  306.49   30.24
  -3  -2   7  405.39   31.17
  -3   2   8  642.46   50.19
  -3   2   8  609.08   49.01
   3  -2  -8  563.69   49.44
   3  -2  -8  571.05   49.86
   3   2  -8  503.57   49.51
   3   2  -8  614.69   50.63
  -3  -2   8  593.50   49.72
  -3  -2   8  565.75   49.58
  -3   2   9  359.00   33.35
  -3   2   9  385.69   32.12
   3  -2  -9  413.10   33.32
   3  -2  -9  358.83   33.38
   3   2  -9  377.85   33.58
   3   2  -9  427.58   34.46
  -3  -2   9  392.80   33.42
  -3  -2   9  357.37   32.97
  -3   2  10    1.14    1.25
   3  -2 -10    2.80    1.25
   3  -2 -10    4.07    1.55
   3   2 -10    4.74    1.77
   3   2 -10    3.08    1.53
  -3  -2  10    0.00    1.03
  -3  -2  10    4.19    1.20
  -3  -2  10    3.05    0.96
  -3   2  11   28.80    4.22
   3  -2 -11   31.49    4.13
   3  -2 -11   34.76    4.47
   3   2 -11   31.23    4.54
   3   2 -11   36.50    5.06
  -3  -2  11   22.47    3.97
  -3  -2  11   36.40    3.58
  -3  -2  11   38.31    3.52
  -3   2  12   11.41    2.25
   3  -2 -12   11.94    2.13
   3  -2 -12   12.72    2.41
   3   2 -12   18.49    3.01
   3   2 -12   10.58    2.57
  -3  -2  12   12.84    2.47
  -3   2  13  308.19   28.20
   3  -2 -13  328.70   28.06
   3  -2 -13  329.58   28.57
   3   2 -13  329.00   28.93
   3   2 -13  329.10   29.37
  -3  -2  13  348.55   28.85
  -3   2  14    8.86    1.88
   3  -2 -14   12.09    1.92
   3  -2 -14   10.55    2.15
   3   2 -14   16.76    2.82
   3   2 -14    9.94    2.49
  -3  -2  14   14.85    2.54
  -3   2  15   16.92    2.41
   3  -2 -15   14.83    2.19
   3  -2 -15   20.16    2.87
   3   2 -15   16.59    2.92
   3   2 -15   10.83    2.70
  -3  -2  15   17.89    2.89
  -3   2  16    7.05    1.45
   3  -2 -16    9.92    1.54
   3  -2 -16    6.36    1.74
   3   2 -16    5.72    1.84
   3   2 -16   11.21    2.47
  -3  -2  16    9.85    2.02
  -3   2  17  114.33   10.02
   3  -2 -17  106.95    9.82
   3  -2 -17  123.59   11.05
   3   2 -17  100.98   11.02
   3   2 -17   99.21   11.34
  -3  -2  17  111.30   10.84
  -3   2  18    8.74    1.41
  -3   2  18    7.20    1.50
   3  -2 -18    9.02    2.03
   3   2 -18    4.66    1.79
   3   2 -18    3.67    1.59
  -3  -2  18    8.47    1.93
  -3   2  19   33.89    3.64
  -3   2  19   34.73    3.87
   3  -2 -19   44.94    5.11
   3   2 -19   33.64    4.93
   3   2 -19   39.64    5.34
  -3  -2  19   28.90    4.32
  -3   2  20    1.72    0.66
  -3   2  20    1.20    0.67
   3  -2 -20    1.78    1.21
   3   2 -20    3.16    1.70
   3   2 -20    1.68    1.11
  -3  -2  20    1.19    1.09
  -3   2  21    1.50    0.57
  -3   2  21    0.98    0.61
   3  -2 -21    2.33    1.33
   3   2 -21    0.00    1.03
   3   2 -21    0.56    0.99
  -3  -2  21    1.18    0.97
  -3   2  22    1.40    0.60
   3  -2 -22    0.91    1.15
   3   2 -22    0.01    1.08
   3   2 -22   -0.00    0.97
   3  -2 -23   95.30   10.15
   3   2 -23   77.93    9.74
   3   2 -23   90.66   10.40
   3   2 -24   27.80    5.00
   3   2 -25   25.52    4.80
   3  -2 -27   24.87    4.81
   3  -2 -28   -0.00    1.17
   3  -2 -29   51.67    7.66
   3  -2 -30    0.94    1.29
   3  -2 -31   -0.00    1.24
   3  -2 -32    1.14    1.49
   3  -2 -33   18.25    4.57
   3  -2 -34   -0.00    1.44
   3  -2 -35   16.73    4.61
   3  -2 -36    0.74    1.91
   3  -2 -37    4.46    2.72
   3  -2 -38   -0.00    1.79
   3  -2 -39    4.31    2.72
   3  -2 -40   -0.00    2.03
   3  -2 -41    0.12    1.41
   3  -2 -42   -0.00    1.59
   3  -2 -43    1.64    2.06
  -3   3   1  406.38   36.75
  -3   3   1  425.36   36.38
   3  -3  -1  356.68   35.66
   3  -3  -1  417.26   36.58
   3   3  -1  370.41   35.66
   3   3  -1  433.97   37.56
  -3  -3   1  353.69   35.26
  -3  -3   1  417.41   37.25
  -3   3   2  187.04   19.20
  -3   3   2  151.55   18.11
   3  -3  -2  162.53   18.25
   3  -3  -2  194.82   19.14
   3   3  -2  203.51   18.93
   3   3  -2  211.44   20.12
  -3  -3   2  222.49   18.98
  -3  -3   2  157.12   18.85
  -3   3   3   30.97    5.57
  -3   3   3   34.13    5.66
   3  -3  -3   36.17    5.61
   3  -3  -3   30.82    5.45
   3   3  -3   23.08    4.83
   3   3  -3   45.47    6.84
  -3  -3   3   34.81    5.39
  -3  -3   3   33.34    6.01
  -3   3   4   78.38    9.22
  -3   3   4   62.25    8.32
   3  -3  -4   66.48    8.37
   3  -3  -4   60.82    8.41
   3   3  -4   71.66    8.73
   3   3  -4   72.99    9.46
  -3  -3   4   58.57    7.99
  -3   3   5  435.97   38.23
  -3   3   5  440.82   37.90
   3  -3  -5  439.04   37.81
   3  -3  -5  425.69   38.19
   3   3  -5  417.72   37.83
   3   3  -5  436.85   38.89
  -3  -3   5  368.49   37.17
  -3   3   6  469.36   40.74
  -3   3   6  424.93   40.01
   3  -3  -6  429.45   40.03
   3  -3  -6  434.75   40.65
   3   3  -6  476.51   40.68
  -3  -3   6  500.47   40.54
  -3   3   7  154.73   15.94
  -3   3   7  159.61   15.60
   3  -3  -7  163.99   15.81
   3  -3  -7  162.66   16.34
   3   3  -7  156.74   16.00
  -3  -3   7  141.14   15.47
  -3  -3   7  158.70   16.30
  -3   3   8   21.87    4.11
  -3   3   8   22.62    3.82
   3  -3  -8   22.16    3.98
   3  -3  -8   17.65    3.97
   3   3  -8   25.89    4.51
   3   3  -8   20.08    4.36
  -3  -3   8   25.98    4.31
  -3  -3   8   26.06    4.54
  -3   3   9  130.52   13.36
  -3   3   9  115.08   12.46
   3  -3  -9  135.19   13.21
   3  -3  -9  144.15   13.95
   3   3  -9  130.33   13.59
   3   3  -9  129.93   14.19
  -3  -3   9  114.34   12.98
  -3  -3   9  131.04   13.54
  -3   3  10  338.06   31.32
  -3   3  10  339.90   30.46
   3  -3 -10  395.38   31.56
   3  -3 -10  305.47   31.34
   3   3 -10  343.52   31.76
   3   3 -10  349.38   32.41
  -3  -3  10  365.24   31.59
  -3  -3  10  364.04   31.58
  -3   3  11  404.05   35.17
  -3   3  11  413.35   34.05
   3  -3 -11  373.77   34.80
   3  -3 -11  400.94   35.53
   3   3 -11  402.17   35.69
   3   3 -11  369.20   35.95
  -3  -3  11  386.10   35.18
  -3  -3  11  404.91   34.96
  -3   3  12    0.19    1.25
  -3   3  12    0.97    0.68
   3  -3 -12   -0.00    0.79
   3  -3 -12   -0.00    0.87
   3   3 -12    1.28    1.39
   3   3 -12    2.16    1.75
  -3  -3  12    0.09    0.97
  -3  -3  12   -0.00    1.02
  -3   3  13   13.61    2.83
   3  -3 -13   11.40    2.55
   3  -3 -13    7.78    2.43
   3   3 -13   14.89    3.26
   3   3 -13   17.87    3.76
  -3  -3  13   14.59    3.06
  -3  -3  13   10.33    2.20
  -3   3  14   -0.00    1.06
   3  -3 -14    2.95    1.27
   3  -3 -14    3.06    1.50
   3   3 -14    2.35    1.52
   3   3 -14    1.42    1.27
  -3  -3  14    1.76    1.43
  -3  -3  14    3.60    1.17
  -3   3  15  148.31   15.54
   3  -3 -15  169.61   15.54
   3  -3 -15  159.94   16.22
   3   3 -15  146.06   16.16
   3   3 -15  172.42   17.27
  -3  -3  15  153.63   16.02
  -3  -3  15  180.34   14.58
  -3   3  16   26.28    4.19
   3  -3 -16   31.01    4.20
   3  -3 -16   33.01    4.90
   3   3 -16   28.79    4.83
   3   3 -16   28.11    5.19
  -3  -3  16   34.48    4.96
  -3   3  17   37.23    5.10
   3  -3 -17   46.14    5.21
   3  -3 -17   44.48    5.92
   3   3 -17   33.89    5.61
   3   3 -17   40.53    6.34
  -3  -3  17   36.10    5.47
  -3   3  18    3.43    1.48
   3  -3 -18    1.77    1.09
   3  -3 -18    5.02    1.86
   3   3 -18    2.67    1.52
   3   3 -18    0.88    1.49
  -3  -3  18    2.37    1.38
  -3   3  19   15.09    2.75
   3  -3 -19   13.89    2.46
   3  -3 -19   13.91    3.12
   3   3 -19   11.11    2.93
   3   3 -19    7.34    2.83
  -3  -3  19   11.38    2.77
  -3   3  20   28.34    4.05
   3  -3 -20   29.62    3.85
   3  -3 -20   26.10    4.57
   3   3 -20   33.18    5.27
   3   3 -20   23.86    4.94
  -3  -3  20   20.85    4.14
  -3   3  21   62.66    7.07
   3  -3 -21   58.94    6.66
   3  -3 -21   69.80    8.28
   3   3 -21   61.21    8.28
   3   3 -21   64.29    8.74
  -3  -3  21   56.42    7.50
  -3   3  22   44.63    5.70
   3  -3 -22   46.74    6.72
   3   3 -22   51.79    7.41
   3   3 -22   47.80    7.41
   3   3 -23    3.54    2.14
   3   3 -23    4.24    2.36
   3   3 -24   11.29    3.38
   3  -3 -25   93.80   11.31
   3  -3 -26   36.62    6.12
   3  -3 -27   55.07    8.03
   3  -3 -28    2.02    1.67
   3  -3 -29    3.02    2.07
   3  -3 -30   15.70    4.08
   3  -3 -31   21.35    4.98
   3  -3 -32    3.20    2.14
   3  -3 -33   -0.00    1.43
   3  -3 -34   -0.00    1.22
   3  -3 -35   -0.00    1.56
   3  -3 -36    2.02    1.75
   3  -3 -37    6.88    3.24
   3  -3 -38    1.62    1.87
   3  -3 -39   -0.00    1.36
   3  -3 -40    0.00    1.29
   3  -3 -41    8.13    3.38
   3  -3 -42    0.58    2.08
  -3   4   1  108.76   13.05
  -3   4   1  128.50   13.48
   3  -4  -1  116.31   12.79
   3  -4  -1  106.92   12.95
   3   4  -1   92.50   12.08
   3   4  -1  106.02   13.44
  -3  -4   1   88.75   11.65
  -3  -4   1   84.76   12.67
  -3   4   2  116.97   14.23
  -3   4   2  104.93   13.77
   3  -4  -2  138.07   14.37
   3  -4  -2  127.66   14.61
   3   4  -2  109.04   13.73
   3   4  -2  157.64   16.14
  -3  -4   2  114.24   13.51
  -3  -4   2  132.30   15.29
  -3   4   3  244.46   25.25
  -3   4   3  272.05   25.55
   3  -4  -3  256.02   24.96
   3  -4  -3  248.35   25.47
   3   4  -3  223.63   24.65
   3   4  -3  259.00   26.23
  -3  -4   3  271.94   25.02
  -3  -4   3  274.98   26.39
  -3   4   4   47.44    7.15
  -3   4   4   44.86    6.84
   3  -4  -4   33.18    5.98
   3  -4  -4   32.96    6.38
   3   4  -4   44.47    6.79
   3   4  -4   40.41    7.11
  -3  -4   4   34.10    5.93
  -3  -4   4   40.17    6.95
  -3   4   5   32.70    5.93
  -3   4   5   41.25    6.39
   3  -4  -5   31.62    5.76
   3  -4  -5   49.82    7.34
   3   4  -5   37.99    6.31
   3   4  -5   26.49    6.02
  -3  -4   5   35.19    5.88
  -3  -4   5   45.37    7.16
  -3   4   6   56.00    8.40
  -3   4   6   63.08    8.53
   3  -4  -6   72.04    8.80
   3  -4  -6   61.02    8.97
   3   4  -6   59.56    8.63
   3   4  -6   59.30    9.21
  -3  -4   6   74.13    8.89
  -3   4   7  220.31   21.35
  -3   4   7  200.17   20.68
   3  -4  -7  199.88   20.66
   3  -4  -7  216.93   21.75
   3   4  -7  202.77   21.19
   3   4  -7  212.87   22.13
  -3  -4   7  221.58   21.06
  -3   4   8  159.43   16.89
  -3   4   8  149.90   16.38
   3  -4  -8  156.08   16.55
   3  -4  -8  168.34   17.63
   3   4  -8  163.01   17.24
  -3  -4   8  161.65   16.80
  -3  -4   8  174.60   17.73
  -3   4   9  111.62   13.12
  -3   4   9  131.33   13.13
   3  -4  -9  124.22   13.17
   3  -4  -9  102.08   13.19
   3   4  -9  125.81   13.80
  -3  -4   9  112.29   13.02
  -3  -4   9  121.61   13.74
  -3   4  10   28.36    5.25
  -3   4  10   26.59    4.80
   3  -4 -10   47.33    6.15
   3  -4 -10   41.85    6.44
   3   4 -10   31.33    5.65
  -3  -4  10   28.43    5.25
  -3  -4  10   27.34    5.36
  -3   4  11   77.54    9.38
  -3   4  11   69.39    8.54
   3  -4 -11   84.35    9.43
   3  -4 -11   73.90    9.65
   3   4 -11   67.97    9.35
   3   4 -11   65.55    9.77
  -3  -4  11   83.82    9.61
  -3  -4  11   66.67    9.21
  -3   4  12  194.77   21.40
  -3   4  12  202.94   20.73
   3  -4 -12  259.76   22.04
   3  -4 -12  216.98   22.21
   3   4 -12  208.44   22.09
   3   4 -12  232.98   23.23
  -3  -4  12  231.11   22.06
  -3  -4  12  263.06   22.41
  -3   4  13  230.15   21.89
  -3   4  13  238.42   20.86
   3  -4 -13  214.21   21.35
   3  -4 -13  235.75   22.54
   3   4 -13  219.13   22.27
   3   4 -13  222.15   23.08
  -3  -4  13  211.65   21.79
  -3  -4  13  217.12   21.54
  -3   4  14   14.45    3.47
  -3   4  14   17.16    2.94
   3  -4 -14   22.23    3.86
   3  -4 -14   17.79    4.13
   3   4 -14   12.36    3.53
   3   4 -14    9.50    3.49
  -3  -4  14   17.72    3.84
  -3  -4  14   16.46    3.52
  -3   4  15  108.17   11.75
  -3   4  15   94.02    9.87
   3  -4 -15  109.34   11.46
   3  -4 -15  104.04   12.18
   3   4 -15  108.43   12.36
   3   4 -15  112.68   13.26
  -3  -4  15  113.38   12.18
  -3  -4  15  100.56   11.16
  -3   4  16   25.92    4.59
   3  -4 -16   22.37    4.16
   3  -4 -16   22.30    4.74
   3   4 -16   31.27    5.45
   3   4 -16   26.52    5.61
  -3  -4  16   39.49    5.75
  -3  -4  16   31.08    4.46
  -3   4  17   46.69    6.92
   3  -4 -17   56.68    6.96
   3  -4 -17   45.60    7.31
   3   4 -17   52.87    7.68
   3   4 -17   46.62    8.02
  -3  -4  17   55.01    7.54
  -3  -4  17   61.19    6.61
  -3   4  18   60.90    7.75
   3  -4 -18   69.46    7.69
   3  -4 -18   57.49    8.20
   3   4 -18   52.08    8.06
   3   4 -18   54.35    8.73
  -3  -4  18   57.83    7.99
  -3  -4  18   57.35    6.54
  -3   4  19   11.34    3.00
   3  -4 -19   18.76    3.31
   3  -4 -19   13.39    3.49
   3   4 -19   11.77    3.39
   3   4 -19   11.80    3.83
  -3  -4  19   11.11    3.19
  -3  -4  19   12.45    2.17
  -3   4  20    5.42    2.16
   3  -4 -20    8.41    2.19
   3  -4 -20   15.18    3.52
   3   4 -20    2.25    1.87
   3   4 -20    5.49    2.70
  -3  -4  20    9.10    2.88
  -3  -4  20    5.82    1.21
  -3   4  21    0.66    1.18
   3  -4 -21   -0.00    0.60
   3   4 -21   -0.00    1.38
   3   4 -21    0.91    1.58
  -3  -4  21    0.36    1.31
  -3   4  22    3.35    1.68
   3   4 -22    2.99    2.14
   3   4 -22    2.49    2.53
   3   4 -23   65.13    9.51
   3  -4 -24   60.96    8.80
   3  -4 -25   37.48    6.58
   3  -4 -26    0.00    1.39
   3  -4 -27   43.78    7.37
   3  -4 -28   16.56    4.33
   3  -4 -29   25.52    5.63
   3  -4 -30    1.88    2.01
   3  -4 -31    3.03    2.31
   3  -4 -32    3.91    2.36
   3  -4 -33    5.53    2.94
   3  -4 -34    3.73    2.60
   3  -4 -35    6.91    3.17
   3  -4 -36   -0.00    2.05
   3  -4 -37    0.75    2.14
   3  -4 -38    1.21    2.20
   3  -4 -39    6.91    3.51
   3  -4 -40    6.39    3.48
   3  -4 -41    0.00    2.02
   3  -4 -42   -0.00    1.61
  -3   5   1  527.29   51.65
  -3   5   1  513.84   51.48
   3  -5  -1  554.05   51.25
   3  -5  -1  607.60   52.74
   3   5  -1  568.07   51.67
   3   5  -1  624.31   53.51
  -3  -5   1  559.59   50.99
  -3  -5   1  610.62   53.43
  -3   5   2   16.46    4.63
  -3   5   2    8.57    3.59
   3  -5  -2    9.87    3.63
   3  -5  -2   19.65    4.99
   3   5  -2   12.69    4.00
   3   5  -2   15.62    4.94
  -3  -5   2   10.63    3.32
  -3  -5   2    8.49    3.76
  -3   5   3    9.94    3.53
  -3   5   3    4.86    2.82
   3  -5  -3    6.28    2.89
   3  -5  -3    6.42    3.20
   3   5  -3    7.38    3.03
   3   5  -3    4.92    3.09
  -3  -5   3    7.74    2.87
  -3  -5   3    8.22    3.79
  -3   5   4  110.75   13.82
  -3   5   4  125.10   14.19
   3  -5  -4  101.86   13.11
   3  -5  -4  113.43   14.33
   3   5  -4  106.75   13.64
   3   5  -4  129.92   15.28
  -3  -5   4  117.64   13.50
  -3  -5   4   99.53   14.13
  -3   5   5  299.48   28.79
  -3   5   5  309.63   28.71
   3  -5  -5  257.34   27.64
   3  -5  -5  289.17   29.20
   3   5  -5  297.78   28.79
   3   5  -5  281.09   29.46
  -3  -5   5  271.10   27.79
  -3  -5   5  309.08   29.79
  -3   5   6  161.26   18.02
  -3   5   6  187.24   18.45
   3  -5  -6  167.97   17.75
   3  -5  -6  153.78   18.34
   3   5  -6  177.36   18.49
   3   5  -6  155.26   18.76
  -3  -5   6  178.92   17.96
  -3  -5   6  125.05   17.59
  -3   5   7  133.55   15.73
  -3   5   7  164.64   16.36
   3  -5  -7  146.63   15.77
   3  -5  -7  119.98   15.81
   3   5  -7  151.45   16.45
   3   5  -7  143.42   17.02
  -3  -5   7  115.88   14.93
  -3  -5   7  146.70   16.81
  -3   5   8   34.01    6.18
  -3   5   8   24.98    5.32
   3  -5  -8   29.17    5.64
   3  -5  -8   31.20    6.29
   3   5  -8   23.06    5.44
   3   5  -8   27.17    6.29
  -3  -5   8   31.25    5.74
  -3   5   9    5.07    2.60
  -3   5   9    6.02    2.49
   3  -5  -9   12.14    3.35
   3  -5  -9    5.42    2.74
   3   5  -9    3.58    2.34
   3   5  -9    3.71    2.78
  -3  -5   9    8.36    2.98
  -3   5  10  197.20   21.94
  -3   5  10  226.65   21.94
   3  -5 -10  182.51   21.32
   3  -5 -10  220.36   22.97
   3   5 -10  213.29   22.64
   3   5 -10  235.50   24.04
  -3  -5  10  227.39   22.28
  -3  -5  10  260.96   23.86
  -3   5  11  222.56   23.57
  -3   5  11  252.74   23.47
   3  -5 -11  244.73   23.59
   3  -5 -11  235.19   24.38
   3   5 -11  243.77   24.43
  -3  -5  11  219.35   23.41
  -3  -5  11  234.26   24.36
  -3   5  12   22.58    4.86
  -3   5  12   18.08    4.09
   3  -5 -12   24.10    4.82
   3  -5 -12   19.06    4.83
   3   5 -12   22.85    5.12
  -3  -5  12   23.95    4.86
  -3  -5  12   20.22    4.65
  -3   5  13   18.69    4.34
  -3   5  13   25.96    4.57
   3  -5 -13   19.61    4.25
   3  -5 -13   15.98    4.48
   3   5 -13   18.81    4.68
  -3  -5  13   25.10    5.02
  -3  -5  13   18.18    4.35
  -3   5  14  114.89   13.33
  -3   5  14   97.19   12.03
   3  -5 -14  119.56   13.08
   3  -5 -14  118.99   14.02
   3   5 -14  122.20   14.06
   3   5 -14  118.55   14.76
  -3  -5  14  120.22   13.58
  -3  -5  14  105.41   13.05
  -3   5  15  314.50   28.07
  -3   5  15  295.27   26.61
   3  -5 -15  242.96   26.58
   3  -5 -15  302.21   28.65
   3   5 -15  281.31   28.25
   3   5 -15  265.63   28.91
  -3  -5  15  300.04   28.04
  -3  -5  15  284.83   27.50
  -3   5  16   51.31    7.41
   3  -5 -16   38.69    6.40
   3  -5 -16   46.56    7.69
   3   5 -16   50.68    7.88
   3   5 -16   46.76    8.20
  -3  -5  16   40.86    6.92
  -3  -5  16   43.37    6.80
  -3   5  17   47.82    6.91
   3  -5 -17   34.39    5.76
   3  -5 -17   33.04    6.47
   3   5 -17   44.53    7.20
   3   5 -17   27.57    6.39
  -3  -5  17   31.60    5.99
  -3  -5  17   39.46    6.05
  -3   5  18    0.00    1.37
   3  -5 -18    0.10    0.97
   3  -5 -18   -0.00    1.37
   3   5 -18   -0.00    1.37
   3   5 -18    0.00    1.41
  -3  -5  18    0.81    1.42
  -3  -5  18    0.63    1.24
  -3   5  19   13.68    3.73
   3  -5 -19   12.74    3.26
   3   5 -19   12.20    3.67
   3   5 -19    9.00    3.88
  -3  -5  19   21.22    4.52
  -3  -5  19   11.77    2.99
  -3   5  20   42.55    6.88
   3  -5 -20   51.08    6.89
   3   5 -20   38.23    7.16
   3   5 -20   32.16    7.39
  -3  -5  20   44.78    7.22
  -3  -5  20   44.99    6.10
  -3   5  21  130.24   14.45
   3   5 -21  124.67   15.29
  -3  -5  21  119.54   14.59
  -3  -5  21  129.06   12.94
  -3   5  22   14.75    3.96
   3  -5 -22   19.75    4.78
   3   5 -22   22.35    5.27
   3  -5 -23    6.18    2.90
   3   5 -23    8.86    3.71
   3  -5 -24    7.15    2.99
   3  -5 -25   13.84    4.10
   3  -5 -26   38.29    7.09
   3  -5 -27   15.91    4.53
   3  -5 -28    0.83    1.57
   3  -5 -29    0.00    1.43
   3  -5 -30   15.17    4.61
   3  -5 -31   12.67    4.12
   3  -5 -32   13.21    4.34
   3  -5 -33    2.10    2.53
   3  -5 -34    0.00    1.66
   3  -5 -35   -0.00    2.30
   3  -5 -36    5.34    3.26
   3  -5 -37    2.80    2.28
   3  -5 -38    0.89    2.28
   3  -5 -39    2.00    2.29
   3  -5 -40    1.64    2.49
   3  -5 -41   -0.00    2.05
  -3   6   1   33.80    7.11
  -3   6   1   40.58    7.48
   3  -6  -1   26.33    6.17
   3  -6  -1   40.09    7.77
   3   6  -1   33.96    6.95
   3   6  -1   31.20    7.35
  -3  -6   1   29.40    6.30
  -3  -6   1   24.75    6.62
  -3   6   2  156.34   20.42
  -3   6   2  209.65   21.83
   3  -6  -2  158.07   19.94
   3  -6  -2  199.07   22.14
   3   6  -2  212.68   21.83
   3   6  -2  216.71   22.99
  -3  -6   2  205.39   20.90
  -3  -6   2  182.80   22.11
  -3   6   3  112.42   14.96
  -3   6   3  137.27   15.80
   3  -6  -3  105.68   14.17
   3  -6  -3  120.85   15.76
   3   6  -3  123.85   15.30
   3   6  -3  142.55   16.96
  -3  -6   3  115.86   14.39
  -3  -6   3  109.16   15.70
  -3   6   4  147.17   16.63
  -3   6   4  138.49   16.21
   3  -6  -4  128.77   15.51
   3  -6  -4  118.50   16.24
   3   6  -4  123.79   15.81
   3   6  -4  119.40   16.46
  -3  -6   4  127.05   15.36
  -3  -6   4  138.37   17.26
  -3   6   5   63.95    9.45
  -3   6   5   61.90    9.22
   3  -6  -5   55.02    8.57
   3  -6  -5   29.87    7.53
   3   6  -5   47.15    8.61
   3   6  -5   55.12    9.66
  -3  -6   5   57.90    8.66
  -3  -6   5   51.08    9.44
  -3   6   6   -0.00    1.59
  -3   6   6   -0.00    1.66
   3  -6  -6    0.75    2.04
   3  -6  -6    4.70    2.61
   3   6  -6    2.24    2.61
   3   6  -6   -0.00    2.08
  -3  -6   6    1.67    2.12
  -3  -6   6    0.89    2.28
  -3   6   7   26.73    5.65
  -3   6   7   13.83    4.22
   3  -6  -7   16.82    4.57
   3  -6  -7   16.26    5.07
   3   6  -7   10.00    3.92
   3   6  -7   12.50    4.49
  -3  -6   7   16.25    4.38
  -3  -6   7   20.59    5.42
  -3   6   8  315.73   30.51
  -3   6   8  294.43   29.78
   3  -6  -8  296.27   29.73
   3  -6  -8  267.91   30.36
   3   6  -8  318.14   30.95
   3   6  -8  287.05   31.30
  -3  -6   8  328.98   30.21
  -3  -6   8  301.35   31.27
  -3   6   9  127.90   14.86
  -3   6   9  104.86   13.74
   3  -6  -9  123.91   14.34
   3  -6  -9   99.49   14.42
   3   6  -9  114.34   14.77
   3   6  -9  124.99   15.97
  -3  -6   9  131.43   14.60
  -3  -6   9   97.61   14.47
  -3   6  10    0.65    1.61
  -3   6  10    0.64    1.60
   3  -6 -10    0.00    1.71
   3  -6 -10    1.62    2.31
   3   6 -10    0.88    1.70
   3   6 -10    2.19    2.21
  -3  -6  10   -0.00    1.20
  -3   6  11   -0.00    1.86
   3  -6 -11    2.06    1.88
   3  -6 -11    2.10    2.43
   3   6 -11    1.23    2.11
   3   6 -11   -0.00    2.23
  -3  -6  11    0.00    1.76
  -3   6  12  217.88   22.22
   3  -6 -12  209.97   21.51
   3  -6 -12  211.81   22.75
   3   6 -12  228.86   22.97
   3   6 -12  179.96   22.71
  -3  -6  12  168.59   20.96
  -3  -6  12  225.14   23.11
  -3   6  13   33.08    6.42
   3  -6 -13   41.93    6.76
   3  -6 -13   41.16    7.41
   3   6 -13   20.17    5.69
   3   6 -13   42.77    8.15
  -3  -6  13   43.50    7.16
  -3  -6  13   27.02    6.21
  -3   6  14   72.02   10.27
   3  -6 -14   55.43    8.94
   3  -6 -14   80.60   11.13
   3   6 -14   68.17   10.36
  -3  -6  14   72.17   10.08
  -3  -6  14   70.58   10.34
  -3   6  15   63.21    9.12
   3  -6 -15   57.67    8.49
   3  -6 -15   42.63    8.41
   3   6 -15   51.60    8.90
  -3  -6  15   56.23    8.81
  -3  -6  15   71.61    9.75
  -3   6  16    3.67    2.57
   3  -6 -16    6.30    2.60
   3   6 -16    8.80    3.51
  -3  -6  16    5.22    2.58
  -3  -6  16    7.75    3.19
  -3   6  17   13.20    4.09
   3  -6 -17   10.85    3.45
   3   6 -17   17.07    4.70
   3   6 -17   15.32    5.11
  -3  -6  17   13.38    4.03
  -3  -6  17   13.95    3.87
  -3   6  18   94.51   12.91
   3  -6 -18   94.43   12.32
   3   6 -18  115.16   14.33
   3   6 -18  120.21   15.66
  -3  -6  18  110.57   13.53
  -3  -6  18  108.34   13.14
  -3   6  19   18.62    4.81
   3  -6 -19   26.59    5.04
   3   6 -19   18.50    5.11
  -3  -6  19   20.33    5.05
  -3   6  20   19.81    4.70
   3  -6 -20   12.95    3.63
   3  -6 -20   15.79    4.53
   3   6 -20    9.73    3.88
  -3  -6  20   15.39    4.37
  -3   6  21   -0.00    1.68
   3  -6 -21   -0.00    1.49
   3   6 -21    0.64    1.76
   3  -6 -22   31.17    6.89
   3   6 -22   41.21    7.91
   3  -6 -23   16.73    5.13
   3   6 -23   43.24    7.86
   3  -6 -24   14.74    4.50
   3  -6 -25    7.13    3.34
   3  -6 -26   -1.97    2.16
   3  -6 -27    4.97    3.03
   3  -6 -28   12.91    4.23
   3  -6 -29    0.00    1.50
   3  -6 -30   10.67    3.98
   3  -6 -31    1.86    2.27
   3  -6 -32    3.10    2.56
   3  -6 -33    2.86    2.60
   3  -6 -34    9.66    3.96
   3  -6 -35    7.38    3.58
   3  -6 -36    0.00    1.64
   3  -6 -37    2.89    2.43
   3  -6 -38    4.06    2.65
   3  -6 -39    6.66    3.71
   3  -6 -40    9.18    3.88
  -3   7   1   11.36    4.26
  -3   7   1    8.94    3.83
   3  -7  -1    5.97    3.37
   3  -7  -1   22.95    6.22
   3   7  -1   11.64    4.53
   3   7  -1    6.01    3.54
  -3  -7   1    4.75    2.82
  -3  -7   1    4.13    3.69
  -3   7   2   53.81    9.53
  -3   7   2   52.54    9.35
   3  -7  -2   41.42    8.10
   3  -7  -2   58.60   10.23
   3   7  -2   48.49    9.00
   3   7  -2   53.04    9.94
  -3  -7   2   56.18    8.94
  -3  -7   2   45.19    9.51
  -3   7   3    8.92    3.93
  -3   7   3    8.85    3.69
   3  -7  -3   14.38    4.52
   3  -7  -3    0.00    2.34
   3   7  -3   11.73    4.23
   3   7  -3   14.16    5.20
  -3  -7   3    4.71    2.94
  -3  -7   3   11.40    4.75
  -3   7   4  251.27   27.06
  -3   7   4  261.54   27.08
   3  -7  -4  236.87   26.02
   3  -7  -4  286.81   28.81
   3   7  -4  260.79   27.32
   3   7  -4  238.69   27.78
  -3  -7   4  237.28   25.90
  -3  -7   4  234.74   27.80
  -3   7   5   98.54   14.36
  -3   7   5  112.78   14.81
   3  -7  -5  128.36   14.94
   3  -7  -5  122.52   16.09
   3   7  -5  115.44   15.15
   3   7  -5   91.45   14.85
  -3  -7   5  109.21   14.14
  -3  -7   5  112.13   15.87
  -3   7   6  283.26   30.71
   3  -7  -6  314.03   30.59
   3  -7  -6  269.82   31.28
   3   7  -6  338.07   32.07
   3   7  -6  285.26   32.02
  -3  -7   6  301.93   30.33
  -3  -7   6  306.70   32.53
  -3   7   7    1.92    2.27
   3  -7  -7    7.03    3.15
   3  -7  -7    0.75    1.96
   3   7  -7   -0.00    2.34
   3   7  -7    5.05    3.41
  -3  -7   7    0.00    1.72
  -3  -7   7   -0.00    2.10
  -3   7   8   30.93    6.55
   3  -7  -8   30.12    6.08
   3  -7  -8   13.08    4.59
   3   7  -8   13.75    4.74
   3   7  -8   14.10    5.17
  -3  -7   8    6.54    3.30
  -3  -7   8   25.88    6.41
  -3   7   9    4.76    2.85
   3  -7  -9   11.89    3.76
   3  -7  -9    6.37    3.64
   3   7  -9    3.02    2.34
   3   7  -9   11.40    4.66
  -3  -7   9    8.63    3.53
  -3  -7   9    5.09    3.36
  -3   7  10  350.96   34.94
   3  -7 -10  338.53   34.05
   3  -7 -10  327.26   35.42
   3   7 -10  295.86   34.39
   3   7 -10  339.58   36.37
  -3  -7  10  505.91   36.80
  -3  -7  10  319.89   35.52
  -3   7  11   37.13    7.54
   3  -7 -11   47.37    7.80
   3  -7 -11   24.37    6.92
   3   7 -11   39.94    7.98
   3   7 -11   35.61    8.25
  -3  -7  11   53.13    8.39
  -3  -7  11   45.14    8.76
  -3   7  12   28.52    6.25
   3  -7 -12   20.14    5.24
   3  -7 -12   25.32    6.23
   3   7 -12   12.11    4.61
   3   7 -12   24.12    6.56
  -3  -7  12   25.58    5.67
  -3   7  13   18.96    5.48
   3  -7 -13   31.05    6.29
   3  -7 -13   36.62    7.57
   3   7 -13   30.80    6.96
   3   7 -13   42.77    8.96
  -3  -7  13   32.44    6.60
  -3   7  14    6.63    3.26
   3  -7 -14   12.27    3.79
   3   7 -14    8.75    3.82
   3   7 -14   17.82    5.80
  -3  -7  14    7.69    3.41
  -3   7  15    9.26    3.80
   3  -7 -15    6.11    2.92
   3   7 -15    9.92    3.94
   3   7 -15   22.28    6.14
  -3  -7  15   22.22    5.15
  -3  -7  15    4.11    2.97
  -3   7  16   38.45    7.92
   3  -7 -16   67.72    8.94
   3   7 -16   37.81    7.95
   3   7 -16   49.16    9.71
  -3  -7  16   37.29    7.51
  -3   7  17   12.86    4.63
   3  -7 -17   25.44    5.40
   3  -7 -17   20.18    5.52
   3   7 -17   12.31    4.45
  -3  -7  17   27.19    5.85
  -3   7  18    0.81    2.05
   3  -7 -18    0.84    1.59
   3  -7 -18    0.00    1.64
   3   7 -18   -0.00    2.15
  -3  -7  18    3.10    2.31
  -3   7  19    4.79    2.86
   3  -7 -19    3.77    2.23
   3  -7 -19    6.78    3.27
   3   7 -19   10.23    4.15
  -3  -7  19    2.93    2.33
  -3   7  20   47.53    8.00
   3  -7 -20   21.28    6.11
   3   7 -20   28.48    7.07
  -3  -7  20   47.65    7.90
  -3   7  21   19.61    5.47
   3  -7 -21   23.09    6.30
   3   7 -21   28.07    6.55
   3  -7 -22   22.94    6.03
   3   7 -22   31.82    7.13
   3  -7 -23    6.92    3.65
   3   7 -23    2.64    2.50
   3  -7 -24    6.54    3.24
   3  -7 -25   -0.00    1.94
   3  -7 -26   17.26    5.34
   3  -7 -27   14.56    4.82
   3  -7 -28    0.70    1.93
   3  -7 -29   -0.00    1.68
   3  -7 -30    9.19    3.95
   3  -7 -31    6.11    3.37
   3  -7 -32   18.16    5.50
   3  -7 -33    5.28    3.14
   3  -7 -34    1.26    2.17
   3  -7 -35    0.08    1.51
   3  -7 -36    4.15    3.11
   3  -7 -37   -0.00    1.83
   3  -7 -38    3.27    3.14
  -3   8   1   -0.00    2.02
  -3   8   1    0.87    2.31
   3  -8  -1    0.10    1.78
   3   8  -1    2.03    2.80
   3   8  -1    0.00    2.32
  -3  -8   1    0.00    2.19
  -3   8   2  276.30   28.12
   3  -8  -2  270.34   28.95
   3   8  -2  219.16   26.64
   3   8  -2  220.29   27.54
  -3  -8   2  235.03   28.41
  -3   8   3    4.78    3.28
   3  -8  -3   16.63    5.49
   3   8  -3   -0.00    2.42
   3   8  -3   12.14    4.95
  -3  -8   3    2.92    3.27
  -3   8   4  149.31   21.00
   3  -8  -4  229.40   24.56
   3   8  -4  204.21   22.83
   3   8  -4  204.45   23.91
  -3  -8   4  162.81   22.54
  -3   8   5   -0.00    1.99
   3  -8  -5    1.22    2.31
   3   8  -5    2.50    2.71
   3   8  -5   -0.00    2.19
  -3  -8   5    0.72    2.12
  -3   8   6   15.44    5.15
   3  -8  -6   25.04    5.99
   3  -8  -6   26.17    6.86
   3   8  -6   22.69    6.26
   3   8  -6   16.17    5.79
  -3  -8   6   12.20    5.22
  -3   8   7   -0.00    2.04
   3  -8  -7    0.92    2.15
   3  -8  -7    1.03    1.98
   3   8  -7   -0.00    2.06
   3   8  -7    0.95    2.43
  -3  -8   7   -0.00    2.72
  -3   8   8  413.61   42.27
   3  -8  -8  445.36   41.95
   3  -8  -8  442.67   43.91
   3   8  -8  433.00   42.99
   3   8  -8  409.05   43.87
  -3  -8   8  429.15   44.10
  -3   8   9   11.10    4.49
   3  -8  -9   11.83    4.23
   3  -8  -9    4.81    3.71
   3   8  -9    6.92    3.84
   3   8  -9   13.21    5.47
  -3  -8   9   14.01    5.36
  -3   8  10    6.89    3.62
   3  -8 -10   21.59    5.38
   3  -8 -10   13.49    4.97
   3   8 -10    2.35    2.72
   3   8 -10   13.05    4.92
  -3  -8  10   15.72    5.52
  -3   8  11    0.05    2.14
   3  -8 -11    0.50    1.61
   3   8 -11   -0.00    2.19
   3   8 -11    0.89    2.18
  -3  -8  11   -0.00    1.42
  -3   8  12   47.64    9.06
   3  -8 -12   48.66    8.36
   3   8 -12   45.76    9.14
   3   8 -12   39.26    9.26
  -3  -8  12   41.22    9.05
  -3   8  13    4.77    3.17
   3  -8 -13    2.47    2.53
   3   8 -13    0.00    2.15
   3   8 -13   -0.00    2.52
  -3  -8  13    2.71    2.95
  -3   8  14   31.82    7.54
   3  -8 -14   57.95    8.92
   3  -8 -14   38.06    8.30
   3   8 -14   44.72    9.06
   3   8 -14   37.52    9.15
  -3   8  15    2.26    2.68
   3  -8 -15    0.01    1.96
   3  -8 -15    0.60    1.74
   3   8 -15   -0.00    2.21
  -3   8  16    0.00    2.09
   3  -8 -16   -0.00    1.45
   3  -8 -16   -0.00    2.28
   3   8 -16   -0.00    2.68
  -3   8  17   -0.00    2.12
   3  -8 -17    2.92    2.50
   3  -8 -17    0.07    1.78
   3   8 -17    4.70    3.44
  -3   8  18   91.36   13.75
   3  -8 -18  105.49   13.38
   3  -8 -18  102.88   14.83
   3   8 -18   88.17   13.94
  -3   8  19    0.00    2.23
   3  -8 -19    1.08    1.51
   3  -8 -19    0.02    2.04
   3   8 -19   -0.00    1.46
  -3   8  20   33.99    7.63
   3  -8 -20   42.69    8.59
   3   8 -20   38.08    8.27
  -3   8  21    1.70    2.21
   3  -8 -21    5.14    3.35
   3   8 -21    1.38    2.19
   3  -8 -22   19.80    6.02
   3   8 -22   20.63    6.33
   3  -8 -23    6.34    3.68
   3   8 -23    2.35    3.11
   3  -8 -24   48.40    9.65
   3  -8 -25   -0.00    2.01
   3  -8 -26    0.38    1.43
   3  -8 -27    0.00    2.48
   3  -8 -28   10.02    4.48
   3  -8 -29   -0.00    1.70
   3  -8 -30    4.85    3.26
   3  -8 -31    0.00    1.79
   3  -8 -32    2.96    2.99
   3  -8 -33    0.00    1.61
   3  -8 -34    6.68    3.76
   3  -8 -35    3.66    2.94
   3  -8 -36    0.74    1.94
   3  -8 -37   -0.00    1.83
  -3   9   1    0.91    2.40
   3  -9  -1   -0.00    2.21
   3   9  -1    2.74    2.86
   3   9  -1   -0.00    1.91
  -3  -9   1   -0.00    2.54
  -3   9   2   51.19    9.67
   3  -9  -2   32.86    8.50
   3   9  -2   34.27    8.22
   3   9  -2   39.40    9.22
  -3  -9   2   29.06    8.32
  -3   9   3    3.28    3.18
   3  -9  -3    3.71    3.57
   3   9  -3    9.82    4.39
   3   9  -3    0.71    2.76
  -3  -9   3    6.76    4.48
  -3   9   4   83.30   13.09
   3  -9  -4   56.85   11.98
   3   9  -4   94.35   13.84
   3   9  -4   86.98   14.24
  -3  -9   4   56.84   12.37
  -3   9   5   17.74    5.57
   3  -9  -5   11.77    5.24
   3   9  -5    5.33    3.55
   3   9  -5   11.17    4.98
  -3  -9   5   17.85    6.20
  -3   9   6  107.91   15.52
   3  -9  -6   88.31   15.45
   3   9  -6  107.64   15.67
   3   9  -6   99.53   16.14
  -3  -9   6  121.87   17.59
  -3   9   7   -0.00    2.26
   3  -9  -7    1.11    2.73
   3   9  -7    1.81    2.68
   3   9  -7    1.48    2.75
  -3  -9   7   -0.00    2.18
  -3   9   8    1.18    2.81
   3   9  -8    3.89    3.07
   3   9  -8    2.43    3.04
  -3  -9   8    0.97    2.20
  -3   9   9   12.48    5.25
   3   9  -9    4.02    3.51
   3   9  -9   11.23    5.43
  -3  -9   9   10.96    5.42
  -3   9  10  128.41   16.73
   3   9 -10  125.01   16.82
   3   9 -10  102.39   16.99
  -3  -9  10   88.68   16.03
  -3   9  11    2.38    2.71
   3  -9 -11    5.72    3.93
   3   9 -11    0.56    2.73
   3   9 -11    4.01    4.19
  -3  -9  11    0.00    2.65
  -3   9  12   24.22    6.46
   3  -9 -12   17.96    6.11
   3   9 -12   17.58    5.82
  -3   9  13   -0.00    2.09
   3  -9 -13    3.41    3.39
   3   9 -13   -0.00    2.17
  -3   9  14    1.91    3.08
   3  -9 -14    0.79    2.51
   3   9 -14    3.40    3.03
  -3   9  15   -0.00    2.09
   3  -9 -15   -0.00    2.41
   3   9 -15    0.31    2.54
  -3   9  16   76.94   13.32
   3  -9 -16  110.96   15.96
   3   9 -16  102.88   15.14
  -3   9  17    1.27    2.61
   3  -9 -17   -0.00    2.83
   3   9 -17   -0.00    1.89
  -3   9  18    0.70    2.13
   3  -9 -18   -0.00    2.82
   3   9 -18    1.53    2.54
  -3   9  19    0.00    2.06
   3  -9 -19   -0.00    2.28
  -3   9  20   22.07    6.54
   3  -9 -20   31.02    7.95
  -3   9  21   -0.00    1.23
   3  -9 -21    1.30    2.54
   3  -9 -22   42.02    9.18
   3  -9 -23    1.67    2.20
   3  -9 -24    0.00    3.11
   3  -9 -25   -0.00    2.08
   3  -9 -26   18.83    5.92
   3  -9 -27    0.19    2.54
   3  -9 -28    9.44    4.66
   3  -9 -29   -0.00    2.00
   3  -9 -30   17.78    5.93
   3  -9 -31    1.44    3.27
   3  -9 -32   12.73    4.99
   3  -9 -33    0.59    1.63
   3  -9 -34    0.67    1.59
   3  -9 -35   -0.00    1.97
   3 -10  -1   -0.00    2.28
   3  10  -1    0.00    2.24
  -3 -10   1    2.29    3.61
   3 -10  -2   68.35   13.22
   3  10  -2   80.03   14.09
  -3 -10   2   60.57   12.83
   3 -10  -3    3.81    3.29
   3  10  -3    3.97    3.52
  -3 -10   3    2.20    2.86
   3  10  -4   37.02    9.13
  -3 -10   4   16.84    6.79
   3  10  -5    3.01    3.15
  -3 -10   5    3.87    3.71
   3  10  -6    1.66    3.18
  -3 -10   6    0.95    2.11
   3  10  -7   23.56    7.44
  -3 -10   7   12.50    5.77
   3 -10  -8   45.75   10.67
   3  10  -8   64.41   12.64
  -3 -10   8   61.78   12.62
   3 -10  -9    0.00    2.37
   3 -10 -10   40.28    9.84
   3 -10 -11   -0.00    2.64
   3 -10 -12  107.41   17.04
   3 -10 -13    1.65    1.99
   3 -10 -14   28.54    8.20
   3 -10 -15   -0.00    2.04
   3 -10 -16    8.30    4.77
   3 -10 -17    0.00    2.33
   3  10 -17   -0.00    0.84
   3 -10 -18   40.14    9.41
   3  10 -18   25.01    7.74
   3 -10 -19    0.00    2.67
   3  10 -19   -0.00    2.82
   3 -10 -20    6.96    4.54
   3  10 -20    5.14    3.79
   3 -10 -21    1.95    2.29
   3  10 -21   -0.00    2.83
   3 -10 -22   26.21    7.38
   3  10 -22   12.81    5.54
   3 -10 -23   -0.00    2.48
   3  10 -23    1.78    2.76
   3 -10 -24    9.76    4.84
   3 -10 -25    2.02    2.37
   3 -10 -26   -0.00    2.57
   3 -10 -27    1.11    3.21
   3 -10 -28    7.56    4.49
   3 -10 -29    7.59    4.24
   3 -10 -30    2.21    2.84
   3 -10 -31    1.62    3.17
   3 -10 -32    2.45    3.50
   3 -10 -33    0.14    1.38
  -3  11   1    0.65    3.03
   3  11  -1    3.06    3.14
  -3 -11   1   -0.00    2.64
  -3  11   2   12.48    6.07
   3  11  -2   29.19    7.94
   3  11  -2   24.42    7.98
  -3 -11   2   23.52    8.32
  -3  11   3   11.34    5.47
   3  11  -3    1.62    2.46
   3  11  -3   10.59    5.21
  -3 -11   3    3.77    4.65
  -3  11   4   23.11    7.11
   3  11  -4   10.01    4.77
   3  11  -4   14.21    6.56
  -3 -11   4    2.43    3.96
  -3  11   5    1.84    2.71
   3 -11  -5    0.04    2.78
   3  11  -5    1.18    2.60
   3  11  -5   -0.00    2.85
  -3 -11   5    9.30    5.05
  -3  11   6   43.77    9.66
   3 -11  -6   25.84    8.31
   3  11  -6   33.42    8.73
  -3 -11   6   41.64   10.42
  -3  11   7    7.17    4.11
   3 -11  -7    2.12    3.58
   3  11  -7    3.17    2.99
  -3  11   8    1.45    2.64
   3 -11  -8    0.60    2.13
   3  11  -8    0.81    2.93
  -3  11   9    9.81    4.91
   3 -11  -9    6.09    4.63
   3  11  -9    6.89    4.60
  -3  11  10   27.57    7.77
   3 -11 -10   40.58    9.76
   3  11 -10   17.29    6.64
  -3  11  11    0.83    2.84
   3 -11 -11    3.48    3.68
   3  11 -11    1.30    4.19
  -3  11  12   10.77    5.21
   3 -11 -12   17.35    6.29
   3  11 -12    8.31    4.69
  -3  11  13    6.78    4.46
   3 -11 -13    2.01    2.75
   3  11 -13    2.09    3.04
  -3  11  14   20.81    6.75
   3 -11 -14   12.94    6.10
   3  11 -14   13.13    5.72
  -3  11  15    0.26    3.07
   3 -11 -15   -0.00    2.47
   3  11 -15    0.45    2.42
  -3  11  16   28.93    7.94
   3 -11 -16   16.77    6.42
   3  11 -16   33.53    8.85
  -3  11  17    1.16    2.32
   3 -11 -17    3.24    3.49
   3  11 -17    1.72    3.75
  -3  11  18    0.02    2.17
   3 -11 -18    0.80    1.94
   3  11 -18    0.00    2.83
  -3  11  19   -0.00    3.07
   3 -11 -19    1.95    3.47
   3  11 -19   -0.00    2.51
  -3  11  20   13.52    5.19
   3 -11 -20   12.29    5.32
   3  11 -20    7.52    4.26
   3 -11 -21   -0.00    2.16
   3  11 -21   -0.00    2.24
   3 -11 -22    4.85    3.69
   3  11 -22   15.31    5.97
   3 -11 -23   -0.00    2.98
   3  11 -23   -2.43    3.65
   3 -11 -24   -0.00    2.35
   3 -11 -25    1.62    2.57
   3 -11 -26   -0.00    3.40
   3 -11 -27   -0.00    2.18
   3 -11 -28    2.37    3.23
   3 -11 -29    1.76    2.06
   3 -11 -30    6.84    4.17
   3 -11 -31   -0.00    3.34
   3 -11 -32    4.74    3.68
  -3  12   1    0.00    2.64
   3  12  -1    1.42    3.03
  -3 -12   1   -0.00    2.45
  -3  12   2   28.72    8.84
   3 -12  -2   49.20   11.63
   3  12  -2   37.44    9.71
  -3 -12   2   66.70   13.88
  -3  12   3    5.69    4.82
   3 -12  -3    1.86    3.26
   3  12  -3    0.50    3.54
  -3 -12   3   19.51    7.99
  -3  12   4    4.99    3.87
   3 -12  -4    4.11    3.64
   3  12  -4    0.97    2.83
  -3  12   5   -0.00    3.07
   3 -12  -5   -0.00    2.39
   3  12  -5   -0.00    2.93
  -3  12   6    0.11    2.75
   3 -12  -6    0.54    2.15
   3  12  -6    0.89    2.82
  -3  12   7    3.40    3.45
   3 -12  -7   -2.00    3.66
   3  12  -7    1.58    3.36
  -3  12   8   74.28   14.32
   3 -12  -8   86.67   16.29
   3  12  -8  116.38   17.26
  -3  12   9    3.83    3.47
   3 -12  -9    0.00    2.70
   3  12  -9   -0.00    2.99
  -3  12  10    3.01    3.31
   3 -12 -10   10.19    5.83
   3  12 -10    5.32    4.13
  -3  12  11    2.89    3.79
   3 -12 -11    4.52    4.29
   3  12 -11    5.98    4.24
  -3  12  12   26.70    8.23
   3 -12 -12   23.73    8.00
   3  12 -12   44.07   10.02
  -3  12  13    4.85    4.47
   3 -12 -13    6.09    4.84
   3  12 -13   10.18    4.74
  -3  12  14   35.83    8.95
   3 -12 -14   19.82    7.73
   3  12 -14   24.80    7.92
  -3  12  15    2.64    3.76
   3 -12 -15    1.19    2.57
   3  12 -15   -0.00    2.69
  -3  12  16    0.37    2.63
   3 -12 -16   -0.00    2.15
   3  12 -16   -0.00    3.18
  -3  12  17    0.21    2.72
   3 -12 -17    2.51    4.60
   3  12 -17    5.34    4.18
  -3  12  18   18.84    6.76
   3 -12 -18   10.83    5.53
   3  12 -18   11.34    5.43
  -3  12  19    2.13    3.13
   3 -12 -19    6.17    4.07
   3  12 -19    0.00    2.63
  -3  12  20   16.75    6.09
   3 -12 -20    3.32    3.25
   3  12 -20    3.87    3.44
   3 -12 -21    0.00    3.50
   3  12 -21   -0.00    2.72
   3 -12 -22    3.84    3.71
   3  12 -22    0.36    2.84
   3 -12 -23    1.64    2.88
   3  12 -23    0.97    3.26
   3 -12 -24   15.00    6.82
   3 -12 -25   -0.00    2.84
   3 -12 -26    8.42    4.72
   3 -12 -27    0.93    2.73
   3 -12 -28   16.99    6.68
   3 -12 -29    2.50    3.22
  -3  13   1    9.74    5.40
   3 -13  -1    1.73    2.84
   3  13  -1    6.78    4.55
  -3  13   2    1.53    3.25
   3 -13  -2   18.69    7.49
   3  13  -2    6.73    4.39
  -3  13   3    0.67    3.04
   3 -13  -3    1.88    3.40
   3  13  -3   -0.00    2.40
  -3  13   4    8.36    5.03
   3 -13  -4    6.12    4.53
   3  13  -4   13.92    6.55
  -3  13   5    6.67    4.24
   3 -13  -5    8.34    5.62
   3  13  -5   16.11    7.09
  -3  13   6   26.36    7.94
   3 -13  -6   10.24    5.78
   3  13  -6   18.00    6.96
  -3  13   7    3.49    4.07
   3 -13  -7    3.30    3.73
   3  13  -7    2.81    3.86
  -3  13   8    2.23    4.24
   3 -13  -8   -0.00    3.84
   3  13  -8   -0.00    3.72
  -3  13   9   13.23    6.47
   3 -13  -9    3.88    3.61
  -3  13  10    5.49    4.52
   3 -13 -10    5.22    5.00
   3  13 -10    6.54    4.92
  -3  13  11   23.38    7.45
   3 -13 -11    8.00    5.55
   3  13 -11   10.99    5.40
  -3  13  12    7.53    4.73
   3 -13 -12   17.91    7.50
   3  13 -12    4.17    4.29
  -3  13  13   -0.00    2.52
   3 -13 -13   -0.00    3.59
   3  13 -13    0.23    3.69
  -3  13  14    0.00    3.00
   3 -13 -14    2.43    3.00
   3  13 -14    0.00    3.30
  -3  13  15    0.00    3.45
   3 -13 -15   17.44    6.88
   3  13 -15    9.19    4.88
  -3  13  16   19.05    7.30
   3 -13 -16   12.25    6.36
   3  13 -16   18.85    6.74
  -3  13  17    1.66    3.17
   3 -13 -17    1.07    2.86
   3  13 -17    3.61    4.33
  -3  13  18    0.10    2.61
   3 -13 -18    1.10    2.82
   3  13 -18    0.12    2.95
  -3  13  19    1.49    2.87
   3 -13 -19   -0.11    2.33
   3  13 -19   10.23    4.94
   3 -13 -20   -0.00    2.33
   3  13 -20    1.68    3.47
   3 -13 -21    6.65    4.58
   3  13 -21   -0.00    3.07
   3 -13 -22   10.85    5.49
   3  13 -22    0.66    3.01
   3 -13 -23   -0.00    3.37
   3  13 -23    2.59    3.91
   3 -13 -24   -0.00    3.58
   3 -13 -25    0.54    3.13
   3 -13 -26    3.18    4.06
   3 -13 -27   -0.00    3.75
  -3  14   1    1.46    3.33
   3 -14  -1    0.17    2.93
   3  14  -1    2.41    3.55
  -3  14   2    5.91    4.55
   3 -14  -2    3.42    4.64
   3  14  -2    7.60    5.62
  -3  14   3   11.89    5.69
   3 -14  -3   13.90    7.51
   3  14  -3   13.92    7.15
  -3  14   4   13.27    6.64
   3 -14  -4    5.80    4.79
   3  14  -4    8.91    5.42
  -3  14   5   -0.00    3.14
   3 -14  -5   -0.00    2.81
   3  14  -5    0.85    3.03
  -3  14   6    0.00    3.22
   3 -14  -6    9.07    5.89
   3  14  -6   -0.00    3.06
  -3  14   7    9.03    5.88
   3 -14  -7    7.93    5.60
   3  14  -7    9.42    5.51
  -3  14   8   30.40    8.73
   3 -14  -8   15.94    7.58
   3  14  -8   20.09    7.96
  -3  14   9    1.09    2.93
   3 -14  -9    0.21    2.74
   3  14  -9    1.99    3.37
  -3  14  10    9.03    5.49
   3 -14 -10    1.34    3.22
   3  14 -10    0.33    3.12
  -3  14  11    1.11    3.34
   3 -14 -11    3.41    3.47
   3  14 -11   -0.00    3.21
  -3  14  12    2.51    3.34
   3 -14 -12   -0.00    4.22
   3  14 -12    3.38    4.51
  -3  14  13    5.83    4.59
   3 -14 -13    3.38    4.89
   3  14 -13    8.19    5.22
  -3  14  14    1.49    2.78
   3 -14 -14   11.10    5.98
   3  14 -14    0.00    2.92
  -3  14  15   -0.00    3.02
   3 -14 -15   -0.00    2.13
   3  14 -15    5.12    4.60
  -3  14  16    0.00    3.10
   3 -14 -16   -0.00    3.41
   3  14 -16   -0.00    3.48
  -3  14  17    2.17    3.27
   3 -14 -17    1.25    2.75
   3  14 -17    1.30    2.29
  -3  14  18    8.63    5.19
   3 -14 -18    8.25    5.66
   3  14 -18    2.92    3.39
  -3  14  19    1.36    3.53
   3 -14 -19   -0.00    1.58
   3  14 -19    0.57    3.12
   3 -14 -20    2.53    3.79
   3  14 -20    0.73    3.16
   3 -14 -21   -0.00    3.28
   3  14 -21   -0.00    3.63
   3 -14 -22    4.43    4.98
   3  14 -22   -0.00    2.77
   3 -14 -23   -0.00    2.83
   3  14 -23   -0.97    3.64
   3 -14 -24    0.00    2.86
   3 -14 -25    5.78    4.02
  -3  15   1    4.38    4.50
   3 -15  -1    2.64    4.68
   3  15  -1    4.21    4.22
  -3  15   2    6.23    5.13
   3 -15  -2    1.21    3.74
   3  15  -2    5.27    5.10
  -3  15   3   -0.00    2.89
   3 -15  -3    0.84    3.46
   3  15  -3   -0.00    3.13
  -3  15   4    1.49    3.97
   3 -15  -4   -0.00    2.96
   3  15  -4    0.50    2.70
  -3  15   5    4.46    4.20
   3 -15  -5    7.95    5.58
   3  15  -5    5.07    4.69
  -3  15   6    2.62    4.93
   3 -15  -6    3.60    3.77
   3  15  -6    0.00    4.29
  -3  15   7    1.73    2.60
   3 -15  -7    2.37    4.41
   3  15  -7    1.47    4.41
  -3  15   8   -0.00    2.74
   3 -15  -8   -0.00    3.41
   3  15  -8   -0.00    3.00
  -3  15   9    1.69    3.10
   3 -15  -9   -0.00    4.06
   3  15  -9   -0.00    3.12
  -3  15  10   -0.00    3.02
   3 -15 -10    3.65    3.65
   3  15 -10   -0.00    3.00
  -3  15  11    2.94    4.13
   3 -15 -11   11.61    6.47
   3  15 -11   19.68    7.37
  -3  15  12    0.53    3.90
   3 -15 -12    6.44    4.82
   3  15 -12    6.57    5.04
  -3  15  13   -0.00    3.12
   3 -15 -13   -0.00    2.63
   3  15 -13   -0.00    3.25
  -3  15  14    0.00    3.40
   3 -15 -14    2.33    3.15
   3  15 -14    0.33    3.37
  -3  15  15    5.40    4.09
   3 -15 -15    4.75    4.93
   3  15 -15    5.53    4.33
  -3  15  16    0.93    3.27
   3 -15 -16    0.00    3.87
   3  15 -16    4.03    4.58
  -3  15  17   -0.00    3.52
   3 -15 -17    3.02    4.03
   3  15 -17    0.05    2.54
  -3  15  18    0.57    3.09
   3 -15 -18    0.00    4.46
   3  15 -18   -0.00    2.49
  -3  15  19   -0.00    2.67
   3 -15 -19    0.35    2.48
   3  15 -19    0.14    3.19
   3 -15 -20    2.80    4.04
   3  15 -20    0.62    2.72
   3 -15 -21    0.00    2.69
   3  15 -21    2.04    2.97
   3 -15 -22    2.12    3.24
   3  15 -22    0.97    3.14
  -3  16   1    0.71    2.84
   3 -16  -1    0.00    3.24
   3  16  -1    2.77    3.81
  -3  16   2    8.37    5.59
   3 -16  -2   -0.00    3.89
   3  16  -2    7.71    4.73
  -3  16   3   15.14    7.15
   3 -16  -3    2.22    4.14
   3  16  -3    4.35    4.47
  -3  16   4   -0.00    3.05
   3 -16  -4    4.94    4.34
   3  16  -4   -0.00    3.89
  -3  16   5   -0.00    2.84
   3 -16  -5   -0.00    2.61
   3  16  -5   -0.00    3.14
  -3  16   6   -0.00    3.59
   3 -16  -6    2.37    3.89
   3  16  -6   -0.00    2.48
  -3  16   7    4.06    4.49
   3 -16  -7    7.08    5.54
   3  16  -7    0.00    3.64
  -3  16   8    6.09    4.06
   3 -16  -8   -0.00    3.25
   3  16  -8    1.99    3.18
  -3  16   9   -0.00    3.92
   3 -16  -9    3.43    4.57
   3  16  -9    0.89    2.72
  -3  16  10    0.40    3.90
   3 -16 -10   -0.00    3.75
   3  16 -10    2.22    3.92
  -3  16  11    3.67    4.09
   3 -16 -11    2.75    3.05
   3  16 -11    0.00    3.65
  -3  16  12    7.81    5.99
   3 -16 -12    1.35    4.46
   3  16 -12    2.81    4.10
  -3  16  13    0.36    3.08
   3 -16 -13    5.12    4.98
   3  16 -13    2.09    3.77
  -3  16  14   -0.00    3.60
   3 -16 -14    1.72    3.99
   3  16 -14    3.52    4.08
  -3  16  15   -0.00    2.71
   3 -16 -15   -0.00    2.32
   3  16 -15    1.74    4.00
  -3  16  16   -0.00    2.58
   3 -16 -16   -0.00    3.75
   3  16 -16    0.02    2.48
  -3  16  17    0.94    3.10
   3 -16 -17    1.02    3.73
   3  16 -17    1.70    2.97
  -3  16  18    2.02    3.29
   3 -16 -18    2.66    3.91
   3  16 -18    0.00    2.70
   3 -16 -19    1.91    3.31
   3  16 -19    1.43    4.04
   3  16 -20   -0.00    3.74
   3  16 -21   -0.00    3.20
   3  16 -22    2.32    3.51
  -3  17   1    0.00    3.25
   3  17  -1    8.72    6.13
  -3  17   2   -0.00    3.03
   3  17  -2   -0.00    3.86
  -3  17   3   -0.00    2.81
   3 -17  -3    1.19    3.50
   3  17  -3    8.36    5.22
  -3  17   4   -0.00    2.29
   3 -17  -4    3.80    4.71
   3  17  -4    1.35    4.26
  -3  17   5   -0.00    3.58
   3 -17  -5   -0.00    3.48
   3  17  -5    2.19    3.55
  -3  17   6    4.58    4.55
   3 -17  -6   10.51    6.84
   3  17  -6    2.30    3.54
  -3  17   7   -0.00    4.32
   3 -17  -7    1.40    2.95
   3  17  -7    3.13    4.20
  -3  17   8    0.33    2.41
   3 -17  -8   -0.00    3.84
   3  17  -8    6.17    4.87
  -3  17   9    4.22    4.12
   3 -17  -9   -0.00    3.02
   3  17  -9   -0.00    3.83
  -3  17  10   -0.00    3.07
   3 -17 -10    2.26    4.39
   3  17 -10   -0.00    3.48
  -3  17  11    1.75    3.79
   3 -17 -11    1.61    3.06
   3  17 -11    2.58    3.14
  -3  17  12    0.00    3.76
   3 -17 -12    1.68    3.77
   3  17 -12   -0.00    3.44
  -3  17  13    0.53    3.33
   3 -17 -13    0.09    2.80
   3  17 -13    0.13    3.61
  -3  17  14    1.31    3.86
   3 -17 -14    4.84    5.06
   3  17 -14    1.03    2.79
  -3  17  15    3.80    4.20
   3 -17 -15    5.54    5.54
   3  17 -15    4.16    4.08
  -3  17  16    0.60    3.10
   3 -17 -16    0.24    3.35
   3  17 -16    4.19    4.22
  -3  17  17    3.06    4.71
   3  17 -17    5.75    4.75
   3  17 -18    2.73    4.35
   3  17 -19   -0.00    2.61
   3  17 -20    6.35    5.05
   3  17 -21    2.79    4.17
  -3  18   1    0.00    3.99
  -3  18   2   -0.00    3.96
  -3  18   3    0.00    3.73
  -3  18   4   -0.00    3.27
  -3  18   5   -0.00    3.12
  -3  18   6    0.90    3.43
   3 -18  -6    2.06    4.23
  -3  18   7    3.08    4.57
   3 -18  -7    3.30    4.45
  -3  18   8   -0.00    3.01
   3 -18  -8   -0.00    2.55
  -3  18   9   -0.00    3.34
   3 -18  -9    2.48    3.88
  -3  18  10   -0.00    3.72
   3 -18 -10    5.12    4.95
  -3  18  11    2.66    3.68
   3 -18 -11    0.22    2.72
  -3  18  12    1.65    3.75
   3 -18 -12    0.91    4.24
  -3  18  13   -0.00    3.29
   3 -18 -13   -0.00    3.41
  -3  18  14   -0.00    3.77
  -3  18  15    3.43    4.07
  -3  18  16    3.74    4.74
  -3  18  17    9.70    5.95
   3 -19  -9    0.00    3.37
  -2   0   1   -0.00    1.31
  -2   0   1    0.39    0.75
   2   0  -1   -0.00    1.34
   2   0  -1    0.42    0.95
  -2   0   2  483.32   38.76
  -2   0   2  433.63   36.77
   2   0  -2  422.85   37.70
   2   0  -2  415.36   36.84
  -2   0   3    0.82    0.95
  -2   0   3   -0.00    0.69
   2   0  -3    0.61    0.69
   2   0  -3    0.79    1.20
   2   0  -3    0.13    0.55
  -2   0   4    5.02    1.28
  -2   0   4    3.66    1.00
   2   0  -4    2.76    1.03
   2   0  -4    5.75    1.68
   2   0  -4    4.23    1.31
   2   0  -4    6.27    1.29
  -2   0   5    0.17    0.39
  -2   0   5    0.03    0.35
   2   0  -5    0.14    0.46
   2   0  -5    0.27    0.87
   2   0  -5    0.48    0.70
   2   0  -5    0.11    0.50
   2   0  -6 2112.50  195.40
   2   0  -6 2318.53  196.09
   2   0  -6 2425.67  195.50
   2   0  -6 2773.95  195.72
   2   0  -7   -0.00    0.58
  -2   0  14  564.35   46.56
  -2   0  15   -0.00    0.39
  -2   0  15    0.00    0.54
  -2   0  16   22.43    2.92
  -2   0  16   35.35    3.35
  -2   0  17   -0.00    0.49
  -2   0  17   -0.00    0.53
   2   0 -17    0.88    0.64
  -2   0  18  162.01   14.56
  -2   0  18  166.15   14.72
   2   0 -18  161.86   15.07
  -2   0  19   -0.00    0.55
  -2   0  19    0.00    0.65
   2   0 -19   -0.00    0.59
  -2   0  20    0.68    0.67
  -2   0  20    1.44    0.87
   2   0 -20    1.00    0.85
  -2   0  21   -0.00    0.61
  -2   0  21   -0.00    0.68
   2   0 -21   -0.00    0.73
  -2   0  22  205.15   18.62
  -2   0  22  222.71   18.94
   2   0 -22  185.52   19.20
  -2   0  23   -0.00    0.84
  -2   0  23    0.32    0.83
   2   0 -23   -0.00    0.94
   2   0 -24   41.64    5.97
   2   0 -25    0.44    1.06
   2   0 -26   11.61    3.12
   2   0 -39    0.13    1.73
   2   0 -40    4.15    2.86
   2   0 -41    0.47    1.65
   2   0 -42   -0.00    1.81
  -2   1   1   57.29    6.63
  -2   1   1   47.27    5.77
   2  -1  -1   50.33    6.20
   2  -1  -1   54.90    6.07
   2   1  -1   40.97    5.46
   2   1  -1   48.94    6.35
  -2  -1   1   46.53    5.56
  -2  -1   1   48.00    6.21
  -2   1   2   21.93    3.57
  -2   1   2   12.45    2.56
   2  -1  -2   16.17    3.02
   2  -1  -2   19.21    3.01
   2   1  -2   21.12    3.08
  -2  -1   2   17.61    2.82
  -2   1   3  719.06   59.08
  -2   1   3  675.45   58.42
   2  -1  -3  769.10   59.00
   2  -1  -3  688.15   58.60
   2   1  -3  662.38   58.43
  -2  -1   3  694.11   58.49
  -2   1   4 7680.86  672.42
  -2   1   4 8620.02  672.60
   2  -1  -4 7987.12  672.20
   2  -1  -4 8649.72  672.78
   2   1  -4 7511.83  671.64
   2   1  -4 8179.25  672.48
  -2  -1   4 8336.62  672.02
  -2  -1   4 8959.36  672.67
  -2  -1   4 9999.00  690.29
  -2   1   5   50.14    5.89
  -2   1   5   48.74    5.37
   2  -1  -5   53.98    5.78
   2  -1  -5   64.42    5.99
   2   1  -5   51.58    5.76
   2   1  -5   54.08    6.07
  -2  -1   5   60.75    5.91
  -2  -1   5   54.39    5.77
  -2  -1   5   64.54    5.74
  -2   1   6    3.80    1.19
  -2   1   6    3.81    0.58
  -2   1   6    3.06    0.53
   2  -1  -6    2.06    1.02
   2  -1  -6    2.54    0.99
   2   1  -6    3.95    1.25
   2   1  -6    2.52    1.08
  -2  -1   6    2.79    1.04
  -2  -1   6    5.27    1.11
  -2  -1   6    3.27    0.85
  -2   1   7    1.95    0.88
   2  -1  -7    2.32    0.95
   2  -1  -7    1.93    0.80
   2   1  -7    1.97    0.94
   2   1  -7    3.47    1.07
  -2  -1   7    1.74    0.82
  -2  -1   7    3.02    0.56
  -2  -1   7    2.54    0.50
  -2   1   8  185.91   15.56
   2  -1  -8  177.78   15.44
   2  -1  -8  171.44   15.25
   2   1  -8  191.48   15.94
   2   1  -8  182.11   15.91
  -2  -1   8  177.07   15.73
  -2   1   9  287.63   24.52
   2  -1  -9  301.38   24.46
   2  -1  -9  291.22   24.23
   2   1  -9  276.34   24.92
   2   1  -9  301.80   24.99
  -2  -1   9  292.96   24.89
  -2   1  10 1289.35  103.99
   2  -1 -10 1296.53  103.91
   2   1 -10 1178.37  104.44
   2   1 -10 1352.52  104.59
  -2  -1  10 1210.20  104.37
  -2   1  11   17.66    2.19
   2  -1 -11   22.65    2.24
   2   1 -11   23.15    2.86
   2   1 -11   22.19    2.74
  -2  -1  11   24.26    2.82
  -2   1  12    4.07    0.85
  -2   1  12    5.92    1.16
   2   1 -12    6.51    1.43
   2   1 -12    6.15    1.32
  -2  -1  12    3.49    1.18
  -2   1  13    5.62    1.00
  -2   1  13    4.12    1.03
   2   1 -13    3.73    1.28
   2   1 -13    3.03    1.00
  -2  -1  13    5.19    1.31
  -2   1  14  239.31   20.61
  -2   1  14  229.39   20.84
   2   1 -14  259.43   21.74
   2   1 -14  243.08   21.31
  -2  -1  14  255.90   21.30
  -2   1  15    1.82    0.69
  -2   1  15    2.49    0.95
   2   1 -15    2.53    1.32
   2   1 -15    3.73    1.22
  -2  -1  15    1.30    0.92
  -2   1  16  252.58   23.11
  -2   1  16  272.32   23.54
   2   1 -16  271.47   24.39
   2   1 -16  300.37   24.19
  -2  -1  16  277.06   23.79
  -2   1  17    1.61    0.86
  -2   1  17    3.38    1.30
   2   1 -17    3.92    1.58
   2   1 -17    5.85    1.59
  -2  -1  17    2.40    1.06
  -2   1  18   11.53    2.10
  -2   1  18   15.98    2.60
   2   1 -18   20.05    3.50
   2   1 -18   13.18    2.61
  -2  -1  18   16.65    2.69
  -2   1  19    4.36    1.34
  -2   1  19    6.20    1.69
   2   1 -19    9.61    2.47
   2   1 -19    8.18    2.08
  -2  -1  19    7.55    1.87
  -2   1  20  209.88   20.19
  -2   1  20  231.44   20.77
   2   1 -20  257.03   22.60
   2   1 -20  207.48   21.12
  -2  -1  20  261.07   21.13
  -2   1  21    1.19    0.78
  -2   1  21   -0.00    0.95
   2   1 -21    0.39    0.98
  -2  -1  21    1.15    0.98
  -2  -1  21   -0.00    0.99
  -2   1  22   16.65    2.79
  -2   1  22   17.25    3.07
   2   1 -22   17.89    3.52
  -2  -1  22   16.46    2.88
  -2  -1  22   12.15    2.74
  -2   1  23    2.19    1.21
   2   1 -23    1.42    1.37
  -2  -1  23    4.79    1.54
  -2  -1  23    3.33    1.70
   2  -1 -24   63.96    8.24
   2   1 -24   70.91    8.76
   2  -1 -25    1.35    1.37
   2   1 -25    6.14    2.21
   2  -1 -26  117.46   13.07
   2   1 -26  119.64   13.50
   2  -1 -31    0.16    0.98
   2  -1 -32   10.38    3.64
   2  -1 -33    1.06    1.56
   2  -1 -34    2.23    1.95
   2  -1 -35   -0.00    1.56
   2  -1 -36   17.96    5.16
   2  -1 -37    0.71    1.55
   2  -1 -38    0.61    1.87
   2  -1 -39    0.48    2.17
   2  -1 -40    4.72    2.88
   2  -1 -41   -0.00    1.72
   2  -1 -42    0.91    2.24
  -2   2   1   77.93    9.95
  -2   2   1   98.13   10.22
   2  -2  -1   97.65   10.25
   2  -2  -1  103.21   10.47
   2   2  -1   98.86   10.15
   2   2  -1  104.75   10.97
  -2  -2   1   96.07    9.93
  -2  -2   1   75.14   10.09
  -2   2   2 1772.00  170.18
  -2   2   2 2375.62  171.08
   2  -2  -2 2343.01  170.84
   2  -2  -2 2029.25  170.64
   2   2  -2 2005.86  170.26
   2   2  -2 2147.04  171.22
  -2  -2   2 1949.87  170.05
  -2  -2   2 2001.37  170.93
  -2   2   3 1195.86   99.27
  -2   2   3 1216.70   99.28
   2  -2  -3 1145.34   98.95
   2  -2  -3 1285.89   99.56
   2   2  -3 1273.58   99.30
   2   2  -3 1005.44   99.19
  -2  -2   3 1198.34   98.92
  -2   2   4    0.21    1.04
  -2   2   4    0.93    1.29
   2  -2  -4    0.99    1.20
   2  -2  -4    1.84    1.37
   2   2  -4    0.15    1.16
  -2  -2   4    1.33    1.41
  -2   2   5  527.52   52.15
  -2   2   5  601.44   52.27
   2  -2  -5  698.53   52.65
   2  -2  -5  583.97   52.59
   2   2  -5  629.45   52.64
  -2  -2   5  637.66   52.53
  -2  -2   5  674.04   53.03
  -2   2   6  504.22   40.14
  -2   2   6  478.46   39.76
   2  -2  -6  441.59   39.73
   2  -2  -6  439.37   40.04
   2   2  -6  492.57   40.30
   2   2  -6  450.64   40.47
  -2  -2   6  425.95   39.81
  -2  -2   6  499.29   40.38
  -2   2   7    0.80    1.03
  -2   2   7    1.03    0.94
   2  -2  -7    0.00    0.89
   2  -2  -7   -0.00    0.99
   2   2  -7    0.00    0.99
   2   2  -7    0.29    0.98
  -2  -2   7    0.44    0.97
  -2  -2   7    2.09    1.12
  -2   2   8  482.12   41.63
  -2   2   8  495.03   41.09
   2  -2  -8  485.15   41.63
   2  -2  -8  530.66   42.10
   2   2  -8  447.37   41.91
   2   2  -8  525.91   42.59
  -2  -2   8  468.58   41.82
  -2  -2   8  487.37   41.66
  -2   2   9   58.10    6.63
  -2   2   9   72.08    5.92
   2  -2  -9   57.83    6.57
   2  -2  -9   65.11    6.97
   2   2  -9   58.41    7.02
   2   2  -9   69.43    7.51
  -2  -2   9   57.48    6.86
  -2  -2   9   57.01    6.46
  -2   2  10    3.27    1.22
   2  -2 -10    2.39    1.04
   2  -2 -10    4.54    1.45
   2   2 -10    1.18    1.20
   2   2 -10    3.48    1.45
  -2  -2  10    2.60    1.27
  -2  -2  10    8.46    1.50
  -2   2  11  154.00   14.48
   2  -2 -11  144.98   14.25
   2  -2 -11  150.32   14.68
   2   2 -11  158.12   15.04
   2   2 -11  161.61   15.33
  -2  -2  11  160.76   14.96
  -2  -2  11  171.44   14.01
  -2   2  12  275.12   23.74
   2  -2 -12  249.36   23.40
   2  -2 -12  271.76   24.07
   2   2 -12  253.37   24.17
   2   2 -12  294.72   24.70
  -2  -2  12  265.42   24.15
  -2  -2  12  279.54   22.83
  -2   2  13  108.88   10.38
   2  -2 -13  109.11   10.19
   2  -2 -13  105.55   10.74
   2   2 -13  108.39   11.00
   2   2 -13   86.33   10.65
  -2  -2  13  107.39   10.84
  -2  -2  13  108.39    9.05
  -2   2  14  175.36   15.38
   2  -2 -14  163.43   15.07
   2  -2 -14  156.70   15.68
   2   2 -14  171.32   16.10
   2   2 -14  153.77   15.91
  -2  -2  14  174.49   15.91
  -2   2  15    0.30    0.79
   2  -2 -15    0.04    0.56
   2  -2 -15    0.67    0.99
   2   2 -15    0.35    1.00
   2   2 -15    0.32    0.88
  -2  -2  15   -0.00    0.76
  -2   2  16    2.47    1.17
   2  -2 -16    3.11    1.07
   2  -2 -16    0.63    1.03
   2   2 -16    1.55    1.29
   2   2 -16   -0.00    0.91
  -2  -2  16    0.75    1.27
  -2   2  17   22.70    3.51
   2  -2 -17   21.60    3.27
   2  -2 -17   26.25    4.24
   2   2 -17   25.40    4.42
   2   2 -17   30.05    4.59
  -2  -2  17   27.35    4.08
  -2   2  18   96.86    9.56
  -2   2  18  101.03   10.55
   2  -2 -18   84.85   10.07
   2   2 -18   83.49   10.38
   2   2 -18   95.68   10.57
  -2  -2  18   91.07    9.98
  -2   2  19   57.22    6.46
  -2   2  19   61.27    7.38
   2  -2 -19   46.04    6.87
   2   2 -19   61.57    7.82
   2   2 -19   44.39    6.90
  -2  -2  19   65.24    7.23
  -2   2  20    5.97    1.76
  -2   2  20    5.68    2.11
   2  -2 -20    6.51    2.29
   2   2 -20    8.76    2.84
   2   2 -20    4.14    1.92
  -2  -2  20    8.39    2.33
  -2   2  21   20.05    3.56
  -2   2  21   28.96    4.60
   2  -2 -21   28.41    4.80
   2   2 -21   20.42    4.48
   2   2 -21   27.39    4.81
  -2  -2  21   26.99    4.42
  -2   2  22   87.44    9.62
  -2   2  22   89.59   10.34
   2  -2 -22  107.16   11.45
   2   2 -22   79.56   10.84
   2   2 -22  106.38   11.52
  -2  -2  22   87.31   10.19
  -2   2  23   26.20    3.90
   2  -2 -23   14.56    3.96
   2   2 -23   21.97    4.77
   2   2 -23   22.47    4.63
   2   2 -24   74.30   10.16
   2   2 -24   71.20    9.65
   2   2 -25    0.83    1.62
   2  -2 -26   26.35    5.38
   2  -2 -27    2.70    2.01
   2  -2 -28   57.49    8.79
   2  -2 -29    2.76    2.17
   2  -2 -30    0.00    1.38
   2  -2 -31    0.00    1.59
   2  -2 -32    6.11    3.04
   2  -2 -33    2.55    2.21
   2  -2 -34   14.38    4.54
   2  -2 -35    1.64    2.15
   2  -2 -36    3.66    2.64
   2  -2 -37    0.28    1.53
   2  -2 -38    2.48    2.29
   2  -2 -39   -0.00    1.79
   2  -2 -40    1.94    2.28
   2  -2 -41   -0.00    1.83
   2  -2 -42    1.62    2.01
  -2   3   1  200.93   20.04
  -2   3   1  188.20   19.92
   2  -3  -1  232.15   20.24
   2  -3  -1  175.89   19.78
   2   3  -1  217.28   20.05
   2   3  -1  201.28   20.53
  -2  -3   1  213.27   19.77
  -2  -3   1  202.11   20.58
  -2   3   2  320.50   30.01
  -2   3   2  374.82   30.68
   2  -3  -2  300.82   29.58
   2  -3  -2  321.59   30.30
   2   3  -2  292.22   29.59
   2   3  -2  341.92   30.84
  -2  -3   2  332.05   29.74
  -2  -3   2  356.42   30.95
  -2   3   3   22.60    4.12
  -2   3   3   17.56    3.80
   2  -3  -3   23.98    4.04
   2  -3  -3   21.26    4.21
   2   3  -3   17.85    3.88
   2   3  -3   20.76    4.39
  -2  -3   3   18.34    3.63
  -2  -3   3   17.76    4.10
  -2   3   4 1399.65  127.68
  -2   3   4 1471.10  127.91
   2  -3  -4 1596.22  127.93
   2  -3  -4 1642.76  128.79
   2   3  -4 1579.62  128.20
   2   3  -4 1410.37  128.35
  -2  -3   4 1600.21  127.96
  -2  -3   4 1579.83  128.71
  -2   3   5  143.67   15.27
  -2   3   5  161.24   15.59
   2  -3  -5  151.34   15.26
   2  -3  -5  157.46   15.91
   2   3  -5  164.47   15.78
   2   3  -5  159.24   16.24
  -2  -3   5  144.22   15.21
  -2   3   6  207.26   19.57
  -2   3   6  195.28   19.36
   2  -3  -6  235.84   19.83
   2  -3  -6  184.73   19.63
   2   3  -6  223.59   20.08
[truncated: 760,526 more chars]
