# Supplementary material for: LED-pump-X-ray-multiprobe crystallography for sub-second timescales
Source: Commun Chem. 2022 Aug 26;5:102. doi: 10.1038/s42004-022-00716-1 (PMC9814726; doi:10.1038/s42004-022-00716-1)
Supplement: Supplementary file 15 — Supplementary Data 6 [file 42004_2022_716_MOESM15_ESM.zip › 284K_0-8s/284K_0-4s_t5_decay.hkl]

  17   0  -2   -0.00    2.33
  17  -1  -2   -0.00    3.23
  17   1  -2   -0.00    3.08
  16   0  -1   -0.00    2.12
  16   0  -2   -0.00    2.69
  16   0  -3    3.59    3.89
  16   0  -4   10.52    5.82
  16  -1  -1   -0.00    2.85
  16   1  -1    2.03    3.17
  16  -1  -2   -0.00    2.26
  16   1  -2    3.21    3.96
  16  -1  -3    1.67    2.99
  16   1  -3   -0.00    2.37
  16  -1  -4   -0.00    1.90
  16   1  -4    4.97    4.13
  16  -2  -1   -0.00    2.97
  16  -2  -1   -0.00    2.31
  16   2  -1    1.71    3.45
  16  -2  -2    1.66    3.01
  16  -2  -2   -0.00    2.93
  16   2  -2    7.54    4.78
  16  -2  -3   -0.00    3.60
  16   2  -3   -0.00    2.56
  16  -2  -4    1.53    2.64
  16   2  -4    3.15    3.33
  16  -3  -1   -0.00    2.61
  16  -3  -1   -0.00    1.81
  16   3  -1    0.18    2.34
  16  -3  -2    2.29    2.87
  16   3  -2    3.38    4.14
  16  -3  -3    1.65    3.11
  16   3  -3    1.71    3.03
  16   3  -4   -0.00    1.73
  16  -4  -1    0.00    2.51
  16   4  -1    0.03    2.61
  16  -4  -2   -0.00    3.46
  16   4  -2    1.19    2.33
  16  -4  -3   -0.00    3.36
  16   4  -3    2.14    3.28
  16   4  -4    4.62    4.18
  16  -5  -1    4.32    4.89
  16   5  -1    1.30    3.23
  16  -5  -2    4.24    4.35
  16   5  -2    2.06    3.13
  16  -5  -3   -0.00    2.80
  16   5  -3   -0.00    2.81
  16   5  -4    0.58    2.86
 -16   6   1    0.83    3.98
 -16   6   2    1.86    4.79
  16   6  -2   -0.00    2.77
  16  -6  -3    6.93    4.38
  16   6  -3    2.37    2.98
  16   6  -4    1.68    3.68
  15   0  -1   -0.00    1.88
  15   0  -2    2.99    3.25
  15   0  -3   12.18    5.77
  15   0  -4    1.28    2.84
  15   0  -5    0.77    3.13
  15   0  -6    0.90    2.81
  15  -1  -1   11.26    5.59
  15  -1  -1   -0.00    3.25
  15   1  -1    5.46    4.48
  15  -1  -2   -0.00    1.82
  15  -1  -2   -0.00    2.82
  15   1  -2    3.35    4.09
  15  -1  -3    1.86    3.07
  15  -1  -3   -0.00    2.25
  15   1  -3    1.00    3.12
  15  -1  -4   -0.00    3.32
  15  -1  -4    2.06    2.89
  15   1  -4    1.44    2.70
  15  -1  -5   16.14    6.32
  15  -1  -5    6.06    4.61
  15   1  -5   25.71    8.01
  15  -1  -6    1.94    2.93
  15  -1  -6    5.78    4.48
  15   1  -6   -0.00    2.76
  15  -1  -7    1.34    2.77
  15  -1  -8   -0.00    1.67
  15  -1  -9   -0.00    2.66
  15  -1 -10    0.02    1.10
  15  -1 -11    0.50    2.14
  15  -2  -1    0.15    2.12
  15  -2  -1    0.49    2.11
  15   2  -1   -0.00    1.78
  15  -2  -2   -0.00    2.15
  15  -2  -2    2.81    2.57
  15   2  -2    0.07    1.64
  15  -2  -3   13.36    6.14
  15  -2  -3   10.20    6.10
  15   2  -3   16.84    6.73
  15  -2  -4    3.05    3.84
  15  -2  -4    2.47    3.39
  15   2  -4    2.71    3.73
  15  -2  -5    2.09    3.50
  15  -2  -5    1.90    2.60
  15   2  -5    3.63    3.39
  15  -2  -6   -0.00    2.49
  15   2  -6   -0.00    2.20
  15  -2  -7    3.97    4.08
  15  -2  -8   -0.00    1.97
  15  -2  -9    3.31    3.75
  15  -2 -10    1.80    2.27
  15  -2 -11   -1.94    3.01
  15  -2 -12    2.04    2.81
  15  -3  -1    4.94    4.25
  15  -3  -1    2.28    3.10
  15   3  -1    2.67    3.34
  15  -3  -2   -0.00    3.13
  15  -3  -2    2.70    3.50
  15   3  -2    1.33    3.63
  15  -3  -3    1.52    2.97
  15  -3  -3    0.90    2.94
  15   3  -3   -0.00    2.52
  15  -3  -4    0.50    3.47
  15  -3  -4    0.16    2.13
  15   3  -4    0.38    2.18
  15  -3  -5    2.28    3.84
  15  -3  -5    0.00    2.37
  15   3  -5    4.99    3.93
  15  -3  -6   -0.00    2.24
  15   3  -6    4.18    3.65
  15  -3  -7    1.82    2.65
  15  -3  -8   -0.00    3.01
  15  -3  -9    0.83    2.44
  15  -3 -10    2.78    3.16
  15  -3 -11    9.47    4.94
  15  -4  -1    2.40    3.36
  15  -4  -1   -0.00    1.35
  15   4  -1   -0.00    2.69
  15  -4  -2    3.75    4.20
  15  -4  -2   -0.00    2.67
  15   4  -2    3.46    3.84
  15  -4  -3    0.00    3.30
  15  -4  -3    5.39    4.25
  15   4  -3   -0.00    2.42
  15  -4  -4    3.21    4.04
  15  -4  -4   -0.00    2.34
  15   4  -4    3.73    3.93
  15  -4  -5    9.75    5.29
  15  -4  -5    0.00    2.28
  15   4  -5   -0.00    2.96
  15  -4  -6    7.13    4.29
  15   4  -6   -0.00    2.67
  15  -4  -7    2.53    3.55
  15  -4  -8   -0.00    2.59
  15  -4  -9    1.72    2.79
  15  -4 -10    0.19    1.60
 -15   5   1    0.00    4.01
  15  -5  -1    1.75    2.70
  15   5  -1    5.47    4.26
 -15   5   2    2.11    4.69
  15  -5  -2   -0.00    2.48
  15  -5  -2    0.00    2.85
  15   5  -2   -0.00    2.59
 -15   5   3   -0.00    3.84
  15  -5  -3   -0.00    2.81
  15  -5  -3    1.07    2.85
  15   5  -3   -0.00    1.74
 -15   5   4    0.74    3.62
  15  -5  -4   -0.00    2.50
  15  -5  -4   -0.00    1.84
  15   5  -4    0.00    2.49
  15  -5  -5    1.16    2.76
  15  -5  -5    0.00    3.19
  15   5  -5    1.31    2.91
  15  -5  -6   -0.00    1.69
  15   5  -6   -0.00    2.49
  15  -5  -7    1.55    3.02
  15  -5  -8    2.27    3.28
 -15   6   1    4.24    5.17
  15  -6  -1   -0.00    4.66
  15   6  -1    0.00    2.52
 -15   6   2   -0.00    3.82
  15  -6  -2   -0.00    2.73
  15   6  -2    5.71    4.55
 -15   6   3    0.00    3.88
  15  -6  -3   -0.00    1.34
  15   6  -3    2.50    3.34
 -15   6   4   -0.00    3.42
  15  -6  -4    4.78    4.81
  15   6  -4    7.94    4.99
  15  -6  -5    0.00    2.60
  15   6  -5    6.66    4.34
  15   6  -6    0.08    2.23
 -15   7   1    1.32    3.94
  15  -7  -1    3.73    4.71
  15   7  -1    3.18    4.49
 -15   7   2   -0.00    4.66
  15  -7  -2    1.85    3.47
  15   7  -2   -0.00    3.13
 -15   7   3    4.97    5.69
  15   7  -3    1.89    3.20
  15   7  -4    6.26    4.51
  15   7  -5   -0.00    2.14
  15   7  -6    1.52    2.94
 -15   8   1   -0.00    3.94
  15   8  -1    0.62    2.86
 -15   8   2    4.10    5.88
  15   8  -2    3.68    4.21
 -15   8   3   -0.00    4.14
  15   8  -3   -0.00    1.82
  15   8  -4    1.26    3.23
  15   8  -5   -0.00    3.35
  15   8  -6    0.71    3.25
 -15   9   2    0.28    4.40
 -15   9   3   -0.00    4.08
  15   9  -5   -0.00    2.06
  15   9  -6   -0.00    3.40
  14   0  -1    2.23    3.20
  14   0  -2   17.71    6.49
  14   0  -3   -0.00    2.70
  14   0  -4   11.22    5.47
  14   0  -5   -0.00    2.06
  14   0  -6   10.28    5.38
  14   0  -7   -0.00    1.89
  14  -1  -1    0.72    2.61
  14  -1  -1    1.62    2.41
  14   1  -1    1.30    2.71
  14  -1  -2    1.75    3.04
  14  -1  -2   -0.00    2.50
  14   1  -2   -0.00    2.47
  14  -1  -3   -0.00    2.71
  14  -1  -3    3.52    3.40
  14   1  -3    4.82    3.81
  14  -1  -4    8.37    4.97
  14  -1  -4    2.98    3.89
  14   1  -4    7.87    4.82
  14  -1  -5   -0.00    2.00
  14  -1  -5    1.05    1.99
  14   1  -5   -0.00    1.55
  14  -1  -6    8.15    4.68
  14  -1  -6    4.83    3.54
  14   1  -6    8.96    4.72
  14  -1  -7    0.42    2.67
  14  -1  -7   -0.00    2.87
  14   1  -7   -0.00    2.03
  14  -1  -8    1.13    2.24
  14   1  -8    2.25    3.37
  14  -1  -9    4.02    3.46
  14  -1 -10    7.86    4.56
  14  -1 -11    1.34    2.30
  14  -1 -12    2.81    2.78
  14  -1 -13    1.10    2.34
  14  -1 -14    0.00    2.25
  14  -1 -15    2.44    2.22
  14  -1 -16    2.68    2.34
  14  -1 -17    3.53    2.87
  14  -2  -1    2.35    3.36
  14  -2  -1    0.68    2.28
  14   2  -1   -0.00    2.70
  14  -2  -2   17.29    6.97
  14  -2  -2   12.42    5.87
  14   2  -2   25.79    7.89
  14  -2  -3    0.73    2.52
  14  -2  -3    0.07    1.69
  14   2  -3    0.00    2.33
  14  -2  -4    2.20    2.87
  14  -2  -4    1.99    3.16
  14   2  -4    3.63    3.46
  14  -2  -5    0.36    2.74
  14  -2  -5   -0.00    2.82
  14   2  -5   -0.00    2.26
  14  -2  -6    0.00    2.99
  14  -2  -6    3.38    3.39
  14   2  -6   13.54    6.04
  14  -2  -7    0.00    2.70
  14  -2  -7   -0.00    1.55
  14   2  -7    2.63    2.99
  14  -2  -8    3.35    3.08
  14   2  -8    7.29    4.28
  14  -2  -9    1.40    2.85
  14  -2 -10    0.27    1.90
  14  -2 -11    0.03    1.59
  14  -2 -12    4.10    3.65
  14  -2 -13    2.05    3.05
  14  -2 -14    4.36    4.10
  14  -2 -15    0.42    1.71
  14  -2 -16    0.62    2.34
  14  -2 -17   -0.00    1.95
  14  -2 -18    2.68    2.32
  14  -2 -19    1.83    2.56
  14  -2 -20   -0.00    1.54
  14  -3  -1    2.03    3.41
  14  -3  -1    3.04    3.63
  14   3  -1   -0.00    2.10
  14  -3  -2   -0.00    2.20
  14  -3  -2   -0.00    2.49
  14   3  -2    1.32    2.47
  14  -3  -3    0.61    2.76
  14  -3  -3    1.68    3.05
  14   3  -3    0.80    2.33
  14  -3  -4    0.82    2.54
  14  -3  -4    0.19    2.18
  14   3  -4    1.47    2.71
  14  -3  -5    1.82    3.04
  14  -3  -5    2.32    2.59
  14   3  -5   -0.00    2.10
  14  -3  -6   19.42    6.57
  14  -3  -6    3.29    4.50
  14   3  -6    7.46    5.23
  14  -3  -7    2.60    3.03
  14  -3  -7    2.90    3.34
  14   3  -7    4.91    4.22
  14  -3  -8    2.54    2.79
  14   3  -8    2.11    2.98
  14  -3  -9    1.47    2.23
  14  -3 -10   11.02    5.40
  14  -3 -11    2.59    3.24
  14  -3 -12    4.06    3.26
  14  -3 -13    2.67    2.74
  14  -3 -14    1.52    3.18
  14  -3 -15   -0.00    1.53
  14  -3 -16    4.93    3.51
  14  -3 -17   -0.00    1.74
  14  -3 -18   -0.00    1.80
  14  -3 -19    3.07    3.10
 -14   4   1   -0.00    2.53
  14  -4  -1    5.42    4.00
  14  -4  -1    5.17    4.43
  14   4  -1   -0.00    1.79
 -14   4   2   13.68    7.86
  14  -4  -2    6.30    4.76
  14   4  -2   15.08    6.04
 -14   4   3   -0.00    1.90
  14  -4  -3    1.85    2.78
  14  -4  -3   -0.00    2.01
  14   4  -3   -0.00    2.72
  14  -4  -4    2.50    3.68
  14  -4  -4    1.93    2.71
  14   4  -4    0.13    1.84
  14  -4  -5    0.16    1.89
  14  -4  -5    0.13    2.75
  14   4  -5    1.18    2.43
  14  -4  -6    1.48    2.91
  14  -4  -6    0.00    3.03
  14   4  -6    2.48    3.84
  14  -4  -7    2.47    2.92
  14  -4  -7    1.65    3.26
  14   4  -7    0.48    3.48
  14  -4  -8    3.98    3.77
  14   4  -8    8.29    4.53
  14  -4  -9    0.65    2.41
  14  -4 -10    4.98    3.70
  14  -4 -11   -0.00    1.86
  14  -4 -12    2.79    3.08
  14  -4 -13    6.09    3.68
  14  -4 -14    9.21    4.68
  14  -4 -15   -0.00    2.30
  14  -4 -16    2.50    3.19
  14  -4 -17    0.99    2.47
  14  -4 -18    1.40    1.98
 -14   5   1    1.45    4.67
  14  -5  -1    4.62    4.56
  14   5  -1   15.67    6.53
 -14   5   2    0.74    3.40
  14  -5  -2    0.09    1.94
  14   5  -2    3.63    3.63
 -14   5   3   -0.00    4.49
  14  -5  -3   -0.00    2.77
  14   5  -3    0.00    2.32
 -14   5   4   -0.00    3.65
  14  -5  -4    2.13    3.96
  14   5  -4    2.00    2.90
 -14   5   5    2.94    4.56
  14  -5  -5    0.00    3.46
  14   5  -5   16.51    6.35
 -14   5   6    2.63    4.63
  14  -5  -6    3.72    3.16
  14   5  -6    5.85    4.44
  14  -5  -7   -0.00    2.23
  14   5  -7   -0.00    2.63
  14  -5  -8    2.21    3.27
  14   5  -8   -0.00    1.73
  14  -5  -9    3.57    3.72
  14  -5 -10    5.31    3.71
  14  -5 -11    5.12    3.74
  14  -5 -12   -0.00    2.37
  14  -5 -13    0.65    2.10
  14  -5 -14    1.13    2.39
  14  -5 -15    3.02    3.14
  14  -5 -16    8.92    4.68
 -14   6   1    2.92    5.10
  14  -6  -1    0.00    2.88
  14   6  -1   -0.00    3.49
 -14   6   2    9.51    6.45
  14  -6  -2    0.27    2.05
  14   6  -2    0.11    2.89
 -14   6   3    0.56    3.41
  14  -6  -3    0.12    2.38
  14   6  -3   11.52    5.50
 -14   6   4    2.09    3.93
  14  -6  -4   -0.00    3.37
  14   6  -4    5.19    3.86
 -14   6   5   -0.00    3.88
  14  -6  -5   -0.00    1.52
  14   6  -5   -0.00    1.99
 -14   6   6    2.24    4.35
  14  -6  -6   -0.00    2.17
  14   6  -6    3.25    3.65
  14  -6  -7    5.63    3.69
  14   6  -7   12.14    5.59
  14  -6  -8   -0.00    2.49
  14   6  -8    5.86    4.17
  14  -6  -9    0.29    2.70
  14  -6 -10    0.28    1.59
  14  -6 -11    5.14    3.98
  14  -6 -12    3.57    3.21
  14  -6 -13    1.81    3.14
  14  -6 -14    0.18    1.93
 -14   7   1    2.64    4.57
  14  -7  -1    0.28    2.90
  14   7  -1    0.00    3.74
 -14   7   2    0.00    4.78
  14  -7  -2    2.87    3.89
  14   7  -2   -0.00    2.79
 -14   7   3   -0.00    4.48
  14  -7  -3    0.45    3.04
  14   7  -3    0.01    3.24
 -14   7   4    0.00    5.73
  14  -7  -4   -0.00    2.95
  14   7  -4    3.38    3.55
 -14   7   5   19.30    8.92
  14  -7  -5    7.23    5.18
  14   7  -5    8.17    5.04
  14  -7  -6    4.72    4.14
  14   7  -6    1.21    3.00
  14  -7  -7   -0.00    1.93
  14   7  -7    1.95    2.69
  14  -7  -8    0.40    2.33
  14   7  -8   -0.00    2.43
  14  -7  -9    4.38    3.73
  14  -7 -10    1.73    3.10
  14  -7 -11    1.20    2.75
 -14   8   1    6.50    5.77
  14  -8  -1    3.15    4.39
  14   8  -1    3.91    4.15
 -14   8   2    1.33    5.64
  14  -8  -2   -0.00    3.39
  14   8  -2    0.43    3.14
 -14   8   3    2.36    4.37
  14  -8  -3    5.78    4.54
  14   8  -3   -0.00    1.90
 -14   8   4    0.00    3.68
  14  -8  -4   -0.00    1.75
  14   8  -4   -0.00    2.36
 -14   8   5    5.68    5.84
  14  -8  -5    0.82    2.87
  14   8  -5    0.33    3.23
  14  -8  -6    3.76    4.06
  14   8  -6    4.28    3.66
  14  -8  -7    4.52    4.10
  14   8  -7   -0.00    2.26
  14  -8  -8   -0.00    3.59
  14   8  -8    1.15    2.85
 -14   9   1    7.92    5.96
  14  -9  -1    4.30    4.89
  14   9  -1   -0.00    2.36
 -14   9   2   -0.00    3.84
  14  -9  -2   -0.00    1.77
  14   9  -2    1.83    2.49
 -14   9   3    0.75    3.67
  14  -9  -3   -0.00    3.60
  14   9  -3   -0.00    1.21
 -14   9   4    0.68    4.21
  14  -9  -4   -0.00    3.47
  14   9  -4    3.78    3.43
 -14   9   5   -0.00    4.63
  14  -9  -5    1.23    2.96
  14   9  -5    1.76    3.08
  14   9  -6    0.00    2.96
  14   9  -7   -0.00    2.33
 -14  10   1    3.23    5.43
  14 -10  -1   -0.00    2.91
 -14  10   2    6.48    7.00
  14  10  -2   -0.00    1.54
 -14  10   3    0.00    4.60
  14  10  -3   -0.00    3.57
 -14  10   4    2.26    5.20
  14  10  -4   -0.00    2.22
  14  10  -5    2.23    3.47
  14  10  -6    1.53    2.63
  14  10  -7    5.79    4.65
 -14  11   3   -0.00    3.63
 -14  11   4   -0.00    3.62
  14  11  -7    2.61    3.54
  13   0  -1   45.14   10.59
  13   0  -2   -0.00    3.07
  13   0  -3    8.71    4.50
  13   0  -4    0.94    2.59
  13   0  -5    2.41    3.20
  13   0  -6   -0.00    1.95
  13   0  -7   21.29    6.91
  13   0  -8    0.18    1.74
  13   0  -9    5.32    3.74
  13  -1  -1    7.15    4.32
  13  -1  -1    5.93    4.34
  13   1  -1    4.50    4.43
  13  -1  -2    4.64    3.77
  13  -1  -2   -0.00    2.33
  13   1  -2   -0.00    2.19
  13  -1  -3    0.60    1.96
  13  -1  -3   -0.00    1.86
  13   1  -3    5.81    4.11
  13  -1  -4   -0.00    3.54
  13  -1  -4    0.74    2.60
  13   1  -4   -0.00    2.36
  13  -1  -5   38.72    9.17
  13  -1  -5   24.23    7.82
  13   1  -5   42.47    9.96
  13  -1  -6   -0.00    1.87
  13  -1  -6    0.35    1.61
  13   1  -6    6.41    3.99
  13  -1  -7    2.04    3.23
  13  -1  -7    8.06    4.43
  13   1  -7    2.65    3.28
  13  -1  -8   -0.00    2.27
  13  -1  -8    0.63    2.23
  13   1  -8    5.46    3.55
  13  -1  -9   20.47    6.67
  13  -1  -9   16.13    6.06
  13   1  -9   27.42    7.93
  13  -1 -10   -0.00    2.12
  13  -1 -11    3.41    3.01
  13  -1 -12   -0.00    3.10
  13  -1 -13   -0.00    1.19
  13  -1 -14    0.02    1.31
  13  -1 -15   18.04    5.73
  13  -1 -16   -0.00    1.36
  13  -1 -17    1.49    2.18
  13  -1 -18    0.62    2.03
  13  -1 -19    6.30    3.25
  13  -1 -20    0.00    1.46
  13  -2  -1   18.92    6.89
  13  -2  -1   17.06    7.06
  13   2  -1   17.55    6.72
  13  -2  -2    0.32    2.49
  13  -2  -2   -0.00    2.70
  13   2  -2    0.00    3.06
  13  -2  -3    6.73    4.71
  13  -2  -3    3.83    3.80
  13   2  -3    1.58    3.27
  13  -2  -4    0.87    2.56
  13  -2  -4    1.50    3.02
  13   2  -4    3.98    3.30
  13  -2  -5   -0.00    1.95
  13  -2  -5   -0.00    2.06
  13   2  -5    1.24    2.85
  13  -2  -6   -0.00    2.98
  13  -2  -6    2.41    2.87
  13   2  -6   -0.00    2.27
  13  -2  -7   13.10    5.99
  13  -2  -7   11.78    5.43
  13   2  -7   20.07    6.57
  13  -2  -8    4.61    3.49
  13  -2  -8    1.41    2.40
  13   2  -8    5.76    3.61
  13  -2  -9    5.47    3.71
  13  -2  -9   -0.00    2.04
  13   2  -9    0.88    2.60
  13  -2 -10   -0.00    1.79
  13  -2 -11   16.85    5.90
  13  -2 -12    1.98    2.84
  13  -2 -13    4.07    3.28
  13  -2 -14    1.01    2.20
  13  -2 -15   -0.00    1.70
  13  -2 -16    2.02    2.67
  13  -2 -17    2.65    2.59
  13  -2 -18   -0.00    2.65
  13  -2 -19    2.05    2.59
  13  -2 -20    1.52    2.32
  13  -2 -21    5.61    3.22
  13  -2 -22   -0.00    1.49
  13  -2 -23    9.16    3.81
  13  -2 -24   -0.00    1.00
  13  -2 -25    1.47    1.70
  13  -2 -26   -0.00    1.08
  13  -3  -1   -0.00    2.93
  13  -3  -1   -0.00    2.84
  13   3  -1    1.56    2.67
  13  -3  -2    0.70    2.26
  13  -3  -2   -0.00    1.99
  13   3  -2    2.60    2.87
  13  -3  -3    3.07    3.28
  13  -3  -3   12.77    5.38
  13   3  -3    0.00    2.48
  13  -3  -4    2.08    3.18
  13  -3  -4    1.11    3.29
  13   3  -4    5.29    3.53
  13  -3  -5    5.62    4.04
  13  -3  -5   16.31    6.54
  13   3  -5   11.10    5.07
  13  -3  -6    0.37    2.57
  13  -3  -6    2.10    3.26
  13   3  -6    3.24    3.17
  13  -3  -7    2.80    3.00
  13  -3  -7   -0.00    2.36
  13   3  -7   -0.00    0.71
  13  -3  -8    8.63    4.28
  13  -3  -8    0.58    1.88
  13   3  -8    1.18    2.38
  13  -3  -9   11.84    5.47
  13  -3  -9    8.59    4.62
  13   3  -9   12.86    5.21
  13  -3 -10    8.67    4.19
  13  -3 -11    7.23    4.15
  13  -3 -12   -0.00    2.24
  13  -3 -13    3.41    2.45
  13  -3 -14    1.15    1.98
  13  -3 -15   14.97    5.69
  13  -3 -16    2.27    2.56
  13  -3 -17    2.02    2.07
  13  -3 -18   -0.00    1.89
  13  -3 -19    6.52    3.53
  13  -3 -20    0.99    1.87
  13  -3 -21    1.18    2.21
  13  -3 -22   -0.00    2.09
  13  -3 -23    0.82    1.78
  13  -3 -24   -0.00    1.69
  13  -3 -25    2.33    2.15
  13  -3 -26    2.06    1.93
 -13   4   1   -0.00    2.71
  13  -4  -1    2.99    3.86
  13   4  -1    4.31    3.31
 -13   4   2    6.62    6.32
  13  -4  -2    0.00    2.70
  13   4  -2    5.99    4.03
 -13   4   3    0.47    3.36
  13  -4  -3    2.62    3.39
  13   4  -3    0.88    2.77
 -13   4   4    1.61    4.24
  13  -4  -4   -0.00    2.66
  13   4  -4    0.61    1.97
 -13   4   5    0.00    3.78
  13  -4  -5   -0.00    1.67
  13   4  -5    3.97    3.30
 -13   4   6   11.19    6.83
  13  -4  -6   -0.00    2.87
  13   4  -6    7.47    4.49
 -13   4   7    9.02    6.20
  13  -4  -7   11.29    5.35
  13   4  -7   13.32    5.41
 -13   4   8    0.78    3.61
  13  -4  -8    7.15    4.12
  13   4  -8    2.04    3.07
  13  -4  -9    0.00    2.54
  13  -4  -9   -0.00    1.83
  13   4  -9   -0.00    2.26
  13  -4 -10   -0.00    0.89
  13  -4 -11    5.33    3.58
  13  -4 -12    5.80    3.98
  13  -4 -13    3.57    3.01
  13  -4 -14   -0.00    1.90
  13  -4 -15   -0.00    2.31
  13  -4 -16    0.87    2.45
  13  -4 -17    2.36    2.48
  13  -4 -18    0.87    2.45
  13  -4 -19    2.77    2.96
  13  -4 -20   -0.00    2.18
  13  -4 -21    7.79    3.74
  13  -4 -22    5.76    3.49
  13  -4 -23    3.40    2.88
  13  -4 -24    0.00    1.65
 -13   5   1    2.04    5.20
  13  -5  -1    0.79    2.16
  13   5  -1   -0.00    2.51
 -13   5   2    1.44    4.09
  13  -5  -2    7.18    4.52
  13   5  -2    8.23    4.30
 -13   5   3    6.21    5.79
  13  -5  -3    6.64    4.27
  13   5  -3    4.97    4.35
 -13   5   4    1.50    4.73
  13  -5  -4    0.83    2.84
  13   5  -4    2.79    3.39
 -13   5   5    8.71    6.79
  13  -5  -5    8.03    4.34
  13   5  -5   -0.00    2.51
 -13   5   6    2.79    3.68
  13  -5  -6   -0.00    2.67
  13   5  -6   -0.00    2.59
 -13   5   7   -0.00    2.97
  13  -5  -7   -0.00    2.42
  13   5  -7    1.54    2.97
 -13   5   8    0.00    3.42
  13  -5  -8   -0.00    1.90
  13   5  -8    1.36    2.79
  13  -5  -9    8.76    4.47
  13   5  -9    9.29    4.65
  13  -5 -10    7.86    4.31
  13  -5 -11    5.43    3.99
  13  -5 -12    5.40    3.54
  13  -5 -13   -0.00    1.91
  13  -5 -14    2.42    2.59
  13  -5 -15    4.20    3.27
  13  -5 -16   -0.00    1.58
  13  -5 -17   -0.00    1.24
  13  -5 -18   -0.00    2.00
  13  -5 -19    4.05    2.91
  13  -5 -20    1.47    2.49
  13  -5 -21    0.43    2.06
  13  -5 -22   -0.00    1.75
  13  -5 -23   -0.00    1.80
 -13   6   1    3.88    4.79
  13  -6  -1   -0.00    1.72
  13   6  -1    3.89    3.52
 -13   6   2    4.46    4.97
  13  -6  -2    1.69    3.52
  13   6  -2    1.12    2.99
 -13   6   3   -0.00    3.78
  13  -6  -3    0.05    2.06
  13   6  -3    1.62    2.85
 -13   6   4    6.92    5.35
  13  -6  -4    1.95    2.99
  13   6  -4    3.63    3.53
 -13   6   5    2.11    4.51
  13  -6  -5   -0.00    3.14
  13   6  -5    2.76    3.00
 -13   6   6    3.38    4.90
  13  -6  -6    4.21    3.28
  13   6  -6    4.14    3.87
 -13   6   7    5.82    5.34
  13  -6  -7   10.85    5.26
  13   6  -7    2.95    2.95
  13  -6  -8    2.35    3.36
  13   6  -8    7.03    4.54
  13  -6  -9    1.54    3.31
  13   6  -9   -0.00    1.66
  13  -6 -10    0.89    2.64
  13  -6 -11    0.00    2.81
  13  -6 -12    3.64    3.19
  13  -6 -13    6.81    3.94
  13  -6 -14    0.78    2.11
  13  -6 -15    1.42    2.15
  13  -6 -16    5.35    3.78
  13  -6 -17    3.03    2.78
  13  -6 -18    0.60    2.10
  13  -6 -19    1.26    2.06
  13  -6 -20    0.75    1.90
 -13   7   1   -0.00    3.75
  13  -7  -1    2.44    4.11
  13   7  -1    2.26    3.82
 -13   7   2   -0.00    3.34
  13  -7  -2   -0.00    3.01
  13   7  -2   -0.00    2.74
 -13   7   3   -0.00    4.37
  13  -7  -3    2.59    3.54
  13   7  -3    0.15    2.61
 -13   7   4   10.24    6.82
  13  -7  -4    3.81    4.43
  13   7  -4   19.84    7.28
 -13   7   5   -0.00    2.95
  13  -7  -5    8.48    5.02
  13   7  -5    5.67    4.54
 -13   7   6   -5.06    5.86
  13  -7  -6    0.05    2.57
  13   7  -6    0.00    3.00
 -13   7   7    0.12    4.06
  13  -7  -7   -0.00    1.99
  13   7  -7    0.65    3.14
  13  -7  -8    3.17    3.55
  13   7  -8    4.78    4.41
  13  -7  -9    0.18    2.11
  13   7  -9    4.15    3.22
  13  -7 -10    8.18    4.98
  13  -7 -11   -0.00    2.47
  13  -7 -12   -0.00    2.85
  13  -7 -13   -0.00    2.16
  13  -7 -14    1.65    2.62
  13  -7 -15    0.00    2.87
  13  -7 -16   -0.00    2.23
  13  -7 -17   -0.00    1.95
  13  -7 -18    0.81    2.09
 -13   8   1   -0.00    3.19
  13  -8  -1    2.23    3.20
  13   8  -1    1.42    3.28
 -13   8   2    0.19    4.01
  13  -8  -2    8.42    5.38
  13   8  -2    0.00    2.98
 -13   8   3    0.00    3.82
  13  -8  -3    3.10    4.14
  13   8  -3    1.27    2.25
 -13   8   4    0.90    4.65
  13  -8  -4   11.00    5.53
  13   8  -4    4.36    4.24
 -13   8   5    3.99    6.34
  13  -8  -5    1.57    3.43
  13   8  -5    0.00    2.87
 -13   8   6    6.44    6.61
  13  -8  -6    0.00    3.18
  13   8  -6    4.30    3.46
 -13   8   7    2.11    3.82
  13  -8  -7   -0.00    2.63
  13   8  -7    1.56    3.62
  13  -8  -8    0.00    2.61
  13   8  -8   14.27    6.13
  13  -8  -9    3.42    3.58
  13   8  -9    6.19    4.10
  13  -8 -10    0.86    3.22
  13  -8 -11   -0.00    2.06
  13  -8 -12    1.45    3.13
  13  -8 -13    0.00    3.66
  13  -8 -14    3.64    3.39
  13  -8 -15    3.90    3.22
 -13   9   1    1.97    5.15
  13  -9  -1    0.24    2.42
  13   9  -1   -0.00    2.18
 -13   9   2    1.05    4.29
  13  -9  -2    0.68    3.44
  13   9  -2    1.77    3.02
 -13   9   3   -0.00    4.21
  13  -9  -3   -0.00    3.71
  13   9  -3    4.05    4.25
 -13   9   4    4.24    4.92
  13  -9  -4    1.48    2.95
  13   9  -4   11.38    5.74
 -13   9   5    0.92    4.71
  13  -9  -5    3.42    3.79
  13   9  -5   -0.00    1.95
 -13   9   6   -0.00    4.85
  13  -9  -6    3.04    4.54
  13   9  -6    3.68    3.84
  13  -9  -7   -0.00    3.07
  13   9  -7    4.44    3.89
  13  -9  -8   -0.00    2.51
  13   9  -8    2.13    3.18
  13  -9  -9   -0.00    1.46
  13   9  -9    1.64    2.71
  13  -9 -10    8.56    5.25
  13  -9 -11   -0.00    2.92
  13  -9 -12   -0.00    2.51
 -13  10   1   -0.00    2.42
  13 -10  -1   -0.00    2.96
  13  10  -1    3.93    3.71
 -13  10   2    2.12    5.57
  13 -10  -2    4.14    4.27
  13  10  -2   -2.72    3.66
 -13  10   3    3.78    4.08
  13 -10  -3   -0.00    3.26
  13  10  -3   -0.00    2.64
 -13  10   4    1.86    3.14
  13 -10  -4   -0.00    4.37
  13  10  -4    4.10    3.91
 -13  10   5    1.23    3.34
  13 -10  -5   -0.00    3.46
  13  10  -5   -0.00    2.97
 -13  10   6    4.56    4.61
  13 -10  -6    4.59    4.66
  13  10  -6    0.54    3.23
  13 -10  -7    2.54    2.73
  13  10  -7    0.36    2.66
  13 -10  -8    7.59    5.63
  13  10  -8   14.51    6.76
  13 -10  -9   -0.00    2.57
  13  10  -9   -0.00    2.68
 -13  11   1    0.00    3.73
  13 -11  -1   -0.00    1.61
  13  11  -1   -0.00    3.48
 -13  11   2    2.47    4.53
  13 -11  -2   -0.00    3.30
  13  11  -2    0.74    2.41
 -13  11   3   -0.00    4.30
  13 -11  -3    2.36    3.28
  13  11  -3   -2.93    4.02
 -13  11   4   -0.00    3.92
  13 -11  -4    3.66    3.61
  13  11  -4    2.03    3.36
 -13  11   5    2.64    4.77
  13 -11  -5    4.23    4.04
  13  11  -5   -0.00    1.76
  13  11  -6    3.41    3.94
  13  11  -7   -0.00    2.28
  13  11  -8    1.86    3.54
  13  11  -9    0.04    2.64
 -13  12   1   -0.00    4.56
 -13  12   2    5.92    5.79
 -13  12   3    6.15    5.66
 -13  12   4   -0.00    3.44
 -13  12   5    0.33    3.19
  13  12  -5    5.83    4.50
  13  12  -6    0.12    3.11
  13  12  -7    1.81    3.96
  13  12  -8    1.49    3.13
  13  12  -9   -0.00    2.21
  12   0  -1   -0.00    2.83
  12   0  -1   -0.00    2.88
  12   0  -2   16.25    5.98
  12   0  -2   17.39    6.70
  12   0  -3   -0.00    2.29
  12   0  -3   -1.71    2.81
  12   0  -4    4.08    3.33
  12   0  -4    6.43    3.87
  12   0  -5   -0.00    2.60
  12   0  -5   -0.00    1.46
  12   0  -6   45.48    9.78
  12   0  -6   30.28    8.41
  12   0  -7   -0.00    2.01
  12   0  -7    0.45    2.32
  12   0  -8    0.57    2.03
  12   0  -8    3.19    3.29
  12   0  -9    0.60    2.07
  12   0  -9    0.65    1.74
  12   0 -10   48.03    9.80
  12   0 -10   36.34    8.76
  12   0 -11   -0.00    1.48
  12   0 -12   19.22    5.80
  12   0 -13    0.50    1.47
  12   0 -14    1.75    2.05
  12  -1  -1    1.14    2.10
  12  -1  -1    0.00    2.50
  12   1  -1    2.23    2.60
  12  -1  -2   24.99    7.50
  12  -1  -2   25.91    7.75
  12   1  -2   11.35    5.37
  12  -1  -3   -0.00    2.12
  12  -1  -3    1.69    2.48
  12   1  -3   -0.00    2.15
  12  -1  -4   39.73    9.16
  12  -1  -4   26.01    8.12
  12   1  -4   50.97   10.54
  12  -1  -5    0.34    2.42
  12  -1  -5    0.32    2.10
  12   1  -5   -0.00    1.89
  12  -1  -6   -0.00    2.42
  12  -1  -6    0.04    2.12
  12   1  -6    1.04    2.45
  12  -1  -7   -0.00    1.86
  12  -1  -7    2.99    3.01
  12   1  -7    0.00    1.76
  12  -1  -8   38.29    9.05
  12  -1  -8   27.34    8.04
  12   1  -8   56.71   10.72
  12  -1  -9   -0.00    2.06
  12  -1  -9    4.90    3.06
  12   1  -9    0.00    2.38
  12  -1 -10    9.97    4.89
  12  -1 -10    4.24    2.98
  12   1 -10   14.99    5.56
  12  -1 -11    0.75    1.42
  12  -1 -12    5.67    3.37
  12  -1 -13   -0.00    2.66
  12  -1 -14   25.74    7.18
  12  -1 -15    0.45    1.68
  12  -1 -16   -0.00    1.92
  12  -1 -17    0.08    1.44
  12  -1 -18    8.18    3.64
  12  -1 -19   -0.00    1.28
  12  -1 -20    7.33    3.39
  12  -1 -21    0.56    1.63
  12  -1 -22    1.32    1.74
  12  -1 -23    0.09    1.70
  12  -2  -1    5.76    3.67
  12  -2  -1    3.52    3.37
  12   2  -1   11.51    5.05
  12  -2  -2    9.48    5.16
  12  -2  -2   34.06    8.68
  12   2  -2   13.46    5.55
  12  -2  -3    1.40    2.76
  12  -2  -3    2.76    3.06
  12   2  -3    4.61    3.48
  12  -2  -4    7.81    4.23
  12  -2  -4    0.88    2.59
  12   2  -4   15.26    5.95
  12  -2  -5    4.89    3.46
  12  -2  -5    1.49    2.67
  12   2  -5    4.14    3.23
  12  -2  -6   47.89    9.83
  12  -2  -6   34.25    8.94
  12   2  -6   29.78    8.36
  12  -2  -7   10.87    4.69
  12  -2  -7    3.90    3.81
  12   2  -7   14.57    5.74
  12  -2  -8    4.57    3.25
  12  -2  -8   -0.00    0.87
  12   2  -8    4.68    3.66
  12  -2  -9    1.14    2.24
  12  -2  -9    2.14    2.60
  12   2  -9   -0.00    1.91
  12  -2 -10   13.93    5.43
  12  -2 -10   24.17    6.85
  12   2 -10   18.35    6.02
  12  -2 -11    3.57    3.46
  12   2 -11    3.40    2.76
  12  -2 -12   14.43    5.19
  12  -2 -13   -0.00    2.41
  12  -2 -14    2.05    2.45
  12  -2 -15    1.19    1.94
  12  -2 -16    8.00    3.97
  12  -2 -17    0.25    1.56
  12  -2 -18    3.52    2.82
  12  -2 -19    2.52    2.48
  12  -2 -20    0.00    1.58
  12  -2 -21   -0.00    1.50
  12  -2 -22    6.91    3.30
  12  -2 -23   -0.00    1.63
  12  -2 -24    0.30    1.53
  12  -2 -25    2.08    2.23
  12  -2 -26   14.35    4.37
  12  -2 -27   -0.00    1.01
  12  -2 -28   -1.34    1.72
 -12   3   1   -0.00    4.85
  12  -3  -1    1.74    2.43
  12   3  -1   -0.00    2.45
 -12   3   2   10.88    7.40
  12  -3  -2   17.17    6.50
  12   3  -2   19.61    6.40
 -12   3   3    9.58    6.36
  12  -3  -3   13.50    5.67
  12   3  -3   10.81    5.04
 -12   3   4   12.83    6.58
  12  -3  -4   20.17    6.99
  12   3  -4   15.00    6.05
 -12   3   5    9.31    5.96
  12  -3  -5    8.83    4.51
  12  -3  -5    1.04    2.38
  12   3  -5    9.81    4.86
 -12   3   6   -0.00    3.12
  12  -3  -6    3.13    2.71
  12  -3  -6    0.03    1.87
 -12   3   7    0.18    2.03
  12  -3  -7    1.81    2.82
  12  -3  -7    3.35    3.87
  12   3  -7    1.79    2.86
  12  -3  -8   22.22    6.75
  12  -3  -8   10.70    4.94
  12   3  -8   20.98    6.69
  12  -3  -9   16.42    5.83
  12  -3  -9    5.42    3.61
  12   3  -9    9.00    4.68
  12  -3 -10   20.76    6.54
  12  -3 -10   14.78    5.42
  12   3 -10   26.70    7.33
  12  -3 -11   -0.00    2.30
  12   3 -11    1.24    2.34
  12  -3 -12    3.11    3.01
  12  -3 -13   -0.00    1.92
  12  -3 -14   15.24    5.47
  12  -3 -15    4.24    3.32
  12  -3 -16    3.74    3.00
  12  -3 -17    0.30    1.88
  12  -3 -18    4.88    3.09
  12  -3 -19    3.64    2.90
  12  -3 -20    1.74    2.44
  12  -3 -21   -0.00    1.38
  12  -3 -22    0.25    1.74
  12  -3 -23    2.70    2.47
  12  -3 -24   10.12    4.07
  12  -3 -25    1.01    1.74
  12  -3 -26    0.00    1.59
  12  -3 -27    0.70    1.89
  12  -3 -28    0.13    1.64
  12  -3 -29   -0.00    1.56
  12  -3 -30    1.94    1.76
  12  -3 -31   -0.00    1.22
  12  -3 -32   -0.00    1.31
 -12   4   1    4.95    5.40
  12  -4  -1    7.62    4.94
  12   4  -1    4.67    3.90
 -12   4   2    3.21    5.33
  12  -4  -2    7.59    4.63
  12   4  -2   10.79    5.10
 -12   4   3   -0.00    3.47
  12  -4  -3    0.53    2.51
  12   4  -3    2.79    3.35
 -12   4   4    0.75    3.85
  12  -4  -4    4.61    3.81
  12   4  -4    3.52    3.08
 -12   4   5    5.30    4.75
  12  -4  -5    3.76    3.66
  12   4  -5    1.08    2.49
 -12   4   6   14.85    7.88
  12  -4  -6   10.60    5.30
  12   4  -6   14.66    5.61
 -12   4   7   28.82    9.80
  12  -4  -7    5.20    4.06
  12   4  -7   27.69    7.58
 -12   4   8   -0.00    3.82
  12  -4  -8    1.48    2.79
  12   4  -8    0.38    2.15
 -12   4   9   12.25    6.61
  12  -4  -9   10.03    4.66
  12   4  -9    3.90    3.29
  12  -4 -10   10.38    4.57
  12   4 -10   14.28    5.53
  12  -4 -11    3.71    2.80
  12   4 -11    7.17    4.21
  12  -4 -12   10.79    4.97
  12  -4 -13   -0.00    1.80
  12  -4 -14    0.58    0.98
  12  -4 -15    6.93    4.04
  12  -4 -16    6.38    3.99
  12  -4 -17   10.71    4.32
  12  -4 -18    6.41    3.40
  12  -4 -19    0.27    1.75
  12  -4 -20    7.46    3.46
  12  -4 -21    6.92    3.58
  12  -4 -22    4.84    2.98
  12  -4 -23   -0.00    1.65
  12  -4 -24    0.85    1.34
  12  -4 -25    0.06    1.31
  12  -4 -26    4.17    2.68
  12  -4 -27   -0.00    1.50
  12  -4 -28    0.68    1.32
  12  -4 -29    0.00    1.22
  12  -4 -30   -0.00    1.26
 -12   5   1   -0.00    2.98
  12  -5  -1   -0.00    2.25
  12   5  -1   -0.00    2.54
 -12   5   2   17.25    8.47
  12  -5  -2    1.56    3.09
  12   5  -2    2.68    3.11
 -12   5   3    3.09    4.42
  12  -5  -3    6.41    4.23
  12   5  -3   11.63    5.19
 -12   5   4    8.31    6.00
  12  -5  -4    7.98    4.58
  12   5  -4   11.19    5.32
 -12   5   5    3.08    4.75
  12  -5  -5    2.07    3.14
  12   5  -5   -0.00    1.99
 -12   5   6   -0.00    2.66
  12  -5  -6    0.16    2.13
  12   5  -6    1.08    2.58
 -12   5   7    6.48    5.46
  12  -5  -7    1.30    3.38
  12   5  -7   10.77    5.05
 -12   5   8    0.84    3.16
  12  -5  -8    8.93    4.86
  12   5  -8   20.71    6.52
 -12   5   9   10.01    5.90
  12  -5  -9   16.84    6.39
  12   5  -9   21.78    6.85
  12  -5 -10    5.04    3.63
  12   5 -10   10.27    5.07
  12  -5 -11    1.02    2.53
  12   5 -11   -0.93    2.48
  12  -5 -12   -0.00    1.26
  12  -5 -13   14.70    5.53
  12  -5 -14    2.61    3.29
  12  -5 -15   -0.00    2.70
  12  -5 -16    0.48    2.14
  12  -5 -17    1.29    1.92
  12  -5 -18    2.81    2.61
  12  -5 -19    1.00    2.18
  12  -5 -20    3.48    2.81
  12  -5 -21    1.21    2.14
  12  -5 -22   -0.00    1.84
  12  -5 -23    2.89    2.55
  12  -5 -24    4.44    2.85
  12  -5 -25    2.80    2.48
  12  -5 -26    0.53    1.51
  12  -5 -27    2.62    2.23
  12  -5 -28   -0.00    1.70
 -12   6   1    9.59    7.05
  12  -6  -1    8.84    5.06
  12   6  -1   18.23    6.98
 -12   6   2   32.30   10.82
  12  -6  -2    5.71    4.05
  12   6  -2   15.91    6.11
 -12   6   3    1.45    4.21
  12  -6  -3    1.08    1.86
  12   6  -3    2.35    3.68
 -12   6   4   -0.00    3.23
  12  -6  -4    0.40    3.57
  12   6  -4   -0.00    2.58
 -12   6   5    8.01    6.58
  12  -6  -5   25.65    7.68
  12   6  -5    8.62    5.21
 -12   6   6   12.69    7.82
  12  -6  -6   14.38    6.07
  12   6  -6   25.43    7.58
 -12   6   7   18.72    8.81
  12  -6  -7   -0.00    2.04
  12   6  -7    5.96    4.04
 -12   6   8    5.78    5.09
  12  -6  -8    0.87    2.47
  12   6  -8    3.65    3.10
 -12   6   9    2.40    3.97
  12  -6  -9   -0.00    2.17
  12   6  -9    0.95    2.49
  12  -6 -10    7.94    4.64
  12   6 -10    0.34    2.55
  12  -6 -11   11.71    5.55
  12   6 -11   17.33    6.40
  12  -6 -12    6.66    4.13
  12  -6 -13   -0.00    1.02
  12  -6 -14    1.37    2.97
  12  -6 -15    4.72    3.19
  12  -6 -16    6.10    4.01
  12  -6 -17   -0.00    2.23
  12  -6 -18    9.89    4.34
  12  -6 -19   -0.00    2.17
  12  -6 -20    3.02    2.69
  12  -6 -21    1.38    2.19
  12  -6 -22   -0.00    1.59
  12  -6 -23    2.45    2.23
  12  -6 -24   -0.00    1.72
  12  -6 -25    0.00    1.92
  12  -6 -26    0.41    1.70
 -12   7   1    2.76    3.54
  12   7  -1    0.00    2.76
 -12   7   2   20.05    8.66
  12  -7  -2    4.80    4.22
  12   7  -2    5.71    4.00
 -12   7   3   18.79    8.87
  12  -7  -3    2.90    3.27
  12   7  -3   15.40    6.35
 -12   7   4    2.90    4.35
  12  -7  -4   -0.00    3.04
  12   7  -4    1.31    2.51
 -12   7   5    3.08    5.08
  12  -7  -5    3.71    3.28
  12   7  -5    5.41    4.11
 -12   7   6    0.03    3.09
  12  -7  -6    1.86    3.14
  12   7  -6    0.67    2.42
 -12   7   7    4.59    4.11
  12  -7  -7    3.83    3.89
  12   7  -7    4.87    3.89
 -12   7   8    4.66    5.19
  12  -7  -8    1.68    2.33
  12   7  -8    1.59    2.27
 -12   7   9   17.70    8.70
  12  -7  -9   23.48    7.66
  12   7  -9   31.45    8.53
  12  -7 -10   -0.00    2.99
  12   7 -10    3.57    3.25
  12  -7 -11   -0.00    1.53
  12   7 -11   -0.00    2.27
  12  -7 -12   -0.00    2.09
  12  -7 -13    2.01    2.79
  12  -7 -14    5.74    3.80
  12  -7 -15    6.42    3.71
  12  -7 -16    0.10    1.40
  12  -7 -17    1.95    3.40
  12  -7 -18    2.24    2.86
  12  -7 -19    7.46    4.06
  12  -7 -20   -0.00    2.09
  12  -7 -21    0.03    1.52
  12  -7 -22    0.63    1.25
  12  -7 -23    1.76    2.49
 -12   8   1    3.83    4.51
  12  -8  -1   12.71    6.50
  12   8  -1    8.83    5.40
 -12   8   2    0.98    4.10
  12  -8  -2   -0.00    2.51
  12   8  -2   -0.00    2.93
 -12   8   3    3.52    4.58
  12  -8  -3    2.01    3.09
  12   8  -3    4.69    4.20
 -12   8   4   -0.00    4.10
  12  -8  -4    1.18    2.25
  12   8  -4    0.66    2.26
 -12   8   5   18.58    8.28
  12  -8  -5    8.55    5.18
  12   8  -5   17.48    6.69
 -12   8   6    4.78    5.55
  12  -8  -6    1.80    2.59
  12   8  -6    3.02    3.27
 -12   8   7   21.70    8.91
  12  -8  -7    7.50    5.55
  12   8  -7   10.32    5.08
 -12   8   8    0.33    3.69
  12  -8  -8    1.97    2.33
  12   8  -8   -0.00    1.64
  12  -8  -9   -0.00    3.46
  12   8  -9    1.51    2.84
  12  -8 -10    0.90    2.26
  12   8 -10   -0.00    2.06
  12  -8 -11    4.96    4.12
  12   8 -11    2.26    3.37
  12  -8 -12    0.12    2.55
  12  -8 -13    9.70    4.98
  12  -8 -14   -0.00    3.14
  12  -8 -15    8.00    4.23
  12  -8 -16   -0.00    3.23
  12  -8 -17    4.73    3.84
  12  -8 -18    0.32    1.78
  12  -8 -19    1.24    1.73
  12  -8 -20    1.97    2.52
  12  -8 -21    2.91    3.39
 -12   9   1    6.40    5.46
  12  -9  -1   -0.00    3.23
  12   9  -1   -0.00    2.97
 -12   9   2    1.69    4.38
  12  -9  -2    2.34    4.13
  12   9  -2   -3.19    3.92
 -12   9   3   11.14    6.91
  12  -9  -3   13.87    6.82
  12   9  -3   10.84    5.55
 -12   9   4   -0.00    3.83
  12  -9  -4    0.18    2.91
  12   9  -4   -0.00    2.04
 -12   9   5    4.57    5.22
  12  -9  -5    6.67    5.04
  12   9  -5    3.09    3.97
 -12   9   6    1.39    5.03
  12  -9  -6    3.42    3.68
  12   9  -6    0.53    2.86
 -12   9   7    2.47    3.54
  12  -9  -7   14.15    5.95
  12   9  -7    2.51    3.18
 -12   9   8    1.29    3.79
  12  -9  -8   -0.00    3.30
  12   9  -8    2.82    3.42
  12  -9  -9    4.69    3.88
  12   9  -9    8.11    5.40
  12  -9 -10   -0.00    2.38
  12   9 -10   -0.00    2.84
  12  -9 -11    2.67    2.79
  12   9 -11    2.94    3.49
  12  -9 -12    1.10    2.80
  12  -9 -13    5.20    4.59
  12  -9 -14   -0.00    2.33
  12  -9 -15    0.00    2.48
  12  -9 -16   -0.00    2.73
  12  -9 -17   -0.00    2.54
  12  -9 -18    0.00    3.23
 -12  10   1   -0.00    3.00
  12 -10  -1    2.34    3.57
  12  10  -1   13.70    6.19
 -12  10   2   -0.00    3.43
  12 -10  -2    5.61    4.95
  12  10  -2    0.00    2.72
 -12  10   3    1.04    4.67
  12 -10  -3    0.54    3.33
  12  10  -3    0.13    2.69
 -12  10   4   -0.00    3.40
  12 -10  -4    0.50    2.91
  12  10  -4   -0.00    2.42
 -12  10   5   15.47    8.36
  12 -10  -5    3.39    3.69
  12  10  -5    7.07    5.03
 -12  10   6    3.57    4.21
  12 -10  -6    0.36    2.18
  12  10  -6    0.01    2.27
 -12  10   7   16.52    8.23
  12 -10  -7    2.78    4.12
  12  10  -7    5.59    4.90
 -12  10   8   -0.00    4.24
  12 -10  -8   -0.00    2.72
  12  10  -8    0.54    2.15
  12 -10  -9    5.12    4.43
  12  10  -9    9.31    5.11
  12 -10 -10    1.20    2.97
  12  10 -10   -0.00    2.55
  12 -10 -11    1.22    3.36
  12  10 -11    5.50    4.24
  12 -10 -12   -0.00    1.90
  12 -10 -13    1.71    3.51
  12 -10 -14    0.71    3.15
  12 -10 -15    2.43    3.34
 -12  11   1   -0.00    3.15
  12 -11  -1   -0.00    2.75
  12  11  -1    3.21    3.78
 -12  11   2    2.63    4.18
  12 -11  -2    1.85    3.38
  12  11  -2    6.38    4.30
 -12  11   3   -0.00    4.09
  12 -11  -3    0.74    3.68
  12  11  -3    1.89    3.73
 -12  11   4   -0.00    2.32
  12 -11  -4    1.97    3.59
  12  11  -4   -0.00    2.64
 -12  11   5    1.74    3.54
  12 -11  -5    1.39    3.83
  12  11  -5    2.59    4.10
 -12  11   6    5.12    5.92
  12 -11  -6   -0.00    2.45
  12  11  -6    3.32    3.92
 -12  11   7   -0.00    4.63
  12 -11  -7    0.41    2.24
  12  11  -7    6.67    4.89
  12 -11  -8   -0.00    2.95
  12  11  -8    3.71    3.62
  12 -11  -9    3.92    3.68
  12  11  -9    6.53    4.47
  12 -11 -10   -0.00    2.44
  12  11 -10    0.70    2.75
  12 -11 -11   -0.00    2.38
  12  11 -11    4.38    4.18
 -12  12   1    4.13    6.70
  12 -12  -1    0.66    2.73
  12  12  -1    1.04    2.95
 -12  12   2   -0.00    3.84
  12 -12  -2   -0.00    1.94
  12  12  -2   -0.00    3.27
 -12  12   3   -0.00    3.32
  12 -12  -3    3.89    4.12
  12  12  -3    0.23    2.33
 -12  12   4    4.05    5.49
  12 -12  -4    4.02    4.61
  12  12  -4    1.44    3.29
 -12  12   5    1.43    3.12
  12 -12  -5   -0.00    2.05
  12  12  -5    9.55    5.88
 -12  12   6   -0.00    4.03
  12 -12  -6   -0.00    2.61
  12  12  -6    0.00    2.95
 -12  12   7    0.78    2.31
  12 -12  -7    0.60    2.92
  12  12  -7   -0.00    2.92
  12  12  -8    1.32    2.53
  12  12  -9   -0.00    3.05
  12  12 -10   -0.00    2.77
 -12  13   1    2.58    4.30
  12 -13  -1   -0.00    3.34
 -12  13   2    4.26    5.14
  12 -13  -2   -0.00    3.18
 -12  13   3   11.08    8.28
  12 -13  -3   -0.00    1.57
 -12  13   4   -0.00    5.28
  12  13  -4   -0.00    3.29
 -12  13   5    5.76    5.64
  12  13  -5   -0.00    2.54
 -12  13   6    0.00    4.24
  12  13  -6    0.34    2.58
  12  13  -7   -0.00    3.12
  12  13  -8    0.22    3.11
  12  13  -9    5.81    4.81
  12  13 -10   -0.00    2.67
 -12  14   6   -0.00    3.27
  11   0  -1   96.42   15.05
  11   0  -1   73.70   14.19
  11   0  -2   -0.00    2.51
  11   0  -2    0.16    1.56
  11   0  -3   21.59    6.65
  11   0  -3   20.92    6.45
  11   0  -4    0.38    2.22
  11   0  -4    0.80    2.25
  11   0  -5   96.53   14.86
  11   0  -5   75.53   14.05
  11   0  -6   -0.00    1.23
  11   0  -7   -0.00    1.92
  11   0  -8    1.67    2.44
  11   0  -9   39.10    8.63
  11   0 -10    0.75    1.67
  11   0 -10    0.06    1.47
  11   0 -11   40.28    8.69
  11   0 -11   39.41    8.63
  11   0 -12    1.16    1.92
  11   0 -12    0.98    2.05
  11   0 -13    9.04    4.16
  11   0 -14    1.17    2.11
  11   0 -15   15.80    4.98
  11   0 -16    1.59    2.27
  11   0 -17    5.61    2.95
  11  -1  -1   77.91   13.41
  11  -1  -1   68.73   13.41
  11   1  -1   79.54   13.78
  11  -1  -2    0.04    2.36
  11  -1  -2    5.77    3.86
  11   1  -2   -0.00    1.59
  11  -1  -3   31.14    8.21
  11  -1  -3   30.18    8.41
  11   1  -3   49.88    9.93
  11  -1  -4    1.28    2.36
  11  -1  -4    2.39    2.82
  11   1  -4   -0.00    2.54
  11  -1  -5    1.33    2.30
  11  -1  -5    8.42    4.86
  11   1  -5    4.22    3.38
  11  -1  -6    1.46    2.76
  11  -1  -7   43.43    9.62
  11  -1  -8   -0.00    2.52
  11  -1  -9   25.65    7.02
  11  -1 -10    0.85    1.89
  11  -1 -10   -0.00    1.89
  11  -1 -11   11.74    4.64
  11   1 -11   16.84    5.60
  11  -1 -12    6.53    3.41
  11  -1 -12    1.47    2.21
  11   1 -12    6.64    3.76
  11  -1 -13   30.72    7.36
  11  -1 -14    0.18    1.35
  11  -1 -15    0.85    1.76
  11  -1 -16   -0.00    1.60
  11  -1 -17    6.89    3.61
  11  -1 -18    1.37    1.91
  11  -1 -19    2.53    2.28
  11  -1 -20   -0.00    1.49
  11  -1 -21    0.83    1.66
  11  -1 -22   -0.00    0.86
  11  -1 -23   20.29    5.10
  11  -1 -24   -0.00    1.33
 -11   2   1   14.73    7.36
  11  -2  -1    9.18    4.82
  11  -2  -1   25.77    7.42
  11   2  -1   12.60    5.20
  11  -2  -2    0.17    2.41
  11  -2  -2    0.00    2.34
  11   2  -2   -0.00    2.37
  11  -2  -3    5.76    3.80
  11  -2  -3   15.08    5.80
  11   2  -3    3.19    3.45
  11  -2  -4    6.34    3.62
  11  -2  -4   -0.00    2.01
  11   2  -4    5.46    3.65
  11  -2  -5   31.40    8.38
  11  -2  -5   37.14    8.95
  11   2  -5   67.18   11.38
  11  -2  -6   12.70    5.00
  11  -2  -6    6.21    4.01
  11   2  -6   24.97    6.69
  11  -2  -7   12.49    4.99
  11  -2  -8   20.15    6.32
  11  -2  -9   12.11    4.69
  11  -2 -10    0.11    1.33
  11  -2 -11   36.87    7.96
  11  -2 -11   21.90    6.41
  11  -2 -12    2.51    2.26
  11  -2 -12    0.00    1.71
  11   2 -12    0.42    2.16
  11  -2 -13    0.63    1.40
  11  -2 -14   -0.00    1.48
  11  -2 -15   15.89    5.00
  11  -2 -16    8.67    3.73
  11  -2 -17    0.00    1.45
  11  -2 -18   -0.00    1.87
  11  -2 -19    4.53    2.94
  11  -2 -20    2.95    2.65
  11  -2 -21    6.40    3.41
  11  -2 -22    0.63    1.47
  11  -2 -23    0.65    1.67
  11  -2 -24    1.26    1.80
  11  -2 -25    7.23    3.04
  11  -2 -26    1.39    1.55
  11  -2 -27    3.04    2.24
  11  -2 -28   -0.00    1.10
  11  -2 -29    4.13    2.18
 -11   3   1    0.97    3.17
  11  -3  -1   16.20    6.21
  11   3  -1    9.51    4.37
 -11   3   2   10.56    6.66
  11  -3  -2   29.58    7.91
  11   3  -2   18.09    6.14
 -11   3   3   73.10   15.59
  11  -3  -3   34.70    9.46
  11   3  -3   60.05   11.44
 -11   3   4    2.36    4.43
  11  -3  -4    6.84    3.88
  11   3  -4    3.54    3.12
 -11   3   5    2.78    3.26
  11  -3  -5    4.73    3.53
  11   3  -5    3.36    2.96
 -11   3   6   27.41    9.30
  11  -3  -6    5.96    4.00
  11   3  -6   18.18    6.14
  11  -3  -7   19.02    6.57
  11   3  -7   48.85    9.57
  11  -3  -8    4.79    3.30
  11   3  -8   10.34    4.46
  11  -3  -9    2.19    2.42
  11  -3 -10    0.00    1.69
 -11   3  11   11.60    6.16
  11  -3 -11    2.11    2.48
  11  -3 -12    6.45    3.58
  11  -3 -12    6.03    3.75
  11  -3 -13   11.21    4.44
  11  -3 -14    1.14    1.80
  11  -3 -15    2.81    2.64
  11  -3 -16    1.03    1.55
  11  -3 -17   10.37    4.14
  11  -3 -18    7.02    3.37
  11  -3 -19   19.93    5.51
  11  -3 -20    1.26    1.71
  11  -3 -21    0.00    1.42
  11  -3 -22    4.90    2.77
  11  -3 -23   15.11    4.63
  11  -3 -24    2.93    2.22
  11  -3 -25    1.72    1.75
  11  -3 -26    0.00    1.37
  11  -3 -27    6.12    2.91
  11  -3 -28    2.39    1.74
  11  -3 -29    1.34    1.51
  11  -3 -30    1.85    1.90
  11  -3 -31   -0.00    0.78
  11  -3 -32    0.00    0.90
 -11   4   1   35.22   11.00
  11  -4  -1   12.25    5.65
  11   4  -1   41.60    9.31
 -11   4   2    2.10    3.77
  11  -4  -2    0.81    2.74
  11   4  -2   -0.00    1.79
 -11   4   3   15.87    7.76
  11  -4  -3    4.51    3.83
  11   4  -3   15.17    5.46
 -11   4   4   -0.00    2.89
  11  -4  -4    2.79    3.18
  11   4  -4    2.84    2.65
 -11   4   5   24.15    9.36
  11  -4  -5   42.34    9.51
  11   4  -5   29.30    7.97
 -11   4   6   12.29    6.73
  11  -4  -6    8.43    4.65
  11   4  -6   17.95    6.04
 -11   4   7    6.12    5.15
  11  -4  -7    0.00    2.14
  11   4  -7    9.68    4.34
 -11   4   8    4.17    4.15
  11  -4  -8    2.41    2.79
  11   4  -8    0.00    1.86
  11  -4  -9   26.85    7.90
  11   4  -9   49.88    9.84
  11  -4 -10    4.70    3.14
  11   4 -10    2.80    2.86
  11  -4 -11    4.01    3.18
  11  -4 -12   -0.00    1.85
  11  -4 -13    2.11    2.73
  11  -4 -14    3.91    2.86
  11  -4 -15   20.72    6.14
  11  -4 -16    3.66    2.71
  11  -4 -17   -0.00    1.64
  11  -4 -18    1.95    2.23
  11  -4 -19    3.18    2.55
  11  -4 -20   -0.00    1.85
  11  -4 -21   12.59    4.38
  11  -4 -22    4.37    3.09
  11  -4 -23   -0.00    1.56
  11  -4 -24    5.07    2.85
  11  -4 -25    9.17    3.76
  11  -4 -26    2.93    2.28
  11  -4 -27    0.00    1.08
  11  -4 -28    0.33    1.41
  11  -4 -29    3.08    2.07
  11  -4 -30    1.25    1.53
  11  -4 -31    0.92    1.20
  11  -4 -32    0.98    1.44
 -11   5   1   -0.00    2.61
  11  -5  -1    3.29    3.70
  11   5  -1    1.44    2.45
 -11   5   2   36.71   11.32
  11  -5  -2   11.73    5.94
  11   5  -2   43.64    9.59
 -11   5   3   36.93   11.24
  11  -5  -3   16.68    6.61
  11   5  -3   25.95    7.46
 -11   5   4    4.05    4.83
  11  -5  -4    1.22    2.08
  11   5  -4    4.60    3.73
 -11   5   5   -0.00    3.90
  11  -5  -5    1.49    2.22
  11   5  -5   -0.00    2.26
 -11   5   6   14.50    6.84
  11  -5  -6    7.03    4.37
  11   5  -6    2.99    2.89
 -11   5   7   22.39    8.52
  11  -5  -7    8.13    4.59
  11   5  -7    7.83    4.91
 -11   5   8    6.72    5.15
  11  -5  -8    7.41    4.19
  11   5  -8    9.96    4.87
 -11   5   9   23.73    8.66
  11  -5  -9    4.96    4.33
  11   5  -9   20.90    6.48
  11  -5 -10   -0.00    2.50
  11   5 -10    1.26    2.59
  11  -5 -11    4.92    3.17
  11   5 -11    5.49    3.77
  11  -5 -12   15.19    5.54
  11   5 -12   16.08    5.72
  11  -5 -13   17.92    5.86
  11  -5 -14    0.06    1.34
  11  -5 -15    1.56    2.26
  11  -5 -16   -0.00    1.42
  11  -5 -17    0.67    2.28
  11  -5 -18    5.73    3.92
  11  -5 -19    8.14    3.84
  11  -5 -20    0.87    1.51
  11  -5 -21    0.12    1.31
  11  -5 -22    0.76    2.15
  11  -5 -23    8.76    3.86
  11  -5 -24    0.78    1.89
  11  -5 -25   -0.00    1.47
  11  -5 -26    0.00    1.90
  11  -5 -27   -0.00    1.87
  11  -5 -28    4.04    2.69
  11  -5 -29    0.74    1.46
  11  -5 -30    1.29    1.93
  11  -5 -31   -0.00    0.93
  11  -5 -32    2.89    1.86
  11  -5 -33    1.10    1.52
 -11   6   1   16.75    7.56
  11  -6  -1    7.44    5.13
  11   6  -1   27.14    7.71
 -11   6   2   -0.00    3.50
  11  -6  -2    2.60    3.45
  11   6  -2    0.00    2.40
 -11   6   3    5.26    4.68
  11  -6  -3    7.64    4.29
  11   6  -3   -2.07    3.42
 -11   6   4   18.28    8.25
  11  -6  -4   21.50    7.09
  11   6  -4   16.24    6.26
 -11   6   5   -0.00    3.84
  11  -6  -5   20.86    7.16
  11   6  -5   17.95    6.51
 -11   6   6   13.63    7.16
  11  -6  -6    4.69    3.64
  11   6  -6   17.97    6.33
 -11   6   7   -0.00    4.90
  11  -6  -7   -0.00    1.90
  11   6  -7    2.22    2.85
 -11   6   8    5.21    4.74
  11  -6  -8    7.14    4.07
  11   6  -8    1.24    2.47
 -11   6   9    0.00    4.80
  11  -6  -9    0.72    2.19
  11   6  -9    3.26    2.91
 -11   6  10   14.04    6.66
  11  -6 -10    6.60    4.08
  11   6 -10   12.81    5.24
 -11   6  11    8.31    5.43
  11  -6 -11    4.14    3.58
  11   6 -11    4.25    3.42
  11  -6 -12    0.00    2.35
  11   6 -12    1.67    2.63
  11  -6 -13    4.02    2.95
  11   6 -13    7.57    4.11
  11  -6 -14    7.31    4.03
  11  -6 -15   10.11    5.12
  11  -6 -16   21.92    6.71
  11  -6 -17    4.77    3.27
  11  -6 -18    0.76    2.06
  11  -6 -19    4.40    3.32
  11  -6 -20    0.76    2.41
  11  -6 -21    3.51    2.46
  11  -6 -22    0.28    1.81
  11  -6 -23    3.30    2.52
  11  -6 -24   -0.00    1.61
  11  -6 -25    1.43    2.00
  11  -6 -26    5.07    2.94
  11  -6 -27    1.08    1.39
  11  -6 -28   -0.00    1.30
  11  -6 -29   -0.00    1.32
  11  -6 -30    4.61    2.40
  11  -6 -31    1.57    1.74
 -11   7   1    6.45    5.21
  11  -7  -1   -0.00    3.30
  11   7  -1    3.35    3.59
 -11   7   2   22.95    9.11
  11  -7  -2   13.60    6.00
  11   7  -2   22.07    7.34
 -11   7   3    1.97    3.60
  11  -7  -3    3.22    3.74
  11   7  -3   -0.00    2.52
 -11   7   4    2.85    5.15
  11  -7  -4   15.88    6.26
  11   7  -4    9.32    5.18
 -11   7   5    1.48    2.83
  11  -7  -5    1.72    3.44
  11   7  -5   -0.00    2.46
 -11   7   6   12.21    7.00
  11  -7  -6   13.05    5.80
  11   7  -6   14.46    5.82
 -11   7   7    0.00    3.65
  11  -7  -7    0.05    1.59
  11   7  -7   -0.00    2.33
 -11   7   8   22.87    8.98
  11  -7  -8   29.03    8.56
  11   7  -8   21.79    7.34
 -11   7   9   21.93    8.45
  11  -7  -9   14.68    6.37
  11   7  -9   28.73    7.93
 -11   7  10   -0.00    2.69
  11  -7 -10   -0.00    3.10
  11   7 -10   -0.00    2.10
  11  -7 -11   -0.00    2.01
  11  -7 -12   18.67    6.35
  11   7 -12   19.52    6.88
  11  -7 -13    5.64    4.00
  11   7 -13    2.02    2.62
  11  -7 -14   -0.00    2.02
  11  -7 -15   -0.00    3.13
  11  -7 -16   -0.00    1.50
  11  -7 -17   -0.00    2.10
  11  -7 -18   11.32    4.63
  11  -7 -19    4.76    3.48
  11  -7 -20    1.19    1.95
  11  -7 -21    1.81    2.23
  11  -7 -22   -0.00    1.62
  11  -7 -23   -0.00    1.87
  11  -7 -24    3.84    2.94
  11  -7 -25    2.05    2.27
  11  -7 -26   -0.00    1.18
  11  -7 -27    1.02    2.33
  11  -7 -28    2.15    2.23
 -11   8   1   -0.00    2.97
  11  -8  -1    2.02    2.74
  11   8  -1   -0.00    2.24
 -11   8   2    8.82    6.17
  11  -8  -2    4.72    4.54
  11   8  -2    4.02    3.50
 -11   8   3   -0.00    3.52
  11  -8  -3    1.31    2.84
  11   8  -3    1.60    2.93
 -11   8   4   31.14   10.20
  11  -8  -4   14.35    6.80
  11   8  -4   36.54    9.36
 -11   8   5    0.34    2.46
  11  -8  -5    0.37    2.10
  11   8  -5    0.00    2.20
 -11   8   6   18.23    7.76
  11  -8  -6   11.28    6.22
  11   8  -6   12.80    5.62
 -11   8   7    0.00    3.08
  11  -8  -7    0.89    3.40
  11   8  -7    4.56    3.48
 -11   8   8    0.33    2.68
  11  -8  -8   -0.00    2.16
  11   8  -8    4.09    3.36
 -11   8   9    0.00    3.64
  11  -8  -9   -0.00    2.81
  11   8  -9   -0.00    2.39
 -11   8  10   18.44    8.11
  11  -8 -10   20.39    6.98
  11   8 -10   14.80    6.08
  11  -8 -11    1.81    2.82
  11   8 -11   -0.00    2.17
  11  -8 -12    1.71    2.31
  11   8 -12    1.68    3.41
  11  -8 -13   -0.00    3.14
  11   8 -13    1.43    2.59
  11  -8 -14    0.00    1.95
  11  -8 -15    6.76    4.32
  11  -8 -16    3.71    3.26
  11  -8 -17   -0.00    2.41
  11  -8 -18   -0.00    1.44
  11  -8 -19   -0.00    1.63
  11  -8 -20    5.80    3.82
  11  -8 -21   -0.00    1.78
  11  -8 -22    3.49    2.86
  11  -8 -23    2.18    2.75
  11  -8 -24    0.33    0.92
  11  -8 -25    3.94    2.73
 -11   9   1    2.49    4.37
  11  -9  -1    0.74    2.64
  11   9  -1   -0.00    2.02
 -11   9   2   24.46    9.78
  11   9  -2   18.92    7.24
 -11   9   3   -0.00    2.83
  11  -9  -3    0.31    2.26
  11   9  -3   -0.00    2.38
 -11   9   4    9.00    5.77
  11  -9  -4    1.22    3.74
  11   9  -4    8.40    4.94
 -11   9   5    0.72    3.48
  11  -9  -5    2.79    3.12
  11   9  -5   -0.00    2.37
 -11   9   6    2.46    3.68
  11  -9  -6    0.00    3.20
  11   9  -6    0.00    2.48
 -11   9   7   -0.00    2.95
  11  -9  -7    0.42    2.18
  11   9  -7   -0.00    2.60
 -11   9   8   29.05    9.46
  11  -9  -8   15.84    6.54
  11   9  -8   18.40    7.20
 -11   9   9    7.54    5.50
  11  -9  -9   -0.00    2.11
  11   9  -9   -0.00    2.29
 -11   9  10   -0.00    1.91
  11  -9 -10    2.70    4.08
  11   9 -10    0.47    2.22
  11  -9 -11    3.67    3.74
  11   9 -11   -0.00    2.07
  11  -9 -12    4.28    4.13
  11   9 -12    5.13    3.51
  11  -9 -13    0.45    1.68
  11  -9 -14    3.48    3.70
  11  -9 -15    4.50    3.34
  11  -9 -16    3.79    2.72
  11  -9 -17   -0.00    1.96
  11  -9 -18   11.06    5.11
  11  -9 -19    1.67    3.59
  11  -9 -20    1.13    2.33
  11  -9 -21   -0.00    2.24
  11  -9 -22   -0.00    1.94
  11  -9 -23   -0.00    1.60
 -11  10   1    2.36    4.06
  11 -10  -1    0.68    2.44
  11  10  -1    0.00    3.19
 -11  10   2    8.20    6.21
  11 -10  -2   -0.00    2.75
  11  10  -2   -0.00    2.43
 -11  10   3   -0.00    3.59
  11 -10  -3    0.85    2.43
  11  10  -3   -0.00    1.87
 -11  10   4    4.37    5.21
  11 -10  -4   12.86    5.88
  11  10  -4   14.42    6.50
 -11  10   5    0.52    2.98
  11 -10  -5   -0.00    2.98
  11  10  -5   -1.63    3.09
 -11  10   6    8.46    5.86
  11 -10  -6   19.40    7.45
  11  10  -6    6.05    4.86
 -11  10   7   -0.00    2.94
  11 -10  -7   -0.00    2.93
  11  10  -7    1.54    2.86
 -11  10   8   -0.00    3.75
  11 -10  -8    7.32    4.61
  11  10  -8    3.38    3.73
 -11  10   9   -0.00    3.21
  11 -10  -9    1.12    3.35
  11  10  -9    0.04    2.23
  11 -10 -10   14.44    6.07
  11  10 -10    5.25    4.53
  11 -10 -11   -0.00    1.83
  11  10 -11   -0.00    2.84
  11 -10 -12    3.46    3.62
  11  10 -12    2.38    3.08
  11 -10 -13    0.00    2.52
  11 -10 -14    4.90    4.22
  11 -10 -15    6.01    3.70
  11 -10 -16    4.98    3.60
  11 -10 -17    0.64    1.97
  11 -10 -18   -0.00    1.12
  11 -10 -19   -0.00    2.46
  11 -10 -20    1.83    2.53
 -11  11   1   -0.00    4.59
  11 -11  -1   -0.00    3.06
  11  11  -1   -0.00    2.58
 -11  11   2   21.22    8.54
  11 -11  -2    7.95    5.35
  11  11  -2    4.95    4.84
 -11  11   3    1.54    4.43
  11 -11  -3   -0.00    2.71
  11  11  -3   -0.00    3.01
 -11  11   4    2.64    4.34
  11 -11  -4    0.00    2.90
  11  11  -4    1.95    3.34
 -11  11   5    1.83    4.26
  11 -11  -5    2.03    2.91
  11  11  -5   -0.00    2.86
 -11  11   6   -0.00    3.30
  11 -11  -6    2.62    3.58
  11  11  -6    0.91    3.00
 -11  11   7    0.41    3.10
  11 -11  -7   -0.00    3.82
  11  11  -7   -0.00    3.05
 -11  11   8   18.87    8.51
  11 -11  -8   16.06    7.31
  11  11  -8   12.29    6.51
 -11  11   9    1.48    3.30
  11 -11  -9   -0.00    2.62
  11  11  -9   -0.00    2.61
  11 -11 -10   -0.00    3.27
  11  11 -10   -0.00    3.22
  11 -11 -11   -0.00    2.27
  11  11 -11    6.81    5.20
  11 -11 -12   10.00    5.67
  11  11 -12    6.56    5.08
  11 -11 -13   -0.00    2.84
  11 -11 -14   -0.00    1.66
  11 -11 -15    1.28    3.10
  11 -11 -16    2.34    2.89
 -11  12   1    2.46    4.91
  11 -12  -1   -0.00    2.78
  11  12  -1    1.37    2.92
 -11  12   2   -0.00    3.76
  11 -12  -2    4.06    4.38
  11  12  -2    3.66    3.96
 -11  12   3   -0.00    3.62
  11 -12  -3   -0.00    3.17
  11  12  -3   -0.00    2.27
 -11  12   4    2.36    5.22
  11 -12  -4    3.30    3.98
  11  12  -4    8.79    6.01
 -11  12   5    5.97    5.28
  11 -12  -5    2.56    4.99
  11  12  -5   11.16    5.87
 -11  12   6    6.93    6.33
  11 -12  -6    3.52    4.88
  11  12  -6    2.00    3.32
 -11  12   7   -0.00    2.48
  11 -12  -7    1.79    3.24
  11  12  -7   -0.00    3.18
 -11  12   8    2.68    3.75
  11 -12  -8    3.43    3.61
  11  12  -8   -0.00    2.52
  11 -12  -9   -0.00    2.42
  11  12  -9   -0.00    3.00
  11 -12 -10    1.36    3.47
  11  12 -10    6.52    4.62
  11 -12 -11    3.04    3.33
  11  12 -11   -0.00    2.61
  11 -12 -12    4.52    4.27
  11  12 -12   -0.00    2.63
  11 -12 -13    3.41    3.90
 -11  13   1    3.07    4.27
  11 -13  -1   -0.00    3.48
  11  13  -1   -0.00    3.64
 -11  13   2   -0.00    4.05
  11 -13  -2    1.55    3.72
  11  13  -2    4.86    3.97
 -11  13   3   -0.00    3.63
  11 -13  -3   -0.00    3.55
  11  13  -3    0.00    2.91
 -11  13   4    7.33    5.24
  11 -13  -4    0.89    3.38
  11  13  -4    0.00    2.77
 -11  13   5   -0.00    4.25
  11 -13  -5    0.68    2.70
  11  13  -5   -0.00    2.84
 -11  13   6   -0.00    3.05
  11 -13  -6    6.91    5.28
  11  13  -6    1.51    3.06
 -11  13   7   -0.00    3.03
  11 -13  -7    2.60    3.58
  11  13  -7    3.63    4.01
 -11  13   8   10.19    6.43
  11 -13  -8    0.13    3.82
  11  13  -8    9.81    6.08
  11 -13  -9    2.24    3.80
  11  13  -9    2.22    3.14
  11  13 -10    2.73    3.51
  11  13 -11   -0.00    4.18
  11  13 -12    1.90    3.59
 -11  14   1   -0.00    4.54
  11 -14  -1   -0.00    2.50
 -11  14   2    1.90    4.73
  11 -14  -2    2.59    3.26
 -11  14   3    0.00    3.77
  11 -14  -3    1.85    2.88
 -11  14   4   11.22    7.32
  11 -14  -4    1.82    2.78
 -11  14   5   -0.00    5.10
  11 -14  -5    0.00    4.06
  11  14  -5    3.50    4.12
 -11  14   6    3.69    5.79
  11  14  -6    0.88    2.76
 -11  14   7    2.19    5.11
  11  14  -7    0.40    2.55
  11  14  -8   -0.00    2.09
  11  14  -9   -0.00    3.91
  11  14 -10    4.40    4.83
  11  14 -11    1.58    3.90
 -11  15   7   -0.00    2.48
  10   0  -1    1.68    2.36
  10   0  -2   27.80    7.60
  10   0  -3   -3.66    3.70
  10   0  -4  111.08   16.98
  10   0  -5   -0.00    1.87
  10   0  -5   -0.00    1.84
  10   0  -6   16.60    5.51
  10   0  -6   26.20    6.75
  10   0  -7   -0.00    1.44
  10   0  -7   -0.00    1.72
  10   0  -8   30.35    7.03
  10   0  -8   23.66    6.41
  10   0  -9   -0.00    1.72
  10   0  -9   -0.00    1.98
  10   0 -10   93.28   13.54
  10   0 -10   75.64   12.85
  10   0 -11   -0.00    1.33
  10   0 -11    0.00    1.40
  10   0 -12    1.72    1.92
  10   0 -12   -0.00    0.75
  10   0 -13    1.26    1.96
  10   0 -13    0.14    1.70
  10   0 -14   12.48    4.46
  10   0 -14   16.30    4.78
  10   0 -15   -0.00    1.59
  10   0 -16   27.43    6.30
  10   0 -17    0.47    1.73
  10   0 -18   20.99    5.21
  10   0 -19   -0.00    1.35
  10  -1  -1   -0.00    2.08
  10  -1  -2   85.20   14.42
  10  -1  -3    7.15    4.19
  10  -1  -4    1.97    2.43
  10  -1  -5   16.53    5.40
  10  -1  -5   10.04    4.65
  10   1  -5   12.17    5.25
  10  -1  -6   98.17   13.99
  10  -1  -6   71.18   12.93
  10   1  -6   76.03   12.96
  10  -1  -7    2.24    2.97
  10  -1  -7    3.92    2.81
  10   1  -7    3.64    2.84
  10  -1  -8   37.86    8.47
  10  -1  -8   52.27    9.94
  10   1  -8   64.38   10.59
  10  -1  -9   -0.00    1.93
  10  -1  -9   -0.00    2.26
  10   1  -9   -0.00    1.51
  10  -1 -10    0.74    1.51
  10  -1 -10   -0.00    3.00
  10   1 -10   -0.00    1.58
  10  -1 -11   29.89    6.43
  10  -1 -11    9.38    4.08
  10   1 -11    7.10    3.79
  10  -1 -12   55.03   10.13
  10  -1 -12   60.44   10.78
  10   1 -12   79.95   11.76
  10  -1 -13    1.46    2.19
  10  -1 -13    1.86    2.79
  10   1 -13    3.51    2.81
  10  -1 -14   10.43    3.76
  10  -1 -14    9.29    3.71
  10   1 -14    4.29    3.15
  10  -1 -15   -0.00    1.36
  10  -1 -16   28.37    6.49
  10  -1 -17    1.75    1.52
  10  -1 -18   21.37    5.42
  10  -1 -19    0.88    1.11
  10  -1 -20    0.52    1.37
  10  -1 -21    2.23    1.96
  10  -1 -22   35.16    6.65
  10  -1 -23    0.38    1.36
  10  -1 -24    2.40    1.67
  10  -1 -25    0.45    1.23
  10  -1 -26    0.52    0.91
  10  -2  -1    2.54    2.97
  10   2  -1    1.17    2.27
  10  -2  -2    7.73    4.03
  10  -2  -3   -0.00    2.08
  10  -2  -4  114.81   17.35
 -10   2   5   34.97   10.32
  10  -2  -5   25.18    7.00
 -10   2   6   35.97    9.97
  10  -2  -6   28.44    6.93
  10  -2  -6   17.48    5.97
  10   2  -6   31.29    7.59
 -10   2   7    3.48    4.30
  10  -2  -7    5.73    3.56
  10  -2  -7    2.98    2.52
  10   2  -7    6.90    3.64
  10  -2  -8    8.75    4.10
  10  -2  -8   18.48    5.76
  10   2  -8   11.39    4.51
  10  -2  -9    9.40    3.76
  10  -2  -9    8.65    3.87
  10   2  -9    2.06    2.94
  10  -2 -10   72.95   11.49
  10  -2 -10   60.85   11.14
  10   2 -10   58.17   10.81
  10  -2 -11   14.19    4.42
  10  -2 -11    7.53    3.60
  10   2 -11   12.23    4.43
  10  -2 -12   -0.00    1.38
  10  -2 -12   -0.00    0.91
  10   2 -12    0.00    1.93
  10  -2 -13    2.67    2.22
  10  -2 -13   -1.87    2.33
  10   2 -13   -0.00    1.42
  10  -2 -14   29.27    6.82
  10   2 -14   29.35    6.91
  10  -2 -15   13.39    4.45
  10  -2 -16    3.75    2.49
  10  -2 -17   -1.06    1.57
  10  -2 -18    3.33    2.37
  10  -2 -19    3.31    2.24
  10  -2 -20   29.18    6.29
  10  -2 -21    2.83    2.09
  10  -2 -22    1.09    1.29
  10  -2 -23    1.84    1.87
  10  -2 -24   13.53    3.85
  10  -2 -25    2.40    1.81
  10  -2 -26   10.23    3.29
  10  -2 -27   -0.00    1.30
  10  -2 -28    5.06    2.18
  10  -2 -29   -0.00    0.97
  10  -2 -30    3.33    1.77
 -10   3   1   15.54    7.58
  10  -3  -1   15.21    5.69
  10   3  -1   19.15    6.09
  10  -3  -2   72.17   13.11
  10   3  -2   66.56   12.46
  10  -3  -3   31.57    8.13
  10  -3  -4    1.26    2.44
  10  -3  -5    8.63    4.17
 -10   3   6   11.87    6.72
  10  -3  -6   24.20    6.84
 -10   3   7    7.16    4.98
  10  -3  -7    4.34    3.02
 -10   3   8   33.05   10.08
  10  -3  -8   27.92    7.72
  10   3  -8   55.73    9.86
 -10   3   9   12.60    6.08
  10  -3  -9    0.95    1.93
  10   3  -9    4.77    2.99
 -10   3  10    2.59    3.60
  10  -3 -10   -0.00    1.49
  10   3 -10    0.11    1.20
 -10   3  11   11.15    5.71
  10  -3 -11    6.13    3.38
  10   3 -11   11.47    4.61
 -10   3  12   41.60   10.00
  10  -3 -12   17.90    5.69
  10   3 -12   28.41    6.84
 -10   3  13    3.19    3.58
  10  -3 -13    0.88    2.27
  10   3 -13   -0.00    1.97
  10  -3 -14    0.53    1.74
  10   3 -14    1.45    2.25
  10  -3 -15    2.17    1.96
  10  -3 -16   19.98    5.60
  10  -3 -17   12.40    4.36
  10  -3 -18   16.15    4.93
  10  -3 -19    5.11    2.69
  10  -3 -20    0.42    1.38
  10  -3 -21    5.98    2.72
  10  -3 -22   15.41    4.35
  10  -3 -23    2.45    2.08
  10  -3 -24   -0.00    1.30
  10  -3 -25   -0.00    1.28
  10  -3 -26    8.13    3.01
  10  -3 -27    2.59    1.77
  10  -3 -28    4.15    2.08
  10  -3 -29   -0.00    0.98
  10  -3 -30    1.01    1.31
  10  -3 -31    0.00    1.24
  10  -3 -32    4.45    2.10
 -10   4   1    4.40    5.01
  10  -4  -1    2.44    3.31
  10   4  -1    2.61    2.52
 -10   4   2    4.22    5.42
  10  -4  -2    7.27    3.79
  10   4  -2    1.49    2.02
 -10   4   3   16.69    7.59
  10  -4  -3    3.44    3.25
  10   4  -3   12.93    5.10
  10  -4  -4   53.60   11.35
  10   4  -4   65.06   11.81
  10  -4  -5   45.74    9.90
  10  -4  -6   25.29    7.05
  10  -4  -7   -0.00    2.39
 -10   4   8   45.13   12.01
  10  -4  -8   60.08   11.05
 -10   4   9    9.42    5.72
  10  -4  -9    4.65    3.42
 -10   4  10    0.00    3.53
  10  -4 -10   12.75    4.85
  10   4 -10   12.19    4.73
 -10   4  11    3.81    3.97
  10  -4 -11    1.69    2.76
  10   4 -11    1.93    2.22
 -10   4  12   -0.00    2.32
  10  -4 -12    1.42    2.32
  10   4 -12    1.22    1.98
  10  -4 -13    3.12    2.43
  10   4 -13    0.96    1.77
  10  -4 -14   24.68    6.39
  10   4 -14   13.62    5.10
  10  -4 -15    3.99    2.76
  10  -4 -16    9.44    3.90
  10  -4 -17    0.27    2.12
  10  -4 -18    0.21    1.39
  10  -4 -19    8.00    3.43
  10  -4 -20   15.06    4.60
  10  -4 -21    4.90    3.21
  10  -4 -22    0.99    1.82
  10  -4 -23    5.65    2.85
  10  -4 -24   16.89    4.80
  10  -4 -25    4.54    2.40
  10  -4 -26    1.28    1.74
  10  -4 -27   -0.00    1.30
  10  -4 -28    8.32    3.07
  10  -4 -29    3.31    1.90
  10  -4 -30    0.16    0.95
  10  -4 -31    1.80    1.49
  10  -4 -32   -0.00    1.18
 -10   5   1   22.62    8.82
  10  -5  -1   37.25    9.23
  10   5  -1   30.81    8.06
 -10   5   2  171.07   26.11
  10  -5  -2  170.62   23.19
  10   5  -2  134.04   20.87
 -10   5   3    5.12    5.06
  10  -5  -3   23.06    7.06
  10   5  -3   13.65    5.36
 -10   5   4    2.03    3.41
  10  -5  -4    2.31    3.06
  10   5  -4    0.00    2.79
 -10   5   5    6.56    5.30
  10  -5  -5    0.00    2.11
  10   5  -5    2.75    2.90
  10  -5  -6   24.18    7.41
  10   5  -6   33.89    8.14
  10  -5  -7   30.24    8.00
  10   5  -7   30.42    7.89
  10  -5  -8   16.61    5.88
  10  -5  -9   -0.00    2.20
 -10   5  10    5.44    4.45
  10  -5 -10    0.35    1.51
 -10   5  11    7.94    5.02
  10  -5 -11    6.40    4.45
 -10   5  12   25.93    8.46
  10  -5 -12   27.21    7.13
  10   5 -13   15.74    5.53
  10  -5 -14    2.89    3.31
  10   5 -14   -0.00    1.92
  10  -5 -15    4.59    2.84
  10  -5 -16    3.41    3.31
  10  -5 -17   16.49    5.33
  10  -5 -18   11.75    4.54
  10  -5 -19    2.77    2.12
  10  -5 -20    2.23    2.21
  10  -5 -21    3.03    2.23
  10  -5 -22   16.27    4.94
  10  -5 -23    6.77    3.14
  10  -5 -24    0.65    1.61
  10  -5 -25   -0.00    0.97
  10  -5 -26   -0.00    1.60
  10  -5 -27    5.28    2.82
  10  -5 -28    1.21    1.51
  10  -5 -29    0.00    1.10
  10  -5 -30    0.21    1.10
  10  -5 -31    0.00    1.14
  10  -5 -32    0.36    1.34
  10  -5 -33    2.29    1.77
 -10   6   1   -0.00    3.32
  10  -6  -1   -0.00    3.06
  10   6  -1    0.40    2.48
 -10   6   2    7.12    5.25
  10  -6  -2    6.46    4.36
  10   6  -2    6.69    4.11
 -10   6   3    7.13    5.10
  10  -6  -3    8.20    4.41
  10   6  -3   18.47    6.26
 -10   6   4    7.05    5.79
  10  -6  -4   15.95    5.94
  10   6  -4    9.12    4.80
 -10   6   5    0.00    3.77
  10  -6  -5   12.23    5.31
  10   6  -5   14.51    5.48
 -10   6   6   19.49    8.05
  10  -6  -6   24.61    7.55
  10   6  -6   20.74    6.64
 -10   6   7   -0.00    2.92
  10  -6  -7    1.25    2.82
  10   6  -7    2.05    2.30
  10  -6  -8   13.55    5.10
  10   6  -8    2.39    2.78
  10  -6  -9   16.17    6.14
  10   6  -9   24.63    7.18
  10  -6 -10   28.25    7.37
  10   6 -10   14.54    5.56
  10  -6 -11    5.33    3.42
  10  -6 -12   -0.00    2.01
  10  -6 -13   13.51    5.05
  10  -6 -14    5.87    3.65
  10  -6 -15    5.36    3.83
  10  -6 -16    2.67    2.37
  10  -6 -17   -0.00    1.60
  10  -6 -18    4.54    3.52
  10  -6 -19    9.36    4.38
  10  -6 -20    6.02    3.39
  10  -6 -21   -0.00    2.08
  10  -6 -22    3.21    2.35
  10  -6 -23   -0.00    1.75
  10  -6 -24    1.06    1.68
  10  -6 -25    1.46    1.95
  10  -6 -26    2.13    2.04
  10  -6 -27   -0.00    1.33
  10  -6 -28   -0.00    1.52
  10  -6 -29    3.34    2.59
  10  -6 -30    1.12    1.45
  10  -6 -31    2.98    2.39
  10  -6 -32    0.53    1.40
  10  -6 -33    0.52    1.42
  10  -6 -34   -0.00    1.21
 -10   7   1   56.99   13.65
  10  -7  -1   53.22   11.91
  10   7  -1   42.53   10.45
 -10   7   2    1.07    3.65
  10  -7  -2    3.35    3.06
  10   7  -2    5.79    4.19
 -10   7   3    9.13    6.23
  10  -7  -3   10.92    5.10
  10   7  -3    8.15    4.81
 -10   7   4    4.15    4.23
  10  -7  -4   -0.00    2.90
  10   7  -4   -0.00    1.31
 -10   7   5   45.68   12.23
  10  -7  -5   33.27    9.32
  10   7  -5   55.09   11.17
 -10   7   6    8.39    5.41
  10  -7  -6    5.79    4.47
  10   7  -6    2.19    3.11
 -10   7   7   27.98    8.93
  10  -7  -7   18.89    6.93
  10   7  -7   13.05    5.86
 -10   7   8    9.48    5.49
  10  -7  -8    6.48    4.48
  10   7  -8   10.59    5.08
 -10   7   9   -0.00    3.10
  10  -7  -9    1.79    2.23
  10   7  -9   -3.17    3.40
 -10   7  10    1.88    3.15
  10  -7 -10   -0.00    2.09
  10   7 -10    1.39    2.23
  10  -7 -11   11.70    5.09
  10   7 -11   13.97    5.54
  10  -7 -12    3.08    3.23
  10   7 -12    5.02    3.39
  10  -7 -13   27.59    7.61
  10   7 -13   28.48    7.98
  10  -7 -14    0.68    1.61
  10   7 -14   -0.00    0.96
  10  -7 -15    2.39    2.75
  10  -7 -16    5.81    3.57
  10  -7 -17   12.39    5.08
  10  -7 -18   -0.00    2.12
  10  -7 -19    2.25    2.77
  10  -7 -20    2.39    3.02
  10  -7 -21    1.19    2.14
  10  -7 -22   -0.00    1.82
  10  -7 -23    0.41    2.20
  10  -7 -24   -0.00    1.27
  10  -7 -25    0.69    1.36
  10  -7 -26   -0.00    1.54
  10  -7 -27    8.58    3.95
  10  -7 -28    4.06    2.73
  10  -7 -29   -0.00    0.99
  10  -7 -30   -0.13    1.47
  10  -7 -31    0.66    1.54
  10  -7 -32    1.12    1.90
 -10   8   1   -0.00    2.06
  10  -8  -1    3.21    3.57
  10   8  -1   11.23    5.21
 -10   8   2   -0.00    3.29
  10  -8  -2    6.61    4.65
  10   8  -2    2.59    3.07
 -10   8   3   17.72    7.88
  10  -8  -3   21.98    7.35
  10   8  -3   38.07    9.26
 -10   8   4   12.35    6.28
  10  -8  -4   17.23    6.81
  10   8  -4    9.33    4.99
 -10   8   5   21.52    8.58
  10  -8  -5   25.89    7.99
  10   8  -5   29.73    8.34
 -10   8   6    8.03    5.33
  10  -8  -6   -0.00    3.05
  10   8  -6   12.87    5.22
 -10   8   7    6.49    4.80
  10  -8  -7    5.32    3.78
  10   8  -7    1.26    2.98
 -10   8   8   -0.00    2.38
  10  -8  -8    0.00    2.86
  10   8  -8    2.28    3.08
 -10   8   9   14.05    6.74
  10  -8  -9    3.39    3.74
  10   8  -9    6.61    4.23
 -10   8  10    3.03    3.55
  10  -8 -10    1.82    2.71
  10   8 -10    0.00    2.73
 -10   8  11   23.46    8.20
  10  -8 -11    8.05    4.11
  10   8 -11   21.38    6.78
 -10   8  12    0.51    2.47
  10  -8 -12    0.31    2.60
  10   8 -12   -0.00    1.74
  10  -8 -13    2.44    2.62
  10   8 -13    2.00    2.66
  10  -8 -14   -0.00    1.84
  10   8 -14    3.39    2.98
  10  -8 -15   13.90    5.34
  10  -8 -16   -0.00    2.22
  10  -8 -17   -0.00    1.91
  10  -8 -18    1.57    1.84
  10  -8 -19   15.12    5.70
  10  -8 -20   -0.00    2.75
  10  -8 -21    3.80    2.91
  10  -8 -22   -0.00    1.42
  10  -8 -23    2.65    2.76
  10  -8 -24    1.30    2.15
  10  -8 -25    4.42    2.96
  10  -8 -26    2.41    2.43
  10  -8 -27    0.68    2.04
  10  -8 -28    1.66    1.80
  10  -8 -29    0.49    1.46
 -10   9   1   32.38   10.40
  10  -9  -1   27.96    8.98
  10   9  -1   25.74    7.87
 -10   9   2    6.83    5.11
  10  -9  -2   -0.00    2.95
  10   9  -2    0.00    2.38
 -10   9   3   14.64    7.48
  10  -9  -3   15.23    6.50
  10   9  -3   27.91    8.11
 -10   9   4    4.86    4.66
  10  -9  -4   -0.00    3.51
  10   9  -4    1.91    2.75
 -10   9   5    1.71    3.06
  10  -9  -5    2.38    3.74
  10   9  -5    0.66    2.82
 -10   9   6   -0.00    2.91
  10  -9  -6    5.25    3.40
  10   9  -6    1.48    2.55
 -10   9   7   12.24    6.67
  10  -9  -7   30.81    8.83
  10   9  -7   49.61   10.71
 -10   9   8    3.50    4.42
  10  -9  -8    5.90    4.08
 -10   9   9    1.21    3.26
  10  -9  -9   -0.00    3.38
  10   9  -9    7.00    4.33
 -10   9  10    4.05    3.91
  10  -9 -10   -0.00    2.55
  10   9 -10    0.46    2.70
 -10   9  11   16.69    7.41
  10  -9 -11   15.85    6.30
  10   9 -11   11.76    5.83
  10  -9 -12   -0.00    1.64
  10   9 -12   -0.00    2.38
  10  -9 -13    3.72    3.26
  10   9 -13    4.26    3.67
  10  -9 -14   -0.00    2.40
  10   9 -14    1.25    1.98
  10  -9 -15   -0.00    2.80
  10  -9 -16    1.27    2.59
  10  -9 -17   29.80    8.51
  10  -9 -18   -0.00    1.59
  10  -9 -19    2.65    2.73
  10  -9 -20    4.81    2.94
  10  -9 -21    3.73    3.52
  10  -9 -22    3.28    2.83
  10  -9 -23    3.63    3.42
  10  -9 -24   -0.00    1.34
  10  -9 -25    2.16    2.39
  10  -9 -26   -0.00    1.94
 -10  10   1    7.76    5.66
  10 -10  -1    2.31    3.95
  10  10  -1    6.42    4.30
 -10  10   2   -0.00    2.97
  10 -10  -2   -0.00    2.53
  10  10  -2    1.23    2.97
 -10  10   3   13.27    6.58
  10 -10  -3   10.39    5.69
  10  10  -3    3.29    3.79
 -10  10   4    0.15    3.09
  10 -10  -4   -0.00    3.22
  10  10  -4   -0.00    2.82
 -10  10   5   26.50    9.31
  10 -10  -5   27.94    8.58
  10  10  -5   13.67    6.16
 -10  10   6   -0.00    3.06
  10 -10  -6   -0.00    2.89
  10  10  -6   -0.00    3.06
 -10  10   7    2.25    3.72
  10 -10  -7   -0.00    2.85
  10  10  -7    0.12    2.55
 -10  10   8    4.09    4.34
  10 -10  -8   -0.00    1.72
  10  10  -8    0.75    2.19
 -10  10   9   14.27    7.62
  10 -10  -9    8.27    6.04
  10  10  -9   21.46    7.46
 -10  10  10   -0.00    2.82
  10 -10 -10   -0.00    1.74
  10  10 -10   -0.00    3.21
 -10  10  11    0.13    3.11
  10 -10 -11    6.13    4.55
  10  10 -11    1.33    3.21
  10  10 -12    2.54    3.89
  10 -10 -13   16.40    6.06
  10  10 -13    9.98    5.55
  10 -10 -14    3.02    3.29
  10  10 -14   -0.00    1.79
  10 -10 -15    6.53    4.45
  10 -10 -16    3.58    3.40
  10 -10 -17    0.38    2.90
  10 -10 -18    1.31    2.55
  10 -10 -19    5.13    3.43
  10 -10 -20   -0.00    2.69
  10 -10 -21   -0.00    2.18
  10 -10 -22    1.11    2.92
  10 -10 -23    2.88    2.88
 -10  11   1    7.68    5.86
  10 -11  -1   10.21    6.07
  10  11  -1    2.91    3.68
 -10  11   2   -0.00    4.00
  10 -11  -2    2.11    4.00
  10  11  -2   -0.00    2.62
 -10  11   3    7.13    5.21
  10 -11  -3    8.82    5.90
  10  11  -3    4.76    4.93
 -10  11   4    2.32    3.71
  10 -11  -4    0.90    3.14
  10  11  -4   -0.00    2.84
 -10  11   5    5.72    5.59
  10 -11  -5    3.58    3.80
  10  11  -5    1.36    3.39
 -10  11   6   -0.00    3.65
  10 -11  -6    2.38    3.33
  10  11  -6    1.54    3.23
 -10  11   7   26.08    9.27
  10 -11  -7   18.28    7.29
  10  11  -7   21.17    7.71
 -10  11   8    0.85    2.90
  10 -11  -8    1.06    3.24
  10  11  -8    2.71    3.40
 -10  11   9   -0.00    3.94
  10 -11  -9    1.13    3.03
  10  11  -9   -0.00    2.65
 -10  11  10    2.05    3.89
  10 -11 -10   -0.00    3.50
  10  11 -10    0.00    2.48
  10 -11 -11    6.63    4.65
  10  11 -11   15.44    6.62
  10 -11 -12   -0.00    3.13
  10  11 -12   -0.00    2.51
  10 -11 -13    4.22    4.69
  10  11 -13   11.80    5.47
  10 -11 -14    3.14    3.23
  10  11 -14    2.18    3.18
  10 -11 -15    2.88    3.50
  10 -11 -16    3.90    4.19
  10 -11 -17    1.15    2.26
  10 -11 -18    1.97    2.94
  10 -11 -19    2.82    3.61
  10 -11 -20    0.94    2.83
 -10  12   1    3.60    4.13
  10 -12  -1    2.70    3.74
  10  12  -1    1.11    1.64
 -10  12   2   -1.58    3.12
  10 -12  -2    0.01    2.20
  10  12  -2    2.12    3.07
 -10  12   3   11.58    6.78
  10 -12  -3   -0.00    3.92
  10  12  -3   10.34    5.65
 -10  12   4    6.65    5.56
  10 -12  -4    2.14    3.51
  10  12  -4    0.67    2.98
 -10  12   5    5.46    5.31
  10 -12  -5    6.57    4.52
  10  12  -5    3.39    4.72
 -10  12   6    0.71    3.75
  10 -12  -6   -0.00    3.12
  10  12  -6    2.18    3.34
 -10  12   7   -0.00    3.44
  10 -12  -7    8.77    5.31
  10  12  -7    0.05    1.97
 -10  12   8    0.00    4.16
  10 -12  -8    2.17    3.65
  10  12  -8    1.09    2.53
 -10  12   9   19.70    8.22
  10 -12  -9    6.61    4.52
  10  12  -9    5.21    4.25
 -10  12  10   -0.00    2.69
  10 -12 -10   -0.00    1.76
  10  12 -10   -0.00    3.32
  10 -12 -11    0.96    2.10
  10  12 -11    1.87    3.46
  10 -12 -12    0.52    1.56
  10  12 -12    2.53    3.80
  10 -12 -13    6.95    4.55
  10  12 -13   -0.00    3.16
  10 -12 -14    1.00    1.90
  10  12 -14    1.69    3.54
  10 -12 -15    2.86    3.36
  10 -12 -16    0.64    3.10
  10 -12 -17    2.34    3.45
 -10  13   1    3.56    4.98
  10 -13  -1    2.15    4.41
  10  13  -1    8.04    4.99
 -10  13   2    7.89    5.38
  10 -13  -2   -0.00    3.40
  10  13  -2   -0.00    2.15
 -10  13   3    7.61    5.75
  10 -13  -3    5.69    4.97
  10  13  -3   10.17    6.21
 -10  13   4    7.50    5.37
  10 -13  -4    0.00    2.90
  10  13  -4   -0.00    2.74
 -10  13   5   -0.00    3.40
  10 -13  -5    1.93    2.52
  10  13  -5    4.69    4.15
 -10  13   6   -0.00    4.63
  10 -13  -6    0.18    2.41
  10  13  -6   -0.00    3.71
 -10  13   7    4.86    5.68
  10 -13  -7    1.07    3.12
  10  13  -7    8.94    5.65
 -10  13   8    1.68    4.36
  10 -13  -8   -0.00    2.88
  10  13  -8    1.94    3.46
 -10  13   9    0.80    3.80
  10 -13  -9    0.00    2.73
  10  13  -9    3.13    4.13
 -10  13  10    5.56    4.27
  10 -13 -10   -0.00    3.02
  10  13 -10    2.93    3.98
  10 -13 -11    4.09    4.21
  10  13 -11   -0.00    3.43
  10 -13 -12    0.89    2.43
  10  13 -12    1.68    3.47
  10 -13 -13   -0.00    1.90
  10  13 -13   17.39    7.14
  10 -13 -14   -0.00    2.63
 -10  14   1   -0.00    3.26
  10 -14  -1   -0.00    3.56
  10  14  -1    1.23    2.97
 -10  14   2   -0.00    4.26
  10 -14  -2    4.31    4.45
  10  14  -2   -0.13    2.72
 -10  14   3   -0.00    4.58
  10 -14  -3    3.86    4.93
  10  14  -3   -0.00    3.58
 -10  14   4   -0.00    4.47
  10 -14  -4   -0.00    4.33
  10  14  -4    0.00    3.41
 -10  14   5    8.78    6.25
  10 -14  -5    1.91    4.28
  10  14  -5    9.80    5.90
 -10  14   6    5.65    5.59
  10 -14  -6   -0.00    2.71
  10  14  -6    1.25    3.07
 -10  14   7    1.87    3.04
  10 -14  -7   -0.00    3.36
  10  14  -7   -0.00    3.12
 -10  14   8    0.00    4.50
  10 -14  -8   -4.99    5.20
  10  14  -8   -0.00    2.32
 -10  14   9   -0.00    3.44
  10 -14  -9   -0.00    2.93
  10  14  -9    4.38    4.48
  10 -14 -10    1.38    3.57
  10  14 -10   -0.00    2.89
  10  14 -11    5.27    5.19
  10  14 -12    0.83    3.50
  10  14 -13    8.04    5.37
  10 -15  -1    3.50    3.83
 -10  15   2    0.00    3.86
  10 -15  -2   11.62    6.19
 -10  15   3   -0.00    2.64
  10 -15  -3   -0.00    2.12
 -10  15   4   -0.00    3.62
  10 -15  -4   -0.00    2.58
 -10  15   5    2.78    4.16
  10 -15  -5    2.33    3.43
 -10  15   6    1.88    5.27
 -10  15   7    4.73    5.20
  10  15  -7    1.37    3.82
 -10  15   8   -0.00    4.36
  10  15  -8   -0.00    3.56
 -10  15   9   -0.00    2.73
  10  15  -9   -0.00    3.21
  10  15 -10    3.13    4.66
  10  15 -11   -0.00    2.92
  10  15 -12    2.41    3.93
  10  15 -13    0.12    4.41
  10 -16  -1   -0.00    3.28
  -9   0   1    4.62    3.84
   9   0  -1    9.39    3.96
  -9   0   2    4.34    3.97
   9   0  -2    0.00    2.00
  -9   0   3  162.48   22.04
   9   0  -3  122.23   17.85
  -9   0   4    2.44    2.99
   9   0  -4    0.70    1.99
   9   0  -5   35.32    7.61
   9   0  -6    0.44    1.42
   9   0  -6   -0.00    1.89
   9   0  -7  108.93   15.57
   9   0  -7  119.21   17.69
   9   0  -7  113.39   16.12
   9   0  -8    0.34    1.61
   9   0  -8    0.44    1.87
   9   0  -8    1.63    1.89
   9   0  -9   60.65   10.20
   9   0  -9   57.00   11.18
   9   0  -9   63.44   10.62
   9   0 -10   -0.00    1.31
   9   0 -10   -0.00    2.21
   9   0 -10   -0.00    0.85
   9   0 -11   11.58    4.16
   9   0 -11   13.77    5.05
   9   0 -11   13.52    4.38
   9   0 -12    1.34    1.86
   9   0 -12    3.22    3.03
   9   0 -12    0.46    0.89
   9   0 -13   92.09   13.69
   9   0 -13  118.43   14.87
   9   0 -14   -0.00    1.33
   9   0 -14    1.87    2.32
   9   0 -15   18.02    4.84
   9   0 -15   18.84    4.92
   9   0 -16    2.13    1.94
   9   0 -17   13.45    3.91
   9   0 -18   -0.45    1.40
   9   0 -19   56.82    8.88
   9   0 -20   -0.00    1.33
  -9   1   1  296.87   37.95
   9  -1  -1  291.98   34.99
   9   1  -1  342.01   35.95
  -9  -1   1  320.80   38.84
  -9   1   2    0.80    2.77
   9  -1  -2   11.30    4.50
   9   1  -2    6.43    3.67
  -9  -1   2    5.42    4.48
  -9   1   3    3.74    3.37
   9  -1  -3    1.73    2.62
   9   1  -3    0.00    2.24
  -9  -1   3    6.42    4.20
  -9   1   4   55.21   11.29
   9  -1  -4   40.11    8.26
   9   1  -4   35.59    8.08
  -9  -1   4   37.94    9.79
   9  -1  -5  121.53   16.31
   9   1  -5  106.75   15.85
   9  -1  -6    1.72    2.26
   9  -1  -6   -0.00    1.87
   9   1  -6    0.15    1.83
   9  -1  -7   36.26    7.50
   9  -1  -7   23.69    7.22
   9  -1  -7   34.81    7.83
   9   1  -7   46.81    8.53
   9  -1  -8    3.23    2.81
   9  -1  -8    3.57    3.21
   9  -1  -8    1.09    1.76
   9   1  -8   -0.00    1.68
   9   1  -8   -0.00    2.33
   9  -1  -9   14.44    4.67
   9  -1  -9   23.09    6.41
   9  -1  -9   29.81    6.52
   9   1  -9   17.89    5.25
   9   1  -9   13.67    5.50
   9  -1 -10   -0.00    1.29
   9  -1 -10    0.63    2.18
   9  -1 -10    0.05    1.18
   9   1 -10    0.73    1.38
   9   1 -10    1.62    2.57
   9  -1 -11  100.77   13.38
   9  -1 -11   89.09   14.07
   9  -1 -11   78.75   12.86
   9   1 -11   96.43   13.45
   9   1 -11   85.12   14.40
   9  -1 -12    0.13    1.77
   9  -1 -12    6.52    3.61
   9  -1 -12    6.92    2.88
   9   1 -12   -0.00    1.17
   9   1 -12    1.82    2.71
   9  -1 -13    4.56    2.59
   9  -1 -13   13.52    4.01
   9   1 -13    0.00    1.68
   9  -1 -14    0.39    0.96
   9  -1 -14   -0.00    1.27
   9   1 -14   -0.00    1.69
   9  -1 -15   73.65   10.26
   9  -1 -15   51.83    9.42
   9   1 -15   69.46   10.24
   9  -1 -16    8.08    3.23
   9  -1 -17   26.88    5.97
   9  -1 -18   -0.00    1.67
   9  -1 -19    6.58    2.86
   9  -1 -20    3.99    2.16
   9  -1 -21   66.89    9.69
   9  -1 -22   -0.00    1.25
   9  -1 -23    2.33    1.73
   9  -1 -24    0.53    1.00
   9  -1 -25    2.92    1.78
   9  -1 -26    0.32    1.03
  -9   2   1   15.80    7.07
   9   2  -1   31.49    7.55
  -9  -2   1   36.33    9.72
  -9   2   2   -0.00    2.32
  -9   2   2    7.48    4.99
   9   2  -2    6.60    3.51
  -9  -2   2    5.27    4.73
  -9   2   3  148.97   22.14
   9   2  -3  108.28   16.99
  -9  -2   3  136.54   20.44
  -9   2   4   10.04    5.76
   9   2  -4    1.06    2.45
  -9   2   5    2.94    3.97
   9  -2  -5   19.36    5.54
   9   2  -5   13.93    4.69
  -9   2   6   -0.00    2.49
   9  -2  -6    2.88    2.36
   9   2  -6   -0.00    1.63
  -9   2   7   56.80   12.33
   9  -2  -7   56.21   10.15
   9   2  -7   48.29    9.44
  -9   2   8   10.52    5.70
   9  -2  -8   32.48    7.57
   9  -2  -8   26.09    6.39
   9   2  -8   22.40    6.09
  -9   2   9   31.29    8.73
   9  -2  -9   28.62    7.31
   9  -2  -9   26.43    6.66
   9   2  -9   29.12    6.75
   9   2  -9   15.51    6.26
  -9   2  10    3.68    2.94
   9  -2 -10    2.32    2.22
   9  -2 -10    2.40    2.69
   9  -2 -10    2.32    1.94
   9   2 -10    2.75    2.54
   9   2 -10    3.00    3.34
   9  -2 -11   -0.00    1.61
   9  -2 -11    0.82    1.79
   9  -2 -11    0.82    1.47
   9   2 -11    0.54    2.16
   9   2 -11    0.27    2.08
   9  -2 -12    9.50    3.70
   9  -2 -12    9.55    4.28
   9  -2 -12   18.43    5.03
   9   2 -12   22.84    5.46
   9   2 -12   22.83    6.90
   9  -2 -13   26.53    6.13
   9  -2 -13   38.09    7.33
   9   2 -13   33.49    7.01
   9  -2 -14   24.15    5.82
   9  -2 -14   36.89    7.13
   9   2 -14   35.54    7.08
   9  -2 -15   12.12    3.91
   9  -2 -15   14.81    4.42
   9   2 -15   16.06    4.57
   9  -2 -16   -0.00    1.07
   9  -2 -17   22.48    5.35
   9  -2 -18    0.27    1.11
   9  -2 -19   70.66   10.43
   9  -2 -20    4.46    2.24
   9  -2 -21    1.29    1.44
   9  -2 -22    5.15    2.43
   9  -2 -23   35.08    6.23
   9  -2 -24    2.87    1.77
   9  -2 -25    4.62    2.04
   9  -2 -26   -0.00    0.98
   9  -2 -27    2.70    1.49
   9  -2 -28   -0.00    0.84
   9  -2 -29    4.47    1.86
   9  -2 -30   -0.00    0.79
   9  -2 -31    0.74    0.84
   9   3  -1  156.29   23.42
  -9  -3   1  146.25   22.94
  -9   3   2   28.57    9.48
   9   3  -2   28.30    8.81
  -9  -3   2   39.18   10.48
  -9   3   3   -0.00    3.22
   9  -3  -3   -0.00    1.82
   9   3  -3    1.12    2.92
  -9   3   4    2.59    3.14
   9  -3  -4    5.62    3.41
   9   3  -4    2.64    2.64
  -9   3   5   38.83   10.79
   9  -3  -5   50.06    9.88
   9   3  -5   61.92   10.60
  -9   3   6   53.00   11.82
   9  -3  -6   34.27    8.25
   9   3  -6   42.99    8.89
  -9   3   7   25.13    8.19
   9  -3  -7   20.71    6.11
   9   3  -7   21.30    5.95
  -9   3   8    1.65    3.00
   9  -3  -8    0.73    1.81
   9   3  -8    0.98    1.88
  -9   3   9    9.34    5.49
   9  -3  -9    5.28    3.11
   9  -3  -9    2.83    2.72
   9   3  -9   12.60    4.38
  -9   3  10    1.97    2.99
   9  -3 -10    3.04    2.97
   9  -3 -10    4.03    2.86
   9   3 -10    4.15    2.77
  -9   3  11  113.61   18.00
   9  -3 -11   98.81   14.84
   9  -3 -11   92.83   14.50
   9   3 -11  114.29   15.21
   9   3 -11   97.18   16.58
  -9   3  12   15.48    6.16
   9  -3 -12   26.45    6.32
   9  -3 -12   22.24    6.01
   9   3 -12   21.87    5.89
   9   3 -12   19.89    6.65
  -9   3  13    8.46    4.76
   9  -3 -13   13.21    4.30
   9   3 -13   10.68    4.20
  -9   3  14   -0.00    2.14
   9  -3 -14    0.15    1.86
   9   3 -14    3.00    2.55
   9  -3 -15   63.63   10.06
   9   3 -15   47.53    9.21
   9  -3 -16    9.47    3.99
   9  -3 -17   24.81    5.80
   9  -3 -18    0.56    1.47
   9  -3 -19    0.09    1.52
   9  -3 -20    9.51    3.49
   9  -3 -21   40.51    7.27
   9  -3 -22    3.53    2.40
   9  -3 -23   10.56    3.45
   9  -3 -24    0.16    1.03
   9  -3 -25   12.86    3.55
   9  -3 -26    4.13    2.05
   9  -3 -27    4.09    2.02
   9  -3 -28   -0.00    0.99
   9  -3 -29    0.15    1.03
   9  -3 -30    0.55    1.02
   9  -3 -31    6.89    2.09
   9  -4  -1    0.39    1.59
   9  -4  -2   26.85    7.29
  -9   4   3   25.34    9.01
   9  -4  -3   44.00    9.30
  -9   4   4   46.49   11.48
   9  -4  -4   39.98    9.15
  -9   4   5   55.57   13.23
   9  -4  -5   62.27   11.99
   9   4  -5   99.74   13.91
  -9   4   6    7.35    4.74
   9  -4  -6   -0.00    1.77
   9   4  -6    0.23    1.95
  -9   4   7   43.13   10.70
   9  -4  -7   47.51    9.41
   9   4  -7   32.41    8.02
  -9   4   8   62.60   13.12
   9  -4  -8   69.38   11.86
   9   4  -8   56.08   10.71
  -9   4   9   67.92   13.15
   9  -4  -9   50.63   10.32
   9   4  -9   56.87   10.49
  -9   4  10   -0.00    2.60
   9  -4 -10    1.18    2.01
   9   4 -10    0.17    1.52
  -9   4  11    5.17    4.23
   9  -4 -11    4.76    3.31
   9  -4 -11    4.94    2.83
   9   4 -11    6.59    3.70
  -9   4  12    5.26    4.21
   9  -4 -12    2.37    2.94
   9   4 -12    1.86    2.32
  -9   4  13   29.53    8.29
   9  -4 -13   26.04    6.95
   9   4 -13   52.25    9.04
  -9   4  14    9.54    5.04
   9  -4 -14    9.27    3.98
   9   4 -14    6.30    3.35
   9  -4 -15   24.17    5.94
   9   4 -15   19.58    5.59
   9  -4 -16    0.16    1.29
   9  -4 -17   16.91    5.16
   9  -4 -18   46.48    8.64
   9  -4 -19   32.79    6.89
   9  -4 -20    0.13    1.36
   9  -4 -21    0.00    1.44
   9  -4 -22   12.14    3.93
   9  -4 -23   28.66    5.97
   9  -4 -24   12.95    3.90
   9  -4 -25    0.00    1.77
   9  -4 -26   -0.00    1.16
   9  -4 -27    0.00    1.18
   9  -4 -28    3.20    1.92
   9  -4 -29   13.25    3.54
   9  -4 -30    0.28    1.06
   9  -4 -31    0.14    1.01
   9  -4 -32   -0.00    0.91
   9  -5  -1  118.21   17.76
   9   5  -1   98.99   16.16
   9  -5  -2   30.31    8.36
   9  -5  -3    1.63    2.95
   9  -5  -4   54.47   11.01
  -9   5   5   31.15    9.50
   9  -5  -5   29.85    7.75
  -9   5   6   35.12    9.79
   9  -5  -6   32.29    8.18
  -9   5   7   67.82   13.38
   9  -5  -7   47.71   10.28
  -9   5   8    1.76    2.85
   9  -5  -8    3.01    2.68
   9   5  -8    3.17    2.91
  -9   5   9   -0.00    2.73
   9  -5  -9   -0.00    1.33
   9   5  -9    1.26    2.60
  -9   5  10    2.35    3.09
   9  -5 -10    0.01    1.92
   9   5 -10    1.41    2.16
  -9   5  11   53.84   11.58
   9  -5 -11   40.77    9.05
   9   5 -11   54.56   10.15
  -9   5  12   17.93    6.71
   9  -5 -12   21.86    6.02
   9   5 -12   14.34    5.20
  -9   5  13   -0.00    2.75
   9  -5 -13   -0.00    1.35
   9   5 -13   -0.00    1.87
  -9   5  14   14.66    6.04
   9  -5 -14   14.66    4.83
   9   5 -14   21.31    6.12
   9  -5 -15   21.45    5.83
   9   5 -15   11.46    4.55
   9  -5 -16   21.18    5.82
   9  -5 -17   12.54    4.39
   9  -5 -18    4.82    3.04
   9  -5 -19   -0.00    1.79
   9  -5 -20    3.16    2.46
   9  -5 -21   17.63    5.10
   9  -5 -22   11.09    3.94
   9  -5 -23    4.27    2.68
   9  -5 -24    3.76    2.31
   9  -5 -25    2.06    1.83
   9  -5 -26   13.19    4.04
   9  -5 -27   10.33    3.57
   9  -5 -28    0.00    0.94
   9  -5 -29    1.50    1.58
   9  -5 -30    2.36    1.75
   9  -5 -31    1.79    1.59
   9  -5 -32    4.25    2.08
   9  -5 -33    1.08    1.48
   9  -5 -34    0.54    1.15
  -9   6   1   -0.00    3.70
   9  -6  -1   -0.00    3.02
   9   6  -1    1.92    2.36
  -9   6   2   94.04   17.56
   9  -6  -2   83.44   15.39
   9   6  -2   88.91   14.84
   9  -6  -3   43.41    9.51
   9   6  -3   23.65    7.09
   9  -6  -4   18.84    6.89
   9   6  -4   15.67    5.80
   9  -6  -5   14.70    5.95
   9   6  -5   20.60    6.23
   9  -6  -6   20.75    6.58
   9  -6  -7   18.22    6.09
  -9   6   8   77.60   14.41
   9  -6  -8   44.02   10.17
  -9   6   9    6.90    4.82
   9  -6  -9    7.75    4.48
  -9   6  10   -0.00    2.36
   9  -6 -10   -0.00    2.38
  -9   6  11    0.14    2.09
   9  -6 -11    0.00    2.09
  -9   6  12   32.08    9.07
   9  -6 -12   30.12    7.64
   9   6 -12   33.81    8.12
  -9   6  13   20.73    6.98
   9  -6 -13   15.07    5.24
   9   6 -13   17.57    5.75
   9  -6 -14   24.01    6.55
   9   6 -14   20.31    6.22
   9  -6 -15    4.61    3.23
   9   6 -15    6.23    3.88
   9  -6 -16   -0.00    2.44
   9   6 -16    1.08    2.07
   9  -6 -17   13.27    4.88
   9  -6 -18   18.22    5.69
   9  -6 -19   11.45    4.44
   9  -6 -20    8.64    3.79
   9  -6 -21   -0.00    1.46
   9  -6 -22    3.09    2.45
   9  -6 -23    9.06    3.85
   9  -6 -24    8.27    3.46
   9  -6 -25    2.66    2.33
   9  -6 -26   -0.00    1.29
   9  -6 -27   -0.00    1.58
   9  -6 -28    6.49    3.17
   9  -6 -29    1.72    1.68
   9  -6 -30    2.06    2.02
   9  -6 -31    0.27    1.41
   9  -6 -32    0.43    1.39
   9  -6 -33   -0.00    1.04
   9  -6 -34    1.20    1.44
   9  -6 -35   -0.00    1.09
  -9   7   1    9.94    5.77
   9  -7  -1    6.36    4.70
   9   7  -1   14.14    5.82
  -9   7   2    3.95    4.58
   9  -7  -2    6.59    3.96
   9   7  -2    4.44    3.55
  -9   7   3   -0.00    3.51
   9  -7  -3   -0.00    1.11
   9   7  -3    1.48    2.32
  -9   7   4   26.94    8.71
   9  -7  -4   23.56    7.10
   9   7  -4   13.46    5.61
  -9   7   5   13.15    6.22
   9  -7  -5   16.09    5.94
   9   7  -5   15.96    5.67
  -9   7   6   39.20   10.92
   9  -7  -6   44.95   10.42
   9   7  -6   60.87   11.60
   9  -7  -7    3.78    3.63
   9   7  -7    4.15    3.44
   9  -7  -8   -0.00    3.44
   9   7  -8    3.07    3.22
   9  -7  -9    7.79    4.64
   9   7  -9    7.34    4.23
   9  -7 -10   18.90    6.29
   9  -7 -11   16.51    6.08
  -9   7  12   44.77   10.89
   9  -7 -12   39.03    9.27
  -9   7  13    3.01    3.59
   9  -7 -13    3.55    3.39
   9  -7 -14    3.65    2.86
   9  -7 -15    0.58    2.16
   9  -7 -16   30.49    7.84
   9  -7 -17    4.09    2.98
   9  -7 -18   -0.00    2.51
   9  -7 -19   -0.00    2.22
   9  -7 -20    2.01    2.63
   9  -7 -21    1.88    2.24
   9  -7 -22    9.30    4.06
   9  -7 -23   -0.00    1.30
   9  -7 -24    1.66    2.02
   9  -7 -25   -0.00    1.11
   9  -7 -26   11.93    4.31
   9  -7 -27    3.31    2.47
   9  -7 -28   -0.00    1.41
   9  -7 -29   -0.00    1.44
   9  -7 -30    0.99    1.80
   9  -7 -31   -0.00    1.30
   9  -7 -32    2.09    2.08
   9  -7 -33    0.89    1.80
   9  -7 -34    0.85    1.63
  -9   8   1   22.77    8.22
   9  -8  -1    8.54    5.36
   9   8  -1   12.73    5.26
  -9   8   2   22.40    8.57
   9  -8  -2   14.71    6.42
   9   8  -2   21.06    6.54
  -9   8   3    0.67    3.42
   9  -8  -3    1.41    2.74
   9   8  -3    1.49    2.86
  -9   8   4   48.28   12.52
   9  -8  -4   59.15   12.25
   9   8  -4   51.06   11.20
  -9   8   5    0.89    2.96
   9  -8  -5    6.46    4.11
   9   8  -5   -0.00    1.63
  -9   8   6    1.31    2.83
   9  -8  -6    0.17    1.06
   9   8  -6   -0.00    1.80
  -9   8   7   -0.00    2.98
   9  -8  -7   -0.00    2.50
   9   8  -7    0.86    2.64
  -9   8   8   58.80   13.32
   9  -8  -8   45.85   11.00
   9   8  -8   69.62   12.69
  -9   8   9    9.61    5.72
   9  -8  -9    0.16    2.77
   9   8  -9    7.57    4.53
  -9   8  10    6.88    4.74
   9  -8 -10   12.09    6.01
   9   8 -10   10.95    5.09
   9  -8 -11    0.47    2.51
   9   8 -11    7.15    4.13
   9  -8 -12   16.18    6.00
   9   8 -12   18.98    6.70
   9  -8 -13    1.50    2.97
   9   8 -13   -0.00    2.17
   9  -8 -14   13.72    5.39
   9   8 -14   17.32    6.08
   9  -8 -15    2.97    2.68
   9   8 -15    0.78    2.32
   9  -8 -16    1.06    1.61
   9  -8 -17   -0.00    1.30
   9  -8 -18   10.49    4.82
   9  -8 -19    2.17    2.46
   9  -8 -20   13.37    5.06
   9  -8 -21    1.87    2.30
   9  -8 -22    0.68    2.30
   9  -8 -23    0.00    2.15
   9  -8 -24    7.24    3.49
   9  -8 -25    0.58    1.93
   9  -8 -26    1.55    2.28
   9  -8 -27    0.72    1.55
   9  -8 -28    2.16    2.50
   9  -8 -29    0.79    1.77
   9  -8 -30    3.99    2.86
   9  -8 -31    1.47    1.91
   9  -8 -32    0.64    1.40
  -9   9   1    3.57    4.41
   9  -9  -1   10.67    5.28
   9   9  -1    0.19    2.30
  -9   9   2   16.93    7.99
   9  -9  -2   12.09    6.08
   9   9  -2   18.67    7.03
  -9   9   3    0.43    4.23
   9  -9  -3   11.70    5.36
   9   9  -3    2.92    3.48
  -9   9   4    5.84    4.99
   9  -9  -4    2.22    3.16
   9   9  -4   12.35    5.23
  -9   9   5   -0.00    2.93
   9  -9  -5    5.61    4.04
   9   9  -5    5.43    3.78
  -9   9   6   44.54   12.45
   9  -9  -6   49.61   12.01
   9   9  -6   73.56   13.39
  -9   9   7   -0.00    2.56
   9  -9  -7    1.76    2.45
   9   9  -7    5.68    3.85
  -9   9   8   -0.00    3.30
   9  -9  -8    0.87    2.39
   9   9  -8    1.14    2.67
  -9   9   9    0.95    3.00
   9  -9  -9    0.13    1.43
   9   9  -9   -0.00    2.61
  -9   9  10   -0.00    3.13
   9  -9 -10    8.10    4.37
   9   9 -10    3.43    3.15
  -9   9  11    1.35    3.21
   9  -9 -11   -0.00    3.53
   9   9 -11   -0.00    1.44
  -9   9  12   21.90    7.67
   9  -9 -12    9.67    5.03
   9   9 -12   13.52    5.75
  -9   9  13    4.40    4.07
   9  -9 -13    1.80    2.15
   9   9 -13    1.03    2.56
   9  -9 -14    0.85    2.48
   9   9 -14   -0.00    2.61
   9  -9 -15   -0.00    2.21
   9   9 -15    2.70    3.57
   9  -9 -16   16.11    6.33
   9  -9 -17    6.08    3.79
   9  -9 -18   -0.00    1.54
   9  -9 -19    2.03    2.62
   9  -9 -20    2.44    2.58
   9  -9 -21   -0.00    2.75
   9  -9 -22    2.15    2.75
   9  -9 -23    0.66    1.79
   9  -9 -24   -0.00    1.48
   9  -9 -25   -0.00    0.90
   9  -9 -26    5.90    4.19
   9  -9 -27    1.22    2.31
   9  -9 -28   -0.00    1.80
   9  -9 -29    0.21    1.86
  -9  10   1    4.76    4.94
   9 -10  -1   -0.00    4.05
   9  10  -1   -0.00    2.79
  -9  10   2   13.83    6.55
   9 -10  -2    7.28    4.68
   9  10  -2    5.88    4.38
  -9  10   3    2.14    3.43
   9 -10  -3    0.25    2.28
   9  10  -3    0.00    3.24
  -9  10   4   25.86    9.91
   9 -10  -4   23.57    8.05
   9  10  -4   28.18    8.68
  -9  10   5    1.50    3.29
   9 -10  -5    1.42    2.26
   9  10  -5   -0.00    2.04
  -9  10   6   -0.00    3.25
   9 -10  -6   -0.00    2.33
   9  10  -6   -0.00    1.90
  -9  10   7   -0.00    2.83
   9 -10  -7    1.61    3.20
   9  10  -7    7.84    4.53
  -9  10   8   22.99    8.52
   9 -10  -8   20.19    7.42
   9  10  -8   17.34    6.88
  -9  10   9   -0.00    4.60
   9 -10  -9    0.81    2.19
   9  10  -9    1.85    2.52
  -9  10  10    2.57    3.90
   9 -10 -10    4.15    3.30
   9  10 -10   15.32    6.08
  -9  10  11    2.05    3.24
   9 -10 -11    1.86    3.07
   9  10 -11    0.52    2.08
  -9  10  12    3.72    3.51
   9 -10 -12    6.17    4.93
   9  10 -12    4.90    4.17
   9 -10 -13    2.16    2.32
   9  10 -13   -0.00    2.25
   9 -10 -14    3.32    3.72
   9  10 -14   11.81    5.56
   9 -10 -15   -0.00    2.17
   9  10 -15   -0.00    2.45
   9 -10 -16   -0.00    1.69
   9 -10 -17    1.46    3.29
   9 -10 -18   11.68    5.46
   9 -10 -19   -0.00    3.30
   9 -10 -20    3.14    2.93
   9 -10 -21   -0.00    2.45
   9 -10 -22    3.49    2.86
   9 -10 -23    1.76    2.90
   9 -10 -24    6.62    3.93
   9 -10 -25    1.03    2.80
   9 -10 -26    2.82    2.54
  -9  11   1    2.73    3.51
   9 -11  -1    8.26    5.33
   9  11  -1   -0.00    3.23
  -9  11   2   22.14    9.07
   9 -11  -2   27.07    8.97
   9  11  -2   12.96    6.20
  -9  11   3    2.10    3.93
   9 -11  -3    0.00    2.65
   9  11  -3   -0.00    2.41
  -9  11   4   22.50    9.02
   9 -11  -4    5.53    4.43
   9  11  -4   20.47    7.15
  -9  11   5    0.15    4.22
   9 -11  -5   -0.00    2.89
   9  11  -5   -0.00    2.59
  -9  11   6   29.79   10.09
   9  11  -6   14.73    6.57
  -9  11   7    0.08    3.06
   9 -11  -7   -5.51    5.10
   9  11  -7    0.00    3.22
  -9  11   8    1.31    3.36
   9 -11  -8    0.38    2.69
   9  11  -8    1.15    2.77
  -9  11   9    7.07    4.69
   9 -11  -9    0.64    2.90
   9  11  -9   -3.95    4.46
  -9  11  10   17.10    7.23
   9 -11 -10    3.89    4.80
   9  11 -10   15.47    6.47
  -9  11  11    4.69    4.29
   9 -11 -11    1.70    2.81
   9  11 -11   -1.37    3.36
  -9  11  12    8.97    5.62
   9 -11 -12   -0.00    2.94
   9  11 -12   13.31    6.17
   9  11 -13   -0.00    2.17
   9 -11 -14    2.55    2.91
   9  11 -14   -0.00    2.50
   9 -11 -15   -0.00    2.78
   9  11 -15   -0.00    1.95
   9 -11 -16   15.04    6.40
   9 -11 -17    0.48    2.84
   9 -11 -18   -0.00    2.10
   9 -11 -19   -0.00    2.26
   9 -11 -20   10.21    5.36
   9 -11 -21    0.00    2.14
   9 -11 -22    1.88    3.96
   9 -11 -23   -0.00    2.09
   9 -11 -24    3.29    3.26
  -9  12   1    4.14    4.72
   9 -12  -1    6.20    4.59
   9  12  -1    2.90    3.64
  -9  12   2    5.14    4.33
   9 -12  -2   -0.00    2.60
   9  12  -2    1.46    3.49
  -9  12   3    3.20    4.14
   9 -12  -3   -0.00    2.45
   9  12  -3   -0.00    3.52
  -9  12   4   14.92    7.56
   9 -12  -4    2.09    4.12
   9  12  -4   21.78    7.60
  -9  12   5   -0.00    3.75
   9 -12  -5   -0.00    3.21
   9  12  -5    3.20    3.58
  -9  12   6   -0.00    3.32
   9 -12  -6    4.80    4.06
   9  12  -6    0.00    2.93
  -9  12   7   -0.00    3.79
   9 -12  -7    4.05    4.27
   9  12  -7    0.31    2.47
  -9  12   8    9.37    6.14
   9 -12  -8   11.75    6.24
   9  12  -8   23.09    7.78
  -9  12   9    4.79    4.84
   9 -12  -9    3.65    3.98
   9  12  -9   -0.00    2.58
  -9  12  10    3.80    4.58
   9 -12 -10   -0.00    3.17
   9  12 -10    5.74    4.92
  -9  12  11    2.26    3.24
   9 -12 -11   -0.00    1.13
   9  12 -11    2.29    3.60
  -9  12  12    9.98    6.01
   9 -12 -12    1.91    3.60
   9  12 -12    3.11    3.89
   9 -12 -13    3.19    3.92
   9  12 -13    1.94    3.29
   9 -12 -14    0.00    3.33
   9  12 -14    5.52    4.63
   9 -12 -15    0.00    2.94
   9  12 -15    4.15    4.47
   9 -12 -16   -0.00    2.74
   9 -12 -17    0.00    2.66
   9 -12 -18    3.85    3.76
   9 -12 -19    2.43    2.63
   9 -12 -20    8.26    4.85
  -9  13   1   -0.00    3.88
   9 -13  -1    4.36    4.69
   9  13  -1   16.81    6.99
  -9  13   2   -0.00    4.03
   9 -13  -2    0.00    3.16
   9  13  -2    0.72    2.98
  -9  13   3    4.09    4.85
   9 -13  -3   -0.00    3.09
   9  13  -3    2.56    3.16
  -9  13   4    3.50    4.23
   9 -13  -4   -0.00    2.20
   9  13  -4    8.01    4.97
  -9  13   5    0.00    3.97
   9 -13  -5    0.49    2.80
   9  13  -5    7.50    5.09
  -9  13   6   12.54    6.59
   9 -13  -6    7.19    6.31
   9  13  -6    3.23    4.15
  -9  13   7    8.88    5.68
   9 -13  -7    0.79    3.47
   9  13  -7    0.00    2.80
  -9  13   8    2.86    4.44
   9 -13  -8    1.51    3.34
   9  13  -8    4.82    4.15
  -9  13   9    0.00    5.05
   9 -13  -9   -0.00    2.77
   9  13  -9    0.20    2.38
  -9  13  10   10.00    5.98
   9 -13 -10    5.79    4.39
   9  13 -10    8.00    5.61
  -9  13  11   -0.00    3.38
   9 -13 -11    1.47    2.45
   9  13 -11   -0.00    3.31
   9 -13 -12    6.77    5.37
   9  13 -12    9.04    5.37
   9 -13 -13   -0.00    2.10
   9  13 -13   -0.00    3.77
   9 -13 -14    0.25    2.74
   9  13 -14    0.00    2.67
   9 -13 -15   -0.00    2.67
   9  13 -15   -0.00    2.78
   9 -13 -16    5.98    4.77
   9 -13 -17   -0.00    2.51
  -9  14   1    6.06    5.00
   9 -14  -1    2.76    4.01
   9  14  -1    1.33    3.29
  -9  14   2    6.81    5.74
   9 -14  -2    0.66    3.57
   9  14  -2    1.66    3.17
  -9  14   3    1.71    4.27
   9 -14  -3   -0.00    1.81
   9  14  -3    4.64    4.36
  -9  14   4    4.99    5.15
   9 -14  -4    6.00    4.37
   9  14  -4    1.80    4.42
  -9  14   5   -0.00    3.63
   9 -14  -5    0.65    2.86
   9  14  -5    0.62    4.16
  -9  14   6    4.45    4.82
   9 -14  -6    1.88    2.89
   9  14  -6   -0.00    3.99
  -9  14   7   -0.00    3.31
   9 -14  -7    3.98    4.38
   9  14  -7    5.19    4.90
  -9  14   8   -0.00    3.91
   9 -14  -8   -0.00    3.75
   9  14  -8    0.00    4.00
  -9  14   9    1.50    3.09
   9 -14  -9    1.71    3.62
   9  14  -9    3.24    4.37
  -9  14  10    8.72    6.26
   9 -14 -10    0.00    3.21
   9  14 -10    7.74    5.04
  -9  14  11    1.51    3.83
   9 -14 -11    0.27    2.43
   9  14 -11   -0.00    3.30
   9 -14 -12    3.59    4.13
   9  14 -12   -0.00    4.02
   9 -14 -13   -0.00    3.45
   9  14 -13    2.56    3.53
   9 -14 -14    0.00    3.16
   9  14 -14   -0.00    3.33
   9  14 -15   -0.00    3.28
  -9  15   1    0.00    3.44
   9 -15  -1    3.53    4.28
   9  15  -1    3.47    4.23
  -9  15   2   -0.00    3.74
   9 -15  -2    1.34    3.83
   9  15  -2   -0.00    3.08
  -9  15   3   -0.00    4.51
   9 -15  -3    2.26    4.39
   9  15  -3    2.68    3.83
  -9  15   4    1.51    4.40
   9 -15  -4    1.79    3.57
   9  15  -4   -0.00    2.86
  -9  15   5   -0.00    4.63
   9 -15  -5    2.87    3.58
   9  15  -5    3.28    4.30
  -9  15   6   -0.00    4.28
   9 -15  -6    0.39    3.79
   9  15  -6    0.74    3.19
  -9  15   7   -0.00    3.81
   9 -15  -7    0.21    3.60
   9  15  -7    0.81    3.55
  -9  15   8   -0.00    3.38
   9 -15  -8    0.69    2.77
   9  15  -8   -0.00    3.09
  -9  15   9    2.52    4.63
   9 -15  -9   -0.00    3.89
   9  15  -9   -0.00    3.95
  -9  15  10    1.30    3.16
   9 -15 -10   -0.00    3.12
   9  15 -10   -0.00    2.69
   9  15 -11    7.35    5.48
   9  15 -12   -0.00    2.67
   9  15 -13    0.65    3.90
   9  15 -14    0.00    3.52
   9 -16  -1   -0.00    1.30
   9 -16  -2    1.15    3.02
   9 -16  -3   -0.00    4.04
  -9  16   4    2.39    3.67
   9 -16  -4    1.11    3.05
  -9  16   5    2.32    5.15
   9 -16  -5    7.03    5.49
  -9  16   6    0.31    3.87
   9 -16  -6    2.54    3.38
  -9  16   7    0.00    4.47
  -9  16   8    0.00    3.85
  -9  16   9    0.83    3.01
  -9  16  10   -0.00    3.59
  -8   0   1    3.76    3.38
   8   0  -1   -0.00    1.97
   8   0  -1   -0.00    1.77
  -8   0   2  296.71   41.97
   8   0  -2  452.66   42.27
   8   0  -2  338.87   42.55
   8   0  -2  473.64   43.45
  -8   0   3    2.12    3.00
   8   0  -3   -0.00    1.69
   8   0  -3   -0.00    2.17
   8   0  -3   -0.00    1.96
  -8   0   4   73.72   12.35
   8   0  -4   46.67    9.11
   8   0  -4   59.60   11.20
   8   0  -4   51.83    9.84
   8   0  -5   -0.00    1.08
   8   0  -5   -0.00    2.22
   8   0  -5    0.60    1.41
   8   0  -6   76.48   11.61
   8   0  -6   78.87   13.29
   8   0  -6   77.51   12.03
  -8   0   7    0.99    1.73
   8   0  -7    0.00    1.57
   8   0  -7    0.00    2.34
   8   0  -7   -0.00    1.52
  -8   0   8  170.10   21.98
   8   0  -8  183.53   21.12
   8   0  -8  172.76   22.53
  -8   0   9    1.49    1.82
   8   0  -9   -0.00    1.51
   8   0  -9    1.69    1.97
  -8   0  10   -0.00    1.12
   8   0 -10   -0.00    1.27
   8   0 -10    0.00    1.80
  -8   0  11   -0.00    1.05
   8   0 -11   -0.00    1.20
   8   0 -11   -0.00    1.71
  -8   0  12  151.06   17.12
   8   0 -12  128.73   16.94
   8   0 -12  153.49   19.01
  -8   0  13    0.64    1.15
   8   0 -13   -0.00    1.34
   8   0 -13   -0.00    1.79
  -8   0  14   45.62    6.71
   8   0 -14   59.72    8.60
   8   0 -14   62.11    9.76
  -8   0  15    0.34    0.52
   8   0 -15    0.00    1.32
   8   0 -15    0.27    1.30
   8   0 -16    0.00    1.20
   8   0 -16    2.87    1.93
   8   0 -17    0.00    1.27
   8   0 -18   89.52   11.65
   8   0 -19    0.00    0.87
   8   0 -20    5.76    2.30
   8   0 -21   -0.00    0.93
  -8   1   1   56.38   12.29
  -8   1   1   45.88   10.46
   8  -1  -1   44.24    9.20
   8   1  -1   82.00   11.29
   8   1  -1   31.65    8.04
  -8  -1   1   48.76   11.04
  -8   1   2    3.23    3.80
  -8   1   2   12.07    5.13
   8  -1  -2    3.09    3.18
   8  -1  -2    4.98    3.29
   8   1  -2    1.86    1.97
   8   1  -2    2.99    2.59
  -8  -1   2    3.08    3.68
  -8   1   3    4.69    4.00
  -8   1   3    6.36    3.90
   8  -1  -3    4.12    2.54
   8  -1  -3    0.00    1.87
   8  -1  -3    5.08    3.34
   8   1  -3    7.62    3.37
   8   1  -3    4.14    3.79
   8   1  -3    6.00    3.11
  -8  -1   3    6.06    4.11
  -8   1   4   19.01    7.45
  -8   1   4   32.80    8.51
   8  -1  -4   43.88    7.92
   8  -1  -4   36.07    8.40
   8  -1  -4   36.07    7.76
   8   1  -4   40.27    7.83
   8   1  -4   43.14    9.63
   8   1  -4   36.87    7.92
  -8  -1   4   48.26    9.94
   8  -1  -5    5.27    2.96
   8  -1  -5    3.10    2.60
   8  -1  -5    0.53    1.25
   8   1  -5    4.70    2.50
   8   1  -5    4.65    3.49
   8   1  -5    5.87    2.91
  -8   1   6   71.55   12.22
   8  -1  -6   58.85   10.27
   8  -1  -6   67.41   11.91
   8  -1  -6   69.25   11.29
   8   1  -6   74.08   11.19
   8   1  -6   93.04   14.15
   8   1  -6   64.65   10.97
  -8   1   7    7.01    3.80
   8  -1  -7   -0.00    1.12
   8  -1  -7    5.59    3.34
   8   1  -7    5.29    2.73
   8   1  -7    3.48    3.04
  -8  -1   7    9.38    3.92
  -8   1   8    2.70    2.57
   8  -1  -8    1.61    1.66
   8  -1  -8    2.97    2.87
   8   1  -8    0.00    1.31
   8   1  -8    1.63    2.74
  -8  -1   8    3.08    2.46
  -8   1   9   18.71    5.29
   8  -1  -9   15.30    4.21
   8  -1  -9    4.42    3.14
   8   1  -9    6.52    3.14
   8   1  -9   10.95    4.47
  -8  -1   9   18.60    5.13
  -8   1  10  117.96   15.70
   8  -1 -10  150.55   16.14
   8  -1 -10  125.49   16.59
   8   1 -10  116.57   15.26
   8   1 -10  102.20   16.32
  -8  -1  10   95.53   14.79
  -8   1  11    8.55    3.26
   8  -1 -11    4.51    2.64
   8  -1 -11    4.85    3.10
   8   1 -11    7.35    2.98
   8   1 -11    5.06    3.13
   8   1 -11    2.56    3.29
  -8  -1  11    3.70    2.32
  -8   1  12   12.15    3.42
   8  -1 -12   11.76    3.38
   8  -1 -12    5.14    3.14
   8   1 -12    5.96    2.89
   8   1 -12    3.41    3.21
   8   1 -12    7.73    3.95
  -8  -1  12    6.42    2.63
  -8   1  13   -0.00    1.05
   8  -1 -13    0.48    1.19
   8  -1 -13    1.58    2.09
   8   1 -13    1.14    1.47
   8   1 -13    0.20    1.78
   8   1 -13    0.07    2.35
  -8  -1  13    0.00    1.42
  -8   1  14   61.79    7.55
   8  -1 -14   54.91    8.61
   8  -1 -14   65.48    9.93
   8  -1 -14   55.75    8.97
   8   1 -14   53.75    8.71
   8   1 -14   53.16    9.88
   8   1 -14   65.85   11.08
  -8  -1  14   55.73    7.68
  -8   1  15   33.42    4.10
   8  -1 -15   39.93    6.61
   8  -1 -15   41.71    7.06
   8   1 -15   59.70    7.89
  -8  -1  15   37.32    4.93
   8  -1 -16   75.22    9.40
   8  -1 -16   60.89    9.24
   8   1 -16   54.03    8.69
   8  -1 -17    0.00    0.92
   8  -1 -18   -0.00    0.88
   8  -1 -19    5.66    2.46
   8  -1 -20    9.15    2.91
   8  -1 -21    0.89    1.35
   8  -1 -22   45.18    6.80
   8  -1 -23    0.00    0.95
   8  -1 -24    5.67    2.10
   8  -1 -25   -0.00    0.85
   8  -1 -26   13.94    2.98
   8  -1 -27    1.77    1.03
  -8   2   1    0.00    2.27
   8  -2  -1   -3.75    3.31
   8   2  -1   -0.00    1.52
  -8  -2   1   -0.00    2.61
  -8   2   2   30.45    9.76
   8  -2  -2   51.96    9.77
   8   2  -2   46.01    8.91
  -8  -2   2   66.30   12.26
  -8   2   3    6.53    4.91
   8  -2  -3   13.12    5.10
   8  -2  -3    5.64    3.50
   8   2  -3    3.65    2.77
   8   2  -3   10.00    4.94
  -8  -2   3    8.70    4.47
  -8   2   4   49.68   10.74
  -8   2   4   18.49    6.51
   8  -2  -4   33.95    8.10
   8  -2  -4   31.58    7.21
   8   2  -4   34.97    7.33
   8   2  -4   28.96    8.06
   8   2  -4   31.69    8.41
  -8  -2   4   29.98    7.88
  -8   2   5    3.28    3.58
   8  -2  -5   10.16    4.35
   8  -2  -5    4.67    3.22
   8   2  -5    2.91    2.31
   8   2  -5    4.33    4.17
   8   2  -5    7.18    4.26
  -8   2   6   58.10   12.68
   8  -2  -6   67.44   12.10
   8   2  -6   78.97   11.85
   8   2  -6   85.81   14.25
   8   2  -6   76.92   13.52
  -8   2   7   31.71    8.50
  -8   2   7   22.64    6.47
   8  -2  -7   50.10    9.03
   8   2  -7   33.93    6.97
   8   2  -7   17.88    6.51
   8   2  -7   36.44    8.51
  -8  -2   7   29.30    7.39
  -8   2   8   70.22   13.75
  -8   2   8   96.23   13.80
   8  -2  -8   60.73   11.82
   8   2  -8   80.98   12.18
   8   2  -8  121.01   16.37
   8   2  -8   93.90   14.76
  -8  -2   8   81.61   12.96
  -8   2   9   13.23    5.83
  -8   2   9    8.42    3.55
   8  -2  -9   14.11    4.61
   8   2  -9    9.89    3.59
  -8  -2   9   10.22    4.32
  -8   2  10    1.49    2.49
  -8   2  10   -0.00    1.30
   8  -2 -10   -0.00    1.64
   8   2 -10    0.26    2.02
   8   2 -10    3.77    3.12
  -8  -2  10   -0.00    1.19
  -8   2  11   -0.00    2.53
  -8   2  11    0.08    1.62
   8  -2 -11    0.26    1.95
   8   2 -11    2.51    2.16
   8   2 -11    6.36    3.96
   8   2 -11    1.52    2.72
  -8  -2  11    1.70    1.99
  -8   2  12   47.02    9.98
  -8   2  12   58.61    8.70
   8  -2 -12   49.93    8.88
   8   2 -12   46.06    8.28
   8   2 -12   57.57   10.64
   8   2 -12   43.37    9.56
  -8   2  13   37.99    8.24
  -8   2  13   27.02    5.24
   8  -2 -13   32.65    6.08
   8  -2 -13   15.95    5.19
   8  -2 -13   26.55    5.95
   8   2 -13   30.32    6.25
   8   2 -13   28.83    7.25
   8   2 -13   30.52    7.41
  -8   2  14   21.89    4.01
   8  -2 -14   14.61    4.12
   8  -2 -14   18.10    4.76
   8  -2 -14   25.21    5.47
   8   2 -14   28.19    5.47
   8   2 -14   21.68    6.63
  -8   2  15   17.27    2.80
   8  -2 -15   17.58    4.19
   8  -2 -15   18.82    4.71
   8   2 -15   20.98    4.81
   8  -2 -16   24.13    5.02
   8  -2 -16   26.35    5.45
   8   2 -16   25.53    5.41
  -8  -2  16   24.74    3.50
   8  -2 -17   10.12    3.40
   8   2 -17    8.31    3.02
   8  -2 -18  140.68   16.76
   8  -2 -19    3.39    1.91
   8  -2 -20   -0.00    1.25
   8  -2 -21    0.72    1.08
   8  -2 -22   18.44    4.03
   8  -2 -23    1.05    1.32
   8  -2 -24    4.91    1.96
   8  -2 -25    0.00    0.82
   8  -2 -26    0.51    0.99
   8  -2 -27    0.22    0.87
   8  -2 -28   14.68    2.93
   8  -2 -29    3.55    1.38
   8  -2 -30    3.46    1.31
  -8   3   1   63.73   14.12
   8  -3  -1  108.84   14.88
   8   3  -1   80.26   12.90
   8   3  -1   67.93   13.92
  -8  -3   1   79.56   14.77
  -8   3   2    3.35    3.11
   8  -3  -2   -0.00    1.74
   8   3  -2    3.99    2.87
   8   3  -2    3.25    3.74
  -8  -3   2    1.63    2.77
  -8   3   3   37.47    9.84
   8  -3  -3   38.04    8.39
   8   3  -3   39.05    8.24
   8   3  -3   39.82    9.87
  -8  -3   3   36.44    9.11
  -8   3   4  109.95   17.77
   8  -3  -4  106.34   15.67
   8   3  -4   91.81   14.33
   8   3  -4   98.80   16.74
  -8  -3   4  104.85   16.63
  -8   3   5   16.09    6.30
   8  -3  -5   10.14    4.20
   8   3  -5   10.99    4.30
   8   3  -5    0.00    2.36
  -8  -3   5   12.18    3.88
  -8  -3   5   11.84    5.23
  -8   3   6   35.70    9.04
   8  -3  -6   29.10    7.10
   8   3  -6   28.54    6.60
   8   3  -6   22.60    7.36
  -8  -3   6   25.01    5.86
  -8   3   7    5.31    3.83
   8  -3  -7   16.15    4.97
   8   3  -7   15.80    4.85
   8   3  -7   14.80    5.79
  -8  -3   7   14.27    4.20
  -8   3   8    1.56    2.50
  -8   3   8    6.35    3.71
   8  -3  -8   11.32    4.14
   8   3  -8    7.84    3.33
   8   3  -8    7.97    4.79
  -8  -3   8    4.48    2.54
  -8  -3   8    7.33    3.71
  -8   3   9    3.92    3.47
  -8   3   9    1.39    1.73
   8  -3  -9    1.10    1.82
   8   3  -9    5.61    3.04
   8   3  -9    4.86    3.30
  -8  -3   9    3.50    2.18
  -8  -3   9    0.00    1.92
  -8   3  10   84.23   14.48
   8  -3 -10   73.75   12.09
   8   3 -10   73.98   11.89
  -8  -3  10   92.69   12.09
  -8   3  11   68.16   12.60
   8  -3 -11   67.52   10.73
   8  -3 -11   59.36   10.50
   8   3 -11   67.80   10.75
  -8  -3  11   70.61   10.33
  -8   3  12    0.14    2.23
   8  -3 -12    3.47    2.31
   8  -3 -12    1.48    1.50
   8   3 -12   -0.00    1.88
  -8  -3  12    3.07    2.23
  -8   3  13    5.95    3.54
   8  -3 -13    7.94    3.27
   8  -3 -13    2.31    2.29
   8   3 -13    9.34    3.55
  -8  -3  13    8.23    3.10
  -8   3  14   20.93    6.28
   8  -3 -14   19.69    5.11
   8  -3 -14   24.95    5.63
   8   3 -14   15.86    4.78
  -8  -3  14   26.66    5.25
  -8   3  15   24.40    6.73
   8  -3 -15   19.12    5.00
   8   3 -15   28.49    6.03
   8  -3 -16   78.61   10.66
   8   3 -16   52.54    9.37
   8  -3 -17    1.65    1.56
   8   3 -17    0.00    1.34
   8  -3 -18    3.06    2.14
   8  -3 -19    9.85    3.27
   8  -3 -20   92.53   12.26
   8  -3 -21    3.03    2.03
   8  -3 -22    9.83    3.17
   8  -3 -23    4.09    2.06
   8  -3 -24   15.07    3.64
   8  -3 -25   13.46    3.42
   8  -3 -26    4.43    2.01
   8  -3 -27    1.02    0.97
   8  -3 -28   -0.00    0.96
   8  -3 -29    0.54    0.90
   8  -3 -30    7.46    2.17
   8  -3 -31    0.39    0.73
  -8   4   1   66.00   13.51
   8  -4  -1   60.67   11.66
   8   4  -1   80.36   12.47
   8   4  -1   72.33   13.75
  -8  -4   1   56.02   12.58
  -8   4   2   19.67    6.91
   8   4  -2    9.93    4.35
   8   4  -2   32.79    8.57
  -8  -4   2   12.73    5.79
  -8   4   3   18.11    6.81
   8   4  -3   22.79    6.06
   8   4  -3    9.37    5.27
  -8  -4   3   12.17    5.26
  -8   4   4   86.26   16.28
   8   4  -4  117.56   15.70
   8   4  -4  101.96   17.24
  -8  -4   4   90.82   16.01
   8   4  -5   20.55    5.72
   8   4  -5   11.29    5.53
  -8  -4   5   15.21    5.55
  -8   4   6   33.41    9.08
   8  -4  -6   35.36    7.95
   8   4  -6   37.95    7.87
   8   4  -6   46.79   10.49
  -8  -4   6   25.07    7.38
  -8   4   7   68.18   13.72
   8  -4  -7   90.69   13.42
   8   4  -7   89.29   13.28
   8   4  -7   78.66   14.72
  -8   4   8   26.98    8.09
   8  -4  -8   32.75    7.44
   8   4  -8   33.49    7.48
   8   4  -8   40.77    9.75
  -8  -4   8   38.64    7.35
  -8   4   9    7.78    4.10
   8  -4  -9    3.68    2.96
   8  -4  -9    2.17    1.86
   8   4  -9    7.57    3.61
  -8  -4   9    8.23    3.26
  -8   4  10   -0.00    1.55
   8  -4 -10   -0.00    1.47
   8  -4 -10    0.00    1.67
   8   4 -10    1.01    2.34
  -8  -4  10    1.50    1.92
  -8   4  11    2.87    2.79
   8  -4 -11    2.45    2.29
   8  -4 -11    6.26    3.61
   8   4 -11    6.31    3.28
  -8  -4  11    2.68    2.08
  -8   4  12   68.63   12.71
   8  -4 -12   69.99   11.17
   8  -4 -12   60.74   10.89
   8   4 -12   88.24   12.37
  -8  -4  12   79.42   11.18
  -8   4  13    8.30    4.67
   8  -4 -13   13.24    4.15
   8  -4 -13    6.50    3.05
   8   4 -13    7.88    3.35
  -8  -4  13    5.54    2.67
  -8   4  14   33.92    8.43
   8  -4 -14   27.77    6.64
   8   4 -14   42.09    7.84
  -8  -4  14   40.68    7.18
  -8   4  15    2.69    2.78
   8  -4 -15    0.97    1.60
   8   4 -15    0.96    1.77
   8  -4 -16   12.80    4.16
   8   4 -16   19.97    5.23
   8  -4 -17   17.08    4.69
   8   4 -17   14.43    4.60
   8  -4 -18   48.20    8.45
   8  -4 -19    6.21    2.86
   8  -4 -20   10.17    3.58
   8  -4 -21    1.07    1.34
   8  -4 -22   21.53    4.92
   8  -4 -23   11.84    3.51
   8  -4 -24    3.47    1.92
   8  -4 -25   -0.00    1.05
   8  -4 -26    0.44    1.03
   8  -4 -27    0.00    0.96
   8  -4 -28    4.97    2.11
   8  -4 -29    2.21    1.52
   8  -4 -30    0.75    1.06
   8  -4 -31    0.28    0.89
   8  -4 -32    2.14    1.39
   8  -4 -33    3.32    1.55
  -8   5   1   38.37    9.84
   8   5  -1   19.80    7.49
  -8  -5   1   19.62    7.34
  -8   5   2   11.18    5.61
   8   5  -2   21.24    6.27
   8   5  -2    8.28    5.19
  -8  -5   2   14.79    6.10
  -8   5   3   53.49   12.02
   8   5  -3   89.23   12.65
   8   5  -3   39.53   10.73
  -8  -5   3   43.86   10.90
  -8   5   4   11.98    6.01
   8   5  -4    4.29    3.03
   8   5  -4   10.89    5.73
  -8  -5   4   28.07    8.11
  -8   5   5   52.55   12.03
   8   5  -5   65.83   11.29
   8   5  -5   60.78   13.02
  -8   5   6   45.44   10.99
   8  -5  -6   49.41   10.05
   8   5  -6   66.21   11.17
  -8   5   7    5.32    3.96
   8  -5  -7   -2.49    2.81
   8   5  -7    4.88    3.56
  -8   5   8   -0.00    2.80
   8  -5  -8    8.76    3.78
   8   5  -8    0.00    1.55
  -8   5   9   19.52    6.35
   8  -5  -9    9.13    3.84
   8  -5  -9    2.39    2.50
   8   5  -9   11.52    4.50
  -8   5  10  151.04   21.47
   8  -5 -10  149.44   19.14
   8  -5 -10  129.99   19.13
   8   5 -10  165.59   20.23
  -8   5  11   18.98    6.38
   8  -5 -11   25.55    6.03
   8  -5 -11   13.43    5.02
   8   5 -11   27.74    6.67
  -8   5  12    0.00    2.31
   8  -5 -12   -0.00    1.31
   8  -5 -12    0.32    1.68
   8   5 -12    0.00    1.69
  -8  -5  12   -0.00    1.16
  -8   5  13   -0.00    1.83
   8  -5 -13    0.00    1.44
   8  -5 -13   -0.00    1.66
   8   5 -13   -0.00    1.60
  -8  -5  13   -0.00    1.47
  -8   5  14   19.34    6.02
   8  -5 -14    7.25    3.69
   8   5 -14    8.94    3.72
  -8   5  15   25.75    7.04
   8  -5 -15   21.20    5.76
   8   5 -15   18.62    5.74
   8  -5 -16   37.31    8.06
   8   5 -16   54.52    9.46
   8  -5 -17    2.57    2.63
   8   5 -17    1.25    2.45
   8  -5 -18   -0.00    1.75
   8  -5 -19   16.98    4.88
   8  -5 -20   22.14    5.46
   8  -5 -21   13.44    4.18
   8  -5 -22    9.18    3.45
   8  -5 -23    3.02    2.12
   8  -5 -24   11.62    3.62
   8  -5 -25    4.79    2.63
   8  -5 -26    5.72    2.61
   8  -5 -27    0.37    1.42
   8  -5 -28    0.74    1.46
   8  -5 -29    3.65    2.23
   8  -5 -30    3.92    2.09
   8  -5 -31    5.65    2.55
   8  -5 -32    4.68    2.24
   8  -5 -33    1.33    1.44
   8  -5 -34    0.23    0.90
   8   6  -1   66.96   13.98
  -8  -6   1   57.77   13.12
   8  -6  -2   66.46   12.35
   8   6  -2   62.11   13.93
  -8  -6   2   60.16   13.16
   8  -6  -3   67.15   12.58
  -8   6   4   31.49    8.91
   8  -6  -4   14.72    5.57
  -8   6   5   21.17    7.22
   8  -6  -5   11.21    4.70
  -8   6   6   34.69    9.36
   8  -6  -6   29.32    7.71
   8   6  -6   28.85    7.61
  -8   6   7   29.51    8.65
   8  -6  -7   43.25    9.18
   8   6  -7   18.58    6.01
  -8   6   8   20.87    6.92
   8  -6  -8   15.77    5.57
   8   6  -8   29.64    7.15
  -8   6   9   -0.00    2.17
   8  -6  -9    1.12    2.19
   8   6  -9   -0.00    1.89
  -8   6  10    0.00    2.46
   8  -6 -10    4.37    3.35
   8   6 -10    2.21    2.35
  -8   6  11   17.22    6.35
   8  -6 -11   10.78    4.97
   8   6 -11   12.49    4.81
  -8   6  12   28.54    7.93
   8  -6 -12   16.48    5.56
   8   6 -12   25.35    6.69
  -8   6  13   17.67    6.50
   8  -6 -13    6.13    3.78
   8   6 -13   13.62    5.06
  -8   6  14   26.30    7.44
   8  -6 -14   18.56    5.64
   8   6 -14   21.76    6.27
  -8   6  15    9.47    4.68
   8  -6 -15   10.77    4.24
   8   6 -15   16.49    5.16
   8  -6 -16    1.55    2.18
   8   6 -16    4.55    3.27
   8  -6 -17   32.03    7.41
   8   6 -17   38.65    8.19
   8  -6 -18    8.62    3.99
   8  -6 -19    9.70    3.83
   8  -6 -20    0.65    1.73
   8  -6 -21   -0.00    1.58
   8  -6 -22    9.25    3.74
   8  -6 -23   11.29    4.00
   8  -6 -24    0.00    1.54
   8  -6 -25    6.76    3.17
   8  -6 -26    3.83    2.45
   8  -6 -27    4.25    2.34
   8  -6 -28    5.04    2.44
   8  -6 -29    4.30    2.40
   8  -6 -30   -0.00    1.07
   8  -6 -31    1.79    1.97
   8  -6 -32    0.78    1.49
   8  -6 -33    8.31    2.88
   8  -6 -34    1.39    1.65
   8  -6 -35   -0.00    1.01
   8  -6 -36    0.52    1.22
  -8   7   1   71.49   14.51
   8  -7  -1   49.58   11.71
   8   7  -1   78.22   13.28
   8  -7  -2    0.40    1.78
   8   7  -2    0.84    2.76
   8  -7  -3   16.61    6.26
   8   7  -3   23.48    6.87
   8  -7  -4    2.56    2.41
   8  -7  -5   58.10   11.82
   8  -7  -6    6.90    4.20
  -8   7   7    0.00    3.60
   8  -7  -7    1.20    1.84
  -8   7   8    0.91    2.51
   8  -7  -8    3.44    3.23
  -8   7   9   40.46    9.83
   8  -7  -9   33.75    8.44
  -8   7  10    4.83    4.29
   8  -7 -10    2.13    2.77
  -8   7  11   39.64    9.74
   8  -7 -11   37.62    8.80
  -8   7  12   -0.00    2.62
   8  -7 -12    3.94    3.17
   8   7 -12    2.01    2.38
  -8   7  13    7.21    4.52
   8  -7 -13   14.08    5.18
   8   7 -13    1.10    2.57
  -8   7  14   11.21    5.19
   8  -7 -14    7.88    4.06
   8   7 -14   24.59    6.88
  -8   7  15   52.42   10.62
   8  -7 -15   22.32    7.04
   8   7 -15   50.17    9.70
   8  -7 -16    5.80    3.53
   8   7 -16    1.49    2.26
   8  -7 -17   -0.00    2.19
   8   7 -17    9.09    4.02
   8  -7 -18   -0.00    1.98
   8  -7 -19    4.57    3.41
   8  -7 -20    1.34    1.96
   8  -7 -21   21.21    5.96
   8  -7 -22    0.00    1.83
   8  -7 -23    0.01    1.29
   8  -7 -24   -0.00    1.39
   8  -7 -25    6.24    3.06
   8  -7 -26    0.85    2.06
   8  -7 -27    2.41    2.48
   8  -7 -28    0.08    1.46
   8  -7 -29    2.30    2.08
   8  -7 -30    0.19    1.40
   8  -7 -31    4.64    2.85
   8  -7 -32   -0.00    1.30
   8  -7 -33    1.28    1.50
   8  -7 -34    0.25    1.53
   8  -7 -35    1.26    1.80
   8  -7 -36    0.07    1.10
  -8   8   1   57.41   13.49
   8  -8  -1   62.73   13.01
   8   8  -1   67.72   12.48
  -8   8   2   -0.00    1.71
   8  -8  -2   -0.00    2.28
   8   8  -2   -0.00    2.19
  -8   8   3   32.87    9.86
   8  -8  -3   20.52    7.25
   8   8  -3   29.46    8.01
  -8   8   4   12.80    6.29
   8  -8  -4    6.26    4.44
   8   8  -4    7.70    4.61
  -8   8   5    0.00    3.28
   8  -8  -5   -0.00    2.83
   8   8  -5    0.28    2.00
   8  -8  -6   -0.00    2.81
   8   8  -6    0.00    2.11
   8  -8  -7   75.03   14.55
   8   8  -7  102.86   15.88
   8  -8  -8    3.73    2.94
   8   8  -8    4.75    3.25
   8  -8  -9    5.65    4.11
   8   8  -9    5.76    4.15
   8  -8 -10    7.46    4.10
   8   8 -10    8.97    4.57
   8  -8 -11    3.42    4.05
  -8   8  12    1.64    3.38
   8  -8 -12    1.78    2.03
  -8   8  13   40.16    9.62
   8  -8 -13   22.32    7.08
  -8   8  14   -0.00    2.74
   8  -8 -14   -0.00    2.35
   8  -8 -15    6.35    4.31
   8  -8 -16   -0.00    1.39
   8  -8 -17   19.26    6.66
   8  -8 -18    4.63    3.63
   8  -8 -19    9.97    4.54
   8  -8 -20   -0.00    1.91
   8  -8 -21    6.11    3.85
   8  -8 -22   -0.00    2.89
   8  -8 -23   11.89    4.49
   8  -8 -24    1.62    2.40
   8  -8 -25    6.11    3.38
   8  -8 -26    0.00    1.81
   8  -8 -27    1.55    2.34
   8  -8 -28    0.85    1.88
   8  -8 -29    4.85    3.61
   8  -8 -30    1.95    2.02
   8  -8 -31   -0.00    1.58
   8  -8 -32   -0.00    1.88
   8  -8 -33    4.09    2.87
   8  -8 -34    0.03    1.58
  -8   9   1   63.64   14.42
   8  -9  -1   48.55   12.04
   8   9  -1   77.99   13.75
  -8   9   2    1.15    3.72
   8  -9  -2    2.39    3.42
   8   9  -2    0.60    2.59
  -8   9   3   16.80    7.95
   8  -9  -3   36.14    9.39
   8   9  -3   38.33    9.44
  -8   9   4    5.78    4.66
   8  -9  -4    0.52    2.87
   8   9  -4    9.09    4.81
  -8   9   5    5.62    4.96
   8  -9  -5   27.48    7.82
   8   9  -5   24.17    7.29
  -8   9   6   -0.00    2.90
   8  -9  -6   -0.00    2.74
   8   9  -6    3.02    3.19
  -8   9   7    0.00    2.34
   8  -9  -7    3.87    3.50
   8   9  -7    5.26    3.93
  -8   9   8    1.84    3.48
   8  -9  -8   -0.00    3.24
   8   9  -8   -0.00    1.64
  -8   9   9    1.55    3.62
   8  -9  -9    2.94    3.36
   8   9  -9    0.00    2.86
  -8   9  10    0.00    3.37
   8  -9 -10   -0.00    2.47
   8   9 -10   -0.00    2.44
  -8   9  11   78.10   14.33
   8  -9 -11   46.77   11.09
   8   9 -11   58.06   11.95
   8  -9 -12   -0.00    1.54
   8   9 -12   -0.00    1.99
   8  -9 -13   -0.00    1.87
   8   9 -13   -0.00    1.89
   8  -9 -14    2.61    3.10
   8   9 -14    6.03    3.89
   8  -9 -15   23.45    7.67
   8   9 -15   34.30    8.73
   8  -9 -16    1.98    2.79
   8   9 -16    0.55    2.13
   8  -9 -17    1.06    2.41
   8   9 -17    0.90    2.33
   8  -9 -18    1.86    2.77
   8  -9 -19    3.78    3.26
   8  -9 -20   -0.00    2.53
   8  -9 -21   13.89    5.08
   8  -9 -22    3.55    2.93
   8  -9 -23   -0.00    1.55
   8  -9 -24   -0.00    2.06
   8  -9 -25    5.28    3.73
   8  -9 -26   -0.00    1.87
   8  -9 -27    0.45    1.39
   8  -9 -28   -0.00    2.01
   8  -9 -29    1.68    3.00
   8  -9 -30    0.00    2.05
   8  -9 -31    3.26    2.66
  -8  10   1   23.03    8.56
   8 -10  -1   24.92    8.51
   8  10  -1   15.86    6.58
  -8  10   2   -0.00    2.85
   8 -10  -2    3.36    3.71
   8  10  -2   -0.00    2.47
  -8  10   3   22.48    8.63
   8 -10  -3   15.60    7.20
   8  10  -3   35.95    9.11
  -8  10   4   11.44    6.17
   8 -10  -4   12.53    5.92
   8  10  -4    7.93    4.55
  -8  10   5   16.16    6.67
   8 -10  -5    2.55    3.22
   8  10  -5    5.61    4.64
  -8  10   6   -0.00    3.47
   8 -10  -6   -0.00    2.58
   8  10  -6   -0.00    2.09
  -8  10   7   74.77   14.88
   8 -10  -7   46.96   11.72
   8  10  -7   61.76   12.73
  -8  10   8   -0.00    2.89
   8 -10  -8   -0.00    2.13
   8  10  -8   -0.00    2.03
  -8  10   9    7.97    4.87
   8 -10  -9    1.91    3.05
   8  10  -9    8.93    4.43
  -8  10  10    0.20    4.14
   8 -10 -10    0.00    3.13
   8  10 -10    0.23    2.25
  -8  10  11    1.47    3.34
   8 -10 -11   11.49    4.96
   8  10 -11    3.49    3.58
  -8  10  12    0.67    3.16
   8 -10 -12    0.48    1.89
   8  10 -12    0.06    2.78
  -8  10  13   30.82    9.42
   8 -10 -13   28.00    8.34
   8  10 -13   35.48    9.26
  -8  10  14    0.09    2.82
   8 -10 -14    1.39    2.69
   8  10 -14   -0.00    3.04
   8 -10 -15    3.65    3.11
   8  10 -15   -0.00    2.17
   8 -10 -16    1.19    2.62
   8  10 -16    1.90    2.84
   8 -10 -17   32.53    8.97
   8  10 -17   31.66    8.78
   8 -10 -18   -0.00    2.45
   8 -10 -19   15.17    6.16
   8 -10 -20    2.96    3.37
   8 -10 -21    2.95    3.34
   8 -10 -22    0.80    1.74
   8 -10 -23    3.37    3.91
   8 -10 -24    2.96    2.70
   8 -10 -25    0.43    2.29
   8 -10 -26    1.19    2.46
   8 -10 -27    5.05    3.26
   8 -10 -28    0.05    1.46
   8 -10 -29    1.60    2.93
  -8  11   1   22.17    8.85
   8 -11  -1   17.28    7.48
   8  11  -1   31.97    9.06
  -8  11   2    6.65    5.78
   8 -11  -2   11.08    5.66
   8  11  -2    8.40    5.83
  -8  11   3   19.84    7.54
   8 -11  -3    3.09    3.92
   8  11  -3   -0.00    2.86
  -8  11   4    4.61    4.40
   8 -11  -4    0.15    3.16
   8  11  -4    2.19    3.67
  -8  11   5   22.19    8.72
   8 -11  -5   29.97    9.33
   8  11  -5   35.45    9.56
  -8  11   6   -0.00    3.80
   8 -11  -6    0.97    2.44
   8  11  -6   -0.00    2.99
  -8  11   7    2.65    4.44
   8 -11  -7   -0.00    2.22
   8  11  -7    1.84    2.40
  -8  11   8   -0.00    3.52
   8 -11  -8    3.83    3.76
   8  11  -8    1.95    2.75
  -8  11   9   20.33    7.48
   8 -11  -9    0.60    3.30
   8  11  -9   11.17    5.36
  -8  11  10   -0.00    2.20
   8 -11 -10   -0.00    3.32
   8  11 -10   -0.00    2.35
  -8  11  11   18.36    7.60
   8 -11 -11    5.38    3.75
  -8  11  12    3.98    4.73
   8 -11 -12    0.00    2.84
   8  11 -12   -0.00    2.11
  -8  11  13    2.03    2.96
   8 -11 -13    1.55    2.92
   8  11 -13    0.00    2.54
   8 -11 -14    3.14    3.35
   8  11 -14    5.56    4.73
   8 -11 -15   22.53    8.04
   8  11 -15   25.81    8.34
   8 -11 -16   -0.00    2.24
   8  11 -16   -0.00    2.08
   8 -11 -17    0.74    3.67
   8  11 -17    5.97    4.54
   8 -11 -18   -0.00    2.94
   8 -11 -19    5.60    4.39
   8 -11 -20    3.53    3.67
   8 -11 -21    2.53    3.51
   8 -11 -22   -0.00    2.84
   8 -11 -23   -0.00    2.35
   8 -11 -24   -0.00    3.21
   8 -11 -25    5.70    3.95
   8 -11 -26   -0.00    1.97
  -8  12   1   -0.00    2.02
   8 -12  -1    1.22    3.32
   8  12  -1    2.16    3.49
  -8  12   2    0.29    3.17
   8 -12  -2    1.52    2.94
   8  12  -2    3.77    3.72
  -8  12   3   44.09   11.56
   8 -12  -3   19.83    7.78
   8  12  -3   22.32    7.89
  -8  12   4   -0.00    3.45
   8 -12  -4    2.93    3.44
   8  12  -4    0.12    2.38
  -8  12   5    0.00    2.85
   8 -12  -5    2.53    4.09
   8  12  -5   -0.00    1.96
  -8  12   6    1.46    2.58
   8 -12  -6    4.07    4.28
   8  12  -6    0.36    2.58
  -8  12   7   34.99    9.65
   8 -12  -7   10.43    6.30
   8  12  -7   16.79    6.88
  -8  12   8    6.26    5.19
   8 -12  -8    2.51    3.74
   8  12  -8    4.84    4.97
  -8  12   9    6.44    5.77
   8 -12  -9    5.87    4.12
   8  12  -9   13.76    6.74
  -8  12  10    0.00    4.35
   8 -12 -10    3.88    4.37
   8  12 -10   -0.00    2.90
  -8  12  11   -0.00    2.61
   8 -12 -11    5.15    4.37
   8  12 -11    4.59    4.66
  -8  12  12   -0.00    2.13
   8 -12 -12    0.54    3.12
   8  12 -12   -0.00    2.65
  -8  12  13   17.84    7.24
   8 -12 -13   12.42    6.08
   8  12 -13    8.34    4.91
   8 -12 -14    0.88    3.66
   8  12 -14   -0.00    2.33
   8 -12 -15   -0.00    2.29
   8  12 -15    0.58    3.69
   8 -12 -16    0.82    3.10
   8  12 -16    0.28    2.49
   8 -12 -17    0.47    2.20
   8  12 -17    7.96    4.87
   8 -12 -18    2.08    3.15
   8 -12 -19    7.78    4.86
   8 -12 -20   -0.00    2.26
   8 -12 -21    0.00    3.89
   8 -12 -22   -0.00    3.53
   8 -12 -23    0.94    2.60
  -8  13   1    8.01    5.73
   8 -13  -1   13.22    6.69
   8  13  -1   11.90    6.14
  -8  13   2    0.22    3.54
   8 -13  -2   -0.00    3.10
   8  13  -2   -0.00    2.82
  -8  13   3    1.79    4.06
   8 -13  -3   -0.00    3.24
   8  13  -3   -0.00    2.99
  -8  13   4   24.89    8.49
   8 -13  -4   11.35    5.87
   8  13  -4    5.90    5.04
  -8  13   5    4.85    5.07
   8 -13  -5    4.54    4.92
   8  13  -5    4.35    4.68
  -8  13   6    0.64    3.15
   8 -13  -6    1.25    3.55
   8  13  -6    1.16    3.35
  -8  13   7    2.23    4.47
   8 -13  -7    1.83    3.95
   8  13  -7    0.00    3.85
  -8  13   8    0.40    3.67
   8 -13  -8    1.27    3.45
   8  13  -8    2.04    3.78
  -8  13   9   13.14    6.80
   8 -13  -9    3.06    4.23
   8  13  -9   12.79    6.26
  -8  13  10    3.65    4.43
   8 -13 -10    1.71    2.69
   8  13 -10    2.35    3.36
  -8  13  11    2.13    4.18
   8 -13 -11    2.36    4.05
   8  13 -11    2.33    3.47
  -8  13  12    5.43    4.50
   8 -13 -12   -0.00    2.82
   8  13 -12    1.92    3.15
  -8  13  13    3.32    3.54
   8 -13 -13    1.87    3.25
   8  13 -13   -0.00    3.25
   8 -13 -14   -0.00    2.93
   8  13 -14    0.00    3.12
   8 -13 -15    9.89    5.84
   8  13 -15    6.96    5.25
   8 -13 -16   -0.00    2.95
   8  13 -16    4.00    3.52
   8 -13 -17    0.84    2.75
   8 -13 -18    0.22    2.21
   8 -13 -19    0.05    3.09
   8 -13 -20    1.64    4.17
  -8  14   1    6.78    5.26
   8 -14  -1    3.22    4.89
   8  14  -1    6.41    4.76
  -8  14   2    0.00    4.32
   8 -14  -2    4.56    4.72
   8  14  -2    3.99    4.75
  -8  14   3    1.72    4.55
   8 -14  -3    0.72    2.40
   8  14  -3    5.58    4.73
  -8  14   4   -0.00    3.91
   8 -14  -4    3.08    3.88
   8  14  -4    1.27    2.88
  -8  14   5   -0.00    4.40
   8 -14  -5   -0.00    3.03
   8  14  -5    4.39    5.38
  -8  14   6    0.31    3.51
   8 -14  -6   -0.00    3.61
   8  14  -6   -0.00    2.53
  -8  14   7    0.09    3.78
   8 -14  -7    0.36    2.88
   8  14  -7    0.00    3.32
  -8  14   8   15.00    7.22
   8 -14  -8    1.40    3.83
   8  14  -8   19.73    7.40
  -8  14   9    6.30    4.80
   8 -14  -9    0.00    2.89
   8  14  -9   -0.00    2.81
  -8  14  10    2.13    3.35
   8 -14 -10    1.10    3.08
   8  14 -10    4.22    4.16
  -8  14  11   -0.00    3.27
   8 -14 -11   -0.00    3.49
   8  14 -11    0.36    2.36
  -8  14  12   -0.00    3.14
   8 -14 -12    7.78    4.55
   8  14 -12    1.97    4.00
   8 -14 -13    1.98    3.70
   8  14 -13    0.51    2.98
   8 -14 -14    5.64    4.61
   8  14 -14   -0.00    2.97
   8 -14 -15    2.31    2.67
   8  14 -15   -0.00    3.98
   8 -14 -16   -0.00    2.80
   8  14 -16   -0.00    3.87
   8 -14 -17    7.18    5.09
  -8  15   1    8.70    5.69
   8 -15  -1    0.70    2.90
   8  15  -1   -0.00    4.17
  -8  15   2   -0.00    4.18
   8 -15  -2    1.86    3.38
   8  15  -2    1.82    3.41
  -8  15   3    1.15    3.47
   8 -15  -3    0.00    3.21
   8  15  -3    2.40    3.62
  -8  15   4   -0.00    4.48
   8 -15  -4    1.33    5.00
   8  15  -4    8.51    6.15
  -8  15   5    0.00    3.25
   8 -15  -5    4.64    4.68
   8  15  -5    4.55    4.00
  -8  15   6    0.00    4.20
   8 -15  -6    3.45    4.58
   8  15  -6   -0.00    3.81
  -8  15   7    0.00    3.83
   8 -15  -7   -0.00    2.88
   8  15  -7   -0.00    4.43
  -8  15   8    0.15    3.43
   8 -15  -8   -0.00    2.64
   8  15  -8   -0.00    2.75
  -8  15   9   -0.00    3.83
   8 -15  -9    1.96    4.01
   8  15  -9   -0.00    3.75
  -8  15  10    6.35    4.94
   8 -15 -10    3.24    3.93
   8  15 -10    3.52    3.81
  -8  15  11   -0.00    4.41
   8 -15 -11    2.36    3.85
   8  15 -11   -0.00    3.98
  -8  15  12    4.44    3.51
   8 -15 -12   -0.00    2.33
   8  15 -12    0.00    2.87
   8 -15 -13    2.04    3.25
   8  15 -13   -0.00    2.46
   8  15 -14    6.41    5.42
   8  15 -15    0.11    3.47
   8  15 -16    0.61    3.72
  -8  16   1   -0.00    1.86
   8 -16  -1   -0.00    3.03
  -8  16   2    0.34    2.93
   8 -16  -2   -0.00    1.74
  -8  16   3    1.87    3.80
   8 -16  -3    0.55    2.80
   8  16  -3   -0.00    4.94
  -8  16   4   -0.00    3.90
   8 -16  -4    0.23    3.01
   8  16  -4   -0.00    3.24
  -8  16   5   -0.00    4.23
   8 -16  -5   -0.00    2.88
   8  16  -5   -0.00    2.60
  -8  16   6    0.94    3.73
   8 -16  -6    5.10    5.05
   8  16  -6   -0.00    3.35
  -8  16   7    6.48    4.91
   8 -16  -7   -0.00    3.73
   8  16  -7   -0.00    2.85
  -8  16   8   -0.00    2.21
   8 -16  -8    0.00    4.29
   8  16  -8    0.06    2.85
  -8  16   9    3.51    5.38
   8 -16  -9   -0.00    2.76
   8  16  -9    1.10    4.07
  -8  16  10    1.26    4.75
   8  16 -10   -0.00    3.97
  -8  16  11    3.64    3.68
   8  16 -11   10.88    5.73
   8  16 -12    3.85    4.17
   8  16 -13    2.92    4.22
   8  16 -14    1.24    3.54
   8  16 -15   -0.00    3.84
   8 -17  -2   -0.00    3.72
   8 -17  -3   -0.00    4.17
   8 -17  -4   -0.00    4.38
   8 -17  -5   -0.00    1.66
  -8  17  10    4.51    5.51
  -7   0   1  718.06   72.40
  -7   0   1  737.37   69.55
   7   0  -1  686.70   69.55
   7   0  -1  750.27   72.55
   7   0  -1  649.99   69.90
  -7   0   2    2.60    2.68
  -7   0   2   -0.00    1.76
   7   0  -2   -0.00    1.73
   7   0  -2    0.00    2.95
   7   0  -2   -0.00    1.33
  -7   0   3    2.43    2.62
   7   0  -3    6.06    3.01
   7   0  -3   10.99    4.45
   7   0  -3    4.95    2.91
   7   0  -4    1.47    1.67
   7   0  -4    1.36    2.22
   7   0  -4    1.00    1.82
   7   0  -5   39.32    6.95
   7   0  -5   32.41    7.72
   7   0  -5   29.48    6.60
  -7   0   6   -0.00    1.50
   7   0  -6   -0.00    1.26
   7   0  -6    0.38    1.59
   7   0  -6   -0.00    1.56
  -7   0   7  289.91   29.05
   7   0  -7  275.21   27.36
   7   0  -7  232.58   28.38
   7   0  -7  204.75   26.57
  -7   0   8   -0.00    1.64
   7   0  -8    0.26    1.17
   7   0  -8   -0.00    2.06
   7   0  -8   -0.00    1.98
  -7   0   9    6.99    2.89
   7   0  -9    6.74    2.75
   7   0  -9   17.56    4.98
   7   0  -9    9.14    3.26
  -7   0  10    1.71    1.76
   7   0 -10   -0.00    1.22
   7   0 -10   -0.00    1.22
   7   0 -10    1.29    1.91
  -7   0  11  290.50   26.93
   7   0 -11  216.92   26.21
   7   0 -11  282.73   28.74
   7   0 -11  233.95   26.88
  -7   0  12   -0.00    0.93
   7   0 -12    0.00    1.23
   7   0 -12    0.39    1.68
   7   0 -12    1.49    1.43
  -7   0  13   87.85    9.85
   7   0 -13   79.97   10.95
   7   0 -13   90.27   12.38
   7   0 -13   94.28   11.76
   7   0 -14    0.74    1.26
   7   0 -14   -0.00    1.34
   7   0 -14   -0.00    1.42
   7   0 -15    4.39    1.90
   7   0 -15    2.36    1.89
   7   0 -15    8.97    2.72
   7   0 -16    0.00    0.88
   7   0 -16    0.67    1.40
   7   0 -17  407.64   39.49
  -7   1   1    0.00    2.93
  -7   1   1    0.00    1.68
  -7   1   1    1.85    2.18
   7  -1  -1    3.80    3.32
   7  -1  -1   -0.00    1.32
   7   1  -1    2.39    2.16
   7   1  -1    6.08    3.72
   7   1  -1    0.95    2.25
  -7  -1   1    3.26    2.84
  -7  -1   1    1.72    2.05
  -7   1   2   44.40    9.97
  -7   1   2   28.40    7.66
   7  -1  -2   56.88    9.85
   7  -1  -2   28.76    6.80
   7   1  -2   34.81    7.00
   7   1  -2   39.48    8.94
   7   1  -2   24.45    6.36
  -7  -1   2   27.11    7.45
  -7   1   3  271.57   29.56
  -7   1   3  208.62   26.21
   7  -1  -3  226.79   26.42
   7  -1  -3  179.06   24.14
   7   1  -3  174.36   23.64
   7   1  -3  301.74   29.58
   7   1  -3  205.67   24.88
  -7  -1   3  236.66   27.23
  -7   1   4    0.44    1.84
   7  -1  -4    1.53    2.51
   7  -1  -4    6.20    2.97
   7   1  -4    1.76    2.10
   7   1  -4    0.33    1.70
   7   1  -4   -1.22    2.16
  -7  -1   4    1.86    2.07
  -7   1   5   73.51   12.82
   7  -1  -5   66.97   11.27
   7  -1  -5   68.53   10.50
   7   1  -5   62.55    9.92
   7   1  -5   85.19   13.09
   7   1  -5   49.91    9.54
  -7   1   6   -0.00    1.34
  -7   1   6    0.00    1.70
   7  -1  -6    1.22    2.29
   7  -1  -6   -0.00    1.97
   7   1  -6    1.80    1.95
   7   1  -6    2.30    2.77
   7   1  -6    0.56    2.34
   7   1  -6    2.89    2.14
  -7  -1   6    1.58    1.99
  -7   1   7   41.25    8.76
  -7   1   7   33.85    7.11
   7  -1  -7   19.22    5.16
   7  -1  -7   36.37    7.51
   7  -1  -7   38.84    7.11
   7   1  -7   34.57    6.53
   7   1  -7   39.69    8.30
   7   1  -7   23.24    5.72
  -7  -1   7   35.34    7.12
  -7   1   8   12.46    4.23
   7  -1  -8   12.19    3.61
   7  -1  -8   23.72    5.68
   7  -1  -8   17.52    4.75
   7   1  -8   22.12    4.90
   7   1  -8   17.94    5.50
   7   1  -8   12.28    4.00
  -7  -1   8   11.50    4.14
  -7   1   9  271.73   28.62
   7  -1  -9  242.34   27.45
   7  -1  -9  234.26   28.50
   7  -1  -9  305.11   28.92
   7   1  -9  252.01   27.76
   7   1  -9  256.83   29.97
   7   1  -9  243.04   29.62
   7   1  -9  268.37   28.51
  -7  -1   9  255.14   28.24
  -7   1  10   16.70    4.42
   7  -1 -10   22.24    4.65
   7  -1 -10   17.29    4.81
   7  -1 -10   18.29    4.55
   7   1 -10   18.72    4.49
   7   1 -10   30.37    6.67
   7   1 -10   26.94    6.32
   7   1 -10   12.58    4.06
  -7  -1  10    9.65    3.54
  -7   1  11   65.43    9.27
   7  -1 -11   80.35    9.97
   7  -1 -11   67.48   10.39
   7  -1 -11   76.27   10.20
   7   1 -11   67.53    9.66
   7   1 -11   60.71   10.68
   7   1 -11   75.04   11.51
   7   1 -11   58.03    9.39
  -7  -1  11   56.63    8.99
  -7   1  12    0.46    0.97
   7  -1 -12    0.31    1.19
   7  -1 -12   -0.00    0.89
   7  -1 -12   -0.00    1.18
   7   1 -12    1.26    1.43
   7   1 -12    0.27    1.34
   7   1 -12    0.04    1.61
  -7  -1  12   -0.00    1.23
  -7   1  13  152.01   16.14
   7  -1 -13  163.96   17.78
   7  -1 -13  198.55   19.53
   7  -1 -13  134.57   17.60
   7   1 -13  174.49   18.24
   7   1 -13  160.72   19.59
   7   1 -13  145.77   19.31
  -7  -1  13  151.02   16.56
   7  -1 -14    3.61    1.98
   7  -1 -14    4.71    2.27
   7  -1 -14    7.11    2.49
   7   1 -14    3.25    1.99
   7   1 -14    6.26    2.93
   7   1 -14    0.22    1.55
  -7  -1  14    2.88    1.08
  -7  -1  14    3.64    1.13
   7  -1 -15  118.12   11.93
   7  -1 -15   92.07   11.73
   7  -1 -15   83.67   11.52
   7   1 -15   80.07   11.15
   7   1 -15   89.69   12.57
   7   1 -15   98.12   13.35
   7  -1 -16   28.95    4.78
   7  -1 -16   23.76    4.65
   7   1 -16   27.17    4.84
   7   1 -16   25.37    5.37
   7   1 -16   23.98    5.81
   7  -1 -17   25.50    4.13
   7   1 -17   16.87    3.84
   7   1 -17   22.14    5.26
   7   1 -18   -0.00    1.05
   7   1 -18    0.85    1.53
   7   1 -19  126.79   15.77
   7   1 -20    5.81    2.75
   7   1 -21   53.42    8.28
   7  -1 -22    0.75    0.98
   7   1 -22    0.93    1.49
   7  -1 -23   29.67    4.51
   7  -1 -24   14.61    2.78
   7  -1 -25   35.23    4.78
   7  -1 -26   -0.00    0.75
   7  -1 -27    2.20    0.91
  -7   2   1   40.87    9.51
   7  -2  -1   28.42    7.33
   7  -2  -1   47.21    8.69
   7   2  -1   30.67    6.84
   7   2  -1   26.95    7.86
   7   2  -1   29.96    7.93
  -7  -2   1   27.90    7.65
  -7   2   2   40.44    9.94
   7  -2  -2   41.29    8.68
   7  -2  -2   43.46    8.43
   7   2  -2   44.34    8.18
   7   2  -2   38.63    9.16
   7   2  -2   41.45    9.24
  -7  -2   2   39.48    9.12
  -7   2   3   10.06    4.78
   7  -2  -3    6.76    3.87
   7  -2  -3    4.76    2.87
   7   2  -3    1.89    2.28
   7   2  -3    9.74    4.59
   7   2  -3   12.54    4.78
  -7  -2   3    8.89    4.27
  -7   2   4    6.61    4.49
   7  -2  -4    2.37    2.50
   7  -2  -4    2.08    1.71
   7   2  -4    3.38    2.32
   7   2  -4   -0.00    1.68
   7   2  -4   11.01    4.30
  -7  -2   4   11.97    4.63
  -7   2   5  189.24   28.07
   7  -2  -5  288.46   28.89
   7  -2  -5  298.63   28.31
   7   2  -5  197.44   25.86
   7   2  -5  239.25   29.36
   7   2  -5  249.33   29.16
  -7  -2   5  226.44   26.01
  -7   2   6   13.92    5.45
  -7   2   6   11.57    4.51
   7  -2  -6    9.48    4.07
   7  -2  -6   14.65    4.54
   7   2  -6   13.87    4.15
   7   2  -6   19.53    5.92
   7   2  -6    9.10    4.37
  -7  -2   6    9.97    3.43
  -7   2   7  180.37   27.39
  -7   2   7  233.72   27.38
   7  -2  -7  239.75   27.39
   7  -2  -7  228.81   26.51
   7   2  -7  242.95   26.50
   7   2  -7  266.76   29.81
   7   2  -7  240.28   28.54
  -7  -2   7  276.80   26.80
  -7  -2   7  222.83   27.09
  -7   2   8    0.00    1.57
  -7   2   8    2.77    2.26
   7  -2  -8    4.26    2.76
   7  -2  -8    7.35    3.03
   7   2  -8    1.28    1.76
   7   2  -8    5.19    3.19
  -7  -2   8    1.35    1.60
  -7  -2   8    8.69    3.52
  -7   2   9   52.65   10.84
  -7   2   9   75.86   10.64
   7  -2  -9   58.70    9.98
   7  -2  -9   47.84    9.09
   7   2  -9   79.33   10.47
   7   2  -9   65.30   11.47
  -7  -2   9   72.37   10.50
  -7   2  10   21.08    6.21
  -7   2  10    7.47    3.19
   7  -2 -10    7.38    3.26
   7  -2 -10    8.06    3.49
   7   2 -10   11.56    3.80
   7   2 -10    7.84    3.97
   7   2 -10   22.12    5.78
  -7  -2  10   11.86    3.91
  -7   2  11  133.98   17.52
  -7   2  11  106.38   14.33
   7  -2 -11  147.58   16.21
   7  -2 -11  118.88   15.09
   7   2 -11  109.51   14.68
   7   2 -11  112.52   16.49
   7   2 -11  120.48   16.68
  -7  -2  11  121.80   14.94
  -7   2  12   35.18    8.04
  -7   2  12   59.15    7.59
   7  -2 -12   43.94    7.57
   7  -2 -12   38.05    7.25
   7   2 -12   47.72    7.55
   7   2 -12   42.68    8.60
   7   2 -12   41.82    8.57
  -7  -2  12   42.83    6.98
  -7   2  13   65.75   10.84
  -7   2  13   60.95    7.84
   7  -2 -13   63.29    9.26
   7  -2 -13   56.79    9.04
   7   2 -13   55.88    8.85
   7   2 -13   66.46   11.00
   7   2 -13   56.88   10.32
  -7  -2  13   69.66    8.67
  -7   2  14    1.83    2.15
  -7   2  14    1.65    0.81
  -7   2  14    4.03    1.11
   7  -2 -14    2.54    1.90
   7   2 -14    1.57    1.51
   7   2 -14    0.47    2.47
   7   2 -14    0.31    1.85
  -7  -2  14    3.13    1.46
   7  -2 -15   34.99    5.44
   7  -2 -15   32.20    5.54
   7   2 -15   27.08    5.39
   7   2 -15   45.64    7.85
   7   2 -15   22.60    6.05
  -7  -2  15   25.86    3.64
   7  -2 -16   70.69    8.90
   7  -2 -16   63.46    8.84
   7   2 -16   54.17    8.76
   7   2 -16   79.81   11.28
   7   2 -16   84.93   11.73
   7  -2 -17   50.45    7.37
   7   2 -17   72.40    8.94
   7   2 -17   56.10    9.61
   7   2 -18   40.46    6.05
   7   2 -18   24.96    6.20
   7   2 -19    0.16    1.41
   7  -2 -21   50.96    7.19
   7  -2 -22    7.91    2.35
   7  -2 -23   28.40    4.64
   7  -2 -24    1.15    1.10
   7  -2 -25   12.98    2.75
   7  -2 -26    1.72    0.98
   7  -2 -27   16.71    2.93
   7  -2 -28    4.50    1.34
   7  -2 -29    4.36    1.30
   7  -2 -30    1.35    0.72
  -7   3   1    1.29    3.09
   7  -3  -1    0.53    1.94
   7  -3  -1    0.70    1.26
   7   3  -1    0.00    2.12
   7   3  -1   -0.00    1.95
  -7  -3   1   -0.00    1.31
  -7  -3   1   -0.00    1.76
  -7   3   2  142.14   20.07
   7  -3  -2  121.20   17.66
   7  -3  -2   97.41   16.43
   7   3  -2  152.68   18.10
   7   3  -2  136.19   19.44
  -7  -3   2  138.08   16.77
  -7  -3   2  134.42   19.18
  -7   3   3   61.48   11.63
   7  -3  -3   56.36    9.79
   7  -3  -3   49.09    9.11
   7   3  -3   48.13    8.80
   7   3  -3   42.44    9.60
  -7  -3   3   35.18    7.36
  -7  -3   3   40.06    9.23
  -7   3   4    8.12    4.41
   7  -3  -4    1.79    2.53
   7  -3  -4    6.34    3.32
   7   3  -4    9.53    3.60
   7   3  -4   15.94    5.66
  -7  -3   4    5.19    2.61
  -7  -3   4    1.92    3.26
  -7   3   5   82.55   13.35
   7  -3  -5   65.71   11.04
   7  -3  -5   72.34   11.22
   7   3  -5   58.83   10.25
   7   3  -5   64.03   12.10
  -7  -3   5   74.88   10.55
  -7  -3   5   52.15   10.67
  -7   3   6   21.90    6.34
   7  -3  -6   13.76    4.52
   7  -3  -6   12.39    4.35
   7   3  -6   19.31    5.05
   7   3  -6    7.08    4.22
  -7  -3   6   24.69    5.21
  -7   3   7    2.48    2.70
   7  -3  -7    1.05    1.69
   7  -3  -7    1.69    2.04
   7   3  -7    3.85    2.40
   7   3  -7    4.82    3.38
  -7  -3   7    4.57    2.44
  -7  -3   7    4.59    2.76
  -7   3   8    0.43    1.41
   7  -3  -8   -0.00    2.09
   7  -3  -8   -0.00    0.86
   7   3  -8   -0.00    1.37
   7   3  -8   -0.00    1.80
  -7  -3   8    0.42    1.02
  -7  -3   8   -0.00    1.47
  -7   3   9  182.68   25.40
   7  -3  -9  216.28   24.61
   7  -3  -9  188.53   24.09
   7   3  -9  230.32   24.74
  -7  -3   9  209.99   23.73
  -7  -3   9  268.82   26.28
  -7   3  10   74.44   12.46
  -7   3  10   52.74   10.02
   7  -3 -10   74.22   11.04
   7  -3 -10   71.54   11.05
   7   3 -10   81.90   11.36
  -7  -3  10   82.45   10.81
  -7  -3  10   86.81   11.87
  -7   3  11    7.29    3.66
  -7   3  11    6.31    2.84
   7  -3 -11   11.42    3.62
   7  -3 -11    3.26    2.29
   7   3 -11    7.94    3.06
   7   3 -11    2.43    2.91
  -7  -3  11    8.39    2.89
  -7  -3  11    9.31    3.31
  -7   3  12   -0.00    1.93
  -7   3  12   -0.00    0.83
   7  -3 -12    1.19    1.85
   7   3 -12    1.66    1.89
   7   3 -12    3.57    2.45
  -7  -3  12    0.98    1.16
  -7  -3  12    0.51    0.89
  -7   3  13   81.57   12.36
  -7   3  13   75.84    9.72
   7  -3 -13   76.23   10.50
   7   3 -13   74.70   10.73
   7   3 -13   92.00   13.37
  -7  -3  13   54.47    9.34
  -7  -3  13   73.87   10.14
  -7   3  14   84.47   12.59
  -7   3  14   71.03    9.14
   7  -3 -14   88.55   11.05
   7   3 -14   65.37   10.49
   7   3 -14   73.75   12.41
  -7  -3  14   80.45   10.61
  -7  -3  14   86.55   10.39
  -7   3  15  137.53   18.01
  -7   3  15  134.45   13.17
  -7   3  15  140.57   13.19
   7  -3 -15  118.73   15.72
   7   3 -15  140.47   16.85
   7   3 -15  157.30   19.31
  -7  -3  15  168.08   16.85
  -7  -3  15  134.04   15.08
  -7   3  16   22.51    5.58
   7  -3 -16   15.78    3.89
   7   3 -16   26.75    5.37
   7   3 -16   21.55    5.85
  -7  -3  16   23.88    4.62
  -7  -3  16   16.39    2.97
  -7   3  17    1.94    2.33
   7   3 -17    2.29    2.24
   7   3 -17    4.76    3.11
   7  -3 -18   23.67    5.01
   7   3 -18   27.47    5.41
   7  -3 -19  194.46   21.43
   7  -3 -20   -0.00    0.83
   7  -3 -21    5.78    2.22
   7  -3 -22    0.88    1.13
   7  -3 -23    9.83    2.88
   7  -3 -24    7.06    2.34
   7  -3 -25    7.37    2.40
   7  -3 -26    0.35    1.04
   7  -3 -27   -0.73    0.92
   7  -3 -28    0.53    0.95
   7  -3 -29    4.47    1.79
   7  -3 -30    0.76    0.92
   7  -3 -31    5.13    1.66
   7  -3 -32    3.06    1.23
  -7   4   1   59.32   12.01
   7  -4  -1   57.17   10.48
   7   4  -1   52.62    9.92
   7   4  -1   59.48   11.91
  -7  -4   1   46.04   10.74
  -7   4   2   95.68   15.84
   7  -4  -2   83.86   13.63
   7  -4  -2   76.77   13.44
   7   4  -2  126.40   15.28
   7   4  -2   81.64   14.93
  -7  -4   2   88.50   15.20
  -7   4   3   14.05    5.52
   7  -4  -3   12.20    4.60
   7  -4  -3    5.87    3.56
   7   4  -3    6.87    3.50
   7   4  -3   13.84    5.49
  -7  -4   3    7.88    3.36
  -7  -4   3   13.66    5.44
  -7   4   4   26.10    7.47
   7  -4  -4   21.28    6.08
   7  -4  -4   31.62    7.03
   7   4  -4   32.82    6.83
   7   4  -4   13.13    5.72
  -7  -4   4   22.93    5.50
  -7  -4   4   20.16    6.51
  -7   4   5   61.26   11.94
   7  -4  -5   55.47   10.13
   7  -4  -5   62.34   10.73
   7   4  -5   50.10    9.70
   7   4  -5   56.18   11.71
  -7  -4   5   75.66   10.48
  -7  -4   5   59.73   11.38
  -7   4   6   78.90   12.70
   7  -4  -6   55.27    9.72
   7  -4  -6   62.11   10.27
   7   4  -6   53.53    9.44
   7   4  -6   59.26   11.67
  -7  -4   6   38.54    8.03
  -7  -4   6   51.13   10.13
  -7   4   7   37.40    8.66
   7  -4  -7   42.82    7.89
   7  -4  -7   31.66    7.37
   7   4  -7   24.73    6.32
   7   4  -7   39.56    9.08
  -7  -4   7   28.90    6.31
  -7   4   8   55.17   10.32
   7  -4  -8   42.65    8.16
   7  -4  -8   38.03    8.02
   7   4  -8   51.14    8.73
   7   4  -8   42.43    9.60
  -7  -4   8   49.44    8.15
  -7  -4   8   32.22    7.73
  -7   4   9   16.37    5.81
   7  -4  -9   28.30    6.22
   7   4  -9   23.70    5.74
   7   4  -9   34.48    8.10
  -7  -4   9   25.16    5.54
  -7  -4   9   23.09    6.26
  -7   4  10    2.00    2.48
   7  -4 -10    1.72    1.81
   7   4 -10   -0.00    1.43
  -7  -4  10    0.42    1.36
  -7  -4  10   -0.00    1.49
  -7   4  11  118.55   16.12
   7  -4 -11  112.59   14.16
   7   4 -11  106.00   14.30
  -7  -4  11  103.08   13.52
  -7  -4  11   79.94   13.34
  -7   4  12  107.84   16.10
   7  -4 -12  116.84   14.80
   7   4 -12  131.17   15.79
   7   4 -12  106.66   16.65
  -7  -4  12  107.24   14.31
  -7  -4  12  108.72   14.93
  -7   4  13   67.90   13.08
  -7   4  13  113.67   13.14
   7  -4 -13   83.38   12.37
   7   4 -13   98.75   13.47
   7   4 -13   81.98   14.36
  -7  -4  13  117.50   13.48
  -7  -4  13  105.68   13.40
  -7   4  14   37.09    7.69
  -7   4  14   28.97    5.30
   7  -4 -14   30.77    6.01
   7   4 -14   32.45    6.73
   7   4 -14   23.94    6.75
  -7  -4  14   27.16    5.70
  -7   4  15   48.50    9.06
  -7   4  15   43.88    6.29
   7  -4 -15   47.81    7.65
   7  -4 -15   34.73    7.18
   7   4 -15   49.78    8.39
  -7  -4  15   49.44    7.72
  -7   4  16   25.45    6.10
  -7   4  16   22.71    3.02
   7  -4 -16   21.46    5.17
   7   4 -16   20.57    5.26
   7  -4 -17   85.01   12.72
   7   4 -17  111.85   13.78
   7  -4 -18   15.53    4.18
   7   4 -18   20.05    4.88
  -7  -4  18   12.90    2.25
   7  -4 -19    3.63    2.21
   7  -4 -20   10.91    3.54
   7  -4 -21   42.17    7.19
   7  -4 -22   25.21    5.24
   7  -4 -23    5.06    2.27
   7  -4 -24    2.11    1.64
   7  -4 -25    1.94    1.37
   7  -4 -26   17.05    3.93
   7  -4 -27    8.01    2.62
   7  -4 -28    9.42    2.80
   7  -4 -29    2.84    1.58
   7  -4 -30    0.66    1.32
   7  -4 -31    2.58    1.64
   7  -4 -32    2.15    1.43
   7  -4 -33    9.51    2.63
   7  -4 -34   -0.00    0.69
  -7   5   1    3.40    3.42
   7  -5  -1    3.90    3.27
   7   5  -1    4.91    3.10
   7   5  -1    4.04    3.72
  -7  -5   1   -0.00    1.69
  -7   5   2    6.30    4.09
   7  -5  -2    1.48    2.15
   7   5  -2    2.21    2.50
   7   5  -2    1.83    2.59
  -7  -5   2    4.92    3.79
  -7   5   3   39.56    9.40
   7  -5  -3   22.58    6.75
   7   5  -3   38.10    8.14
   7   5  -3   34.69    9.27
  -7  -5   3   36.57    9.14
  -7   5   4   86.11   14.78
   7  -5  -4   65.80   12.39
   7   5  -4  101.83   13.93
   7   5  -4   66.35   13.75
  -7  -5   4   92.03   14.96
  -7   5   5   24.08    7.58
   7  -5  -5   32.40    7.23
   7  -5  -5   32.05    7.61
   7   5  -5   29.11    7.13
   7   5  -5   50.43   10.60
  -7  -5   5   31.90    8.44
  -7   5   6    4.36    3.52
   7  -5  -6    0.00    1.69
   7   5  -6    2.17    2.23
   7   5  -6    1.86    3.22
  -7  -5   6    3.63    2.46
  -7  -5   6    4.20    3.40
  -7   5   7    9.03    4.30
   7  -5  -7   10.51    4.10
   7   5  -7    4.65    3.02
   7   5  -7   24.11    7.16
  -7  -5   7   11.47    3.92
  -7   5   8   71.25   12.73
   7  -5  -8   66.85   11.01
   7   5  -8   59.29   10.88
   7   5  -8   79.95   13.93
  -7  -5   8   75.80   11.18
  -7   5   9  104.16   16.33
   7  -5  -9  117.17   15.12
   7   5  -9  102.04   14.97
   7   5  -9   82.53   15.64
  -7  -5   9  109.60   14.56
  -7  -5   9  119.55   16.42
  -7   5  10   38.59    8.48
   7  -5 -10   47.28    7.77
   7   5 -10   27.73    6.63
   7   5 -10   24.20    7.49
  -7  -5  10   17.05    5.29
  -7  -5  10   28.82    7.08
  -7   5  11   67.50   12.66
   7  -5 -11   77.92   11.63
   7   5 -11   72.08   11.90
  -7  -5  11   89.82   12.12
  -7   5  12    1.52    2.67
   7  -5 -12   -0.00    1.48
   7  -5 -12    0.92    1.62
   7   5 -12    2.72    2.40
  -7  -5  12   -0.00    1.30
  -7   5  13   27.42    7.12
   7  -5 -13   41.84    7.20
   7  -5 -13   24.39    6.24
   7   5 -13   21.33    5.84
  -7  -5  13   29.81    6.17
  -7   5  14   46.58    9.18
   7  -5 -14   36.41    7.25
   7  -5 -14   42.81    8.23
   7   5 -14   33.20    7.61
  -7  -5  14   46.85    7.86
  -7   5  15  159.25   19.52
   7  -5 -15  130.87   16.98
   7  -5 -15  114.43   17.10
   7   5 -15  129.53   17.77
  -7  -5  15  175.95   18.25
  -7   5  16    0.15    1.80
   7  -5 -16   -0.00    1.57
   7   5 -16   -0.00    1.87
   7  -5 -17    4.11    2.55
   7   5 -17    3.55    2.68
   7  -5 -18    4.81    2.64
   7   5 -18    5.50    2.87
   7  -5 -19   20.12    5.08
   7  -5 -20   21.17    5.04
   7  -5 -21    2.42    2.12
   7  -5 -22    0.53    1.42
   7  -5 -23    2.15    2.15
   7  -5 -24    9.47    3.35
   7  -5 -25    6.14    2.78
   7  -5 -26    1.85    2.01
   7  -5 -27    0.00    1.03
   7  -5 -28    0.60    1.52
   7  -5 -29    4.45    2.25
   7  -5 -30    2.40    1.90
   7  -5 -31    4.63    2.36
   7  -5 -32    0.22    1.12
   7  -5 -33    3.78    1.90
   7  -5 -34    4.50    2.15
   7  -5 -35   -0.00    1.23
  -7   6   1   41.40   10.84
   7  -6  -1   52.62   10.91
   7   6  -1   66.06   11.50
   7   6  -1   67.46   13.35
  -7  -6   1   57.07   12.06
  -7   6   2   65.98   12.67
   7  -6  -2   58.84   11.13
   7   6  -2   46.62    9.85
   7   6  -2   52.73   11.81
  -7  -6   2   48.28   11.25
  -7   6   3   24.35    7.97
   7   6  -3   30.85    7.44
   7   6  -3   26.50    8.38
  -7  -6   3   30.95    8.56
  -7   6   4    4.74    3.65
   7   6  -4   11.73    4.75
   7   6  -4    7.15    4.78
  -7  -6   4   18.76    6.44
  -7   6   5   -0.00    2.77
   7   6  -5    3.20    2.60
   7   6  -5   -0.00    2.68
  -7  -6   5    1.87    2.37
  -7   6   6   73.16   13.07
   7   6  -6   52.35   10.63
   7   6  -6   82.37   14.56
  -7  -6   6   60.58   12.29
  -7   6   7  114.48   17.85
   7   6  -7  135.78   17.49
   7   6  -7   89.53   17.04
  -7  -6   7  123.96   18.30
  -7   6   8   59.70   11.23
   7  -6  -8   46.10    9.08
   7   6  -8   47.51    9.55
   7   6  -8   43.30   10.72
  -7   6   9    2.90    3.76
   7  -6  -9    0.45    1.85
   7  -6  -9    0.00    1.86
   7   6  -9    0.42    1.87
  -7   6  10   59.74   11.99
   7  -6 -10   84.86   11.84
   7  -6 -10   43.34    9.98
   7   6 -10   89.62   12.81
  -7   6  11   95.33   15.39
   7  -6 -11   91.67   13.72
   7  -6 -11   97.78   14.68
   7   6 -11  101.88   14.85
  -7   6  12   13.43    5.42
   7  -6 -12   15.82    4.84
   7  -6 -12   11.00    4.38
   7   6 -12   22.11    6.06
  -7  -6  12   11.72    4.14
  -7   6  13    8.58    4.40
   7  -6 -13   14.77    4.32
   7  -6 -13    2.63    2.57
   7   6 -13    9.36    4.06
  -7  -6  13    9.60    3.63
  -7   6  14    7.93    4.28
   7  -6 -14   12.56    4.14
   7  -6 -14   11.49    4.14
   7   6 -14   17.90    5.45
  -7  -6  14    6.04    3.11
  -7   6  15    5.46    3.38
   7  -6 -15    2.93    2.39
   7   6 -15    3.10    2.98
  -7  -6  15    0.31    1.83
  -7   6  16   38.51    8.63
   7  -6 -16   43.54    8.56
   7   6 -16   37.24    8.32
   7  -6 -17   43.30    8.58
   7   6 -17   48.80    9.27
   7  -6 -18   50.19    9.63
   7   6 -18   67.27   10.87
   7  -6 -19    1.74    2.17
   7  -6 -20    3.43    2.40
   7  -6 -21    2.68    2.30
   7  -6 -22   20.37    5.49
   7  -6 -23   19.41    5.10
   7  -6 -24    5.58    3.00
   7  -6 -25    0.78    1.65
   7  -6 -26   16.69    4.65
   7  -6 -27    1.51    2.14
   7  -6 -28    5.31    2.86
   7  -6 -29    4.38    2.60
   7  -6 -30    0.41    1.37
   7  -6 -31    1.04    1.50
   7  -6 -32    6.29    2.90
   7  -6 -33    1.05    1.92
   7  -6 -34    4.98    2.50
   7  -6 -35    0.20    1.35
   7  -6 -36    2.37    2.14
   7  -6 -37   -0.00    1.42
   7   7  -1    2.51    3.65
  -7  -7   1    3.51    3.91
   7   7  -2   20.19    7.38
  -7  -7   2   29.06    8.67
  -7   7   3    9.21    4.97
   7   7  -3    3.69    4.33
  -7  -7   3    8.08    5.15
  -7   7   4  165.75   25.01
   7   7  -4  199.25   27.23
  -7  -7   4  198.27   26.62
  -7   7   5   91.64   14.78
   7  -7  -5   53.72   11.43
   7   7  -5   52.25   12.41
  -7  -7   5   63.26   12.95
  -7   7   6    3.83    4.10
   7  -7  -6   13.42    5.14
   7   7  -6    5.27    3.46
  -7   7   7   43.94   10.68
   7  -7  -7   62.63   11.64
   7   7  -7   57.69   10.82
  -7   7   8   25.51    7.43
   7  -7  -8    2.19    2.91
   7   7  -8   13.06    5.08
  -7   7   9   26.08    7.58
   7  -7  -9   14.39    5.56
   7   7  -9   29.72    7.30
  -7   7  10   90.70   14.76
   7  -7 -10   72.31   12.94
   7   7 -10   77.31   13.21
  -7   7  11   35.90    8.50
   7   7 -11   23.25    6.79
  -7   7  12    5.40    3.90
   7  -7 -12    8.13    4.23
   7   7 -12    7.11    3.95
  -7   7  13   17.56    6.33
   7  -7 -13   31.36    6.73
   7  -7 -13   19.01    5.81
   7   7 -13   14.85    5.70
  -7   7  14  124.32   18.30
   7  -7 -14  108.55   17.02
   7   7 -14  139.17   18.39
  -7   7  15   -0.00    2.50
   7  -7 -15    4.23    2.76
   7   7 -15   -0.00    2.36
  -7   7  16    0.00    2.53
   7  -7 -16    0.34    1.87
   7   7 -16    0.96    2.65
   7  -7 -17    3.42    2.72
   7   7 -17    0.80    2.37
   7  -7 -18    6.11    3.61
   7   7 -18    2.80    2.57
   7  -7 -19    2.93    2.71
   7  -7 -20   23.40    6.44
   7  -7 -21   -0.00    1.25
   7  -7 -22    0.00    1.84
   7  -7 -23   -0.00    1.47
   7  -7 -24   10.72    4.33
   7  -7 -25   -0.00    1.86
   7  -7 -26   10.33    4.20
   7  -7 -27   -0.00    1.84
   7  -7 -28    2.97    2.39
   7  -7 -29    1.47    2.07
   7  -7 -30    3.00    2.72
   7  -7 -31    2.31    1.98
   7  -7 -32    1.63    1.77
   7  -7 -33    0.67    1.65
   7  -7 -34   -0.00    1.53
   7  -7 -35   -0.00    1.89
   7  -7 -36    2.18    2.27
   7  -7 -37   -0.00    1.49
  -7   8   1   37.54   10.36
   7   8  -1   45.21    9.97
   7   8  -1   46.77   11.54
  -7  -8   1   45.94   11.64
   7  -8  -2   79.60   14.41
   7   8  -2   79.94   13.90
  -7  -8   2   68.54   14.69
   7  -8  -3    3.23    3.52
   7   8  -3    7.34    4.04
   7  -8  -4   18.55    6.56
   7  -8  -5   12.40    5.37
   7  -8  -6   34.09    8.68
   7  -8  -7   -0.00    1.31
  -7   8   8   28.87    8.50
   7  -8  -8   41.21    9.49
  -7   8   9    3.42    3.30
   7  -8  -9    0.59    2.39
  -7   8  10   18.35    6.24
   7  -8 -10   12.17    5.10
  -7   8  11    7.37    4.16
   7  -8 -11    0.22    2.45
  -7   8  12   85.10   14.30
   7  -8 -12   67.26   12.93
  -7   8  13   -0.00    2.04
   7  -8 -13    0.58    2.83
  -7   8  14    8.11    4.49
   7  -8 -14    5.32    3.12
   7   8 -14    6.11    3.73
  -7   8  15   -0.00    2.64
   7  -8 -15    0.00    1.75
   7   8 -15    2.40    3.18
  -7   8  16   57.80   11.27
   7  -8 -16   45.15    9.95
   7   8 -16   72.11   12.15
   7  -8 -17   -0.00    2.17
   7   8 -17    0.51    2.27
   7  -8 -18   10.15    4.41
   7   8 -18    8.96    4.31
   7  -8 -19    1.20    2.32
   7  -8 -20    9.26    4.46
   7  -8 -21    0.32    1.64
   7  -8 -22   13.77    5.07
   7  -8 -23    7.40    4.09
   7  -8 -24    4.36    2.80
   7  -8 -25    2.87    2.36
   7  -8 -26    6.34    3.50
   7  -8 -27    1.26    2.05
   7  -8 -28    2.89    2.33
   7  -8 -29   -0.00    1.72
   7  -8 -30    1.75    2.29
   7  -8 -31   -0.00    1.91
   7  -8 -32    1.92    2.79
   7  -8 -33    0.33    1.77
   7  -8 -34    1.96    2.09
   7  -8 -35   -0.00    1.49
  -7   9   1   -0.00    2.35
   7  -9  -1    1.04    2.47
   7   9  -1    0.00    2.68
  -7   9   2   12.82    6.69
   7  -9  -2   12.31    6.01
   7   9  -2   30.85    8.11
  -7   9   3    2.54    3.20
   7  -9  -3    0.51    2.13
   7   9  -3    0.84    2.25
  -7   9   4   39.03    9.99
   7  -9  -4   14.79    6.64
   7   9  -4   53.57   10.50
  -7   9   5    4.29    4.14
   7  -9  -5    0.62    1.96
   7   9  -5    1.67    2.52
  -7   9   6   18.53    7.32
   7  -9  -6   19.06    6.88
   7   9  -6   25.14    7.40
   7  -9  -7    6.15    4.60
   7   9  -7   17.39    6.11
   7  -9  -8   23.47    7.50
   7   9  -8   31.82    8.31
   7  -9  -9    0.00    2.78
   7   9  -9    1.24    2.06
   7  -9 -10   79.88   14.56
   7   9 -10   84.35   14.72
   7  -9 -11    2.75    3.09
   7   9 -11   -0.00    1.89
   7  -9 -12   -0.00    3.37
   7   9 -12    1.31    3.42
   7  -9 -13    0.00    3.23
   7   9 -13    4.27    3.94
   7  -9 -14   29.02    8.11
  -7   9  15    0.02    2.61
   7  -9 -15    2.12    2.36
  -7   9  16    5.08    3.56
   7  -9 -16    3.18    2.82
   7  -9 -17    0.00    1.93
   7  -9 -18   13.19    5.41
   7  -9 -19    2.19    2.76
   7  -9 -20    9.44    4.76
   7  -9 -21    1.50    1.77
   7  -9 -22    0.00    1.78
   7  -9 -23   -0.00    2.10
   7  -9 -24    8.56    4.29
   7  -9 -25   -0.00    2.20
   7  -9 -26    0.82    2.39
   7  -9 -27    3.50    3.48
   7  -9 -28    3.27    2.98
   7  -9 -29   -0.00    1.93
   7  -9 -30    3.38    3.05
   7  -9 -31   -0.00    2.08
   7  -9 -32    2.35    2.13
   7  -9 -33    0.30    2.20
  -7  10   1    0.04    3.28
   7 -10  -1    2.92    3.50
   7  10  -1    2.48    3.07
  -7  10   2   29.36    9.14
   7 -10  -2    8.52    5.23
   7  10  -2   33.18    8.84
  -7  10   3    4.74    4.51
   7 -10  -3    0.13    2.13
   7  10  -3   -0.00    1.86
  -7  10   4    1.68    3.77
   7 -10  -4    0.29    2.11
   7  10  -4    3.53    3.78
  -7  10   5   -0.00    3.36
   7 -10  -5   -0.00    3.21
   7  10  -5   -0.00    2.62
  -7  10   6   88.90   16.17
   7 -10  -6   79.07   15.42
   7  10  -6   86.32   15.45
  -7  10   7    5.47    4.88
   7 -10  -7   -0.00    2.54
   7  10  -7    4.66    3.60
  -7  10   8    1.70    3.60
   7 -10  -8    2.74    3.13
   7  10  -8    3.83    3.68
  -7  10   9    0.81    3.16
   7 -10  -9    1.23    3.31
   7  10  -9   -0.00    1.96
  -7  10  10    0.48    3.40
   7 -10 -10    2.02    2.80
   7  10 -10    4.66    4.11
  -7  10  11    8.51    4.56
   7 -10 -11    1.34    2.14
   7  10 -11    4.52    3.81
  -7  10  12   40.38    9.79
   7 -10 -12   35.72    9.54
   7  10 -12   25.48    8.13
  -7  10  13   -0.00    2.93
   7 -10 -13    2.25    3.09
   7  10 -13   -0.00    2.95
  -7  10  14    2.18    3.49
   7 -10 -14    2.92    3.88
   7  10 -14   -0.00    2.58
   7 -10 -15    2.96    3.24
   7  10 -15    2.50    2.80
   7 -10 -16   20.82    7.04
   7  10 -16   24.48    7.54
   7 -10 -17   -0.00    2.47
   7  10 -17    2.98    3.19
   7 -10 -18   12.71    5.69
   7  10 -18   20.32    7.23
   7 -10 -19    1.14    2.72
   7 -10 -20    1.32    3.04
   7 -10 -21    5.73    3.92
   7 -10 -22    9.03    5.00
   7 -10 -23   -0.00    2.05
   7 -10 -24    3.50    2.97
   7 -10 -25   -0.00    1.95
   7 -10 -26    4.66    3.66
   7 -10 -27   -0.00    2.16
   7 -10 -28    6.21    3.61
   7 -10 -29    0.10    1.51
   7 -10 -30    2.06    2.89
  -7  11   1   -0.00    3.18
   7 -11  -1   -0.00    3.14
   7  11  -1    0.11    2.78
  -7  11   2    6.03    5.66
   7 -11  -2   -0.00    3.00
   7  11  -2    1.36    3.00
  -7  11   3    4.37    4.71
   7 -11  -3    2.09    3.23
   7  11  -3    1.09    2.29
  -7  11   4    8.93    5.32
   7 -11  -4    1.74    4.23
   7  11  -4   16.36    6.31
  -7  11   5   20.61    7.66
   7 -11  -5   13.66    6.20
   7  11  -5   10.05    5.28
  -7  11   6   -0.00    2.19
   7 -11  -6   -0.00    2.07
   7  11  -6    1.17    2.65
  -7  11   7    9.99    5.30
   7 -11  -7   16.11    6.64
   7  11  -7   18.52    6.78
  -7  11   8    5.18    4.45
   7 -11  -8   10.19    5.27
   7  11  -8    7.10    4.83
  -7  11   9    2.06    3.40
   7 -11  -9    0.00    3.09
   7  11  -9    0.56    2.10
  -7  11  10   15.58    6.53
   7 -11 -10    5.00    4.53
   7  11 -10   18.29    6.69
  -7  11  11    0.56    3.11
   7 -11 -11   -0.00    3.27
   7  11 -11    1.75    3.43
  -7  11  12    0.05    2.96
   7 -11 -12    0.94    2.65
   7  11 -12   -0.00    2.48
  -7  11  13   -0.00    3.56
   7 -11 -13    4.98    3.84
   7  11 -13    0.00    3.06
  -7  11  14   19.35    7.35
   7 -11 -14    9.51    5.27
   7  11 -14   30.27    8.53
  -7  11  15   -0.00    1.71
   7 -11 -15    1.95    3.55
   7  11 -15   -0.00    2.16
   7 -11 -16    9.19    4.82
   7  11 -16    4.19    3.91
   7 -11 -17    1.05    3.24
   7  11 -17    4.69    3.93
   7 -11 -18   -0.00    2.46
   7  11 -18   12.11    5.44
   7 -11 -19   -0.00    2.64
   7 -11 -20   13.19    5.93
   7 -11 -21   -0.00    2.11
   7 -11 -22   -0.00    2.16
   7 -11 -23   -0.00    2.74
   7 -11 -24    9.88    5.17
   7 -11 -25    0.04    2.58
   7 -11 -26    3.17    3.28
   7 -11 -27    0.09    1.44
   7 -11 -28   -0.00    2.45
  -7  12   1    2.25    3.21
   7 -12  -1    1.71    4.27
   7  12  -1    0.00    2.47
  -7  12   2   10.57    5.99
   7 -12  -2   19.36    7.47
   7  12  -2    8.63    5.22
  -7  12   3    1.97    4.65
   7 -12  -3   -0.00    2.97
   7  12  -3   -0.00    2.56
  -7  12   4    1.47    3.89
   7 -12  -4   -0.00    3.48
   7  12  -4    0.17    2.02
  -7  12   5    2.81    4.91
   7 -12  -5    3.38    4.46
   7  12  -5    4.16    3.54
  -7  12   6   20.28    7.92
   7 -12  -6    8.52    5.08
   7  12  -6   28.96    8.58
  -7  12   7   -0.00    3.89
   7 -12  -7    4.00    3.46
   7  12  -7    1.65    2.95
  -7  12   8    0.00    4.07
   7 -12  -8    5.69    4.06
   7  12  -8    3.86    3.70
  -7  12   9   -0.00    2.57
   7 -12  -9   -0.00    2.48
   7  12  -9   -0.00    3.24
  -7  12  10    7.58    5.17
   7 -12 -10   -0.00    3.86
   7  12 -10    9.57    5.07
  -7  12  11    5.35    4.02
   7 -12 -11    1.93    3.06
   7  12 -11   -0.00    2.84
  -7  12  12   12.73    6.09
   7 -12 -12   18.30    7.00
   7  12 -12   19.33    7.02
  -7  12  13    0.10    2.27
   7 -12 -13    0.25    2.06
   7  12 -13   -0.00    3.08
  -7  12  14    2.10    3.05
   7 -12 -14    0.00    3.90
   7  12 -14   -0.00    2.87
  -7  12  15   -0.00    2.83
   7 -12 -15   -0.00    1.66
   7  12 -15    0.00    2.91
   7 -12 -16   22.28    8.09
   7  12 -16   18.24    6.87
   7 -12 -17   -0.00    2.56
   7  12 -17    5.63    4.29
   7 -12 -18    1.74    3.17
   7  12 -18   -0.00    3.75
   7 -12 -19   -0.00    2.07
   7 -12 -20    2.07    3.20
   7 -12 -21    1.27    2.84
   7 -12 -22    8.59    4.92
   7 -12 -23   -0.00    2.69
   7 -12 -24    4.49    3.39
   7 -12 -25    2.11    2.91
  -7  13   1   -0.00    2.93
   7 -13  -1   -0.00    2.30
   7  13  -1   -0.00    2.40
  -7  13   2    5.68    4.99
   7 -13  -2    1.76    3.15
   7  13  -2    2.77    3.53
  -7  13   3   14.53    7.11
   7 -13  -3    8.12    5.15
   7  13  -3    3.12    4.29
  -7  13   4   44.62   11.64
   7 -13  -4   25.04    9.33
   7  13  -4   40.11   10.85
  -7  13   5    4.60    4.70
   7 -13  -5    2.23    4.40
   7  13  -5    4.15    4.36
  -7  13   6    0.28    3.32
   7 -13  -6   -0.00    2.61
   7  13  -6    1.12    1.88
  -7  13   7    4.80    4.82
   7 -13  -7    4.29    4.67
   7  13  -7    0.00    3.06
  -7  13   8    1.95    3.80
   7 -13  -8    3.43    4.01
   7  13  -8    1.24    3.49
  -7  13   9    2.16    3.25
   7 -13  -9    5.80    4.26
   7  13  -9    8.90    5.05
  -7  13  10    1.47    3.60
   7 -13 -10   10.15    6.21
   7  13 -10   18.93    7.09
  -7  13  11    0.21    2.80
   7 -13 -11   -0.00    3.31
   7  13 -11    1.54    3.03
  -7  13  12    1.78    2.96
   7 -13 -12    0.52    3.39
   7  13 -12    3.23    4.17
  -7  13  13    1.84    3.24
   7 -13 -13    1.75    2.33
   7  13 -13    2.69    3.39
  -7  13  14    8.53    5.22
   7 -13 -14   12.06    6.20
   7  13 -14    1.24    3.37
   7 -13 -15   -0.00    2.97
   7  13 -15    1.27    3.14
   7 -13 -16    1.77    3.16
   7  13 -16   -0.00    2.72
   7 -13 -17    0.00    2.73
   7  13 -17   -0.00    2.39
   7 -13 -18    3.73    2.92
   7  13 -18    1.06    3.48
   7 -13 -19   -0.00    2.82
   7 -13 -20    4.65    4.20
   7 -13 -21    3.82    4.05
   7 -13 -22    0.00    3.77
  -7  14   1   -0.00    4.79
   7 -14  -1   -0.00    3.12
   7  14  -1    3.61    3.26
  -7  14   2   12.57    6.33
   7 -14  -2    4.01    4.27
   7  14  -2    5.38    4.82
  -7  14   3    5.59    5.16
   7 -14  -3   -0.00    1.99
   7  14  -3    1.48    2.97
  -7  14   4   -0.00    3.72
   7 -14  -4    5.39    4.50
   7  14  -4   -0.00    2.95
  -7  14   5    0.16    2.79
   7 -14  -5    2.97    4.44
   7  14  -5   -0.00    2.75
  -7  14   6   14.70    7.10
   7 -14  -6    9.10    5.85
   7  14  -6    8.40    5.30
  -7  14   7   15.85    7.32
   7 -14  -7    0.58    3.15
   7  14  -7   17.38    6.78
  -7  14   8    1.97    3.58
   7 -14  -8    5.72    4.67
   7  14  -8   -0.00    2.93
  -7  14   9    4.09    4.47
   7 -14  -9    1.01    2.93
   7  14  -9   -0.00    2.89
  -7  14  10    9.57    5.51
   7 -14 -10    0.22    2.90
   7  14 -10    7.03    4.96
  -7  14  11    2.36    4.05
   7 -14 -11   -0.00    3.76
   7  14 -11    1.68    2.64
  -7  14  12    3.02    4.00
   7 -14 -12    5.59    5.42
   7  14 -12    0.06    2.30
  -7  14  13   -0.00    3.02
   7 -14 -13   -0.00    2.75
   7  14 -13   -0.00    3.01
  -7  14  14    1.10    3.01
   7 -14 -14    3.44    4.00
   7  14 -14   -0.00    2.86
   7 -14 -15    3.18    3.72
   7  14 -15   -0.00    2.67
   7 -14 -16    0.00    2.80
   7  14 -16    1.41    3.43
   7 -14 -17   -0.00    3.90
   7  14 -17    4.26    4.50
   7 -14 -18    3.99    4.75
   7 -14 -19    1.61    2.29
  -7  15   1    0.00    4.31
   7 -15  -1   -0.00    2.07
   7  15  -1   -0.00    2.73
  -7  15   2   -0.00    3.38
   7 -15  -2    1.49    3.17
   7  15  -2    3.87    4.82
  -7  15   3   10.34    6.55
   7 -15  -3   -0.00    2.82
   7  15  -3    7.79    4.81
  -7  15   4    1.59    4.14
   7 -15  -4    0.49    3.33
   7  15  -4    6.78    4.95
  -7  15   5   -0.00    2.93
   7 -15  -5    1.13    3.27
   7  15  -5    3.31    3.98
  -7  15   6   -0.00    3.67
   7 -15  -6    2.79    4.53
   7  15  -6    1.30    3.64
  -7  15   7    1.59    3.48
   7 -15  -7    1.16    3.69
   7  15  -7   -0.00    2.07
  -7  15   8    0.00    3.30
   7 -15  -8   -0.00    3.85
   7  15  -8    8.31    5.86
  -7  15   9   -0.00    3.77
   7 -15  -9    1.83    3.82
   7  15  -9   -0.00    2.74
  -7  15  10    0.23    3.56
   7 -15 -10    0.00    3.74
   7  15 -10    0.00    3.62
  -7  15  11   -0.00    3.66
   7 -15 -11    2.51    3.85
   7  15 -11    1.64    3.15
  -7  15  12   -0.00    3.45
   7 -15 -12    2.23    3.66
   7  15 -12    1.63    3.78
  -7  15  13    1.24    4.11
   7 -15 -13    2.60    3.57
   7  15 -13    2.16    3.51
   7 -15 -14    0.82    3.15
   7  15 -14   -0.00    2.83
   7 -15 -15    4.36    3.73
   7  15 -15   -0.00    3.50
   7 -15 -16   -0.00    3.61
   7  15 -16    4.47    4.47
   7  15 -17   -0.00    2.29
  -7  16   1    1.26    4.35
   7 -16  -1    9.78    6.58
   7  16  -1    3.51    4.28
  -7  16   2   -0.00    4.17
   7 -16  -2    0.50    3.38
   7  16  -2   -0.00    3.37
  -7  16   3    1.33    3.49
   7 -16  -3   -0.00    3.42
   7  16  -3    2.36    3.46
  -7  16   4   -0.00    3.50
   7 -16  -4    1.73    3.73
   7  16  -4    3.13    3.70
  -7  16   5   -0.00    4.71
   7 -16  -5   -0.00    3.72
   7  16  -5    2.19    3.59
  -7  16   6    1.81    4.11
   7 -16  -6   -0.00    2.54
   7  16  -6   -0.00    2.90
  -7  16   7    0.50    3.31
   7 -16  -7    2.03    3.88
   7  16  -7    6.19    5.14
  -7  16   8    4.39    4.18
   7 -16  -8   -0.00    2.87
   7  16  -8    1.55    3.74
  -7  16   9   -0.00    2.92
   7 -16  -9   -0.00    3.46
   7  16  -9   -0.00    3.21
  -7  16  10   -0.00    3.03
   7 -16 -10   -0.00    3.77
   7  16 -10    1.14    3.88
  -7  16  11    6.99    4.89
   7 -16 -11   -0.00    2.41
   7  16 -11   -0.00    2.93
  -7  16  12   -0.00    3.80
   7 -16 -12   -0.00    3.12
   7  16 -12   -0.00    3.54
  -7  16  13    3.62    3.90
   7  16 -13   -0.00    3.55
   7  16 -14    1.53    4.98
   7  16 -15   -0.00    3.10
   7  16 -16    1.11    3.21
   7  16 -17    3.61    4.61
   7 -17  -2   -0.00    2.73
   7 -17  -3   -0.00    2.74
  -7  17   4   -0.00    4.57
   7 -17  -4   -0.00    4.42
  -7  17   5    2.20    4.44
   7 -17  -5   -0.00    3.09
  -7  17   6    3.85    4.11
   7 -17  -6    3.74    4.00
  -7  17   7    0.78    2.80
   7 -17  -7    1.59    3.66
  -7  17   8   -0.00    2.93
   7 -17  -8    3.47    4.00
  -7  17   9    4.85    5.24
  -7  17  10   -0.00    3.22
  -7  17  11   -0.00    3.98
  -7  17  12   -0.00    4.32
   7 -18  -4   -0.00    2.69
  -6   0   1    1.83    2.36
  -6   0   1    1.10    1.90
   6   0  -1    0.00    1.78
   6   0  -1    0.16    2.23
   6   0  -1   -0.00    2.15
  -6   0   2  337.12   34.74
  -6   0   2  339.38   32.60
   6   0  -2  309.55   32.41
   6   0  -2  257.58   33.43
   6   0  -2  286.99   32.57
  -6   0   3    1.03    2.36
  -6   0   3   -0.00    1.46
   6   0  -3    1.00    1.39
   6   0  -3    1.47    2.58
   6   0  -3   -0.00    1.87
  -6   0   4   31.98    5.64
   6   0  -4   21.49    4.84
   6   0  -4   16.75    5.30
   6   0  -4   20.03    4.98
  -6   0   5    0.07    0.99
   6   0  -5    0.14    1.36
   6   0  -5   -0.00    1.65
   6   0  -5    0.47    1.71
  -6   0   6 1142.56  108.77
  -6   0   6 1323.62  107.68
   6   0  -6 1106.66  107.41
   6   0  -6 1165.76  109.56
   6   0  -6  991.84  107.30
  -6   0   7   -0.00    1.13
  -6   0   7    0.37    1.44
   6   0  -7   -0.00    1.65
   6   0  -7    3.51    2.48
   6   0  -7    0.00    1.71
  -6   0   8   20.46    4.75
  -6   0   8   17.50    3.82
   6   0  -8   20.53    4.42
   6   0  -8   23.05    5.55
   6   0  -8   20.37    4.59
  -6   0   9    2.97    1.79
  -6   0   9    0.00    0.88
   6   0  -9    2.28    1.67
   6   0  -9   -0.00    1.25
   6   0  -9    0.00    1.18
  -6   0  10  230.72   22.34
  -6   0  10  208.26   21.46
   6   0 -10  171.72   21.75
   6   0 -10  194.41   23.33
   6   0 -10  270.51   23.64
  -6   0  11    1.22    1.11
  -6   0  11   -0.00    0.82
   6   0 -11   -0.00    0.69
   6   0 -11    2.73    1.99
   6   0 -11    0.79    1.31
  -6   0  12  243.67   23.65
  -6   0  12  267.98   23.67
   6   0 -12  271.87   25.54
   6   0 -12  265.27   26.63
   6   0 -12  250.96   27.09
   6   0 -12  180.44   24.73
   6   0 -13   -0.00    0.72
   6   0 -13    0.97    1.40
   6   0 -13   -0.00    1.20
   6   0 -13    0.56    0.94
   6   0 -14   75.26    9.30
   6   0 -14   79.55   10.13
   6   0 -14   92.16   11.08
   6   0 -14   71.03    9.50
   6   0 -15   -0.00    0.78
   6   0 -15    0.00    1.20
   6   0 -15   -0.00    1.27
   6   0 -15    0.64    1.04
   6   0 -16  224.50   22.21
   6   0 -16  255.38   23.08
   6   0 -16  236.10   23.99
   6   0 -16  191.70   22.52
   6   0 -17    0.44    0.66
   6   0 -17    0.27    0.70
   6   0 -17    0.18    1.07
   6   0 -17    0.00    0.94
   6   0 -18  128.71   12.94
   6   0 -18  147.25   13.15
   6   0 -18  114.86   14.44
   6   0 -18  121.63   13.88
   6   0 -19    1.57    1.28
   6   0 -19   -0.00    0.67
   6   0 -20    0.39    0.89
   6   0 -20    1.12    0.98
   6   0 -21    0.16    0.74
   6   0 -21   -0.00    0.53
   6   0 -22   84.55    9.63
   6   0 -23    0.21    0.75
   6   0 -24    0.31    0.70
   6   0 -25   -0.00    0.62
   6   0 -26   37.34    4.44
   6   0 -27   -0.00    0.53
  -6   1   1    7.43    4.58
  -6   1   1    6.97    2.93
   6  -1  -1    6.90    3.60
   6  -1  -1    1.94    2.25
   6   1  -1    0.00    2.17
   6   1  -1    5.32    3.86
   6   1  -1    2.63    1.97
  -6  -1   1    7.86    3.67
  -6  -1   1    1.33    1.71
  -6   1   2  580.96   57.24
  -6   1   2  603.41   53.60
   6  -1  -2  504.07   54.52
   6  -1  -2  597.84   54.35
   6   1  -2  476.91   52.64
   6   1  -2  443.53   54.70
   6   1  -2  488.00   53.52
  -6  -1   2  513.59   54.98
  -6  -1   2  607.12   53.55
  -6   1   3   32.78    7.90
  -6   1   3   29.77    6.89
  -6   1   3   29.88    5.71
   6  -1  -3   26.96    6.57
   6  -1  -3   22.57    5.58
   6   1  -3   47.10    7.10
   6   1  -3   23.85    6.62
   6   1  -3   41.19    8.04
   6   1  -3   30.60    6.25
  -6  -1   3   28.21    6.71
  -6  -1   3   16.05    4.73
  -6   1   4  712.75   71.36
  -6   1   4  817.54   68.36
   6  -1  -4  629.37   68.81
   6  -1  -4  629.10   67.84
   6   1  -4  691.49   67.82
   6   1  -4  632.66   69.98
   6   1  -4  639.67   69.96
   6   1  -4  810.83   69.92
  -6  -1   4  728.85   67.71
  -6   1   5   65.69   13.08
  -6   1   5   97.75   12.32
   6  -1  -5  106.71   13.99
   6  -1  -5   68.94   11.81
   6   1  -5  117.58   13.23
   6   1  -5   96.51   14.42
   6   1  -5  133.77   15.58
   6   1  -5  108.44   13.23
  -6  -1   5   89.45   11.92
  -6   1   6   92.17   13.89
  -6   1   6   90.57   12.63
  -6   1   6   74.83   10.87
   6  -1  -6   78.76   12.22
   6  -1  -6  113.96   12.89
   6   1  -6   95.56   11.93
   6   1  -6   84.67   13.30
   6   1  -6   86.36   11.88
  -6  -1   6   91.82   12.70
  -6  -1   6   78.19   10.93
  -6   1   7  210.99   25.49
  -6   1   7  229.27   24.11
  -6   1   7  208.13   22.55
   6  -1  -7  236.32   24.72
   6  -1  -7  195.34   23.05
   6   1  -7  213.32   23.13
   6   1  -7  236.83   25.78
   6   1  -7  190.32   23.01
  -6  -1   7  219.22   23.96
  -6  -1   7  199.04   22.29
  -6   1   8  623.86   66.62
  -6   1   8  620.42   64.27
  -6   1   8  600.00   63.01
   6  -1  -8  714.38   65.57
   6  -1  -8  727.98   64.77
   6   1  -8  720.79   64.43
   6   1  -8  732.49   67.15
   6   1  -8  579.92   65.24
   6   1  -8  633.70   64.65
  -6  -1   8  667.24   64.54
  -6  -1   8  712.61   63.53
  -6   1   9    9.60    3.84
  -6   1   9    7.40    2.63
  -6   1   9   11.90    2.87
   6  -1  -9    7.07    3.14
   6  -1  -9    8.00    2.85
   6   1  -9    6.92    2.82
   6   1  -9    6.09    3.12
   6   1  -9   11.93    4.15
   6   1  -9    5.21    2.43
  -6  -1   9    9.86    3.07
  -6  -1   9   11.00    2.75
  -6   1  10   96.95   11.27
  -6   1  10   88.67   10.42
   6  -1 -10   95.02   11.29
   6  -1 -10   93.37   12.08
   6  -1 -10   77.48   11.10
   6   1 -10   98.47   11.59
   6   1 -10   67.84   11.85
   6   1 -10  100.40   13.09
   6   1 -10   82.80   11.31
  -6  -1  10   86.14   10.99
  -6  -1  10   94.63   10.60
  -6   1  11   10.51    2.52
  -6   1  11   15.23    2.74
   6  -1 -11   10.86    2.85
   6  -1 -11    7.23    2.90
   6  -1 -11   10.67    3.01
   6   1 -11   13.27    3.21
   6   1 -11   16.15    4.40
   6   1 -11   10.99    3.70
   6   1 -11    6.21    2.64
  -6  -1  11    8.36    2.45
  -6  -1  11   12.36    2.60
  -6   1  12  230.97   24.59
  -6   1  12  256.50   24.66
   6  -1 -12  300.95   26.76
   6  -1 -12  246.01   26.94
   6  -1 -12  216.84   26.19
   6   1 -12  278.42   26.74
   6   1 -12  286.02   28.71
   6   1 -12  273.83   28.38
  -6  -1  12  266.64   25.38
  -6  -1  12  273.10   25.12
   6  -1 -13   31.53    5.86
   6  -1 -13   54.43    7.37
   6  -1 -13   47.72    6.96
   6   1 -13   52.36    6.96
   6   1 -13   45.54    7.80
   6   1 -13   58.51    8.48
  -6  -1  13   47.23    4.92
  -6  -1  13   46.31    4.85
   6  -1 -14  146.46   14.56
   6  -1 -14  129.70   14.72
   6  -1 -14  124.96   14.71
   6   1 -14  120.63   14.41
   6   1 -14  130.68   15.84
   6   1 -14  142.52   16.38
   6  -1 -15   11.62    2.42
   6  -1 -15   10.93    2.57
   6  -1 -15    7.12    2.26
   6   1 -15    5.22    1.98
   6   1 -15    7.66    2.78
   6   1 -15    3.54    2.16
   6  -1 -16    2.00    1.11
   6  -1 -16    4.97    1.59
   6  -1 -16    1.37    1.25
   6   1 -16    1.27    1.05
   6   1 -16    5.50    2.06
   6   1 -16    3.15    1.78
   6  -1 -17    4.85    1.41
   6  -1 -17    7.52    1.78
   6  -1 -17    6.50    2.02
   6   1 -17    5.78    1.85
   6   1 -17    5.83    2.17
   6   1 -17    5.43    2.43
   6  -1 -18  192.12   17.69
   6  -1 -18  196.74   17.79
   6  -1 -18  155.92   18.59
   6   1 -18  168.71   18.28
   6   1 -18  189.65   18.99
   6   1 -18  192.52   20.28
   6  -1 -19   38.27    4.67
   6   1 -19   28.96    3.62
   6   1 -19   14.77    4.03
   6  -1 -20    0.00    0.83
   6   1 -20    0.84    1.14
   6  -1 -21    1.29    0.96
   6   1 -21    1.16    1.30
   6  -1 -22    8.80    1.94
   6   1 -22   11.65    2.75
   6   1 -23    0.87    1.21
   6   1 -24   22.27    3.86
   6   1 -25    1.07    1.00
   6   1 -26    0.00    0.92
  -6   2   1   10.08    4.68
  -6   2   1    2.25    2.13
   6  -2  -1    4.89    3.13
   6  -2  -1    7.15    3.35
   6   2  -1    4.69    2.76
   6   2  -1    3.55    3.37
  -6  -2   1    5.72    2.73
  -6  -2   1    7.05    4.12
  -6  -2   1    6.79    2.91
  -6   2   2    5.48    3.65
  -6   2   2   13.48    3.98
   6  -2  -2    5.87    3.23
   6  -2  -2    9.23    3.51
   6   2  -2   16.51    4.34
   6   2  -2   10.18    4.46
  -6  -2   2   11.61    3.44
  -6  -2   2   10.30    4.40
  -6  -2   2    4.75    2.85
  -6   2   3    2.63    2.91
  -6   2   3    3.27    2.29
   6  -2  -3    4.35    2.90
   6  -2  -3   -0.00    1.66
   6   2  -3    7.68    3.03
   6   2  -3    5.95    3.84
  -6  -2   3    5.20    2.47
  -6  -2   3    0.00    2.32
  -6  -2   3    1.09    1.79
  -6   2   4   58.56   10.71
  -6   2   4   72.84    9.68
   6  -2  -4   70.12   10.59
   6  -2  -4   75.27   10.29
   6   2  -4   38.82    8.00
   6   2  -4   74.08   11.36
  -6  -2   4   42.68    7.95
  -6  -2   4   47.87    9.38
  -6  -2   4   59.25    8.73
  -6   2   5   18.00    5.48
  -6   2   5   14.47    4.07
   6  -2  -5   14.57    4.63
   6  -2  -5    7.41    3.45
   6   2  -5   16.92    4.58
   6   2  -5   16.83    5.14
  -6  -2   5   17.93    4.13
  -6  -2   5   12.11    3.62
  -6   2   6  305.32   33.12
  -6   2   6  302.19   30.26
   6  -2  -6  321.24   31.92
   6  -2  -6  244.84   30.16
   6   2  -6  253.44   30.00
   6   2  -6  334.14   33.35
  -6  -2   6  268.82   29.84
  -6  -2   6  265.80   31.14
  -6  -2   6  336.78   30.54
  -6   2   7   55.36    9.79
  -6   2   7   42.12    7.99
  -6   2   7   46.24    7.37
   6  -2  -7   45.51    8.25
   6  -2  -7   65.30    9.04
   6   2  -7   41.41    7.46
  -6  -2   7   44.93    7.33
  -6  -2   7   59.71    9.16
  -6  -2   7   47.53    7.35
  -6   2   8    4.96    3.21
  -6   2   8    6.09    2.74
  -6   2   8    4.49    2.04
   6  -2  -8    9.97    3.26
   6  -2  -8    3.96    2.47
   6   2  -8    3.14    2.06
  -6  -2   8    7.46    2.55
  -6  -2   8    5.81    2.71
  -6  -2   8    4.94    2.27
  -6   2   9    0.35    2.06
  -6   2   9   -0.00    1.49
  -6   2   9   -0.00    0.93
   6  -2  -9    0.14    1.47
   6  -2  -9   -0.00    1.02
   6   2  -9    0.86    1.46
   6   2  -9    0.61    2.06
  -6  -2   9    3.22    1.81
  -6  -2   9   -0.00    1.24
  -6  -2   9    1.11    1.10
  -6   2  10  254.37   28.61
  -6   2  10  246.49   26.38
  -6   2  10  285.54   26.08
   6  -2 -10  247.31   26.89
   6  -2 -10  249.50   26.85
   6   2 -10  250.88   26.69
   6   2 -10  240.81   28.28
  -6  -2  10  255.22   26.38
  -6  -2  10  222.07   26.21
  -6  -2  10  260.40   25.75
  -6   2  11  215.23   25.02
  -6   2  11  214.62   22.60
  -6   2  11  210.43   22.02
   6  -2 -11  211.06   23.36
   6  -2 -11  212.20   23.41
   6   2 -11  234.20   23.62
   6   2 -11  218.69   25.13
  -6  -2  11  263.02   23.68
  -6  -2  11  222.28   23.02
  -6  -2  11  192.50   21.88
  -6   2  12   98.15   12.77
  -6   2  12   93.51    9.84
  -6   2  12   94.85    9.58
   6  -2 -12   91.07   11.07
   6  -2 -12   76.99   10.75
   6   2 -12   87.78   11.00
   6   2 -12   90.88   12.60
  -6  -2  12   74.86   10.23
  -6  -2  12   85.35   10.22
  -6  -2  12   65.08    9.19
  -6   2  13   12.31    3.82
  -6   2  13    9.23    1.39
  -6   2  13    9.87    1.40
   6  -2 -13   10.88    2.93
   6  -2 -13    7.75    2.69
   6   2 -13    3.29    2.02
   6   2 -13   11.29    3.80
  -6  -2  13   12.33    2.93
  -6  -2  13    4.46    1.71
  -6  -2  13    8.38    1.90
  -6   2  14   68.96   11.36
   6  -2 -14   88.07   10.75
   6  -2 -14   71.09   10.63
   6   2 -14   85.09   10.99
   6   2 -14   92.68   12.46
  -6  -2  14   89.03   10.74
  -6  -2  14   91.50    9.03
  -6  -2  14   96.83    8.98
  -6   2  15   45.67    6.76
   6  -2 -15   26.06    4.49
   6  -2 -15   25.51    4.78
   6   2 -15   27.62    4.95
   6   2 -15   28.32    5.84
  -6  -2  15   21.22    4.23
   6  -2 -16   56.40    6.90
   6  -2 -16   52.92    6.93
   6  -2 -16   52.89    7.49
   6   2 -16   41.67    6.96
   6   2 -16   60.27    8.84
  -6  -2  16   55.56    7.15
   6  -2 -17   16.21    3.04
   6  -2 -17   17.33    3.18
   6  -2 -17   14.74    3.41
   6   2 -17   20.14    3.77
   6   2 -17   15.50    4.31
  -6  -2  17   21.68    3.64
   6  -2 -18   12.55    2.33
   6  -2 -18   16.14    2.64
   6  -2 -18    9.94    2.78
   6   2 -18   17.69    3.31
   6   2 -18    7.77    2.82
   6   2 -18   10.23    3.34
   6  -2 -19    9.64    2.53
   6   2 -19    9.22    2.38
   6   2 -19   13.93    3.63
   6  -2 -20  125.09   13.93
   6   2 -20  132.63   15.36
   6   2 -21    2.75    1.90
   6   2 -22   20.47    4.36
   6   2 -23    1.70    1.58
   6  -2 -26   24.95    3.52
   6  -2 -27    1.94    0.93
   6  -2 -28    8.71    1.75
   6  -2 -29    2.17    0.88
   6  -2 -30    6.75    1.49
   6  -2 -31    0.00    0.48
   6  -2 -32   15.54    2.35
  -6   3   1    1.33    2.30
  -6   3   1    2.84    2.34
   6  -3  -1    3.43    2.84
   6  -3  -1    1.05    2.08
   6   3  -1    2.30    2.06
   6   3  -1    2.80    2.80
  -6  -3   1    2.72    2.00
  -6  -3   1    1.37    1.93
  -6  -3   1    6.18    2.68
  -6   3   2  123.24   17.44
  -6   3   2  109.91   15.07
   6  -3  -2  127.97   16.45
   6  -3  -2  136.00   16.50
   6   3  -2   98.38   14.77
   6   3  -2  146.67   18.51
  -6  -3   2  116.85   14.82
  -6  -3   2   87.03   15.55
  -6  -3   2  119.96   15.10
  -6   3   3  108.73   16.67
  -6   3   3  118.99   15.22
   6  -3  -3  101.60   15.25
   6  -3  -3  131.12   16.25
   6   3  -3  118.89   15.36
   6   3  -3  149.68   18.37
  -6  -3   3  104.00   14.45
  -6  -3   3  123.39   16.93
  -6  -3   3  113.49   14.82
  -6   3   4   28.09    7.26
  -6   3   4   39.08    6.94
   6  -3  -4   42.91    7.78
   6  -3  -4   26.65    6.50
   6   3  -4   31.13    6.54
   6   3  -4   36.42    8.24
  -6  -3   4   37.59    6.65
  -6  -3   4   42.25    8.22
  -6  -3   4   31.13    6.18
  -6   3   5   11.88    4.51
  -6   3   5   16.01    4.13
   6  -3  -5    5.53    3.01
   6  -3  -5    6.81    3.48
   6   3  -5   14.15    3.97
   6   3  -5   17.83    5.19
  -6  -3   5    5.61    2.67
  -6  -3   5    7.23    2.75
  -6   3   6    8.33    3.96
  -6   3   6   16.81    4.16
   6  -3  -6   13.56    4.18
   6  -3  -6   20.23    4.96
   6   3  -6   10.45    3.66
   6   3  -6   16.76    5.32
  -6  -3   6   12.69    3.70
  -6  -3   6   15.60    3.93
  -6   3   7   19.37    5.84
  -6   3   7   20.51    4.58
   6  -3  -7   25.85    5.68
   6  -3  -7   17.79    4.91
   6   3  -7   15.73    4.51
   6   3  -7   24.46    6.29
  -6  -3   7   17.72    4.40
  -6  -3   7   30.41    6.29
  -6  -3   7   19.85    4.49
  -6   3   8  312.69   35.35
  -6   3   8  369.86   33.78
   6  -3  -8  358.88   34.47
   6  -3  -8  346.53   34.57
   6   3  -8  330.82   33.95
  -6  -3   8  295.65   33.03
  -6  -3   8  288.63   34.04
  -6  -3   8  296.21   32.72
  -6   3   9   58.80   10.26
  -6   3   9   61.83    8.74
   6  -3  -9   58.41    9.17
   6  -3  -9   53.06    9.07
   6   3  -9   77.86   10.07
  -6  -3   9   63.43    9.02
  -6  -3   9   56.20    9.36
  -6   3  10   20.57    5.49
  -6   3  10   26.00    4.64
   6  -3 -10   25.69    5.18
   6  -3 -10   18.98    4.72
   6   3 -10   22.72    5.03
   6   3 -10   14.58    4.97
  -6  -3  10   15.77    4.06
  -6  -3  10   23.50    5.17
  -6   3  11    5.91    3.08
  -6   3  11   10.79    3.02
  -6   3  11    5.63    2.09
   6  -3 -11   14.35    3.65
   6  -3 -11    8.75    3.14
   6   3 -11    4.48    2.46
   6   3 -11   13.63    4.44
  -6  -3  11    5.19    2.32
  -6  -3  11    7.72    2.74
  -6   3  12   57.41    9.71
  -6   3  12   70.38    8.57
  -6   3  12   54.83    7.67
   6  -3 -12   55.87    8.57
   6  -3 -12   68.93    9.68
   6   3 -12   72.84    9.66
   6   3 -12   59.77   10.26
  -6  -3  12   58.54    8.65
  -6  -3  12   61.70    8.78
  -6   3  13  140.28   15.77
  -6   3  13  105.55   12.22
  -6   3  13  105.52   11.92
   6  -3 -13   98.61   13.16
   6  -3 -13  110.22   14.02
   6   3 -13  121.07   14.22
   6   3 -13  129.04   15.93
  -6  -3  13  125.23   13.84
  -6  -3  13  110.93   13.17
  -6   3  14  156.45   18.05
  -6   3  14  143.16   13.94
  -6   3  14  148.56   13.93
   6  -3 -14  156.40   16.65
   6  -3 -14  136.69   16.85
   6   3 -14  167.40   17.51
   6   3 -14  111.86   17.30
  -6  -3  14  136.79   16.31
  -6  -3  14  147.15   15.73
  -6   3  15   16.97    4.38
   6  -3 -15   17.30    3.68
   6  -3 -15   16.07    3.87
   6   3 -15   16.97    4.01
   6   3 -15    6.90    3.37
  -6  -3  15   16.23    3.60
  -6  -3  15   14.06    2.64
  -6   3  16   19.84    4.69
   6  -3 -16   21.37    3.96
   6  -3 -16   16.05    3.97
   6   3 -16   17.44    4.12
   6   3 -16   16.61    4.78
  -6  -3  16   17.60    3.80
  -6   3  17   52.11    8.52
   6  -3 -17   65.19    8.07
   6  -3 -17   58.10    8.48
   6   3 -17   61.07    8.62
   6   3 -17   54.56    9.37
  -6  -3  17   64.37    8.27
  -6   3  18   98.59   12.42
   6   3 -18  101.20   12.26
   6   3 -18   96.76   13.31
   6   3 -19   42.16    6.49
   6   3 -19   36.25    7.05
   6   3 -20    5.78    2.65
   6   3 -21    0.00    1.46
   6  -3 -23    8.90    2.59
   6  -3 -24   40.81    6.04
   6  -3 -25    0.01    0.87
   6  -3 -26    1.37    1.14
   6  -3 -27    0.37    1.15
   6  -3 -29    3.96    1.63
   6  -3 -30   14.16    2.98
   6  -3 -31    0.46    0.85
   6  -3 -32    0.16    0.73
   6  -3 -33    1.79    1.26
   6  -3 -34    5.41    1.83
  -6   4   1  162.20   21.46
  -6   4   1  150.76   19.22
   6  -4  -1  151.76   19.60
   6  -4  -1  148.96   19.83
   6   4  -1  135.70   18.85
   6   4  -1  153.21   21.31
  -6  -4   1  163.97   18.99
  -6  -4   1  161.42   21.38
  -6   4   2   14.85    5.38
  -6   4   2    8.84    3.62
   6  -4  -2    5.76    3.21
   6  -4  -2    6.28    3.05
   6   4  -2    5.70    3.09
   6   4  -2    9.81    4.60
  -6  -4   2    9.61    3.66
  -6  -4   2    8.93    4.26
  -6   4   3    5.31    3.86
  -6   4   3    2.40    2.18
   6  -4  -3    1.96    2.35
   6  -4  -3    6.98    3.20
   6   4  -3    7.61    3.46
   6   4  -3    1.08    2.25
  -6  -4   3    2.12    1.95
  -6  -4   3    2.43    2.66
  -6   4   4   15.95    5.30
   6  -4  -4   13.00    4.33
   6  -4  -4   17.62    5.15
   6   4  -4   18.21    4.97
   6   4  -4    6.63    3.84
  -6  -4   4   10.79    3.74
  -6  -4   4   12.10    4.65
  -6   4   5  228.38   26.07
   6  -4  -5  230.34   24.38
   6  -4  -5  199.01   24.08
   6   4  -5  189.91   23.40
   6   4  -5  209.80   25.95
  -6  -4   5  231.13   23.73
  -6  -4   5  151.38   23.46
  -6   4   6  212.30   25.82
   6  -4  -6  198.17   23.90
   6  -4  -6  216.32   24.87
   6   4  -6  182.40   23.61
   6   4  -6  204.34   26.12
  -6  -4   6  253.17   24.58
  -6   4   7   83.34   12.16
   6  -4  -7   58.64    9.45
   6  -4  -7   50.16    9.42
   6   4  -7   56.19    9.44
   6   4  -7   43.10    9.91
  -6  -4   7   68.39    9.66
  -6   4   8    7.57    3.79
   6  -4  -8    4.04    2.47
   6  -4  -8    6.29    2.74
   6   4  -8    2.66    2.23
   6   4  -8    0.00    1.94
  -6  -4   8    3.37    2.02
  -6  -4   8    4.64    2.58
  -6   4   9   59.96   10.38
   6  -4  -9   52.53    8.74
   6  -4  -9   43.72    8.75
   6   4  -9   62.90    9.62
  -6  -4   9   77.61    9.86
  -6  -4   9   49.17    9.18
  -6   4  10   39.28    7.80
   6  -4 -10   31.76    6.14
   6  -4 -10   23.17    5.76
   6   4 -10   32.42    6.42
  -6  -4  10   31.67    6.62
  -6   4  11  146.26   17.50
   6  -4 -11  118.02   15.17
   6  -4 -11  138.97   16.52
   6   4 -11  100.50   15.12
  -6  -4  11  133.15   15.61
  -6  -4  11  127.06   16.03
  -6   4  12   66.12   11.86
   6  -4 -12   90.30   11.72
   6  -4 -12   85.04   12.01
   6   4 -12   76.47   11.72
   6   4 -12   78.28   12.97
  -6  -4  12   98.05   11.95
  -6  -4  12  102.04   12.49
  -6   4  13   30.97    6.58
   6  -4 -13   35.89    6.14
   6  -4 -13   22.60    5.42
   6   4 -13   29.13    6.03
   6   4 -13   23.21    6.56
  -6  -4  13   33.17    5.97
  -6  -4  13   26.57    5.50
  -6   4  14    0.76    1.73
  -6   4  14    0.31    0.99
   6  -4 -14    3.10    2.00
   6  -4 -14   -0.00    1.25
   6   4 -14    1.27    1.60
   6   4 -14    2.30    1.95
  -6  -4  14    0.25    1.48
  -6  -4  14    0.43    1.19
  -6   4  15  110.43   14.34
  -6   4  15  123.28   11.36
   6  -4 -15  109.53   13.13
   6   4 -15  105.93   13.83
   6   4 -15   94.06   14.56
  -6  -4  15   94.94   12.83
  -6  -4  15   84.09   12.03
  -6   4  16  131.91   16.43
   6  -4 -16  143.72   15.56
   6   4 -16  137.49   16.32
   6   4 -16  113.21   16.79
  -6  -4  16  118.82   15.17
  -6  -4  16  132.40   14.40
  -6   4  17   16.87    4.45
   6  -4 -17    8.36    2.90
   6   4 -17   10.77    3.58
   6   4 -17    9.44    3.89
  -6  -4  17   15.22    3.67
  -6  -4  17   13.50    2.53
  -6   4  18   62.88    8.82
   6   4 -18   48.51    8.01
   6   4 -18   39.59    8.28
   6   4 -19   73.65   10.37
   6  -4 -20   97.50   12.50
   6  -4 -21    1.35    1.59
   6  -4 -22    5.65    2.40
   6  -4 -23   -0.00    1.07
   6  -4 -24    1.79    1.57
   6  -4 -25    2.87    1.89
   6  -4 -26    9.22    2.95
   6  -4 -27    3.62    1.96
   6  -4 -28    3.79    1.94
   6  -4 -29    0.00    1.23
   6  -4 -30    4.73    2.04
   6  -4 -31    0.34    1.15
   6  -4 -32    8.53    2.76
   6  -4 -33    0.11    1.06
   6  -4 -34    0.14    0.98
   6  -4 -35    3.18    1.65
   6  -4 -36    2.53    1.76
  -6   5   1    9.65    4.94
   6  -5  -1    6.48    3.46
   6  -5  -1   12.68    4.64
   6   5  -1   17.54    5.28
   6   5  -1   10.21    4.72
  -6  -5   1   20.61    5.13
  -6  -5   1   12.82    5.22
  -6   5   2   91.28   14.34
   6  -5  -2   48.14   10.42
   6  -5  -2   99.10   13.79
   6   5  -2   93.71   13.03
   6   5  -2   54.23   12.11
  -6  -5   2   81.98   11.69
  -6  -5   2   85.87   13.95
  -6   5   3  144.92   18.67
   6  -5  -3  118.41   15.92
   6  -5  -3  141.43   17.60
   6   5  -3  112.50   15.92
   6   5  -3  119.39   18.07
  -6  -5   3   95.94   14.68
  -6  -5   3   96.97   16.43
  -6   5   4   94.01   15.14
   6  -5  -4   85.53   13.26
   6  -5  -4   80.05   13.61
   6   5  -4   91.59   13.72
   6   5  -4  103.45   15.99
  -6  -5   4  109.25   13.80
  -6  -5   4  105.68   15.69
  -6   5   5    3.53    3.24
   6  -5  -5    0.91    1.60
   6  -5  -5    2.17    2.79
   6   5  -5    1.89    2.32
   6   5  -5    8.46    4.17
  -6  -5   5    3.20    2.33
  -6  -5   5    3.40    2.69
  -6   5   6    2.07    2.37
   6  -5  -6    0.56    1.73
   6  -5  -6    3.53    2.48
   6   5  -6    1.86    2.29
   6   5  -6   -0.00    1.71
  -6  -5   6    1.61    1.87
  -6  -5   6    0.00    2.20
  -6   5   7   68.23   11.40
   6  -5  -7   59.92    9.57
   6  -5  -7   48.80    9.51
   6   5  -7   50.70    9.33
   6   5  -7   51.24   10.75
  -6  -5   7   57.88    9.32
  -6   5   8   29.33    8.12
   6  -5  -8   53.04    8.89
   6  -5  -8   61.06   10.01
   6   5  -8   57.36    9.46
   6   5  -8   64.15   11.23
  -6  -5   8   47.43    8.35
  -6   5   9   81.53   12.73
   6  -5  -9   68.28   10.88
   6  -5  -9   77.14   12.00
   6   5  -9   64.40   11.10
   6   5  -9   83.92   13.57
  -6  -5   9   74.71   11.01
  -6  -5   9   82.82   12.55
  -6   5  10   34.05    7.78
   6  -5 -10   37.98    7.04
   6  -5 -10   21.09    5.97
   6   5 -10   32.38    6.98
   6   5 -10   31.92    7.78
  -6  -5  10   37.25    6.88
  -6  -5  10   51.67    8.74
  -6   5  11    3.58    2.80
   6  -5 -11    6.78    2.78
   6  -5 -11    1.17    1.39
   6   5 -11    0.00    1.58
  -6  -5  11    3.85    2.51
  -6  -5  11    2.96    2.62
  -6   5  12    5.01    3.29
   6  -5 -12    7.76    3.20
   6   5 -12    9.70    3.82
  -6  -5  12    5.23    2.59
  -6  -5  12    8.66    3.80
  -6   5  13  188.56   23.47
   6  -5 -13  195.68   22.33
   6   5 -13  204.26   23.40
   6   5 -13  186.08   24.43
  -6  -5  13  208.68   22.67
  -6  -5  13  191.72   22.91
  -6   5  14  245.81   27.11
   6  -5 -14  258.53   25.95
   6   5 -14  214.71   26.00
   6   5 -14  211.19   27.41
  -6  -5  14  241.72   25.69
  -6  -5  14  214.09   25.52
  -6   5  15   -0.00    1.74
   6  -5 -15   -0.00    1.71
   6   5 -15    0.00    1.93
   6   5 -15   -0.00    2.57
  -6  -5  15    0.55    1.34
  -6  -5  15    1.77    2.22
  -6   5  16    7.40    3.38
   6  -5 -16    9.43    3.24
   6   5 -16    8.64    3.47
  -6  -5  16   10.09    3.33
  -6   5  17    0.00    1.42
  -6   5  17    0.26    0.63
   6  -5 -17    0.69    1.52
   6   5 -17    1.93    2.06
  -6  -5  17   -0.00    1.11
  -6   5  18   97.90   14.00
   6  -5 -18  106.36   14.20
   6   5 -18  112.00   14.50
   6  -5 -19   10.03    3.58
   6   5 -19   22.02    5.08
   6  -5 -20   10.98    3.71
   6  -5 -21    1.92    1.84
   6  -5 -22   -0.00    1.43
   6  -5 -23   28.15    5.93
   6  -5 -24   14.87    4.06
   6  -5 -25    6.16    2.68
   6  -5 -26    0.88    1.45
   6  -5 -27    2.21    1.66
   6  -5 -28    4.32    2.30
   6  -5 -29    7.77    2.84
   6  -5 -30    9.06    3.04
   6  -5 -31    0.21    1.25
   6  -5 -32    1.69    1.77
   6  -5 -33    3.96    2.28
   6  -5 -34    6.28    2.61
   6  -5 -35    3.79    2.18
   6  -5 -36    1.33    1.61
   6  -5 -37    1.56    1.52
  -6   6   1  149.78   20.08
   6  -6  -1  118.40   17.85
   6   6  -1  112.93   16.98
   6   6  -1  104.36   18.31
  -6  -6   1  148.18   20.12
  -6   6   2   21.52    7.04
   6  -6  -2   21.52    6.48
   6   6  -2   20.93    6.13
   6   6  -2   30.79    8.37
  -6  -6   2   30.87    8.18
  -6   6   3    0.00    2.11
   6  -6  -3    2.77    2.46
   6   6  -3    6.65    3.82
   6   6  -3    5.67    3.61
  -6  -6   3   12.10    4.99
  -6   6   4   28.90    7.41
   6  -6  -4   19.01    5.32
   6  -6  -4   27.24    6.96
   6   6  -4   17.55    5.66
   6   6  -4   24.74    7.41
  -6  -6   4   15.82    5.84
  -6   6   5  134.72   18.24
   6  -6  -5  112.40   15.74
   6  -6  -5  134.38   17.62
   6   6  -5   99.84   15.65
   6   6  -5  101.22   17.28
  -6  -6   5  112.31   17.44
  -6   6   6   69.05   12.64
   6  -6  -6   74.60   11.68
   6  -6  -6   74.02   12.35
   6   6  -6   86.05   12.79
   6   6  -6   62.72   12.74
  -6  -6   6   87.55   12.05
  -6  -6   6   62.27   12.34
  -6   6   7   63.61   11.10
   6  -6  -7   43.09    8.53
   6  -6  -7   48.02    9.66
   6   6  -7   39.00    8.63
   6   6  -7   51.86   10.78
  -6  -6   7   55.64    9.16
  -6  -6   7   48.59   10.47
  -6   6   8   14.21    5.04
   6  -6  -8   13.99    4.54
   6   6  -8    5.54    3.67
   6   6  -8    8.31    4.40
  -6  -6   8   11.39    4.15
  -6  -6   8   13.33    4.95
  -6   6   9  108.29   15.76
   6  -6  -9  101.89   14.18
   6   6  -9  101.43   14.85
   6   6  -9  112.49   16.83
  -6  -6   9   87.42   13.45
  -6   6  10   62.66   11.35
   6  -6 -10   71.18   10.77
   6   6 -10   59.62   10.97
   6   6 -10   78.61   13.38
  -6  -6  10   60.86   10.12
  -6   6  11   45.54    9.56
   6  -6 -11   51.90    9.13
   6   6 -11   62.18   10.32
   6   6 -11   53.84   11.23
  -6  -6  11   60.69    9.53
  -6  -6  11   52.80   10.19
  -6   6  12   49.09    9.99
   6  -6 -12   47.06    8.99
   6   6 -12   64.33   10.72
   6   6 -12   59.69   11.65
  -6  -6  12   84.20   10.97
  -6   6  13    2.80    2.77
   6  -6 -13    1.59    2.05
   6  -6 -13    0.34    1.67
   6   6 -13    5.65    3.28
  -6  -6  13    1.74    2.10
  -6   6  14    1.74    2.36
   6  -6 -14    0.47    1.70
   6  -6 -14    0.85    2.18
   6   6 -14    2.81    2.43
  -6  -6  14    0.84    1.24
  -6   6  15   62.52   10.08
   6  -6 -15   42.91    7.83
   6  -6 -15   39.21    8.22
   6   6 -15   35.39    7.97
  -6  -6  15   53.26    8.61
  -6   6  16    7.20    3.51
   6  -6 -16    9.78    3.29
   6  -6 -16    5.83    3.29
   6   6 -16    4.40    2.80
  -6  -6  16   10.16    3.61
  -6   6  17   18.59    5.13
   6  -6 -17   14.68    4.61
   6   6 -17    7.64    3.66
  -6   6  18   23.44    6.12
   6  -6 -18   30.32    6.71
   6   6 -18   31.63    6.88
   6  -6 -19   16.58    4.90
   6   6 -19   18.85    5.42
   6  -6 -20    0.81    2.07
   6   6 -20    0.77    1.95
   6  -6 -21   12.49    4.31
   6  -6 -22   10.49    3.86
   6  -6 -23   11.52    3.88
   6  -6 -24   -0.00    1.50
   6  -6 -25   15.25    4.55
   6  -6 -26   10.96    3.76
   6  -6 -27    9.10    3.61
   6  -6 -28   -0.00    1.57
   6  -6 -29    1.37    1.75
   6  -6 -30    2.72    2.08
   6  -6 -31    7.08    3.04
   6  -6 -32    5.50    2.97
   6  -6 -33    3.02    2.32
   6  -6 -34    1.14    1.78
   6  -6 -35   -0.00    1.42
   6  -6 -36    1.21    1.60
   6  -6 -37    2.71    2.04
   6  -6 -38    1.03    1.92
   6  -6 -39   -0.00    1.33
  -6   7   1   20.04    6.41
   6  -7  -1   10.28    4.72
   6   7  -1    8.04    4.38
   6   7  -1    9.39    5.34
  -6  -7   1    8.57    4.67
  -6   7   2   12.64    5.76
   6  -7  -2   15.14    5.52
   6   7  -2   11.42    4.53
   6   7  -2    5.86    3.86
  -6  -7   2   13.42    5.72
  -6   7   3  257.28   29.11
   6  -7  -3  217.07   27.50
   6   7  -3  235.83   27.44
   6   7  -3  171.06   27.16
  -6  -7   3  215.76   28.57
  -6   7   4   63.47   12.01
   6  -7  -4   58.87   11.25
   6   7  -4   45.75   10.05
   6   7  -4   60.24   12.38
  -6  -7   4   68.91   13.01
  -6   7   5   35.80    8.26
   6   7  -5   17.10    5.68
   6   7  -5   17.10    6.67
  -6  -7   5   13.27    5.74
  -6   7   6   10.39    5.04
   6   7  -6   17.48    5.81
   6   7  -6   24.94    7.64
  -6  -7   6    7.84    4.73
  -6   7   7   10.02    4.70
   6   7  -7   20.94    5.87
   6   7  -7    8.25    4.62
  -6  -7   7   28.51    7.47
  -6   7   8   16.49    5.96
   6   7  -8   31.16    7.52
   6   7  -8   17.01    6.36
  -6  -7   8   19.57    6.37
  -6   7   9  117.35   17.71
   6  -7  -9  127.76   16.94
   6   7  -9  121.26   17.47
   6   7  -9  144.41   20.24
  -6  -7   9  108.03   17.65
  -6   7  10    5.61    3.62
   6  -7 -10   -0.00    1.78
   6  -7 -10    1.54    2.50
   6   7 -10    0.97    2.21
  -6   7  11   -0.00    1.97
   6  -7 -11    2.76    2.26
   6  -7 -11   -0.00    2.61
   6   7 -11    0.57    1.96
  -6   7  12   17.26    5.61
   6  -7 -12   25.45    5.89
   6  -7 -12   12.18    4.89
   6   7 -12   17.12    5.57
  -6   7  13  130.16   17.90
   6  -7 -13  133.89   16.89
   6  -7 -13  104.15   16.74
   6   7 -13  128.66   17.72
  -6   7  14    3.29    2.79
   6  -7 -14    3.55    2.35
   6  -7 -14    2.85    2.91
   6   7 -14    7.30    3.80
  -6   7  15   -0.00    1.81
   6  -7 -15    3.26    2.19
   6  -7 -15    0.00    1.50
   6   7 -15   -0.00    2.42
  -6   7  16    1.07    2.11
   6  -7 -16    6.82    3.44
   6   7 -16   -0.00    1.72
  -6  -7  16    0.50    1.82
  -6   7  17    7.79    3.78
   6  -7 -17    0.54    2.59
   6   7 -17    0.65    2.13
   6  -7 -18    5.46    3.53
   6   7 -18    8.36    3.89
   6  -7 -19   58.58   10.62
   6   7 -19   62.06   11.04
   6  -7 -20    2.21    3.27
   6   7 -20    9.53    4.15
   6  -7 -21    0.03    1.31
   6  -7 -22    2.64    2.59
   6  -7 -23    6.29    3.27
   6  -7 -24    3.41    2.40
   6  -7 -25   15.20    4.83
   6  -7 -26    0.42    1.89
   6  -7 -27    0.00    1.91
   6  -7 -28    3.63    2.76
   6  -7 -29   11.99    4.34
   6  -7 -30    0.12    1.85
   6  -7 -31   -0.00    1.83
   6  -7 -32    0.88    1.71
   6  -7 -33    6.58    2.99
   6  -7 -34    2.56    2.04
   6  -7 -35    3.82    2.64
   6  -7 -36    0.57    2.02
   6  -7 -37    3.85    2.47
   6  -7 -38    2.47    2.31
   6   8  -1   92.03   16.03
  -6  -8   1   63.77   14.11
   6   8  -2    5.29    4.57
  -6  -8   2    5.69    4.16
  -6   8   3    0.00    2.26
   6   8  -3    0.70    2.63
  -6  -8   3    0.56    2.75
  -6   8   4    0.93    2.87
   6   8  -4    4.33    4.01
  -6  -8   4    0.89    3.00
  -6   8   5  212.86   26.43
   6   8  -5  174.38   26.30
  -6  -8   5  191.19   26.70
  -6   8   6    0.10    1.87
   6  -8  -6    2.90    3.16
   6   8  -6    5.24    4.38
  -6  -8   6   12.43    5.29
  -6   8   7   55.38   11.97
   6  -8  -7   79.90   13.51
   6   8  -7   76.24   12.98
  -6   8   8    6.30    4.18
   6  -8  -8   -0.00    2.07
   6   8  -8    2.90    2.77
  -6   8   9   91.60   15.43
   6  -8  -9   87.33   15.32
   6   8  -9  106.94   15.89
  -6   8  10   48.13    9.87
   6  -8 -10   18.94    6.69
   6   8 -10   39.85    8.76
  -6   8  11  108.04   15.65
   6  -8 -11   65.84   13.12
   6   8 -11   87.85   14.28
  -6   8  12   14.03    5.21
   6  -8 -12   13.12    4.97
   6   8 -12   14.50    5.36
  -6   8  13    3.95    3.26
   6  -8 -13    2.21    2.12
   6   8 -13    1.02    2.41
  -6   8  14    0.34    2.30
   6  -8 -14    5.99    3.30
   6   8 -14    0.00    2.07
  -6   8  15   85.60   13.92
   6  -8 -15   68.50   12.94
   6   8 -15   97.93   14.56
  -6   8  16   -0.00    1.91
   6  -8 -16    0.00    2.44
   6   8 -16    1.08    2.10
  -6   8  17   28.86    7.14
   6  -8 -17   10.14    4.77
   6   8 -17   26.94    7.00
   6  -8 -18   -0.00    1.83
   6   8 -18    0.45    2.59
   6  -8 -19    8.19    3.74
   6   8 -19    8.94    4.49
   6  -8 -20   -0.00    1.47
   6   8 -20    1.77    2.75
   6  -8 -21    8.48    3.98
   6  -8 -22    1.66    2.59
   6  -8 -23    0.22    2.08
   6  -8 -24   -0.00    2.18
   6  -8 -25   13.64    4.91
   6  -8 -26    2.57    2.81
   6  -8 -27   12.56    4.63
   6  -8 -28   -0.00    1.38
   6  -8 -29   -0.00    1.86
   6  -8 -30    2.35    2.39
   6  -8 -31    7.36    3.71
   6  -8 -32   -0.00    1.30
   6  -8 -33    6.81    3.50
   6  -8 -34   -0.00    1.91
   6  -8 -35    0.74    1.56
   6  -8 -36   -0.00    1.51
  -6   9   1    6.04    4.95
   6   9  -1   12.07    5.03
   6   9  -1    8.21    5.11
  -6  -9   1    3.47    4.44
  -6   9   2    3.67    3.59
   6   9  -2    5.67    4.20
   6   9  -2    6.14    4.61
  -6  -9   2   11.79    6.27
   6  -9  -3  104.20   18.36
   6   9  -3  139.75   19.59
   6   9  -3  148.80   21.78
  -6  -9   3  106.26   19.59
   6  -9  -4    0.65    2.46
   6   9  -4   17.80    5.99
   6  -9  -5   -0.00    1.43
   6   9  -5    3.95    3.34
   6  -9  -6    5.70    3.97
   6   9  -6    9.89    4.76
   6  -9  -7    8.38    4.62
   6  -9  -8    0.07    2.08
   6  -9  -9   51.39   11.17
  -6   9  10    5.24    4.12
   6  -9 -10    1.48    3.02
  -6   9  11   -0.00    2.98
   6  -9 -11   -0.00    2.70
  -6   9  12    1.00    2.76
   6  -9 -12    0.36    1.89
  -6   9  13   69.83   12.69
   6  -9 -13   54.89   11.78
  -6   9  14    0.00    2.63
   6  -9 -14    6.35    3.66
  -6   9  15   17.25    6.00
   6  -9 -15   15.86    5.74
  -6   9  16   13.05    5.06
   6  -9 -16    5.24    3.74
  -6   9  17    0.69    2.42
   6  -9 -17    3.48    3.21
   6  -9 -18    6.31    3.84
   6  -9 -19   30.54    7.91
   6  -9 -20    2.91    3.08
   6  -9 -21   -0.00    2.18
   6  -9 -22    2.35    3.33
   6  -9 -23   11.66    5.03
   6  -9 -24    0.15    2.33
   6  -9 -25    4.93    3.70
   6  -9 -26    2.13    2.44
   6  -9 -27   -0.00    1.96
   6  -9 -28   -0.00    1.46
   6  -9 -29    3.00    2.59
   6  -9 -30    0.01    1.75
   6  -9 -31    0.65    1.75
   6  -9 -32   -0.00    2.33
   6  -9 -33    2.79    2.87
   6  -9 -34    0.47    1.62
  -6  10   1   26.38    8.00
   6 -10  -1   14.42    6.34
   6  10  -1   23.95    7.40
  -6  10   2    2.35    4.27
   6 -10  -2   11.92    5.76
   6  10  -2   16.22    6.46
  -6  10   3   -0.00    3.76
   6 -10  -3   -0.00    2.03
   6  10  -3   -0.00    2.43
  -6  10   4    0.00    2.87
   6 -10  -4    1.90    3.02
   6  10  -4   13.53    5.33
  -6  10   5   41.24   10.11
   6 -10  -5   24.07    8.10
   6  10  -5   42.04    9.74
  -6  10   6    1.08    2.54
   6 -10  -6    4.75    3.54
   6  10  -6   -0.00    2.72
  -6  10   7    9.64    5.46
   6 -10  -7   12.38    5.68
   6  10  -7   18.36    6.33
  -6  10   8    0.03    2.45
   6 -10  -8   -0.00    1.29
   6  10  -8    0.62    2.84
  -6  10   9    5.06    3.90
   6 -10  -9    0.00    2.39
   6  10  -9    0.32    2.40
  -6  10  10   -0.00    3.08
   6 -10 -10   -0.00    3.19
   6  10 -10    2.71    3.26
   6 -10 -11   49.28   11.79
   6  10 -11   77.95   13.71
   6 -10 -12    2.16    3.02
   6  10 -12   -0.00    2.26
   6 -10 -13   12.26    6.00
   6  10 -13   13.15    5.42
   6 -10 -14    3.14    3.38
   6  10 -14    8.10    4.76
   6 -10 -15   44.33   10.36
   6  10 -15   36.02    9.43
   6 -10 -16   -0.00    2.45
   6  10 -16   -0.00    2.87
   6 -10 -17    0.36    2.72
   6  10 -17   28.63    7.87
   6 -10 -18    6.33    4.42
   6  10 -18    0.48    2.09
   6 -10 -19    7.65    3.94
   6  10 -19    4.66    3.47
   6 -10 -20    0.70    2.03
   6  10 -20    0.33    2.79
   6 -10 -21   16.70    6.20
   6 -10 -22    3.76    3.37
   6 -10 -23    0.72    3.19
   6 -10 -24   -0.00    2.67
   6 -10 -25    2.91    2.84
   6 -10 -26    1.29    1.71
   6 -10 -27    8.82    4.77
   6 -10 -28    3.06    3.06
   6 -10 -29    3.29    3.28
   6 -10 -30    1.37    2.39
   6 -10 -31    1.59    2.45
   6 -10 -32    0.81    2.42
  -6  11   1    6.08    5.61
   6 -11  -1    8.63    4.67
   6  11  -1    7.02    4.81
  -6  11   2   -0.00    2.78
   6 -11  -2    5.23    4.11
   6  11  -2    3.96    3.00
  -6  11   3   34.07    9.22
   6 -11  -3   24.52    8.34
   6  11  -3   28.43    8.47
  -6  11   4    7.62    4.18
   6 -11  -4    2.83    3.76
   6  11  -4    0.18    1.80
  -6  11   5   -0.00    2.82
   6 -11  -5   -0.00    1.85
   6  11  -5   -0.00    2.08
  -6  11   6   -0.00    2.39
   6 -11  -6   -0.00    2.74
   6  11  -6   -0.00    3.47
  -6  11   7    9.57    5.13
   6 -11  -7    6.05    4.54
   6  11  -7   13.66    5.64
  -6  11   8    6.98    4.90
   6 -11  -8    4.55    4.34
   6  11  -8   14.79    5.86
  -6  11   9   25.07    7.85
   6 -11  -9   13.09    5.92
   6  11  -9   22.37    7.53
  -6  11  10   -0.00    2.79
   6 -11 -10    6.80    4.41
   6  11 -10    6.65    4.05
  -6  11  11    1.62    2.87
   6 -11 -11    1.15    3.19
   6  11 -11   -0.00    2.47
  -6  11  12    1.30    2.96
   6 -11 -12    0.58    2.10
   6  11 -12    5.13    4.03
  -6  11  13   31.87    8.78
   6 -11 -13   14.88    6.81
   6  11 -13   22.90    7.56
  -6  11  14   -0.00    2.75
   6 -11 -14    4.05    4.01
   6  11 -14   -0.00    2.42
  -6  11  15    2.66    3.11
   6 -11 -15   10.32    5.30
  -6  11  16   -0.00    2.58
   6 -11 -16    1.10    3.49
   6  11 -16    1.29    3.15
   6 -11 -17    8.34    4.96
   6  11 -17   19.96    6.81
   6 -11 -18    1.60    2.81
   6 -11 -19    7.82    4.62
   6  11 -19   11.88    5.58
   6 -11 -20    1.40    2.45
   6 -11 -21    1.23    1.83
   6 -11 -22    0.86    2.09
   6 -11 -23   11.99    5.29
   6 -11 -24    1.36    2.90
   6 -11 -25    2.75    3.63
   6 -11 -26   -0.00    3.07
   6 -11 -27   -0.00    2.00
   6 -11 -28    0.17    2.47
   6 -11 -29    1.12    2.78
  -6  12   1   28.55    9.01
   6 -12  -1   22.27    8.36
   6  12  -1   35.09    9.65
  -6  12   2    1.45    3.24
   6 -12  -2   -0.00    2.28
   6  12  -2    6.19    4.81
  -6  12   3   -0.00    3.42
   6 -12  -3    1.59    3.15
   6  12  -3   -0.00    2.64
  -6  12   4    1.79    3.87
   6 -12  -4    0.00    2.81
   6  12  -4    1.72    3.54
  -6  12   5   19.76    7.55
   6 -12  -5   18.42    7.40
  -6  12   6    0.53    3.25
   6 -12  -6    1.18    3.81
   6  12  -6    0.17    2.96
  -6  12   7    4.35    4.00
   6 -12  -7    0.14    2.38
   6  12  -7    6.64    4.91
  -6  12   8   -0.00    2.21
   6 -12  -8    0.27    3.51
   6  12  -8   -0.00    2.87
  -6  12   9    6.58    4.59
   6 -12  -9    0.26    2.33
   6  12  -9    2.21    3.32
  -6  12  10    0.10    2.81
   6 -12 -10   -0.00    2.60
   6  12 -10    0.03    1.89
  -6  12  11    6.60    5.15
   6 -12 -11   29.22    8.96
   6  12 -11   24.87    8.01
  -6  12  12    3.11    3.48
   6 -12 -12   -0.00    2.33
   6  12 -12   -0.00    2.75
  -6  12  13    5.45    4.22
   6 -12 -13    5.85    4.28
   6  12 -13   -0.00    3.07
  -6  12  14    2.45    3.59
   6 -12 -14    0.47    3.91
   6  12 -14   -0.00    3.20
  -6  12  15    2.11    3.55
   6 -12 -15   16.95    6.76
   6  12 -15    9.40    5.15
  -6  12  16    2.80    3.23
   6 -12 -16    0.28    1.71
   6  12 -16    3.41    3.64
   6 -12 -17    5.33    4.22
   6  12 -17    2.63    3.57
   6 -12 -18   -0.00    3.00
   6  12 -18    2.69    3.17
   6 -12 -19    1.90    3.48
   6  12 -19    5.16    4.28
   6 -12 -20   -0.00    3.79
   6 -12 -21    6.56    4.75
   6 -12 -22   -0.00    2.50
   6 -12 -23    0.71    2.84
   6 -12 -24    1.45    2.26
   6 -12 -25    1.43    2.71
   6 -12 -26    1.38    2.01
   6 -12 -27    0.00    2.50
  -6  13   1    0.83    3.52
   6 -13  -1    7.02    4.86
   6  13  -1    2.08    4.38
  -6  13   2    3.11    3.39
   6 -13  -2    1.42    3.26
   6  13  -2    2.18    3.47
  -6  13   3   15.01    7.22
   6 -13  -3   19.63    7.74
   6  13  -3   31.04    9.23
  -6  13   4   12.62    6.31
   6 -13  -4   14.15    6.30
   6  13  -4    4.91    4.83
  -6  13   5    0.82    3.44
   6 -13  -5    5.97    4.41
   6  13  -5    9.53    6.08
  -6  13   6    3.09    4.40
   6 -13  -6    1.02    2.20
   6  13  -6    3.82    4.31
  -6  13   7    8.31    5.63
   6 -13  -7   10.67    6.24
   6  13  -7   13.91    6.55
  -6  13   8   18.43    7.23
   6 -13  -8    8.60    5.16
   6  13  -8    1.21    3.77
  -6  13   9   17.36    7.24
   6 -13  -9   23.28    8.40
   6  13  -9   26.67    8.68
  -6  13  10    3.53    4.13
   6 -13 -10   -0.00    2.38
   6  13 -10    3.58    3.62
  -6  13  11   -0.00    3.41
   6 -13 -11    3.44    3.76
   6  13 -11    3.60    4.10
  -6  13  12    8.84    5.22
   6 -13 -12    3.23    4.05
   6  13 -12    5.04    4.80
  -6  13  13    8.60    5.15
   6 -13 -13    3.85    4.24
   6  13 -13    6.69    5.08
  -6  13  14   -0.00    2.49
   6 -13 -14   -0.00    1.67
   6  13 -14   -0.00    2.77
  -6  13  15    5.04    3.80
   6 -13 -15    0.93    3.56
   6  13 -15    2.59    3.32
  -6  13  16    0.75    2.23
   6 -13 -16    0.27    2.17
   6  13 -16   -0.00    3.01
   6 -13 -17    1.89    3.08
   6  13 -17    6.07    4.50
   6 -13 -18    1.87    2.82
   6  13 -18    0.00    3.48
   6 -13 -19    5.03    4.17
   6  13 -19    9.71    5.33
   6 -13 -20    1.11    2.47
   6 -13 -21    2.03    2.15
   6 -13 -22    0.00    2.90
   6 -13 -23    0.00    3.17
   6 -13 -24   -0.00    2.95
  -6  14   1    5.58    5.24
   6 -14  -1   12.79    6.74
   6  14  -1   13.79    6.44
  -6  14   2    3.85    4.75
   6 -14  -2    4.16    4.27
   6  14  -2    1.49    4.28
  -6  14   3    3.59    3.91
   6 -14  -3   -0.00    3.25
   6  14  -3    0.86    3.90
  -6  14   4   10.99    6.52
   6 -14  -4    0.00    3.30
   6  14  -4    3.97    4.04
  -6  14   5   13.55    6.88
   6 -14  -5    6.16    5.05
   6  14  -5   13.84    6.38
  -6  14   6    7.95    5.21
   6 -14  -6   10.47    6.31
   6  14  -6    5.71    5.13
  -6  14   7    4.81    4.71
   6 -14  -7    3.68    3.77
   6  14  -7    5.50    4.99
  -6  14   8   -0.00    2.59
   6 -14  -8   -0.00    3.39
   6  14  -8    5.21    4.59
  -6  14   9    5.20    4.42
   6 -14  -9   -0.00    2.39
   6  14  -9    6.52    5.74
  -6  14  10    3.78    4.97
   6 -14 -10    7.81    5.75
   6  14 -10    1.46    3.36
  -6  14  11    2.91    4.41
   6 -14 -11    7.39    5.26
   6  14 -11    3.06    4.09
  -6  14  12   -0.00    3.16
   6 -14 -12    0.24    3.31
   6  14 -12    1.84    3.52
  -6  14  13    0.00    2.86
   6 -14 -13    0.52    3.38
   6  14 -13    1.62    3.97
  -6  14  14    0.33    1.95
   6 -14 -14    2.78    3.53
   6  14 -14    0.00    2.71
  -6  14  15    5.66    4.60
   6 -14 -15   14.07    6.52
   6  14 -15   11.32    5.77
   6 -14 -16    4.06    4.28
   6  14 -16   -0.00    2.90
   6 -14 -17    1.30    2.65
   6  14 -17    0.83    3.06
   6 -14 -18    0.02    2.36
   6  14 -18    2.75    3.69
   6 -14 -19   -0.00    3.77
   6  14 -19   -0.00    3.37
   6 -14 -20   -0.00    2.80
   6 -14 -21    1.33    4.06
  -6  15   1   -0.00    3.13
   6 -15  -1   -0.00    2.18
   6  15  -1    2.23    3.41
  -6  15   2    3.25    4.32
   6 -15  -2    3.39    3.89
   6  15  -2    6.16    5.29
  -6  15   3    1.29    3.07
   6 -15  -3   10.10    5.97
   6  15  -3    8.58    5.74
  -6  15   4   -0.00    4.09
   6 -15  -4    0.00    3.37
   6  15  -4    4.27    4.86
  -6  15   5   -0.00    2.59
   6 -15  -5   -0.00    3.45
   6  15  -5   -0.00    3.66
  -6  15   6   -0.00    3.70
   6 -15  -6    1.52    3.99
   6  15  -6    0.23    2.05
  -6  15   7    4.91    5.31
   6 -15  -7    9.98    6.31
   6  15  -7    0.18    3.81
  -6  15   8    2.55    3.74
   6 -15  -8    6.21    5.80
   6  15  -8    3.67    4.39
  -6  15   9    1.41    3.69
   6 -15  -9   -0.00    3.71
   6  15  -9    9.51    5.13
  -6  15  10    3.46    4.32
   6 -15 -10    1.44    3.28
   6  15 -10    0.06    3.20
  -6  15  11   -0.00    3.12
   6 -15 -11   -0.00    3.33
   6  15 -11    0.39    3.47
  -6  15  12    0.72    3.70
   6 -15 -12    1.25    2.60
   6  15 -12    6.36    5.35
  -6  15  13    1.62    3.62
   6 -15 -13   -0.00    3.43
   6  15 -13    3.75    4.13
  -6  15  14    3.84    4.15
   6 -15 -14   -0.00    3.45
   6  15 -14    0.58    2.74
  -6  15  15    1.05    4.41
   6 -15 -15    0.50    3.36
   6  15 -15   -0.00    2.14
   6 -15 -16    0.37    2.55
   6  15 -16    2.31    3.54
   6 -15 -17   -0.00    2.57
   6  15 -17   -0.00    2.09
   6 -15 -18    6.77    5.61
   6  15 -18   -0.00    3.37
   6  15 -19   12.50    6.77
  -6  16   1    2.15    4.03
   6 -16  -1   -0.00    3.62
   6  16  -1    4.19    4.82
  -6  16   2   -0.00    3.25
   6 -16  -2   -0.00    2.23
   6  16  -2    6.91    4.58
  -6  16   3    0.00    3.49
   6 -16  -3   -0.00    3.58
   6  16  -3   -0.00    3.06
  -6  16   4    0.01    2.57
   6 -16  -4    1.02    3.26
   6  16  -4    8.98    5.68
  -6  16   5   -0.00    3.58
   6 -16  -5    0.79    2.97
   6  16  -5   -0.00    4.04
  -6  16   6    0.00    4.29
   6 -16  -6   -0.00    2.61
   6  16  -6    7.83    5.63
  -6  16   7    2.01    3.31
   6 -16  -7    2.55    3.50
   6  16  -7    0.00    2.93
  -6  16   8   -0.00    3.95
   6 -16  -8   -0.00    2.97
   6  16  -8    0.21    2.75
  -6  16   9    0.85    2.63
   6 -16  -9    0.00    2.90
   6  16  -9   -0.00    4.04
  -6  16  10    0.00    3.49
   6 -16 -10    3.39    3.93
   6  16 -10   -0.00    3.19
  -6  16  11    7.58    5.88
   6 -16 -11   -0.00    2.98
   6  16 -11    5.96    4.95
  -6  16  12    1.88    4.19
   6 -16 -12    0.90    3.28
   6  16 -12    8.39    5.05
  -6  16  13    3.05    3.91
   6 -16 -13    4.89    4.20
   6  16 -13   -0.00    2.39
  -6  16  14    0.00    3.43
   6 -16 -14    4.98    5.35
   6  16 -14    1.52    2.85
   6 -16 -15   -0.00    2.57
   6  16 -15    3.60    5.39
   6  16 -16    2.05    3.41
   6  16 -17    0.63    3.23
   6  16 -18   -0.00    3.27
  -6  17   1   -0.00    2.97
  -6  17   2    0.00    4.12
   6 -17  -2    6.26    5.24
  -6  17   3    1.82    3.58
   6 -17  -3   -0.00    3.34
   6  17  -3    9.20    5.93
  -6  17   4    3.25    4.11
   6 -17  -4   -0.00    3.37
   6  17  -4    1.53    3.29
  -6  17   5   -0.00    4.21
   6 -17  -5   -0.00    2.10
   6  17  -5    2.98    4.30
  -6  17   6   -0.00    4.12
   6 -17  -6   -0.00    4.12
   6  17  -6    1.07    2.64
  -6  17   7    2.70    4.28
   6 -17  -7    4.63    4.59
   6  17  -7    2.01    3.03
  -6  17   8    1.77    3.67
   6 -17  -8    1.47    3.02
   6  17  -8    1.85    4.21
  -6  17   9   -0.00    4.06
   6 -17  -9    0.00    3.28
   6  17  -9    5.14    4.65
  -6  17  10    0.00    3.04
   6 -17 -10    0.17    2.93
   6  17 -10   -0.00    3.48
  -6  17  11    3.62    4.69
   6 -17 -11   -0.00    3.16
   6  17 -11    4.00    4.51
  -6  17  12    6.52    5.23
   6  17 -12    1.53    3.91
  -6  17  13   -0.00    2.79
   6  17 -13    0.91    2.76
   6  17 -14    0.00    3.57
   6  17 -15    3.09    3.73
   6 -18  -4    0.77    2.23
   6 -18  -5   -0.00    3.18
   6 -18  -6   -0.00    3.51
   6 -18  -7    0.33    3.23
  -5   0   1    4.41    2.79
  -5   0   1    1.29    1.55
   5   0  -1    4.81    2.19
   5   0  -1    5.92    3.12
   5   0  -1   -0.00    1.32
  -5   0   2    0.54    1.70
  -5   0   2   -0.00    0.79
   5   0  -2    0.73    1.38
   5   0  -2    1.21    2.18
   5   0  -2    0.89    1.81
  -5   0   3   95.61   10.93
   5   0  -3   61.19    9.76
   5   0  -3   93.93   12.60
   5   0  -3   80.02   10.80
  -5   0   4    0.00    1.32
   5   0  -4   -0.00    1.29
   5   0  -4    3.83    2.79
   5   0  -4   -0.00    1.18
  -5   0   5 2298.78  199.81
  -5   0   5 2322.10  198.33
   5   0  -5 2120.17  198.62
   5   0  -5 2124.14  200.07
   5   0  -5 1936.60  198.23
  -5   0   6   -0.00    1.47
  -5   0   6   -0.00    1.30
   5   0  -6    3.32    1.83
   5   0  -6   -0.00    1.76
   5   0  -6   -0.00    0.96
  -5   0   7   72.78    9.79
  -5   0   7   69.64    8.95
   5   0  -7   72.41    9.30
   5   0  -7   76.98   10.72
   5   0  -7   76.14    9.72
  -5   0   8    0.04    1.18
  -5   0   8   -0.00    0.83
   5   0  -8    0.38    1.00
   5   0  -8    0.35    1.69
   5   0  -8   -0.00    1.69
   5   0  -8    0.35    1.28
  -5   0   9  488.10   46.99
  -5   0   9  515.77   46.69
   5   0  -9  514.77   47.43
   5   0  -9  506.99   48.71
   5   0  -9  492.84   48.93
   5   0  -9  439.85   47.30
  -5   0  10   -0.00    0.82
  -5   0  10   -0.00    0.55
   5   0 -10    0.44    0.84
   5   0 -10   -0.00    1.24
   5   0 -10    1.02    1.26
   5   0 -10   -0.00    0.91
   5   0 -11   29.49    4.60
   5   0 -11   32.84    5.47
   5   0 -11   30.58    5.41
   5   0 -11   31.57    4.90
   5   0 -12    0.41    0.76
   5   0 -12   -0.00    1.08
   5   0 -12    0.00    0.96
   5   0 -12   -0.00    0.90
   5   0 -13    7.28    1.77
   5   0 -13    3.93    1.70
   5   0 -13    4.81    1.89
   5   0 -13    3.34    1.51
   5   0 -14    0.38    0.64
   5   0 -14   -0.00    0.83
   5   0 -14    2.01    1.29
   5   0 -14   -0.00    0.79
   5   0 -15  105.92   11.50
   5   0 -15  129.60   12.05
   5   0 -15  113.32   12.68
   5   0 -15  113.20   12.09
   5   0 -16    0.00    0.35
   5   0 -16   -0.00    0.43
   5   0 -16   -0.00    0.68
   5   0 -16   -0.00    0.68
   5   0 -17   75.32    8.33
   5   0 -17   68.49    7.76
   5   0 -18    0.00    0.70
   5   0 -18    0.00    0.47
   5   0 -19  110.36   12.03
   5   0 -19  126.98   11.91
   5   0 -20    0.00    0.53
   5   0 -20   -0.00    0.46
   5   0 -21  150.83   14.57
   5   0 -22    0.00    0.42
   5   0 -26    0.32    0.42
   5   0 -27   34.47    4.01
   5   0 -28    0.41    0.58
   5   0 -35    4.45    1.84
   5   0 -36    0.06    0.95
  -5   1   1  464.59   45.75
  -5   1   1  352.10   41.63
   5  -1  -1  448.34   44.19
   5  -1  -1  488.43   43.53
   5   1  -1  381.72   41.92
   5   1  -1  404.09   44.69
   5   1  -1  447.91   44.99
   5   1  -1  416.06   43.06
  -5  -1   1  406.08   43.92
  -5  -1   1  467.41   42.71
  -5   1   2    2.13    2.52
  -5   1   2    3.92    2.34
   5  -1  -2    4.33    2.69
   5  -1  -2    5.52    2.48
   5   1  -2    6.26    2.54
   5   1  -2    4.16    3.06
   5   1  -2    5.65    3.28
   5   1  -2    3.86    2.10
  -5  -1   2    4.78    3.10
  -5  -1   2    4.85    2.59
  -5   1   3  479.90   49.17
  -5   1   3  514.71   46.73
   5  -1  -3  477.60   47.91
   5  -1  -3  538.27   47.49
   5   1  -3  430.45   46.12
   5   1  -3  500.15   49.48
   5   1  -3  454.50   48.12
   5   1  -3  428.94   46.75
  -5  -1   3  442.80   46.06
  -5   1   4    4.03    2.93
  -5   1   4    7.33    2.58
   5  -1  -4    3.29    2.68
   5  -1  -4    7.58    2.87
   5   1  -4    7.14    2.77
   5   1  -4    4.51    3.19
   5   1  -4    6.57    3.18
   5   1  -4   10.37    3.19
  -5  -1   4    5.63    2.40
  -5   1   5  117.96   15.08
  -5   1   5  111.95   13.66
  -5   1   5  110.37   12.67
   5  -1  -5   94.60   13.35
   5  -1  -5   96.78   12.70
   5   1  -5  105.04   12.74
   5   1  -5   97.53   14.12
   5   1  -5  103.78   12.94
  -5  -1   5   80.41   12.69
  -5  -1   5  123.40   12.84
  -5   1   6  555.34   51.87
  -5   1   6  544.15   50.11
  -5   1   6  476.42   48.48
   5  -1  -6  524.80   50.23
   5  -1  -6  514.62   49.34
   5   1  -6  426.19   48.45
   5   1  -6  537.70   51.84
   5   1  -6  487.62   49.54
  -5  -1   6  529.52   49.92
  -5  -1   6  511.96   48.62
  -5   1   7  520.62   58.40
  -5   1   7  603.17   57.41
  -5   1   7  558.92   56.22
   5  -1  -7  571.16   57.67
   5  -1  -7  687.60   57.71
   5   1  -7  601.48   56.94
   5   1  -7  574.49   59.14
   5   1  -7  570.91   58.23
   5   1  -7  583.96   57.58
  -5  -1   7  602.64   57.37
  -5  -1   7  621.85   56.48
  -5   1   8   -0.00    1.67
  -5   1   8    2.87    1.69
  -5   1   8    2.24    1.31
   5  -1  -8   -0.00    1.74
   5  -1  -8    1.65    1.66
   5   1  -8    0.53    1.10
   5   1  -8    1.94    2.33
   5   1  -8   -0.00    1.35
   5   1  -8    0.53    1.26
  -5  -1   8    1.09    1.42
  -5  -1   8    0.00    0.91
  -5   1   9   26.78    5.85
  -5   1   9   29.32    4.92
  -5   1   9   39.23    5.03
   5  -1  -9   44.45    6.47
   5  -1  -9   33.48    5.52
   5   1  -9   23.96    4.79
   5   1  -9   36.93    6.68
   5   1  -9   34.72    6.22
   5   1  -9   38.51    5.80
  -5  -1   9   27.57    4.90
  -5  -1   9   39.91    5.09
  -5   1  10    1.06    1.54
  -5   1  10    1.22    1.01
  -5   1  10    1.14    0.86
   5  -1 -10    2.58    1.74
   5  -1 -10    2.83    1.62
   5   1 -10    1.66    1.39
   5   1 -10    2.30    1.76
   5   1 -10    3.13    1.99
  -5  -1  10    1.67    1.36
  -5  -1  10    1.33    0.97
  -5   1  11  164.87   15.46
  -5   1  11  150.53   15.42
   5  -1 -11  177.34   17.49
   5  -1 -11  150.67   17.56
   5  -1 -11  150.46   17.38
   5   1 -11  160.25   17.39
   5   1 -11  166.82   18.96
   5   1 -11  172.60   18.82
  -5  -1  11  183.51   16.49
  -5  -1  11  204.67   16.45
   5  -1 -12   12.06    2.59
   5  -1 -12   14.17    2.98
   5  -1 -12   12.06    2.82
   5   1 -12   15.12    3.00
   5   1 -12   13.78    3.74
   5   1 -12   11.52    3.38
   5  -1 -13  391.26   33.57
   5  -1 -13  307.42   33.33
   5  -1 -13  363.71   33.89
   5   1 -13  336.26   33.59
   5   1 -13  400.12   35.58
   5   1 -13  307.24   34.39
   5  -1 -14    0.00    0.84
   5  -1 -14    1.80    1.17
   5  -1 -14    1.81    1.13
   5   1 -14    0.41    0.69
   5   1 -14    1.76    1.50
   5   1 -14    3.94    1.71
   5  -1 -15   44.63    4.83
   5  -1 -15   40.56    4.81
   5  -1 -15   34.82    5.11
   5   1 -15   34.56    5.02
   5   1 -15   34.04    5.57
   5   1 -15   47.81    6.30
   5  -1 -16    4.39    0.95
   5  -1 -16    3.54    0.91
   5  -1 -16    3.65    1.31
   5   1 -16    1.97    1.01
   5   1 -16    3.43    1.42
   5   1 -16    3.55    1.64
   5  -1 -17   21.45    3.28
   5   1 -17   18.57    2.88
   5   1 -17   28.85    3.60
   5   1 -17   21.41    3.83
   5  -1 -18    2.00    0.98
   5   1 -18    2.35    0.63
   5   1 -18    1.91    0.69
   5   1 -18    2.36    1.27
   5  -1 -19  122.99   12.04
   5   1 -19  113.97   12.78
   5  -1 -20    3.81    1.07
   5   1 -20    4.98    1.67
   5  -1 -21    0.78    0.57
   5   1 -21    1.17    1.02
   5  -1 -22    6.55    1.15
   5   1 -22    6.63    1.77
   5   1 -23   38.04    5.05
   5   1 -24    0.53    0.77
   5   1 -25    5.58    1.62
   5   1 -26    2.81    1.26
   5   1 -27   50.08    6.37
   5  -1 -28    4.74    1.07
   5  -1 -29   33.16    3.99
   5  -1 -29   27.58    3.58
   5  -1 -30    0.90    0.83
   5  -1 -31   -0.00    0.74
   5  -1 -32    0.92    0.94
   5  -1 -33   33.42    4.81
   5  -1 -34   -0.88    1.12
   5  -1 -35    4.44    1.69
  -5   2   1    0.70    2.86
  -5   2   1    4.24    2.12
   5  -2  -1    4.54    2.92
   5  -2  -1    6.03    2.57
   5   2  -1    3.09    2.09
   5   2  -1    4.80    2.95
  -5  -2   1    1.24    1.72
  -5  -2   1    4.62    3.15
  -5  -2   1    2.93    1.98
  -5   2   2    8.42    3.77
  -5   2   2   16.76    4.18
   5  -2  -2   20.21    5.15
   5  -2  -2   13.46    3.88
   5   2  -2   17.02    4.24
   5   2  -2   20.59    5.32
  -5  -2   2   19.57    4.18
  -5  -2   2    8.15    3.68
  -5  -2   2    8.80    3.31
  -5   2   3  190.82   22.37
  -5   2   3  199.52   20.74
   5  -2  -3  178.95   21.22
   5  -2  -3  202.70   21.27
   5   2  -3  139.49   19.61
   5   2  -3  191.58   22.25
  -5  -2   3  178.56   20.01
  -5  -2   3  175.89   21.50
  -5  -2   3  197.61   20.52
  -5   2   4   59.88   10.59
  -5   2   4   68.89    9.54
   5  -2  -4   73.82   10.57
   5  -2  -4   71.89   10.06
   5   2  -4   71.23    9.83
   5   2  -4   70.83   11.18
  -5  -2   4   63.08    9.15
  -5  -2   4   67.84    9.34
  -5   2   5  602.52   56.01
  -5   2   5  561.70   53.54
   5  -2  -5  528.60   54.26
   5  -2  -5  516.25   53.80
   5   2  -5  570.05   53.83
   5   2  -5  635.91   56.43
  -5  -2   5  586.00   53.63
  -5  -2   5  469.27   52.82
  -5   2   6    6.80    3.23
  -5   2   6    6.45    2.56
   5  -2  -6    4.38    2.23
   5  -2  -6    2.98    2.05
   5   2  -6    6.95    2.60
  -5  -2   6    5.70    2.36
  -5  -2   6    4.41    2.29
  -5  -2   6    3.42    1.93
  -5   2   7   71.05   10.48
  -5   2   7   69.05    8.91
   5  -2  -7   67.04    9.52
   5  -2  -7   51.35    8.70
   5   2  -7   83.69    9.81
  -5  -2   7   83.52    9.55
  -5  -2   7   78.03   10.12
  -5  -2   7   50.25    8.13
  -5   2   8    9.54    3.50
  -5   2   8    9.73    2.88
  -5   2   8    5.72    2.17
   5  -2  -8   10.36    3.15
   5  -2  -8    5.03    2.18
   5   2  -8    5.77    2.40
   5   2  -8    6.21    3.28
  -5  -2   8    9.65    2.64
  -5  -2   8    6.05    2.57
  -5  -2   8    9.13    2.48
  -5   2   9  606.48   56.91
  -5   2   9  600.36   55.41
  -5   2   9  565.24   54.47
   5  -2  -9  558.20   55.35
   5  -2  -9  582.65   55.62
   5   2  -9  504.17   54.85
   5   2  -9  558.96   56.67
  -5  -2   9  574.96   55.03
  -5  -2   9  587.17   55.39
  -5  -2   9  611.74   54.69
  -5   2  10    3.53    2.36
  -5   2  10    2.11    1.33
  -5   2  10    2.49    1.26
   5  -2 -10    3.48    1.78
   5  -2 -10    0.36    1.34
   5   2 -10    3.69    1.81
   5   2 -10    5.74    2.80
  -5  -2  10    1.45    1.49
  -5  -2  10    1.60    1.35
  -5  -2  10    4.14    1.57
  -5   2  11   10.96    3.26
  -5   2  11    6.54    1.65
  -5   2  11   10.02    1.87
   5  -2 -11    7.55    2.29
   5  -2 -11    5.53    2.17
   5   2 -11    6.67    2.45
   5   2 -11    7.30    2.90
  -5  -2  11    2.21    1.37
  -5  -2  11    6.21    2.00
  -5  -2  11    7.23    1.83
  -5   2  12   62.00    8.87
   5  -2 -12   55.49    7.70
   5  -2 -12   53.68    7.93
   5   2 -12   63.77    8.28
   5   2 -12   49.81    8.55
  -5  -2  12   72.75    8.27
  -5  -2  12   61.19    7.17
  -5  -2  12   66.89    7.01
  -5   2  13   51.52    7.73
   5  -2 -13   60.01    7.15
   5  -2 -13   56.12    7.47
   5   2 -13   44.39    7.00
   5   2 -13   51.09    8.02
  -5  -2  13   62.49    7.37
  -5  -2  13   50.30    5.49
  -5  -2  13   55.84    5.51
  -5   2  14   35.52    5.69
   5  -2 -14   43.52    5.23
   5  -2 -14   25.21    4.75
   5   2 -14   30.21    5.05
   5   2 -14   33.01    5.95
  -5  -2  14   33.97    5.00
  -5   2  15  306.49   30.51
   5  -2 -15  311.98   29.44
   5  -2 -15  290.28   29.93
   5   2 -15  281.59   29.93
   5   2 -15  289.24   30.94
  -5  -2  15  338.92   30.00
  -5   2  16    2.75    1.58
   5  -2 -16    4.19    1.38
   5  -2 -16    2.65    1.28
   5   2 -16    4.35    1.69
   5   2 -16    2.63    1.60
  -5  -2  16    2.46    1.14
   5  -2 -17    5.37    1.29
   5  -2 -17    5.38    1.29
   5  -2 -17    5.85    1.84
   5   2 -17    6.30    1.95
   5   2 -17    2.30    1.66
  -5  -2  17    5.19    1.60
   5  -2 -18    0.29    0.36
   5  -2 -18    0.00    0.32
   5  -2 -18    0.00    0.64
   5   2 -18    0.00    0.89
   5   2 -18    0.88    1.12
  -5  -2  18    1.08    0.78
   5  -2 -19   87.94   10.94
   5   2 -19  104.73   10.97
   5   2 -19   93.48   11.96
  -5  -2  19  118.33   10.91
   5  -2 -20   45.50    5.75
   5   2 -20   44.25    5.41
   5   2 -20   42.88    6.49
   5  -2 -21    2.92    1.19
   5   2 -21    1.70    1.29
   5  -2 -22    7.20    1.81
   5   2 -22    9.51    2.58
   5  -2 -23   11.94    2.12
   5   2 -23    2.60    1.61
   5   2 -24   -0.00    1.06
   5   2 -25   80.61   10.08
   5  -2 -27   41.30    5.29
   5  -2 -28   -0.00    0.74
   5  -2 -29   29.53    4.28
   5  -2 -30    2.16    1.18
   5  -2 -31   25.42    4.03
   5  -2 -32    1.06    1.12
   5  -2 -33    1.46    1.20
   5  -2 -34    0.93    1.09
   5  -2 -35    6.60    2.04
   5  -2 -36    1.88    1.38
  -5   3   1  231.87   28.89
  -5   3   1  268.34   27.90
   5  -3  -1  272.87   28.56
   5  -3  -1  234.11   27.75
   5   3  -1  213.32   26.90
   5   3  -1  311.13   30.80
  -5  -3   1  294.79   27.79
  -5  -3   1  216.77   28.39
  -5   3   2   53.16    9.83
  -5   3   2   53.78    8.71
   5  -3  -2   49.98    9.00
   5  -3  -2   54.35    9.11
   5   3  -2   49.84    8.52
   5   3  -2   62.63   10.68
  -5  -3   2   65.22    8.98
  -5  -3   2   52.06    9.64
  -5   3   3  109.35   14.97
  -5   3   3  106.85   13.43
   5  -3  -3  102.37   13.70
   5  -3  -3   95.79   13.48
   5   3  -3   89.15   12.91
   5   3  -3  113.82   15.39
  -5  -3   3  104.11   13.05
  -5  -3   3  101.56   14.45
  -5   3   4    0.00    2.15
  -5   3   4   -0.00    1.08
   5  -3  -4    1.67    1.80
   5  -3  -4    3.76    2.77
   5   3  -4    2.93    2.25
   5   3  -4    6.64    3.76
  -5  -3   4    2.88    2.01
  -5  -3   4    2.95    2.66
  -5   3   5  180.07   21.82
  -5   3   5  155.24   19.80
   5  -3  -5  181.10   20.75
   5  -3  -5  180.09   20.96
   5   3  -5  199.13   20.96
   5   3  -5  222.78   23.32
  -5  -3   5  173.27   20.06
  -5   3   6  215.04   22.38
  -5   3   6  162.24   19.66
   5  -3  -6  139.81   19.53
   5  -3  -6  203.19   21.20
   5   3  -6  186.31   20.46
   5   3  -6  168.91   21.51
  -5  -3   6  206.53   20.48
  -5   3   7   67.15   10.07
  -5   3   7   69.84    8.87
   5  -3  -7   57.78    8.66
   5  -3  -7   52.23    8.60
   5   3  -7   48.08    8.20
  -5  -3   7   49.97    8.07
  -5  -3   7   59.82    9.32
  -5  -3   7   63.94    8.46
  -5   3   8  105.36   12.92
  -5   3   8   81.20   10.57
   5  -3  -8   82.75   11.01
   5  -3  -8   57.61   10.36
   5   3  -8   78.21   10.98
  -5  -3   8   94.95   11.26
  -5  -3   8   90.73   11.78
  -5  -3   8   93.67   10.85
  -5   3   9   73.75   10.52
  -5   3   9   67.16    8.85
   5  -3  -9   70.53    9.39
   5  -3  -9   54.92    9.07
   5   3  -9   65.20    9.36
   5   3  -9   60.82   10.21
  -5  -3   9   82.60    9.71
  -5  -3   9   59.49    9.21
  -5  -3   9   65.28    8.66
  -5   3  10   10.09    3.55
  -5   3  10   12.88    3.06
   5  -3 -10   20.50    4.08
   5  -3 -10   12.99    3.71
   5   3 -10    8.11    2.86
   5   3 -10   18.87    4.70
  -5  -3  10   14.83    3.53
  -5  -3  10    8.51    2.94
  -5  -3  10   16.45    3.26
  -5   3  11   -0.00    1.62
  -5   3  11    0.96    1.08
   5  -3 -11    0.00    1.27
   5  -3 -11    3.23    1.64
   5   3 -11   -0.00    1.24
   5   3 -11    0.00    1.75
  -5  -3  11    2.02    1.54
  -5  -3  11   -0.00    0.88
  -5  -3  11    0.75    1.08
  -5   3  12   14.87    4.33
  -5   3  12   30.28    4.17
  -5   3  12   24.08    3.70
   5  -3 -12   25.05    4.58
   5  -3 -12   24.45    4.90
   5   3 -12   25.74    5.03
   5   3 -12   26.62    5.73
  -5  -3  12   21.72    4.43
  -5  -3  12   28.00    4.69
  -5  -3  12   27.32    4.17
  -5   3  13  204.05   20.19
  -5   3  13  168.28   16.70
  -5   3  13  184.05   16.70
   5  -3 -13  180.02   18.75
   5  -3 -13  168.79   19.12
   5   3 -13  168.68   19.21
   5   3 -13  142.01   19.49
  -5  -3  13  173.01   18.83
  -5  -3  13  169.00   18.13
  -5  -3  13  176.35   17.72
  -5   3  14   23.13    4.50
   5  -3 -14   21.24    3.88
   5  -3 -14   19.23    4.06
   5   3 -14   20.73    4.23
   5   3 -14   13.26    3.99
  -5  -3  14   23.41    4.13
  -5  -3  14   13.40    2.72
  -5  -3  14   13.92    2.60
  -5   3  15   11.88    3.10
   5  -3 -15    5.36    1.92
   5  -3 -15    7.12    2.52
   5   3 -15    6.96    2.46
   5   3 -15    5.92    2.62
  -5  -3  15    3.53    1.69
  -5  -3  15    7.11    1.37
  -5  -3  15    9.83    1.47
  -5   3  16   35.26    5.78
   5  -3 -16   43.48    5.59
   5  -3 -16   25.78    5.25
   5   3 -16   35.39    5.85
   5   3 -16   35.43    6.56
  -5  -3  16   37.37    5.57
  -5   3  17   58.04    8.09
   5  -3 -17   57.58    7.43
   5  -3 -17   61.96    8.35
   5   3 -17   63.03    8.38
   5   3 -17   66.31    9.46
  -5  -3  17   64.84    8.13
  -5   3  18   15.06    3.10
   5  -3 -18    9.53    2.18
   5  -3 -18    7.59    2.52
   5   3 -18   12.19    3.03
   5   3 -18    9.20    3.17
  -5  -3  18   13.93    2.95
  -5   3  19    0.00    0.99
   5  -3 -19    0.88    0.82
   5  -3 -19    0.75    1.27
   5   3 -19    0.16    0.96
   5   3 -19    3.37    1.97
  -5  -3  19   -0.00    0.70
   5  -3 -20   -0.00    1.03
   5   3 -20   -0.00    0.99
   5   3 -20   -0.00    1.26
   5  -3 -21   37.45    6.09
   5   3 -21   57.03    7.94
   5   3 -22   56.73    8.68
   5   3 -23   66.16    9.58
   5  -3 -25    0.68    0.92
   5  -3 -26    0.00    0.73
   5  -3 -27   18.88    3.66
   5  -3 -28    6.21    2.07
   5  -3 -29   31.24    5.06
   5  -3 -30    1.37    1.23
   5  -3 -31    2.14    1.39
   5  -3 -32    1.13    1.32
   5  -3 -33   17.69    3.73
   5  -3 -34    1.09    1.26
   5  -3 -35    0.73    1.16
   5  -3 -36   -0.00    0.95
   5  -3 -37    3.31    1.94
  -5   4   1   87.61   12.76
  -5   4   1   83.74   11.34
   5  -4  -1   69.93   10.75
   5  -4  -1   57.90   10.45
   5   4  -1   70.11   10.73
   5   4  -1   81.98   12.78
  -5  -4   1   51.12    9.35
  -5  -4   1   60.06   11.36
  -5   4   2   15.13    5.07
  -5   4   2   12.05    3.81
   5  -4  -2    9.61    3.83
   5  -4  -2    6.60    3.23
   5   4  -2    6.35    3.05
   5   4  -2    9.97    4.62
  -5  -4   2   13.08    3.73
  -5  -4   2    6.84    3.90
  -5   4   3   29.48    7.21
  -5   4   3   41.62    7.31
   5  -4  -3   44.47    7.57
   5  -4  -3   32.72    7.00
   5   4  -3   32.93    6.78
   5   4  -3   31.97    7.59
  -5  -4   3   28.53    6.14
  -5  -4   3   41.16    8.29
  -5   4   4   57.78   10.07
  -5   4   4   50.29    8.59
   5  -4  -4   46.36    8.55
   5  -4  -4   55.11    9.36
   5   4  -4   54.20    8.95
   5   4  -4   55.14   10.07
  -5  -4   4   56.29    8.65
  -5  -4   4   65.76   10.49
  -5   4   5  155.01   20.28
  -5   4   5  166.26   19.28
   5  -4  -5  164.77   19.34
   5  -4  -5  174.60   20.18
   5   4  -5  146.32   19.05
   5   4  -5  194.93   21.92
  -5  -4   5  152.66   18.69
  -5  -4   5  163.77   20.43
  -5   4   6   -0.00    2.18
  -5   4   6    0.62    1.52
   5  -4  -6    1.29    1.45
   5  -4  -6    0.81    1.62
   5   4  -6   -0.00    1.52
   5   4  -6   -0.00    1.62
  -5  -4   6    0.00    1.44
  -5   4   7    8.37    3.78
  -5   4   7   11.23    3.42
   5  -4  -7   10.67    3.41
   5  -4  -7    0.00    2.63
   5   4  -7   10.59    3.46
   5   4  -7    3.52    2.70
  -5  -4   7    9.92    3.29
  -5   4   8   54.62    9.06
  -5   4   8   38.44    7.20
   5  -4  -8   50.55    7.94
   5  -4  -8   45.23    8.16
   5   4  -8   42.84    7.77
  -5  -4   8   57.72    8.22
  -5  -4   8   58.47    9.08
  -5   4   9   83.01   12.18
  -5   4   9   88.73   11.15
   5  -4  -9   85.82   11.36
   5  -4  -9   66.59   11.05
   5   4  -9   78.74   11.51
  -5  -4   9   85.00   11.26
  -5  -4   9  106.15   12.90
  -5   4  10  145.85   18.22
  -5   4  10  144.56   16.73
   5  -4 -10  177.19   17.91
   5  -4 -10  142.46   17.69
   5   4 -10  139.22   17.56
  -5  -4  10  139.09   17.02
  -5  -4  10  155.60   18.14
  -5   4  11  135.59   18.71
  -5   4  11  164.40   17.89
   5  -4 -11  158.84   18.41
   5  -4 -11  166.21   19.24
   5   4 -11  167.99   19.25
   5   4 -11  197.87   21.19
  -5  -4  11  187.89   19.05
  -5  -4  11  142.87   18.53
  -5   4  12    6.85    2.94
  -5   4  12    2.93    1.62
   5  -4 -12    3.68    1.95
   5  -4 -12    4.02    2.43
   5   4 -12    5.51    2.38
   5   4 -12    3.10    2.12
  -5  -4  12    8.71    2.81
  -5  -4  12    3.67    2.12
  -5   4  13    1.33    1.94
  -5   4  13   -0.00    0.90
   5  -4 -13    0.56    1.23
   5  -4 -13   -0.00    1.15
   5   4 -13   -0.00    1.05
   5   4 -13   -0.00    1.50
  -5  -4  13    1.17    1.23
  -5  -4  13    0.48    1.36
  -5   4  14   30.25    5.67
  -5   4  14   28.36    3.85
   5  -4 -14   18.64    4.28
   5  -4 -14   26.62    5.36
   5   4 -14   20.79    4.93
   5   4 -14   25.11    5.77
  -5  -4  14   26.06    4.96
  -5  -4  14   16.00    4.02
  -5   4  15  261.52   28.42
  -5   4  15  285.51   25.25
  -5   4  15  251.42   25.05
   5  -4 -15  271.95   27.77
   5  -4 -15  252.57   28.30
   5   4 -15  275.40   28.75
   5   4 -15  251.80   29.49
  -5  -4  15  267.17   27.98
  -5  -4  15  313.24   27.63
  -5   4  16   46.09    7.65
   5  -4 -16   51.32    7.36
   5  -4 -16   67.82    8.81
   5   4 -16   54.31    8.21
   5   4 -16   40.81    8.09
  -5  -4  16   60.87    8.09
  -5  -4  16   43.72    6.37
  -5   4  17   77.55   10.42
   5  -4 -17   83.99    9.97
   5  -4 -17   76.71   10.57
   5   4 -17   73.92   10.48
   5   4 -17   89.46   12.12
  -5  -4  17   85.48   10.39
  -5  -4  17   69.10    8.37
  -5   4  18    1.49    1.68
   5  -4 -18    3.69    1.60
   5  -4 -18    3.51    1.88
   5   4 -18    0.45    1.27
   5   4 -18    2.26    1.90
  -5  -4  18    3.86    1.88
  -5   4  19  147.60   16.82
   5   4 -19  166.48   17.66
   5   4 -19  132.48   18.04
   5   4 -20    7.06    2.69
   5   4 -20    8.36    3.28
   5   4 -21   39.94    6.60
   5   4 -21   38.36    7.44
   5  -4 -22    0.02    1.32
   5  -4 -23    1.98    1.44
   5  -4 -24    1.23    1.43
   5  -4 -25   26.00    5.04
   5  -4 -26   17.82    4.07
   5  -4 -27   14.58    3.61
   5  -4 -28    0.12    1.04
   5  -4 -29   20.30    4.30
   5  -4 -30    8.04    2.69
   5  -4 -31    7.10    2.57
   5  -4 -32    6.15    2.43
   5  -4 -33    0.17    0.82
   5  -4 -34    3.75    1.93
   5  -4 -35    9.90    3.03
   5  -4 -36    4.52    2.21
   5  -4 -37    3.65    1.90
   5  -4 -38   -0.00    1.34
   5  -4 -39   -1.58    1.75
  -5   5   1  191.25   22.95
  -5   5   1  202.30   21.94
   5  -5  -1  152.55   20.46
   5  -5  -1  159.14   21.32
   5   5  -1  163.42   21.01
   5   5  -1  152.73   22.12
  -5  -5   1  203.06   21.25
  -5  -5   1  156.26   22.07
  -5   5   2   40.87    8.88
  -5   5   2   45.83    8.37
   5  -5  -2   30.56    7.21
   5  -5  -2   32.31    7.70
   5   5  -2   44.84    8.29
   5   5  -2   61.36   10.61
  -5  -5   2   51.53    8.33
  -5  -5   2   41.67    8.92
  -5   5   3  173.59   20.05
  -5   5   3  132.49   17.64
   5  -5  -3  153.30   18.09
   5  -5  -3  138.87   18.47
   5   5  -3  133.46   17.79
   5   5  -3  147.24   19.80
  -5  -5   3  120.43   16.76
  -5  -5   3  142.85   19.41
  -5   5   4   28.73    7.01
  -5   5   4   36.47    6.99
   5  -5  -4   27.38    6.19
   5  -5  -4   26.98    6.58
   5   5  -4   26.40    6.21
   5   5  -4   23.28    6.78
  -5  -5   4   33.14    6.43
  -5  -5   4   29.58    7.15
  -5   5   5   16.35    4.98
  -5   5   5   15.20    4.50
   5  -5  -5    8.44    3.63
   5  -5  -5   13.50    4.56
   5   5  -5   30.82    6.16
   5   5  -5    7.01    3.76
  -5  -5   5   14.85    4.08
  -5  -5   5   15.88    5.07
  -5   5   6   14.67    4.71
  -5   5   6    8.65    3.37
   5  -5  -6   11.44    4.02
   5  -5  -6   11.53    4.00
   5   5  -6   13.02    4.01
   5   5  -6   16.74    5.20
  -5  -5   6    9.67    3.41
  -5  -5   6    6.90    3.96
  -5   5   7  237.64   27.50
   5  -5  -7  245.49   26.58
   5  -5  -7  239.27   27.32
   5   5  -7  234.81   26.91
   5   5  -7  248.20   28.74
  -5  -5   7  230.56   26.14
  -5   5   8  126.29   16.80
   5  -5  -8  131.25   16.00
   5  -5  -8  123.08   16.54
   5   5  -8  120.28   16.23
   5   5  -8  108.44   17.01
  -5  -5   8  144.59   16.29
  -5   5   9   13.10    4.38
   5  -5  -9   15.91    4.31
   5  -5  -9   18.42    4.95
   5   5  -9   16.34    4.58
   5   5  -9   20.25    5.99
  -5  -5   9   12.49    3.88
  -5  -5   9   13.01    4.30
  -5   5  10    6.54    3.34
   5  -5 -10    1.42    1.92
   5  -5 -10    0.93    1.60
   5   5 -10    2.99    2.40
  -5  -5  10    1.64    1.60
  -5  -5  10    3.71    2.79
  -5   5  11    9.45    3.72
   5  -5 -11   10.31    3.43
   5  -5 -11   14.35    4.29
   5   5 -11   17.15    4.61
  -5  -5  11   11.08    3.55
  -5  -5  11    9.19    3.38
  -5   5  12  194.64   24.18
   5  -5 -12  235.17   24.25
   5  -5 -12  236.13   25.17
   5   5 -12  239.98   25.23
  -5  -5  12  205.74   23.72
  -5  -5  12  194.38   24.12
  -5   5  13  222.01   25.05
   5  -5 -13  231.62   24.47
   5  -5 -13  183.99   24.37
   5   5 -13  227.80   25.27
   5   5 -13  204.79   26.02
  -5  -5  13  248.76   24.87
  -5  -5  13  230.11   25.05
  -5   5  14    8.07    3.40
   5  -5 -14   19.51    4.37
   5  -5 -14   29.50    5.80
   5   5 -14   17.06    4.63
   5   5 -14   14.06    4.83
  -5  -5  14   14.17    3.92
  -5  -5  14   13.57    3.96
  -5   5  15    2.20    2.06
   5  -5 -15    4.51    2.16
   5  -5 -15    2.01    1.90
   5   5 -15    2.54    2.19
   5   5 -15    0.00    1.92
  -5  -5  15    6.09    2.45
  -5  -5  15    2.12    1.69
  -5   5  16   34.91    6.89
   5  -5 -16   40.41    6.72
   5   5 -16   48.33    7.96
   5   5 -16   28.85    7.55
  -5  -5  16   36.13    6.69
  -5  -5  16   49.18    7.03
  -5   5  17   70.66   10.21
   5  -5 -17   62.39    9.29
   5   5 -17   74.43   10.72
   5   5 -17   81.41   12.08
  -5  -5  17   60.47    9.51
  -5  -5  17   67.89    9.13
  -5   5  18   18.00    4.60
   5  -5 -18   29.33    5.23
   5   5 -18   28.04    5.81
   5   5 -18   29.37    6.81
  -5  -5  18   27.29    5.39
  -5  -5  18   20.63    4.15
  -5   5  19   46.54    8.38
   5   5 -19   59.82    9.58
  -5  -5  19   72.15    7.91
   5  -5 -20    0.32    1.04
   5   5 -20   -0.00    1.62
  -5  -5  20    0.45    0.70
   5  -5 -21    1.45    1.59
   5   5 -21    4.36    2.36
   5  -5 -22   28.27    5.93
   5  -5 -23   13.18    3.95
   5  -5 -24   10.64    3.51
   5  -5 -25    0.41    1.61
   5  -5 -26   -0.00    1.07
   5  -5 -27   13.71    3.98
   5  -5 -28   25.51    5.44
   5  -5 -29   10.45    3.39
   5  -5 -30    2.80    1.83
   5  -5 -31    1.05    1.34
   5  -5 -32    5.43    2.55
   5  -5 -33    7.90    2.99
   5  -5 -34    1.48    1.69
   5  -5 -35    1.00    1.32
   5  -5 -36    1.84    1.71
   5  -5 -37   -0.00    1.37
   5  -5 -38    2.97    2.13
   5  -5 -39    1.36    1.60
   5  -5 -40   -0.00    1.14
  -5   6   1   11.13    5.01
  -5   6   1   17.76    5.44
   5  -6  -1   15.94    4.92
   5  -6  -1   17.09    5.53
   5   6  -1   19.33    5.51
   5   6  -1   15.29    5.96
  -5  -6   1   23.05    5.56
  -5  -6   1   21.59    6.54
  -5   6   2    1.18    2.15
   5  -6  -2    2.57    2.35
   5  -6  -2    0.27    1.98
   5   6  -2   -0.00    1.90
   5   6  -2   -0.00    1.58
  -5  -6   2    0.00    1.76
  -5  -6   2    6.37    3.79
  -5   6   3   56.72   10.96
   5  -6  -3   73.80   11.01
   5  -6  -3   67.67   11.51
   5   6  -3   61.21   10.76
   5   6  -3   53.55   11.31
  -5  -6   3   61.46   10.10
  -5  -6   3   77.89   12.83
  -5   6   4   80.61   14.74
   5  -6  -4  130.61   15.78
   5  -6  -4  125.55   16.71
   5   6  -4  123.71   16.13
   5   6  -4  108.96   16.80
  -5  -6   4  114.13   14.97
  -5  -6   4   94.67   15.90
  -5   6   5   84.73   13.49
   5  -6  -5   99.29   13.16
   5  -6  -5   84.68   13.42
   5   6  -5   89.63   13.24
   5   6  -5  116.69   15.95
  -5  -6   5   73.07   11.87
  -5  -6   5   65.96   12.88
  -5   6   6   29.48    6.95
   5  -6  -6   26.58    5.94
   5  -6  -6   27.64    6.74
   5   6  -6   22.00    5.91
   5   6  -6   21.33    6.47
  -5  -6   6   16.31    4.84
  -5  -6   6   16.79    5.52
  -5   6   7   71.94   11.67
   5  -6  -7   72.14   10.86
   5  -6  -7   64.15   11.21
   5   6  -7   72.08   11.44
   5   6  -7   70.09   12.35
  -5  -6   7   65.48   10.33
  -5  -6   7   57.63   11.30
  -5   6   8   18.70    5.91
   5  -6  -8   25.02    5.86
   5  -6  -8   13.57    5.21
   5   6  -8   23.80    5.94
   5   6  -8   29.90    7.28
  -5  -6   8   37.71    6.78
  -5  -6   8   23.63    6.46
  -5   6   9   84.73   13.27
   5  -6  -9  105.49   13.34
   5  -6  -9   84.39   13.27
   5   6  -9   78.11   12.80
   5   6  -9   97.14   14.81
  -5  -6   9   84.10   12.32
  -5   6  10  102.89   15.55
   5  -6 -10  117.82   15.44
   5  -6 -10  125.26   16.63
   5   6 -10   93.61   15.16
   5   6 -10  145.54   18.59
  -5  -6  10  131.84   15.75
  -5   6  11   74.56   11.88
   5  -6 -11   68.32   10.82
   5  -6 -11   90.38   12.79
   5   6 -11  101.43   13.20
   5   6 -11   55.95   11.65
  -5  -6  11   65.43   10.71
  -5  -6  11   86.44   12.71
  -5   6  12   15.01    5.09
   5  -6 -12   20.60    4.98
   5   6 -12    7.61    3.80
   5   6 -12   11.38    4.96
  -5  -6  12   28.27    5.76
  -5  -6  12   26.69    6.21
  -5   6  13    5.06    2.77
   5  -6 -13    3.79    2.48
   5   6 -13    4.42    2.79
  -5  -6  13    5.51    2.95
  -5  -6  13    3.22    2.50
  -5   6  14   80.85   12.73
   5  -6 -14   80.45   12.19
   5   6 -14   94.80   13.64
  -5  -6  14  106.04   13.27
  -5  -6  14   98.76   13.62
  -5   6  15   67.73   10.79
   5  -6 -15   67.28   10.32
   5   6 -15   69.79   11.29
  -5  -6  15   73.06   10.66
  -5   6  16    0.63    1.90
   5  -6 -16   -0.00    1.36
   5   6 -16   -0.00    1.55
  -5  -6  16    0.81    1.50
  -5   6  17   59.23    9.67
   5  -6 -17   71.11    9.71
   5  -6 -17   41.40    8.87
   5   6 -17   61.95   10.22
  -5  -6  17   57.76    9.30
  -5   6  18   19.51    4.90
   5  -6 -18    9.76    3.90
   5   6 -18   13.16    4.34
  -5  -6  18   14.03    4.04
  -5   6  19   22.57    5.63
   5  -6 -19   33.16    6.73
   5   6 -19   29.00    6.49
   5  -6 -20    0.20    1.62
   5   6 -20    0.91    1.77
   5  -6 -21    8.26    3.35
   5   6 -21    9.52    3.85
   5  -6 -22   17.52    4.94
   5  -6 -23    0.15    1.47
   5  -6 -24    4.97    2.71
   5  -6 -25   10.61    3.79
   5  -6 -26   14.95    4.67
   5  -6 -27    5.30    2.71
   5  -6 -28   -0.00    1.64
   5  -6 -29    1.44    1.68
   5  -6 -30   14.58    4.35
   5  -6 -31    5.27    2.75
   5  -6 -32    7.58    3.27
   5  -6 -33   -0.00    1.30
   5  -6 -34    1.09    1.97
   5  -6 -35   -0.00    1.30
   5  -6 -36    8.20    3.46
   5  -6 -37    4.59    2.67
   5  -6 -38   -0.00    1.38
   5  -6 -39    0.70    1.51
   5  -6 -40    1.66    1.83
  -5   7   1   14.35    5.70
   5  -7  -1   11.13    4.69
   5   7  -1   11.07    4.61
   5   7  -1   12.05    5.16
  -5  -7   1    6.81    4.32
  -5   7   2  134.85   18.95
   5  -7  -2  153.14   19.72
   5   7  -2  114.69   17.55
   5   7  -2  116.58   18.93
  -5  -7   2  133.62   19.71
  -5   7   3  102.74   15.27
   5  -7  -3   57.27   12.65
   5   7  -3  105.06   14.84
   5   7  -3  105.42   16.17
  -5  -7   3  102.29   15.95
  -5   7   4   86.25   13.84
   5  -7  -4   81.00   13.51
   5   7  -4   71.61   12.56
   5   7  -4   98.60   15.43
  -5  -7   4   66.06   13.30
  -5   7   5   22.69    6.27
   5  -7  -5    7.88    3.80
   5  -7  -5    9.39    4.79
   5   7  -5   17.64    5.39
   5   7  -5   19.96    6.56
  -5  -7   5    8.17    4.47
  -5   7   6   25.81    7.01
   5  -7  -6   24.51    6.12
   5  -7  -6   28.55    7.09
   5   7  -6   26.04    6.80
   5   7  -6   27.55    7.90
  -5  -7   6   24.06    7.07
  -5   7   7  107.57   16.45
   5  -7  -7  115.72   15.85
   5  -7  -7  132.90   17.66
   5   7  -7  122.19   16.94
   5   7  -7  108.89   17.48
  -5  -7   7  104.52   16.99
  -5   7   8  217.08   28.80
   5  -7  -8  273.11   29.06
   5  -7  -8  250.33   29.90
   5   7  -8  281.18   30.30
   5   7  -8  282.17   32.02
  -5  -7   8  218.42   29.70
  -5   7   9   18.86    5.80
   5  -7  -9   28.75    6.38
   5   7  -9   22.83    6.23
   5   7  -9   13.10    5.86
  -5  -7   9   35.60    6.97
  -5  -7   9   18.70    6.49
  -5   7  10    7.67    3.66
   5  -7 -10    7.67    3.73
   5   7 -10    7.48    3.73
   5   7 -10    5.49    3.72
  -5  -7  10   10.69    3.76
  -5   7  11   12.39    4.69
   5  -7 -11   12.25    4.25
   5   7 -11   10.52    4.32
   5   7 -11   16.15    6.17
  -5  -7  11   11.96    4.16
  -5   7  12  108.61   16.17
   5  -7 -12  110.47   15.61
   5   7 -12  112.33   16.49
   5   7 -12  131.37   18.78
  -5  -7  12  127.58   16.21
  -5  -7  12  124.93   17.63
  -5   7  13   71.41   11.09
   5  -7 -13   74.26   10.71
   5  -7 -13   47.57    9.97
   5   7 -13   58.12   10.48
   5   7 -13   42.27   10.37
  -5  -7  13   58.79    9.90
  -5   7  14   -0.00    1.97
   5  -7 -14    2.87    2.84
   5  -7 -14    3.56    2.48
   5   7 -14    7.11    3.69
  -5  -7  14    3.90    2.47
  -5   7  15   32.49    7.34
   5  -7 -15   41.19    7.49
   5  -7 -15   21.59    6.59
   5   7 -15   31.74    7.40
  -5  -7  15   35.78    7.26
  -5   7  16    5.72    3.20
   5  -7 -16    1.78    2.35
   5  -7 -16    1.45    1.94
   5   7 -16    3.69    3.31
  -5  -7  16    7.52    3.16
  -5   7  17    0.77    1.70
   5  -7 -17    0.00    1.44
   5  -7 -17    0.00    1.70
   5   7 -17    2.81    2.77
  -5  -7  17   -0.00    1.45
  -5   7  18  110.06   14.24
   5  -7 -18   65.46   12.55
   5   7 -18   93.32   13.99
  -5  -7  18   99.69   13.41
  -5   7  19   -0.00    1.70
   5  -7 -19   -0.00    2.03
   5   7 -19   -3.96    3.29
   5  -7 -20    4.60    3.13
   5   7 -20    0.81    2.12
   5  -7 -21   -0.00    1.97
   5   7 -21    0.69    1.83
   5  -7 -22   16.44    5.14
   5  -7 -23   14.84    4.92
   5  -7 -24   13.71    4.82
   5  -7 -25    1.72    2.16
   5  -7 -26    2.87    2.47
   5  -7 -27    5.12    2.80
   5  -7 -28   16.33    4.97
   5  -7 -29    0.75    1.73
   5  -7 -30    1.03    2.04
   5  -7 -31   -0.00    1.37
   5  -7 -32    5.46    3.01
   5  -7 -33   -0.00    1.60
   5  -7 -34   12.94    4.46
   5  -7 -35    1.59    2.01
   5  -7 -36   -0.00    1.50
   5  -7 -37    1.59    2.23
   5  -7 -38    2.99    2.44
  -5   8   1   12.82    5.60
   5  -8  -1    9.00    4.83
   5   8  -1   17.88    5.79
   5   8  -1   22.08    6.93
  -5  -8   1   18.64    6.77
  -5   8   2   10.95    4.64
   5  -8  -2    7.87    4.39
   5   8  -2    8.98    4.53
   5   8  -2   13.35    5.61
  -5  -8   2   10.67    5.34
  -5   8   3   21.11    6.28
   5  -8  -3    5.46    4.36
   5   8  -3   16.21    5.33
   5   8  -3   16.58    6.75
  -5  -8   3   11.63    5.22
  -5   8   4  380.19   39.39
   5  -8  -4  293.69   37.79
   5   8  -4  398.15   39.36
   5   8  -4  301.92   39.00
  -5  -8   4  305.76   39.03
  -5   8   5   42.31    9.22
   5   8  -5   43.54    8.95
   5   8  -5   39.90    9.57
  -5  -8   5   20.97    7.27
  -5   8   6  115.77   16.35
   5   8  -6   80.86   14.43
   5   8  -6  106.42   16.97
  -5  -8   6   93.73   16.24
  -5   8   7    1.63    2.14
   5   8  -7    3.50    2.65
   5   8  -7   -0.00    2.47
  -5  -8   7    1.92    2.90
  -5   8   8   96.78   14.48
   5   8  -8   67.35   12.72
   5   8  -8   69.09   13.88
  -5  -8   8   95.12   15.41
  -5   8   9  127.13   17.41
   5   8  -9  121.09   17.19
   5   8  -9  101.87   17.57
  -5  -8   9   99.73   17.18
  -5   8  10   36.86    9.13
   5  -8 -10   52.34   10.55
   5   8 -10   76.34   12.08
   5   8 -10   68.01   12.71
  -5   8  11   14.18    5.42
   5  -8 -11   12.76    5.04
   5   8 -11   14.23    5.41
  -5   8  12   25.84    6.70
   5  -8 -12   21.12    6.48
   5   8 -12   32.20    7.63
  -5   8  13    0.00    2.37
   5  -8 -13    0.89    2.74
   5   8 -13   -0.00    2.54
  -5   8  14   88.30   14.76
   5  -8 -14   99.69   14.65
   5  -8 -14  113.65   16.59
   5   8 -14  121.36   16.76
  -5   8  15    1.24    2.22
   5  -8 -15    3.73    2.82
   5  -8 -15    1.00    2.04
   5   8 -15    4.14    3.52
  -5   8  16   28.45    6.70
   5  -8 -16   19.02    5.32
   5  -8 -16    8.98    4.55
   5   8 -16   24.47    6.65
  -5   8  17    0.00    1.54
   5  -8 -17    0.00    2.26
   5   8 -17    1.15    2.25
  -5   8  18    1.34    2.14
   5  -8 -18    0.00    3.04
   5   8 -18    3.88    3.19
   5  -8 -19    3.34    3.17
   5   8 -19    2.69    3.08
   5  -8 -20   22.61    6.91
   5   8 -20   48.55    9.29
   5  -8 -21    0.00    1.75
   5   8 -21   -0.00    2.23
   5  -8 -22    9.30    4.31
   5  -8 -23    6.13    3.39
   5  -8 -24    8.05    4.30
   5  -8 -25   -0.00    1.09
   5  -8 -26    5.94    3.48
   5  -8 -27   -0.00    1.95
   5  -8 -28    0.87    1.74
   5  -8 -29    0.11    1.41
   5  -8 -30    5.17    3.29
   5  -8 -31    3.81    3.01
   5  -8 -32    5.09    2.97
   5  -8 -33    1.06    2.27
   5  -8 -34    1.64    2.07
   5  -8 -35    0.22    1.58
   5  -8 -36    3.38    3.03
   5  -8 -37   -0.00    1.44
   5  -9  -1   -0.00    2.18
   5   9  -1   -0.00    1.84
  -5  -9   1   -0.00    2.74
   5   9  -2  104.73   19.12
  -5  -9   2  158.25   22.13
   5   9  -3    6.18    4.56
  -5  -9   3   17.93    6.97
   5   9  -4    1.36    3.23
  -5  -9   4    1.41    3.12
   5   9  -5    5.69    4.34
  -5  -9   5    6.44    3.79
  -5   9   6   29.84    8.19
   5   9  -6   43.57   10.35
  -5  -9   6   38.83    9.98
  -5   9   7    5.78    3.93
   5  -9  -7    6.86    4.41
  -5   9   8   95.50   16.12
   5  -9  -8  119.29   17.74
  -5   9   9    5.61    3.79
   5  -9  -9    3.28    3.47
  -5   9  10    0.93    2.42
   5  -9 -10    0.80    2.44
  -5   9  11    2.09    3.02
   5  -9 -11    1.23    2.19
  -5   9  12  133.33   19.14
  -5   9  13    6.04    3.98
   5  -9 -13    1.50    2.54
  -5   9  14   32.16    7.75
   5  -9 -14   17.53    6.34
  -5   9  15    2.71    3.70
   5  -9 -15    1.11    1.99
   5  -9 -16   18.37    6.68
  -5   9  17    0.72    2.12
   5  -9 -17   -0.00    2.09
  -5   9  18   41.63    8.87
   5  -9 -18   25.25    7.67
   5  -9 -19   -0.00    2.02
   5  -9 -20    0.00    2.82
   5  -9 -21    1.85    3.24
   5  -9 -22   24.68    7.03
   5  -9 -23    0.97    1.88
   5  -9 -24   11.63    5.02
   5  -9 -25    1.95    2.33
   5  -9 -26    0.97    2.36
   5  -9 -27    3.88    3.27
   5  -9 -28    7.50    4.02
   5  -9 -29   -0.00    1.92
   5  -9 -30    2.98    2.91
   5  -9 -31    0.00    1.45
   5  -9 -32    0.00    1.66
   5  -9 -33    0.55    1.73
   5  -9 -34    3.84    2.97
   5  -9 -35    1.19    2.26
  -5  10   1    4.19    3.44
   5  10  -1    6.64    4.45
   5  10  -1   14.68    6.62
  -5 -10   1    7.37    5.25
  -5  10   2    0.31    1.89
   5  10  -2   -0.00    2.03
   5  10  -2   -0.00    2.41
  -5 -10   2    7.09    4.99
  -5  10   3   -0.00    2.74
   5 -10  -3    0.11    2.91
   5  10  -3   -0.00    2.23
   5  10  -3    0.63    1.87
  -5 -10   3   -0.00    3.98
  -5  10   4    6.86    4.59
   5 -10  -4   18.04    6.50
   5  10  -4    2.05    2.86
  -5 -10   4    7.49    4.52
  -5  10   5   -0.00    2.75
   5 -10  -5    2.07    2.38
   5  10  -5    1.72    2.69
   5 -10  -6   44.07   10.17
   5  10  -6   29.45    8.28
   5 -10  -7    0.65    1.51
   5  10  -7    6.02    4.47
   5 -10  -8   -0.00    2.54
   5  10  -8    1.42    2.80
   5 -10  -9    5.21    4.11
   5  10  -9    0.73    2.58
   5 -10 -10   61.88   12.59
   5  10 -10   53.70   11.57
   5 -10 -11   -0.00    3.16
   5  10 -11    1.49    3.39
   5 -10 -12    7.19    4.81
   5  10 -12    2.41    3.32
   5 -10 -13    2.24    2.84
   5  10 -13   -0.00    2.19
   5 -10 -14   20.15    7.02
   5  10 -14   48.03   10.06
   5 -10 -15    0.39    1.73
   5  10 -15    0.41    1.90
   5 -10 -16   16.25    6.69
   5  10 -16   25.24    7.30
   5 -10 -17   -0.00    2.27
   5  10 -17    1.30    2.74
   5 -10 -18   -0.00    2.79
   5  10 -18    0.95    2.77
   5 -10 -19   -0.00    3.06
   5  10 -19   -0.00    1.83
   5 -10 -20   23.24    7.33
   5  10 -20   31.16    8.18
   5 -10 -21   -0.00    2.70
   5  10 -21    0.00    2.64
   5 -10 -22   -0.00    2.55
   5 -10 -23   -0.00    1.25
   5 -10 -24    5.85    3.88
   5 -10 -25    1.13    2.64
   5 -10 -26    7.84    4.47
   5 -10 -27   -0.00    3.12
   5 -10 -28    1.60    2.60
   5 -10 -29   -0.00    2.45
   5 -10 -30    0.00    2.61
   5 -10 -31    1.94    2.65
   5 -10 -32    2.93    2.73
   5 -10 -33   -0.00    2.30
  -5  11   1   13.76    5.82
   5 -11  -1    3.21    3.91
   5  11  -1   11.33    5.88
  -5 -11   1   10.11    5.80
  -5  11   2   59.77   13.45
   5 -11  -2   69.70   14.38
   5  11  -2   88.50   15.20
  -5  11   3    2.33    3.64
   5 -11  -3    3.55    3.96
   5  11  -3    6.11    4.36
  -5  11   4    1.73    2.76
   5 -11  -4    1.45    3.83
   5  11  -4    0.00    3.11
  -5  11   5   -0.00    2.92
   5 -11  -5   -0.00    3.23
   5  11  -5   -0.00    2.63
  -5  11   6    5.91    4.40
   5 -11  -6    3.53    3.62
   5  11  -6   11.74    5.33
  -5  11   7    0.41    2.35
   5 -11  -7    2.36    4.11
   5  11  -7    1.26    3.03
  -5  11   8   22.54    7.50
   5 -11  -8   13.42    6.05
   5  11  -8   16.91    6.54
  -5  11   9   -0.00    3.02
   5 -11  -9    4.34    4.05
   5  11  -9    0.31    2.73
  -5  11  10    5.19    4.31
   5 -11 -10   11.41    5.58
   5  11 -10   -0.00    2.10
  -5  11  11    2.27    2.95
   5 -11 -11    0.87    2.79
   5  11 -11   -0.00    2.11
  -5  11  12   25.04    8.13
   5 -11 -12   28.57    8.82
   5  11 -12   59.66   11.69
  -5  11  13   -0.00    2.78
   5 -11 -13    4.73    3.31
   5  11 -13    0.29    2.90
  -5  11  14   17.45    6.67
   5 -11 -14   25.77    7.88
   5  11 -14   23.50    7.56
  -5  11  15    3.28    3.12
   5 -11 -15    0.00    2.34
   5  11 -15    5.51    3.75
  -5  11  16   16.17    6.27
   5 -11 -16   15.50    6.49
   5  11 -16    7.72    4.68
  -5  11  17   -0.00    2.64
   5 -11 -17   -0.00    3.15
   5  11 -17    0.96    2.69
  -5  11  18   16.68    6.29
   5 -11 -18   20.19    7.14
   5  11 -18   38.54    9.29
   5 -11 -19   -0.00    1.91
   5  11 -19    1.30    3.21
   5 -11 -20   -0.00    2.75
   5  11 -20    0.40    3.00
   5 -11 -21    1.16    3.32
   5  11 -21   -0.00    2.48
   5 -11 -22   18.07    6.87
   5 -11 -23   -0.00    2.37
   5 -11 -24    1.30    2.99
   5 -11 -25    1.44    2.19
   5 -11 -26    4.57    3.75
   5 -11 -27    0.00    2.39
   5 -11 -28    2.33    3.55
   5 -11 -29   -0.00    2.99
   5 -11 -30   -0.00    2.41
  -5  12   1   -0.00    2.92
   5 -12  -1   -0.00    2.35
   5  12  -1    0.00    3.65
  -5  12   2    5.27    4.31
   5 -12  -2    3.82    3.93
   5  12  -2   -0.00    2.35
  -5  12   3   -0.00    2.93
   5 -12  -3    3.73    3.91
   5  12  -3   -0.00    3.34
  -5  12   4   57.89   12.43
   5 -12  -4   32.36   10.17
   5  12  -4   50.71   11.50
  -5  12   5    0.00    3.09
   5 -12  -5    6.54    4.78
   5  12  -5    2.03    4.18
  -5  12   6    2.07    3.73
   5 -12  -6    6.40    4.38
   5  12  -6    7.30    5.29
  -5  12   7   -0.00    2.31
   5 -12  -7    3.27    3.31
   5  12  -7    0.97    2.23
  -5  12   8    0.00    2.42
   5 -12  -8    4.83    4.54
   5  12  -8    0.00    3.02
  -5  12   9    1.22    3.15
   5 -12  -9    4.72    3.97
   5  12  -9    6.19    4.66
  -5  12  10   25.13    7.89
   5 -12 -10   18.19    7.17
   5  12 -10    3.09    4.12
  -5  12  11    1.44    2.44
   5 -12 -11    0.03    2.05
   5  12 -11    1.18    3.61
  -5  12  12   -0.00    2.65
   5 -12 -12    2.62    3.36
   5  12 -12    3.69    3.88
  -5  12  13    0.10    2.02
   5 -12 -13    0.39    2.85
   5  12 -13    3.43    4.35
  -5  12  14   14.68    6.21
   5 -12 -14    2.12    3.47
   5  12 -14   10.27    5.44
  -5  12  15   -0.00    3.15
   5 -12 -15    1.89    3.06
   5  12 -15    0.00    2.56
  -5  12  16   19.72    7.00
   5 -12 -16   13.64    6.30
   5  12 -16    9.49    5.41
  -5  12  17   -0.00    3.05
   5 -12 -17   -0.00    2.45
   5  12 -17    0.77    2.61
   5 -12 -18    1.72    3.02
   5  12 -18    6.03    4.16
   5 -12 -19   -0.00    2.75
   5  12 -19    0.00    2.81
   5 -12 -20    7.77    5.31
   5  12 -20   36.52    9.25
   5 -12 -21   -0.00    1.71
   5  12 -21   -0.00    2.59
   5 -12 -22    2.78    3.38
   5 -12 -23   -0.00    3.13
   5 -12 -24    3.95    3.73
   5 -12 -25    5.01    3.26
   5 -12 -26    1.61    2.79
   5 -12 -27   -0.00    2.30
   5 -12 -28   -0.00    2.79
  -5  13   1   13.16    6.49
   5 -13  -1    5.11    4.64
   5  13  -1    6.99    5.16
  -5  13   2   33.59    9.76
   5 -13  -2   16.80    7.96
   5  13  -2   36.61   10.31
  -5  13   3    0.00    2.85
   5 -13  -3   13.63    6.46
   5  13  -3    1.87    2.66
  -5  13   4   12.06    5.67
   5 -13  -4   12.42    6.28
   5  13  -4    5.42    5.04
  -5  13   5    0.00    3.34
   5 -13  -5    3.14    3.37
   5  13  -5   -0.00    3.08
  -5  13   6   24.95    8.26
   5 -13  -6   18.80    8.31
   5  13  -6   35.61    9.89
  -5  13   7    0.00    2.57
   5 -13  -7   -0.00    3.44
   5  13  -7   12.00    5.91
  -5  13   8   26.20    8.45
   5 -13  -8   26.84    9.18
   5  13  -8   27.37    8.69
  -5  13   9   -0.00    3.79
   5 -13  -9   -0.00    2.74
   5  13  -9   -0.00    2.61
  -5  13  10    2.64    3.78
   5 -13 -10    1.70    2.58
   5  13 -10    1.91    3.49
  -5  13  11    3.37    3.30
   5 -13 -11    8.96    5.85
   5  13 -11   15.42    6.55
  -5  13  12    2.20    3.84
   5 -13 -12   11.55    6.37
   5  13 -12    5.68    4.93
  -5  13  13   -0.00    2.88
   5 -13 -13   -0.00    2.21
   5  13 -13    0.27    2.34
  -5  13  14    0.00    3.19
   5 -13 -14    4.99    4.09
   5  13 -14    2.03    3.72
  -5  13  15   -0.00    3.22
   5 -13 -15   -0.00    2.66
   5  13 -15    0.66    3.30
  -5  13  16    5.92    4.35
   5 -13 -16    0.94    3.88
   5  13 -16    1.39    3.46
  -5  13  17    2.18    4.04
   5 -13 -17   -0.00    3.16
   5  13 -17    0.00    3.10
   5 -13 -18    5.66    4.93
   5  13 -18   14.39    6.24
   5 -13 -19   -0.00    3.86
   5  13 -19    0.71    2.71
   5 -13 -20    0.05    2.26
   5  13 -20   -0.00    2.70
   5 -13 -21    1.69    2.30
   5 -13 -22    1.83    3.31
   5 -13 -23    1.18    3.18
   5 -13 -24   -0.00    2.51
   5 -13 -25   -0.00    2.28
  -5  14   1    0.00    3.35
   5 -14  -1    1.58    3.26
   5  14  -1   -0.00    3.51
  -5  14   2   -0.00    2.93
   5 -14  -2   -0.00    2.55
   5  14  -2    0.36    2.96
  -5  14   3    0.00    3.61
   5 -14  -3    1.63    3.66
   5  14  -3    4.78    3.91
  -5  14   4   10.88    6.06
   5 -14  -4   11.99    6.64
   5  14  -4   28.36    8.96
  -5  14   5   13.55    6.34
   5 -14  -5   20.84    8.20
   5  14  -5   11.11    6.43
  -5  14   6    3.23    4.15
   5 -14  -6    1.85    3.78
   5  14  -6    4.46    4.69
  -5  14   7   -0.00    4.06
   5 -14  -7    0.00    4.35
   5  14  -7   -0.00    2.72
  -5  14   8   -0.00    2.74
   5 -14  -8    0.83    2.60
   5  14  -8    2.88    3.70
  -5  14   9    1.01    3.61
   5  14  -9    1.14    2.69
  -5  14  10    8.92    5.90
   5 -14 -10   16.81    7.58
   5  14 -10    9.72    5.55
  -5  14  11    2.79    3.65
   5 -14 -11    1.83    4.30
   5  14 -11    2.99    3.64
  -5  14  12    2.07    3.45
   5 -14 -12    0.00    2.74
   5  14 -12    0.07    3.27
  -5  14  13    2.91    3.37
   5 -14 -13    5.11    3.99
   5  14 -13   -0.00    3.65
  -5  14  14    0.12    2.08
   5 -14 -14    1.47    3.63
   5  14 -14    4.93    4.74
  -5  14  15    1.37    3.02
   5 -14 -15    5.88    4.98
   5  14 -15   -0.00    2.42
  -5  14  16    4.38    4.07
   5 -14 -16    7.81    4.89
   5  14 -16    6.41    4.86
   5 -14 -17   -0.00    2.37
   5  14 -17    0.00    2.71
   5 -14 -18    0.00    2.62
   5  14 -18    0.79    2.92
   5 -14 -19    2.79    3.85
   5  14 -19   -0.00    3.57
   5 -14 -20    0.27    3.00
   5  14 -20    5.22    4.33
   5 -14 -21    0.25    3.90
   5 -14 -22    3.02    3.73
   5 -14 -23   -0.00    3.33
  -5  15   1    6.96    4.90
   5 -15  -1    2.41    3.35
   5  15  -1    4.97    4.50
  -5  15   2    4.55    4.17
   5 -15  -2    9.91    6.05
   5  15  -2    6.14    4.42
  -5  15   3    2.27    4.59
   5 -15  -3    9.48    6.44
   5  15  -3    9.56    5.85
  -5  15   4    8.83    5.61
   5 -15  -4   -0.00    4.07
   5  15  -4   -0.00    2.67
  -5  15   5   -0.00    4.34
   5 -15  -5   -0.00    2.63
   5  15  -5   -0.00    3.09
  -5  15   6    2.08    3.65
   5 -15  -6    8.73    5.48
   5  15  -6    5.36    4.82
  -5  15   7    3.22    4.82
   5 -15  -7    0.00    3.41
   5  15  -7    8.20    5.66
  -5  15   8    4.62    4.66
   5 -15  -8    4.23    4.98
   5  15  -8    1.22    3.06
  -5  15   9   -0.00    2.90
   5 -15  -9    4.19    4.55
   5  15  -9    0.18    1.83
  -5  15  10   -0.00    3.15
   5 -15 -10   -0.00    3.58
   5  15 -10    4.82    4.43
  -5  15  11   -0.00    4.27
   5 -15 -11    9.47    6.58
   5  15 -11    2.14    3.15
  -5  15  12    4.34    4.76
   5 -15 -12    8.81    6.61
   5  15 -12   15.01    6.82
  -5  15  13    0.68    2.87
   5 -15 -13    2.42    4.11
   5  15 -13    3.93    4.94
  -5  15  14   -0.00    3.46
   5 -15 -14   -0.00    4.13
   5  15 -14    0.70    3.25
  -5  15  15    0.04    2.41
   5 -15 -15    2.00    3.75
   5  15 -15   -0.00    3.50
  -5  15  16    3.00    4.73
   5 -15 -16   -0.00    3.08
   5  15 -16    0.71    3.35
   5 -15 -17    2.39    3.41
   5  15 -17    0.00    3.14
   5 -15 -18   -0.00    3.99
   5  15 -18    3.32    4.11
   5 -15 -19    2.79    4.23
   5  15 -19   -0.00    1.98
   5 -15 -20    2.76    3.75
   5  15 -20    2.58    3.67
  -5  16   1    2.28    4.18
   5 -16  -1   -0.00    3.18
   5  16  -1   -0.00    3.59
  -5  16   2   -0.00    2.96
   5 -16  -2    1.80    3.75
   5  16  -2   -0.00    3.51
  -5  16   3    0.46    2.75
   5 -16  -3   -0.00    3.66
   5  16  -3    0.00    3.86
  -5  16   4   -0.00    2.64
   5 -16  -4    0.00    4.37
   5  16  -4   -0.00    3.29
  -5  16   5   -0.00    3.56
   5 -16  -5    6.85    5.15
   5  16  -5    2.82    4.09
  -5  16   6   -0.00    3.22
   5 -16  -6   -0.00    4.56
   5  16  -6    1.57    3.29
  -5  16   7   -0.00    3.15
   5 -16  -7    6.48    4.68
   5  16  -7   -0.00    2.80
  -5  16   8    1.17    3.75
   5 -16  -8    1.43    2.43
   5  16  -8    3.48    4.51
  -5  16   9    3.99    4.35
   5 -16  -9   -0.00    3.25
   5  16  -9    0.00    3.61
  -5  16  10   -0.00    3.15
   5 -16 -10    0.37    2.89
   5  16 -10    2.22    4.63
  -5  16  11    0.47    2.82
   5 -16 -11   -0.00    3.12
   5  16 -11   -0.00    2.98
  -5  16  12   -0.00    3.67
   5 -16 -12    3.73    4.05
   5  16 -12    3.53    3.97
  -5  16  13   -0.00    3.66
   5 -16 -13    0.01    2.72
   5  16 -13   -0.00    3.02
  -5  16  14    0.22    1.72
   5 -16 -14   -0.00    4.21
   5  16 -14   -0.00    4.04
  -5  16  15    8.07    5.30
   5 -16 -15    9.54    5.97
   5  16 -15   -0.00    2.73
   5 -16 -16    1.98    3.67
   5  16 -16   -0.00    3.63
   5 -16 -17    0.04    3.79
   5  16 -17    0.19    2.97
   5  16 -18    5.50    4.30
   5  16 -19    0.00    2.97
   5  16 -20   -0.00    3.27
  -5  17   1   -0.00    3.71
   5  17  -1   -0.00    3.33
  -5  17   2    2.58    4.69
   5 -17  -2   -0.00    3.23
   5  17  -2    5.16    5.12
  -5  17   3    9.57    5.90
   5 -17  -3    7.30    5.61
   5  17  -3    9.38    5.96
  -5  17   4   -0.00    3.53
   5 -17  -4    0.00    4.46
   5  17  -4    0.00    2.79
  -5  17   5   -0.00    4.26
   5 -17  -5    2.85    3.42
   5  17  -5   -0.00    3.61
  -5  17   6   -0.00    3.81
   5 -17  -6   -0.00    2.55
   5  17  -6   -0.00    4.14
  -5  17   7    2.45    3.99
   5 -17  -7    4.82    4.95
   5  17  -7    0.68    3.70
  -5  17   8    0.18    3.44
   5 -17  -8    2.79    2.94
   5  17  -8    1.35    3.05
  -5  17   9   -0.00    3.58
   5 -17  -9    8.97    5.52
   5  17  -9   -0.00    3.35
  -5  17  10    1.98    3.86
   5 -17 -10   -0.00    3.74
   5  17 -10   -0.00    3.70
  -5  17  11   -0.00    3.76
   5 -17 -11   -0.00    4.00
   5  17 -11   -0.00    3.36
  -5  17  12   -0.00    3.01
   5 -17 -12   -0.00    2.52
   5  17 -12   -0.00    2.70
  -5  17  13    0.00    3.21
   5 -17 -13    4.81    5.11
   5  17 -13   10.34    6.80
  -5  17  14    4.42    4.80
   5  17 -14    3.96    4.12
  -5  17  15    1.37    4.22
   5  17 -15   -0.00    2.81
   5  17 -16    1.16    3.36
   5  17 -17    0.00    2.90
   5  17 -18    3.46    4.19
   5  17 -19    3.66    3.45
   5 -18  -4   -0.00    2.53
   5 -18  -5   -0.00    3.82
   5 -18  -6   -0.00    2.46
   5 -18  -7    5.70    5.49
   5 -18  -8    3.09    4.42
   5 -18  -9    4.60    5.72
   5 -18 -10    2.28    4.87
  -4   0   1    0.00    1.80
  -4   0   1   -0.00    1.36
  -4   0   1    0.00    1.09
   4   0  -1   -0.00    1.18
   4   0  -1   -0.00    1.87
   4   0  -1    0.35    1.58
  -4   0   2    8.79    3.50
  -4   0   2   13.82    3.33
   4   0  -2   22.41    4.04
   4   0  -2   14.63    4.39
   4   0  -2   12.08    3.25
  -4   0   3   -0.00    1.34
   4   0  -3   -0.00    1.13
   4   0  -3   -0.00    1.89
   4   0  -3    0.34    1.00
  -4   0   4 1168.83  104.34
  -4   0   4 1013.43  102.77
   4   0  -4 1038.95  103.30
   4   0  -4 1125.21  104.92
   4   0  -4 1272.50  104.05
  -4   0   5   -0.00    1.16
  -4   0   5    0.00    1.04
   4   0  -5   -0.00    0.99
   4   0  -5    1.59    2.14
   4   0  -5   -0.00    1.24
  -4   0   6  628.28   59.32
  -4   0   6  666.69   58.73
   4   0  -6  611.55   58.87
   4   0  -6  680.57   60.59
   4   0  -6  557.60   59.86
   4   0  -6  600.83   59.03
  -4   0   7   -0.00    0.84
  -4   0   7    0.00    0.83
   4   0  -7   -0.00    0.97
   4   0  -7   -0.00    1.18
   4   0  -7    0.93    1.39
   4   0  -7    0.09    0.98
  -4   0   8 2388.70  217.21
  -4   0   8 2360.68  216.94
   4   0  -8 2503.89  217.93
   4   0  -8 2332.66  218.78
   4   0  -8 2101.49  218.58
   4   0  -8 2609.89  218.43
  -4   0   9    0.08    0.53
  -4   0   9    0.22    0.48
   4   0  -9    0.43    0.81
   4   0  -9   -0.00    0.96
   4   0  -9    0.07    1.13
   4   0  -9   -0.00    0.89
   4   0 -10   20.25    3.57
   4   0 -10   35.28    4.82
   4   0 -10   30.49    4.58
   4   0 -10   30.95    4.12
   4   0 -11   -0.00    0.61
   4   0 -11   -0.00    1.01
   4   0 -11    0.71    1.00
   4   0 -11    0.17    0.56
   4   0 -12   10.68    2.00
   4   0 -12   15.29    2.52
   4   0 -12   14.03    2.63
   4   0 -12   16.52    2.47
   4   0 -13   -0.00    0.46
   4   0 -13    0.00    0.60
   4   0 -13   -0.00    0.69
   4   0 -13    0.02    0.59
   4   0 -14 1234.69  110.30
   4   0 -14 1185.50  110.05
   4   0 -15    0.33    0.48
   4   0 -15   -0.00    0.42
   4   0 -16   37.71    3.91
   4   0 -16   37.99    3.86
   4   0 -22    9.36    1.41
   4   0 -23   -0.00    0.38
   4   0 -24   28.09    3.56
   4   0 -25    0.24    0.69
   4   0 -26   48.03    5.81
   4   0 -27   -0.00    0.62
   4   0 -28   14.39    2.79
   4   0 -37    1.10    1.75
   4   0 -38    0.26    1.29
   4   0 -39   -0.00    1.44
   4   0 -40    8.11    3.16
   4   0 -41   -0.00    1.39
  -4   1   1    7.18    3.68
  -4   1   1   19.10    4.00
   4  -1  -1   27.68    5.40
   4  -1  -1   18.91    4.06
   4   1  -1   19.42    4.08
   4   1  -1   12.46    4.15
  -4  -1   1   16.17    3.70
  -4  -1   1   10.66    3.67
  -4  -1   1   23.37    4.33
  -4   1   2  967.19   90.59
  -4   1   2  980.96   88.58
   4  -1  -2  872.01   89.27
   4  -1  -2 1055.75   89.24
   4   1  -2  985.96   88.57
   4   1  -2  995.71   90.34
   4   1  -2  986.01   90.31
  -4  -1   2  784.32   87.94
  -4  -1   2  991.43   90.12
  -4  -1   2  892.53   88.25
  -4   1   3   11.44    3.98
  -4   1   3    9.84    2.85
   4  -1  -3   15.93    3.98
   4  -1  -3   15.10    3.59
   4   1  -3   18.82    3.81
   4   1  -3   16.49    4.18
   4   1  -3   11.05    3.21
  -4  -1   3   12.55    3.05
  -4  -1   3   12.40    3.16
  -4   1   4    3.77    2.56
  -4   1   4    1.62    1.47
   4  -1  -4    1.19    1.87
   4  -1  -4    1.66    1.49
   4   1  -4    1.49    1.24
   4   1  -4    0.83    1.15
  -4  -1   4    0.00    0.89
  -4  -1   4    0.00    1.33
  -4   1   5   12.26    3.46
  -4   1   5    9.42    2.80
  -4   1   5    7.97    2.45
   4  -1  -5   14.54    3.54
   4  -1  -5   10.38    2.75
   4   1  -5   10.76    2.66
   4   1  -5    8.17    2.53
  -4  -1   5   11.90    2.72
  -4  -1   5    6.92    2.56
  -4  -1   5    5.11    2.08
  -4   1   6  389.23   40.19
  -4   1   6  398.63   39.23
  -4   1   6  454.17   38.89
   4  -1  -6  389.36   39.47
   4  -1  -6  385.80   38.94
   4   1  -6  329.27   38.37
   4   1  -6  350.36   39.55
   4   1  -6  539.23   40.98
  -4  -1   6  398.29   38.75
  -4  -1   6  416.63   39.32
  -4  -1   6  416.64   38.60
  -4   1   7   29.00    5.75
  -4   1   7   42.80    5.60
  -4   1   7   37.58    5.00
   4  -1  -7   33.34    5.57
   4  -1  -7   33.95    5.34
   4   1  -7   35.61    5.30
   4   1  -7   34.78    5.99
  -4  -1   7   49.64    5.68
  -4  -1   7   24.86    4.83
  -4  -1   7   36.87    4.98
  -4   1   8 1101.40  101.98
  -4   1   8 1238.64  100.45
  -4   1   8 1036.01   99.64
   4  -1  -8 1002.19  100.64
   4  -1  -8 1213.10  100.90
   4   1  -8 1036.03  100.27
   4   1  -8 1023.43  101.23
  -4  -1   8 1094.16  100.59
  -4  -1   8 1039.77  100.07
  -4  -1   8 1101.15   99.81
  -4   1   9   -0.00    1.37
  -4   1   9    0.84    0.58
  -4   1   9    0.00    0.57
   4  -1  -9    1.05    1.15
   4  -1  -9    0.00    0.84
   4   1  -9    0.18    0.76
   4   1  -9    0.48    1.18
  -4  -1   9    0.00    0.90
  -4  -1   9    0.38    0.82
  -4  -1   9    0.00    0.72
  -4   1  10  465.70   42.99
   4  -1 -10  420.72   41.67
   4  -1 -10  414.20   41.67
   4   1 -10  384.03   41.44
   4   1 -10  449.97   42.55
  -4  -1  10  465.91   41.80
  -4  -1  10  425.50   40.28
  -4  -1  10  472.79   40.30
  -4   1  11  129.32   14.76
   4  -1 -11  149.41   14.21
   4  -1 -11  126.38   14.07
   4   1 -11  147.80   14.35
   4   1 -11  128.83   14.67
  -4  -1  11  138.94   14.08
   4  -1 -12  356.92   35.23
   4  -1 -12  369.78   35.23
   4  -1 -12  366.55   35.49
   4   1 -12  407.98   35.76
   4   1 -12  382.33   36.23
  -4  -1  12  377.28   35.55
   4  -1 -13   89.73    8.29
   4  -1 -13   89.06    8.36
   4  -1 -13   81.12    8.64
   4   1 -13   68.08    8.52
   4   1 -13   70.87    9.01
  -4  -1  13   76.62    8.50
   4  -1 -14    0.00    0.30
   4  -1 -14    0.34    0.40
   4  -1 -14    0.11    0.55
   4   1 -14    0.37    0.55
   4   1 -14    0.72    0.89
  -4  -1  14   -0.40    0.47
   4  -1 -15   26.30    3.43
   4   1 -15   28.17    3.54
   4   1 -15   33.97    4.17
   4   1 -15   29.82    4.11
   4  -1 -16  226.43   20.72
   4   1 -16  227.68   20.70
   4   1 -16  205.65   20.99
   4   1 -16  217.60   21.57
   4   1 -17   -0.00    0.63
   4   1 -18  263.98   25.39
   4   1 -19   15.20    2.56
   4   1 -20   22.60    3.34
   4   1 -21    5.99    1.56
   4   1 -22  190.34   18.95
   4   1 -23    7.01    1.84
   4  -1 -24    7.22    1.65
   4   1 -24    9.38    2.12
   4  -1 -25   11.60    2.27
   4   1 -25   11.33    2.55
   4   1 -26   45.66    6.21
   4  -1 -27    0.00    0.71
   4   1 -27    0.83    1.15
   4  -1 -28   32.40    4.79
   4  -1 -28   28.91    4.31
   4  -1 -29    0.85    1.06
   4  -1 -30   -0.00    0.94
   4  -1 -31    3.24    1.70
   4  -1 -32   23.50    4.48
   4  -1 -33    1.05    1.35
   4  -1 -34    4.77    2.12
   4  -1 -35    0.00    1.06
   4  -1 -36    9.90    3.15
   4  -1 -37    1.93    1.61
   4  -1 -38    8.52    3.01
   4  -1 -39    0.45    1.34
   4  -1 -40   -0.00    1.07
   4  -1 -41   -0.00    1.46
  -4   2   1   64.98   10.23
  -4   2   1   71.31    9.52
   4  -2  -1   67.19    9.91
   4  -2  -1   71.60    9.72
   4   2  -1   63.08    9.06
   4   2  -1   61.40   10.16
  -4  -2   1   62.17    8.88
  -4  -2   1   67.60   10.28
  -4   2   2  174.81   20.77
  -4   2   2  154.33   19.21
   4  -2  -2  185.21   20.40
   4  -2  -2  204.68   20.43
   4   2  -2  170.88   19.46
   4   2  -2  149.23   20.23
  -4  -2   2  208.75   19.86
  -4  -2   2  156.22   20.19
  -4  -2   2  204.11   20.09
  -4   2   3   14.72    4.41
  -4   2   3   25.97    4.55
   4  -2  -3   16.25    4.28
   4  -2  -3   14.74    3.96
   4   2  -3   13.70    3.56
   4   2  -3   12.81    4.18
  -4  -2   3   11.34    3.14
  -4  -2   3   23.22    4.87
  -4  -2   3   27.56    4.56
  -4   2   4 1501.30  147.54
  -4   2   4 1815.90  147.05
   4  -2  -4 1397.74  146.46
   4  -2  -4 1850.21  147.64
   4   2  -4 1467.69  146.18
   4   2  -4 1575.61  148.03
  -4  -2   4 1705.75  146.59
  -4  -2   4 1415.14  147.08
  -4   2   5   23.39    5.39
  -4   2   5   43.59    5.81
   4  -2  -5   34.27    5.79
   4  -2  -5   23.83    5.12
   4   2  -5   27.07    5.10
  -4  -2   5   29.87    5.11
  -4  -2   5   40.97    5.59
  -4   2   6    6.80    2.80
  -4   2   6    9.59    2.51
   4  -2  -6    6.23    2.38
   4  -2  -6    9.91    2.78
   4   2  -6    6.28    2.30
  -4  -2   6    6.92    2.34
  -4  -2   6    4.90    2.41
  -4  -2   6    9.45    2.44
  -4   2   7  297.65   29.14
  -4   2   7  306.55   27.91
   4  -2  -7  294.01   28.29
   4  -2  -7  246.90   27.91
   4   2  -7  228.20   27.52
   4   2  -7  270.53   28.98
  -4  -2   7  301.31   28.11
  -4  -2   7  286.84   28.39
  -4  -2   7  282.39   27.69
  -4   2   8  598.61   62.56
  -4   2   8  688.16   61.62
   4  -2  -8  585.65   61.74
   4  -2  -8  669.15   62.37
   4   2  -8  566.20   61.74
   4   2  -8  711.23   63.52
  -4  -2   8  604.18   61.74
  -4  -2   8  729.07   62.56
  -4  -2   8  803.80   62.37
  -4   2   9  133.88   17.67
  -4   2   9  175.28   17.21
  -4   2   9  169.83   16.79
   4  -2  -9  169.93   17.54
   4  -2  -9  178.26   17.93
   4   2  -9  157.83   17.59
   4   2  -9  199.91   19.13
  -4  -2   9  158.01   17.37
  -4  -2   9  170.10   17.50
  -4  -2   9  159.29   16.88
  -4   2  10   57.29    7.78
  -4   2  10   57.90    6.22
  -4   2  10   59.20    6.12
   4  -2 -10   44.45    6.69
   4  -2 -10   56.69    7.36
   4   2 -10   58.22    7.42
   4   2 -10   49.99    7.69
  -4  -2  10   46.95    6.86
  -4  -2  10   56.43    6.86
  -4  -2  10   59.17    6.60
  -4   2  11   49.61    7.29
   4  -2 -11   53.70    6.84
   4  -2 -11   49.66    7.03
   4   2 -11   59.13    7.41
   4   2 -11   66.50    8.24
  -4  -2  11   53.20    6.96
  -4  -2  11   52.08    6.28
  -4  -2  11   59.95    6.24
  -4   2  12    0.47    1.14
   4  -2 -12    3.26    1.30
   4  -2 -12    0.80    1.11
   4   2 -12   -0.00    0.81
   4   2 -12    2.45    1.58
  -4  -2  12    1.11    0.96
  -4  -2  12    0.98    0.49
  -4  -2  12    0.92    0.47
  -4   2  13   13.72    2.99
   4  -2 -13   15.43    2.70
   4  -2 -13   20.63    3.36
   4   2 -13   11.81    2.81
   4   2 -13   14.00    3.28
  -4  -2  13   15.81    2.91
  -4   2  14  650.13   62.57
   4  -2 -14  698.20   62.12
   4  -2 -14  649.68   62.59
   4   2 -14  612.08   62.64
   4   2 -14  667.14   63.52
  -4  -2  14  736.31   62.74
  -4   2  15   44.35    5.81
   4  -2 -15   51.72    5.57
   4  -2 -15   44.27    5.98
   4   2 -15   46.07    6.17
   4   2 -15   48.54    6.75
  -4  -2  15   52.66    6.15
  -4   2  16   18.57    2.60
   4  -2 -16   17.04    2.21
   4  -2 -16   11.08    2.50
   4   2 -16   13.63    2.76
   4   2 -16   13.20    3.09
  -4  -2  16   19.04    2.95
   4  -2 -17    0.46    0.33
   4  -2 -17    1.77    1.06
   4   2 -17    0.55    0.79
   4   2 -17    3.40    1.55
  -4  -2  17    1.62    0.90
   4  -2 -18  105.17   10.64
   4   2 -18   83.58   10.42
   4   2 -18   98.23   11.49
  -4  -2  18  109.51   10.57
   4  -2 -19   85.46    9.76
   4   2 -19   91.95    9.98
   4   2 -19   83.31   10.61
  -4  -2  19  101.12    9.77
   4  -2 -20   32.70    4.42
   4   2 -20   28.79    4.37
   4   2 -20   34.70    5.31
  -4  -2  20   35.09    4.19
   4  -2 -21    1.10    0.96
   4   2 -21    2.91    1.28
   4   2 -21    2.34    1.30
   4  -2 -22    9.17    2.05
   4   2 -22    7.90    2.41
   4  -2 -23    0.00    0.94
   4   2 -23    0.48    1.04
   4  -2 -24  100.77   10.82
   4   2 -24   90.46   11.47
   4   2 -25   17.68    3.87
   4   2 -26   45.36    6.91
   4  -2 -27    2.21    1.37
   4  -2 -28   25.83    4.48
   4  -2 -29   15.82    3.48
   4  -2 -30   49.14    7.16
   4  -2 -31   -0.00    1.08
   4  -2 -32   -0.00    1.15
   4  -2 -33    3.55    2.06
   4  -2 -34    4.66    2.14
   4  -2 -35    0.77    1.40
   4  -2 -36    7.32    2.76
   4  -2 -37    0.01    1.20
   4  -2 -38    4.00    2.19
   4  -2 -39    1.89    1.49
   4  -2 -40   12.37    3.72
   4  -2 -41   -0.00    1.31
  -4   3   1   38.06    7.44
  -4   3   1   34.59    6.40
   4  -3  -1   33.09    6.43
   4  -3  -1   33.40    6.56
   4   3  -1   26.68    5.80
   4   3  -1   38.81    7.52
  -4  -3   1   38.56    6.36
  -4  -3   1   44.06    7.93
  -4   3   2  281.11   32.04
  -4   3   2  338.88   31.73
   4  -3  -2  327.03   31.80
   4  -3  -2  266.52   31.17
   4   3  -2  272.59   30.77
   4   3  -2  314.82   32.91
  -4  -3   2  296.42   30.80
  -4  -3   2  312.15   32.55
  -4   3   3   19.64    4.77
  -4   3   3    4.99    2.34
   4  -3  -3    5.85    2.61
   4  -3  -3   12.58    3.81
   4   3  -3   10.86    3.22
   4   3  -3    7.34    3.38
  -4  -3   3    8.16    2.80
  -4  -3   3   16.70    4.37
  -4   3   4   17.34    4.51
  -4   3   4   10.89    3.11
   4  -3  -4    8.77    3.11
   4  -3  -4   13.97    3.72
   4   3  -4    9.06    3.19
   4   3  -4   14.91    4.32
  -4  -3   4    8.63    2.94
  -4  -3   4   18.33    4.37
  -4   3   5   29.68    6.05
  -4   3   5   38.36    6.00
   4  -3  -5   23.83    5.14
   4  -3  -5   20.99    5.09
   4   3  -5   38.49    6.06
   4   3  -5   31.27    6.33
  -4  -3   5   28.38    5.21
  -4   3   6   63.24    9.00
  -4   3   6   54.65    7.93
   4  -3  -6   64.66    8.42
   4  -3  -6   60.64    8.55
   4   3  -6   51.03    7.93
  -4  -3   6   45.46    7.47
  -4   3   7  428.34   41.94
  -4   3   7  432.03   40.97
   4  -3  -7  440.15   41.19
   4  -3  -7  440.62   41.71
   4   3  -7  395.17   41.09
  -4  -3   7  345.50   40.32
  -4  -3   7  464.67   42.17
  -4   3   8   90.45   11.10
  -4   3   8   79.69    9.90
   4  -3  -8   74.28    9.93
   4  -3  -8   74.21   10.31
   4   3  -8   69.91   10.09
  -4  -3   8   79.30   10.07
  -4  -3   8   97.47   11.17
  -4   3   9    1.49    1.56
  -4   3   9    0.74    1.21
   4  -3  -9    0.36    1.29
   4  -3  -9    1.58    1.65
   4   3  -9    0.79    1.38
   4   3  -9    0.06    1.31
  -4  -3   9   -0.00    1.26
  -4  -3   9    0.36    1.47
  -4   3  10  170.74   18.56
  -4   3  10  198.71   17.65
   4  -3 -10  165.13   17.86
   4  -3 -10  147.12   18.02
   4   3 -10  134.19   17.78
   4   3 -10  155.99   18.87
  -4  -3  10  188.08   18.33
  -4  -3  10  165.78   18.11
  -4   3  11  316.68   31.98
  -4   3  11  327.50   30.51
   4  -3 -11  321.17   31.45
   4  -3 -11  329.86   32.14
   4   3 -11  331.57   32.19
   4   3 -11  305.43   32.68
  -4  -3  11  318.23   31.61
  -4  -3  11  281.33   31.16
  -4   3  12  267.50   26.95
  -4   3  12  264.79   24.90
   4  -3 -12  240.68   26.16
   4  -3 -12  273.24   27.12
   4   3 -12  281.65   27.25
   4   3 -12  264.42   27.83
  -4  -3  12  241.97   26.39
  -4  -3  12  271.34   26.25
  -4   3  13   92.40   10.88
   4  -3 -13   73.44   10.03
   4  -3 -13  108.88   11.49
   4   3 -13   88.61   11.00
   4   3 -13   92.85   11.77
  -4  -3  13   90.91   10.70
  -4  -3  13   86.07    9.82
  -4  -3  13   89.73    9.65
  -4   3  14    1.71    1.33
   4  -3 -14    2.95    1.48
   4  -3 -14    1.16    1.18
   4   3 -14    4.87    2.02
   4   3 -14    5.26    2.27
  -4  -3  14    0.74    0.97
  -4  -3  14    4.31    1.24
  -4  -3  14    2.76    1.01
  -4   3  15   33.23    5.21
   4  -3 -15   33.57    4.93
   4  -3 -15   39.35    5.78
   4   3 -15   33.63    5.57
   4   3 -15   27.66    5.66
  -4  -3  15   32.17    5.22
  -4  -3  15   36.31    3.68
  -4  -3  15   34.62    3.66
  -4   3  16  220.29   22.91
   4  -3 -16  227.44   22.59
   4  -3 -16  225.97   23.42
   4   3 -16  222.31   23.52
   4   3 -16  232.40   24.51
  -4  -3  16  238.31   23.34
  -4   3  17   20.01    3.32
   4  -3 -17   11.02    2.42
   4  -3 -17   17.90    3.49
   4   3 -17   13.80    3.20
   4   3 -17   16.17    3.92
  -4  -3  17   12.30    2.95
  -4   3  18   43.89    6.05
   4  -3 -18   47.19    5.80
   4  -3 -18   66.92    7.47
   4   3 -18   50.26    6.89
   4   3 -18   38.46    7.00
  -4  -3  18   48.57    6.62
  -4   3  19    5.07    1.62
   4  -3 -19    4.22    1.23
   4  -3 -19    3.30    1.65
   4   3 -19    4.10    1.82
   4   3 -19    4.99    2.08
  -4  -3  19    2.26    1.35
  -4   3  20   11.98    2.27
   4  -3 -20    8.64    1.79
   4  -3 -20   10.87    2.72
   4   3 -20   10.02    2.72
   4   3 -20   12.53    3.47
  -4  -3  20   14.30    2.92
   4  -3 -21   37.26    6.11
   4   3 -21   48.51    6.67
   4   3 -21   53.72    7.75
   4  -3 -22   51.51    7.14
   4   3 -22   48.77    7.21
   4   3 -22   55.25    8.18
   4   3 -23   34.95    6.37
   4   3 -24    0.00    1.66
   4  -3 -26   52.35    7.45
   4  -3 -27   11.25    3.05
   4  -3 -28   61.82    8.57
   4  -3 -29    3.68    2.05
   4  -3 -30    3.42    2.02
   4  -3 -31    7.48    2.63
   4  -3 -32   24.37    4.97
   4  -3 -33    1.40    1.82
   4  -3 -34   -0.00    1.35
   4  -3 -35   -0.00    1.13
   4  -3 -36    2.94    2.08
   4  -3 -37   -0.00    1.52
   4  -3 -38    0.67    1.37
   4  -3 -39    0.00    1.37
   4  -3 -40    0.00    1.37
   4  -3 -41    0.00    1.47
  -4   4   1   69.37   10.24
  -4   4   1   58.75    9.00
   4  -4  -1   53.40    8.63
   4  -4  -1   51.43    8.90
   4   4  -1   43.81    8.15
   4   4  -1   44.22    9.02
  -4  -4   1   58.23    8.56
  -4  -4   1   41.57    8.80
  -4   4   2  131.31   17.17
  -4   4   2  117.39   16.05
   4  -4  -2  139.12   16.56
   4  -4  -2  140.98   17.21
   4   4  -2  129.17   16.37
   4   4  -2  130.29   17.59
  -4  -4   2  166.12   16.87
  -4  -4   2  118.17   17.05
  -4   4   3   86.86   11.30
  -4   4   3   51.06    9.00
   4  -4  -3   59.59    9.30
   4  -4  -3   67.66   10.19
   4   4  -3   78.68   10.35
   4   4  -3   53.81   10.05
  -4  -4   3   58.85    9.02
  -4  -4   3   63.57   10.42
  -4   4   4  211.51   28.49
  -4   4   4  284.73   29.12
   4  -4  -4  287.97   28.94
   4  -4  -4  248.86   29.01
   4   4  -4  271.85   29.03
   4   4  -4  327.81   31.30
  -4  -4   4  290.55   28.76
  -4  -4   4  263.18   29.75
  -4   4   5    7.96    3.26
  -4   4   5    5.82    2.41
   4  -4  -5    4.73    2.69
   4  -4  -5    8.10    3.20
   4   4  -5   10.47    3.39
   4   4  -5    2.61    2.74
  -4  -4   5    7.05    2.73
  -4  -4   5    7.01    3.21
  -4   4   6   65.95   10.57
  -4   4   6   79.28   10.70
   4  -4  -6   72.10   10.34
   4  -4  -6   72.51   10.88
   4   4  -6   73.62   10.70
   4   4  -6   96.30   12.66
  -4  -4   6   88.43   10.82
  -4   4   7   12.39    3.91
  -4   4   7    1.88    2.09
   4  -4  -7    3.13    2.09
   4  -4  -7    9.53    3.09
   4   4  -7    5.31    2.62
   4   4  -7    4.71    2.75
  -4  -4   7    4.84    2.47
  -4   4   8   82.92   11.55
  -4   4   8   96.11   11.43
   4  -4  -8   88.40   11.24
   4  -4  -8   88.00   11.80
   4   4  -8   76.24   11.21
  -4  -4   8   82.72   11.04
  -4  -4   8   83.79   11.82
  -4   4   9  263.49   28.94
  -4   4   9  253.40   28.02
   4  -4  -9  314.01   29.06
   4  -4  -9  300.25   29.67
   4   4  -9  242.56   28.67
  -4  -4   9  273.70   28.56
  -4  -4   9  290.34   29.57
  -4   4  10  195.88   23.09
  -4   4  10  200.39   22.28
   4  -4 -10  228.45   23.11
   4  -4 -10  226.59   23.82
   4   4 -10  213.48   23.49
  -4  -4  10  225.72   23.17
  -4  -4  10  209.74   23.46
  -4   4  11   36.32    5.94
  -4   4  11   23.75    4.43
   4  -4 -11   25.42    4.96
   4  -4 -11   18.05    4.67
   4   4 -11   29.29    5.68
   4   4 -11   28.28    6.11
  -4  -4  11   24.80    4.95
  -4  -4  11   27.88    5.38
  -4   4  12   41.79    6.77
  -4   4  12   44.03    5.93
   4  -4 -12   40.80    6.40
   4  -4 -12   32.17    6.39
   4   4 -12   34.84    6.55
   4   4 -12   47.59    7.94
  -4  -4  12   40.74    6.52
  -4  -4  12   38.04    6.51
  -4   4  13   98.08   11.62
  -4   4  13   93.00   10.13
   4  -4 -13   87.74   10.96
   4  -4 -13   80.93   11.38
   4   4 -13   87.21   11.63
   4   4 -13   86.55   12.28
  -4  -4  13   76.24   10.87
  -4  -4  13   91.07   11.11
  -4   4  14  271.16   27.22
  -4   4  14  259.28   25.25
   4  -4 -14  263.44   26.80
   4  -4 -14  268.53   27.72
   4   4 -14  277.08   27.85
   4   4 -14  260.08   28.49
  -4  -4  14  267.83   27.21
  -4  -4  14  230.44   26.24
  -4   4  15   83.09   10.45
  -4   4  15   80.47    7.98
   4  -4 -15   91.97   10.46
   4  -4 -15   90.07   11.17
   4   4 -15   76.83   10.78
   4   4 -15   68.19   11.04
  -4  -4  15   83.92   10.60
  -4  -4  15   75.25    9.62
  -4   4  16   26.76    4.71
   4  -4 -16   18.78    3.83
   4  -4 -16   18.53    4.34
   4   4 -16   24.36    4.98
   4   4 -16   18.48    4.96
  -4  -4  16   17.90    4.12
  -4  -4  16   20.52    3.58
  -4   4  17    4.16    1.81
   4  -4 -17    4.02    1.78
   4  -4 -17    4.28    2.36
   4   4 -17    4.12    2.11
   4   4 -17    2.71    2.03
  -4  -4  17    2.71    1.79
  -4  -4  17    4.14    1.38
  -4   4  18   81.54   10.51
   4  -4 -18   79.41   10.13
   4  -4 -18  103.61   11.84
   4   4 -18   97.83   11.74
   4   4 -18   75.04   11.75
  -4  -4  18   80.24   10.79
  -4  -4  18   87.88    8.91
  -4  -4  18   87.86    8.92
  -4   4  19   55.88    7.95
   4  -4 -19   63.34    7.88
   4  -4 -19   55.14    8.57
   4   4 -19   63.14    8.91
   4   4 -19   59.72    9.64
  -4  -4  19   70.33    8.90
  -4   4  20   43.73    6.54
   4  -4 -20   45.62    6.26
   4  -4 -20   50.41    7.51
   4   4 -20   49.78    7.48
   4   4 -20   37.20    7.57
  -4  -4  20   54.44    7.46
   4   4 -21   20.52    4.52
   4   4 -21   16.44    4.58
   4   4 -22    2.60    1.84
   4   4 -22    5.46    2.82
   4  -4 -24   71.89    9.93
   4  -4 -25   41.15    6.84
   4  -4 -26   36.49    6.46
   4  -4 -27   -0.00    0.98
   4  -4 -28   31.14    5.88
   4  -4 -29    7.55    2.81
   4  -4 -30   19.14    4.45
   4  -4 -31    1.52    1.69
   4  -4 -32   -0.00    1.60
   4  -4 -33    4.32    2.36
   4  -4 -34    5.23    2.54
   4  -4 -35    2.97    2.26
   4  -4 -36   -0.00    1.66
   4  -4 -37    0.00    1.49
   4  -4 -38   -0.00    1.31
   4  -4 -39    2.81    2.37
   4  -4 -40    6.40    2.93
   4  -4 -41    0.35    1.55
   4  -4 -42    0.49    1.51
  -4   5   1   92.73   13.02
  -4   5   1   78.25   11.89
   4  -5  -1   77.23   11.50
   4  -5  -1   87.38   12.60
   4   5  -1   75.16   11.63
   4   5  -1   84.46   12.93
  -4  -5   1   71.13   10.91
  -4  -5   1   68.47   12.10
  -4   5   2  303.13   31.81
  -4   5   2  332.92   31.76
   4  -5  -2  283.90   30.51
   4  -5  -2  285.38   31.41
   4   5  -2  303.62   31.20
   4   5  -2  281.68   32.16
  -4  -5   2  267.78   29.90
  -4  -5   2  212.09   30.56
  -4   5   3  141.33   19.79
  -4   5   3  141.16   19.40
   4  -5  -3  178.50   20.06
   4  -5  -3  162.05   20.49
   4   5  -3  174.38   20.30
   4   5  -3  163.53   21.24
  -4  -5   3  181.40   19.84
  -4  -5   3  204.34   22.27
  -4   5   4   18.67    5.36
  -4   5   4   27.35    5.96
   4  -5  -4   29.40    5.97
   4  -5  -4   19.97    5.28
   4   5  -4   20.38    5.20
   4   5  -4   21.12    5.92
  -4  -5   4   15.88    4.56
  -4  -5   4   23.10    5.98
  -4   5   5   43.90    8.16
  -4   5   5   47.36    8.10
   4  -5  -5   52.55    8.08
   4  -5  -5   40.50    8.01
   4   5  -5   46.47    8.11
   4   5  -5   55.29    9.45
  -4  -5   5   32.66    6.79
  -4  -5   5   36.20    7.95
  -4   5   6   68.21   10.91
  -4   5   6   75.63   10.88
   4  -5  -6   79.65   10.89
   4  -5  -6   85.87   11.98
   4   5  -6   62.39   10.58
   4   5  -6   74.17   11.91
  -4  -5   6   69.42   10.34
  -4  -5   6   74.24   11.57
  -4   5   7  217.48   23.28
  -4   5   7  232.56   23.05
   4  -5  -7  186.10   21.98
   4  -5  -7  219.71   23.64
   4   5  -7  210.29   23.12
   4   5  -7  201.27   23.99
  -4  -5   7  198.48   22.18
  -4  -5   7  134.99   21.83
  -4   5   8   31.73    6.69
  -4   5   8   40.89    6.90
   4  -5  -8   35.00    6.58
   4  -5  -8   55.92    8.49
   4   5  -8   31.32    6.66
   4   5  -8   39.49    7.89
  -4  -5   8   29.76    6.21
  -4   5   9   25.72    5.46
  -4   5   9   23.45    4.95
   4  -5  -9   19.45    4.67
   4  -5  -9   19.54    5.24
   4   5  -9   26.80    5.69
   4   5  -9   17.29    5.71
  -4  -5   9   15.30    4.28
  -4   5  10   23.21    5.31
  -4   5  10   13.84    3.95
   4  -5 -10   18.10    4.53
   4  -5 -10   24.84    5.54
   4   5 -10   31.74    6.06
  -4  -5  10   16.34    4.29
  -4  -5  10   27.99    5.88
  -4   5  11  245.50   26.26
  -4   5  11  248.91   25.43
   4  -5 -11  240.51   25.74
   4  -5 -11  233.10   26.54
   4   5 -11  230.08   26.33
  -4  -5  11  214.74   25.43
  -4  -5  11  254.12   26.86
  -4   5  12  274.65   27.49
  -4   5  12  249.68   26.15
   4  -5 -12  256.12   26.79
   4  -5 -12  236.70   27.41
   4   5 -12  238.85   27.36
  -4  -5  12  244.60   26.81
  -4  -5  12  247.10   27.39
  -4   5  13   54.06    7.99
   4  -5 -13   34.36    6.65
   4  -5 -13   31.82    7.10
   4   5 -13   44.98    7.76
   4   5 -13   39.45    8.17
  -4  -5  13   54.41    7.93
  -4  -5  13   51.53    7.90
  -4   5  14   14.43    3.95
   4  -5 -14   14.39    3.79
   4  -5 -14   12.35    3.99
   4   5 -14    7.76    3.23
   4   5 -14    7.92    3.60
  -4  -5  14   16.64    4.06
  -4  -5  14   15.60    3.93
  -4   5  15   66.11   10.55
   4  -5 -15   84.35   10.95
   4  -5 -15   87.24   11.97
   4   5 -15   83.88   11.74
   4   5 -15   91.57   12.95
  -4  -5  15   83.11   11.24
  -4  -5  15   84.95   11.09
  -4   5  16  105.57   13.61
   4  -5 -16  104.07   13.22
   4  -5 -16  103.45   14.09
   4   5 -16  114.96   14.52
   4   5 -16  139.63   16.47
  -4  -5  16  105.41   13.67
  -4  -5  16  106.22   13.23
  -4   5  17   86.20   11.00
   4  -5 -17   83.25   10.60
   4  -5 -17  101.43   12.30
   4   5 -17   90.44   11.78
   4   5 -17   59.98   11.37
  -4  -5  17   71.61   10.66
  -4  -5  17   72.53   10.03
  -4   5  18   96.92   13.24
   4  -5 -18  129.57   13.75
   4   5 -18  114.24   14.45
   4   5 -18   92.20   14.67
  -4  -5  18  108.18   13.83
  -4  -5  18  113.22   12.90
  -4   5  19    0.00    1.47
   4  -5 -19    0.34    0.94
   4   5 -19   -0.00    1.05
   4   5 -19    0.87    1.91
  -4  -5  19    1.14    1.50
  -4  -5  19    1.31    1.05
  -4   5  20    2.61    1.78
   4   5 -20    1.16    1.78
   4   5 -20    2.37    1.81
  -4  -5  20    1.76    1.55
  -4  -5  20    0.92    0.97
   4  -5 -21   22.83    5.15
   4   5 -21   29.93    5.81
  -4  -5  21   19.95    3.21
   4  -5 -22   86.19   11.92
   4   5 -22   82.34   11.84
  -4  -5  22   84.93    8.39
   4  -5 -23    5.27    2.51
   4  -5 -24    2.72    2.02
   4  -5 -25    0.61    1.25
   4  -5 -26   11.83    3.73
   4  -5 -27   30.92    6.31
   4  -5 -28    9.12    3.34
   4  -5 -29    4.46    2.41
   4  -5 -30   -0.00    1.53
   4  -5 -31   16.44    4.56
   4  -5 -32   12.36    3.91
   4  -5 -33    9.15    3.58
   4  -5 -34    0.00    1.87
   4  -5 -35   -0.00    1.48
   4  -5 -36   -0.00    1.48
   4  -5 -37    1.02    1.97
   4  -5 -38    0.46    1.77
   4  -5 -39    0.68    1.70
   4  -5 -40    0.91    2.38
   4  -5 -41    0.66    1.83
  -4   6   1   30.95    7.83
  -4   6   1   46.64    8.73
   4  -6  -1   56.97    9.02
   4  -6  -1   46.24    9.13
   4   6  -1   48.60    8.75
   4   6  -1   31.93    8.22
  -4  -6   1   43.87    7.92
  -4  -6   1   38.16    8.64
  -4   6   2   42.28    9.60
  -4   6   2   49.39    9.66
   4  -6  -2   72.72   10.56
   4  -6  -2   62.41   10.75
   4   6  -2   57.87   10.26
   4   6  -2   77.64   12.40
  -4  -6   2   66.08   10.06
  -4  -6   2   68.32   11.81
  -4   6   3   75.73   11.92
  -4   6   3   72.96   11.51
   4  -6  -3   62.24   10.68
   4  -6  -3   82.58   12.46
   4   6  -3   78.34   11.87
   4   6  -3   69.08   12.34
  -4  -6   3   69.36   10.88
  -4  -6   3   73.15   12.41
  -4   6   4  132.65   17.66
  -4   6   4  147.16   17.88
   4  -6  -4  130.80   16.90
   4  -6  -4  116.46   17.33
   4   6  -4  118.67   16.99
   4   6  -4  145.46   19.06
  -4  -6   4  131.12   16.69
  -4  -6   4  145.72   18.97
  -4   6   5   66.91   11.83
  -4   6   5   85.71   12.45
   4  -6  -5   88.09   12.28
   4  -6  -5   83.34   13.00
   4   6  -5   75.43   12.22
   4   6  -5   89.17   13.86
  -4  -6   5   93.87   12.37
  -4  -6   5   78.32   13.20
  -4   6   6   24.11    6.31
  -4   6   6   38.88    7.29
   4  -6  -6   42.17    7.53
   4  -6  -6   37.01    7.80
   4   6  -6   30.63    6.98
   4   6  -6   30.87    7.71
  -4  -6   6   42.13    7.40
  -4  -6   6   37.65    8.15
  -4   6   7   -0.00    1.74
   4  -6  -7    0.28    2.05
   4  -6  -7   -0.78    2.45
   4   6  -7    0.23    1.29
   4   6  -7    2.76    2.23
  -4  -6   7    0.72    1.54
  -4  -6   7    1.44    2.07
  -4   6   8  239.34   28.81
   4  -6  -8  248.27   28.45
   4  -6  -8  243.87   29.45
   4   6  -8  290.48   30.07
   4   6  -8  253.32   30.43
  -4  -6   8  301.32   29.39
  -4  -6   8  258.13   30.15
  -4   6   9  255.79   30.93
   4  -6  -9  300.30   31.13
   4  -6  -9  269.45   31.79
   4   6  -9  276.56   31.60
   4   6  -9  285.20   32.96
  -4  -6   9  333.12   31.72
  -4   6  10    3.62    2.44
   4  -6 -10    1.39    1.90
   4  -6 -10    3.65    2.84
   4   6 -10    2.60    2.27
   4   6 -10    2.21    2.74
  -4  -6  10    4.76    2.73
  -4   6  11   -0.00    2.02
   4  -6 -11    1.22    1.91
   4  -6 -11    2.92    2.50
   4   6 -11    2.40    2.34
   4   6 -11   -0.00    2.58
  -4  -6  11   -0.00    1.01
  -4  -6  11   -0.00    1.16
  -4   6  12    2.22    2.16
   4  -6 -12    4.93    2.64
   4  -6 -12    5.92    2.91
   4   6 -12    2.67    2.23
   4   6 -12    1.08    1.97
  -4  -6  12    6.10    2.83
  -4  -6  12    2.42    2.37
  -4   6  13   91.03   13.71
   4  -6 -13  105.31   13.83
   4  -6 -13   94.15   14.25
   4   6 -13  114.12   14.98
  -4  -6  13  102.73   13.86
  -4  -6  13  130.72   15.54
  -4   6  14   88.62   12.36
   4  -6 -14   94.53   12.30
   4  -6 -14  109.45   13.95
   4   6 -14   61.27   11.62
  -4  -6  14   99.23   12.70
  -4  -6  14   79.94   12.28
  -4   6  15   85.15   11.56
   4  -6 -15   71.47   10.62
   4   6 -15   70.78   11.45
  -4  -6  15   77.12   11.17
  -4  -6  15   70.94   11.07
  -4   6  16   29.11    6.18
   4  -6 -16   27.21    5.70
   4   6 -16   31.11    6.58
   4   6 -16   22.74    6.44
  -4  -6  16   31.96    6.45
  -4  -6  16   27.10    5.86
  -4   6  17    3.92    2.62
   4  -6 -17    3.17    2.16
   4   6 -17   -0.00    1.51
   4   6 -17    0.51    2.02
  -4  -6  17    0.00    1.16
  -4  -6  17    0.66    1.51
  -4   6  18   42.76    7.96
   4  -6 -18   46.87    7.88
   4   6 -18   48.65    8.75
  -4  -6  18   60.94    9.12
  -4   6  19   52.61    8.71
   4  -6 -19   50.04    8.19
   4  -6 -19   51.58    9.18
   4   6 -19   54.32    9.40
  -4  -6  19   61.90    9.34
  -4   6  20   18.76    4.88
   4  -6 -20   21.10    5.37
   4   6 -20   24.47    5.71
   4  -6 -21   26.03    5.98
   4   6 -21   20.25    5.49
   4  -6 -22    1.04    1.84
   4   6 -22   -0.00    1.71
   4  -6 -23   12.04    4.01
   4  -6 -24    2.74    2.41
   4  -6 -25   24.68    5.83
   4  -6 -26   16.93    4.90
   4  -6 -27   -0.00    1.38
   4  -6 -28    9.52    3.89
   4  -6 -29   18.04    4.99
   4  -6 -30    0.89    1.81
   4  -6 -31    4.04    2.67
   4  -6 -32   -0.00    1.62
   4  -6 -33    3.86    2.31
   4  -6 -34    2.01    1.91
   4  -6 -35    7.40    3.38
   4  -6 -36    2.91    2.54
   4  -6 -37    0.02    1.99
   4  -6 -38    0.44    1.66
   4  -6 -39    0.44    1.46
   4  -6 -40    0.10    1.16
  -4   7   1  192.53   26.78
  -4   7   1  242.94   27.78
   4  -7  -1  233.05   26.75
   4  -7  -1  225.81   28.06
   4   7  -1  233.62   27.49
   4   7  -1  321.66   31.26
  -4  -7   1  191.51   27.59
  -4   7   2   36.12    8.01
  -4   7   2   36.69    8.06
   4  -7  -2   42.08    8.03
   4  -7  -2   26.05    7.40
   4   7  -2   40.03    8.53
   4   7  -2   32.49    8.41
  -4  -7   2   38.23    7.49
  -4  -7   2   22.45    7.35
  -4   7   3   73.00   12.24
   4  -7  -3   73.70   11.57
   4  -7  -3   76.93   12.83
   4   7  -3   65.87   11.80
   4   7  -3   94.69   14.18
  -4  -7   3   60.47   10.73
  -4  -7   3   72.32   12.91
  -4   7   4    6.99    3.80
   4  -7  -4   15.38    4.64
   4  -7  -4    8.81    3.81
   4   7  -4    5.12    3.54
   4   7  -4   14.79    5.30
  -4  -7   4   11.21    4.00
  -4  -7   4   16.42    5.51
  -4   7   5  163.84   19.06
   4  -7  -5  156.74   18.09
   4  -7  -5   94.38   17.01
   4   7  -5  143.40   18.36
   4   7  -5  135.55   19.16
  -4  -7   5  120.28   16.68
  -4  -7   5  117.52   18.37
  -4   7   6  159.49   20.79
   4  -7  -6  174.61   20.57
   4  -7  -6  154.50   21.20
   4   7  -6  146.14   20.48
   4   7  -6  203.74   23.72
  -4  -7   6  157.33   20.01
  -4  -7   6  162.80   22.08
  -4   7   7  401.33   38.74
   4  -7  -7  392.60   37.74
   4  -7  -7  295.46   37.48
   4   7  -7  315.14   37.40
   4   7  -7  332.02   39.01
  -4  -7   7  416.36   38.02
  -4  -7   7  273.10   37.51
  -4   7   8   -0.00    1.59
   4  -7  -8    0.95    1.86
   4  -7  -8   -0.00    1.93
   4   7  -8    2.46    2.45
   4   7  -8   -0.00    1.96
  -4  -7   8    0.78    1.74
  -4  -7   8   -0.00    1.77
  -4   7   9   11.90    4.48
   4  -7  -9   12.01    4.06
   4  -7  -9    9.43    4.11
   4   7  -9    9.08    4.08
   4   7  -9    9.34    4.53
  -4  -7   9   12.67    4.20
  -4  -7   9    5.90    3.61
  -4   7  10    2.39    2.55
   4  -7 -10    7.74    3.46
   4  -7 -10    0.90    2.74
   4   7 -10    4.66    2.93
   4   7 -10    7.35    3.86
  -4  -7  10    1.90    2.26
  -4  -7  10    6.15    3.34
  -4   7  11  124.00   16.50
   4  -7 -11  135.12   16.39
   4  -7 -11  116.36   16.87
   4   7 -11  109.28   16.35
   4   7 -11  111.64   17.44
  -4  -7  11  119.69   15.91
  -4   7  12   21.67    5.56
   4  -7 -12   14.76    4.68
   4   7 -12    8.82    4.13
   4   7 -12   13.99    5.21
  -4  -7  12   17.31    4.74
  -4   7  13   29.60    7.07
   4  -7 -13   46.80    8.08
   4   7 -13   26.82    7.05
   4   7 -13   34.72    8.52
  -4  -7  13   54.50    8.66
  -4  -7  13   34.75    8.01
  -4   7  14    2.03    2.37
   4  -7 -14    3.74    2.60
   4   7 -14    4.17    2.89
   4   7 -14    1.31    2.30
  -4  -7  14    1.17    1.90
  -4  -7  14    3.28    2.47
  -4   7  15   48.51    8.92
   4  -7 -15   38.14    7.77
   4   7 -15   52.46    9.50
   4   7 -15   45.00    9.88
  -4  -7  15   59.76    9.40
  -4   7  16    4.41    2.80
   4  -7 -16   -0.00    1.45
   4  -7 -16    1.32    2.18
   4   7 -16    0.79    2.00
  -4  -7  16    0.90    1.39
  -4   7  17   16.06    4.90
   4  -7 -17   18.38    4.83
   4  -7 -17   20.05    5.80
   4   7 -17   12.77    4.83
  -4  -7  17   27.88    6.03
  -4   7  18    4.19    2.66
   4  -7 -18   -0.00    1.09
   4  -7 -18    0.84    1.52
   4   7 -18    1.73    2.62
  -4  -7  18    5.71    3.19
  -4   7  19   -0.00    1.65
   4  -7 -19   -0.00    2.23
   4   7 -19   -0.00    2.03
  -4  -7  19   -0.00    1.55
  -4   7  20   -0.00    1.67
   4  -7 -20   -0.00    2.44
   4   7 -20    2.56    2.74
   4  -7 -21   68.54   11.24
   4   7 -21   55.07   10.27
   4  -7 -22    9.56    4.07
   4   7 -22   22.92    5.94
   4  -7 -23   39.96    8.29
   4  -7 -24    0.33    1.76
   4  -7 -25    4.87    2.92
   4  -7 -26    8.33    3.46
   4  -7 -27   18.27    5.40
   4  -7 -28    4.59    2.94
   4  -7 -29    6.14    3.21
   4  -7 -30   -0.58    2.01
   4  -7 -31    4.14    2.73
   4  -7 -32    4.60    3.00
   4  -7 -33   14.64    4.82
   4  -7 -34    5.27    2.94
   4  -7 -35   -0.00    2.06
   4  -7 -36    1.86    2.05
   4  -7 -37    3.50    2.92
   4  -7 -38    1.02    2.03
  -4   8   1   17.08    5.43
   4  -8  -1   13.24    5.19
   4   8  -1   13.41    5.24
   4   8  -1   16.06    5.93
  -4  -8   1    9.31    4.63
  -4   8   2   22.72    6.86
   4  -8  -2   22.49    6.93
   4   8  -2   31.38    7.69
   4   8  -2   27.61    7.79
  -4  -8   2   15.95    6.54
  -4   8   3  119.97   17.34
   4  -8  -3  123.90   17.96
   4   8  -3  115.69   17.06
   4   8  -3   93.97   16.95
  -4  -8   3  129.50   18.91
  -4   8   4   14.88    5.22
   4  -8  -4   24.62    6.85
   4   8  -4   20.17    6.05
   4   8  -4    1.52    3.19
  -4  -8   4   13.92    5.69
  -4   8   5   64.24   10.88
   4  -8  -5   21.43    7.48
   4   8  -5   58.96   10.61
   4   8  -5   55.35   11.07
  -4  -8   5   61.30   11.57
  -4   8   6   22.13    6.41
   4  -8  -6   25.69    7.04
   4   8  -6   27.87    7.18
   4   8  -6   28.61    7.99
  -4  -8   6   17.95    6.55
  -4   8   7    2.21    2.86
   4  -8  -7    1.01    2.68
   4   8  -7    0.00    2.80
   4   8  -7   -0.00    1.71
  -4  -8   7    3.06    3.25
  -4   8   8   23.19    6.72
   4  -8  -8   25.79    7.18
   4   8  -8   26.67    7.04
   4   8  -8   34.08    8.26
  -4  -8   8   17.12    6.27
  -4   8   9  373.91   35.99
   4   8  -9  293.02   34.68
   4   8  -9  313.85   36.68
  -4  -8   9  247.89   34.65
  -4   8  10    2.60    2.64
   4  -8 -10    4.28    3.03
   4   8 -10    2.77    2.51
   4   8 -10    2.31    3.20
  -4  -8  10   -0.00    2.60
  -4   8  11   23.36    6.28
   4  -8 -11   16.60    5.12
   4   8 -11   15.60    5.55
   4   8 -11   35.29    8.91
  -4  -8  11   16.89    5.93
  -4   8  12    0.72    2.59
   4  -8 -12    0.87    1.94
   4   8 -12    1.48    2.48
   4   8 -12   -0.00    1.28
  -4   8  13   92.63   13.98
   4  -8 -13   84.75   12.98
   4  -8 -13   76.63   13.86
   4   8 -13  102.99   14.92
  -4   8  14   14.99    4.84
   4  -8 -14   17.77    5.01
   4  -8 -14    3.24    2.79
   4   8 -14    5.76    3.42
  -4   8  15   32.76    7.35
   4  -8 -15   43.09    7.86
   4  -8 -15   21.90    6.61
   4   8 -15   22.66    6.63
  -4   8  16    0.88    1.91
   4  -8 -16    3.41    2.64
   4  -8 -16   -0.00    1.86
   4   8 -16    0.98    1.83
  -4   8  17    0.00    2.41
   4  -8 -17    0.91    1.86
   4  -8 -17    1.23    2.13
   4   8 -17    0.60    2.47
  -4   8  18    2.79    2.52
   4  -8 -18    4.30    3.50
   4   8 -18    5.38    3.38
  -4   8  19   44.18    9.47
   4  -8 -19   73.21   11.99
   4   8 -19   72.75   12.01
  -4   8  20   -0.00    2.22
   4  -8 -20    0.00    1.82
   4   8 -20   -0.00    2.26
   4  -8 -21   28.10    7.65
   4   8 -21   40.99    8.65
   4  -8 -22    2.19    2.62
   4   8 -22    2.03    2.77
   4  -8 -23   17.16    5.53
   4  -8 -24    3.78    3.23
   4  -8 -25   23.70    6.71
   4  -8 -26    2.04    2.54
   4  -8 -27    0.95    1.61
   4  -8 -28    0.66    2.00
   4  -8 -29   23.51    6.46
   4  -8 -30    0.48    1.89
   4  -8 -31    8.15    3.95
   4  -8 -32   -0.00    1.81
   4  -8 -33    0.92    2.34
   4  -8 -34   -0.00    1.70
   4  -8 -35    2.12    2.67
   4  -8 -36    1.75    2.18
   4  -8 -37   -0.00    2.01
   4  -9  -1  136.70   21.13
   4   9  -1  165.37   22.77
  -4  -9   1  141.95   22.21
  -4   9   2    2.17    2.75
   4  -9  -2    0.00    2.44
   4   9  -2    1.65    2.63
  -4  -9   2   -0.00    2.40
  -4   9   3   19.02    6.29
   4  -9  -3   18.89    6.79
   4   9  -3   23.47    7.16
  -4  -9   3   15.72    6.60
  -4   9   4    0.63    2.59
   4  -9  -4   -0.00    2.25
   4   9  -4    2.00    3.63
  -4  -9   4   -0.00    3.18
  -4   9   5   72.28   13.41
   4   9  -5   88.33   15.51
  -4  -9   5   96.12   16.07
  -4   9   6    0.44    3.08
   4   9  -6    3.05    3.02
  -4  -9   6    0.24    2.06
  -4   9   7  215.60   26.17
   4   9  -7  220.43   26.64
   4   9  -7  162.31   25.90
  -4  -9   7  210.35   27.81
  -4   9   8    0.16    1.84
   4   9  -8    0.12    2.20
   4   9  -8    1.44    3.47
  -4  -9   8   -0.00    1.65
  -4   9   9   21.85    6.53
   4  -9  -9   15.76    6.35
   4   9  -9   20.13    6.53
   4   9  -9   23.67    7.63
  -4  -9   9   12.77    5.76
  -4   9  10    5.67    3.87
   4  -9 -10   -0.00    3.02
   4   9 -10   -0.00    1.74
  -4   9  11  151.53   20.89
   4  -9 -11  143.98   21.45
   4   9 -11  169.50   21.95
  -4   9  12    0.00    2.32
   4  -9 -12    3.77    3.46
   4   9 -12   -0.00    2.01
  -4   9  13    4.47    3.08
   4  -9 -13    3.35    3.34
   4   9 -13    9.18    4.40
  -4   9  14    9.66    4.39
   4  -9 -14    5.63    3.60
   4   9 -14    8.31    4.08
  -4   9  15   23.01    6.71
   4  -9 -15   14.66    5.95
   4   9 -15   44.14    9.05
  -4   9  16    0.69    2.19
   4  -9 -16    2.72    2.93
   4   9 -16   -0.00    2.42
  -4   9  17   72.76   12.60
   4  -9 -17   55.81   11.86
   4   9 -17   85.76   13.64
  -4   9  18   -0.00    2.57
   4  -9 -18   -1.27    2.69
   4   9 -18    0.35    2.59
  -4   9  19    2.21    3.16
   4  -9 -19    0.01    1.53
   4   9 -19   -0.00    2.48
  -4   9  20   -0.00    2.01
   4  -9 -20    1.72    2.02
   4  -9 -21   32.85    8.53
   4  -9 -22   -0.00    1.76
   4  -9 -23   15.35    5.87
   4  -9 -24    2.22    2.66
   4  -9 -25    4.08    3.26
   4  -9 -26   -0.00    2.08
   4  -9 -27   17.16    6.50
   4  -9 -28    0.32    2.02
   4  -9 -29    2.57    2.62
   4  -9 -30    2.22    2.84
   4  -9 -31    8.49    4.10
   4  -9 -32    0.00    1.69
   4  -9 -33    0.34    2.35
   4  -9 -34    0.00    1.88
   4  -9 -35    0.45    2.48
  -4  10   1    3.14    3.50
   4 -10  -1    5.80    3.85
   4  10  -1   -0.00    3.20
   4  10  -1    1.90    3.12
  -4 -10   1   -0.00    2.44
   4  10  -2    0.26    1.82
   4  10  -2   -0.00    2.53
  -4 -10   2    0.00    2.81
   4  10  -3   28.96    7.96
   4  10  -3   37.05    9.83
  -4 -10   3   23.38    8.19
   4  10  -4    5.46    4.04
   4  10  -4    8.33    5.01
  -4 -10   4    6.12    4.80
   4  10  -5   12.64    5.41
   4  10  -5    4.89    4.64
  -4 -10   5   30.14    8.75
   4 -10  -6    7.39    4.82
   4  10  -6    2.83    3.04
   4  10  -6    8.60    5.13
  -4 -10   6    1.96    2.98
   4 -10  -7    8.63    5.01
   4  10  -7   17.59    6.27
   4 -10  -8    4.58    4.03
   4  10  -8   -0.00    2.90
   4 -10  -9    6.35    4.16
   4  10  -9    8.87    5.05
   4 -10 -10    0.94    2.09
   4  10 -10    1.73    2.84
   4 -10 -11   25.58    8.32
   4 -10 -12    0.12    1.69
   4 -10 -13    9.11    4.95
   4 -10 -14    3.03    2.67
   4  10 -14    0.09    1.77
   4 -10 -15   52.80   11.63
   4  10 -15   49.70   10.85
   4 -10 -16    6.27    4.59
   4  10 -16    7.76    4.49
   4 -10 -17   -0.00    0.99
   4  10 -17    2.51    3.42
  -4  10  18    2.23    3.22
   4 -10 -18   -0.00    1.64
   4  10 -18    0.00    2.82
  -4  10  19   44.74    9.27
   4 -10 -19   18.52    6.84
   4  10 -19   38.09    9.30
   4 -10 -20    0.45    2.22
   4  10 -20    0.90    2.28
   4 -10 -21    6.55    4.19
   4  10 -21    6.08    4.26
   4 -10 -22    7.48    3.98
   4  10 -22   -0.00    2.32
   4 -10 -23   17.80    6.45
   4 -10 -24   -0.00    1.63
   4 -10 -25   21.38    7.08
   4 -10 -26    2.87    3.16
   4 -10 -27    2.50    3.63
   4 -10 -28   -0.00    2.00
   4 -10 -29   10.67    5.39
   4 -10 -30    1.09    1.89
   4 -10 -31    0.00    2.59
   4 -10 -32   -0.00    1.76
   4 -10 -33   10.87    4.74
  -4  11   1   56.45   12.51
   4  11  -1   58.35   12.37
  -4 -11   1   64.53   14.18
  -4  11   2    1.79    3.34
   4  11  -2    1.23    3.14
   4  11  -2    4.10    4.63
  -4 -11   2    1.88    3.38
  -4  11   3    5.90    4.25
   4 -11  -3    2.91    3.01
   4  11  -3   -0.00    2.91
   4  11  -3    3.87    4.54
  -4 -11   3    0.06    1.83
  -4  11   4    5.94    4.21
   4 -11  -4    6.21    4.67
   4  11  -4    1.59    3.76
  -4 -11   4    4.17    5.19
  -4  11   5    2.83    3.19
   4 -11  -5    5.46    4.06
   4  11  -5    7.80    4.81
  -4  11   6   -0.00    3.14
   4 -11  -6    1.13    2.61
   4  11  -6    3.22    3.76
  -4  11   7   36.47    9.20
   4 -11  -7   28.38    8.75
   4  11  -7   48.77   10.68
  -4  11   8    0.00    2.93
   4 -11  -8    3.27    3.58
   4  11  -8    2.89    3.40
  -4  11   9    1.10    2.77
   4 -11  -9    3.12    3.52
   4  11  -9   -0.00    3.21
  -4  11  10    1.06    2.53
   4 -11 -10    2.32    3.34
   4  11 -10    0.00    2.21
  -4  11  11   71.48   13.90
   4 -11 -11   74.45   14.94
   4  11 -11   91.42   15.47
  -4  11  12   -0.00    3.00
   4 -11 -12   -0.00    1.89
   4  11 -12    5.02    3.77
  -4  11  13   11.81    5.37
   4 -11 -13   15.98    6.56
   4  11 -13   25.19    7.71
  -4  11  14    5.18    3.82
   4 -11 -14   13.92    6.36
   4  11 -14    2.61    3.09
  -4  11  15   17.93    6.51
   4 -11 -15    9.14    5.48
   4  11 -15   18.95    6.67
  -4  11  16    0.00    2.75
   4 -11 -16    0.00    3.42
   4  11 -16   -0.00    2.87
  -4  11  17   30.13    8.60
   4 -11 -17   32.34    9.03
   4  11 -17   60.50   11.76
  -4  11  18    0.32    2.21
   4 -11 -18    2.14    3.32
   4  11 -18    0.00    2.20
  -4  11  19    2.56    2.82
   4 -11 -19    0.00    2.85
   4  11 -19   -0.00    2.77
   4 -11 -20    0.81    2.42
   4  11 -20   -0.00    2.18
   4 -11 -21   14.34    5.88
   4  11 -21   25.24    7.57
   4 -11 -22    3.25    2.98
   4  11 -22   -0.00    2.30
   4 -11 -23    3.00    3.60
   4 -11 -24    0.68    2.72
   4 -11 -25    4.41    4.33
   4 -11 -26   -0.00    2.65
   4 -11 -27    9.50    5.29
   4 -11 -28    0.00    2.65
   4 -11 -29   -0.00    2.82
   4 -11 -30    0.30    2.27
   4 -11 -31    6.33    4.41
  -4  12   1   -0.00    2.66
   4 -12  -1    0.00    2.85
   4  12  -1   -0.00    2.95
  -4 -12   1    2.26    4.84
  -4  12   2   -0.00    2.28
   4 -12  -2    2.75    3.91
   4  12  -2    3.16    2.58
  -4  12   3   56.02   12.04
   4 -12  -3   39.39   10.92
   4  12  -3   35.05    9.79
  -4  12   4   18.61    6.51
   4 -12  -4    0.06    2.93
   4  12  -4   13.24    6.04
  -4  12   5   12.70    6.27
   4 -12  -5   14.92    6.49
   4  12  -5   22.76    7.66
  -4  12   6   -0.00    3.87
   4 -12  -6    0.10    2.57
   4  12  -6    0.32    1.92
  -4  12   7   -0.00    2.26
   4 -12  -7   -0.00    3.72
   4  12  -7    2.57    3.34
  -4  12   8    3.35    4.19
   4 -12  -8    1.43    3.40
   4  12  -8    0.00    2.29
  -4  12   9   32.02    9.09
   4 -12  -9   33.01    9.75
  -4  12  10   -0.00    2.84
   4 -12 -10    0.87    2.77
   4  12 -10   -0.00    3.95
  -4  12  11    2.18    3.16
   4 -12 -11    0.00    3.20
   4  12 -11    1.74    2.99
  -4  12  12   11.71    6.02
   4 -12 -12    3.12    4.36
   4  12 -12    3.54    3.68
  -4  12  13   10.84    5.64
   4 -12 -13    9.59    5.69
   4  12 -13   21.90    7.56
  -4  12  14    0.00    2.93
   4 -12 -14    3.41    4.06
   4  12 -14    5.46    4.41
  -4  12  15   14.52    5.95
   4 -12 -15    7.48    5.31
   4  12 -15   15.42    6.61
  -4  12  16    0.27    1.61
   4 -12 -16   -0.00    3.39
   4  12 -16    1.23    2.65
  -4  12  17    3.73    3.70
   4 -12 -17    0.10    2.31
   4  12 -17   -1.57    3.52
  -4  12  18   -0.00    1.90
   4 -12 -18   -0.00    2.84
   4  12 -18   -0.15    2.87
  -4  12  19   24.33    7.40
   4 -12 -19    8.05    4.85
   4  12 -19   26.91    8.22
   4 -12 -20   -0.00    3.08
   4  12 -20   -0.00    3.44
   4 -12 -21   -0.00    2.70
   4  12 -21    2.00    3.15
   4 -12 -22    1.26    2.71
   4  12 -22    0.00    3.13
   4 -12 -23    7.18    4.62
   4 -12 -24    4.45    4.00
   4 -12 -25   -0.00    2.63
   4 -12 -26   -0.00    2.48
   4 -12 -27    2.06    2.81
   4 -12 -28    1.36    2.84
   4 -12 -29    2.62    3.17
  -4  13   1   15.12    7.45
   4 -13  -1   36.99   10.26
   4  13  -1   36.71   10.01
  -4  13   2    0.00    4.15
   4 -13  -2    1.38    2.71
   4  13  -2    2.62    4.01
  -4  13   3   11.03    5.84
   4 -13  -3    9.29    6.11
   4  13  -3   11.61    5.81
  -4  13   4    1.58    3.95
   4 -13  -4   -0.00    3.40
   4  13  -4    1.72    3.41
  -4  13   5   24.70    8.45
   4 -13  -5   28.99    9.69
   4  13  -5   42.55   10.95
  -4  13   6   12.95    5.86
   4 -13  -6    6.44    5.15
   4  13  -6    1.48    3.16
  -4  13   7   20.54    7.20
   4 -13  -7    3.63    5.50
   4  13  -7   10.96    5.65
  -4  13   8    2.15    3.40
   4 -13  -8   -0.00    4.32
   4  13  -8   -0.00    3.23
  -4  13   9    0.00    3.50
   4 -13  -9    0.23    2.86
   4  13  -9   -0.00    3.15
  -4  13  10    1.93    3.60
   4 -13 -10    2.05    3.25
   4  13 -10    5.34    4.66
  -4  13  11   32.03    8.85
   4 -13 -11   23.43    8.25
   4  13 -11    9.02    5.20
  -4  13  12    6.39    4.52
   4 -13 -12    8.12    5.24
   4  13 -12    2.66    3.75
  -4  13  13   -0.00    3.44
   4 -13 -13    8.83    5.71
   4  13 -13    6.43    4.79
  -4  13  14    0.00    3.17
   4 -13 -14    1.02    4.30
   4  13 -14   -0.00    2.48
  -4  13  15    2.68    3.60
   4 -13 -15    2.18    3.20
   4  13 -15    0.36    2.04
  -4  13  16    1.15    3.55
   4 -13 -16    1.37    2.86
   4  13 -16   -0.00    2.58
  -4  13  17   12.19    5.56
   4 -13 -17    6.07    4.80
   4  13 -17    8.35    5.28
  -4  13  18    2.60    3.35
   4 -13 -18    1.30    2.96
   4  13 -18   -0.00    2.29
   4 -13 -19    6.27    4.52
   4  13 -19    0.38    2.93
   4 -13 -20   -0.00    3.07
   4  13 -20    1.22    3.30
   4 -13 -21    1.94    2.43
   4  13 -21   10.85    5.49
   4 -13 -22   -0.00    3.36
   4  13 -22    1.22    3.43
   4 -13 -23   -0.00    2.07
   4 -13 -24    0.61    1.73
   4 -13 -25   -0.00    2.16
   4 -13 -26   -0.00    3.13
  -4  14   1   -0.00    2.73
   4 -14  -1    9.97    5.64
   4  14  -1    0.01    2.83
  -4  14   2    3.20    4.90
   4 -14  -2   -0.00    2.69
   4  14  -2    4.85    4.65
  -4  14   3   10.40    6.41
   4 -14  -3    0.31    2.75
   4  14  -3   22.31    7.99
  -4  14   4   22.48    8.27
   4 -14  -4    4.87    4.89
   4  14  -4   25.83    8.23
  -4  14   5    9.60    5.54
   4 -14  -5    3.80    3.88
   4  14  -5    3.12    3.65
  -4  14   6    1.65    3.91
   4 -14  -6    3.99    4.35
   4  14  -6   -0.00    1.52
  -4  14   7    6.38    4.49
   4 -14  -7    4.01    3.94
   4  14  -7    5.80    5.09
  -4  14   8    4.25    4.26
   4 -14  -8    9.72    5.77
   4  14  -8   11.15    5.97
  -4  14   9    8.19    5.21
   4 -14  -9   17.96    8.28
   4  14  -9   20.75    7.83
  -4  14  10    4.31    4.91
   4 -14 -10   -0.00    4.32
   4  14 -10    3.75    4.15
  -4  14  11   -0.00    2.59
   4 -14 -11    3.82    4.81
   4  14 -11   -0.00    2.48
  -4  14  12    0.00    3.42
   4 -14 -12    0.00    2.39
   4  14 -12    1.55    2.82
  -4  14  13   14.95    5.96
   4 -14 -13    5.91    5.24
   4  14 -13    7.99    5.11
  -4  14  14    0.00    3.55
   4 -14 -14    0.00    2.81
   4  14 -14    9.95    5.94
  -4  14  15    4.58    4.02
   4 -14 -15    6.46    5.47
   4  14 -15   -0.00    3.59
  -4  14  16   -0.00    2.72
   4 -14 -16   -0.00    3.69
   4  14 -16   -0.00    2.28
  -4  14  17    0.00    2.41
   4 -14 -17   -0.00    3.77
   4  14 -17    5.51    4.45
  -4  14  18    3.26    3.63
   4 -14 -18    4.89    4.11
   4  14 -18    0.00    3.39
   4 -14 -19    1.87    4.04
   4  14 -19   10.63    5.63
   4 -14 -20   -0.00    3.54
   4  14 -20    0.95    3.40
   4 -14 -21    0.11    2.99
   4  14 -21    2.90    4.08
   4 -14 -22   -0.00    2.80
   4 -14 -23    4.05    3.95
   4 -14 -24    0.24    3.35
  -4  15   1    4.36    4.37
   4 -15  -1   -0.00    3.17
   4  15  -1    1.76    3.47
  -4  15   2    0.87    3.94
   4 -15  -2    2.71    3.81
   4  15  -2    4.35    5.33
  -4  15   3    0.72    3.85
   4 -15  -3    2.24    2.80
   4  15  -3   -0.00    4.39
  -4  15   4   -0.00    2.21
   4 -15  -4    3.73    4.41
   4  15  -4   -0.00    3.87
  -4  15   5    0.00    3.76
   4 -15  -5    7.91    5.63
   4  15  -5    0.93    3.50
  -4  15   6    7.90    5.39
   4 -15  -6   14.52    7.28
   4  15  -6    7.71    5.58
  -4  15   7    7.73    5.41
   4 -15  -7    0.29    3.68
   4  15  -7    2.12    4.45
  -4  15   8    0.15    2.60
   4 -15  -8   -0.00    3.12
   4  15  -8    4.08    4.27
  -4  15   9    0.62    3.30
   4 -15  -9    3.21    4.47
   4  15  -9    2.71    3.98
  -4  15  10    1.63    3.70
   4 -15 -10    2.65    2.95
   4  15 -10   -0.00    2.91
  -4  15  11    2.29    4.21
   4 -15 -11    1.40    2.78
   4  15 -11    9.26    5.59
  -4  15  12    1.47    3.62
   4 -15 -12   -0.00    2.54
   4  15 -12    0.00    4.04
  -4  15  13    2.23    3.65
   4 -15 -13   -0.00    2.37
   4  15 -13    0.33    2.42
  -4  15  14    1.32    3.22
   4 -15 -14    0.82    2.74
   4  15 -14    2.21    3.98
  -4  15  15    2.22    3.77
   4 -15 -15   -0.00    2.86
   4  15 -15   -0.00    2.95
  -4  15  16    3.03    3.35
   4 -15 -16    0.12    3.99
   4  15 -16    3.13    3.96
  -4  15  17   14.41    6.32
   4 -15 -17    9.81    5.71
   4  15 -17    5.27    4.74
   4 -15 -18    6.00    5.67
   4  15 -18   -0.00    3.56
   4 -15 -19    1.64    4.71
   4  15 -19   -0.00    3.66
   4 -15 -20    4.27    4.28
   4  15 -20    0.00    2.67
   4 -15 -21   -0.00    4.12
   4  15 -21    5.58    5.02
  -4  16   1   -0.00    2.79
   4 -16  -1   -0.00    2.17
   4  16  -1    0.88    4.02
  -4  16   2    5.80    4.86
   4 -16  -2   -0.00    2.46
   4  16  -2    3.72    4.11
  -4  16   3    2.82    4.39
   4 -16  -3    2.74    4.30
   4  16  -3   -0.00    3.58
  -4  16   4   -0.00    2.76
   4 -16  -4    3.23    3.77
   4  16  -4    3.43    5.06
  -4  16   5    1.45    2.28
   4 -16  -5    4.07    4.95
   4  16  -5   -0.00    2.49
  -4  16   6    3.60    4.95
   4 -16  -6    0.02    2.78
   4  16  -6    2.79    3.10
  -4  16   7    4.14    3.81
   4 -16  -7   -0.00    2.88
   4  16  -7    0.60    3.76
  -4  16   8   -0.00    3.29
   4 -16  -8   11.86    6.44
   4  16  -8    1.44    3.34
  -4  16   9    5.08    3.91
   4 -16  -9   -0.00    3.42
   4  16  -9   -0.00    3.42
  -4  16  10    1.58    3.99
   4 -16 -10   -0.00    3.76
   4  16 -10    1.94    3.47
  -4  16  11   -0.00    2.67
   4 -16 -11    0.54    3.88
   4  16 -11    0.56    3.18
  -4  16  12    0.00    3.25
   4 -16 -12   -0.00    4.52
   4  16 -12    3.45    4.60
  -4  16  13    1.66    3.85
   4 -16 -13   -0.00    2.77
   4  16 -13    2.90    3.56
  -4  16  14    5.52    4.87
   4 -16 -14   -0.00    4.26
   4  16 -14    5.11    4.37
  -4  16  15    6.46    4.78
   4 -16 -15    3.87    3.83
   4  16 -15    1.88    3.95
  -4  16  16    1.99    3.51
   4 -16 -16    4.05    4.49
   4  16 -16    4.47    4.27
  -4  16  17    1.65    3.70
   4 -16 -17    0.98    2.78
   4  16 -17    2.19    3.42
   4 -16 -18    1.89    3.84
   4  16 -18    0.81    4.10
   4  16 -19   -0.00    4.03
   4  16 -20    4.07    4.47
   4  16 -21    0.60    3.62
  -4  17   1    3.65    5.32
   4  17  -1    4.58    4.00
  -4  17   2    2.97    5.79
   4 -17  -2    0.02    2.78
   4  17  -2   -0.00    4.26
  -4  17   3    0.69    2.88
   4 -17  -3   -0.00    3.03
   4  17  -3    3.17    5.45
  -4  17   4    0.00    2.97
   4 -17  -4   -0.00    2.74
   4  17  -4    3.05    3.61
  -4  17   5    3.64    4.68
   4 -17  -5    0.00    4.33
   4  17  -5   -0.00    3.67
  -4  17   6   -0.00    2.66
   4 -17  -6   -0.00    4.34
   4  17  -6    1.42    3.78
  -4  17   7    0.00    3.01
   4 -17  -7   -0.00    2.86
   4  17  -7    1.46    2.77
  -4  17   8    3.69    4.57
   4 -17  -8   -0.00    4.03
   4  17  -8   -0.00    2.45
  -4  17   9   -0.00    2.32
   4 -17  -9    1.35    3.49
   4  17  -9    2.64    4.20
  -4  17  10    0.00    2.81
   4 -17 -10    1.92    4.25
   4  17 -10    1.70    3.40
  -4  17  11    0.77    3.47
   4 -17 -11   -0.00    3.10
   4  17 -11    4.54    4.61
  -4  17  12    7.79    5.20
   4 -17 -12   10.42    6.00
   4  17 -12    3.98    3.76
  -4  17  13    0.00    2.97
   4 -17 -13    3.43    4.62
   4  17 -13   -0.00    4.31
  -4  17  14   -0.00    3.05
   4 -17 -14    1.51    4.59
   4  17 -14    3.44    4.28
  -4  17  15   -0.00    3.70
   4 -17 -15   -0.00    3.02
   4  17 -15   -0.00    2.76
  -4  17  16   -0.00    4.16
   4  17 -16    1.51    4.31
   4  17 -17    0.00    4.17
   4  17 -18    0.00    4.14
   4  17 -19    0.00    2.73
   4  17 -20    0.69    3.31
   4  17 -21   -0.00    2.53
   4 -18  -5   -0.00    3.74
  -4  18   6   -0.00    3.92
   4 -18  -6   -0.00    3.94
  -4  18   7   -0.00    4.20
   4 -18  -7    0.02    2.46
  -4  18   8    4.74    4.18
   4 -18  -8   11.33    7.00
  -4  18   9    4.03    5.43
   4 -18  -9   -0.00    2.21
  -4  18  10    1.26    4.29
   4 -18 -10   -0.00    4.06
  -4  18  11    3.94    4.26
   4 -18 -11   -0.00    3.37
  -4  18  12   -0.00    3.73
  -4  18  13    2.34    4.51
  -4  18  14    0.00    3.05
  -4  18  15    0.46    2.86
  -4  18  16    0.95    3.70
   4 -19  -8    6.61    5.61
  -3   0   1    1.63    2.37
  -3   0   1    0.50    1.48
  -3   0   1   -0.00    1.01
   3   0  -1    0.00    1.83
   3   0  -1    2.14    1.70
  -3   0   2    1.69    1.96
  -3   0   2    0.70    1.12
   3   0  -2   -0.00    0.82
   3   0  -2    0.21    1.50
   3   0  -2    0.14    0.97
  -3   0   3 4995.56  437.99
   3   0  -3 4477.93  441.07
   3   0  -3 4934.25  440.23
   3   0  -3 4753.66  438.38
  -3   0   4    0.75    1.12
  -3   0   4    0.63    1.12
   3   0  -4    0.51    0.83
   3   0  -4    0.00    1.64
   3   0  -4   -0.00    0.97
  -3   0   5   71.53    8.40
  -3   0   5   70.96    8.02
   3   0  -5   84.48    8.41
   3   0  -5   80.08    9.28
   3   0  -5   58.33    8.42
   3   0  -5   73.00    8.32
  -3   0   6    0.28    0.81
  -3   0   6    0.19    0.68
   3   0  -6    0.02    0.78
   3   0  -6    0.05    0.95
   3   0  -6    0.10    0.86
   3   0  -6   -0.00    0.83
  -3   0   7  423.88   36.95
  -3   0   7  461.77   36.98
   3   0  -7  323.26   37.28
   3   0  -7  371.01   38.17
   3   0  -7  360.10   37.91
   3   0  -7  407.86   37.68
   3   0  -8   -0.00    0.55
   3   0  -8   -0.00    0.88
   3   0  -8    0.00    0.73
   3   0  -8    0.21    0.59
   3   0  -9  590.45   56.67
   3   0  -9  664.49   57.35
   3   0  -9  662.52   57.08
   3   0  -9  583.69   56.70
   3   0 -10   -0.00    0.37
   3   0 -10    0.00    0.61
   3   0 -10    0.04    0.47
   3   0 -10    0.00    0.38
   3   0 -11  759.80   69.05
   3   0 -19   48.74    5.24
   3   0 -20    0.02    0.42
   3   0 -21    3.34    1.09
   3   0 -22    0.32    0.72
   3   0 -23  207.13   20.60
   3   0 -24   -0.00    0.69
   3   0 -25   56.21    7.18
   3   0 -26    0.62    0.99
   3   0 -27   40.58    6.02
   3   0 -38    1.46    2.19
   3   0 -39    9.56    3.70
   3   0 -40   -0.00    1.82
   3   0 -41    0.15    1.35
   3   0 -42   -0.00    1.83
   3   0 -43    0.04    1.44
  -3   1   1  806.98   72.86
  -3   1   1  868.19   71.76
   3  -1  -1  783.70   72.27
   3  -1  -1  805.53   71.71
   3   1  -1  724.29   71.09
   3   1  -1  803.62   72.64
  -3  -1   1  678.05   70.84
  -3  -1   1  659.21   71.86
  -3  -1   1  757.04   71.49
  -3   1   2  465.70   49.23
  -3   1   2  565.24   48.74
   3  -1  -2  482.62   48.97
   3  -1  -2  536.42   48.76
   3   1  -2  506.30   48.35
   3   1  -2  449.00   48.99
  -3  -1   2  486.95   48.13
  -3  -1   2  557.61   48.73
  -3   1   3    6.33    2.45
  -3   1   3    4.51    1.67
   3  -1  -3    5.95    2.22
   3  -1  -3    0.36    1.11
   3   1  -3    7.29    2.15
  -3  -1   3    5.01    1.69
  -3  -1   3    1.89    1.27
  -3   1   4    3.22    2.08
  -3   1   4    2.87    1.51
   3  -1  -4    4.07    1.95
   3  -1  -4    2.46    1.59
   3   1  -4    4.07    1.79
  -3  -1   4    5.88    1.68
  -3  -1   4    5.59    1.85
  -3  -1   4    3.93    1.53
  -3   1   5 1636.17  159.27
  -3   1   5 1663.00  161.25
  -3   1   5 1659.00  158.24
   3  -1  -5 1789.23  159.12
   3  -1  -5 1768.87  158.76
   3   1  -5 1800.18  158.55
   3   1  -5 1657.31  159.15
  -3  -1   5 1674.36  158.38
  -3  -1   5 1728.74  158.78
  -3  -1   5 1909.18  158.75
  -3   1   6    1.85    1.48
  -3   1   6    0.00    0.86
  -3   1   6    0.71    0.82
   3  -1  -6    2.49    1.40
   3  -1  -6    4.63    1.56
   3   1  -6    0.42    0.84
   3   1  -6    3.15    1.48
  -3  -1   6    2.60    1.18
  -3  -1   6    1.45    1.23
  -3  -1   6    2.75    1.14
  -3   1   7  152.11   16.77
  -3   1   7  136.94   15.64
  -3   1   7  160.13   15.69
   3  -1  -7  174.77   16.60
   3  -1  -7  189.98   16.68
   3   1  -7  146.78   16.22
   3   1  -7  147.02   16.67
  -3  -1   7  169.96   16.37
  -3  -1   7  165.10   16.15
  -3  -1   7  200.16   16.15
  -3   1   8   63.33    7.30
   3  -1  -8   49.34    6.57
   3  -1  -8   57.70    6.76
   3   1  -8   56.42    6.78
   3   1  -8   63.22    7.29
  -3  -1   8   68.19    6.94
  -3  -1   8   59.40    6.20
  -3  -1   8   60.52    6.11
  -3   1   9  801.60   71.78
   3  -1  -9  754.50   71.10
   3  -1  -9  815.92   71.31
   3   1  -9  709.47   71.24
   3   1  -9  777.89   71.73
  -3  -1   9  796.64   71.36
  -3   1  10   28.78    4.46
   3  -1 -10   39.47    4.38
   3  -1 -10   36.87    4.41
   3   1 -10   41.17    4.76
   3   1 -10   39.28    4.90
  -3  -1  10   45.36    4.77
  -3   1  11  377.82   32.02
   3  -1 -11  368.66   31.48
   3  -1 -11  344.51   31.51
   3   1 -11  306.49   31.83
   3   1 -11  285.59   31.90
  -3  -1  11  343.39   31.83
   3  -1 -12    2.82    0.64
   3   1 -12    2.35    0.92
   3   1 -12    2.12    0.96
  -3  -1  12    4.26    1.02
   3   1 -13    7.74    1.43
   3   1 -13    5.97    1.44
  -3  -1  13    7.34    1.36
   3   1 -14   12.59    1.95
   3   1 -14   12.38    2.07
  -3  -1  14   13.34    1.85
   3   1 -15  348.43   31.72
   3   1 -15  322.85   31.87
  -3  -1  15  344.11   31.41
   3   1 -16    5.25    1.15
   3   1 -16    2.19    0.98
  -3  -1  16    6.10    1.00
   3   1 -17  158.93   15.30
   3   1 -17  150.51   15.62
  -3  -1  17  161.38   14.92
   3   1 -18    1.90    0.77
   3   1 -18    0.60    0.72
  -3  -1  18    1.96    0.51
  -3  -1  18    1.08    0.52
   3   1 -19   47.45    5.69
  -3  -1  19   47.95    4.66
  -3  -1  19   42.55    4.71
   3   1 -20   39.96    5.69
  -3  -1  20   43.86    4.70
  -3  -1  20   53.28    4.93
   3   1 -21  105.88   11.02
  -3  -1  21   96.14    9.48
  -3  -1  21   99.04    9.62
   3   1 -22    2.09    1.17
  -3  -1  22    0.60    0.42
  -3  -1  22    0.77    0.54
   3   1 -23    7.62    2.14
   3   1 -24    0.00    0.82
   3   1 -25   37.06    5.76
   3  -1 -26    5.06    1.90
   3   1 -26    6.04    2.12
   3  -1 -27   51.83    7.06
   3  -1 -29    0.38    1.03
   3  -1 -30    7.34    2.74
   3  -1 -31   25.05    5.20
   3  -1 -32    1.01    1.35
   3  -1 -33    5.57    2.62
   3  -1 -34   -0.00    0.95
   3  -1 -35    2.21    2.15
   3  -1 -36    2.17    2.42
   3  -1 -37    8.23    3.24
   3  -1 -38    0.06    1.47
   3  -1 -39    2.41    2.06
   3  -1 -40    1.37    1.91
   3  -1 -41    8.76    3.52
   3  -1 -42   -0.00    1.31
   3  -1 -43    0.83    1.83
  -3   2   1  164.93   18.19
  -3   2   1  148.11   17.11
   3  -2  -1  164.05   17.67
   3  -2  -1  175.65   17.82
   3   2  -1  144.51   16.86
   3   2  -1  151.89   18.08
  -3  -2   1  142.57   16.70
  -3  -2   1  177.05   18.43
  -3   2   2   59.71    8.59
  -3   2   2   56.98    7.86
   3  -2  -2   62.99    8.33
   3  -2  -2   65.06    8.43
   3   2  -2   62.44    8.02
   3   2  -2   63.28    8.87
  -3  -2   2   51.50    7.51
  -3  -2   2   53.79    8.29
  -3   2   3  844.47   96.65
  -3   2   3 1100.72   96.86
   3  -2  -3 1035.47   96.84
   3  -2  -3 1232.35   97.60
   3   2  -3  970.52   96.36
   3   2  -3 1034.02   97.60
  -3  -2   3 1096.41   96.59
  -3   2   4    2.72    1.85
  -3   2   4    2.19    1.50
   3  -2  -4    4.53    1.97
   3  -2  -4    1.83    1.46
   3   2  -4    0.15    1.29
  -3  -2   4   -0.00    1.03
  -3   2   5    1.18    1.79
  -3   2   5    1.60    1.15
   3  -2  -5    1.47    1.26
   3  -2  -5    0.13    1.20
   3   2  -5    0.47    0.96
  -3  -2   5    1.67    1.19
  -3  -2   5    2.66    1.63
  -3   2   6    2.09    1.74
  -3   2   6    1.38    1.16
   3  -2  -6    2.29    1.28
   3  -2  -6    8.33    2.26
   3   2  -6    2.76    1.64
   3   2  -6    4.66    2.20
  -3  -2   6    6.35    1.89
  -3  -2   6    5.08    1.95
  -3   2   7  299.75   32.87
  -3   2   7  373.26   32.67
   3  -2  -7  372.65   32.97
   3  -2  -7  319.86   32.90
   3   2  -7  323.68   32.91
   3   2  -7  321.11   33.45
  -3  -2   7  320.20   32.68
  -3  -2   7  377.03   33.32
  -3   2   8  647.78   57.17
  -3   2   8  617.20   56.09
   3  -2  -8  631.24   56.68
   3  -2  -8  618.75   57.03
   3   2  -8  539.39   56.70
   3   2  -8  565.70   57.30
  -3  -2   8  599.45   56.70
  -3  -2   8  606.69   56.76
  -3   2   9  370.91   37.06
  -3   2   9  387.98   35.88
   3  -2  -9  400.06   36.91
   3  -2  -9  367.72   37.07
   3   2  -9  354.29   37.10
   3   2  -9  432.92   38.08
  -3  -2   9  403.06   37.13
  -3  -2   9  388.96   36.78
  -3   2  10    4.22    1.58
   3  -2 -10    3.42    1.37
   3  -2 -10    3.23    1.47
   3   2 -10    1.50    1.24
   3   2 -10    6.47    2.14
  -3  -2  10    1.70    1.06
  -3  -2  10    3.71    1.18
  -3  -2  10    6.45    1.31
  -3   2  11   27.97    4.32
   3  -2 -11   27.89    4.18
   3  -2 -11   28.34    4.40
   3   2 -11   27.57    4.54
   3   2 -11   30.84    4.93
  -3  -2  11   27.90    4.43
  -3  -2  11   38.19    3.79
  -3  -2  11   36.67    3.69
  -3   2  12    7.90    1.98
   3  -2 -12    9.83    1.94
   3  -2 -12    8.85    2.16
   3   2 -12   11.50    2.52
   3   2 -12   17.62    3.16
  -3  -2  12   10.00    2.25
  -3   2  13  331.36   31.24
   3  -2 -13  315.83   30.97
   3  -2 -13  335.37   31.53
   3   2 -13  329.09   31.82
   3   2 -13  348.69   32.42
  -3  -2  13  325.30   31.63
  -3   2  14   10.82    2.11
   3  -2 -14   16.97    2.27
   3  -2 -14    9.04    2.17
   3   2 -14   11.99    2.59
   3   2 -14   17.07    3.14
  -3  -2  14   14.05    2.62
  -3   2  15   18.95    2.60
   3  -2 -15   16.19    2.37
   3  -2 -15   16.26    2.84
   3   2 -15   19.16    3.19
   3   2 -15   11.21    2.88
  -3  -2  15   17.86    3.04
  -3   2  16    8.80    1.61
   3  -2 -16    8.25    1.50
   3  -2 -16    9.69    2.16
   3   2 -16    9.25    2.20
   3   2 -16    7.14    2.16
  -3  -2  16    9.52    2.12
  -3   2  17  118.68   11.07
   3  -2 -17   94.40   10.76
   3  -2 -17  122.88   12.06
   3   2 -17  117.27   12.27
   3   2 -17  114.26   12.58
  -3  -2  17  125.29   12.09
  -3   2  18    4.74    1.18
  -3   2  18    8.00    1.64
   3  -2 -18    7.54    1.94
   3   2 -18    8.20    2.16
   3   2 -18    9.21    2.44
  -3  -2  18    8.65    1.99
  -3   2  19   34.27    3.96
  -3   2  19   41.94    4.41
   3  -2 -19   41.98    5.34
   3   2 -19   37.50    5.43
   3   2 -19   33.51    5.37
  -3  -2  19   28.07    4.61
  -3   2  20    1.81    0.67
  -3   2  20    1.43    0.73
   3  -2 -20    1.57    1.05
   3   2 -20    1.19    1.14
   3   2 -20    1.59    1.24
  -3  -2  20    1.43    1.04
  -3   2  21    1.44    0.61
  -3   2  21    1.80    0.73
   3  -2 -21    1.40    1.13
   3   2 -21    3.16    1.53
   3   2 -21    1.97    1.48
  -3  -2  21    1.63    1.07
  -3   2  22    1.80    0.61
   3  -2 -22    0.00    1.09
   3   2 -22    0.00    1.05
   3   2 -22    0.23    0.83
   3  -2 -23   95.76   11.57
   3   2 -23  105.45   12.00
   3   2 -23   93.83   11.85
   3   2 -24   34.75    5.91
   3   2 -25   28.18    5.33
   3  -2 -27   39.66    6.52
   3  -2 -28    2.39    1.85
   3  -2 -29   72.14   10.10
   3  -2 -30    0.85    1.43
   3  -2 -31   -0.00    0.67
   3  -2 -32   -0.64    1.39
   3  -2 -33   21.95    5.17
   3  -2 -34    1.55    1.79
   3  -2 -35   19.09    5.01
   3  -2 -36   -0.00    1.73
   3  -2 -37   11.51    3.74
   3  -2 -38   -0.00    1.34
   3  -2 -39    7.50    3.48
   3  -2 -40   -0.00    1.71
   3  -2 -41   -0.00    1.50
   3  -2 -42   -0.00    1.56
   3  -2 -43    0.00    1.96
  -3   3   1  447.61   41.54
  -3   3   1  367.23   40.29
   3  -3  -1  458.12   41.04
   3  -3  -1  394.50   40.83
   3   3  -1  393.14   40.30
   3   3  -1  374.83   41.24
  -3  -3   1  395.47   40.07
  -3  -3   1  451.10   41.98
  -3   3   2  199.49   21.82
  -3   3   2  176.85   21.07
   3  -3  -2  198.68   21.29
   3  -3  -2  206.08   21.83
   3   3  -2  207.35   21.46
   3   3  -2  228.29   22.84
  -3  -3   2  212.19   21.23
  -3  -3   2  159.89   21.37
  -3   3   3   37.94    6.45
  -3   3   3   38.44    6.18
   3  -3  -3   37.62    6.04
   3  -3  -3   46.57    6.80
   3   3  -3   31.00    5.78
   3   3  -3   41.35    6.93
  -3  -3   3   32.34    5.60
  -3  -3   3   34.38    6.46
  -3   3   4   70.69    9.78
  -3   3   4   77.50    9.74
   3  -3  -4   85.63    9.88
   3  -3  -4   79.89   10.07
   3   3  -4   80.12    9.85
   3   3  -4   75.23   10.34
  -3  -3   4   53.45    8.74
  -3   3   5  433.55   42.07
  -3   3   5  464.82   42.01
   3  -3  -5  424.77   41.57
   3  -3  -5  446.65   42.27
   3   3  -5  368.45   41.39
   3   3  -5  477.37   43.22
  -3  -3   5  397.26   41.32
  -3   3   6  435.40   45.56
  -3   3   6  489.28   45.65
   3  -3  -6  496.79   45.61
   3  -3  -6  427.47   45.68
   3   3  -6  492.71   45.98
  -3  -3   6  478.47   45.53
  -3   3   7  130.70   16.14
  -3   3   7  174.20   16.55
   3  -3  -7  130.66   15.91
   3  -3  -7  145.97   16.68
   3   3  -7  166.62   16.94
  -3  -3   7  135.26   16.06
  -3  -3   7  181.75   17.46
  -3   3   8   28.16    4.67
  -3   3   8   25.24    4.19
   3  -3  -8   18.08    3.85
   3  -3  -8   25.68    4.77
   3   3  -8   21.74    4.35
   3   3  -8   20.83    4.56
  -3  -3   8   28.84    4.66
  -3  -3   8   20.40    4.25
  -3   3   9  122.96   14.86
  -3   3   9  141.53   14.63
   3  -3  -9  140.58   15.02
   3  -3  -9  168.17   16.10
   3   3  -9  140.79   15.50
   3   3  -9  152.99   16.30
  -3  -3   9  113.83   14.71
  -3  -3   9  134.00   15.19
  -3   3  10  323.41   32.66
  -3   3  10  372.07   32.21
   3  -3 -10  357.47   32.79
   3  -3 -10  303.45   32.88
   3   3 -10  312.20   32.98
   3   3 -10  313.88   33.54
  -3  -3  10  335.87   32.90
  -3  -3  10  321.25   32.71
  -3   3  11  424.29   38.96
  -3   3  11  392.02   37.75
   3  -3 -11  385.10   38.57
   3  -3 -11  373.87   39.06
   3   3 -11  402.33   39.34
   3   3 -11  385.14   39.77
  -3  -3  11  407.73   39.05
  -3  -3  11  434.92   38.90
  -3   3  12    1.13    1.21
  -3   3  12    0.42    0.62
   3  -3 -12    0.12    1.12
   3  -3 -12    1.06    1.29
   3   3 -12    1.10    1.38
   3   3 -12    0.25    1.27
  -3  -3  12    0.45    1.14
  -3  -3  12    0.93    0.87
  -3   3  13   15.02    2.93
   3  -3 -13   12.33    2.60
   3  -3 -13   11.36    2.84
   3   3 -13   10.77    2.99
   3   3 -13    9.44    3.03
  -3  -3  13    7.88    2.45
  -3  -3  13   12.87    2.47
  -3   3  14    0.98    1.23
   3  -3 -14    4.35    1.47
   3  -3 -14    2.73    1.60
   3   3 -14   -0.00    1.25
   3   3 -14    2.67    1.57
  -3  -3  14    2.40    1.47
  -3  -3  14    1.67    0.92
  -3   3  15  166.80   17.36
   3  -3 -15  166.71   17.16
   3  -3 -15  158.14   17.80
   3   3 -15  165.11   18.03
   3   3 -15  151.48   18.39
  -3  -3  15  170.59   17.94
  -3  -3  15  177.03   16.25
  -3   3  16   32.11    4.79
   3  -3 -16   40.50    4.95
   3  -3 -16   31.70    5.23
   3   3 -16   40.88    5.81
   3   3 -16   22.45    5.17
  -3  -3  16   33.07    5.30
  -3   3  17   39.98    5.58
   3  -3 -17   56.12    5.88
   3  -3 -17   33.77    5.84
   3   3 -17   42.41    6.33
   3   3 -17   40.53    6.69
  -3  -3  17   36.48    5.87
  -3   3  18    1.53    1.05
   3  -3 -18    3.74    1.32
   3  -3 -18    4.92    1.96
   3   3 -18    0.39    1.06
   3   3 -18    3.14    1.76
  -3  -3  18    2.53    1.48
  -3   3  19   11.98    2.55
   3  -3 -19   10.33    2.22
   3  -3 -19    8.55    2.63
   3   3 -19   11.73    3.11
   3   3 -19   10.82    3.20
  -3  -3  19   16.19    3.25
  -3   3  20   23.10    3.88
   3  -3 -20   30.26    4.00
   3  -3 -20   29.67    4.97
   3   3 -20   21.50    4.65
   3   3 -20   21.74    4.86
  -3  -3  20   27.67    4.64
  -3   3  21   62.64    7.31
   3  -3 -21   61.38    7.00
   3  -3 -21   68.48    8.61
   3   3 -21   50.64    8.14
   3   3 -21   47.62    8.21
  -3  -3  21   59.39    7.96
  -3   3  22   48.86    5.77
   3  -3 -22   36.51    6.28
   3   3 -22   40.88    6.83
   3   3 -22   35.01    6.63
   3   3 -23    4.29    2.45
   3   3 -23    2.80    1.94
   3   3 -24    9.25    3.26
   3  -3 -25   76.59   10.39
   3  -3 -26   51.66    8.00
   3  -3 -27   45.81    7.51
   3  -3 -28    3.67    2.17
   3  -3 -29    4.82    2.47
   3  -3 -30   15.72    4.32
   3  -3 -31   31.98    6.42
   3  -3 -32    2.95    2.16
   3  -3 -33   -0.00    1.31
   3  -3 -34    1.17    1.63
   3  -3 -35    4.81    2.66
   3  -3 -36   -0.00    1.65
   3  -3 -37    4.00    2.59
   3  -3 -38    3.84    2.57
   3  -3 -39    1.11    1.99
   3  -3 -40   -0.00    1.23
   3  -3 -41    4.92    3.00
   3  -3 -42    2.91    2.54
  -3   4   1  108.39   13.56
  -3   4   1  117.79   13.70
   3  -4  -1   90.11   12.49
   3  -4  -1  118.61   14.12
   3   4  -1   82.87   12.40
   3   4  -1   95.31   13.60
  -3  -4   1   96.92   12.53
  -3  -4   1  106.69   14.12
  -3   4   2  117.81   15.78
  -3   4   2  141.95   16.32
   3  -4  -2  118.59   15.34
   3  -4  -2  137.57   16.49
   3   4  -2  121.77   15.64
   3   4  -2  141.85   17.05
  -3  -4   2  134.12   15.55
  -3  -4   2  150.78   17.25
  -3   4   3  250.09   27.62
  -3   4   3  269.42   27.85
   3  -4  -3  252.03   27.20
   3  -4  -3  251.95   27.89
   3   4  -3  234.31   27.22
   3   4  -3  295.24   29.18
  -3  -4   3  259.27   27.18
  -3  -4   3  276.94   28.72
  -3   4   4   38.56    6.95
  -3   4   4   48.02    7.31
   3  -4  -4   43.76    6.85
   3  -4  -4   30.40    6.54
   3   4  -4   42.70    7.04
   3   4  -4   51.89    8.23
  -3  -4   4   41.74    6.71
  -3  -4   4   28.14    6.48
  -3   4   5   33.15    6.11
  -3   4   5   33.32    6.04
   3  -4  -5   33.88    5.94
   3  -4  -5   42.49    6.97
   3   4  -5   33.37    6.17
   3   4  -5   30.02    6.46
  -3  -4   5   34.20    5.93
  -3  -4   5   28.28    6.22
  -3   4   6   61.07    9.21
  -3   4   6   71.90    9.58
   3  -4  -6   65.66    9.16
   3  -4  -6   64.14    9.65
   3   4  -6   58.56    9.22
   3   4  -6   74.88   10.47
  -3  -4   6   71.88    9.48
  -3   4   7  215.08   23.58
  -3   4   7  209.43   23.27
   3  -4  -7  208.10   23.22
   3  -4  -7  230.83   24.33
   3   4  -7  242.02   24.28
   3   4  -7  215.02   24.57
  -3  -4   7  225.27   23.57
  -3   4   8  147.85   18.23
  -3   4   8  185.31   18.67
   3  -4  -8  170.71   18.45
   3  -4  -8  178.98   19.38
   3   4  -8  181.61   19.22
  -3  -4   8  150.01   18.19
  -3  -4   8  154.59   18.88
  -3   4   9  116.56   14.17
  -3   4   9  112.38   13.70
   3  -4  -9  113.26   13.88
   3  -4  -9  126.93   14.88
   3   4  -9  118.45   14.52
  -3  -4   9  125.14   14.35
  -3  -4   9  131.22   15.00
  -3   4  10   24.81    5.04
  -3   4  10   32.99    5.23
   3  -4 -10   28.89    5.13
   3  -4 -10   29.49    5.70
   3   4 -10   29.24    5.59
  -3  -4  10   25.89    5.19
  -3  -4  10   32.60    5.80
  -3   4  11   65.33    9.37
  -3   4  11   69.59    9.02
   3  -4 -11   75.09    9.55
   3  -4 -11   74.62   10.14
   3   4 -11   79.95   10.27
   3   4 -11   74.21   10.64
  -3  -4  11   71.12    9.67
  -3  -4  11   71.98    9.81
  -3   4  12  218.78   23.01
  -3   4  12  222.72   22.28
   3  -4 -12  206.45   22.63
   3  -4 -12  239.07   23.92
   3   4 -12  210.20   23.39
   3   4 -12  197.98   23.86
  -3  -4  12  215.24   23.17
  -3  -4  12  224.98   23.15
  -3   4  13  219.43   23.91
  -3   4  13  234.25   23.15
   3  -4 -13  243.83   24.04
   3  -4 -13  241.73   24.83
   3   4 -13  199.03   24.13
   3   4 -13  229.40   25.42
  -3  -4  13  223.23   24.23
  -3  -4  13  243.44   24.15
  -3   4  14   15.66    3.69
  -3   4  14   14.78    2.92
   3  -4 -14   17.99    3.70
   3  -4 -14   27.81    5.04
   3   4 -14   21.86    4.56
   3   4 -14   14.66    4.20
  -3  -4  14   13.83    3.62
  -3  -4  14   16.27    3.60
  -3   4  15  108.41   12.87
  -3   4  15  104.22   11.23
   3  -4 -15  132.91   13.13
   3  -4 -15  106.56   13.40
   3   4 -15  104.61   13.34
   3   4 -15  112.10   14.36
  -3  -4  15  109.78   13.26
  -3  -4  15   99.77   12.26
  -3   4  16   30.50    5.30
   3  -4 -16   32.78    5.19
   3  -4 -16   27.30    5.51
   3   4 -16   31.37    5.82
   3   4 -16   30.41    6.19
  -3  -4  16   40.07    6.15
  -3  -4  16   32.35    4.96
  -3   4  17   59.96    8.18
   3  -4 -17   70.78    8.26
   3  -4 -17   67.56    9.06
   3   4 -17   47.59    8.21
   3   4 -17   51.91    8.97
  -3  -4  17   60.74    8.54
  -3  -4  17   58.70    7.35
  -3   4  18   56.95    7.89
   3  -4 -18   70.34    8.05
   3  -4 -18   59.98    8.66
   3   4 -18   44.74    7.95
   3   4 -18   61.94    9.48
  -3  -4  18   59.36    8.44
  -3  -4  18   55.12    6.88
  -3   4  19   19.05    3.86
   3  -4 -19   10.71    2.80
   3  -4 -19   17.43    4.05
   3   4 -19   16.11    4.06
   3   4 -19   13.35    4.14
  -3  -4  19   16.08    3.85
  -3  -4  19   16.76    2.63
  -3   4  20    5.91    2.23
   3  -4 -20   10.19    2.58
   3  -4 -20   14.53    3.77
   3   4 -20    7.68    3.03
   3   4 -20    6.71    2.93
  -3  -4  20    6.79    2.61
  -3  -4  20    8.26    1.49
  -3   4  21    0.47    1.16
   3  -4 -21   -0.00    0.73
   3   4 -21    0.49    1.72
   3   4 -21    1.04    1.61
  -3  -4  21   -0.00    1.17
  -3   4  22    3.30    1.78
   3   4 -22    6.42    2.72
   3   4 -22    4.45    2.69
   3   4 -23   44.30    7.87
   3  -4 -24   47.33    7.85
   3  -4 -25   29.91    6.00
   3  -4 -26    0.00    1.63
   3  -4 -27   30.08    6.19
   3  -4 -28    5.76    2.92
   3  -4 -29   26.87    5.84
   3  -4 -30    2.07    2.21
   3  -4 -31   -0.00    1.59
   3  -4 -32    4.12    2.46
   3  -4 -33    9.55    3.66
   3  -4 -34    8.85    3.59
   3  -4 -35    1.64    2.31
   3  -4 -36    0.25    1.68
   3  -4 -37    1.35    2.01
   3  -4 -38    1.54    1.96
   3  -4 -39    2.08    2.60
   3  -4 -40    2.39    2.48
   3  -4 -41   -0.00    1.73
   3  -4 -42    0.09    1.41
  -3   5   1  595.29   57.77
  -3   5   1  520.45   57.08
   3  -5  -1  545.80   56.70
   3  -5  -1  537.91   57.62
   3   5  -1  559.26   57.21
   3   5  -1  590.53   58.57
  -3  -5   1  683.27   57.58
  -3  -5   1  597.53   58.79
  -3   5   2    6.92    3.61
  -3   5   2   12.23    4.04
   3  -5  -2   16.25    4.32
   3  -5  -2   12.17    4.06
   3   5  -2   11.09    3.91
   3   5  -2   21.36    5.38
  -3  -5   2   12.24    3.74
  -3  -5   2   13.09    4.43
  -3   5   3    7.90    3.40
  -3   5   3    5.49    3.15
   3  -5  -3   14.10    3.96
   3  -5  -3   10.04    3.85
   3   5  -3    9.41    3.41
   3   5  -3    7.25    3.49
  -3  -5   3    7.50    2.97
  -3  -5   3    9.12    3.76
  -3   5   4  120.11   15.39
  -3   5   4  130.98   15.64
   3  -5  -4  101.13   14.49
   3  -5  -4  105.52   15.30
   3   5  -4  113.17   15.28
   3   5  -4  148.00   17.22
  -3  -5   4  119.29   14.89
  -3  -5   4  142.65   16.91
  -3   5   5  274.43   30.89
  -3   5   5  321.58   31.57
   3  -5  -5  258.38   30.30
   3  -5  -5  300.83   31.89
   3   5  -5  282.10   31.16
   3   5  -5  312.75   32.60
  -3  -5   5  279.03   30.53
  -3  -5   5  330.42   32.76
  -3   5   6  140.50   18.98
  -3   5   6  195.07   20.08
   3  -5  -6  153.90   18.94
   3  -5  -6  154.51   19.84
   3   5  -6  199.64   20.59
   3   5  -6  173.54   20.81
  -3  -5   6  163.41   19.15
  -3  -5   6  167.46   20.34
  -3   5   7  125.54   16.24
  -3   5   7  117.25   15.90
   3  -5  -7  132.26   16.17
   3  -5  -7  153.04   17.62
   3   5  -7  124.65   16.54
   3   5  -7  154.48   18.14
  -3  -5   7  139.88   16.43
  -3  -5   7  154.45   17.89
  -3   5   8   27.83    5.78
  -3   5   8   26.69    5.50
   3  -5  -8   22.79    5.10
   3  -5  -8   33.19    6.64
   3   5  -8   26.79    5.84
   3   5  -8   21.16    5.75
  -3  -5   8   34.34    6.05
  -3   5   9    4.45    2.38
  -3   5   9    3.18    2.05
   3  -5  -9    1.36    1.92
   3  -5  -9    7.12    3.17
   3   5  -9    4.35    2.65
   3   5  -9    7.66    3.37
  -3  -5   9    5.93    2.51
  -3   5  10  222.26   24.13
  -3   5  10  224.76   23.77
   3  -5 -10  233.27   24.05
   3  -5 -10  215.28   24.69
   3   5 -10  197.71   24.11
   3   5 -10  211.41   25.18
  -3  -5  10  215.74   23.96
  -3  -5  10  226.14   24.83
  -3   5  11  203.00   24.92
  -3   5  11  258.02   25.33
   3  -5 -11  241.13   25.28
   3  -5 -11  254.67   26.54
   3   5 -11  238.17   26.03
  -3  -5  11  203.49   24.97
  -3  -5  11  258.98   26.47
  -3   5  12   37.33    6.12
  -3   5  12   28.02    5.07
   3  -5 -12   28.27    5.31
   3  -5 -12   14.71    4.60
   3   5 -12   22.31    5.22
  -3  -5  12   33.26    5.87
  -3  -5  12   16.31    4.59
  -3   5  13   19.16    4.71
  -3   5  13   22.69    4.54
   3  -5 -13   19.97    4.52
   3  -5 -13   17.83    4.79
   3   5 -13   19.41    4.96
  -3  -5  13   33.94    5.86
  -3  -5  13   18.80    4.74
  -3   5  14  100.99   13.10
  -3   5  14  106.27   12.46
   3  -5 -14   94.23   12.57
   3  -5 -14   85.72   13.08
   3   5 -14  101.11   13.59
   3   5 -14   95.12   14.17
  -3  -5  14  124.76   14.05
  -3  -5  14  122.10   13.83
  -3   5  15  278.58   29.56
  -3   5  15  230.29   27.99
   3  -5 -15  308.61   29.53
   3  -5 -15  325.95   31.02
   3   5 -15  282.09   30.24
   3   5 -15  255.52   30.79
  -3  -5  15  319.24   30.39
  -3  -5  15  290.73   29.68
  -3   5  16   37.56    7.03
   3  -5 -16   41.31    6.85
   3  -5 -16   55.62    8.52
   3   5 -16   42.89    7.74
   3   5 -16   47.74    8.64
  -3  -5  16   51.55    7.87
  -3  -5  16   44.97    7.26
  -3   5  17   35.85    6.54
   3  -5 -17   35.43    6.21
   3  -5 -17   44.75    7.59
   3   5 -17   47.40    7.72
   3   5 -17   33.43    7.35
  -3  -5  17   36.14    6.65
  -3  -5  17   45.13    6.79
  -3   5  18    0.82    1.63
   3  -5 -18    0.08    1.03
   3  -5 -18    0.05    1.38
   3   5 -18    0.00    1.56
   3   5 -18   -0.00    1.66
  -3  -5  18    0.89    1.60
  -3  -5  18    0.95    0.99
  -3   5  19    9.06    3.14
   3  -5 -19   13.96    3.40
   3   5 -19    9.49    3.47
   3   5 -19    9.43    3.98
  -3  -5  19   12.29    3.69
  -3  -5  19    9.98    2.84
  -3   5  20   45.05    7.10
   3  -5 -20   34.45    6.09
   3   5 -20   41.87    7.47
   3   5 -20   42.85    8.23
  -3  -5  20   41.91    7.16
  -3  -5  20   33.58    5.63
  -3   5  21  133.32   16.26
   3   5 -21  168.07   18.20
  -3  -5  21  140.56   16.80
  -3  -5  21  126.72   14.71
  -3   5  22   25.65    5.19
   3  -5 -22   24.89    5.66
   3   5 -22   24.09    5.82
   3  -5 -23   11.05    3.73
   3   5 -23    7.67    3.49
   3  -5 -24    5.86    2.89
   3  -5 -25   20.83    5.33
   3  -5 -26   26.74    6.11
   3  -5 -27   25.06    5.81
   3  -5 -28   -0.00    1.51
   3  -5 -29    6.23    3.25
   3  -5 -30   11.91    4.11
   3  -5 -31    8.57    3.64
   3  -5 -32    6.35    3.32
   3  -5 -33    0.08    1.63
   3  -5 -34   -0.00    1.99
   3  -5 -35    0.00    1.61
   3  -5 -36    6.53    3.38
   3  -5 -37    1.95    2.36
   3  -5 -38    0.21    1.07
   3  -5 -39    1.19    2.00
   3  -5 -40   -0.00    1.96
   3  -5 -41   -0.00    1.76
  -3   6   1   39.12    7.57
  -3   6   1   16.61    5.50
   3  -6  -1   33.16    6.88
   3  -6  -1   31.72    7.21
   3   6  -1   41.38    7.71
   3   6  -1   36.94    8.03
  -3  -6   1   38.10    6.96
  -3  -6   1   21.43    6.52
  -3   6   2  170.70   21.93
  -3   6   2  215.91   23.18
   3  -6  -2  191.37   21.96
   3  -6  -2  192.39   23.06
   3   6  -2  176.53   22.12
   3   6  -2  218.31   24.26
  -3  -6   2  169.66   21.26
  -3  -6   2  164.75   22.64
  -3   6   3  136.19   17.11
  -3   6   3  147.40   17.53
   3  -6  -3  139.75   16.76
   3  -6  -3  135.06   17.68
   3   6  -3  137.39   17.30
   3   6  -3  128.33   17.77
  -3  -6   3  107.14   15.61
  -3  -6   3  109.01   17.04
  -3   6   4  157.70   18.74
  -3   6   4  189.81   19.65
   3  -6  -4  135.80   17.62
   3  -6  -4  110.57   17.65
   3   6  -4  130.12   17.91
   3   6  -4  167.90   20.10
  -3  -6   4  139.07   17.66
  -3  -6   4  156.22   19.69
  -3   6   5   47.81    8.75
  -3   6   5   46.91    8.67
   3  -6  -5   41.75    8.08
   3  -6  -5   50.71    9.31
   3   6  -5   66.54   10.05
   3   6  -5   43.75    9.11
  -3  -6   5   61.89    9.25
  -3  -6   5   51.19    9.65
  -3   6   6    2.19    2.05
  -3   6   6    0.00    1.40
   3  -6  -6    0.79    1.80
   3  -6  -6   -0.00    1.95
   3   6  -6    1.34    2.31
   3   6  -6    0.89    2.02
  -3  -6   6   -0.00    1.75
  -3  -6   6   -0.00    1.93
  -3   6   7   24.62    5.65
  -3   6   7   24.36    5.50
   3  -6  -7   13.78    4.52
   3  -6  -7   15.13    5.07
   3   6  -7   15.73    4.86
   3   6  -7   21.81    6.04
  -3  -6   7   22.65    5.31
  -3  -6   7   24.38    6.29
  -3   6   8  286.43   30.82
  -3   6   8  308.44   30.91
   3  -6  -8  294.60   30.55
   3  -6  -8  303.01   32.01
   3   6  -8  230.93   30.17
   3   6  -8  263.42   31.68
  -3  -6   8  306.25   30.84
  -3  -6   8  261.99   31.39
  -3   6   9  149.87   16.85
  -3   6   9  125.46   15.77
   3  -6  -9  115.75   15.39
   3  -6  -9  111.02   16.23
   3   6  -9  114.54   15.97
   3   6  -9  121.44   17.02
  -3  -6   9  129.81   15.93
  -3  -6   9  118.62   16.62
  -3   6  10   -0.00    1.93
  -3   6  10   -0.00    1.38
   3  -6 -10    1.62    1.95
   3  -6 -10    0.60    2.01
   3   6 -10    0.00    1.61
   3   6 -10   -0.00    1.44
  -3  -6  10    0.65    1.41
  -3   6  11    1.13    2.20
   3  -6 -11    1.14    1.87
   3  -6 -11   -0.00    2.13
   3   6 -11    2.97    2.53
   3   6 -11   -0.00    2.05
  -3  -6  11    0.55    1.59
  -3   6  12  207.97   24.33
   3  -6 -12  199.76   23.73
   3  -6 -12  224.45   25.51
   3   6 -12  221.33   25.11
   3   6 -12  221.20   26.19
  -3  -6  12  232.31   24.76
  -3  -6  12  205.65   24.87
  -3   6  13   39.66    7.33
   3  -6 -13   44.30    7.32
   3  -6 -13   31.28    7.04
   3   6 -13   29.07    6.76
   3   6 -13   38.46    8.10
  -3  -6  13   34.04    6.89
  -3  -6  13   49.01    8.18
  -3   6  14   93.59   11.67
   3  -6 -14   77.55   10.56
   3  -6 -14   62.72   10.76
   3   6 -14   60.09   10.42
  -3  -6  14   62.82   10.21
  -3  -6  14   64.54   10.52
  -3   6  15   60.81    9.63
   3  -6 -15   62.72    9.33
   3  -6 -15   47.21    9.36
   3   6 -15   65.79   10.33
  -3  -6  15   54.66    9.33
  -3  -6  15   73.82   10.40
  -3   6  16    4.84    2.72
   3  -6 -16    9.84    3.16
   3   6 -16    7.57    3.37
  -3  -6  16    6.55    2.93
  -3  -6  16    8.29    3.13
  -3   6  17   15.02    4.32
   3  -6 -17   15.46    4.04
   3   6 -17   21.00    5.41
   3   6 -17   16.87    5.66
  -3  -6  17   17.56    4.72
  -3  -6  17   11.06    3.94
  -3   6  18  111.36   14.36
   3  -6 -18   90.30   13.15
   3   6 -18  101.26   14.57
   3   6 -18  131.03   17.01
  -3  -6  18  114.28   14.68
  -3  -6  18  113.21   14.23
  -3   6  19   20.65    5.08
   3  -6 -19   21.81    4.78
   3   6 -19   35.17    6.76
  -3  -6  19   12.10    4.14
  -3   6  20   10.78    3.89
   3  -6 -20   20.21    4.33
   3  -6 -20   12.61    4.17
   3   6 -20    6.62    3.99
  -3  -6  20   10.89    3.80
  -3   6  21   -0.00    1.62
   3  -6 -21    0.62    1.44
   3   6 -21    0.00    1.78
   3  -6 -22   46.89    8.95
   3   6 -22   55.64    9.66
   3  -6 -23   25.85    6.45
   3   6 -23   40.05    7.82
   3  -6 -24    9.73    3.90
   3  -6 -25   12.10    4.27
   3  -6 -26    0.08    1.13
   3  -6 -27    9.75    3.97
   3  -6 -28    2.95    3.04
   3  -6 -29    4.30    2.52
   3  -6 -30    8.07    3.61
   3  -6 -31    2.68    2.14
   3  -6 -32    4.25    2.89
   3  -6 -33    5.99    3.50
   3  -6 -34    1.57    2.21
   3  -6 -35    4.84    3.27
   3  -6 -36    0.00    1.92
   3  -6 -37   -0.00    1.77
   3  -6 -38    1.86    2.36
   3  -6 -39    3.95    2.72
   3  -6 -40    5.82    3.19
  -3   7   1    9.50    4.05
  -3   7   1   18.13    5.13
   3  -7  -1   11.94    4.16
   3  -7  -1    6.16    3.77
   3   7  -1    4.01    3.77
   3   7  -1    2.33    2.59
  -3  -7   1   15.06    4.20
  -3  -7   1    8.76    4.28
  -3   7   2   48.91    9.53
  -3   7   2   54.92    9.92
   3  -7  -2   51.10    9.28
   3  -7  -2   56.54   10.50
   3   7  -2   49.56    9.53
   3   7  -2   50.33   10.24
  -3  -7   2   65.79    9.98
  -3  -7   2   49.99   10.49
  -3   7   3    7.70    3.63
  -3   7   3   10.58    4.12
   3  -7  -3   10.10    4.12
   3  -7  -3    9.54    4.24
   3   7  -3    9.91    4.22
   3   7  -3   15.25    5.08
  -3  -7   3   11.06    3.92
  -3  -7   3    4.48    3.69
  -3   7   4  217.04   26.48
  -3   7   4  287.16   28.17
   3  -7  -4  220.50   26.03
   3  -7  -4  227.05   27.57
   3   7  -4  194.71   26.11
   3   7  -4  265.48   28.96
  -3  -7   4  212.05   25.67
  -3  -7   4  226.41   28.04
  -3   7   5  103.68   15.31
  -3   7   5  129.34   16.20
   3  -7  -5  118.94   15.47
   3  -7  -5  125.85   16.91
   3   7  -5  117.27   16.09
   3   7  -5  103.11   16.22
  -3  -7   5  108.02   14.96
  -3  -7   5   89.26   15.65
  -3   7   6  257.52   30.98
   3  -7  -6  319.26   31.57
   3  -7  -6  258.20   31.81
   3   7  -6  265.32   31.44
   3   7  -6  354.51   34.48
  -3  -7   6  282.26   30.88
  -3  -7   6  240.77   31.84
  -3   7   7    0.00    1.80
   3  -7  -7    1.71    2.04
   3  -7  -7    0.00    2.39
   3   7  -7    1.18    2.38
   3   7  -7    3.16    2.47
  -3  -7   7    2.21    2.28
  -3  -7   7   -0.00    2.50
  -3   7   8   18.50    5.44
   3  -7  -8   10.50    3.85
   3  -7  -8   19.61    5.74
   3   7  -8    7.94    3.89
   3   7  -8   23.64    6.43
  -3  -7   8   20.25    5.14
  -3  -7   8    8.06    4.03
  -3   7   9    8.42    3.64
   3  -7  -9    6.12    3.24
   3  -7  -9   10.90    4.27
   3   7  -9    2.08    2.97
   3   7  -9   11.10    4.74
  -3  -7   9    4.13    2.77
  -3  -7   9   13.24    4.89
  -3   7  10  355.55   36.97
   3  -7 -10  291.06   35.38
   3  -7 -10  287.99   36.64
   3   7 -10  305.91   36.51
   3   7 -10  337.84   38.31
  -3  -7  10  495.52   38.75
  -3  -7  10  355.33   38.19
  -3   7  11   49.45    8.80
   3  -7 -11   50.65    8.55
   3  -7 -11   48.92    9.39
   3   7 -11   45.26    8.85
   3   7 -11   42.96    9.35
  -3  -7  11   36.37    7.69
  -3  -7  11   42.86    8.88
  -3   7  12   28.57    6.63
   3  -7 -12   34.00    6.61
   3  -7 -12   22.64    6.61
   3   7 -12   21.88    6.16
   3   7 -12   29.34    7.65
  -3  -7  12   42.06    7.56
  -3   7  13   31.57    7.02
   3  -7 -13   31.75    6.42
   3  -7 -13   23.37    6.42
   3   7 -13   21.75    6.18
   3   7 -13   28.01    7.48
  -3  -7  13   37.88    7.17
  -3   7  14    1.92    2.56
   3  -7 -14    7.79    3.27
   3   7 -14   13.82    4.53
   3   7 -14   18.11    5.66
  -3  -7  14    2.59    2.51
  -3   7  15   10.36    3.89
   3  -7 -15    6.24    3.37
   3   7 -15   10.69    4.15
   3   7 -15   19.61    6.16
  -3  -7  15   12.57    4.23
  -3  -7  15   11.39    4.24
  -3   7  16   39.31    8.11
   3  -7 -16   40.07    7.64
   3   7 -16   40.84    8.54
   3   7 -16   44.62    9.68
  -3  -7  16   58.99    9.29
  -3   7  17   23.12    5.85
   3  -7 -17   24.94    5.44
   3  -7 -17   13.37    4.74
   3   7 -17   16.53    5.40
  -3  -7  17   11.77    4.18
  -3   7  18    0.00    1.71
   3  -7 -18    0.91    1.54
   3  -7 -18    0.92    1.74
   3   7 -18    2.13    2.48
  -3  -7  18   -0.00    1.30
  -3   7  19    5.47    2.84
   3  -7 -19    6.41    2.86
   3  -7 -19    0.58    1.54
   3   7 -19    5.56    3.27
  -3  -7  19   -0.00    1.64
  -3   7  20   38.89    7.67
   3  -7 -20   26.22    6.89
   3   7 -20   45.55    8.73
  -3  -7  20   33.40    7.14
  -3   7  21    7.55    3.58
   3  -7 -21   25.95    6.20
   3   7 -21   21.12    5.84
   3  -7 -22   25.94    6.35
   3   7 -22   17.79    5.65
   3  -7 -23    5.61    3.32
   3   7 -23    2.15    2.69
   3  -7 -24    4.60    3.09
   3  -7 -25    3.08    3.00
   3  -7 -26   18.08    5.50
   3  -7 -27   13.91    4.78
   3  -7 -28    2.84    2.24
   3  -7 -29    1.40    1.88
   3  -7 -30    5.38    3.13
   3  -7 -31    2.51    2.22
   3  -7 -32    9.00    4.16
   3  -7 -33    1.51    2.39
   3  -7 -34   -0.00    2.29
   3  -7 -35    0.61    1.86
   3  -7 -36    7.82    3.73
   3  -7 -37   -0.00    1.36
   3  -7 -38    1.51    1.82
  -3   8   1    1.23    1.96
  -3   8   1    1.93    2.56
   3  -8  -1    0.61    2.29
   3   8  -1    1.73    2.79
   3   8  -1    2.59    3.39
  -3  -8   1    0.22    2.37
  -3   8   2  254.25   29.46
   3  -8  -2  281.83   31.16
   3   8  -2  256.01   29.48
   3   8  -2  210.95   29.28
  -3  -8   2  226.88   30.08
  -3   8   3    7.40    3.97
   3  -8  -3    5.00    3.59
   3   8  -3    7.34    3.59
   3   8  -3    4.72    3.79
  -3  -8   3   11.67    4.88
  -3   8   4  219.81   26.41
   3  -8  -4  258.25   28.65
   3   8  -4  186.37   25.69
   3   8  -4  231.07   28.02
  -3  -8   4  199.99   27.28
  -3   8   5    0.00    2.22
   3  -8  -5    1.16    2.87
   3   8  -5    0.00    2.42
   3   8  -5    2.31    2.80
  -3  -8   5   -0.00    2.30
  -3   8   6   28.89    6.89
   3  -8  -6   22.10    5.64
   3  -8  -6   17.26    5.89
   3   8  -6   15.88    5.45
   3   8  -6   14.70    5.94
  -3  -8   6   29.75    7.65
  -3   8   7    0.00    2.07
   3  -8  -7    1.13    2.16
   3  -8  -7    0.61    1.75
   3   8  -7   -0.00    1.61
   3   8  -7   -0.00    2.93
  -3  -8   7   -0.00    2.20
  -3   8   8  392.51   43.26
   3  -8  -8  392.55   42.50
   3  -8  -8  450.13   45.35
   3   8  -8  443.57   44.46
   3   8  -8  392.52   44.89
  -3  -8   8  351.82   43.99
  -3   8   9   11.04    4.38
   3  -8  -9   24.54    5.86
   3  -8  -9    5.80    4.10
   3   8  -9   16.29    5.54
   3   8  -9   11.88    5.05
  -3  -8   9   10.01    4.62
  -3   8  10   12.70    4.74
   3  -8 -10   10.95    4.10
   3  -8 -10   16.59    5.55
   3   8 -10   10.48    4.59
   3   8 -10   16.71    5.86
  -3  -8  10   13.68    5.21
  -3   8  11   -0.00    1.97
   3  -8 -11   -0.00    1.60
   3   8 -11    2.43    2.94
   3   8 -11   -0.00    2.68
  -3  -8  11    2.28    3.01
  -3   8  12   55.34    9.95
   3  -8 -12   59.65    9.75
   3   8 -12   62.22   10.69
   3   8 -12   37.36    9.64
  -3  -8  12   40.50    9.56
  -3   8  13    0.00    1.97
   3  -8 -13    0.62    1.54
   3   8 -13    1.88    2.45
   3   8 -13    2.60    3.03
  -3  -8  13    8.10    3.73
  -3   8  14   42.83    8.64
   3  -8 -14   35.41    7.49
   3  -8 -14   26.12    7.67
   3   8 -14   57.29   10.02
   3   8 -14   35.97    9.07
  -3   8  15   -0.00    2.29
   3  -8 -15    1.23    1.84
   3  -8 -15   -0.00    2.02
   3   8 -15    0.00    1.94
  -3   8  16    0.00    2.01
   3  -8 -16    0.44    1.57
   3  -8 -16   -0.00    2.54
   3   8 -16   -0.00    2.23
  -3   8  17    4.90    3.14
   3  -8 -17    2.18    2.34
   3  -8 -17    5.77    3.46
   3   8 -17    3.30    2.98
  -3   8  18  131.04   16.55
   3  -8 -18  105.79   14.64
   3  -8 -18   84.51   15.02
   3   8 -18  106.99   15.92
  -3   8  19    1.21    2.22
   3  -8 -19    0.33    1.48
   3  -8 -19   -0.00    1.60
   3   8 -19    0.00    1.90
  -3   8  20   35.10    7.97
   3  -8 -20   35.02    8.66
   3   8 -20   43.56    9.08
  -3   8  21    1.06    2.19
   3  -8 -21    0.00    1.89
   3   8 -21    2.46    2.53
   3  -8 -22   20.08    6.40
   3   8 -22   33.15    7.86
   3  -8 -23   -0.00    1.74
   3   8 -23    2.38    2.92
   3  -8 -24   61.13   11.45
   3  -8 -25    3.69    2.79
   3  -8 -26   -0.00    0.80
   3  -8 -27    1.35    2.10
   3  -8 -28   17.50    5.90
   3  -8 -29    0.28    2.30
   3  -8 -30   15.99    5.76
   3  -8 -31    0.00    1.86
   3  -8 -32    3.20    2.78
   3  -8 -33   -0.00    1.51
   3  -8 -34   11.16    4.80
   3  -8 -35    5.47    3.61
   3  -8 -36    0.58    1.59
   3  -8 -37    5.92    3.73
  -3   9   1   -0.00    2.80
   3  -9  -1   -0.00    2.16
   3   9  -1    0.00    2.31
   3   9  -1    1.08    2.83
  -3  -9   1    4.78    3.64
  -3   9   2   39.85    9.05
   3  -9  -2   41.85    9.61
   3   9  -2   26.25    7.69
   3   9  -2   24.97    8.01
  -3  -9   2   36.51    9.36
  -3   9   3    1.08    1.92
   3  -9  -3    4.60    3.52
   3   9  -3    2.69    2.68
   3   9  -3    5.08    4.53
  -3  -9   3    5.09    3.70
  -3   9   4   72.97   12.88
   3  -9  -4   66.66   13.12
   3   9  -4   92.54   14.27
   3   9  -4   82.74   14.62
  -3  -9   4   61.93   13.10
  -3   9   5    9.34    4.21
   3  -9  -5    5.12    3.80
   3   9  -5    2.35    3.57
   3   9  -5   13.73    5.55
  -3  -9   5    4.73    4.17
  -3   9   6  111.87   17.14
   3  -9  -6  155.96   20.07
   3   9  -6  113.10   17.42
   3   9  -6  113.71   18.36
  -3  -9   6   99.38   17.74
  -3   9   7    0.55    2.34
   3  -9  -7   -0.00    2.84
   3   9  -7   -0.00    2.69
   3   9  -7    0.00    2.68
  -3  -9   7    0.59    1.77
  -3   9   8    5.07    3.45
   3   9  -8    4.47    3.87
   3   9  -8    1.40    2.69
  -3  -9   8    0.81    2.83
  -3   9   9    8.82    4.41
   3   9  -9   19.68    6.02
   3   9  -9   13.38    5.78
  -3  -9   9    5.16    4.02
  -3   9  10  141.69   19.35
   3   9 -10  127.69   19.06
   3   9 -10  153.16   21.40
  -3  -9  10  121.08   19.80
  -3   9  11    0.00    2.22
   3  -9 -11    4.18    3.60
   3   9 -11    1.70    2.61
   3   9 -11   -0.00    2.37
  -3  -9  11    7.09    4.18
  -3   9  12   23.82    6.58
   3  -9 -12    9.86    4.80
   3   9 -12   10.80    4.65
  -3   9  13   -0.00    1.98
   3  -9 -13   -0.00    2.21
   3   9 -13    1.07    2.91
  -3   9  14    1.15    2.20
   3  -9 -14    1.15    2.61
   3   9 -14    4.52    3.49
  -3   9  15   -0.00    2.30
   3  -9 -15   -0.00    2.08
   3   9 -15    2.05    2.69
  -3   9  16  103.26   14.59
   3  -9 -16   70.66   13.43
   3   9 -16   67.99   12.95
  -3   9  17    0.43    2.14
   3  -9 -17    0.23    1.73
   3   9 -17    4.44    3.05
  -3   9  18    4.61    3.53
   3  -9 -18   -0.00    2.62
   3   9 -18    2.29    2.55
  -3   9  19    4.69    3.24
   3  -9 -19    7.21    3.84
  -3   9  20   23.75    6.87
   3  -9 -20   32.40    8.39
  -3   9  21   -0.00    1.79
   3  -9 -21    0.65    2.14
   3  -9 -22   29.18    7.96
   3  -9 -23    0.69    1.51
   3  -9 -24    3.75    3.39
   3  -9 -25   -0.00    1.69
   3  -9 -26   18.68    6.33
   3  -9 -27    0.73    1.96
   3  -9 -28    0.00    2.52
   3  -9 -29    0.26    2.10
   3  -9 -30   16.84    5.71
   3  -9 -31   -0.00    2.90
   3  -9 -32   16.00    5.64
   3  -9 -33    1.54    2.39
   3  -9 -34   -0.00    2.15
   3  -9 -35   -0.00    2.22
   3 -10  -1   -0.00    2.57
   3  10  -1   -0.00    2.72
  -3 -10   1    1.83    2.87
   3 -10  -2   55.09   12.00
   3  10  -2   50.66   11.87
  -3 -10   2   63.66   13.38
   3 -10  -3    3.78    3.40
   3  10  -3    7.50    4.87
  -3 -10   3    8.08    4.69
   3  10  -4   28.41    8.56
  -3 -10   4   27.32    8.80
   3  10  -5    3.73    3.53
  -3 -10   5    0.10    2.46
   3  10  -6   -0.00    3.44
  -3 -10   6    2.47    3.52
   3  10  -7   17.70    6.75
  -3 -10   7   16.60    6.76
   3 -10  -8   41.45   10.47
   3  10  -8   34.53    9.74
  -3 -10   8   74.96   13.64
   3 -10  -9    0.50    2.71
   3 -10 -10   47.55   10.95
   3 -10 -11    2.38    3.05
   3 -10 -12   99.24   16.96
   3 -10 -13    4.54    3.75
   3 -10 -14   45.72   10.68
   3 -10 -15    0.53    2.52
   3 -10 -16    9.71    4.91
   3 -10 -17   -0.00    2.70
   3  10 -17    0.20    2.74
   3 -10 -18   23.04    7.39
   3  10 -18   36.37    9.09
   3 -10 -19    1.50    2.81
   3  10 -19   -0.00    2.47
   3 -10 -20   11.94    5.37
   3  10 -20   10.49    5.02
   3 -10 -21   -0.00    2.56
   3  10 -21    3.98    3.24
   3 -10 -22    6.84    4.28
   3  10 -22   35.29    8.43
   3 -10 -23    2.38    2.77
   3  10 -23    0.03    3.70
   3 -10 -24   10.90    5.13
   3 -10 -25    0.00    2.05
   3 -10 -26   -0.00    2.33
   3 -10 -27    1.82    2.60
   3 -10 -28   27.29    7.82
   3 -10 -29   -0.00    1.89
   3 -10 -30    1.21    2.59
   3 -10 -31    0.10    2.22
   3 -10 -32   -0.00    2.31
   3 -10 -33   -0.00    2.57
  -3  11   1    1.10    2.24
   3  11  -1   -0.00    2.37
  -3 -11   1    2.37    4.12
  -3  11   2   23.39    7.57
   3  11  -2   14.31    6.18
   3  11  -2   29.78    8.85
  -3 -11   2   28.82    8.67
  -3  11   3   11.59    5.20
   3  11  -3    7.86    4.72
   3  11  -3   16.80    7.29
  -3 -11   3   16.91    7.11
  -3  11   4    6.33    4.49
   3  11  -4   15.04    5.86
   3  11  -4   19.75    7.31
  -3 -11   4   15.19    7.12
  -3  11   5    4.23    3.84
   3 -11  -5    0.24    3.17
   3  11  -5    1.26    3.05
   3  11  -5    1.67    2.83
  -3 -11   5    4.10    3.55
  -3  11   6   34.30    9.00
   3 -11  -6   28.94    8.89
   3  11  -6   26.83    8.32
  -3 -11   6   34.76   10.15
  -3  11   7   -0.00    3.63
   3 -11  -7   -0.00    2.37
   3  11  -7    1.41    2.75
  -3  11   8   -0.00    3.67
   3 -11  -8   -0.00    2.58
   3  11  -8   -0.00    3.02
  -3  11   9    6.65    4.69
   3 -11  -9    6.51    5.07
   3  11  -9    7.99    5.06
  -3  11  10   25.46    7.56
   3 -11 -10   27.77    8.04
   3  11 -10   19.16    6.88
  -3  11  11    7.59    4.58
   3 -11 -11    4.60    4.26
   3  11 -11    2.32    2.95
  -3  11  12    9.38    4.99
   3 -11 -12    4.68    4.52
   3  11 -12   11.47    5.49
  -3  11  13    1.90    3.49
   3 -11 -13    9.83    5.60
   3  11 -13    7.07    4.68
  -3  11  14    6.62    4.69
   3 -11 -14   22.37    7.78
   3  11 -14   34.78    8.76
  -3  11  15   -0.00    3.08
   3 -11 -15   -0.00    1.78
   3  11 -15   -0.00    2.09
  -3  11  16   41.46    9.36
   3 -11 -16   17.07    6.83
   3  11 -16   32.63    8.91
  -3  11  17    1.07    2.84
   3 -11 -17    0.00    2.50
   3  11 -17    6.37    4.30
  -3  11  18    0.35    2.46
   3 -11 -18   -0.00    2.98
   3  11 -18    1.05    2.92
  -3  11  19    2.68    3.89
   3 -11 -19    2.03    2.52
   3  11 -19    7.05    4.41
  -3  11  20   13.52    5.98
   3 -11 -20   18.84    7.11
   3  11 -20   18.85    6.85
   3 -11 -21    1.55    2.14
   3  11 -21    0.00    2.40
   3 -11 -22   12.52    6.06
   3  11 -22   12.81    5.98
   3 -11 -23    2.22    2.42
   3  11 -23   -0.00    3.03
   3 -11 -24    0.91    1.93
   3 -11 -25    0.00    2.85
   3 -11 -26   10.30    5.43
   3 -11 -27    1.97    2.92
   3 -11 -28    3.59    3.32
   3 -11 -29    4.01    3.88
   3 -11 -30    7.12    4.95
   3 -11 -31   -0.00    2.22
   3 -11 -32    1.85    2.55
  -3  12   1    1.71    3.60
   3  12  -1    0.21    2.28
  -3 -12   1    5.06    4.30
  -3  12   2   53.92   11.85
   3 -12  -2   47.47   12.23
   3  12  -2   63.93   12.60
  -3 -12   2   45.91   12.28
  -3  12   3    6.00    4.36
   3 -12  -3    2.06    4.38
   3  12  -3    4.55    3.81
  -3 -12   3   23.24    8.42
  -3  12   4    8.30    4.99
   3 -12  -4   10.76    6.18
   3  12  -4   11.97    5.68
  -3  12   5    3.10    4.05
   3 -12  -5   -0.00    3.06
   3  12  -5    1.92    2.52
  -3  12   6    4.18    3.75
   3 -12  -6    2.35    3.67
   3  12  -6    0.71    2.63
  -3  12   7   -0.00    2.55
   3 -12  -7    0.49    3.27
   3  12  -7    1.19    2.72
  -3  12   8   55.46   12.84
   3 -12  -8   72.72   14.81
   3  12  -8   99.93   16.26
  -3  12   9    3.25    4.14
   3 -12  -9    0.35    3.73
   3  12  -9    0.00    3.21
  -3  12  10    4.74    4.08
   3 -12 -10    2.80    4.15
   3  12 -10    0.89    3.09
  -3  12  11    2.43    3.01
   3 -12 -11    4.36    4.09
   3  12 -11   11.23    5.58
  -3  12  12   16.71    6.41
   3 -12 -12   11.40    6.25
   3  12 -12   21.88    7.23
  -3  12  13   10.44    5.29
   3 -12 -13   12.06    6.14
   3  12 -13   18.82    6.55
  -3  12  14   18.02    7.03
   3 -12 -14   18.94    7.38
   3  12 -14   48.98   10.52
  -3  12  15   -0.00    2.80
   3 -12 -15   -0.00    2.11
   3  12 -15   -0.00    3.11
  -3  12  16    0.00    3.15
   3 -12 -16    0.97    2.78
   3  12 -16   -0.00    2.06
  -3  12  17    2.55    3.87
   3 -12 -17    1.53    4.04
   3  12 -17   -0.00    2.75
  -3  12  18   26.00    7.92
   3 -12 -18   15.49    7.05
   3  12 -18   28.92    8.46
  -3  12  19   -0.00    2.56
   3 -12 -19   -0.00    3.56
   3  12 -19    1.92    3.46
  -3  12  20    8.22    4.57
   3 -12 -20    5.36    3.88
   3  12 -20   10.09    5.67
   3 -12 -21   -0.00    2.35
   3  12 -21    4.54    4.14
   3 -12 -22    9.48    5.49
   3  12 -22    1.73    3.44
   3 -12 -23   -0.00    2.56
   3  12 -23   -0.00    2.55
   3 -12 -24    6.75    4.80
   3 -12 -25    0.51    2.98
   3 -12 -26   -0.00    2.68
   3 -12 -27    1.15    2.88
   3 -12 -28    4.17    3.62
   3 -12 -29   -0.00    2.33
  -3  13   1   10.12    5.21
   3 -13  -1   10.88    5.84
   3  13  -1    5.06    4.19
  -3  13   2    6.42    4.04
   3 -13  -2   13.45    6.29
   3  13  -2    0.96    3.00
  -3  13   3   -0.00    3.35
   3 -13  -3    0.71    3.48
   3  13  -3    4.80    3.92
  -3  13   4   16.99    6.89
   3 -13  -4    8.58    5.54
   3  13  -4   12.12    6.29
  -3  13   5    9.52    5.16
   3 -13  -5    6.33    5.38
   3  13  -5    8.51    5.26
  -3  13   6   27.92    8.71
   3 -13  -6   26.03    9.14
   3  13  -6   38.54   10.08
  -3  13   7    4.01    3.56
   3 -13  -7    1.60    3.05
   3  13  -7    7.96    4.65
  -3  13   8    1.60    2.98
   3 -13  -8   -0.00    3.41
   3  13  -8    0.72    3.49
  -3  13   9    3.02    3.37
   3 -13  -9    1.56    3.93
  -3  13  10   15.58    6.17
   3 -13 -10    7.01    4.90
   3  13 -10    4.91    4.47
  -3  13  11    6.37    4.62
   3 -13 -11   19.82    7.57
   3  13 -11    5.05    4.64
  -3  13  12   10.86    5.40
   3 -13 -12    9.80    6.11
   3  13 -12    6.19    4.70
  -3  13  13    1.91    3.18
   3 -13 -13   -0.00    2.26
   3  13 -13   -0.00    2.99
  -3  13  14    1.23    3.02
   3 -13 -14    0.00    3.44
   3  13 -14    2.07    3.23
  -3  13  15    8.73    5.31
   3 -13 -15    3.39    4.08
   3  13 -15    4.03    4.18
  -3  13  16   18.32    6.81
   3 -13 -16    4.13    4.04
   3  13 -16   16.15    6.59
  -3  13  17    4.12    3.65
   3 -13 -17    0.84    3.86
   3  13 -17    4.74    4.38
  -3  13  18   -0.00    2.64
   3 -13 -18    2.86    3.92
   3  13 -18    3.85    3.99
  -3  13  19   -0.00    2.48
   3 -13 -19    0.68    3.16
   3  13 -19    2.26    3.55
   3 -13 -20    3.19    4.26
   3  13 -20   12.05    5.92
   3 -13 -21    1.28    3.07
   3  13 -21    3.85    4.07
   3 -13 -22    2.09    3.60
   3  13 -22    6.54    4.68
   3 -13 -23   -0.00    1.75
   3  13 -23   -0.00    3.52
   3 -13 -24    1.63    2.32
   3 -13 -25    1.10    3.01
   3 -13 -26    6.78    4.42
   3 -13 -27   -0.00    2.84
  -3  14   1    0.00    3.63
   3 -14  -1    0.00    3.26
   3  14  -1    2.18    4.11
  -3  14   2   24.43    8.32
   3 -14  -2    2.39    3.82
   3  14  -2   18.90    6.95
  -3  14   3   16.26    6.86
   3 -14  -3    6.94    5.96
   3  14  -3    8.34    4.80
  -3  14   4    8.59    4.97
   3 -14  -4    3.31    4.83
   3  14  -4    2.96    3.78
  -3  14   5    0.25    2.36
   3 -14  -5   -0.00    4.14
   3  14  -5    3.42    3.60
  -3  14   6    1.55    4.01
   3 -14  -6   -0.00    2.79
   3  14  -6    5.54    4.54
  -3  14   7    7.22    4.59
   3 -14  -7    4.65    4.74
   3  14  -7    2.10    3.72
  -3  14   8   23.26    8.11
   3 -14  -8   17.71    7.75
   3  14  -8   30.53    9.01
  -3  14   9    0.27    1.70
   3 -14  -9    0.28    3.40
   3  14  -9   -0.00    3.84
  -3  14  10    4.45    4.63
   3 -14 -10   -0.00    2.79
   3  14 -10    4.02    4.07
  -3  14  11   -0.00    2.74
   3 -14 -11    0.61    2.29
   3  14 -11    1.23    3.44
  -3  14  12    2.29    2.98
   3 -14 -12    0.00    3.53
   3  14 -12    4.59    4.35
  -3  14  13    6.54    4.45
   3 -14 -13   15.18    6.65
   3  14 -13    0.18    3.11
  -3  14  14   11.11    5.72
   3 -14 -14    2.76    4.58
   3  14 -14    8.45    5.12
  -3  14  15    5.24    4.60
   3 -14 -15    1.31    3.46
   3  14 -15    0.00    2.72
  -3  14  16    1.60    2.74
   3 -14 -16    3.22    4.44
   3  14 -16   -0.00    2.58
  -3  14  17   -0.00    2.23
   3 -14 -17    1.70    3.74
   3  14 -17    5.79    5.10
  -3  14  18    9.61    5.18
   3 -14 -18    1.31    3.27
   3  14 -18   12.69    6.49
  -3  14  19    6.06    4.74
   3 -14 -19    2.70    3.72
   3  14 -19    2.55    3.12
   3 -14 -20    0.86    3.66
   3  14 -20    0.30    2.61
   3 -14 -21   -0.00    3.64
   3  14 -21    4.49    4.71
   3 -14 -22    9.12    5.26
   3  14 -22    0.03    3.34
   3 -14 -23   -0.00    2.41
   3  14 -23   -0.00    3.88
   3 -14 -24    1.72    2.96
   3 -14 -25   -0.00    2.26
  -3  15   1    8.09    5.08
   3 -15  -1    0.00    3.05
   3  15  -1    0.00    4.00
  -3  15   2   10.76    5.78
   3 -15  -2    1.11    2.70
   3  15  -2    0.00    3.42
  -3  15   3   10.86    5.64
   3 -15  -3    0.78    2.94
   3  15  -3   -0.00    3.22
  -3  15   4    2.69    3.71
   3 -15  -4    1.20    3.76
   3  15  -4    4.56    4.15
  -3  15   5    4.49    3.97
   3 -15  -5    1.45    3.98
   3  15  -5    8.96    6.21
  -3  15   6    1.34    3.45
   3 -15  -6   -0.00    3.08
   3  15  -6    0.02    3.30
  -3  15   7    8.94    5.76
   3 -15  -7    3.03    4.47
   3  15  -7    0.70    4.02
  -3  15   8    4.35    4.27
   3 -15  -8    1.10    4.02
   3  15  -8    1.01    2.13
  -3  15   9   13.05    5.99
   3 -15  -9    7.02    5.24
   3  15  -9    0.70    4.13
  -3  15  10   -0.00    3.66
   3 -15 -10   -0.00    4.63
   3  15 -10    0.00    2.97
  -3  15  11    9.56    5.83
   3 -15 -11    7.50    5.10
   3  15 -11    4.80    4.31
  -3  15  12    0.00    3.16
   3 -15 -12    1.23    3.87
   3  15 -12    2.51    4.39
  -3  15  13   -0.00    3.59
   3 -15 -13   -0.00    3.75
   3  15 -13    8.55    5.05
  -3  15  14    2.30    4.19
   3 -15 -14    2.40    4.43
   3  15 -14   -0.00    3.84
  -3  15  15    5.15    4.33
   3 -15 -15    3.94    4.60
   3  15 -15    4.31    4.26
  -3  15  16    0.47    4.14
   3 -15 -16   -0.00    4.14
   3  15 -16    2.33    3.45
  -3  15  17    0.57    3.01
   3 -15 -17   -0.00    4.55
   3  15 -17   -0.00    3.41
  -3  15  18    0.01    2.40
   3 -15 -18   -0.00    2.76
   3  15 -18    1.14    3.35
  -3  15  19    5.11    4.55
   3 -15 -19    3.32    3.66
   3  15 -19    9.37    5.56
   3 -15 -20    1.82    4.12
   3  15 -20    3.59    4.16
   3 -15 -21    3.40    3.64
   3  15 -21    4.17    4.07
   3 -15 -22    6.63    4.52
   3  15 -22    1.27    2.85
  -3  16   1   -0.00    3.15
   3 -16  -1    0.68    3.10
   3  16  -1   -0.00    3.72
  -3  16   2    3.49    4.00
   3 -16  -2    0.20    2.91
   3  16  -2    0.29    2.73
  -3  16   3    5.05    4.47
   3 -16  -3   11.89    6.68
   3  16  -3    1.03    4.62
  -3  16   4   -0.00    2.93
   3 -16  -4   -0.00    3.77
   3  16  -4   -0.00    3.00
  -3  16   5   -0.00    2.85
   3 -16  -5   -0.00    3.60
   3  16  -5    2.77    4.56
  -3  16   6   -0.00    3.03
   3 -16  -6   -0.00    3.67
   3  16  -6   -0.00    3.40
  -3  16   7    0.05    3.23
   3 -16  -7    3.02    4.52
   3  16  -7    6.24    5.22
  -3  16   8    0.81    3.48
   3 -16  -8   -0.00    3.66
   3  16  -8    1.92    3.13
  -3  16   9   -0.00    3.05
   3 -16  -9    0.00    3.24
   3  16  -9    1.37    3.39
  -3  16  10   -0.00    3.47
   3 -16 -10   -0.00    3.81
   3  16 -10   -0.00    2.89
  -3  16  11   -0.00    3.76
   3 -16 -11    0.29    2.89
   3  16 -11    2.32    3.25
  -3  16  12    5.10    4.74
   3 -16 -12    5.18    4.37
   3  16 -12    3.99    4.41
  -3  16  13    3.00    4.71
   3 -16 -13    0.05    2.92
   3  16 -13   -0.00    3.17
  -3  16  14   -0.00    2.69
   3 -16 -14    0.96    4.35
   3  16 -14    0.96    3.53
  -3  16  15   -0.00    3.55
   3 -16 -15    0.00    3.27
   3  16 -15   -0.00    2.94
  -3  16  16    0.00    3.74
   3 -16 -16   -0.00    3.65
   3  16 -16   -0.00    3.56
  -3  16  17   -0.00    3.18
   3 -16 -17    2.25    3.41
   3  16 -17   -0.00    3.22
  -3  16  18   -0.00    2.57
   3 -16 -18    2.36    3.84
   3  16 -18   -0.00    3.01
   3 -16 -19    2.14    3.76
   3  16 -19    3.91    4.11
   3  16 -20   -0.00    3.56
   3  16 -21   -0.00    3.83
   3  16 -22    0.04    2.63
  -3  17   1    9.57    5.15
   3  17  -1    5.15    3.71
  -3  17   2    1.85    3.24
   3  17  -2    1.04    3.46
  -3  17   3    0.09    2.14
   3 -17  -3    1.47    3.24
   3  17  -3   -0.00    4.04
  -3  17   4    2.89    3.32
   3 -17  -4    0.00    3.94
   3  17  -4    1.91    3.70
  -3  17   5    0.73    2.85
   3 -17  -5    1.83    3.63
   3  17  -5   -0.00    3.64
  -3  17   6    4.59    4.89
   3 -17  -6   -0.00    3.13
   3  17  -6   -0.00    3.82
  -3  17   7    4.96    4.71
   3 -17  -7    0.00    4.60
   3  17  -7    0.78    2.79
  -3  17   8   -0.00    3.02
   3 -17  -8    0.27    2.75
   3  17  -8   -0.00    3.83
  -3  17   9    3.65    5.53
   3 -17  -9   -0.00    2.95
   3  17  -9    0.12    3.39
  -3  17  10    2.32    4.21
   3  17 -10    1.29    3.19
  -3  17  11    0.00    3.76
   3 -17 -11    4.37    5.30
   3  17 -11    2.73    4.20
  -3  17  12    2.20    3.14
   3 -17 -12    2.32    3.93
   3  17 -12    2.04    3.52
  -3  17  13    0.42    3.62
   3 -17 -13   -0.00    3.11
   3  17 -13   -0.00    3.57
  -3  17  14    0.28    3.01
   3 -17 -14    0.97    3.23
   3  17 -14    3.36    5.28
  -3  17  15    3.68    4.39
   3 -17 -15    5.06    5.09
   3  17 -15    7.21    4.87
  -3  17  16    0.04    1.90
   3 -17 -16   -0.00    3.41
   3  17 -16    3.75    4.38
  -3  17  17    2.74    4.51
   3  17 -17    0.00    3.64
   3  17 -18   -0.00    2.81
   3  17 -19    1.74    4.16
   3  17 -20   -0.00    3.60
   3  17 -21    8.93    5.90
  -3  18   1   -0.00    4.59
  -3  18   2    1.06    4.24
  -3  18   3    0.90    3.56
  -3  18   4   -0.00    3.15
  -3  18   5    2.42    3.95
  -3  18   6    1.82    4.45
   3 -18  -6   -0.00    3.55
  -3  18   7   -0.00    3.97
   3 -18  -7   -0.00    3.16
  -3  18   8    1.73    3.40
   3 -18  -8   -0.00    4.33
  -3  18   9   -0.00    3.02
   3 -18  -9    1.12    4.19
  -3  18  10   -0.00    4.26
   3 -18 -10    0.51    2.88
  -3  18  11   -0.00    3.44
   3 -18 -11   -0.00    4.06
  -3  18  12    1.77    4.16
   3 -18 -12   -0.00    3.16
  -3  18  13    1.95    4.68
   3 -18 -13    6.05    4.42
  -3  18  14   -0.00    3.39
  -3  18  15   -0.00    3.92
  -3  18  16    2.56    4.36
  -3  18  17    2.08    3.55
   3 -19  -9    3.53    4.72
  -2   0   1    0.76    1.34
  -2   0   1    0.03    0.72
   2   0  -1    0.00    1.24
   2   0  -1    0.51    0.94
  -2   0   2  471.16   45.48
  -2   0   2  477.71   43.98
   2   0  -2  478.04   45.00
   2   0  -2  457.91   44.06
  -2   0   3    0.90    0.97
  -2   0   3    0.58    0.69
   2   0  -3   -0.00    0.67
   2   0  -3   -0.00    1.33
   2   0  -3   -0.00    0.51
  -2   0   4    3.39    1.24
  -2   0   4    5.44    1.19
   2   0  -4    4.07    1.10
   2   0  -4    8.47    1.88
   2   0  -4    6.14    1.51
   2   0  -4    4.27    1.17
  -2   0   5    0.51    0.38
  -2   0   5    0.00    0.34
   2   0  -5    0.00    0.62
   2   0  -5    0.74    0.83
   2   0  -5    1.49    0.85
   2   0  -5    0.00    0.53
   2   0  -6 2188.68  225.75
   2   0  -6 2672.64  226.77
   2   0  -6 2438.34  225.83
   2   0  -6 2849.05  226.10
   2   0  -7    0.01    0.50
  -2   0  14  512.82   50.10
  -2   0  14  600.87   50.30
  -2   0  15    0.00    0.40
  -2   0  15    0.13    0.52
  -2   0  16   25.08    3.13
  -2   0  16   27.98    3.30
  -2   0  17    0.13    0.44
  -2   0  17   -0.00    0.55
   2   0 -17    0.15    0.50
  -2   0  18  168.15   16.34
  -2   0  18  164.24   16.43
   2   0 -18  172.07   16.91
  -2   0  19   -0.00    0.50
  -2   0  19   -0.00    0.64
   2   0 -19    0.19    0.49
  -2   0  20    1.69    0.90
  -2   0  20    1.34    1.01
   2   0 -20    0.32    0.88
  -2   0  21    0.10    0.74
  -2   0  21    0.00    0.63
   2   0 -21   -0.00    0.86
  -2   0  22  214.96   21.79
  -2   0  22  230.11   22.07
   2   0 -22  222.61   22.72
  -2   0  23   -0.00    0.81
  -2   0  23    0.40    0.75
   2   0 -23    1.42    1.19
   2   0 -24   53.16    7.49
   2   0 -25   -0.00    1.10
   2   0 -26   10.83    3.01
   2   0 -39   -0.00    1.53
   2   0 -40   -0.00    1.76
   2   0 -41   -0.00    1.28
   2   0 -42   -0.00    1.75
  -2   1   1   47.39    6.56
  -2   1   1   61.19    6.53
   2  -1  -1   43.04    6.31
   2  -1  -1   50.42    6.29
   2   1  -1   40.74    5.84
   2   1  -1   53.19    6.80
  -2  -1   1   45.33    5.96
  -2  -1   1   55.51    6.85
  -2   1   2   19.69    3.47
  -2   1   2   10.76    2.53
   2  -1  -2   14.88    3.04
   2  -1  -2   11.92    2.74
   2   1  -2   22.47    3.17
  -2  -1   2   28.34    3.41
  -2   1   3  770.41   64.54
  -2   1   3  631.66   63.63
   2  -1  -3  790.59   64.33
   2  -1  -3  698.61   63.94
   2   1  -3  626.38   63.61
  -2  -1   3  677.18   63.72
  -2   1   4 6989.91  726.11
  -2   1   4 8834.26  726.90
   2  -1  -4 6906.76  725.72
   2  -1  -4 8474.51  726.93
   2   1  -4 7686.36  725.83
   2   1  -4 8712.38  726.96
  -2  -1   4 8740.28  726.34
  -2  -1   4 8264.35  726.39
  -2  -1   4 9999.00  743.62
  -2   1   5   52.52    6.32
  -2   1   5   54.94    5.85
   2  -1  -5   51.73    6.08
   2  -1  -5   57.53    6.21
   2   1  -5   43.11    5.94
   2   1  -5   53.92    6.43
  -2  -1   5   52.78    6.08
  -2  -1   5   54.55    6.14
  -2  -1   5   71.45    6.23
  -2   1   6    2.53    1.12
  -2   1   6    3.58    0.57
  -2   1   6    3.32    0.56
   2  -1  -6    3.31    1.09
   2  -1  -6    4.56    1.16
   2   1  -6    1.70    1.00
   2   1  -6    4.36    1.27
  -2  -1   6    2.32    0.99
  -2  -1   6    5.61    1.16
  -2  -1   6    4.32    1.01
  -2   1   7    4.14    1.11
   2  -1  -7    1.46    0.89
   2  -1  -7    2.03    0.83
   2   1  -7    1.71    0.83
   2   1  -7    3.45    1.06
  -2  -1   7    2.04    0.91
  -2  -1   7    2.46    0.54
  -2  -1   7    2.64    0.54
  -2   1   8  182.14   17.21
   2  -1  -8  167.77   17.07
   2  -1  -8  190.77   17.04
   2   1  -8  177.28   17.51
   2   1  -8  184.45   17.57
  -2  -1   8  186.39   17.47
  -2   1   9  295.28   28.91
   2  -1  -9  316.62   28.88
   2  -1  -9  338.99   28.74
   2   1  -9  309.19   29.38
   2   1  -9  299.49   29.30
  -2  -1   9  298.69   29.27
  -2   1  10 1196.26  113.23
   2  -1 -10 1240.15  113.20
   2   1 -10 1214.10  113.80
   2   1 -10 1361.20  113.94
  -2  -1  10 1281.45  113.81
  -2   1  11   22.51    2.48
   2  -1 -11   27.16    2.51
   2   1 -11   16.51    2.78
   2   1 -11   17.10    2.74
  -2  -1  11   21.19    2.89
  -2   1  12    4.10    0.86
  -2   1  12    4.52    1.06
   2   1 -12    3.96    1.28
   2   1 -12    6.34    1.33
  -2  -1  12    3.73    1.08
  -2   1  13    4.12    0.96
  -2   1  13    6.80    1.28
   2   1 -13    6.19    1.61
   2   1 -13    3.38    1.17
  -2  -1  13    6.94    1.46
  -2   1  14  249.88   23.55
  -2   1  14  248.10   23.84
   2   1 -14  242.64   24.45
   2   1 -14  271.07   24.33
  -2  -1  14  251.83   24.12
  -2   1  15    1.59    0.69
  -2   1  15    3.18    1.07
   2   1 -15    1.21    1.07
   2   1 -15    2.36    0.99
  -2  -1  15    2.03    1.01
  -2   1  16  271.76   26.34
  -2   1  16  285.22   26.73
   2   1 -16  291.35   27.63
   2   1 -16  293.26   27.20
  -2  -1  16  269.93   26.84
  -2   1  17    0.65    0.69
  -2   1  17    3.11    1.15
   2   1 -17    1.90    1.35
   2   1 -17    1.52    1.00
  -2  -1  17    2.91    1.29
  -2   1  18   11.45    2.21
  -2   1  18   18.85    2.85
   2   1 -18   16.49    3.27
   2   1 -18   11.25    2.54
  -2  -1  18   15.82    2.75
  -2   1  19    6.23    1.52
  -2   1  19    6.18    1.76
   2   1 -19    5.12    1.98
   2   1 -19    6.57    1.95
  -2  -1  19    9.94    2.12
  -2   1  20  221.52   22.24
  -2   1  20  243.00   22.82
   2   1 -20  223.40   23.97
   2   1 -20  227.46   23.28
  -2  -1  20  230.37   22.75
  -2   1  21    0.87    0.70
  -2   1  21   -0.00    0.64
   2   1 -21   -0.00    0.86
  -2  -1  21   -0.00    0.61
  -2  -1  21    0.28    0.70
  -2   1  22   15.73    2.87
  -2   1  22   19.99    3.41
   2   1 -22   15.77    3.48
  -2  -1  22   16.77    3.07
  -2  -1  22   16.22    3.19
  -2   1  23    1.86    1.07
   2   1 -23    2.70    1.75
  -2  -1  23    3.69    1.52
  -2  -1  23    2.95    1.53
   2  -1 -24   65.61    8.88
   2   1 -24   74.83    9.55
   2  -1 -25    2.14    1.41
   2   1 -25    2.66    1.83
   2  -1 -26  140.25   15.79
   2   1 -26  131.85   15.96
   2  -1 -31   -0.00    1.43
   2  -1 -32    8.84    3.62
   2  -1 -33   -0.00    1.37
   2  -1 -34    1.44    1.97
   2  -1 -35    0.56    1.27
   2  -1 -36   28.84    6.67
   2  -1 -37    1.22    2.05
   2  -1 -38   -0.00    1.88
   2  -1 -39    2.95    2.82
   2  -1 -40   16.29    5.19
   2  -1 -41    0.09    1.80
   2  -1 -42    0.00    2.12
  -2   2   1  101.68   11.55
  -2   2   1   96.26   11.23
   2  -2  -1   93.61   11.17
   2  -2  -1  103.42   11.51
   2   2  -1  124.41   11.66
   2   2  -1   85.12   11.45
  -2  -2   1   98.69   11.03
  -2  -2   1   81.55   11.31
  -2   2   2 2035.46  188.87
  -2   2   2 2315.06  189.19
   2  -2  -2 2221.08  188.84
   2  -2  -2 1939.49  188.78
   2   2  -2 1995.42  188.51
   2   2  -2 1876.98  188.95
  -2  -2   2 2101.44  188.52
  -2  -2   2 2029.50  189.25
  -2   2   3 1165.27  109.39
  -2   2   3 1164.98  109.36
   2  -2  -3 1107.47  109.07
   2  -2  -3 1255.41  109.71
   2   2  -3 1280.92  109.58
   2   2  -3 1114.39  109.75
  -2  -2   3 1216.69  109.20
  -2   2   4    2.00    1.46
  -2   2   4    0.66    1.03
   2  -2  -4    0.76    1.20
   2  -2  -4    0.68    1.14
   2   2  -4    0.72    1.25
  -2  -2   4    1.16    1.21
  -2   2   5  611.83   58.70
  -2   2   5  659.96   58.76
   2  -2  -5  586.26   58.48
   2  -2  -5  565.72   58.75
   2   2  -5  616.73   58.87
  -2  -2   5  702.39   59.04
  -2  -2   5  673.52   59.28
  -2   2   6  506.93   44.07
  -2   2   6  432.95   43.54
   2  -2  -6  455.11   43.77
   2  -2  -6  510.89   44.38
   2   2  -6  415.73   43.88
   2   2  -6  485.04   44.60
  -2  -2   6  437.08   43.85
  -2  -2   6  504.83   44.34
  -2   2   7    0.00    0.94
  -2   2   7    0.00    0.73
   2  -2  -7   -0.00    0.78
   2  -2  -7    0.76    0.92
   2   2  -7    0.00    0.97
   2   2  -7   -0.00    0.87
  -2  -2   7    0.25    0.85
  -2  -2   7    0.06    0.72
  -2   2   8  468.82   46.13
  -2   2   8  456.26   45.59
   2  -2  -8  517.94   46.29
   2  -2  -8  538.95   46.68
   2   2  -8  455.87   46.48
   2   2  -8  530.34   47.15
  -2  -2   8  530.94   46.68
  -2  -2   8  489.84   46.24
  -2   2   9   60.79    7.23
  -2   2   9   70.28    6.53
   2  -2  -9   59.01    7.17
   2  -2  -9   67.10    7.60
   2   2  -9   63.36    7.69
   2   2  -9   61.08    7.82
  -2  -2   9   56.19    7.41
  -2  -2   9   66.72    7.25
  -2   2  10    5.61    1.46
   2  -2 -10    1.33    0.95
   2  -2 -10    3.43    1.36
   2   2 -10    1.78    1.34
   2   2 -10    6.26    1.82
  -2  -2  10    2.44    1.19
  -2  -2  10    7.13    1.43
  -2   2  11  163.78   16.26
   2  -2 -11  152.16   16.03
   2  -2 -11  163.33   16.53
   2   2 -11  159.45   16.70
   2   2 -11  185.00   17.26
  -2  -2  11  152.82   16.56
  -2  -2  11  166.50   15.71
  -2   2  12  269.21   25.79
   2  -2 -12  238.59   25.43
   2  -2 -12  275.75   26.19
   2   2 -12  235.93   26.05
   2   2 -12  272.40   26.59
  -2  -2  12  284.99   26.39
  -2  -2  12  288.33   25.01
  -2   2  13  111.35   11.01
   2  -2 -13  109.01   10.76
   2  -2 -13  106.72   11.34
   2   2 -13  100.50   11.41
   2   2 -13  103.61   11.59
  -2  -2  13   98.92   11.29
  -2  -2  13  100.14    9.65
  -2   2  14  161.84   16.82
   2  -2 -14  171.59   16.73
   2  -2 -14  161.76   17.36
   2   2 -14  159.69   17.51
   2   2 -14  167.90   17.70
  -2  -2  14  193.15   17.69
  -2   2  15    0.00    0.72
   2  -2 -15    1.55    0.84
   2  -2 -15   -0.00    0.93
   2   2 -15    0.07    0.96
   2   2 -15   -0.00    0.89
  -2  -2  15   -0.00    1.11
  -2   2  16    0.80    0.89
   2  -2 -16    1.64    0.85
   2  -2 -16    0.81    1.12
   2   2 -16    1.75    1.30
   2   2 -16    0.84    0.94
  -2  -2  16    0.97    0.96
  -2   2  17   24.54    3.71
   2  -2 -17   22.14    3.36
   2  -2 -17   19.78    3.94
   2   2 -17   23.59    4.47
   2   2 -17   27.26    4.53
  -2  -2  17   25.16    4.16
  -2   2  18   97.94   10.82
  -2   2  18  121.58   12.24
   2  -2 -18  102.78   11.74
   2   2 -18   97.31   11.99
   2   2 -18   80.28   11.34
  -2  -2  18  102.24   11.40
  -2   2  19   57.53    7.14
  -2   2  19   68.30    8.28
   2  -2 -19   46.83    7.52
   2   2 -19   58.87    8.33
   2   2 -19   60.69    8.18
  -2  -2  19   64.67    7.83
  -2   2  20    9.01    2.21
  -2   2  20   12.12    2.95
   2  -2 -20    9.18    2.81
   2   2 -20    8.84    2.89
   2   2 -20    6.66    2.41
  -2  -2  20   16.73    3.18
  -2   2  21   20.12    3.70
  -2   2  21   20.68    4.16
   2  -2 -21   23.27    4.60
   2   2 -21   31.12    5.49
   2   2 -21   27.11    5.00
  -2  -2  21   26.76    4.47
  -2   2  22   84.73   10.53
  -2   2  22  117.69   12.03
   2  -2 -22   84.43   11.60
   2   2 -22   89.01   12.21
   2   2 -22  103.86   12.36
  -2  -2  22   96.01   11.30
  -2   2  23   29.43    4.48
   2  -2 -23   20.61    4.70
   2   2 -23   31.41    5.98
   2   2 -23   23.05    4.91
   2   2 -24  104.22   12.78
   2   2 -24   76.12   11.23
   2   2 -25   -0.00    1.41
   2  -2 -26   50.72    8.25
   2  -2 -27    2.99    1.99
   2  -2 -28   53.50    8.85
   2  -2 -29    1.51    2.02
   2  -2 -30   -0.00    1.54
   2  -2 -31    4.78    2.68
   2  -2 -32   11.75    4.04
   2  -2 -33    2.32    2.05
   2  -2 -34   29.40    6.76
   2  -2 -35    0.00    1.75
   2  -2 -36    4.05    2.78
   2  -2 -37    2.98    2.51
   2  -2 -38    2.67    2.62
   2  -2 -39    2.19    2.25
   2  -2 -40   -0.00    1.58
   2  -2 -41   -0.00    1.89
   2  -2 -42   -0.00    2.11
  -2   3   1  208.69   21.44
  -2   3   1  193.03   21.30
   2  -3  -1  198.54   21.05
   2  -3  -1  208.08   21.67
   2   3  -1  178.65   20.86
   2   3  -1  232.39   22.43
  -2  -3   1  187.23   20.75
  -2  -3   1  207.61   21.97
  -2   3   2  327.90   32.67
  -2   3   2  346.35   32.98
   2  -3  -2  356.89   32.71
   2  -3  -2  304.43   32.75
   2   3  -2  331.81   32.66
   2   3  -2  298.89   32.98
  -2  -3   2  315.31   32.28
  -2  -3   2  326.33   33.23
  -2   3   3   22.00    4.22
  -2   3   3   14.86    3.69
   2  -3  -3   19.61    3.93
   2  -3  -3   24.86    4.59
   2   3  -3   22.33    4.33
   2   3  -3   23.38    4.72
  -2  -3   3   17.47    3.88
  -2  -3   3   22.19    4.68
  -2   3   4 1390.56  140.20
  -2   3   4 1625.87  140.94
   2  -3  -4 1599.23  140.54
   2  -3  -4 1619.14  141.23
[truncated: 760,903 more chars]
