# Supplementary material for: LED-pump-X-ray-multiprobe crystallography for sub-second timescales
Source: Commun Chem. 2022 Aug 26;5:102. doi: 10.1038/s42004-022-00716-1 (PMC9814726; doi:10.1038/s42004-022-00716-1)
Supplement: Supplementary file 15 — Supplementary Data 6 [file 42004_2022_716_MOESM15_ESM.zip › 284K_0-8s/284K_0-4s_t6_decay.hkl]

 -17   0   2    0.02    2.28
 -17   1   2    0.00    4.52
 -17  -1   2   -0.00    3.25
 -16   0   1   -0.00    1.93
 -16   0   2    0.47    2.52
 -16   0   3   -0.00    3.43
 -16   0   4    2.99    3.64
 -16   1   1   -0.00    2.28
 -16  -1   1    1.41    2.82
 -16   1   2   -0.00    3.44
 -16  -1   2    9.25    5.53
 -16   1   3   -0.00    1.77
 -16  -1   3   -0.00    2.37
 -16   1   4    0.01    2.42
 -16  -1   4    0.48    1.99
 -16   2   1   -0.00    3.78
 -16  -2   1    0.84    2.73
 -16  -2   1    4.39    4.38
 -16   2   2   -0.00    3.00
 -16  -2   2    1.93    4.01
 -16  -2   2   -0.00    1.82
 -16   2   3   -0.00    1.55
 -16  -2   3    2.82    2.90
 -16   2   4    7.46    4.77
 -16  -2   4    1.09    3.25
 -16   3   1   -0.00    2.46
 -16  -3   1   -0.00    2.95
 -16  -3   1    0.00    3.04
 -16   3   2    0.00    2.70
 -16  -3   2    0.77    2.90
 -16   3   3   -0.00    2.58
 -16  -3   3   -0.00    3.45
 -16   3   4   -0.00    2.74
 -16   4   1    1.59    3.33
 -16  -4   1   -0.00    2.28
 -16   4   2    1.63    2.66
 -16  -4   2    0.00    3.25
 -16   4   3   -0.00    2.58
 -16  -4   3    0.25    1.81
 -16   4   4    4.43    3.82
 -16   5   1   11.44    6.00
 -16  -5   1    0.62    3.28
 -16   5   2    4.15    4.23
 -16  -5   2   12.95    6.15
 -16   5   3    4.37    4.34
 -16  -5   3    1.80    3.73
 -16   5   4    0.00    2.87
  16   6  -1   -0.00    3.94
 -16   6   2    1.30    3.39
  16   6  -2    1.23    3.98
 -16   6   3   -0.00    2.51
 -16  -6   3    3.55    3.56
 -16   6   4    0.00    3.52
 -15   0   1    0.65    2.98
 -15   0   2    1.36    2.73
 -15   0   3   10.76    5.86
 -15   0   4    3.12    3.69
 -15   0   5    1.51    3.83
 -15   0   6    0.95    2.88
 -15   1   1    5.98    4.81
 -15  -1   1   13.65    6.00
 -15  -1   1    8.73    5.04
 -15   1   2    1.94    3.07
 -15  -1   2   -0.00    2.84
 -15  -1   2    7.04    4.30
 -15   1   3    0.00    3.09
 -15  -1   3   -0.00    2.29
 -15  -1   3    0.63    3.34
 -15   1   4   -0.00    2.76
 -15  -1   4    0.77    2.92
 -15  -1   4    2.44    3.55
 -15   1   5   11.12    5.74
 -15  -1   5   11.63    5.62
 -15  -1   5    0.00    3.03
 -15   1   6   -0.00    3.33
 -15  -1   6   -0.00    3.12
 -15  -1   6   -0.00    2.24
 -15  -1   7    5.43    4.29
 -15  -1   8    3.36    3.79
 -15  -1   9   -0.00    2.46
 -15  -1  10    0.75    3.24
 -15  -1  11    7.55    4.42
 -15   2   1   -0.00    2.24
 -15  -2   1   -0.00    1.86
 -15  -2   1    1.69    2.80
 -15   2   2    0.00    3.93
 -15  -2   2   -0.00    2.25
 -15  -2   2   -0.00    1.11
 -15   2   3   19.76    7.29
 -15  -2   3   16.78    6.90
 -15  -2   3    5.71    4.78
 -15   2   4    1.79    3.28
 -15  -2   4   -0.00    2.87
 -15  -2   4    0.00    3.09
 -15   2   5    7.19    4.71
 -15  -2   5    3.17    3.66
 -15  -2   5   -0.00    2.80
 -15   2   6    5.88    4.49
 -15  -2   6   -0.00    3.13
 -15  -2   7    3.11    3.62
 -15  -2   8   -0.00    2.44
 -15  -2   9    1.99    2.72
 -15  -2  10    1.75    2.87
 -15  -2  11    0.25    1.98
 -15  -2  12   -0.00    1.38
 -15   3   1   13.77    6.18
 -15  -3   1   10.37    5.11
 -15  -3   1    4.50    4.61
 -15   3   2    1.35    2.99
 -15  -3   2    3.66    4.18
 -15  -3   2    1.94    3.31
 -15   3   3    3.20    4.06
 -15  -3   3   -0.00    1.61
 -15  -3   3   -0.00    3.15
 -15   3   4    0.00    2.81
 -15  -3   4   -0.00    2.65
 -15  -3   4   -0.00    2.08
 -15   3   5   11.71    5.76
 -15  -3   5   11.37    5.52
 -15  -3   5   18.59    7.54
 -15   3   6    1.34    3.34
 -15  -3   6    1.23    3.29
 -15  -3   7    1.14    3.18
 -15  -3   8    5.41    3.91
 -15  -3   9   -0.00    2.03
 -15  -3  10    3.23    3.53
 -15  -3  11    8.16    4.70
 -15   4   1   -0.00    3.15
 -15  -4   1   -0.00    2.04
 -15  -4   1    0.00    3.21
 -15   4   2    1.67    3.09
 -15  -4   2    0.56    1.72
 -15  -4   2    0.79    2.62
 -15   4   3   -0.00    3.16
 -15  -4   3    3.97    4.52
 -15  -4   3    0.56    2.66
 -15   4   4    8.82    4.84
 -15  -4   4    4.21    3.89
 -15  -4   4    1.80    3.44
 -15   4   5    0.00    2.52
 -15  -4   5    5.64    4.47
 -15  -4   5    0.97    2.70
 -15   4   6    5.16    4.20
 -15  -4   6   -0.00    3.56
 -15  -4   7    1.67    2.78
 -15  -4   8    3.30    3.72
 -15  -4   9    3.63    3.73
 -15  -4  10   -0.00    2.51
 -15   5   1    2.93    3.67
  15   5  -1    3.99    4.46
 -15  -5   1   -0.00    2.61
 -15   5   2    1.86    3.37
  15   5  -2   -0.00    4.46
 -15  -5   2    3.29    3.11
 -15  -5   2    2.30    3.36
 -15   5   3    1.06    2.01
  15   5  -3   -0.00    3.96
 -15  -5   3   -0.00    2.93
 -15  -5   3   -0.00    2.10
 -15   5   4    3.08    3.55
  15   5  -4   -0.00    1.23
 -15  -5   4    2.31    3.25
 -15  -5   4    2.74    3.41
 -15   5   5   -0.00    2.20
 -15  -5   5    0.00    3.14
 -15  -5   5    1.74    3.16
 -15   5   6   -0.00    3.12
 -15  -5   6   13.31    6.13
 -15  -5   7    3.20    3.33
 -15  -5   8   -0.00    2.84
 -15   6   1    2.52    3.77
  15   6  -1   -0.00    4.39
 -15  -6   1   -0.00    3.54
 -15   6   2    0.00    3.30
  15   6  -2    1.26    3.88
 -15  -6   2    4.70    3.75
 -15   6   3    3.52    4.42
  15   6  -3    1.16    3.06
 -15  -6   3    1.88    3.14
 -15   6   4    6.39    4.67
  15   6  -4    7.36    7.67
 -15  -6   4    3.88    4.72
 -15   6   5    3.66    4.57
 -15  -6   5    3.29    4.39
 -15   6   6    2.94    4.17
 -15   7   1    1.69    3.33
  15   7  -1   12.69    7.56
 -15  -7   1    4.82    3.98
 -15   7   2   -0.00    4.12
  15   7  -2    1.79    5.29
 -15  -7   2   11.00    6.06
 -15   7   3   -0.00    2.33
  15   7  -3    0.00    4.31
 -15   7   4   -0.00    2.28
 -15   7   5    3.55    3.74
 -15   7   6   11.47    5.96
 -15   8   1   -0.00    2.56
  15   8  -1    3.39    5.72
 -15   8   2    1.37    3.73
  15   8  -2    8.16    6.81
 -15   8   3   -0.00    3.20
  15   8  -3    8.67    7.56
 -15   8   4    4.51    3.93
 -15   8   5   -0.00    2.40
 -15   8   6    3.70    3.70
  15   9  -2   -0.00    4.41
  15   9  -3    6.47    6.82
 -15   9   5   -0.00    2.18
 -15   9   6    4.45    4.39
 -14   0   1   -0.00    2.30
 -14   0   2    7.23    4.96
 -14   0   3   -0.00    2.68
 -14   0   4   20.90    7.58
 -14   0   5    1.26    2.88
 -14   0   6    9.15    5.03
 -14   0   7   -0.00    3.60
 -14   1   1    1.48    2.02
 -14  -1   1    1.66    3.07
 -14  -1   1    0.63    3.53
 -14   1   2   -0.00    2.59
 -14  -1   2    4.37    3.76
 -14  -1   2   -0.00    2.10
 -14   1   3    5.45    3.88
 -14  -1   3    3.18    3.35
 -14  -1   3    0.12    2.92
 -14   1   4    9.61    5.07
 -14  -1   4    4.93    4.15
 -14  -1   4    5.19    3.91
 -14   1   5   -0.00    2.61
 -14  -1   5    3.07    3.46
 -14  -1   5   -0.00    2.03
 -14   1   6   24.88    7.79
 -14  -1   6   11.10    5.47
 -14  -1   6    1.29    3.18
 -14   1   7    3.54    3.19
 -14  -1   7    0.59    2.85
 -14  -1   7   -0.00    2.58
 -14   1   8    0.12    2.94
 -14  -1   8    0.31    1.56
 -14  -1   9    1.92    2.61
 -14  -1  10   15.58    6.05
 -14  -1  11    4.95    3.41
 -14  -1  12    3.25    2.82
 -14  -1  13   -0.00    2.83
 -14  -1  14    6.84    4.30
 -14  -1  15    0.48    2.40
 -14  -1  16    3.93    3.29
 -14  -1  17   -0.00    2.26
 -14   2   1   -0.00    2.40
 -14  -2   1    1.45    2.88
 -14  -2   1   -0.00    2.62
 -14   2   2   15.10    6.75
 -14  -2   2   18.95    7.01
 -14  -2   2    6.65    4.65
 -14   2   3    0.89    3.06
 -14  -2   3    6.07    4.60
 -14  -2   3   -0.00    2.23
 -14   2   4   14.79    6.05
 -14  -2   4    1.92    2.84
 -14  -2   4    4.27    3.55
 -14   2   5   -0.00    2.25
 -14  -2   5   -0.00    2.76
 -14  -2   5   -0.00    1.73
 -14   2   6   25.66    7.89
 -14  -2   6    5.96    4.42
 -14  -2   6    3.50    3.53
 -14   2   7    0.00    2.89
 -14  -2   7    0.00    2.59
 -14  -2   7    1.82    2.86
 -14   2   8    6.81    4.68
 -14  -2   8    9.12    4.79
 -14  -2   9   -0.00    2.14
 -14  -2  10    0.06    1.84
 -14  -2  11    2.93    2.51
 -14  -2  12    2.33    2.47
 -14  -2  13    0.90    1.52
 -14  -2  14    6.36    3.75
 -14  -2  15   -0.00    1.25
 -14  -2  16   -0.00    1.95
 -14  -2  17   -0.00    2.21
 -14  -2  18    4.90    3.48
 -14  -2  19    1.27    2.06
 -14  -2  20    1.98    2.21
 -14   3   1   -0.00    2.08
 -14  -3   1    0.00    2.36
 -14  -3   1   -0.00    2.58
 -14   3   2    1.84    3.24
 -14  -3   2    1.72    2.89
 -14  -3   2    1.51    3.02
 -14   3   3    0.11    2.88
 -14  -3   3   -0.00    1.80
 -14  -3   3   -0.00    2.14
 -14   3   4    2.63    3.46
 -14  -3   4   -0.00    2.27
 -14  -3   4    1.79    3.00
 -14   3   5   -0.00    2.79
 -14  -3   5    2.34    2.66
 -14  -3   5   -0.00    1.95
 -14   3   6   22.96    7.55
 -14  -3   6   10.04    5.32
 -14  -3   6    6.33    4.22
 -14   3   7    0.00    2.81
 -14  -3   7    2.78    3.41
 -14  -3   7    1.65    2.73
 -14   3   8    1.50    2.15
 -14  -3   8   -0.00    1.86
 -14  -3   9   -0.00    2.20
 -14  -3  10    7.54    4.48
 -14  -3  11   -0.00    2.21
 -14  -3  12    0.85    2.64
 -14  -3  13    3.68    3.61
 -14  -3  14    0.37    1.95
 -14  -3  15    2.09    2.49
 -14  -3  16    3.93    3.48
 -14  -3  17    1.44    2.11
 -14  -3  18    1.39    2.01
 -14  -3  19   -0.00    1.41
 -14   4   1    3.89    3.40
  14   4  -1    4.61    6.06
 -14  -4   1    0.49    2.59
 -14  -4   1   -0.00    2.95
 -14   4   2   11.14    5.33
  14   4  -2   -0.00    3.03
 -14  -4   2   -0.00    2.43
 -14  -4   2    2.72    3.77
 -14   4   3    1.17    2.15
  14   4  -3   -0.00    4.56
 -14  -4   3   -0.00    3.37
 -14  -4   3    1.90    2.87
 -14   4   4   -0.00    2.21
 -14  -4   4    0.75    3.13
 -14  -4   4    2.22    3.23
 -14   4   5   -0.00    2.59
 -14  -4   5    0.19    2.96
 -14  -4   5    1.62    2.66
 -14   4   6    2.34    3.36
 -14  -4   6    0.98    2.91
 -14  -4   6   -0.00    2.49
 -14   4   7    5.72    4.05
 -14  -4   7    6.78    4.84
 -14  -4   7    0.49    2.07
 -14   4   8    5.09    3.80
 -14  -4   8    3.46    3.18
 -14  -4   9    6.76    4.25
 -14  -4  10    4.54    3.50
 -14  -4  11    0.62    2.75
 -14  -4  12    9.07    4.98
 -14  -4  13   10.05    4.92
 -14  -4  14    9.19    4.55
 -14  -4  15   -0.00    2.51
 -14  -4  16    7.40    4.17
 -14  -4  17   -0.00    1.86
 -14  -4  18    3.20    3.14
 -14   5   1    4.34    3.72
  14   5  -1    1.11    5.02
 -14  -5   1    7.85    5.30
 -14   5   2    2.49    3.34
  14   5  -2    2.76    4.66
 -14  -5   2    2.36    2.66
 -14   5   3   -0.00    2.67
  14   5  -3    0.00    3.46
 -14  -5   3   -0.00    2.57
 -14   5   4   -0.00    2.34
  14   5  -4    0.17    1.52
 -14  -5   4   -0.00    3.00
 -14   5   5    3.55    3.95
  14   5  -5    7.91    6.02
 -14  -5   5   -0.00    2.99
 -14   5   6   12.27    5.65
  14   5  -6    9.18    7.41
 -14  -5   6    0.00    3.40
 -14   5   7    1.67    2.83
 -14  -5   7    1.76    3.53
 -14   5   8   -0.00    2.84
 -14  -5   8    1.11    2.35
 -14  -5   9    0.00    3.08
 -14  -5  10    9.63    4.79
 -14  -5  11    0.38    1.93
 -14  -5  12    7.94    4.67
 -14  -5  13    2.13    3.40
 -14  -5  14    0.14    2.47
 -14  -5  15    3.42    3.13
 -14  -5  16   11.75    5.44
 -14   6   1    9.84    5.56
  14   6  -1   -0.00    4.78
 -14  -6   1   -0.00    3.36
 -14   6   2    0.00    3.08
  14   6  -2    5.26    5.96
 -14  -6   2   -0.00    2.41
 -14   6   3    6.45    4.43
  14   6  -3   -0.00    3.93
 -14  -6   3   -0.00    3.11
 -14   6   4    5.37    4.23
  14   6  -4   27.42   11.23
 -14  -6   4    6.72    5.05
 -14   6   5   -0.00    1.82
  14   6  -5   11.06    7.01
 -14  -6   5   -0.00    2.10
 -14   6   6    0.00    2.75
  14   6  -6    4.29    4.77
 -14  -6   6   -0.00    2.38
 -14   6   7    0.85    3.00
 -14  -6   7    3.83    3.86
 -14   6   8    3.84    3.79
 -14  -6   8    3.37    4.00
 -14  -6   9    2.95    3.05
 -14  -6  10    2.95    2.95
 -14  -6  11    0.73    2.99
 -14  -6  12    0.00    3.03
 -14  -6  13    0.00    2.87
 -14  -6  14    3.88    3.50
 -14   7   1    4.27    4.03
  14   7  -1    2.46    4.88
 -14  -7   1    5.32    4.57
 -14   7   2    5.24    4.40
  14   7  -2    3.94    5.85
 -14  -7   2    4.84    4.36
 -14   7   3   -0.00    2.37
  14   7  -3    2.58    4.53
 -14  -7   3    0.00    3.15
 -14   7   4    2.49    3.49
  14   7  -4    3.73    3.79
 -14  -7   4    2.54    3.26
 -14   7   5   11.70    5.68
  14   7  -5    2.00    3.92
 -14  -7   5    1.26    2.03
 -14   7   6    9.49    5.11
 -14  -7   6    6.37    4.66
 -14   7   7    3.51    3.84
 -14  -7   7    3.00    3.47
 -14   7   8   -0.00    2.77
 -14  -7   8    0.00    2.45
 -14  -7   9   -0.00    2.22
 -14  -7  10   -0.00    2.75
 -14  -7  11   -0.00    1.68
 -14   8   1    4.98    5.01
  14   8  -1   -0.00    4.52
 -14  -8   1    0.50    2.58
 -14   8   2    6.40    4.47
  14   8  -2    1.41    4.26
 -14  -8   2   -0.00    1.41
 -14   8   3    0.98    2.82
  14   8  -3   10.77    6.95
 -14  -8   3    2.30    3.36
 -14   8   4   -0.00    2.05
  14   8  -4   -0.00    3.32
 -14  -8   4    0.25    2.58
 -14   8   5   -0.00    2.34
  14   8  -5   -0.00    5.27
 -14  -8   5    0.00    2.74
 -14   8   6    6.41    4.41
 -14  -8   6    2.34    3.47
 -14   8   7    2.39    2.97
 -14  -8   7   -0.00    2.79
 -14   8   8    1.09    2.53
 -14  -8   8    1.68    3.21
 -14   9   1   -0.00    3.14
  14   9  -1   -0.00    4.76
 -14  -9   1    3.24    4.41
 -14   9   2   -0.00    1.61
  14   9  -2    0.00    4.22
 -14  -9   2    0.99    2.40
 -14   9   3    1.81    3.27
  14   9  -3    0.00    4.61
 -14  -9   3   -0.00    2.77
 -14   9   4   -0.00    3.28
  14   9  -4    0.00    3.89
 -14  -9   4    0.44    2.79
 -14   9   5   10.13    5.59
  14   9  -5   10.59    6.58
 -14  -9   5    4.39    4.67
 -14   9   6    0.48    2.42
 -14   9   7    4.39    3.99
  14  10  -1    0.01    5.03
 -14 -10   1    0.00    2.90
 -14  10   2    3.41    4.25
  14  10  -2   -0.00    3.60
 -14  10   3    1.96    4.21
  14  10  -3    0.55    3.79
 -14  10   4    0.19    2.63
  14  10  -4    3.07    4.72
 -14  10   5    4.45    3.83
 -14  10   6    1.55    3.00
 -14  10   7    2.17    3.64
  14  11  -3    2.58    4.91
  14  11  -4   -0.00    3.42
 -14  11   7    6.34    5.01
 -13   0   1   68.24   13.75
 -13   0   2   -0.00    2.14
 -13   0   3    5.63    4.35
 -13   0   4    0.00    2.19
 -13   0   5    0.00    2.58
 -13   0   6    1.53    3.39
 -13   0   7   16.23    6.28
 -13   0   8   -0.00    2.78
 -13   0   9    1.19    2.86
 -13   1   1   11.06    5.78
 -13  -1   1    2.93    3.43
 -13  -1   1   -0.00    2.59
 -13   1   2    0.59    2.51
 -13  -1   2    0.00    2.52
 -13  -1   2    1.66    2.60
 -13   1   3    6.89    4.26
 -13  -1   3    7.76    4.72
 -13  -1   3   12.81    5.54
 -13   1   4    3.76    3.53
 -13  -1   4   -0.00    1.81
 -13  -1   4   -0.00    2.90
 -13   1   5   35.52    9.19
 -13  -1   5   32.76    8.74
 -13  -1   5   16.89    6.90
 -13   1   6    4.32    4.27
 -13  -1   6    0.15    1.76
 -13  -1   6    1.08    3.43
 -13   1   7    0.89    1.87
 -13  -1   7   -0.00    1.75
 -13  -1   7    0.09    1.55
 -13   1   8    0.98    2.67
 -13  -1   8   -0.00    1.84
 -13  -1   8    2.23    2.39
 -13   1   9   25.57    7.69
 -13  -1   9   14.44    6.16
 -13  -1   9   20.84    6.83
 -13  -1  10   -0.00    2.24
 -13  -1  11   -0.00    2.43
 -13  -1  12   -0.00    2.26
 -13  -1  13   -0.00    1.96
 -13  -1  14   -0.00    1.81
 -13  -1  15   22.02    6.58
 -13  -1  16    0.56    1.57
 -13  -1  17   -0.00    1.64
 -13  -1  18   -0.00    2.07
 -13  -1  19    3.86    2.84
 -13  -1  20    0.08    2.11
 -13   2   1   22.63    7.81
 -13  -2   1   42.00    9.98
 -13  -2   1   27.68    8.70
 -13   2   2   -0.00    2.46
 -13  -2   2    0.10    2.55
 -13  -2   2   -0.00    2.76
 -13   2   3    9.45    5.38
 -13  -2   3    3.17    3.78
 -13  -2   3    6.39    4.17
 -13   2   4    0.38    2.54
 -13  -2   4    3.43    3.61
 -13  -2   4    5.72    4.07
 -13   2   5   -0.00    2.10
 -13  -2   5    0.00    2.37
 -13  -2   5   -0.00    2.30
 -13   2   6    2.36    3.38
 -13  -2   6    0.00    2.34
 -13  -2   6    0.00    2.05
 -13   2   7   11.20    5.48
 -13  -2   7   21.10    6.89
 -13  -2   7   25.32    8.03
 -13   2   8    1.61    3.53
 -13  -2   8    0.64    3.18
 -13  -2   8    2.95    3.14
 -13   2   9    0.53    2.34
 -13  -2   9    1.04    2.60
 -13  -2   9    3.25    3.16
 -13  -2  10    0.23    2.44
 -13  -2  11   33.88    8.57
 -13  -2  12    3.01    2.88
 -13  -2  13    6.15    3.91
 -13  -2  14    0.00    1.65
 -13  -2  15    4.45    3.33
 -13  -2  16    3.04    2.45
 -13  -2  17    5.67    3.74
 -13  -2  18    1.61    2.84
 -13  -2  19    6.09    3.70
 -13  -2  20    0.00    1.84
 -13  -2  21    4.25    2.87
 -13  -2  22    1.32    2.43
 -13  -2  23    4.09    3.41
 -13  -2  24    0.47    1.56
 -13  -2  25    1.93    2.35
 -13  -2  26   -0.00    1.48
 -13   3   1    8.39    4.98
 -13  -3   1    4.23    3.57
 -13  -3   1    1.61    2.71
 -13   3   2    1.21    2.99
 -13  -3   2   -0.00    2.29
 -13  -3   2    2.26    2.91
 -13   3   3    0.00    2.85
 -13  -3   3    5.27    3.66
 -13  -3   3    6.65    4.20
 -13   3   4    0.00    3.16
 -13  -3   4    7.51    4.34
 -13  -3   4    3.46    3.70
 -13   3   5    5.29    4.13
 -13  -3   5    8.84    4.63
 -13  -3   5   21.21    7.22
 -13   3   6    1.11    2.54
 -13  -3   6   10.03    5.22
 -13  -3   6    1.97    2.70
 -13   3   7   -0.00    2.52
 -13  -3   7    3.18    3.07
 -13  -3   7   -0.00    2.60
 -13   3   8    1.70    2.88
 -13  -3   8    0.76    2.35
 -13  -3   8    1.67    2.32
 -13   3   9   12.63    5.64
 -13  -3   9    8.69    4.62
 -13  -3   9    7.09    4.40
 -13  -3  10    3.15    2.77
 -13  -3  11    9.21    4.71
 -13  -3  12   -0.00    1.94
 -13  -3  13    0.10    1.70
 -13  -3  14    5.44    3.92
 -13  -3  15    6.40    3.87
 -13  -3  16    5.81    3.82
 -13  -3  17   -0.00    2.37
 -13  -3  18    4.08    3.10
 -13  -3  19    3.22    2.97
 -13  -3  20    1.37    1.88
 -13  -3  21    1.59    1.99
 -13  -3  22    0.28    1.73
 -13  -3  23    0.32    1.44
 -13  -3  24   -0.00    1.96
 -13  -3  25    9.60    4.11
 -13  -3  26    0.81    2.12
 -13   4   1    5.38    4.18
  13   4  -1    5.46    5.55
 -13  -4   1   17.88    7.23
 -13   4   2    7.19    4.79
  13   4  -2    2.34    4.64
 -13  -4   2    5.12    3.83
 -13   4   3    3.39    3.25
  13   4  -3   -0.00    5.01
 -13  -4   3    5.30    4.01
 -13   4   4    0.00    2.39
  13   4  -4    1.15    3.89
 -13  -4   4    3.92    3.80
 -13   4   5   -0.00    1.86
  13   4  -5   -0.00    3.90
 -13   4   6   -0.00    2.30
  13   4  -6   13.34    7.05
 -13  -4   6    4.86    3.96
 -13   4   7   17.03    6.33
  13   4  -7   12.10    7.25
 -13  -4   7    4.98    3.81
 -13   4   8    3.97    3.61
  13   4  -8    3.79    4.17
 -13  -4   8    7.40    4.69
 -13   4   9    3.47    3.39
 -13  -4   9   -0.00    2.52
 -13  -4   9    0.67    2.97
 -13  -4  10   -0.00    2.38
 -13  -4  11    5.34    3.39
 -13  -4  12   13.36    6.04
 -13  -4  13    7.04    3.97
 -13  -4  14    3.69    3.01
 -13  -4  15   -0.00    2.38
 -13  -4  16    3.93    3.07
 -13  -4  17    1.75    2.52
 -13  -4  18    0.32    2.16
 -13  -4  19    1.23    2.21
 -13  -4  20    0.00    2.06
 -13  -4  21    2.02    2.57
 -13  -4  22   -0.00    1.08
 -13  -4  23    2.19    2.08
 -13  -4  24    1.13    1.83
 -13   5   1    2.79    3.61
  13   5  -1    4.76    5.61
 -13  -5   1    2.09    2.83
 -13   5   2    2.01    3.51
  13   5  -2    0.23    2.89
 -13  -5   2    2.60    3.47
 -13   5   3    3.56    3.92
  13   5  -3   14.71    7.86
 -13  -5   3    2.90    3.87
 -13   5   4    1.85    3.23
  13   5  -4    7.96    6.05
 -13  -5   4   -0.00    2.93
 -13   5   5   11.22    5.69
  13   5  -5   15.00    7.91
 -13  -5   5    3.65    3.25
 -13   5   6   -0.00    2.40
  13   5  -6    3.72    4.63
 -13  -5   6    5.98    3.87
 -13   5   7   -0.00    2.13
  13   5  -7   -0.00    3.84
 -13  -5   7    1.38    2.69
 -13   5   8    1.69    2.65
  13   5  -8    3.19    5.28
 -13  -5   8    4.31    3.91
 -13   5   9    4.61    4.37
 -13  -5   9    6.87    4.14
 -13  -5  10    7.46    4.56
 -13  -5  11    5.87    3.76
 -13  -5  12   -0.00    2.07
 -13  -5  13   -0.00    1.84
 -13  -5  14    0.84    2.48
 -13  -5  15   10.98    5.06
 -13  -5  16    0.72    2.08
 -13  -5  17    0.30    2.60
 -13  -5  18    1.96    2.60
 -13  -5  19    4.32    3.19
 -13  -5  20    2.00    2.69
 -13  -5  21    0.54    2.65
 -13  -5  22   -0.00    1.84
 -13  -5  23   -0.00    2.34
 -13   6   1    1.52    2.90
  13   6  -1   11.22    7.51
 -13  -6   1    0.99    2.57
 -13   6   2    9.12    5.33
  13   6  -2    2.69    4.37
 -13  -6   2    0.88    3.33
 -13   6   3   -0.00    3.01
  13   6  -3   -0.00    3.26
 -13  -6   3    3.17    3.78
 -13   6   4    8.17    4.97
  13   6  -4   -0.00    4.29
 -13  -6   4    0.48    3.42
 -13   6   5   -0.00    2.14
  13   6  -5    5.13    5.02
 -13  -6   5   -0.00    3.32
 -13   6   6   14.56    6.41
  13   6  -6   13.53    7.42
 -13  -6   6    0.55    3.06
 -13   6   7    7.82    4.70
  13   6  -7   18.00    8.48
 -13  -6   7   10.01    6.00
 -13   6   8   13.72    5.85
 -13  -6   8    0.73    3.05
 -13   6   9   -0.00    2.11
 -13  -6   9    0.79    3.37
 -13  -6  10    6.95    4.48
 -13  -6  11    1.32    2.81
 -13  -6  12    4.57    3.79
 -13  -6  13    6.11    3.84
 -13  -6  14   -0.00    1.82
 -13  -6  15   -0.00    1.64
 -13  -6  16    3.47    3.21
 -13  -6  17   -0.00    2.13
 -13  -6  18   -0.00    1.70
 -13  -6  19    2.77    2.67
 -13  -6  20   -0.00    2.35
 -13   7   1    0.21    2.19
  13   7  -1    3.77    5.58
 -13  -7   1   -0.00    3.54
 -13   7   2   -0.00    2.76
  13   7  -2    1.87    4.64
 -13  -7   2    0.00    2.65
 -13   7   3    5.18    4.18
  13   7  -3    5.38    5.52
 -13  -7   3    0.26    2.42
 -13   7   4   13.40    6.38
  13   7  -4   25.61   10.38
 -13  -7   4   13.86    6.02
 -13   7   5    6.12    4.54
  13   7  -5    1.52    3.96
 -13  -7   5    2.08    2.81
 -13   7   6   -0.00    2.67
  13   7  -6    2.59    4.50
 -13  -7   6    2.18    2.82
 -13   7   7   -0.00    2.75
  13   7  -7    2.34    4.00
 -13  -7   7   -0.00    1.42
 -13   7   8    2.36    3.52
 -13  -7   8    3.32    3.65
 -13   7   9    3.01    3.24
 -13  -7   9    4.00    3.53
 -13  -7  10    9.35    4.93
 -13  -7  11    1.75    2.21
 -13  -7  12    0.56    2.98
 -13  -7  13    8.31    4.67
 -13  -7  14   -0.00    2.61
 -13  -7  15    2.93    3.21
 -13  -7  16    0.81    2.77
 -13  -7  17   -0.00    2.93
 -13  -7  18    0.88    1.81
 -13   8   1    0.77    3.08
  13   8  -1   -0.00    3.40
 -13  -8   1    1.36    3.09
 -13   8   2    9.18    4.80
  13   8  -2    1.97    4.99
 -13  -8   2   -0.00    3.24
 -13   8   3    0.29    2.36
  13   8  -3    3.40    3.84
 -13  -8   3    1.57    3.43
 -13   8   4    0.77    2.40
  13   8  -4    0.83    5.04
 -13  -8   4    7.72    5.58
 -13   8   5    9.32    5.45
  13   8  -5    3.47    4.05
 -13  -8   5    1.03    3.81
 -13   8   6    4.46    4.35
  13   8  -6    7.36    6.86
 -13  -8   6   21.20    7.53
 -13   8   7    1.73    3.31
  13   8  -7   -0.00    4.79
 -13  -8   7   -0.00    3.51
 -13   8   8    1.96    2.92
 -13  -8   8    6.72    4.42
 -13   8   9    1.00    3.02
 -13  -8   9    1.59    2.77
 -13  -8  10   -0.00    2.88
 -13  -8  11   -0.00    3.11
 -13  -8  12    0.00    3.11
 -13  -8  13   -0.00    3.41
 -13  -8  14    4.32    3.22
 -13  -8  15    3.85    3.59
 -13   9   1   -0.00    1.99
  13   9  -1   -0.00    2.65
 -13  -9   1   -0.00    3.69
 -13   9   2    1.87    3.01
  13   9  -2    0.00    4.22
 -13  -9   2    0.52    2.71
 -13   9   3   -0.00    2.93
  13   9  -3    3.57    5.46
 -13  -9   3   -0.00    2.30
 -13   9   4    0.00    3.50
  13   9  -4    6.53    6.64
 -13  -9   4    0.73    2.81
 -13   9   5   -0.00    2.78
  13   9  -5   -0.00    4.75
 -13  -9   5   -0.00    3.23
 -13   9   6    1.98    3.04
  13   9  -6   -0.00    4.80
 -13  -9   6   -0.00    3.30
 -13   9   7    0.80    2.53
 -13  -9   7    1.32    3.27
 -13   9   8    1.93    3.32
 -13  -9   8   -0.00    2.19
 -13   9   9    0.87    2.56
 -13  -9   9    0.00    3.10
 -13  -9  10    4.59    4.46
 -13  -9  11    0.00    2.94
 -13  -9  12    0.00    2.51
 -13  10   1    2.03    3.41
  13  10  -1   -0.00    3.83
 -13 -10   1   -0.00    3.37
 -13  10   2    1.78    2.77
  13  10  -2   -0.00    3.56
 -13 -10   2   -0.00    2.18
 -13  10   3   -0.00    2.48
  13  10  -3   -0.00    4.11
 -13 -10   3    2.89    3.33
 -13  10   4    7.30    4.68
  13  10  -4   -0.00    4.75
 -13 -10   4   -0.00    3.04
 -13  10   5   -0.00    2.10
  13  10  -5   -0.00    3.59
 -13 -10   5   -0.00    2.24
 -13  10   6    0.61    3.85
  13  10  -6    0.00    4.37
 -13 -10   6    3.64    4.63
 -13  10   7    2.54    3.35
 -13 -10   7   -0.00    2.76
 -13  10   8    3.23    4.07
 -13 -10   8    5.19    4.04
 -13  10   9    1.75    3.25
 -13 -10   9    2.14    2.48
 -13  11   1   -0.00    2.24
  13  11  -1   -0.00    3.62
 -13 -11   1   -0.00    3.71
 -13  11   2    1.23    3.32
  13  11  -2   -0.00    3.64
 -13 -11   2   -0.00    2.81
 -13  11   3   -0.00    3.04
  13  11  -3   -0.00    3.90
 -13 -11   3   -0.00    2.90
 -13  11   4    5.73    4.36
  13  11  -4    3.23    5.31
 -13 -11   4    3.77    4.14
 -13  11   5    0.65    2.17
  13  11  -5   -0.00    2.86
 -13 -11   5    0.30    3.21
 -13  11   6   -0.00    2.81
 -13  11   7   -0.00    2.72
 -13  11   8    6.42    4.56
 -13  11   9   -0.00    1.91
  13  12  -1    0.38    4.28
  13  12  -2    5.48    6.12
  13  12  -3   -0.00    3.91
  13  12  -4    3.67    5.27
 -13  12   5    4.45    4.16
  13  12  -5    0.27    3.64
 -13  12   6    2.52    3.49
 -13  12   7    1.79    3.45
 -13  12   8    3.81    4.54
 -13  12   9   -0.00    1.72
 -12   0   1   -0.00    2.21
 -12   0   1    0.28    2.42
 -12   0   2   20.73    6.62
 -12   0   2   15.06    6.25
 -12   0   3   -0.00    2.06
 -12   0   3   -0.00    1.89
 -12   0   4    0.44    1.78
 -12   0   4    6.96    4.32
 -12   0   5    1.87    2.41
 -12   0   5    1.46    2.76
 -12   0   6   50.25   11.18
 -12   0   6   63.47   12.28
 -12   0   7    0.72    2.43
 -12   0   7   -0.00    1.96
 -12   0   8   -0.00    1.61
 -12   0   8   -0.00    2.25
 -12   0   9    0.02    1.81
 -12   0   9    0.45    1.82
 -12   0  10   35.17    8.77
 -12   0  10   27.85    7.85
 -12   0  11    1.92    3.16
 -12   0  12   15.21    5.38
 -12   0  13   -0.00    1.50
 -12   0  14    0.92    1.92
 -12   1   1    4.58    3.74
 -12  -1   1   -0.00    2.19
 -12  -1   1   -0.00    2.38
 -12   1   2   27.51    7.90
 -12  -1   2   14.53    6.28
 -12  -1   2   41.89    9.61
 -12   1   3    4.20    3.40
 -12  -1   3    0.24    2.87
 -12  -1   3   -0.00    1.67
 -12   1   4   43.31   10.10
 -12  -1   4   29.59    8.52
 -12  -1   4   34.08    9.04
 -12   1   5    0.00    2.32
 -12  -1   5   -0.00    1.81
 -12  -1   5    1.73    2.62
 -12   1   6   -0.00    2.29
 -12  -1   6    1.57    3.13
 -12  -1   6    2.48    2.44
 -12   1   7    1.06    3.00
 -12  -1   7    1.17    2.53
 -12  -1   7    2.70    3.01
 -12   1   8   45.17   10.41
 -12  -1   8   54.46   11.01
 -12  -1   8   41.87    9.99
 -12   1   9    0.14    1.66
 -12  -1   9    5.37    3.55
 -12  -1   9    0.00    1.92
 -12   1  10   12.82    5.21
 -12  -1  10   16.09    5.68
 -12  -1  10    5.76    3.85
 -12  -1  11    3.28    2.70
 -12  -1  12    4.00    2.88
 -12  -1  13   -0.00    1.86
 -12  -1  14   39.28    8.90
 -12  -1  15    1.73    2.52
 -12  -1  16    1.38    1.87
 -12  -1  17    0.00    1.74
 -12  -1  18    9.22    4.20
 -12  -1  19    0.75    1.55
 -12  -1  20    5.64    3.15
 -12  -1  21   -0.00    1.91
 -12  -1  22    3.58    2.41
 -12  -1  23    0.29    1.87
 -12   2   1    2.72    2.85
 -12  -2   1   -0.00    2.89
 -12  -2   1   -0.00    2.50
 -12   2   2   12.36    5.57
 -12  -2   2   12.41    5.61
 -12  -2   2   15.38    6.27
 -12   2   3    1.11    2.99
 -12  -2   3    4.27    2.94
 -12  -2   3    0.00    2.78
 -12   2   4    1.85    2.73
 -12  -2   4    7.24    4.00
 -12  -2   4    4.11    3.77
 -12   2   5    0.60    3.06
 -12  -2   5    0.72    2.50
 -12  -2   5    5.80    3.68
 -12   2   6   17.37    6.72
 -12  -2   6   36.03    8.80
 -12  -2   6   29.65    8.03
 -12   2   7    9.80    4.55
 -12  -2   7    8.55    4.74
 -12  -2   7    2.03    2.90
 -12   2   8    8.10    4.29
 -12  -2   8    4.22    3.79
 -12  -2   8    0.00    2.64
 -12   2   9   -0.00    2.39
 -12  -2   9    2.20    2.70
 -12  -2   9   -0.00    1.77
 -12   2  10   21.10    7.16
 -12  -2  10   34.34    8.20
 -12  -2  10   28.09    7.53
 -12   2  11   14.47    5.58
 -12  -2  11   12.77    5.42
 -12  -2  12   15.56    5.86
 -12  -2  13    1.69    2.24
 -12  -2  14   -0.00    1.86
 -12  -2  15    2.79    3.30
 -12  -2  16   24.11    6.62
 -12  -2  17   -0.00    1.42
 -12  -2  18    0.69    1.60
 -12  -2  19    1.08    1.99
 -12  -2  20    0.87    2.11
 -12  -2  21    5.24    3.33
 -12  -2  22    3.60    2.71
 -12  -2  23    1.48    2.00
 -12  -2  24   -0.00    0.82
 -12  -2  25    1.89    2.29
 -12  -2  26    2.75    2.14
 -12  -2  27    0.00    1.52
 -12  -2  28    0.41    1.26
 -12   3   1    3.26    3.20
  12   3  -1    3.64    4.73
 -12  -3   1   -0.00    2.82
 -12   3   2   39.24    9.58
  12   3  -2   15.38    8.14
 -12  -3   2   22.19    7.66
 -12   3   3    4.91    4.25
  12   3  -3    4.76    5.31
 -12  -3   3    2.79    3.53
 -12   3   4   22.06    7.26
  12   3  -4    7.31    6.00
 -12  -3   4   12.62    5.77
 -12   3   5   10.55    4.62
  12   3  -5    0.19    1.85
 -12  -3   5    1.48    3.28
 -12  -3   5    3.17    3.72
  12   3  -6    4.01    4.60
 -12  -3   6   -0.00    1.92
 -12  -3   6    1.18    2.93
 -12   3   7    1.99    2.41
  12   3  -7   -0.00    2.29
 -12  -3   7    2.45    3.26
 -12  -3   7    1.70    2.41
 -12   3   8   29.95    8.11
 -12  -3   8   33.26    8.43
 -12  -3   8   26.69    8.07
 -12   3   9   10.38    4.64
 -12  -3   9   10.90    4.84
 -12  -3   9    4.92    3.21
 -12   3  10   21.79    6.98
 -12  -3  10   16.57    6.12
 -12  -3  10   19.91    6.55
 -12   3  11   -0.00    1.85
 -12  -3  11   -0.00    2.17
 -12  -3  12    4.86    3.63
 -12  -3  13    0.57    1.46
 -12  -3  14   10.12    4.59
 -12  -3  15    6.30    3.48
 -12  -3  16    1.40    1.82
 -12  -3  17    1.30    1.71
 -12  -3  18    1.41    2.17
 -12  -3  19    8.61    3.99
 -12  -3  20    1.30    2.08
 -12  -3  21   -0.00    1.54
 -12  -3  22    0.96    1.68
 -12  -3  23    2.26    2.08
 -12  -3  24    9.30    3.85
 -12  -3  25    2.53    2.69
 -12  -3  26    0.73    1.69
 -12  -3  27   -0.00    1.32
 -12  -3  28    1.51    1.93
 -12  -3  29    2.02    2.14
 -12  -3  30    1.17    1.58
 -12  -3  31   -0.00    1.36
 -12  -3  32   -0.00    1.31
 -12   4   1   22.47    7.23
  12   4  -1    3.33    5.30
 -12  -4   1    4.09    3.55
 -12   4   2    8.71    4.59
  12   4  -2   -0.00    3.36
 -12  -4   2   11.67    5.55
 -12   4   3    2.68    2.91
  12   4  -3   -0.00    2.34
 -12  -4   3    3.13    3.76
 -12   4   4    1.41    2.83
  12   4  -4   -0.00    3.58
 -12  -4   4    6.13    4.21
 -12   4   5    1.18    3.13
  12   4  -5    6.15    5.27
 -12  -4   5    5.53    3.99
 -12   4   6   26.20    8.08
  12   4  -6   25.60    9.88
 -12  -4   6   25.78    7.99
 -12   4   7   18.02    6.33
  12   4  -7    9.31    6.63
 -12  -4   7    4.66    3.92
 -12   4   8    0.35    2.67
  12   4  -8    0.83    3.43
 -12  -4   8    1.42    2.67
 -12   4   9    3.15    3.18
  12   4  -9   -0.00    2.57
 -12  -4   9    5.32    3.59
 -12   4  10   10.55    5.05
 -12  -4  10   13.23    5.34
 -12   4  11   12.24    5.03
 -12  -4  11    6.40    3.83
 -12  -4  12    5.21    3.96
 -12  -4  13   -0.00    1.91
 -12  -4  14   -0.00    2.72
 -12  -4  15    1.03    2.57
 -12  -4  16    6.78    3.54
 -12  -4  17   11.38    4.72
 -12  -4  18    7.79    3.95
 -12  -4  19   -0.00    1.99
 -12  -4  20    3.76    2.98
 -12  -4  21    1.04    2.18
 -12  -4  22    2.31    2.64
 -12  -4  23   -0.00    1.47
 -12  -4  24    1.18    1.92
 -12  -4  25    3.24    2.49
 -12  -4  26    5.69    2.95
 -12  -4  27    2.02    2.09
 -12  -4  28   -0.00    1.49
 -12  -4  29    0.57    1.42
 -12  -4  30    3.05    2.05
 -12   5   1   -0.00    2.09
  12   5  -1   -0.00    2.63
 -12  -5   1   -0.00    1.74
 -12   5   2    9.08    5.16
  12   5  -2    5.74    5.49
 -12  -5   2   -0.00    3.14
 -12   5   3   14.83    5.92
  12   5  -3    3.49    4.91
 -12  -5   3    9.59    4.88
 -12   5   4   10.32    5.51
  12   5  -4   19.34    9.07
 -12  -5   4    3.64    3.46
 -12   5   5    4.44    3.52
  12   5  -5    2.12    4.26
 -12  -5   5    0.00    2.20
 -12   5   6    0.91    2.51
  12   5  -6    2.32    3.60
 -12  -5   6    3.12    3.24
 -12   5   7    9.26    5.08
  12   5  -7    8.13    6.52
 -12  -5   7    3.54    3.47
 -12   5   8   18.43    6.35
  12   5  -8   14.17    7.76
 -12  -5   8    5.59    4.27
 -12   5   9   14.22    5.87
  12   5  -9   16.87    7.72
 -12  -5   9    9.33    4.71
 -12   5  10   11.40    5.53
 -12  -5  10    6.18    4.19
 -12   5  11    1.10    1.95
 -12  -5  11    1.32    2.62
 -12  -5  12    2.97    2.93
 -12  -5  13   11.02    5.32
 -12  -5  14    7.68    4.67
 -12  -5  15    0.58    2.58
 -12  -5  16    3.22    2.70
 -12  -5  17    2.52    3.02
 -12  -5  18    4.79    3.23
 -12  -5  19   -0.00    2.23
 -12  -5  20    8.30    3.85
 -12  -5  21    2.19    2.61
 -12  -5  22   -0.00    2.10
 -12  -5  23    1.96    2.11
 -12  -5  24    2.50    2.40
 -12  -5  25    0.00    2.12
 -12  -5  26    1.12    2.00
 -12  -5  27    0.74    1.56
 -12  -5  28    0.20    1.21
 -12   6   1   19.42    7.01
  12   6  -1   14.11    7.66
 -12  -6   1    5.70    4.32
 -12   6   2    8.26    5.01
  12   6  -2    7.00    5.71
 -12  -6   2   -0.00    2.75
 -12   6   3    1.44    3.23
  12   6  -3    0.31    4.22
 -12  -6   3    1.29    2.15
 -12   6   4    6.12    4.42
  12   6  -4   -0.00    4.40
 -12  -6   4   -0.00    3.01
 -12   6   5   42.39    9.95
  12   6  -5   25.82   10.15
 -12  -6   5   20.41    7.62
 -12   6   6   12.84    5.86
  12   6  -6    6.66    5.64
 -12  -6   6    9.95    5.45
 -12   6   7    8.36    5.08
  12   6  -7    6.44    5.78
 -12  -6   7    8.91    4.62
 -12   6   8    6.30    4.45
  12   6  -8   26.91   10.03
 -12  -6   8    1.60    3.16
 -12   6   9    1.34    2.78
  12   6  -9    4.38    5.67
 -12  -6   9    1.22    2.46
 -12   6  10    7.57    4.42
 -12  -6  10    5.11    3.81
 -12   6  11   40.98    9.70
 -12  -6  11   26.71    8.22
 -12  -6  12    1.88    2.71
 -12  -6  13    5.12    3.81
 -12  -6  14    0.37    1.21
 -12  -6  15    4.42    3.64
 -12  -6  16    0.00    3.33
 -12  -6  17    1.02    2.28
 -12  -6  18    0.00    2.32
 -12  -6  19    0.04    1.91
 -12  -6  20    1.20    2.32
 -12  -6  21   -0.00    1.92
 -12  -6  22   -0.00    1.24
 -12  -6  23    0.01    1.71
 -12  -6  24    0.26    2.34
 -12  -6  25   -0.00    1.16
 -12  -6  26    0.00    2.14
 -12   7   1    1.34    2.63
  12   7  -1   -0.00    4.69
 -12   7   2   12.26    5.75
  12   7  -2    6.98    6.23
 -12  -7   2    6.14    4.22
 -12   7   3   14.14    6.27
  12   7  -3    7.27    5.71
 -12  -7   3    0.00    3.93
 -12   7   4    2.66    3.47
  12   7  -4    0.04    3.25
 -12  -7   4    1.82    2.61
 -12   7   5    6.63    4.25
  12   7  -5    5.30    4.77
 -12  -7   5   -0.00    3.63
 -12   7   6   -0.00    1.79
  12   7  -6   -0.00    3.97
 -12  -7   6    2.26    3.07
 -12   7   7    0.00    2.64
  12   7  -7    2.97    5.01
 -12  -7   7    4.25    3.46
 -12   7   8    1.19    2.57
  12   7  -8   -0.00    3.94
 -12  -7   8    3.05    3.24
 -12   7   9   52.70   11.07
  12   7  -9    7.63    6.25
 -12  -7   9   22.93    7.62
 -12   7  10   -0.00    1.26
 -12  -7  10    5.48    3.37
 -12   7  11   -0.00    2.51
 -12  -7  11    0.00    2.57
 -12  -7  12    0.94    2.47
 -12  -7  13   13.49    5.46
 -12  -7  14    3.69    3.77
 -12  -7  15    8.59    4.22
 -12  -7  16   -0.00    2.29
 -12  -7  17   -0.00    2.28
 -12  -7  18    1.91    2.50
 -12  -7  19    2.90    3.37
 -12  -7  20   -0.00    2.27
 -12  -7  21   -0.00    2.53
 -12  -7  22   -0.00    2.04
 -12  -7  23    1.49    2.60
 -12  -7  24    0.00    2.38
 -12   8   1   23.57    7.93
  12   8  -1    2.88    5.67
 -12  -8   1   12.95    6.31
 -12   8   2    2.13    2.86
  12   8  -2    1.14    3.31
 -12  -8   2   -0.00    2.74
 -12   8   3    3.25    3.99
  12   8  -3    0.34    2.12
 -12  -8   3    5.29    4.27
 -12   8   4    1.51    3.12
  12   8  -4   -0.00    3.84
 -12  -8   4   -0.00    2.72
 -12   8   5    2.96    3.53
  12   8  -5   13.97    8.20
 -12  -8   5    9.00    5.38
 -12   8   6    0.00    2.45
  12   8  -6    2.61    3.85
 -12  -8   6   -0.00    2.26
 -12   8   7   10.41    5.59
  12   8  -7   19.86    8.77
 -12  -8   7    9.49    5.09
 -12   8   8   -0.00    1.87
  12   8  -8    3.76    4.63
 -12  -8   8    0.18    2.30
 -12   8   9    3.45    3.93
 -12  -8   9   -0.00    2.99
 -12   8  10   -0.00    2.07
 -12  -8  10    2.68    3.82
 -12   8  11    3.16    3.74
 -12  -8  11    2.22    2.40
 -12  -8  12   -0.00    2.73
 -12  -8  13    5.02    3.74
 -12  -8  14   -0.00    2.03
 -12  -8  15   -0.00    3.38
 -12  -8  16   -0.00    2.85
 -12  -8  17    1.70    3.01
 -12  -8  18    1.46    2.65
 -12  -8  19   -0.00    1.80
 -12  -8  20    0.25    1.70
 -12  -8  21   14.90    6.15
 -12   9   1   -0.00    2.64
  12   9  -1   -0.00    3.53
 -12  -9   1   -0.00    2.32
 -12   9   2    6.62    4.26
  12   9  -2    1.23    4.88
 -12  -9   2    0.60    3.59
 -12   9   3   10.08    5.55
  12   9  -3    9.46    6.81
 -12  -9   3    5.76    4.70
 -12   9   4    0.13    1.79
  12   9  -4    5.36    4.97
 -12  -9   4    1.52    3.67
 -12   9   5    5.31    5.34
  12   9  -5    3.28    4.56
 -12  -9   5    1.16    2.86
 -12   9   6   -0.00    2.79
  12   9  -6   -0.00    4.06
 -12  -9   6    2.03    2.99
 -12   9   7   -0.00    3.05
  12   9  -7    1.57    3.43
 -12  -9   7    0.01    3.06
 -12   9   8    0.67    3.24
  12   9  -8    0.43    2.76
 -12  -9   8    3.36    3.95
 -12   9   9   16.37    6.56
 -12  -9   9   10.27    5.29
 -12   9  10   -0.00    2.79
 -12  -9  10   -0.00    2.58
 -12   9  11    1.17    2.44
 -12  -9  11    1.51    2.49
 -12  -9  12    0.03    1.61
 -12  -9  13    6.21    4.20
 -12  -9  14   -0.00    3.73
 -12  -9  15    1.27    3.67
 -12  -9  16   -0.00    1.17
 -12  -9  17   -0.00    2.42
 -12  -9  18   -0.00    2.55
 -12  10   1    3.02    3.47
  12  10  -1    3.67    4.98
 -12 -10   1    0.00    3.23
 -12  10   2   -0.00    2.76
  12  10  -2    1.72    3.72
 -12 -10   2    7.90    5.18
 -12  10   3    4.13    4.04
  12  10  -3    1.52    3.82
 -12 -10   3   -0.00    3.24
 -12  10   4   -0.00    2.84
  12  10  -4   -0.00    3.33
 -12 -10   4   -0.00    3.16
 -12  10   5    0.00    2.62
  12  10  -5   -0.00    3.60
 -12 -10   5    6.59    5.27
 -12  10   6   -0.00    2.28
  12  10  -6    3.66    3.94
 -12 -10   6   -0.00    2.33
 -12  10   7    7.81    5.14
  12  10  -7    6.73    5.79
 -12 -10   7    4.60    4.30
 -12  10   8   -0.00    2.68
  12  10  -8   -0.00    3.96
 -12 -10   8   -0.00    2.07
 -12  10   9   -0.00    1.54
 -12 -10   9    1.80    3.83
 -12  10  10    3.31    3.38
 -12 -10  10   -0.00    3.03
 -12  10  11    3.74    4.14
 -12 -10  11    1.40    2.64
 -12 -10  12   -0.00    2.99
 -12 -10  13   -0.00    2.66
 -12 -10  14    1.59    2.42
 -12 -10  15    0.00    2.47
 -12  11   1    1.29    3.19
  12  11  -1   -0.00    3.18
 -12 -11   1    4.38    4.53
 -12  11   2   -0.00    3.51
  12  11  -2   -0.00    4.09
 -12 -11   2    4.48    4.16
 -12  11   3    3.98    4.21
  12  11  -3    5.13    5.86
 -12 -11   3   -0.00    2.81
 -12  11   4    9.37    5.64
  12  11  -4   -0.00    3.45
 -12 -11   4    0.00    4.27
 -12  11   5    5.08    4.59
  12  11  -5   -0.00    4.84
 -12 -11   5    2.88    4.18
 -12  11   6    0.00    2.53
  12  11  -6    1.52    3.40
 -12 -11   6   -0.00    2.57
 -12  11   7    1.86    3.72
  12  11  -7   -0.00    3.11
 -12 -11   7    0.79    2.90
 -12  11   8   -0.00    3.40
 -12 -11   8   -0.00    3.00
 -12  11   9    5.90    5.36
 -12 -11   9   -0.00    2.40
 -12  11  10   -0.00    2.16
 -12 -11  10    0.00    2.81
 -12  11  11    0.00    3.64
 -12 -11  11    2.39    3.44
 -12  12   1    3.76    3.76
  12  12  -1   15.18    8.42
 -12 -12   1    0.13    3.98
 -12  12   2   -0.00    1.95
  12  12  -2    1.42    3.01
 -12 -12   2   -0.00    2.33
 -12  12   3   -0.00    3.38
  12  12  -3    0.46    4.92
 -12 -12   3    1.82    3.47
 -12  12   4    0.00    3.21
  12  12  -4    0.17    3.23
 -12 -12   4   -0.00    2.16
 -12  12   5    4.24    4.33
  12  12  -5    9.51    7.06
 -12 -12   5    1.19    3.59
 -12  12   6    0.98    3.01
  12  12  -6    7.28    6.54
 -12 -12   6    1.43    3.11
 -12  12   7   -0.00    3.98
  12  12  -7    1.38    4.78
 -12 -12   7    9.02    6.15
 -12  12   8   -0.00    3.13
 -12  12   9    0.63    2.86
 -12  12  10    0.00    3.89
  12  13  -1    8.55    6.37
 -12 -13   1    4.06    4.30
  12  13  -2    1.97    4.63
 -12 -13   2    1.60    4.10
  12  13  -3    0.00    4.87
 -12 -13   3    0.00    3.38
 -12  13   4    2.50    3.98
  12  13  -4    0.03    3.45
 -12  13   5    1.52    3.89
  12  13  -5   -0.00    4.26
 -12  13   6    1.15    2.53
  12  13  -6    3.37    5.30
 -12  13   7   -0.00    3.87
 -12  13   8    0.87    3.86
 -12  13   9    1.49    3.44
 -12  13  10    1.30    3.43
  12  14  -6    2.14    3.57
 -11   0   1   54.51   11.48
 -11   0   1   67.49   12.97
 -11   0   2    0.78    2.93
 -11   0   2    0.06    2.08
 -11   0   3   26.37    7.29
 -11   0   3   17.40    6.63
 -11   0   4   -0.00    1.43
 -11   0   4    0.00    1.90
 -11   0   5  122.12   17.67
 -11   0   5  102.37   16.86
 -11   0   6   -0.00    1.83
 -11   0   7    0.89    2.31
 -11   0   8   -1.36    2.46
 -11   0   9   18.43    5.84
 -11   0  10    0.57    2.23
 -11   0  10   -0.00    1.80
 -11   0  11   31.62    8.09
 -11   0  11   52.03    9.76
 -11   0  12   -0.00    1.90
 -11   0  12    1.14    1.83
 -11   0  13    2.69    2.47
 -11   0  14   -0.00    1.29
 -11   0  15    8.20    3.72
 -11   0  16   -0.00    1.24
 -11   0  17    3.05    2.60
 -11   1   1   97.82   15.10
 -11  -1   1   78.79   13.83
 -11  -1   1   50.09   12.18
 -11   1   2   -0.00    1.88
 -11  -1   2    0.00    2.10
 -11  -1   2   -0.00    2.39
 -11   1   3   54.99   10.59
 -11  -1   3   39.49    9.06
 -11  -1   3   22.36    7.77
 -11   1   4   -0.00    2.60
 -11  -1   4   -0.00    2.52
 -11  -1   4   -0.00    1.63
 -11   1   5    6.22    3.75
 -11  -1   5    2.32    2.98
 -11  -1   5    6.29    3.77
 -11  -1   6    1.14    2.17
 -11  -1   7   32.30    8.02
 -11  -1   8    1.05    2.54
 -11  -1   9   18.90    6.18
 -11  -1  10    0.51    1.33
 -11  -1  10   -0.00    1.77
 -11   1  11    7.17    4.05
 -11  -1  11    4.84    3.57
 -11  -1  11   14.12    4.97
 -11   1  12   -0.00    2.13
 -11  -1  12    5.76    3.54
 -11  -1  12    0.89    2.05
 -11  -1  13   20.43    5.88
 -11  -1  14    0.77    1.77
 -11  -1  15    0.18    1.59
 -11  -1  16    0.21    1.58
 -11  -1  17   17.05    5.22
 -11  -1  18   -0.00    1.82
 -11  -1  19    4.67    3.05
 -11  -1  20   -0.00    1.12
 -11  -1  21    1.48    2.06
 -11  -1  22   -0.00    1.15
 -11  -1  23   13.84    4.18
 -11  -1  24   -0.00    1.57
 -11   2   1    9.17    4.96
  11   2  -1    8.00    6.69
 -11  -2   1    8.75    4.45
 -11  -2   1    4.48    3.49
 -11   2   2    2.40    2.75
 -11  -2   2   -0.00    2.16
 -11  -2   2    0.03    1.70
 -11   2   3   15.12    5.53
 -11  -2   3    6.39    4.41
 -11  -2   3   16.50    6.03
 -11   2   4    6.52    4.32
 -11  -2   4    5.69    3.70
 -11  -2   4    5.62    3.98
 -11   2   5   43.02    9.45
 -11  -2   5   28.55    8.06
 -11  -2   5   31.47    8.31
 -11   2   6    8.89    4.68
 -11  -2   6    8.12    4.29
 -11  -2   6   12.19    5.31
 -11  -2   7   10.55    4.84
 -11  -2   8   14.57    5.58
 -11  -2   9   27.28    7.46
 -11  -2  10    1.60    2.34
 -11  -2  11   47.04    8.97
 -11  -2  11   22.44    6.80
 -11   2  12    0.00    2.04
 -11  -2  12   -0.00    1.83
 -11  -2  12   -0.00    1.53
 -11  -2  13    0.91    1.69
 -11  -2  14    0.88    1.91
 -11  -2  15   30.27    7.29
 -11  -2  16    2.24    2.43
 -11  -2  17    4.80    3.15
 -11  -2  18   -0.00    1.93
 -11  -2  19    7.92    3.53
 -11  -2  20    0.03    1.68
 -11  -2  21    8.87    3.83
 -11  -2  22    0.43    1.76
 -11  -2  23    1.84    1.75
 -11  -2  24    0.00    1.42
 -11  -2  25    8.45    3.44
 -11  -2  26   -0.00    1.34
 -11  -2  27    3.58    2.17
 -11  -2  28    0.08    1.34
 -11  -2  29    1.63    1.57
 -11   3   1   12.67    5.68
  11   3  -1   10.49    6.58
 -11  -3   1   12.09    6.13
 -11   3   2    6.26    4.42
  11   3  -2   16.73    7.60
 -11  -3   2   26.69    7.57
 -11   3   3   45.43   10.18
  11   3  -3   44.06   12.69
 -11  -3   3   37.09    9.63
 -11   3   4    7.57    4.47
  11   3  -4    3.69    4.77
 -11  -3   4    4.77    3.63
 -11   3   5   -0.00    2.12
  11   3  -5    5.79    5.08
 -11  -3   5   -0.00    2.67
 -11   3   6    7.10    3.88
  11   3  -6    1.66    3.63
 -11  -3   6    6.38    3.55
 -11   3   7   35.15    9.01
 -11  -3   7   53.31   10.92
 -11   3   8    6.87    3.88
 -11  -3   8    9.42    4.66
 -11  -3   9   11.28    4.92
 -11  -3  10   -0.00    2.07
  11   3 -11   19.32    7.66
 -11  -3  11    6.80    4.14
 -11  -3  12    4.86    3.10
 -11  -3  12   11.94    4.78
 -11  -3  13   13.79    5.24
 -11  -3  14   -0.98    1.96
 -11  -3  15   -0.00    1.01
 -11  -3  16   -0.00    1.91
 -11  -3  17    9.79    4.33
 -11  -3  18    4.28    2.96
 -11  -3  19   10.53    4.29
 -11  -3  20    1.55    2.03
 -11  -3  21    0.07    1.37
 -11  -3  22    6.58    3.15
 -11  -3  23   18.29    5.15
 -11  -3  24    4.31    2.60
 -11  -3  25    4.00    2.44
 -11  -3  26    0.09    1.39
 -11  -3  27   11.79    3.70
 -11  -3  28    0.00    1.21
 -11  -3  29    1.02    1.65
 -11  -3  30   -0.00    1.42
 -11  -3  31    0.80    1.12
 -11  -3  32   -0.00    0.89
 -11   4   1   11.51    5.75
  11   4  -1   21.73    9.33
 -11  -4   1   19.04    7.12
 -11   4   2    1.42    2.49
  11   4  -2   10.47    6.14
 -11  -4   2    2.66    3.41
 -11   4   3    0.00    2.13
  11   4  -3    4.37    4.95
 -11  -4   3    3.94    3.70
 -11   4   4    8.30    4.71
  11   4  -4    1.89    4.97
 -11  -4   4    3.08    3.15
 -11   4   5   45.17    9.95
  11   4  -5   58.63   13.98
 -11  -4   5   27.75    8.47
 -11   4   6   10.85    5.01
  11   4  -6   12.72    6.95
 -11  -4   6   10.34    4.96
 -11   4   7    8.51    4.70
  11   4  -7    7.14    5.67
 -11  -4   7   18.06    6.17
 -11   4   8    1.43    2.80
  11   4  -8   -0.00    3.05
 -11  -4   8    0.20    2.23
 -11   4   9   25.10    7.22
 -11  -4   9   29.99    8.38
 -11   4  10    5.01    3.37
 -11  -4  10    4.12    3.54
 -11  -4  11   11.53    4.75
 -11  -4  12    2.22    2.59
 -11  -4  13    1.31    2.38
 -11  -4  14    0.93    2.67
 -11  -4  15   15.71    5.53
 -11  -4  16    6.43    3.52
 -11  -4  17    2.06    2.28
 -11  -4  18   -0.00    2.14
 -11  -4  19    2.38    2.18
 -11  -4  20    4.43    3.01
 -11  -4  21   14.81    4.93
 -11  -4  22    2.83    2.72
 -11  -4  23    0.75    1.59
 -11  -4  24    1.76    2.28
 -11  -4  25    3.01    2.56
 -11  -4  26    1.97    2.06
 -11  -4  27    1.27    1.71
 -11  -4  28    1.76    1.61
 -11  -4  29    1.55    1.71
 -11  -4  30   -0.00    1.25
 -11  -4  31    0.91    1.57
 -11  -4  32    2.05    1.63
 -11   5   1    5.20    3.80
  11   5  -1   -0.00    3.18
 -11  -5   1    2.08    2.84
 -11   5   2   34.17    8.89
  11   5  -2   12.75    7.26
 -11  -5   2   23.74    7.75
 -11   5   3   39.42    9.57
  11   5  -3   29.37   10.59
 -11  -5   3   32.59    9.05
 -11   5   4    5.39    3.66
  11   5  -4    2.03    4.06
 -11  -5   4    3.16    3.20
 -11   5   5    2.62    2.55
  11   5  -5    1.09    3.19
 -11  -5   5    1.30    2.51
 -11   5   6    8.63    4.23
  11   5  -6    8.25    6.17
 -11  -5   6    8.61    4.62
 -11   5   7   32.84    8.24
  11   5  -7    8.68    6.15
 -11  -5   7   15.47    6.28
 -11   5   8    8.63    4.40
  11   5  -8    6.18    5.19
 -11  -5   8    0.00    2.76
 -11   5   9   21.21    6.87
  11   5  -9   37.31   11.04
 -11  -5   9   15.64    5.93
 -11   5  10    0.07    1.78
 -11  -5  10   -0.00    1.69
 -11   5  11    4.34    3.46
 -11  -5  11    3.24    3.21
 -11   5  12   20.27    6.62
 -11  -5  12   16.45    5.90
 -11  -5  13   12.35    5.45
 -11  -5  14    0.00    1.89
 -11  -5  15   -0.00    2.35
 -11  -5  16    2.38    2.92
 -11  -5  17    2.80    2.71
 -11  -5  18   15.17    5.42
 -11  -5  19    5.24    3.16
 -11  -5  20   -0.00    1.77
 -11  -5  21    2.13    2.39
 -11  -5  22    1.78    2.42
 -11  -5  23    9.60    4.18
 -11  -5  24    4.60    2.87
 -11  -5  25    1.32    2.30
 -11  -5  26    2.31    2.35
 -11  -5  27    2.33    2.29
 -11  -5  28    3.12    2.53
 -11  -5  29   -0.00    1.18
 -11  -5  30    0.00    1.23
 -11  -5  31   -0.00    1.50
 -11  -5  32    2.08    1.98
 -11  -5  33    2.06    1.89
 -11   6   1   22.11    7.14
  11   6  -1    4.26    5.93
 -11  -6   1   14.33    6.24
 -11   6   2    2.20    3.23
  11   6  -2    0.00    3.33
 -11  -6   2    0.00    2.53
 -11   6   3    0.00    2.54
  11   6  -3    8.92    6.51
 -11  -6   3    3.76    3.24
 -11   6   4   25.23    7.63
  11   6  -4   13.64    7.39
 -11  -6   4   13.85    6.53
 -11   6   5   27.36    7.66
  11   6  -5   -0.00    3.87
 -11  -6   5   17.65    6.33
 -11   6   6   18.64    6.59
  11   6  -6   12.54    7.91
 -11  -6   6   20.13    7.18
 -11   6   7    6.59    4.36
  11   6  -7    4.81    5.20
 -11  -6   7    3.29    3.91
 -11   6   8    2.24    2.96
  11   6  -8    8.71    5.16
 -11  -6   8   11.19    5.51
 -11   6   9    8.63    4.59
  11   6  -9    4.84    4.92
 -11  -6   9    7.05    4.44
 -11   6  10   10.64    5.08
  11   6 -10   22.49    8.62
 -11  -6  10   14.96    6.02
 -11   6  11    9.28    4.77
  11   6 -11    4.03    5.41
 -11  -6  11   11.99    4.76
 -11   6  12    7.20    3.89
 -11  -6  12    3.00    2.58
 -11   6  13    3.31    2.72
 -11  -6  13    3.04    2.66
 -11  -6  14    2.98    2.89
 -11  -6  15   14.30    5.54
 -11  -6  16   18.57    6.06
 -11  -6  17   -0.00    1.63
 -11  -6  18    7.19    3.83
 -11  -6  19   11.61    4.80
 -11  -6  20    1.18    2.43
 -11  -6  21    4.04    3.02
 -11  -6  22    0.79    1.50
 -11  -6  23    1.71    2.24
 -11  -6  24    2.48    2.60
 -11  -6  25   -0.00    1.62
 -11  -6  26    1.02    1.78
 -11  -6  27    1.25    2.15
 -11  -6  28   -0.00    1.65
 -11  -6  29   -0.00    1.75
 -11  -6  30    1.37    2.08
 -11  -6  31    2.20    2.17
 -11   7   1    8.13    4.89
  11   7  -1    2.92    4.93
 -11  -7   1   10.91    5.89
 -11   7   2   26.82    8.19
  11   7  -2   19.78    9.18
 -11  -7   2   16.13    7.00
 -11   7   3    5.47    3.83
  11   7  -3   -0.00    3.15
 -11  -7   3    2.55    3.46
 -11   7   4   19.58    6.64
  11   7  -4    5.68    6.24
 -11  -7   4    3.19    4.09
 -11   7   5    7.92    4.58
  11   7  -5    0.00    4.15
 -11  -7   5   -0.00    3.11
 -11   7   6   16.91    6.16
  11   7  -6    3.41    4.58
 -11  -7   6    8.43    4.78
 -11   7   7   -0.00    1.80
  11   7  -7   -0.00    3.78
 -11  -7   7    1.55    2.47
 -11   7   8   36.76    9.19
  11   7  -8   12.30    7.41
 -11  -7   8    9.21    5.40
 -11   7   9   12.37    5.50
  11   7  -9   14.24    7.04
 -11  -7   9   10.58    5.60
 -11   7  10    1.81    2.37
  11   7 -10   -0.00    3.28
 -11  -7  10   -3.49    3.80
 -11   7  11   -0.00    1.87
 -11  -7  11    0.75    1.89
 -11   7  12   16.89    6.46
 -11  -7  12   16.06    5.80
 -11   7  13    9.07    4.66
 -11  -7  13    0.58    1.73
 -11  -7  14    5.81    3.47
 -11  -7  15    0.08    1.62
 -11  -7  16   -0.00    2.72
 -11  -7  17    0.00    2.04
 -11  -7  18   12.64    5.38
 -11  -7  19    2.38    3.19
 -11  -7  20    3.01    3.36
 -11  -7  21    1.71    2.53
 -11  -7  22    2.53    2.50
 -11  -7  23    4.14    3.07
 -11  -7  24    8.35    3.84
 -11  -7  25    0.73    1.94
 -11  -7  26   -0.00    1.35
 -11  -7  27    1.97    2.08
 -11  -7  28    3.25    2.72
 -11   8   1   -0.00    2.09
  11   8  -1    3.44    4.41
 -11  -8   1    0.00    3.24
 -11   8   2    7.32    4.65
  11   8  -2    5.17    4.97
 -11  -8   2    1.99    3.00
 -11   8   3    2.50    2.91
  11   8  -3   -0.00    3.24
 -11  -8   3    1.79    3.74
 -11   8   4   30.89    8.79
  11   8  -4   18.70    8.49
 -11  -8   4   22.30    7.95
 -11   8   5    1.16    3.24
  11   8  -5    3.51    5.13
 -11  -8   5   -0.00    2.98
 -11   8   6   25.27    7.94
  11   8  -6    7.95    6.23
 -11  -8   6    6.46    4.78
 -11   8   7    3.22    3.10
  11   8  -7    0.00    4.07
 -11  -8   7    5.23    3.98
 -11   8   8    1.47    2.76
  11   8  -8   -0.00    3.14
 -11  -8   8    0.40    3.16
 -11   8   9    9.57    5.16
  11   8  -9    5.27    4.55
 -11  -8   9    9.91    4.88
 -11   8  10    7.57    4.92
  11   8 -10   27.82    9.48
 -11  -8  10   10.46    5.42
 -11   8  11   -0.00    2.40
 -11  -8  11   -0.00    2.54
 -11   8  12   -0.00    2.27
 -11  -8  12    0.00    2.81
 -11   8  13   -0.00    2.15
 -11  -8  13    0.00    2.61
 -11  -8  14    3.03    3.85
 -11  -8  15    6.44    4.13
 -11  -8  16   13.21    5.84
 -11  -8  17   -0.00    1.87
 -11  -8  18    0.95    2.93
 -11  -8  19   -0.00    1.59
 -11  -8  20    8.06    4.58
 -11  -8  21   -0.00    1.89
 -11  -8  22    1.50    2.49
 -11  -8  23   -0.00    2.29
 -11  -8  24    1.07    1.94
 -11  -8  25    0.83    1.94
 -11   9   1    0.45    2.27
  11   9  -1    3.18    5.13
 -11  -9   1   -0.00    2.62
 -11   9   2   31.85    9.19
  11   9  -2   12.46    7.56
 -11   9   3    1.04    3.33
  11   9  -3   -0.00    3.49
 -11  -9   3    0.72    2.25
 -11   9   4   15.28    6.52
  11   9  -4    2.60    5.02
 -11  -9   4    6.57    4.95
 -11   9   5   -0.00    1.77
  11   9  -5   -0.00    2.92
 -11  -9   5   -0.00    3.67
 -11   9   6    5.98    4.42
  11   9  -6    5.37    4.83
 -11  -9   6    1.59    2.98
 -11   9   7   -0.00    3.38
  11   9  -7    0.27    3.59
 -11  -9   7    0.08    2.61
 -11   9   8   13.85    6.03
  11   9  -8   25.69    9.33
 -11  -9   8    9.95    5.76
 -11   9   9   -0.00    2.37
  11   9  -9    0.00    3.07
 -11  -9   9   -0.00    3.26
 -11   9  10    0.00    2.56
  11   9 -10   -0.00    2.02
 -11  -9  10   -0.00    2.56
 -11   9  11   -0.00    2.35
 -11  -9  11    0.45    2.46
 -11   9  12    6.96    4.62
 -11  -9  12    0.92    3.17
 -11  -9  13    0.00    3.07
 -11  -9  14    2.33    3.26
 -11  -9  15    2.02    2.83
 -11  -9  16    1.01    3.70
 -11  -9  17    0.46    1.69
 -11  -9  18    8.81    4.67
 -11  -9  19   -0.00    2.20
 -11  -9  20    2.54    3.47
 -11  -9  21    2.61    2.36
 -11  -9  22    4.18    3.61
 -11  -9  23   -0.00    1.76
 -11  10   1   -0.00    2.91
  11  10  -1    0.00    3.28
 -11 -10   1    8.50    5.24
 -11  10   2    5.47    4.14
  11  10  -2   -0.00    3.78
 -11 -10   2    3.70    4.25
 -11  10   3    0.95    3.01
  11  10  -3    1.56    3.12
 -11 -10   3    1.44    3.50
 -11  10   4   11.50    5.79
  11  10  -4   -0.00    3.92
 -11 -10   4    0.12    2.38
 -11  10   5    0.65    2.71
  11  10  -5    1.02    3.10
 -11 -10   5   -0.00    2.06
 -11  10   6   11.94    5.96
  11  10  -6    6.74    5.72
 -11 -10   6   17.29    6.93
 -11  10   7    0.00    2.51
  11  10  -7    1.42    4.81
 -11 -10   7   -0.00    2.71
 -11  10   8   -0.00    2.15
  11  10  -8   -0.00    3.64
 -11 -10   8   -0.00    2.57
 -11  10   9    4.53    3.87
  11  10  -9   -0.00    3.71
 -11 -10   9    0.23    3.73
 -11  10  10    4.84    4.12
 -11 -10  10    0.81    2.85
 -11  10  11    3.24    3.71
 -11 -10  11    2.08    3.67
 -11  10  12    0.86    2.68
 -11 -10  12    8.24    4.59
 -11 -10  13   -0.00    3.05
 -11 -10  14    5.03    3.80
 -11 -10  15    0.70    2.59
 -11 -10  16    5.92    4.36
 -11 -10  17   -0.00    1.63
 -11 -10  18   -0.00    1.96
 -11 -10  19   -0.00    1.92
 -11 -10  20    4.71    4.12
 -11  11   1    0.54    2.96
  11  11  -1   -0.00    4.20
 -11 -11   1    3.84    3.91
 -11  11   2   12.20    6.00
  11  11  -2    5.34    5.43
 -11 -11   2    4.23    4.25
 -11  11   3   -0.00    3.31
  11  11  -3   -0.00    3.40
 -11 -11   3   -0.00    3.38
 -11  11   4    3.91    3.56
  11  11  -4   -0.00    4.06
 -11 -11   4    1.59    3.00
 -11  11   5   -0.00    2.70
  11  11  -5   -0.00    3.43
 -11 -11   5    0.02    3.12
 -11  11   6    1.06    3.19
  11  11  -6   -0.00    3.51
 -11 -11   6    2.11    3.54
 -11  11   7   -0.00    3.52
  11  11  -7    3.49    3.85
 -11 -11   7    1.32    3.34
 -11  11   8   16.05    7.00
  11  11  -8    6.88    6.40
 -11 -11   8   13.47    6.52
 -11  11   9    3.02    3.42
  11  11  -9   -0.00    3.07
 -11 -11   9    1.77    3.37
 -11  11  10   -0.00    2.90
 -11 -11  10    4.90    4.34
 -11  11  11   -0.00    1.90
 -11 -11  11   -0.00    1.57
 -11  11  12   19.25    7.55
 -11 -11  12   12.18    6.17
 -11 -11  13    4.21    3.78
 -11 -11  14   -0.00    3.53
 -11 -11  15   -0.00    3.24
 -11 -11  16   -0.00    2.93
 -11  12   1   -0.00    3.03
  11  12  -1    5.57    5.57
 -11 -12   1   -0.00    3.50
 -11  12   2    0.25    3.07
  11  12  -2    4.87    4.31
 -11 -12   2    0.00    3.98
 -11  12   3   -0.00    3.05
  11  12  -3   -0.00    3.68
 -11 -12   3    0.60    3.48
 -11  12   4   10.29    6.30
  11  12  -4    6.30    6.69
 -11 -12   4   -0.00    3.70
 -11  12   5    1.72    3.37
  11  12  -5   -0.00    3.82
 -11 -12   5   -0.00    2.83
 -11  12   6   11.65    6.29
  11  12  -6    4.35    6.45
 -11 -12   6    0.00    3.80
 -11  12   7    3.28    4.05
  11  12  -7    1.40    4.63
 -11 -12   7    0.69    3.91
 -11  12   8    1.50    3.63
  11  12  -8   -0.00    4.23
 -11 -12   8   -0.00    2.77
 -11  12   9    3.69    4.64
 -11 -12   9    0.39    2.33
 -11  12  10    5.99    5.59
 -11 -12  10    4.70    3.90
 -11  12  11    3.61    4.00
 -11 -12  11   -0.00    3.40
 -11  12  12    2.34    4.10
 -11 -12  12   -0.00    3.69
 -11 -12  13    0.00    3.72
 -11  13   1    2.62    4.43
  11  13  -1    4.23    5.37
 -11 -13   1    5.14    5.12
 -11  13   2    8.14    5.60
  11  13  -2   -0.00    4.10
 -11 -13   2    2.79    3.79
 -11  13   3   -0.00    3.95
  11  13  -3   -0.00    3.38
 -11 -13   3   -0.00    3.61
 -11  13   4   11.32    6.42
  11  13  -4    0.00    3.92
 -11 -13   4    2.51    4.17
 -11  13   5    3.43    3.72
  11  13  -5    0.00    4.24
 -11 -13   5   -0.00    3.48
 -11  13   6    1.98    3.26
  11  13  -6    4.10    4.60
 -11 -13   6    6.31    5.96
 -11  13   7    0.00    3.42
  11  13  -7    1.50    4.45
 -11 -13   7    3.15    4.57
 -11  13   8   11.36    6.71
  11  13  -8   -0.00    3.68
 -11 -13   8    2.44    4.14
 -11  13   9   -0.00    2.65
 -11 -13   9    2.21    4.01
 -11  13  10   -0.00    3.28
 -11  13  11   -0.00    1.90
 -11  13  12    4.18    4.66
  11  14  -1    2.44    4.35
 -11 -14   1    1.87    2.74
  11  14  -2    3.77    5.51
 -11 -14   2   -0.00    3.18
  11  14  -3    6.79    6.09
 -11 -14   3    0.81    2.94
  11  14  -4    9.45    5.90
 -11 -14   4    2.06    3.57
 -11  14   5    3.99    3.93
  11  14  -5    3.96    4.56
 -11 -14   5    5.74    5.00
 -11  14   6    4.68    3.74
  11  14  -6    2.33    4.64
 -11  14   7   -0.00    3.84
  11  14  -7    1.08    5.29
 -11  14   8    2.24    4.12
 -11  14   9   -0.00    3.76
 -11  14  10    2.17    3.85
 -11  14  11    3.81    4.71
  11  15  -7   -0.00    5.27
 -10   0   1   -0.00    2.28
 -10   0   2   19.66    6.35
 -10   0   3    0.69    2.08
 -10   0   4   83.98   14.21
 -10   0   5    0.04    2.14
 -10   0   5   -2.03    2.84
 -10   0   6   18.31    5.76
 -10   0   6    3.58    3.33
 -10   0   7    1.04    2.39
 -10   0   7   -0.00    1.24
 -10   0   8   21.16    6.06
 -10   0   8   15.70    5.42
 -10   0   9    0.41    1.95
 -10   0   9    0.07    1.91
 -10   0  10   70.40   12.69
 -10   0  10  104.18   14.47
 -10   0  11   -0.00    2.20
 -10   0  11    1.61    1.94
 -10   0  12   -0.00    1.61
 -10   0  12   -0.00    1.81
 -10   0  13    0.00    1.40
 -10   0  13    0.00    1.29
 -10   0  14   27.23    6.36
 -10   0  14   22.69    5.91
 -10   0  15   -0.00    2.23
 -10   0  16   31.62    6.95
 -10   0  17    2.14    2.25
 -10   0  18   15.84    4.63
 -10   0  19    0.00    1.45
 -10  -1   1    1.85    2.65
 -10  -1   2  114.71   17.74
 -10  -1   3   13.49    5.38
 -10  -1   4    1.04    2.04
 -10   1   5   21.20    6.14
 -10  -1   5   12.48    4.92
 -10  -1   5    9.34    4.30
 -10   1   6   89.04   13.48
 -10  -1   6   80.44   12.84
 -10  -1   6   52.53   11.29
 -10   1   7    3.03    2.74
 -10  -1   7    3.22    2.61
 -10  -1   7    0.00    2.25
 -10   1   8   46.35    9.79
 -10  -1   8   47.02    9.69
 -10  -1   8   61.12   10.79
 -10   1   9   -0.00    1.95
 -10  -1   9   -0.00    1.98
 -10  -1   9    0.79    1.98
 -10   1  10   -0.00    1.96
 -10  -1  10   -0.00    1.74
 -10  -1  10    1.20    1.85
 -10   1  11   11.39    4.42
 -10  -1  11   17.87    5.30
 -10  -1  11    3.55    2.84
 -10   1  12   81.36   12.49
 -10  -1  12   71.82   11.83
 -10  -1  12   62.84   11.29
 -10   1  13    2.12    2.31
 -10  -1  13   -0.00    1.75
 -10  -1  13    1.80    2.25
 -10   1  14    9.88    4.08
 -10  -1  14   11.31    4.08
 -10  -1  14    9.49    3.75
 -10  -1  15    1.01    1.62
 -10  -1  16   23.96    5.86
 -10  -1  17   -0.00    1.07
 -10  -1  18   19.16    5.17
 -10  -1  19    0.23    1.62
 -10  -1  20    0.20    1.14
 -10  -1  21    0.32    1.28
 -10  -1  22   39.77    7.38
 -10  -1  23    0.15    1.40
 -10  -1  24    1.84    1.66
 -10  -1  25    0.38    1.38
 -10  -1  26    4.68    2.07
 -10   2   1    1.69    2.12
 -10  -2   1    1.70    3.20
 -10  -2   2   -0.00    1.91
 -10  -2   3    4.26    3.23
 -10  -2   4  105.51   16.76
  10   2  -5   29.71    9.85
 -10  -2   5   28.29    7.57
 -10   2   6   31.28    7.93
  10   2  -6   44.30   11.38
 -10  -2   6   33.90    7.95
 -10  -2   6   20.68    6.86
 -10   2   7    4.65    3.53
  10   2  -7    3.47    3.78
 -10  -2   7    0.95    2.43
 -10  -2   7    3.54    3.02
 -10   2   8   16.96    5.78
 -10  -2   8    6.45    3.71
 -10  -2   8   21.15    6.13
 -10   2   9   10.57    4.56
 -10  -2   9    5.44    3.56
 -10  -2   9    6.55    3.53
 -10   2  10   60.55   11.45
 -10  -2  10   80.36   12.33
 -10  -2  10   64.35   11.76
 -10   2  11    9.04    4.55
 -10  -2  11   12.03    4.42
 -10  -2  11   11.50    4.85
 -10   2  12    0.75    1.42
 -10  -2  12    1.01    1.85
 -10  -2  12   -0.00    1.36
 -10   2  13   -0.00    1.52
 -10  -2  13   -0.00    1.52
 -10  -2  13    0.24    1.79
 -10   2  14   24.48    6.41
 -10  -2  14   24.82    6.50
 -10  -2  15   22.62    6.04
 -10  -2  16   -0.00    1.59
 -10  -2  17    0.75    1.81
 -10  -2  18    6.60    3.16
 -10  -2  19    1.78    1.85
 -10  -2  20   25.35    6.01
 -10  -2  21    0.94    1.47
 -10  -2  22    2.24    1.67
 -10  -2  23   -0.00    1.17
 -10  -2  24   24.08    5.27
 -10  -2  25    3.06    2.03
 -10  -2  26    9.56    3.19
 -10  -2  27   -0.00    1.53
 -10  -2  28    1.11    1.35
 -10  -2  29    1.01    1.22
 -10  -2  30    3.22    1.73
 -10   3   1    2.90    2.89
  10   3  -1   10.98    6.47
 -10  -3   1    6.33    4.66
 -10   3   2   80.27   13.96
 -10  -3   2   72.98   13.85
 -10  -3   3   61.42   12.16
 -10  -3   4    1.54    2.39
 -10  -3   5   22.99    6.98
  10   3  -6   22.57    8.68
 -10  -3   6   19.71    6.33
  10   3  -7    0.00    3.42
 -10  -3   7   19.85    6.32
 -10   3   8   48.05    9.68
  10   3  -8   42.13   11.47
 -10  -3   8   42.78    9.51
 -10   3   9   11.14    4.67
  10   3  -9    4.71    4.65
 -10   3  10   -0.00    2.10
  10   3 -10    0.70    2.51
 -10  -3  10    3.02    2.35
 -10   3  11    9.52    3.95
  10   3 -11    6.68    5.27
 -10  -3  11    9.12    4.23
 -10   3  12   38.19    8.20
  10   3 -12   29.40    9.27
 -10  -3  12   27.92    7.25
 -10   3  13    0.67    1.98
  10   3 -13   -0.00    1.88
 -10  -3  13    0.71    1.22
 -10   3  14    2.53    2.23
 -10  -3  14    2.84    2.56
 -10  -3  15    4.20    3.01
 -10  -3  16   19.57    5.79
 -10  -3  17   17.12    5.28
 -10  -3  18    6.35    3.34
 -10  -3  19    0.89    1.54
 -10  -3  20    1.17    1.37
 -10  -3  21    7.82    3.41
 -10  -3  22   28.09    6.34
 -10  -3  23    3.21    2.06
 -10  -3  24   -0.00    1.47
 -10  -3  25    0.43    1.23
 -10  -3  26    0.00    1.31
 -10  -3  27    7.51    2.95
 -10  -3  28    4.62    2.34
 -10  -3  29    0.00    1.27
 -10  -3  30   -0.00    1.07
 -10  -3  31    1.02    1.29
 -10  -3  32    4.75    1.96
 -10   4   1    1.99    2.47
  10   4  -1    3.94    4.84
 -10  -4   1    3.37    2.91
 -10   4   2    0.00    1.79
  10   4  -2    0.00    3.89
 -10  -4   2    0.84    2.42
 -10   4   3    6.46    4.14
  10   4  -3    0.00    4.41
 -10  -4   3    3.18    3.09
 -10   4   4   68.74   12.84
 -10  -4   4   67.00   12.89
 -10  -4   5   40.04    9.51
 -10  -4   6   26.48    7.74
 -10  -4   7   -0.00    2.01
  10   4  -8   78.28   15.61
 -10  -4   8   54.60   11.25
  10   4  -9   15.53    7.03
 -10  -4   9    7.44    3.95
 -10   4  10   24.46    6.82
  10   4 -10   20.74    8.16
 -10  -4  10   10.29    4.60
 -10   4  11    0.00    2.39
  10   4 -11   -0.00    2.23
 -10  -4  11    2.40    3.03
 -10   4  12    0.86    2.24
  10   4 -12   -0.00    2.13
 -10  -4  12    2.20    2.38
 -10   4  13    0.71    2.12
 -10  -4  13    0.00    2.47
 -10   4  14   13.12    5.11
 -10  -4  14   24.92    6.50
 -10  -4  15   13.00    4.82
 -10  -4  16   13.08    4.50
 -10  -4  17   -0.00    1.98
 -10  -4  18    3.88    2.64
 -10  -4  19    7.66    3.68
 -10  -4  20   30.91    7.01
 -10  -4  21    9.91    3.96
 -10  -4  22   -0.00    1.42
 -10  -4  23    3.79    2.60
 -10  -4  24   10.64    3.80
 -10  -4  25    8.46    3.44
 -10  -4  26    5.35    2.65
 -10  -4  27   -0.00    1.06
 -10  -4  28    1.63    1.47
 -10  -4  29    1.01    1.51
 -10  -4  30    2.34    2.13
 -10  -4  31    1.06    1.38
 -10  -4  32    0.42    1.03
 -10   5   1   36.13    9.01
  10   5  -1   32.14   11.58
 -10  -5   1   38.32    9.67
 -10   5   2  121.58   19.27
  10   5  -2  190.01   26.30
 -10  -5   2  114.67   19.26
 -10   5   3   10.50    4.92
  10   5  -3    5.31    5.83
 -10  -5   3    3.13    3.29
 -10   5   4    0.53    2.09
  10   5  -4    2.11    3.93
 -10  -5   4    2.36    2.94
 -10   5   5    3.41    2.71
  10   5  -5    3.95    5.25
 -10  -5   5    3.68    2.78
 -10   5   6   43.80    9.31
 -10  -5   6   21.46    7.23
 -10   5   7   39.35    9.11
 -10  -5   7   27.74    8.10
 -10  -5   8   17.33    6.18
 -10  -5   9    2.33    3.61
  10   5 -10   -0.00    2.69
 -10  -5  10    1.00    1.53
  10   5 -11    2.98    4.38
 -10  -5  11   10.41    4.29
  10   5 -12   15.06    7.31
 -10  -5  12   27.13    7.17
 -10   5  13   16.32    5.84
 -10   5  14    1.33    2.68
 -10  -5  14    0.03    1.53
 -10  -5  15    3.93    3.06
 -10  -5  16    5.84    3.74
 -10  -5  17   23.23    6.45
 -10  -5  18    6.84    3.38
 -10  -5  19   -0.00    2.01
 -10  -5  20    2.59    2.32
 -10  -5  21    4.92    3.19
 -10  -5  22   16.77    5.18
 -10  -5  23    5.57    3.12
 -10  -5  24    2.12    2.03
 -10  -5  25    1.00    1.74
 -10  -5  26    4.35    2.46
 -10  -5  27   11.23    3.87
 -10  -5  28    2.21    1.91
 -10  -5  29   -0.00    1.23
 -10  -5  30   -0.00    1.06
 -10  -5  31    0.81    1.42
 -10  -5  32    1.19    1.57
 -10  -5  33    1.42    1.47
 -10   6   1    0.12    2.16
  10   6  -1   -0.00    2.74
 -10  -6   1   -0.00    1.75
 -10   6   2   35.47    8.46
  10   6  -2    0.00    4.69
 -10  -6   2   12.28    5.61
 -10   6   3   25.10    7.26
  10   6  -3   11.08    6.78
 -10  -6   3   19.05    6.96
 -10   6   4    6.27    4.07
  10   6  -4   16.73    7.54
 -10  -6   4   14.57    5.81
 -10   6   5   22.79    6.74
  10   6  -5   11.14    6.41
 -10  -6   5   19.20    6.59
 -10   6   6   24.40    7.24
  10   6  -6   10.89    6.16
 -10  -6   6   22.14    6.82
 -10   6   7    1.40    2.83
  10   6  -7    1.55    3.21
 -10  -6   7   -0.00    2.05
 -10   6   8   -0.00    2.40
 -10  -6   8    0.00    2.39
 -10   6   9   29.76    7.84
 -10  -6   9   21.80    6.91
 -10   6  10   21.82    6.77
 -10  -6  10   18.38    6.34
 -10  -6  11    0.84    2.37
 -10  -6  12    1.73    2.84
 -10  -6  13    3.62    4.11
 -10  -6  14    6.04    3.66
 -10  -6  15   19.50    6.30
 -10  -6  16    1.81    3.05
 -10  -6  17    2.78    2.78
 -10  -6  18    0.43    2.35
 -10  -6  19    9.90    4.81
 -10  -6  20    3.76    3.31
 -10  -6  21    0.04    1.60
 -10  -6  22   -0.00    1.45
 -10  -6  23    5.44    3.07
 -10  -6  24    1.51    2.07
 -10  -6  25    3.92    2.80
 -10  -6  26    0.00    1.81
 -10  -6  27    0.38    1.39
 -10  -6  28   -0.00    1.43
 -10  -6  29    6.70    3.06
 -10  -6  30    0.50    1.47
 -10  -6  31    1.41    2.01
 -10  -6  32    2.50    1.99
 -10  -6  33    1.68    1.53
 -10  -6  34    0.00    1.34
 -10   7   1   47.85   10.91
  10   7  -1   49.96   13.33
 -10  -7   1   39.61   10.48
 -10   7   2    3.70    4.19
  10   7  -2    1.02    4.69
 -10  -7   2    0.18    3.40
 -10   7   3   21.64    7.39
  10   7  -3    9.34    5.88
 -10  -7   3   15.69    6.16
 -10   7   4   -0.00    2.73
  10   7  -4    3.99    4.59
 -10  -7   4    0.60    2.93
 -10   7   5   45.38   10.09
  10   7  -5   11.88    6.99
 -10  -7   5   41.75    9.84
 -10   7   6    6.06    4.22
  10   7  -6    5.47    4.84
 -10  -7   6    0.00    2.49
 -10   7   7   37.22    9.06
  10   7  -7   27.43    9.24
 -10  -7   7   12.64    6.19
 -10   7   8   19.73    6.45
  10   7  -8   10.91    6.36
 -10  -7   8    3.89    3.65
 -10   7   9    0.95    2.32
  10   7  -9   -0.00    3.43
 -10  -7   9   -0.00    3.26
 -10   7  10    0.83    1.99
  10   7 -10    1.77    3.14
 -10  -7  10    5.49    3.23
 -10   7  11   16.43    6.10
 -10  -7  11   18.13    6.43
 -10   7  12    5.32    3.52
 -10  -7  12    2.07    3.13
 -10   7  13   34.25    8.50
 -10  -7  13   17.58    6.33
 -10   7  14    5.94    3.58
 -10  -7  14    0.00    2.51
 -10  -7  15   -0.00    2.66
 -10  -7  16    2.65    3.03
 -10  -7  17   21.24    6.61
 -10  -7  18   -0.00    2.95
 -10  -7  19    2.01    2.84
 -10  -7  20   -0.00    2.23
 -10  -7  21    1.00    2.35
 -10  -7  22    1.08    1.98
 -10  -7  23    5.19    3.09
 -10  -7  24   -0.00    2.22
 -10  -7  25    0.26    1.73
 -10  -7  26   -0.00    1.59
 -10  -7  27    9.54    4.04
 -10  -7  28    2.43    2.38
 -10  -7  29    0.00    1.72
 -10  -7  30    0.54    1.63
 -10  -7  31    2.18    1.90
 -10  -7  32    1.43    2.03
 -10   8   1    4.21    3.68
  10   8  -1    3.29    4.05
 -10  -8   1    6.99    4.78
 -10   8   2    6.38    4.36
  10   8  -2    2.78    5.22
 -10  -8   2    5.10    3.94
 -10   8   3   17.84    6.41
  10   8  -3   25.88    9.87
 -10  -8   3   16.27    6.88
 -10   8   4   15.29    6.01
  10   8  -4    9.03    6.93
 -10  -8   4    4.55    4.38
 -10   8   5   46.32   10.49
  10   8  -5   44.23   12.28
 -10  -8   5   23.88    8.15
 -10   8   6    4.24    3.59
  10   8  -6    0.38    2.50
 -10  -8   6   11.10    5.56
 -10   8   7    1.66    3.12
  10   8  -7    3.84    4.15
 -10  -8   7    6.50    3.98
 -10   8   8   -0.00    1.37
  10   8  -8    2.19    3.70
 -10  -8   8   -0.00    3.42
 -10   8   9   10.97    5.37
  10   8  -9    9.26    6.10
 -10  -8   9    6.77    4.51
 -10   8  10    4.51    3.40
  10   8 -10    3.45    4.21
 -10  -8  10    2.91    3.22
 -10   8  11   37.47    9.08
  10   8 -11   17.59    7.70
 -10  -8  11    9.95    5.56
 -10   8  12   -0.00    2.23
  10   8 -12    5.76    4.52
 -10  -8  12   -0.00    3.15
 -10   8  13    9.22    4.85
 -10  -8  13    0.66    2.47
 -10   8  14    1.63    2.88
 -10  -8  14    2.00    2.30
 -10  -8  15   15.78    5.89
 -10  -8  16    0.00    2.69
 -10  -8  17   -0.00    1.40
 -10  -8  18   -0.00    1.56
 -10  -8  19   16.23    5.81
 -10  -8  20   -0.00    1.64
 -10  -8  21    4.00    3.07
 -10  -8  22   -0.00    2.21
 -10  -8  23    1.05    2.15
 -10  -8  24    2.00    2.27
 -10  -8  25    8.38    4.18
 -10  -8  26    0.78    1.91
 -10  -8  27    0.30    2.08
 -10  -8  28   -0.00    1.59
 -10  -8  29    0.37    2.13
 -10   9   1   52.52   11.44
  10   9  -1   28.65   10.35
 -10  -9   1   25.46    9.13
 -10   9   2    1.40    2.69
  10   9  -2    7.81    6.14
 -10  -9   2    3.70    4.07
 -10   9   3   33.87    9.20
  10   9  -3   26.67   10.32
 -10  -9   3   22.90    8.48
 -10   9   4    4.12    3.76
  10   9  -4    0.24    4.19
 -10  -9   4   -0.00    2.10
 -10   9   5    7.75    5.35
  10   9  -5    0.33    4.02
 -10  -9   5    7.92    5.38
 -10   9   6   -0.00    2.94
  10   9  -6    0.00    3.58
 -10  -9   6   -0.00    3.73
 -10   9   7   28.70    8.93
  10   9  -7   29.84   10.43
 -10  -9   7   25.05    8.19
  10   9  -8    9.59    6.10
 -10  -9   8    0.06    3.62
 -10   9   9    3.57    3.31
  10   9  -9    3.86    4.42
 -10  -9   9    1.00    2.88
 -10   9  10    6.91    4.54
  10   9 -10    0.00    3.13
 -10  -9  10    2.62    2.63
 -10   9  11   11.56    5.79
  10   9 -11   16.97    7.67
 -10  -9  11   10.25    5.38
 -10   9  12    0.64    2.13
 -10  -9  12    0.21    2.20
 -10   9  13   10.42    5.41
 -10  -9  13    3.77    3.57
 -10   9  14   -0.00    2.75
 -10  -9  14   -0.00    2.71
 -10  -9  15    3.21    3.48
 -10  -9  16    1.03    2.95
 -10  -9  17   19.40    6.86
 -10  -9  18    0.42    2.64
 -10  -9  19   -0.00    2.35
 -10  -9  20   -0.00    2.29
 -10  -9  21    2.87    3.48
 -10  -9  22   -0.00    2.10
 -10  -9  23    6.20    4.19
 -10  -9  24    2.24    2.71
 -10  -9  25   -0.00    2.21
 -10  -9  26    0.00    2.30
 -10  10   1    4.76    4.40
  10  10  -1   16.56    7.82
 -10 -10   1    0.29    3.66
 -10  10   2    2.16    2.87
  10  10  -2   -0.00    5.13
 -10 -10   2   -0.00    3.15
 -10  10   3   10.59    5.35
  10  10  -3    0.00    4.24
 -10 -10   3   11.08    6.48
 -10  10   4   -0.00    3.37
  10  10  -4    2.30    4.65
 -10 -10   4    1.53    3.30
 -10  10   5   31.54    9.07
  10  10  -5   11.13    6.61
 -10 -10   5   26.61    8.58
 -10  10   6   -0.00    2.20
  10  10  -6    0.42    4.40
 -10 -10   6   -0.00    2.83
 -10  10   7    9.72    5.20
  10  10  -7    9.45    6.31
 -10 -10   7   -0.00    1.89
 -10  10   8   -0.00    3.09
  10  10  -8   -0.00    3.02
 -10 -10   8    0.07    2.90
 -10  10   9   17.76    7.06
  10  10  -9    5.05    5.75
 -10 -10   9   29.18    8.49
 -10  10  10    1.65    3.49
  10  10 -10    0.79    3.03
 -10 -10  10   -0.00    2.02
 -10  10  11    6.96    4.77
  10  10 -11    7.83    5.21
 -10 -10  11   -0.00    2.15
 -10  10  12   -0.00    2.55
 -10  10  13    5.74    4.67
 -10 -10  13    7.76    5.63
 -10  10  14    3.55    3.82
 -10 -10  14    6.19    4.08
 -10 -10  15    1.81    2.86
 -10 -10  16   -0.00    2.01
 -10 -10  17   -0.00    2.26
 -10 -10  18    1.50    2.80
 -10 -10  19    6.00    3.97
 -10 -10  20    0.00    3.09
 -10 -10  21    4.30    3.54
 -10 -10  22    0.61    2.65
 -10 -10  23   -0.00    2.45
 -10  11   1   12.79    5.98
  10  11  -1    4.41    5.56
 -10 -11   1   12.56    7.09
 -10  11   2    0.98    2.65
  10  11  -2   -0.00    3.96
 -10 -11   2    3.04    4.81
 -10  11   3   11.25    5.65
  10  11  -3    7.28    5.93
 -10 -11   3    9.69    5.72
 -10  11   4   -0.00    2.58
  10  11  -4    0.00    4.19
 -10 -11   4   -0.00    2.64
 -10  11   5    5.81    4.43
  10  11  -5    4.80    4.93
 -10 -11   5   -0.00    2.81
 -10  11   6    1.81    3.06
  10  11  -6    2.16    3.76
 -10 -11   6   -0.00    4.05
 -10  11   7   21.29    7.93
  10  11  -7   25.24    9.42
 -10 -11   7   11.06    6.46
 -10  11   8    4.68    4.79
  10  11  -8   16.79    8.10
 -10 -11   8    0.77    3.19
 -10  11   9    2.69    3.30
  10  11  -9    4.17    4.08
 -10 -11   9    4.21    4.32
 -10  11  10    4.74    4.37
  10  11 -10    0.00    3.10
 -10 -11  10    2.06    3.52
 -10  11  11   10.33    5.84
 -10 -11  11   13.43    6.18
 -10  11  12    4.81    3.79
 -10 -11  12   -0.00    2.73
 -10  11  13    6.21    4.16
 -10 -11  13    0.00    2.61
 -10  11  14    4.63    3.84
 -10 -11  14    1.41    2.90
 -10 -11  15    0.67    1.66
 -10 -11  16    0.98    2.91
 -10 -11  17    8.59    5.63
 -10 -11  18    2.92    3.23
 -10 -11  19    1.72    3.40
 -10 -11  20   -0.00    2.24
 -10  12   1    1.52    3.46
  10  12  -1    0.81    5.01
 -10 -12   1    3.37    4.67
 -10  12   2   -0.00    2.54
  10  12  -2   -0.00    3.82
 -10 -12   2    4.93    4.44
 -10  12   3   -0.00    2.86
  10  12  -3    2.16    3.60
 -10 -12   3    4.84    4.72
 -10  12   4   -0.00    2.06
  10  12  -4   -0.00    4.20
 -10 -12   4    1.83    4.54
 -10  12   5    9.87    5.97
  10  12  -5   11.23    6.89
 -10 -12   5   21.20    8.07
 -10  12   6    0.97    3.34
  10  12  -6   -0.00    3.54
 -10 -12   6   -0.00    2.03
 -10  12   7    0.08    3.26
  10  12  -7    2.42    3.60
 -10 -12   7   -0.00    3.75
 -10  12   8    2.06    3.12
  10  12  -8   -0.00    3.30
 -10 -12   8    0.78    2.56
 -10  12   9    9.24    6.01
  10  12  -9    8.07    5.77
 -10 -12   9    2.61    3.12
 -10  12  10    2.89    3.62
  10  12 -10    0.80    3.60
 -10 -12  10   -0.00    1.09
 -10  12  11    4.47    3.91
 -10 -12  11    0.00    3.37
 -10  12  12   -0.00    3.38
 -10 -12  12    1.27    3.08
 -10  12  13    3.15    4.45
 -10 -12  13    1.68    2.82
 -10  12  14   -0.00    3.35
 -10 -12  14   -0.00    2.41
 -10 -12  15    2.42    3.60
 -10 -12  16    2.08    3.21
 -10 -12  17    2.16    3.67
 -10  13   1    3.98    4.62
  10  13  -1    3.68    5.02
 -10 -13   1    7.09    5.59
 -10  13   2    2.05    3.14
  10  13  -2   -0.00    3.74
 -10 -13   2    5.15    4.07
 -10  13   3    0.00    2.90
  10  13  -3    2.02    3.79
 -10 -13   3    2.81    3.67
 -10  13   4   -0.00    4.44
  10  13  -4   -0.00    2.48
 -10 -13   4   -0.00    4.02
 -10  13   5   -0.00    3.25
  10  13  -5    2.46    3.60
 -10 -13   5   -0.00    2.23
 -10  13   6   -0.00    1.43
  10  13  -6    2.79    4.27
 -10 -13   6    0.00    3.40
 -10  13   7    1.47    3.18
  10  13  -7    0.00    4.32
 -10 -13   7    2.20    3.17
 -10  13   8    0.00    2.87
  10  13  -8   -0.00    4.04
 -10 -13   8   -0.00    2.27
 -10  13   9   10.78    6.35
  10  13  -9    2.70    3.74
 -10 -13   9   -0.00    3.18
 -10  13  10    1.23    3.90
  10  13 -10    0.98    3.90
 -10 -13  10    0.00    3.82
 -10  13  11    1.23    3.59
 -10 -13  11    0.00    3.65
 -10  13  12    1.32    4.08
 -10 -13  12    2.62    4.46
 -10  13  13    6.06    5.31
 -10 -13  13    8.22    5.36
 -10 -13  14    5.47    4.91
 -10  14   1    1.64    2.58
  10  14  -1    0.84    3.81
 -10 -14   1   -0.00    3.29
 -10  14   2   -0.00    3.46
  10  14  -2   -0.00    3.97
 -10 -14   2    2.42    3.72
 -10  14   3    3.49    3.61
  10  14  -3   -0.00    4.46
 -10 -14   3   -0.00    4.40
 -10  14   4   -0.00    3.56
  10  14  -4    5.33    4.79
 -10 -14   4    0.00    3.60
 -10  14   5   -0.00    2.44
  10  14  -5   -0.00    3.59
 -10 -14   5   -0.00    2.63
 -10  14   6    1.47    3.48
  10  14  -6    0.56    4.69
 -10 -14   6    1.75    3.81
 -10  14   7   -0.00    2.25
  10  14  -7   -0.00    3.06
 -10 -14   7   -0.00    4.53
 -10  14   8   -0.00    4.27
  10  14  -8    5.69    6.00
 -10 -14   8    4.16    4.52
 -10  14   9   -0.00    4.05
  10  14  -9    1.59    4.11
 -10 -14   9   -0.00    3.13
 -10  14  10    0.97    3.55
 -10 -14  10    3.38    4.11
 -10  14  11    8.54    6.13
 -10  14  12    0.79    3.28
 -10  14  13    1.79    3.67
 -10 -15   1   -0.00    3.97
  10  15  -2   15.60    7.54
 -10 -15   2   -0.00    3.59
  10  15  -3   -0.00    3.44
 -10 -15   3    1.11    3.52
  10  15  -4   -0.00    1.95
 -10 -15   4   -0.00    4.08
  10  15  -5   -0.00    3.74
 -10 -15   5   -0.00    2.94
  10  15  -6    2.57    5.01
 -10  15   7   -0.00    3.51
  10  15  -7    3.26    4.68
 -10  15   8   -0.00    3.70
  10  15  -8    0.47    2.02
 -10  15   9    1.86    3.45
  10  15  -9   -0.00    2.80
 -10  15  10    3.99    5.13
 -10  15  11    4.49    4.59
 -10  15  12    0.55    3.92
 -10  15  13    0.00    4.38
 -10 -16   1    1.06    3.09
  -9   0   1    9.31    4.15
   9   0  -1   13.28    6.02
  -9   0   2    0.82    1.83
   9   0  -2   -0.00    2.35
  -9   0   3  117.96   16.67
   9   0  -3  106.55   18.20
  -9   0   4   -0.00    1.21
   9   0  -4    0.08    1.90
  -9   0   5   24.62    6.36
  -9   0   6   -0.00    1.32
  -9   0   6   -0.00    1.17
  -9   0   7  118.90   16.15
  -9   0   7  113.32   17.57
  -9   0   7  104.63   15.87
  -9   0   8    0.62    1.77
  -9   0   8    2.92    2.81
  -9   0   8    1.44    1.75
  -9   0   9   53.72    9.79
  -9   0   9   68.00   11.84
  -9   0   9   44.58    9.17
  -9   0  10    0.38    1.66
  -9   0  10    0.04    2.23
  -9   0  10   -0.00    1.29
  -9   0  11   10.10    3.96
  -9   0  11   17.97    5.69
  -9   0  11   12.69    4.31
  -9   0  12    1.82    2.13
  -9   0  12    0.43    2.24
  -9   0  12    1.29    1.72
  -9   0  13  114.38   15.46
  -9   0  13  114.30   15.52
  -9   0  14    0.14    1.71
  -9   0  14    0.22    1.86
  -9   0  15   20.53    5.28
  -9   0  15   28.63    6.03
  -9   0  16   -0.00    1.81
  -9   0  17   22.98    5.41
  -9   0  18    1.72    2.03
  -9   0  19   54.92    8.74
  -9   0  20    0.91    1.28
  -9   1   1  363.21   39.10
   9  -1  -1  355.86   42.32
   9   1  -1  300.93   40.68
  -9  -1   1  351.25   39.03
  -9   1   2    2.77    2.95
   9  -1  -2    6.04    4.25
   9   1  -2    1.00    3.28
  -9  -1   2    5.44    3.02
  -9   1   3   -0.00    1.55
   9  -1  -3    5.06    3.90
   9   1  -3   -0.00    2.95
  -9  -1   3    2.06    2.43
  -9   1   4   47.74    9.09
   9  -1  -4   41.86   10.25
   9   1  -4   37.13    9.60
  -9  -1   4   27.74    7.37
  -9   1   5  109.85   16.22
  -9  -1   5  116.24   16.36
  -9   1   6   -0.00    1.99
  -9  -1   6    2.00    2.32
  -9  -1   6    0.74    1.46
  -9   1   7   42.97    8.36
  -9  -1   7   21.61    6.16
  -9  -1   7   47.87    9.66
  -9  -1   7   28.23    7.16
  -9   1   8   -0.00    0.97
  -9   1   8    4.55    3.92
  -9  -1   8    0.28    1.81
  -9  -1   8    1.22    2.74
  -9  -1   8    2.14    1.83
  -9   1   9   11.60    4.37
  -9   1   9   24.90    7.09
  -9  -1   9    9.18    3.97
  -9  -1   9   18.12    5.87
  -9  -1   9   21.36    5.65
  -9   1  10    0.95    2.11
  -9   1  10    1.44    2.39
  -9  -1  10   -0.00    1.55
  -9  -1  10    1.18    1.85
  -9  -1  10   -0.00    1.99
  -9   1  11   97.85   14.06
  -9   1  11   89.87   15.21
  -9  -1  11   91.15   13.49
  -9  -1  11   89.21   14.51
  -9  -1  11  110.01   14.70
  -9   1  12    2.94    2.63
  -9   1  12    0.00    2.49
  -9  -1  12    2.04    2.16
  -9  -1  12    6.09    4.03
  -9  -1  12   16.07    4.58
  -9   1  13    2.24    2.30
  -9  -1  13    7.16    3.03
  -9  -1  13    0.98    1.86
  -9   1  14    0.31    1.52
  -9  -1  14    0.74    1.54
  -9  -1  14    1.10    1.48
  -9   1  15   78.31   11.77
  -9  -1  15   74.21   11.52
  -9  -1  15   93.49   12.60
  -9  -1  16   12.84    4.00
  -9  -1  17   27.80    6.08
  -9  -1  18    5.99    2.70
  -9  -1  19   14.32    4.07
  -9  -1  20    4.29    2.24
  -9  -1  21   83.92   11.45
  -9  -1  22    0.25    1.16
  -9  -1  23    3.92    2.05
  -9  -1  24   -0.00    0.63
  -9  -1  25    6.29    2.36
  -9  -1  26    2.58    1.68
  -9   2   1   34.06    8.27
   9  -2  -1   37.60   10.51
   9   2  -1   45.31   11.75
  -9   2   2    9.36    4.32
   9  -2  -2    5.14    3.91
   9   2  -2    4.50    3.85
   9   2  -2    3.70    4.40
  -9   2   3   94.98   14.83
   9  -2  -3  103.37   17.53
   9   2  -3   77.06   16.34
  -9   2   4    4.41    3.06
   9   2  -4   -0.00    2.82
  -9   2   5   11.68    4.58
   9   2  -5   21.08    7.83
  -9  -2   5    8.36    4.24
  -9   2   6   -0.00    2.35
   9   2  -6   -0.00    3.37
  -9  -2   6   -0.00    1.98
  -9   2   7   55.84   10.72
   9   2  -7   79.58   14.86
  -9  -2   7   59.33   11.12
  -9   2   8   13.70    4.87
   9   2  -8   18.96    6.98
  -9  -2   8   14.92    5.50
  -9  -2   8   19.40    5.89
  -9   2   9   40.84    8.07
  -9   2   9   25.41    7.54
   9   2  -9   29.49    8.76
  -9  -2   9   29.10    7.42
  -9  -2   9   21.99    6.34
  -9   2  10    3.10    2.55
  -9   2  10    0.00    3.19
   9   2 -10   -0.00    1.34
  -9  -2  10    2.57    2.30
  -9  -2  10    1.62    2.71
  -9  -2  10    0.00    1.62
  -9   2  11    3.07    2.19
  -9   2  11    0.00    1.99
  -9  -2  11   -0.00    1.73
  -9  -2  11    1.23    2.42
  -9  -2  11   -0.00    2.00
  -9   2  12   17.58    5.02
  -9   2  12   12.56    5.43
  -9  -2  12   14.91    4.57
  -9  -2  12   15.71    5.24
  -9  -2  12   17.25    4.98
  -9   2  13   33.89    7.13
  -9  -2  13   31.93    6.69
  -9  -2  13   29.51    6.68
  -9   2  14   30.72    6.60
  -9  -2  14   32.41    6.60
  -9  -2  14   29.50    6.80
  -9   2  15   19.33    4.88
  -9  -2  15    8.94    3.46
  -9  -2  15    4.77    2.75
  -9  -2  16    1.63    1.78
  -9  -2  17   41.31    7.74
  -9  -2  18    1.93    1.73
  -9  -2  19   65.51   10.13
  -9  -2  20    4.94    2.55
  -9  -2  21    0.00    1.32
  -9  -2  22    5.93    2.48
  -9  -2  23   49.13    7.85
  -9  -2  24    1.98    1.68
  -9  -2  25    4.69    2.09
  -9  -2  26   -0.00    1.17
  -9  -2  27    5.08    2.12
  -9  -2  28   -0.00    0.80
  -9  -2  29   12.97    3.00
  -9  -2  30    1.83    1.20
  -9  -2  31    0.83    1.04
  -9   3   1  162.08   25.03
   9  -3  -1  178.93   26.00
  -9   3   2   37.99    9.68
   9  -3  -2   14.90    6.87
   9   3  -2   21.41    8.04
  -9   3   3    2.14    2.92
   9   3  -3    1.30    3.26
  -9  -3   3    0.00    2.45
  -9   3   4    0.00    2.20
   9   3  -4    0.93    3.07
  -9  -3   4    1.17    2.11
  -9   3   5   55.46   10.46
   9   3  -5   63.79   13.68
  -9  -3   5   42.96    9.66
  -9   3   6   29.72    7.62
   9   3  -6   44.77   11.16
  -9  -3   6   42.10    8.91
  -9   3   7   24.02    6.32
   9   3  -7   18.43    6.97
  -9  -3   7   11.47    4.72
  -9   3   8    0.76    2.17
   9   3  -8    0.00    3.06
  -9  -3   8    0.94    1.62
  -9   3   9    9.99    4.12
   9   3  -9    6.63    5.04
  -9  -3   9    7.00    3.83
  -9  -3   9    6.40    3.58
  -9   3  10    7.34    3.64
   9   3 -10   -0.00    1.44
  -9  -3  10    3.71    3.17
  -9  -3  10    4.28    2.84
  -9   3  11  121.90   16.51
  -9   3  11   93.80   17.22
   9   3 -11  116.67   18.98
  -9  -3  11  116.56   16.52
  -9  -3  11  119.14   16.47
  -9   3  12   24.11    6.27
  -9   3  12   19.27    6.93
   9   3 -12   18.63    6.90
  -9  -3  12   28.45    6.70
  -9  -3  12   11.04    4.72
  -9   3  13   10.00    4.09
   9   3 -13   10.08    5.00
  -9  -3  13    6.92    3.73
  -9   3  14   -0.00    1.45
   9   3 -14   -0.00    1.77
  -9  -3  14    2.80    2.41
  -9   3  15   62.09    9.99
  -9  -3  15   42.17    8.59
  -9  -3  16   15.47    4.71
  -9  -3  17   28.29    6.36
  -9  -3  18    0.64    1.72
  -9  -3  19    1.02    1.58
  -9  -3  20   15.72    4.47
  -9  -3  21   39.12    7.22
  -9  -3  22    2.16    1.98
  -9  -3  23    4.47    2.27
  -9  -3  24    3.37    2.09
  -9  -3  25    6.89    2.79
  -9  -3  26    3.86    2.06
  -9  -3  27    4.06    2.12
  -9  -3  28    0.00    1.13
  -9  -3  29    0.17    0.92
  -9  -3  30    0.35    1.07
  -9  -3  31    5.02    1.87
  -9  -4   1    2.54    2.52
  -9  -4   2   61.17   11.99
   9   4  -3   61.58   13.22
  -9  -4   3   30.01    8.19
   9   4  -4   44.03   11.46
  -9  -4   4   26.59    7.89
  -9   4   5   54.71   10.83
   9   4  -5   63.80   13.80
  -9  -4   5   56.77   11.28
  -9   4   6    3.46    3.08
   9   4  -6   -0.00    3.95
  -9  -4   6    0.00    1.87
  -9   4   7   47.18   10.06
   9   4  -7   51.87   12.27
  -9  -4   7   65.99   11.53
  -9   4   8   63.99   11.79
   9   4  -8   84.39   15.33
  -9  -4   8   64.16   11.88
  -9   4   9   55.79   10.40
   9   4  -9   51.15   11.95
  -9  -4   9   49.55   10.08
  -9   4  10    0.00    1.80
   9   4 -10   -0.00    2.21
  -9  -4  10   -0.00    1.87
  -9   4  11    1.50    2.26
   9   4 -11    7.67    5.24
  -9  -4  11    9.46    4.08
  -9  -4  11   10.42    4.22
  -9   4  12    4.65    2.87
   9   4 -12   -0.00    2.57
  -9  -4  12    4.87    3.15
  -9   4  13   40.01    8.30
   9   4 -13   46.44   10.37
  -9  -4  13   30.15    7.41
  -9   4  14    1.71    2.39
   9   4 -14   13.12    5.91
  -9  -4  14    3.00    2.59
  -9   4  15   23.69    6.36
  -9  -4  15   23.45    6.09
  -9  -4  16   -0.00    1.27
  -9  -4  17   12.94    4.50
  -9  -4  18   37.03    7.56
  -9  -4  19   31.56    6.76
  -9  -4  20    1.11    1.98
  -9  -4  21    1.79    1.92
  -9  -4  22    4.28    2.55
  -9  -4  23   18.61    4.76
  -9  -4  24    8.26    3.07
  -9  -4  25    4.55    2.37
  -9  -4  26   -0.00    1.05
  -9  -4  27    1.18    1.55
  -9  -4  28    3.60    2.09
  -9  -4  29    7.26    2.67
  -9  -4  30    0.70    1.18
  -9  -4  31    3.60    1.83
  -9  -4  32   -0.00    1.22
  -9   5   1  127.91   17.47
  -9  -5   1   74.85   14.90
  -9  -5   2   47.96   10.72
  -9  -5   3    8.84    4.76
  -9  -5   4   53.86   11.10
   9   5  -5   28.29    9.31
  -9  -5   5   29.84    7.91
   9   5  -6   36.51   10.22
  -9  -5   6   27.36    7.56
   9   5  -7   59.80   13.86
  -9  -5   7   84.28   13.61
  -9   5   8   -0.00    1.83
   9   5  -8   -0.00    3.03
  -9  -5   8    0.93    2.12
  -9   5   9    1.42    2.21
   9   5  -9    1.51    3.38
  -9  -5   9   -0.00    2.01
  -9   5  10    0.17    2.01
   9   5 -10    0.11    3.02
  -9  -5  10    1.79    2.77
  -9   5  11   44.19    9.38
   9   5 -11   45.42   10.83
  -9  -5  11   36.98    8.50
  -9   5  12   33.07    7.53
   9   5 -12    9.94    5.44
  -9  -5  12   24.32    6.41
  -9   5  13   -0.00    1.87
   9   5 -13   -0.00    2.77
  -9  -5  13   -0.00    1.73
  -9   5  14   24.26    6.58
   9   5 -14   18.64    7.15
  -9  -5  14   19.64    5.68
  -9   5  15    8.00    4.02
  -9  -5  15   17.46    5.38
  -9  -5  16   18.15    5.53
  -9  -5  17   28.09    6.99
  -9  -5  18    2.29    2.23
  -9  -5  19    0.78    2.27
  -9  -5  20    8.06    3.48
  -9  -5  21   16.56    5.01
  -9  -5  22   22.95    5.92
  -9  -5  23    6.99    3.19
  -9  -5  24    0.61    1.59
  -9  -5  25    0.17    1.17
  -9  -5  26   22.03    5.39
  -9  -5  27   13.27    4.11
  -9  -5  28    0.80    1.42
  -9  -5  29    0.78    1.03
  -9  -5  30    5.22    2.54
  -9  -5  31    6.18    2.59
  -9  -5  32    1.89    1.58
  -9  -5  33    2.49    1.88
  -9  -5  34    0.00    1.10
  -9   6   1    1.17    1.91
   9   6  -1   -0.00    3.41
  -9  -6   1    1.19    3.31
  -9   6   2  114.54   17.62
   9   6  -2   96.32   18.74
  -9  -6   2  109.89   17.80
  -9   6   3   27.74    7.77
  -9  -6   3   24.63    7.62
  -9   6   4   26.23    7.61
  -9  -6   4   27.65    7.98
  -9   6   5   39.65    8.90
  -9  -6   5   19.36    6.77
  -9  -6   6   14.14    5.71
  -9  -6   7   32.71    8.41
   9   6  -8   62.49   13.62
  -9  -6   8   63.49   12.11
   9   6  -9   18.29    6.98
  -9  -6   9    4.55    3.43
   9   6 -10    0.08    2.92
  -9  -6  10   -0.00    2.54
   9   6 -11    0.45    1.95
  -9  -6  11    0.70    1.81
  -9   6  12   19.83    6.29
   9   6 -12   30.19    8.96
  -9  -6  12   18.65    6.23
  -9   6  13   21.54    6.42
   9   6 -13   11.26    5.69
  -9  -6  13    7.36    3.68
  -9   6  14   37.03    8.48
  -9  -6  14   27.71    7.31
  -9   6  15   10.70    4.25
  -9  -6  15    3.79    2.96
  -9   6  16    7.16    4.23
  -9  -6  16    3.16    2.54
  -9  -6  17   10.18    4.46
  -9  -6  18   19.08    6.09
  -9  -6  19   10.67    4.26
  -9  -6  20    8.95    3.97
  -9  -6  21    4.58    2.84
  -9  -6  22    6.57    3.32
  -9  -6  23    5.36    3.08
  -9  -6  24    6.94    3.34
  -9  -6  25    7.51    3.44
  -9  -6  26    0.49    1.55
  -9  -6  27    1.86    2.00
  -9  -6  28    4.13    2.54
  -9  -6  29    1.65    1.86
  -9  -6  30    6.08    3.06
  -9  -6  31   -0.00    1.30
  -9  -6  32   -0.00    1.21
  -9  -6  33    0.66    1.45
  -9  -6  34    2.73    2.12
  -9  -6  35    0.00    1.08
  -9   7   1   20.39    6.43
   9   7  -1    6.84    5.41
  -9  -7   1   10.17    5.39
  -9   7   2    5.60    3.53
   9   7  -2    7.06    4.67
  -9  -7   2    0.00    2.13
  -9   7   3    0.00    2.19
   9   7  -3   -0.00    3.09
  -9  -7   3   -0.00    2.54
  -9   7   4   10.00    5.00
   9   7  -4   32.01    9.41
  -9  -7   4   19.73    6.98
  -9   7   5    3.16    2.91
   9   7  -5    9.22    5.72
  -9  -7   5    8.94    4.50
  -9   7   6   50.32   10.32
   9   7  -6   27.93    9.33
  -9  -7   6   29.52    8.93
  -9   7   7    1.15    2.04
  -9  -7   7    4.08    4.16
  -9   7   8   -0.00    2.12
  -9  -7   8    2.04    2.70
  -9   7   9   10.19    4.86
  -9  -7   9   17.60    6.61
  -9  -7  10   15.99    5.96
  -9  -7  11   10.97    4.85
   9   7 -12   45.41   11.35
  -9  -7  12   38.86    9.43
   9   7 -13    4.23    3.53
  -9  -7  13   -0.00    2.23
  -9  -7  14   12.46    5.46
  -9  -7  15    1.55    2.69
  -9  -7  16   18.73    6.10
  -9  -7  17   -0.00    2.55
  -9  -7  18    4.12    3.59
  -9  -7  19   -0.00    2.15
  -9  -7  20    9.44    4.14
  -9  -7  21    4.42    3.27
  -9  -7  22   16.61    5.52
  -9  -7  23    4.09    2.79
  -9  -7  24   -0.00    1.74
  -9  -7  25   -0.00    1.77
  -9  -7  26   17.80    5.47
  -9  -7  27    1.67    2.18
  -9  -7  28   -0.00    1.70
  -9  -7  29   -0.00    1.38
  -9  -7  30    0.00    2.05
  -9  -7  31    2.95    2.37
  -9  -7  32    0.74    1.88
  -9  -7  33   -0.00    1.64
  -9  -7  34    0.00    1.47
  -9   8   1   18.46    6.47
   9   8  -1    3.81    5.79
  -9  -8   1    7.36    4.65
  -9   8   2   16.00    6.17
   9   8  -2   23.98    9.03
  -9  -8   2   10.17    5.45
  -9   8   3    1.29    2.41
   9   8  -3    1.25    3.66
  -9  -8   3   -0.00    2.77
  -9   8   4   64.55   12.31
   9   8  -4   28.81   10.02
  -9  -8   4   46.40   10.94
  -9   8   5   -0.00    2.42
   9   8  -5    1.73    4.24
  -9  -8   5   -0.00    2.00
  -9   8   6    2.66    3.08
   9   8  -6    0.83    3.02
  -9  -8   6    6.99    4.41
  -9   8   7    6.66    4.15
   9   8  -7    2.43    4.08
  -9  -8   7    1.04    2.49
  -9   8   8   54.99   11.73
   9   8  -8   78.28   15.34
  -9  -8   8   50.60   11.79
  -9   8   9   15.88    6.10
   9   8  -9    8.56    5.48
  -9  -8   9   14.82    5.67
  -9   8  10   10.94    5.24
   9   8 -10   33.36    9.45
  -9  -8  10    9.06    4.59
  -9   8  11    3.46    3.43
  -9  -8  11    5.01    3.59
  -9   8  12   22.76    7.25
  -9  -8  12   20.90    7.22
  -9   8  13    1.06    2.69
  -9  -8  13   -0.00    2.16
  -9   8  14   21.70    6.83
  -9  -8  14    7.22    4.50
  -9   8  15   -3.06    3.70
  -9  -8  15   -0.00    2.03
  -9  -8  16   -0.00    3.20
  -9  -8  17    2.96    2.73
  -9  -8  18   39.22    9.24
  -9  -8  19    1.48    2.24
  -9  -8  20    1.84    3.10
  -9  -8  21   -0.00    2.05
  -9  -8  22    1.04    1.98
  -9  -8  23    0.00    2.12
  -9  -8  24    3.83    3.30
  -9  -8  25    3.36    2.59
  -9  -8  26    3.81    3.07
  -9  -8  27    1.67    2.03
  -9  -8  28    3.63    2.81
  -9  -8  29    0.37    1.23
  -9  -8  30    7.45    3.70
  -9  -8  31   -0.00    1.46
  -9  -8  32    0.26    1.39
  -9   9   1    5.15    3.79
   9   9  -1    3.94    5.81
  -9  -9   1    2.10    3.85
  -9   9   2   32.54    8.86
   9   9  -2   29.02    9.82
  -9  -9   2   26.09    8.74
  -9   9   3    5.11    4.37
   9   9  -3    0.56    3.85
  -9  -9   3   16.64    6.66
  -9   9   4    5.45    3.92
   9   9  -4   -0.00    2.23
  -9  -9   4   20.08    7.33
  -9   9   5    3.75    3.50
   9   9  -5    2.64    3.97
  -9  -9   5    3.77    3.92
  -9   9   6   56.29   12.26
   9   9  -6   68.14   14.88
  -9  -9   6   55.17   12.67
  -9   9   7   -0.00    2.19
   9   9  -7   -0.00    2.35
  -9  -9   7   -0.00    2.37
  -9   9   8   -0.00    2.34
   9   9  -8    2.29    3.23
  -9  -9   8   -0.00    2.73
  -9   9   9    0.00    2.75
   9   9  -9   -0.00    3.19
  -9  -9   9    0.25    2.66
  -9   9  10    7.48    4.50
   9   9 -10    2.88    3.95
  -9  -9  10   13.39    5.69
  -9   9  11   -0.00    2.25
   9   9 -11   -0.00    3.84
  -9  -9  11   -0.00    1.10
  -9   9  12   25.89    8.02
   9   9 -12   48.26   11.67
  -9  -9  12   25.51    7.92
  -9   9  13    3.12    3.24
   9   9 -13    1.51    3.12
  -9  -9  13    3.02    3.62
  -9   9  14    1.00    2.93
  -9  -9  14    0.52    2.26
  -9   9  15    2.32    2.85
  -9  -9  15    0.00    2.50
  -9  -9  16   18.72    6.38
  -9  -9  17   -0.00    1.75
  -9  -9  18    0.58    2.03
  -9  -9  19   -0.00    2.65
  -9  -9  20    6.53    4.11
  -9  -9  21    1.40    2.07
  -9  -9  22    6.99    4.58
  -9  -9  23    1.07    2.93
  -9  -9  24   -0.00    1.73
  -9  -9  25   -0.00    1.78
  -9  -9  26    9.76    4.44
  -9  -9  27    2.57    2.79
  -9  -9  28    1.63    2.44
  -9  -9  29    0.37    1.82
  -9  10   1    0.00    2.61
   9  10  -1    7.84    5.88
  -9 -10   1   -0.00    3.08
  -9  10   2   11.74    5.55
   9  10  -2   16.11    7.32
  -9 -10   2   -0.00    3.15
  -9  10   3    4.13    3.93
   9  10  -3    3.91    4.55
  -9 -10   3   -0.00    2.02
  -9  10   4   27.83    8.46
   9  10  -4   42.51   11.29
  -9 -10   4   11.01    6.51
  -9  10   5   -0.00    2.11
   9  10  -5    1.47    2.29
  -9 -10   5    1.75    3.35
  -9  10   6    2.29    3.49
   9  10  -6    8.32    5.88
  -9 -10   6   -0.00    2.85
  -9  10   7   -0.00    2.87
   9  10  -7   -0.00    3.00
  -9 -10   7    2.51    3.78
  -9  10   8   12.06    5.76
   9  10  -8   14.14    6.71
  -9 -10   8    2.99    4.17
  -9  10   9    3.72    3.52
   9  10  -9    4.53    4.20
  -9 -10   9   11.21    5.60
  -9  10  10    4.25    4.24
   9  10 -10   11.14    6.05
  -9 -10  10    0.37    3.14
  -9  10  11    2.03    3.23
   9  10 -11    0.57    3.07
  -9 -10  11    2.35    2.52
  -9  10  12    6.10    4.15
   9  10 -12    5.15    4.19
  -9 -10  12   16.69    6.33
  -9  10  13    2.93    3.35
  -9 -10  13    3.23    3.35
  -9  10  14   24.84    8.24
  -9 -10  14   25.20    8.30
  -9  10  15    2.21    3.01
  -9 -10  15    0.01    2.62
  -9 -10  16   -0.00    1.18
  -9 -10  17   -0.00    2.36
  -9 -10  18    5.47    3.95
  -9 -10  19    0.22    1.89
  -9 -10  20    3.69    3.31
  -9 -10  21   -0.00    1.98
  -9 -10  22    4.54    3.69
  -9 -10  23    1.73    2.96
  -9 -10  24    2.92    2.85
  -9 -10  25    1.50    2.58
  -9 -10  26    0.59    1.73
  -9  11   1   -0.00    2.43
   9  11  -1   -0.00    3.22
  -9 -11   1    1.47    3.24
  -9  11   2   32.31    9.37
   9  11  -2   31.34   10.42
  -9 -11   2   10.91    6.45
  -9  11   3   -0.00    2.63
   9  11  -3    2.37    3.47
  -9 -11   3    0.28    2.13
  -9  11   4   10.25    5.42
   9  11  -4    2.24    4.28
  -9 -11   4   16.92    7.43
  -9  11   5    1.69    3.14
   9  11  -5    1.04    3.32
  -9 -11   5    0.87    3.26
  -9  11   6   21.11    7.73
   9  11  -6   19.22    8.21
  -9 -11   6    5.17    4.94
  -9  11   7    0.00    2.80
   9  11  -7   -0.00    2.81
  -9 -11   7    1.48    2.94
  -9  11   8    3.28    3.35
   9  11  -8    3.23    3.84
  -9 -11   8   -0.00    3.59
  -9  11   9    0.32    3.26
   9  11  -9    4.15    3.91
  -9 -11   9    1.28    3.17
  -9  11  10   18.96    7.05
   9  11 -10   10.16    6.01
  -9 -11  10   13.89    6.49
  -9  11  11   -0.00    2.55
   9  11 -11   -0.00    3.65
  -9 -11  11    0.27    3.89
  -9  11  12   14.68    6.47
   9  11 -12   10.55    6.09
  -9 -11  12    4.14    4.56
  -9  11  13   -0.00    2.07
  -9  11  14   -0.00    3.32
  -9 -11  14   -0.00    2.91
  -9  11  15    1.18    2.77
  -9 -11  15    0.00    3.09
  -9 -11  16   11.54    5.43
  -9 -11  17    0.41    2.04
  -9 -11  18   -0.00    2.79
  -9 -11  19   -0.00    0.00
  -9 -11  20    3.15    3.82
  -9 -11  21    0.64    1.90
  -9 -11  22    2.89    3.70
  -9 -11  23    1.62    3.41
  -9 -11  24    2.15    2.93
  -9  12   1    1.62    3.77
   9  12  -1    3.62    5.33
  -9 -12   1    0.21    2.05
  -9  12   2    1.39    3.03
   9  12  -2   -0.00    4.06
  -9 -12   2    2.55    3.71
  -9  12   3    0.00    3.44
   9  12  -3    1.72    3.03
  -9 -12   3   -0.00    2.17
  -9  12   4   21.94    7.80
   9  12  -4   15.51    7.59
  -9 -12   4    3.20    4.29
  -9  12   5   -0.00    2.59
   9  12  -5    0.55    3.71
  -9 -12   5    0.37    2.85
  -9  12   6   -0.00    3.36
   9  12  -6    1.26    3.56
  -9 -12   6    1.36    2.75
  -9  12   7    1.42    3.37
   9  12  -7    0.82    2.58
  -9 -12   7    1.16    3.53
  -9  12   8   26.53    8.83
   9  12  -8   13.02    6.94
  -9 -12   8   14.84    6.95
  -9  12   9   -0.00    3.21
   9  12  -9    1.27    3.14
  -9 -12   9    0.28    3.38
  -9  12  10    2.59    4.40
   9  12 -10    6.89    5.24
  -9 -12  10    0.03    2.86
  -9  12  11    0.00    2.79
   9  12 -11   -0.00    3.34
  -9 -12  11    1.87    3.51
  -9  12  12   -0.00    3.14
   9  12 -12    9.22    5.88
  -9 -12  12    1.26    2.82
  -9  12  13    2.51    3.32
  -9 -12  13   -0.00    3.05
  -9  12  14    8.07    5.39
  -9 -12  14    0.08    2.22
  -9  12  15   -0.00    2.70
  -9 -12  15   -0.00    1.68
  -9 -12  16    1.95    3.69
  -9 -12  17    3.29    3.02
  -9 -12  18    7.76    4.89
  -9 -12  19    2.83    2.74
  -9 -12  20    1.18    4.12
  -9  13   1    5.37    5.58
   9  13  -1   -0.00    2.97
  -9 -13   1   -0.00    2.98
  -9  13   2    5.89    4.67
   9  13  -2    3.35    4.57
  -9 -13   2   -0.00    2.69
  -9  13   3   -0.00    0.97
   9  13  -3    4.06    5.06
  -9 -13   3   -0.00    3.59
  -9  13   4    0.44    2.33
   9  13  -4   -0.00    3.43
  -9 -13   4   -0.00    3.59
  -9  13   5    2.68    3.85
   9  13  -5    1.91    4.34
  -9 -13   5   -0.00    3.66
  -9  13   6   11.66    6.10
   9  13  -6    6.53    5.51
  -9 -13   6    3.01    4.26
  -9  13   7   -0.00    3.08
   9  13  -7    3.65    4.22
  -9 -13   7    2.86    4.43
  -9  13   8    3.43    4.24
   9  13  -8    0.00    3.12
  -9 -13   8    1.90    3.07
  -9  13   9    2.66    3.20
   9  13  -9   -0.00    3.56
  -9 -13   9    0.00    4.21
  -9  13  10    9.19    5.83
   9  13 -10    2.79    3.79
  -9 -13  10   13.38    6.40
  -9  13  11    2.33    3.93
   9  13 -11   -0.00    3.07
  -9 -13  11   -0.00    2.71
  -9  13  12   18.51    7.49
  -9 -13  12   12.34    6.11
  -9  13  13   -0.00    3.83
  -9 -13  13   -0.00    3.47
  -9  13  14    3.33    3.52
  -9 -13  14    1.20    2.12
  -9  13  15    0.95    3.38
  -9 -13  15    1.15    2.03
  -9 -13  16    6.86    5.56
  -9 -13  17    2.59    3.99
  -9  14   1    0.11    2.65
   9  14  -1   -0.00    4.03
  -9 -14   1   -0.00    1.24
  -9  14   2    3.28    4.17
   9  14  -2    5.38    5.04
  -9 -14   2    8.49    5.26
  -9  14   3    9.44    5.25
   9  14  -3    4.03    4.54
  -9 -14   3    2.00    3.26
  -9  14   4   13.18    6.64
   9  14  -4    4.59    4.51
  -9 -14   4    5.21    4.73
  -9  14   5    0.89    3.68
   9  14  -5    3.80    4.24
  -9 -14   5   -0.00    4.33
  -9  14   6    1.82    3.84
   9  14  -6   -0.00    3.67
  -9 -14   6   -0.00    3.30
  -9  14   7    0.33    3.72
   9  14  -7    0.48    3.02
  -9 -14   7    0.02    2.43
  -9  14   8    1.78    3.32
   9  14  -8    6.26    5.09
  -9 -14   8    3.02    4.86
  -9  14   9    2.76    4.36
   9  14  -9    4.51    4.60
  -9 -14   9   -0.00    2.29
  -9  14  10    9.05    5.25
   9  14 -10    3.08    3.91
  -9 -14  10    0.00    2.89
  -9  14  11    0.87    3.81
   9  14 -11   -0.00    1.98
  -9 -14  11    2.27    2.93
  -9  14  12    1.73    3.66
  -9 -14  12    1.93    4.77
  -9  14  13   -0.00    3.99
  -9 -14  13    3.42    4.58
  -9  14  14    8.10    5.97
  -9 -14  14    2.01    4.03
  -9  14  15    0.00    3.52
  -9  15   1    0.00    4.57
   9  15  -1    2.81    5.04
  -9 -15   1   -0.00    3.71
  -9  15   2   -0.00    3.01
   9  15  -2   -0.00    2.97
  -9 -15   2   -0.00    2.86
  -9  15   3    1.88    3.42
   9  15  -3   -0.00    3.03
  -9 -15   3   -0.00    4.14
  -9  15   4    0.47    2.47
   9  15  -4    0.29    4.29
  -9 -15   4    0.49    3.71
  -9  15   5    2.18    4.06
   9  15  -5   -0.00    3.09
  -9 -15   5   -0.00    3.41
  -9  15   6    1.17    3.14
   9  15  -6   -0.00    3.51
  -9 -15   6    2.14    3.96
  -9  15   7    8.00    5.16
   9  15  -7    0.58    3.43
  -9 -15   7    2.37    3.70
  -9  15   8    3.70    4.57
   9  15  -8   -0.00    3.70
  -9 -15   8   -0.00    3.83
  -9  15   9   -0.00    2.84
   9  15  -9    2.06    3.61
  -9 -15   9    0.00    3.55
  -9  15  10    4.90    5.32
   9  15 -10   -0.00    3.39
  -9 -15  10   -0.00    3.98
  -9  15  11    0.00    2.99
  -9  15  12    3.23    4.75
  -9  15  13    2.24    4.42
  -9  15  14    2.55    4.58
  -9 -16   1   -0.00    3.44
  -9 -16   2    1.60    4.20
  -9 -16   3    1.86    3.31
   9  16  -4    0.72    4.34
  -9 -16   4   -0.00    1.83
   9  16  -5   -0.00    3.55
  -9 -16   5   -0.00    4.02
   9  16  -6   -0.00    2.44
  -9 -16   6   -0.00    2.92
   9  16  -7   17.08    7.95
   9  16  -8   -0.00    2.96
   9  16  -9    1.67    3.58
   9  16 -10    0.41    2.28
  -8   0   1   -0.00    1.71
  -8   0   1   -0.00    2.07
   8   0  -1    5.63    3.31
  -8   0   2  465.29   46.14
  -8   0   2  391.11   47.21
  -8   0   2  462.68   46.73
   8   0  -2  391.59   47.61
  -8   0   3   -0.00    2.42
  -8   0   3    3.55    3.20
  -8   0   3   -0.00    2.21
   8   0  -3   -0.00    2.16
  -8   0   4   80.77   11.88
  -8   0   4   80.17   13.48
  -8   0   4   55.73   10.84
   8   0  -4   74.34   13.25
  -8   0   5    0.46    1.25
  -8   0   5    0.00    2.48
  -8   0   5    1.05    2.09
  -8   0   6   79.92   12.13
  -8   0   6   88.76   14.04
  -8   0   6   73.17   12.10
  -8   0   7   -0.00    1.92
  -8   0   7    2.62    2.45
  -8   0   7   -0.00    1.38
   8   0  -7   -0.00    1.24
  -8   0   8  202.45   22.39
  -8   0   8  202.92   24.30
   8   0  -8  152.52   22.28
  -8   0   9   -0.00    1.54
  -8   0   9   -0.00    1.28
   8   0  -9   -0.00    1.84
  -8   0  10   -0.00    1.42
  -8   0  10   -0.00    1.55
   8   0 -10    0.21    1.25
  -8   0  11   -0.00    1.77
  -8   0  11   -0.00    1.98
   8   0 -11   -0.00    1.35
  -8   0  12  127.10   17.11
  -8   0  12  166.70   19.75
   8   0 -12  144.22   17.13
  -8   0  13    0.68    1.45
  -8   0  13    0.25    2.43
   8   0 -13    0.00    1.22
  -8   0  14   82.81   10.28
  -8   0  14   87.84   11.68
   8   0 -14   46.90    7.35
  -8   0  15    0.50    1.31
  -8   0  15    0.00    1.15
   8   0 -15    0.00    0.48
  -8   0  16    1.38    1.34
  -8   0  16    8.66    2.97
  -8   0  17    0.46    1.34
  -8   0  18   83.81   11.16
  -8   0  19   -0.00    1.00
  -8   0  20    5.67    2.32
  -8   0  21   -0.00    1.17
  -8   1   1   46.24    9.06
  -8   1   1   45.52    9.33
   8  -1  -1   41.98   10.21
   8   1  -1   48.58   11.64
   8   1  -1   49.90   10.84
  -8  -1   1   36.32    8.60
  -8   1   2    4.90    2.89
  -8   1   2    2.63    2.45
   8  -1  -2   -0.00    2.39
   8   1  -2    4.74    4.04
   8   1  -2    0.00    3.05
  -8  -1   2    0.00    1.92
  -8  -1   2   -0.00    1.99
  -8   1   3    0.31    1.83
  -8   1   3    6.50    3.96
  -8   1   3    7.85    3.40
   8  -1  -3    3.56    3.60
   8   1  -3    9.47    5.42
   8   1  -3    7.23    3.98
  -8  -1   3    2.50    2.33
  -8  -1   3    0.00    2.06
  -8  -1   3   10.66    3.93
  -8   1   4   28.65    6.79
  -8   1   4   38.92    9.14
  -8   1   4   47.31    8.72
   8  -1  -4   38.12    8.83
   8   1  -4   17.58    7.19
   8   1  -4   32.74    8.09
  -8  -1   4   19.21    5.73
  -8  -1   4   37.01    8.51
  -8  -1   4   26.55    6.73
  -8   1   5    2.67    2.43
  -8   1   5    1.93    2.86
  -8   1   5    6.22    3.20
  -8  -1   5    7.79    3.34
  -8  -1   5    4.01    3.11
  -8  -1   5    3.82    2.44
  -8   1   6   61.37   10.76
  -8   1   6   80.82   13.62
  -8   1   6   73.20   11.59
   8   1  -6   69.35   12.17
  -8  -1   6   55.32   10.30
  -8  -1   6   85.20   13.16
  -8  -1   6   68.91   11.55
  -8   1   7   10.37    3.76
  -8   1   7    2.03    3.12
   8  -1  -7    4.06    3.03
   8   1  -7    4.63    3.33
  -8  -1   7    7.08    3.09
  -8  -1   7    4.29    3.67
  -8   1   8    5.47    3.00
  -8   1   8    0.84    2.93
   8  -1  -8    3.20    2.77
   8   1  -8    4.90    2.99
  -8  -1   8    7.97    3.16
  -8  -1   8    6.64    3.73
  -8   1   9   10.45    3.86
  -8   1   9   21.68    6.28
   8  -1  -9   10.28    4.26
   8   1  -9   10.73    4.05
  -8  -1   9    7.85    3.31
  -8  -1   9   18.56    5.48
  -8   1  10  123.03   16.16
  -8   1  10  111.48   17.37
   8  -1 -10  129.06   16.69
   8   1 -10  114.48   16.23
  -8  -1  10  133.51   16.25
  -8  -1  10  129.22   17.43
  -8   1  11    3.18    2.22
  -8   1  11    7.34    3.86
  -8   1  11    9.00    4.03
   8  -1 -11    6.01    2.95
   8   1 -11    6.64    3.01
  -8  -1  11   10.47    3.33
  -8  -1  11    4.71    3.14
  -8   1  12   10.79    3.52
  -8   1  12   14.20    4.95
  -8   1  12   10.66    4.43
   8  -1 -12    7.53    3.02
   8   1 -12    7.00    2.82
  -8  -1  12   11.57    3.65
  -8  -1  12    8.82    3.80
  -8   1  13   -0.00    1.31
  -8   1  13    1.61    2.13
  -8   1  13   -0.00    2.01
   8  -1 -13    0.00    1.30
   8   1 -13    0.26    1.13
  -8  -1  13    0.00    1.04
  -8  -1  13    0.17    2.04
  -8   1  14   57.29    9.25
  -8   1  14   67.36   11.07
  -8   1  14   50.41   10.49
   8  -1 -14   66.61    8.54
   8   1 -14   64.18    8.09
  -8  -1  14   60.61    9.36
  -8  -1  14   71.87   10.67
  -8  -1  14   66.36    9.87
  -8   1  15   38.55    6.56
   8  -1 -15   34.76    4.54
   8   1 -15   26.88    3.55
  -8  -1  15   36.60    6.26
  -8  -1  15   35.32    6.51
  -8   1  16   80.13   10.54
  -8  -1  16   73.17   10.05
  -8  -1  16   65.20   10.16
  -8  -1  17    4.19    2.12
  -8  -1  18    3.15    1.98
  -8  -1  19    8.77    2.88
  -8  -1  20   22.50    4.66
  -8  -1  21   -0.00    0.97
  -8  -1  22   51.98    7.54
  -8  -1  23   -0.00    0.94
  -8  -1  24    3.61    1.76
  -8  -1  25    0.53    0.86
  -8  -1  26    8.07    2.16
  -8  -1  27    0.22    0.87
  -8   2   1   -0.00    1.80
   8  -2  -1    0.05    2.89
   8   2  -1    0.00    2.93
  -8  -2   1    1.27    3.07
  -8   2   2   46.04    9.39
   8  -2  -2   81.21   13.70
   8   2  -2   61.69   12.97
  -8  -2   2   38.08    8.98
  -8   2   3   12.00    4.35
  -8   2   3   12.72    5.37
   8  -2  -3   17.14    6.14
   8   2  -3    7.63    4.75
  -8  -2   3   15.13    5.56
  -8  -2   3    7.42    4.10
  -8   2   4   28.70    6.92
  -8   2   4   19.38    7.01
  -8   2   4   32.57    8.48
   8  -2  -4   44.80    9.44
   8   2  -4   28.33    8.46
   8   2  -4   24.81    7.40
  -8  -2   4   24.53    7.05
  -8  -2   4   27.18    6.87
  -8   2   5    7.72    3.73
  -8   2   5    6.70    4.21
  -8   2   5    5.79    4.12
   8   2  -5    4.82    4.75
  -8  -2   5    0.00    2.26
  -8  -2   5    7.99    3.99
  -8   2   6   94.22   13.38
  -8   2   6   89.06   15.11
  -8   2   6   68.34   13.55
   8   2  -6   82.04   14.99
  -8  -2   6   74.29   13.07
  -8   2   7   26.76    6.65
  -8   2   7   36.28    8.97
  -8   2   7   31.05    8.22
   8  -2  -7   25.29    7.04
   8   2  -7   52.79   10.90
   8   2  -7   16.97    6.02
  -8  -2   7   43.91    8.68
  -8   2   8  104.24   14.37
  -8   2   8   89.24   15.69
  -8   2   8   87.29   15.52
   8  -2  -8   91.72   14.68
   8   2  -8  106.30   16.95
   8   2  -8   94.51   14.71
  -8  -2   8  111.03   15.49
  -8   2   9    4.41    3.12
  -8   2   9   10.80    4.93
   8  -2  -9    7.21    3.50
   8   2  -9   11.03    4.99
   8   2  -9   10.21    3.73
  -8  -2   9    5.52    3.45
  -8   2  10    0.96    1.37
  -8   2  10   -0.00    1.83
   8  -2 -10   -0.00    1.66
   8   2 -10    1.07    2.50
   8   2 -10    0.49    2.34
  -8  -2  10   -0.00    1.97
  -8   2  11    2.50    2.40
  -8   2  11    1.77    2.29
  -8   2  11    4.47    3.31
   8  -2 -11    2.75    2.36
   8   2 -11    2.76    3.08
   8   2 -11    1.56    2.03
  -8  -2  11    0.17    1.96
  -8   2  12   44.75    8.20
  -8   2  12   44.84    9.72
  -8   2  12   41.32    9.52
   8   2 -12   36.41    9.25
   8   2 -12   55.34    8.57
  -8  -2  12   55.34    9.12
  -8   2  13   36.48    6.88
  -8   2  13   32.36    7.79
  -8   2  13   31.02    8.03
   8   2 -13   33.98    8.14
   8   2 -13   25.60    5.44
  -8  -2  13   34.24    6.48
  -8  -2  13   38.39    7.26
  -8  -2  13   23.63    5.77
  -8   2  14   17.77    4.80
  -8   2  14   20.71    6.21
   8   2 -14   24.53    4.42
  -8  -2  14   18.12    4.63
  -8  -2  14   26.65    5.71
  -8  -2  14   19.80    4.99
  -8   2  15   21.94    5.07
   8   2 -15   18.52    3.02
  -8  -2  15   26.88    5.23
  -8  -2  15   15.38    4.65
  -8   2  16   16.35    4.63
   8  -2 -16   28.99    3.77
  -8  -2  16   27.10    5.30
  -8  -2  16   32.03    6.07
  -8   2  17   10.25    3.35
  -8  -2  17   14.84    4.00
  -8  -2  18  121.09   15.05
  -8  -2  19    2.93    2.12
  -8  -2  20    0.67    1.49
  -8  -2  21    0.00    1.34
  -8  -2  22   26.37    5.09
  -8  -2  23    0.49    1.04
  -8  -2  24    2.91    1.57
  -8  -2  25    0.84    1.26
  -8  -2  26    0.73    1.14
  -8  -2  27   -0.00    0.87
  -8  -2  28   12.94    2.79
  -8  -2  29    2.13    1.12
  -8  -2  30    1.08    0.91
  -8   3   1   65.41   12.14
  -8   3   1   75.05   14.86
   8  -3  -1   77.98   14.69
   8   3  -1   71.18   14.77
  -8  -3   1   86.66   13.70
  -8   3   2    0.15    2.23
  -8   3   2   -0.00    2.19
   8  -3  -2   -0.00    2.26
   8   3  -2    0.10    2.17
  -8  -3   2    0.00    1.64
  -8   3   3   48.83    9.46
  -8   3   3   46.16   10.73
   8  -3  -3   67.10   12.38
   8   3  -3   38.04   10.22
  -8  -3   3   35.39    8.78
  -8   3   4   98.46   14.29
  -8   3   4   70.11   14.57
   8  -3  -4   95.95   15.93
   8   3  -4   81.60   15.59
  -8  -3   4  102.30   15.41
  -8   3   5    5.66    3.32
  -8   3   5   17.18    6.29
   8  -3  -5   12.19    4.12
   8  -3  -5   17.97    6.15
   8   3  -5    5.44    4.24
  -8  -3   5    6.93    3.90
  -8   3   6   29.12    7.07
  -8   3   6   43.62    9.88
   8  -3  -6   35.11    7.17
   8   3  -6   26.24    8.17
  -8  -3   6   30.70    7.74
  -8   3   7   13.53    4.54
  -8   3   7   15.25    5.81
   8  -3  -7    9.97    3.78
   8   3  -7    9.72    5.07
  -8  -3   7   12.81    4.85
  -8   3   8    5.30    3.25
  -8   3   8    7.52    5.00
   8  -3  -8    3.79    2.51
   8  -3  -8    6.37    3.60
   8   3  -8    0.18    2.52
   8   3  -8   12.90    4.90
  -8  -3   8    5.76    3.16
  -8   3   9    1.84    1.93
  -8   3   9    5.78    3.92
   8  -3  -9    2.29    2.37
   8  -3  -9    4.03    2.75
   8   3  -9    2.61    3.30
   8   3  -9    0.86    2.17
  -8  -3   9    6.25    3.52
  -8   3  10   56.12   10.78
   8  -3 -10  112.18   12.91
   8   3 -10   67.26   13.23
  -8  -3  10   77.48   12.17
  -8   3  11   79.47   11.87
   8  -3 -11   69.02   10.86
   8   3 -11   80.48   13.98
  -8  -3  11   69.59   11.47
  -8  -3  11   80.06   12.01
  -8   3  12    0.00    1.69
   8  -3 -12    0.81    1.58
   8   3 -12    1.92    2.62
  -8  -3  12   -0.00    1.69
  -8  -3  12    1.33    1.54
  -8   3  13    5.34    3.21
   8  -3 -13   11.09    3.44
   8   3 -13    7.17    4.03
  -8  -3  13    8.99    3.74
  -8  -3  13    7.57    3.35
  -8   3  14   18.51    5.12
   8  -3 -14   19.97    4.99
   8   3 -14   33.07    7.80
  -8  -3  14   20.11    5.34
  -8  -3  14   22.43    5.48
  -8   3  15   29.72    6.24
   8   3 -15   15.82    5.57
  -8  -3  15   25.70    5.72
  -8   3  16   64.25   10.07
  -8  -3  16   59.45    9.74
  -8   3  17   -0.00    1.37
  -8  -3  17   -0.00    1.24
  -8  -3  18    3.19    1.90
  -8  -3  19    5.81    2.73
  -8  -3  20   73.50   10.49
  -8  -3  21    3.69    2.13
  -8  -3  22    8.13    2.79
  -8  -3  23    3.40    1.88
  -8  -3  24   17.06    3.99
  -8  -3  25   13.45    3.43
  -8  -3  26    6.64    2.35
  -8  -3  27   -0.00    0.85
  -8  -3  28    0.37    0.91
  -8  -3  29    1.05    1.11
  -8  -3  30    4.52    1.76
  -8  -3  31    0.60    0.85
  -8   4   1   84.21   12.53
  -8   4   1   59.03   12.72
   8  -4  -1   52.30   12.01
   8   4  -1   51.45   12.56
  -8  -4   1   43.15    9.98
  -8   4   2    9.90    4.39
  -8   4   2   17.06    7.09
   8  -4  -2   21.98    7.11
   8   4  -2   20.56    7.70
  -8   4   3    9.46    4.24
  -8   4   3   13.49    6.02
   8  -4  -3   20.47    6.92
   8   4  -3   23.02    7.57
  -8   4   4   89.65   14.46
  -8   4   4   96.02   16.91
   8  -4  -4  103.14   16.94
   8   4  -4   98.19   17.03
  -8   4   5    1.93    2.40
  -8   4   5    2.65    4.13
   8  -4  -5    4.99    3.87
   8   4  -5    2.96    3.86
  -8   4   6   37.58    8.17
  -8   4   6   38.98    9.76
   8  -4  -6   30.54    8.61
   8   4  -6   37.26    9.50
  -8  -4   6   44.24    8.83
  -8   4   7   78.51   12.53
  -8   4   7   77.58   14.67
   8   4  -7   60.51   13.00
  -8  -4   7   81.51   12.78
  -8   4   8   28.50    6.97
  -8   4   8   31.64    8.66
   8  -4  -8   29.00    6.44
   8   4  -8   30.53    8.42
  -8  -4   8   23.36    6.40
  -8   4   9    6.67    3.33
   8  -4  -9    5.18    2.89
   8   4  -9    5.23    3.74
  -8  -4   9   10.94    4.11
  -8  -4   9    3.44    3.11
  -8   4  10   -0.00    1.40
   8  -4 -10    3.47    2.18
   8   4 -10    6.82    4.06
  -8  -4  10    5.93    3.27
  -8  -4  10    5.00    2.76
  -8   4  11    0.74    1.89
   8  -4 -11    5.39    2.96
   8   4 -11    1.33    2.70
  -8  -4  11    5.28    3.11
  -8  -4  11    6.04    3.56
  -8   4  12   70.46   11.89
   8  -4 -12   76.88   11.61
   8   4 -12   82.63   14.21
  -8  -4  12   81.86   12.20
  -8  -4  12   79.21   12.28
  -8   4  13   15.02    4.77
   8  -4 -13   11.78    3.85
   8   4 -13   14.13    5.42
  -8  -4  13    9.69    3.89
  -8  -4  13   15.43    4.57
  -8   4  14   26.37    6.50
   8  -4 -14   47.83    7.71
   8   4 -14   29.94    7.95
  -8  -4  14   30.02    6.96
  -8   4  15    0.73    1.55
   8   4 -15    0.00    2.79
  -8  -4  15    2.76    2.15
  -8   4  16   18.16    5.15
  -8  -4  16   16.15    4.67
  -8   4  17   26.30    6.10
  -8  -4  17   18.69    5.26
  -8  -4  18   41.28    7.75
  -8  -4  19    3.70    2.54
  -8  -4  20    3.74    2.35
  -8  -4  21    0.01    1.08
  -8  -4  22   12.92    3.98
  -8  -4  23    8.63    3.13
  -8  -4  24    6.37    2.65
  -8  -4  25   -0.00    1.00
  -8  -4  26    0.61    1.17
  -8  -4  27    5.35    2.40
  -8  -4  28   12.17    3.32
  -8  -4  29    3.11    1.95
  -8  -4  30    0.62    0.89
  -8  -4  31    0.02    0.85
  -8  -4  32    5.85    2.18
  -8  -4  33    3.44    1.61
  -8   5   1   28.99    9.06
   8  -5  -1   14.80    6.97
   8   5  -1   33.73    9.88
  -8   5   2   14.91    5.54
  -8   5   2    9.34    5.34
   8  -5  -2   16.21    6.64
   8   5  -2   26.31    8.16
  -8   5   3   86.10   13.32
  -8   5   3   69.59   14.34
   8  -5  -3   53.11   12.79
   8   5  -3   63.64   13.50
  -8   5   4   12.46    4.96
  -8   5   4    6.17    4.29
   8  -5  -4    6.08    4.21
   8   5  -4    9.93    5.71
  -8   5   5   53.64   10.66
  -8   5   5   61.77   13.19
   8   5  -5   73.01   13.82
  -8   5   6   74.87   12.12
   8   5  -6   56.08   12.40
  -8  -5   6   54.48   10.97
  -8   5   7    0.00    2.14
   8   5  -7    2.24    3.14
  -8  -5   7    1.44    2.49
  -8   5   8    1.36    2.40
   8   5  -8    4.17    3.62
  -8  -5   8    3.15    2.83
  -8   5   9    4.55    3.23
   8   5  -9    9.59    5.34
  -8  -5   9    0.96    2.24
  -8  -5   9    8.72    3.97
  -8   5  10  143.60   19.09
   8   5 -10  133.20   20.38
  -8  -5  10  138.27   18.30
  -8  -5  10  131.05   18.79
  -8   5  11   29.21    7.14
   8   5 -11   33.90    8.66
  -8  -5  11   22.92    6.37
  -8  -5  11   43.57    8.66
  -8   5  12    0.00    2.69
   8  -5 -12   -0.00    1.78
   8   5 -12    1.41    2.85
  -8  -5  12   -0.00    1.88
  -8  -5  12    0.78    1.72
  -8   5  13   -0.00    1.40
   8  -5 -13   -0.00    1.36
   8   5 -13    0.78    1.67
  -8  -5  13    1.14    1.87
  -8  -5  13   -0.00    2.09
  -8   5  14    2.34    2.70
   8   5 -14    4.78    3.33
  -8  -5  14   11.48    4.46
  -8   5  15   20.51    5.81
   8   5 -15   15.60    6.09
  -8  -5  15   15.30    5.08
  -8   5  16   48.35    8.99
  -8  -5  16   36.41    8.06
  -8   5  17    8.94    3.78
  -8  -5  17    2.22    2.39
  -8  -5  18    2.21    2.27
  -8  -5  19   10.71    4.11
  -8  -5  20   25.14    6.04
  -8  -5  21   24.01    5.93
  -8  -5  22    9.48    3.59
  -8  -5  23    2.71    2.02
  -8  -5  24    5.49    2.67
  -8  -5  25    4.44    2.60
  -8  -5  26    5.45    2.63
  -8  -5  27    1.84    1.86
  -8  -5  28   -0.00    0.97
  -8  -5  29    0.45    1.36
  -8  -5  30    0.00    1.30
  -8  -5  31    4.95    2.35
  -8  -5  32    4.00    2.01
  -8  -5  33   -0.00    1.13
  -8  -5  34   -0.00    0.92
  -8   6   1  114.88   18.16
   8  -6  -1   49.36   12.86
  -8   6   2   46.19   11.92
   8  -6  -2   56.03   12.49
  -8  -6   2   57.29   11.61
  -8  -6   3   59.63   12.04
   8   6  -4   24.11    8.41
  -8  -6   4   32.25    8.18
   8   6  -5   17.76    7.03
  -8  -6   5   13.44    5.38
  -8   6   6   24.22    7.16
   8   6  -6   21.56    7.78
  -8  -6   6   35.53    8.35
  -8   6   7   28.01    7.24
   8   6  -7   16.67    7.03
  -8  -6   7   20.62    6.42
  -8   6   8   25.46    7.00
   8   6  -8   11.32    5.90
  -8  -6   8   16.58    5.97
  -8   6   9   -0.00    2.06
   8   6  -9    0.08    2.02
  -8  -6   9    0.00    2.28
  -8   6  10    4.54    2.89
   8   6 -10    7.99    4.23
  -8  -6  10    4.52    3.02
  -8   6  11   15.03    5.35
   8   6 -11   17.59    6.39
  -8  -6  11    9.27    4.31
  -8   6  12   28.31    7.09
   8   6 -12   16.74    6.43
  -8  -6  12   20.86    6.22
  -8   6  13   14.25    5.26
   8   6 -13   22.07    7.17
  -8  -6  13   15.18    5.34
  -8   6  14   29.58    7.15
   8   6 -14   18.70    6.60
  -8  -6  14   22.22    6.78
  -8   6  15   11.11    4.47
   8   6 -15    8.47    4.42
  -8  -6  15   13.25    4.70
  -8   6  16   10.63    4.52
  -8  -6  16    7.12    3.74
  -8   6  17   39.11    8.80
  -8  -6  17   50.70    9.44
  -8  -6  18   15.07    5.05
  -8  -6  19    3.37    2.53
  -8  -6  20   -0.00    1.74
  -8  -6  21   -0.00    1.22
  -8  -6  22    2.36    2.21
  -8  -6  23   10.20    3.90
  -8  -6  24   -0.00    1.50
  -8  -6  25    6.73    3.13
  -8  -6  26    0.15    1.07
  -8  -6  27    6.32    3.02
  -8  -6  28    3.79    2.29
  -8  -6  29    4.52    2.45
  -8  -6  30    0.00    1.12
  -8  -6  31   -0.00    1.42
  -8  -6  32    0.60    1.48
  -8  -6  33    3.25    2.12
  -8  -6  34    2.89    1.84
  -8  -6  35   -0.00    1.06
  -8  -6  36    0.02    0.98
  -8   7   1   63.47   11.82
   8   7  -1   41.11   11.26
  -8  -7   1   36.88    9.91
  -8   7   2   -0.00    1.95
  -8  -7   2    0.00    3.07
  -8   7   3   21.52    6.65
  -8  -7   3   25.01    7.73
  -8  -7   4    0.44    2.52
  -8  -7   5   49.67   10.89
  -8  -7   6   17.89    6.46
   8   7  -7    1.43    3.87
  -8  -7   7   -0.00    2.27
   8   7  -8    0.10    3.01
  -8  -7   8   -0.00    1.87
   8   7  -9   15.50    6.97
  -8  -7   9   40.76    9.16
   8   7 -10   17.13    6.59
  -8  -7  10   15.41    5.58
   8   7 -11   26.43    8.08
  -8  -7  11   35.06    8.61
  -8   7  12    0.54    1.99
   8   7 -12    1.41    2.64
  -8  -7  12    0.17    2.29
  -8   7  13   14.70    5.45
   8   7 -13    7.67    4.65
  -8  -7  13   12.89    5.08
  -8   7  14   13.40    5.09
   8   7 -14   16.14    6.51
  -8  -7  14   12.68    5.16
  -8   7  15   45.81    9.56
   8   7 -15   46.78   10.49
  -8  -7  15   33.75    8.54
  -8   7  16    3.31    2.94
  -8  -7  16    4.28    2.92
  -8   7  17    2.32    3.09
  -8  -7  17    7.63    4.31
  -8  -7  18    0.27    1.33
  -8  -7  19    6.41    3.38
  -8  -7  20    2.34    2.36
  -8  -7  21   32.67    7.71
  -8  -7  22   -0.00    1.29
  -8  -7  23   -0.00    1.88
  -8  -7  24   -0.00    1.29
  -8  -7  25    1.10    1.66
  -8  -7  26    2.64    2.32
  -8  -7  27    4.79    2.83
  -8  -7  28    1.66    1.94
  -8  -7  29   -0.00    1.28
  -8  -7  30    2.28    2.12
  -8  -7  31    2.81    2.29
  -8  -7  32   -0.00    1.40
  -8  -7  33    0.29    1.47
  -8  -7  34   -0.00    1.57
  -8  -7  35    0.00    1.36
  -8  -7  36    0.00    1.53
  -8   8   1   70.95   13.46
   8   8  -1   61.18   14.53
  -8  -8   1   76.03   14.56
  -8   8   2   -0.00    2.58
   8   8  -2   -0.00    2.27
  -8  -8   2   -0.00    2.63
  -8   8   3   34.09    9.16
   8   8  -3   35.51   10.09
  -8  -8   3   40.70   10.21
  -8   8   4    3.32    3.26
   8   8  -4   14.99    6.46
  -8  -8   4   10.31    4.89
  -8   8   5    4.23    2.90
   8   8  -5    6.74    4.98
  -8  -8   5   -0.00    1.99
  -8   8   6    0.49    1.74
  -8  -8   6    0.98    3.19
  -8   8   7   57.69   12.53
  -8  -8   7  104.64   16.14
  -8   8   8    0.00    2.59
  -8  -8   8   -0.00    2.80
  -8   8   9    9.17    4.94
  -8  -8   9    5.42    4.30
  -8   8  10   14.98    5.76
  -8  -8  10    5.24    3.69
  -8  -8  11    0.50    1.95
   8   8 -12    3.28    3.99
  -8  -8  12    2.37    2.38
   8   8 -13   31.29    9.13
  -8  -8  13   35.50    8.73
   8   8 -14   -0.00    2.06
  -8  -8  14   -0.00    2.26
  -8  -8  15   -0.00    2.42
  -8  -8  16   -0.00    1.45
  -8  -8  17   16.63    6.24
  -8  -8  18   -0.00    1.44
  -8  -8  19    2.80    2.62
  -8  -8  20   -0.00    2.41
  -8  -8  21   -0.00    2.33
  -8  -8  22   -0.00    2.43
  -8  -8  23    9.04    4.29
  -8  -8  24    1.95    2.48
  -8  -8  25    5.00    2.99
  -8  -8  26   -0.00    1.30
  -8  -8  27    4.73    3.30
  -8  -8  28    1.62    2.41
  -8  -8  29    5.98    3.07
  -8  -8  30    1.19    1.88
  -8  -8  31    0.00    2.01
  -8  -8  32    4.69    2.87
  -8  -8  33   -0.00    1.52
  -8  -8  34    1.96    2.13
  -8   9   1  104.84   15.96
   8   9  -1   59.33   14.52
  -8  -9   1   49.95   12.71
  -8   9   2    1.16    2.42
   8   9  -2    3.91    4.14
  -8  -9   2    6.67    4.93
  -8   9   3   37.54    9.42
   8   9  -3   54.05   12.46
  -8  -9   3   18.43    7.65
  -8   9   4    7.81    4.72
   8   9  -4   -0.00    2.81
  -8  -9   4    3.59    4.70
  -8   9   5   40.06    9.88
   8   9  -5   27.38    9.40
  -8  -9   5   42.84   10.55
  -8   9   6   -0.00    2.40
   8   9  -6    1.24    2.61
  -8  -9   6    0.52    1.96
  -8   9   7    5.41    4.03
   8   9  -7    0.34    2.40
  -8  -9   7    4.73    3.59
  -8   9   8   -0.00    2.14
   8   9  -8    0.62    3.20
  -8  -9   8   -0.00    2.45
  -8   9   9    7.90    4.87
   8   9  -9    6.20    4.50
  -8  -9   9    7.33    4.56
  -8   9  10    3.36    3.66
   8   9 -10    5.17    4.56
  -8  -9  10    4.96    3.31
  -8   9  11   62.07   12.43
   8   9 -11   79.30   14.72
  -8  -9  11   42.81   11.09
  -8   9  12   -0.00    2.60
  -8  -9  12    3.70    3.51
  -8   9  13    3.55    3.31
  -8  -9  13    4.44    3.74
  -8   9  14    4.95    3.70
  -8  -9  14    2.45    3.35
  -8   9  15   29.65    8.32
  -8  -9  15   27.04    7.79
  -8   9  16    1.37    3.13
  -8  -9  16    1.88    2.77
  -8   9  17    2.80    3.75
  -8  -9  17    1.44    2.42
  -8  -9  18    6.94    4.00
  -8  -9  19   11.42    4.74
  -8  -9  20    2.28    3.00
  -8  -9  21   11.71    5.14
  -8  -9  22    1.09    2.46
  -8  -9  23    0.80    2.27
  -8  -9  24   -0.00    2.63
  -8  -9  25   12.65    4.95
  -8  -9  26    2.69    2.59
  -8  -9  27   -0.00    2.14
  -8  -9  28   -0.00    1.35
  -8  -9  29    0.87    1.88
  -8  -9  30    2.37    2.24
  -8  -9  31   -0.00    1.82
  -8  10   1   20.47    7.43
   8  10  -1   41.03   11.16
  -8 -10   1   27.17    8.81
  -8  10   2    1.94    3.13
   8  10  -2    3.15    4.48
  -8 -10   2    0.84    2.41
  -8  10   3   38.23    9.73
   8  10  -3   21.88    8.92
  -8 -10   3   18.25    7.63
  -8  10   4    4.44    3.93
   8  10  -4   19.34    7.44
  -8 -10   4    8.63    5.30
  -8  10   5    2.95    3.99
   8  10  -5    6.66    4.68
  -8 -10   5    2.66    2.72
  -8  10   6    2.80    3.27
   8  10  -6    3.34    3.74
  -8 -10   6    2.08    2.99
  -8  10   7   49.97   11.44
   8  10  -7   51.95   12.73
  -8 -10   7   51.88   12.30
  -8  10   8    1.13    2.61
   8  10  -8   -0.00    2.90
  -8 -10   8    2.56    3.34
  -8  10   9    3.56    3.42
   8  10  -9    4.03    4.33
  -8 -10   9    2.84    3.77
  -8  10  10    0.00    2.96
   8  10 -10    1.64    3.01
  -8 -10  10    4.14    3.73
  -8  10  11    5.19    4.21
   8  10 -11    1.32    2.38
  -8 -10  11    4.19    3.54
  -8  10  12    0.94    2.51
   8  10 -12   -0.00    1.49
  -8 -10  12   -0.00    2.34
  -8  10  13   29.33    8.80
   8  10 -13   28.47    9.09
  -8 -10  13   28.36    8.47
  -8  10  14   -0.00    3.00
   8  10 -14    0.64    2.60
  -8 -10  14    1.40    3.06
  -8  10  15    2.57    3.02
  -8 -10  15    2.49    2.73
  -8  10  16   -0.00    1.93
  -8 -10  16   -0.00    3.05
  -8  10  17   45.52   10.61
  -8 -10  17   23.37    8.23
  -8 -10  18   -0.00    2.73
  -8 -10  19   10.75    4.84
  -8 -10  20    1.69    2.97
  -8 -10  21    3.18    3.35
  -8 -10  22    4.66    3.75
  -8 -10  23    9.63    4.94
  -8 -10  24   -0.00    3.07
  -8 -10  25   -0.00    2.88
  -8 -10  26    0.68    2.44
  -8 -10  27   -0.00    1.94
  -8 -10  28    5.57    3.41
  -8 -10  29    7.14    4.32
  -8  11   1   21.07    7.66
   8  11  -1   38.98   10.93
  -8 -11   1   25.12    9.06
  -8  11   2    6.18    4.42
   8  11  -2    3.66    4.39
  -8 -11   2   -0.00    2.83
  -8  11   3   18.56    7.03
   8  11  -3   24.50    8.36
  -8 -11   3    2.18    4.02
  -8  11   4   -0.00    3.22
   8  11  -4    0.24    3.15
  -8 -11   4    2.79    3.61
  -8  11   5    7.71    5.08
   8  11  -5   13.22    6.65
  -8 -11   5   15.49    6.72
  -8  11   6    0.00    2.37
   8  11  -6    2.75    3.63
  -8 -11   6    2.38    4.03
  -8  11   7   -0.00    1.96
   8  11  -7    5.76    4.80
  -8 -11   7    7.05    4.84
  -8  11   8    5.10    3.98
   8  11  -8   14.59    6.81
  -8 -11   8    4.86    3.98
  -8  11   9    7.26    4.55
   8  11  -9   15.41    7.01
  -8 -11   9   21.32    7.60
  -8  11  10   -0.00    3.23
   8  11 -10    1.92    3.71
  -8 -11  10    2.45    3.72
   8  11 -11   14.20    6.95
  -8 -11  11   20.64    7.28
  -8  11  12    2.17    3.26
   8  11 -12    3.49    3.78
  -8 -11  12    0.46    2.51
  -8  11  13   -0.00    3.12
   8  11 -13   -0.00    2.84
  -8 -11  13    2.72    3.53
  -8  11  14    3.79    3.81
  -8 -11  14   -0.00    3.05
  -8  11  15   14.71    6.96
  -8 -11  15   29.07    8.48
  -8  11  16   -0.00    2.38
  -8 -11  16    0.52    2.07
  -8  11  17   -0.00    2.51
  -8 -11  17   -0.00    2.87
  -8 -11  18    0.75    2.81
  -8 -11  19   11.31    5.51
  -8 -11  20   -0.00    2.69
  -8 -11  21    1.75    2.93
  -8 -11  22   -0.00    3.32
  -8 -11  23    0.00    2.39
  -8 -11  24    1.37    3.05
  -8 -11  25    0.00    2.83
  -8 -11  26   -0.00    2.90
  -8  12   1    3.64    3.52
   8  12  -1    1.19    3.83
  -8 -12   1    0.00    3.18
   8  12  -2    7.23    5.32
  -8 -12   2   -0.00    3.69
  -8  12   3   33.34    9.48
   8  12  -3   22.96    9.10
  -8 -12   3    6.79    5.12
  -8  12   4   -0.00    2.62
   8  12  -4   -0.00    2.73
  -8 -12   4   -0.00    3.78
  -8  12   5   -0.00    3.40
   8  12  -5    2.26    3.95
  -8 -12   5    4.09    4.01
  -8  12   6    0.43    2.98
   8  12  -6   -0.00    3.10
  -8 -12   6    1.89    2.70
  -8  12   7   21.14    7.86
   8  12  -7   21.88    8.18
  -8 -12   7   16.26    7.29
  -8  12   8   11.84    6.26
   8  12  -8    4.74    4.76
  -8 -12   8   -0.00    2.59
  -8  12   9    6.48    5.07
   8  12  -9    4.72    5.05
  -8 -12   9    0.85    2.17
  -8  12  10    9.40    5.54
   8  12 -10   -0.00    2.71
  -8 -12  10    3.15    3.77
  -8  12  11    3.32    3.91
   8  12 -11    1.18    3.52
  -8 -12  11    5.96    4.79
  -8  12  12    3.16    4.18
   8  12 -12   -0.00    2.00
  -8 -12  12    0.18    2.07
  -8  12  13   13.80    6.42
   8  12 -13   14.76    6.98
  -8 -12  13   11.77    5.95
  -8  12  14    0.00    3.26
  -8 -12  14   -0.00    2.51
  -8  12  15    0.13    2.37
  -8 -12  15    1.39    3.00
  -8  12  16    3.21    3.63
  -8 -12  16   -0.00    3.31
  -8 -12  17    1.36    2.44
  -8 -12  18    1.78    2.88
  -8 -12  19    6.73    4.58
  -8 -12  20    0.00    3.20
  -8 -12  21   -0.00    2.13
  -8 -12  22    2.52    3.84
  -8 -12  23    2.83    3.82
  -8  13   1    7.32    5.23
   8  13  -1    0.48    2.71
  -8 -13   1    7.25    5.67
  -8  13   2    0.73    3.49
   8  13  -2    1.38    3.96
  -8 -13   2   -0.00    3.28
  -8  13   3    0.88    3.47
   8  13  -3    1.60    3.73
  -8 -13   3    3.54    3.92
  -8  13   4   13.79    7.00
   8  13  -4   10.86    6.76
  -8 -13   4   10.59    7.00
  -8  13   5   18.07    7.38
   8  13  -5   13.45    6.69
  -8 -13   5    5.05    4.70
  -8  13   6   -0.00    3.08
   8  13  -6    2.04    3.12
  -8 -13   6   -0.00    1.55
  -8  13   7    1.94    3.57
   8  13  -7   -0.00    3.78
  -8 -13   7    3.94    3.71
  -8  13   8    3.84    4.42
   8  13  -8    2.18    3.37
  -8 -13   8    2.08    3.61
  -8  13   9    3.05    4.48
   8  13  -9   -0.00    2.26
  -8 -13   9    0.65    2.74
  -8  13  10    2.06    3.74
   8  13 -10    1.69    3.37
  -8 -13  10   -0.00    2.77
  -8  13  11    9.60    6.09
   8  13 -11    3.79    4.23
  -8 -13  11    5.89    5.33
  -8  13  12    1.18    2.23
   8  13 -12    3.37    4.18
  -8 -13  12    3.84    4.43
  -8  13  13   -0.00    3.09
   8  13 -13    1.37    3.05
  -8 -13  13    1.33    3.09
  -8  13  14    1.40    2.86
  -8 -13  14    0.03    2.31
  -8  13  15   14.47    6.74
  -8 -13  15   16.82    6.85
  -8  13  16    9.64    5.74
  -8 -13  16    0.00    3.31
  -8 -13  17    0.50    2.64
  -8 -13  18    1.50    3.35
  -8 -13  19    2.93    4.06
  -8 -13  20    3.56    3.51
  -8  14   1   13.81    7.02
   8  14  -1   23.34    8.57
  -8 -14   1    2.24    3.61
  -8  14   2    5.16    5.01
   8  14  -2    3.30    4.89
  -8 -14   2   -0.00    3.74
  -8  14   3    6.03    4.69
   8  14  -3    3.20    4.52
  -8 -14   3    7.94    5.63
  -8  14   4   -0.00    3.08
   8  14  -4    2.57    3.53
  -8 -14   4   -0.00    3.77
  -8  14   5    1.96    4.13
   8  14  -5   -0.00    2.87
  -8 -14   5    2.69    4.50
  -8  14   6    2.64    4.26
   8  14  -6    0.68    2.93
  -8 -14   6   -0.00    2.91
  -8  14   7    3.47    4.73
   8  14  -7   -0.00    2.71
  -8 -14   7    4.40    4.45
  -8  14   8   10.73    6.26
   8  14  -8    4.61    4.24
  -8 -14   8    0.19    3.95
  -8  14   9    1.69    3.57
   8  14  -9    1.19    4.01
  -8 -14   9    2.28    3.29
  -8  14  10   -0.00    1.96
   8  14 -10   -0.00    3.47
  -8 -14  10   11.78    5.88
  -8  14  11    3.81    4.57
   8  14 -11    1.68    3.49
  -8 -14  11   -0.00    3.99
  -8  14  12    3.36    4.96
   8  14 -12    5.71    5.23
  -8 -14  12   -0.00    3.96
  -8  14  13    1.86    4.09
  -8 -14  13    8.13    5.23
  -8  14  14    0.94    2.74
  -8 -14  14   -0.00    3.36
  -8  14  15    2.29    3.82
  -8 -14  15    0.66    3.60
  -8  14  16    1.83    3.64
  -8 -14  16   -0.00    2.75
  -8 -14  17   -0.00    3.33
  -8  15   1   14.28    7.34
   8  15  -1   11.37    7.15
  -8  15   2    0.19    4.50
   8  15  -2   -0.00    2.75
  -8 -15   2    2.02    4.17
  -8  15   3    2.19    3.98
   8  15  -3    0.22    3.25
  -8 -15   3   10.26    6.17
  -8  15   4    2.16    4.05
   8  15  -4    4.88    4.88
  -8 -15   4    8.17    6.08
  -8  15   5   -0.00    3.01
   8  15  -5    0.00    3.26
  -8 -15   5    4.31    4.51
  -8  15   6   -0.00    3.56
   8  15  -6    0.53    3.29
  -8 -15   6   -0.00    2.09
  -8  15   7    0.36    4.07
   8  15  -7   -0.00    4.67
  -8 -15   7   -0.00    3.84
  -8  15   8   -0.00    3.21
   8  15  -8   -0.00    3.63
  -8 -15   8    3.06    3.91
  -8  15   9    1.98    3.66
   8  15  -9   -0.00    3.13
  -8 -15   9   -0.00    4.35
  -8  15  10    1.07    2.70
   8  15 -10    2.74    4.17
  -8 -15  10   -0.72    2.94
  -8  15  11    5.05    4.48
   8  15 -11    1.39    3.03
  -8 -15  11   -0.00    2.98
  -8  15  12   -0.00    3.71
   8  15 -12    4.72    5.55
  -8 -15  12   -0.00    3.63
  -8  15  13   -0.00    3.85
  -8 -15  13   -0.00    2.29
  -8  15  14    0.90    4.08
  -8  15  15    0.25    3.71
  -8  15  16   -0.00    4.23
   8  16  -1   -0.00    4.08
  -8 -16   1   -0.00    3.56
   8  16  -2    2.39    4.38
  -8 -16   2    2.04    4.93
  -8  16   3    7.61    6.33
   8  16  -3    1.34    4.13
  -8 -16   3    5.01    4.81
  -8  16   4   -0.00    3.57
   8  16  -4    3.54    4.29
  -8 -16   4   -0.00    3.34
  -8  16   5    0.46    2.45
   8  16  -5   -0.00    4.51
  -8 -16   5   -0.00    4.04
  -8  16   6   -0.00    2.93
   8  16  -6    0.00    4.49
  -8 -16   6   -0.00    4.26
  -8  16   7    8.02    5.05
   8  16  -7    5.13    5.48
  -8 -16   7   -0.00    3.29
  -8  16   8    2.23    4.46
   8  16  -8   11.02    6.64
  -8 -16   8    4.28    5.35
  -8  16   9    0.19    2.77
   8  16  -9    1.32    3.94
  -8 -16   9    0.00    3.36
  -8  16  10    1.32    3.32
   8  16 -10   -0.00    4.92
  -8  16  11    1.47    3.72
   8  16 -11    5.46    5.14
  -8  16  12    5.69    4.81
  -8  16  13   -0.00    3.72
  -8  16  14    2.53    3.97
  -8  16  15   -0.00    3.80
  -8 -17   2   -0.00    3.42
  -8 -17   3    2.64    4.69
  -8 -17   4    4.17    4.90
  -8 -17   5   -0.00    3.54
   8  17 -10    3.96    5.03
  -7   0   1  666.38   70.53
  -7   0   1  700.09   73.04
  -7   0   1  708.65   71.39
   7   0  -1  781.90   74.33
   7   0  -1  733.36   70.56
  -7   0   2    0.66    1.69
  -7   0   2   -0.00    1.75
  -7   0   2    0.69    1.94
   7   0  -2    1.21    2.54
   7   0  -2   -0.00    1.23
  -7   0   3   11.39    3.77
  -7   0   3    9.78    4.28
  -7   0   3    3.66    2.67
   7   0  -3    5.37    3.43
  -7   0   4   -0.00    1.43
  -7   0   4   -0.00    2.02
  -7   0   4    1.89    2.16
  -7   0   5   35.79    7.10
  -7   0   5   38.70    8.49
  -7   0   5   41.47    7.81
  -7   0   6    0.44    1.08
  -7   0   6    0.00    1.72
  -7   0   6    0.54    1.46
   7   0  -6   -0.00    1.64
  -7   0   7  287.51   30.81
  -7   0   7  293.40   32.79
  -7   0   7  248.79   30.46
   7   0  -7  335.35   33.02
  -7   0   8    0.58    1.19
  -7   0   8   -0.00    1.63
  -7   0   8    1.23    2.21
   7   0  -8   -0.00    1.87
  -7   0   9   10.47    3.39
  -7   0   9    6.44    3.53
  -7   0   9    6.31    2.65
   7   0  -9    7.46    3.25
  -7   0  10    0.52    1.31
  -7   0  10    0.29    1.44
  -7   0  10    0.42    1.54
   7   0 -10   -0.00    1.33
  -7   0  11  283.31   29.08
  -7   0  11  257.21   30.07
  -7   0  11  252.57   28.89
   7   0 -11  294.08   28.84
  -7   0  12   -0.00    1.17
  -7   0  12    2.18    2.05
  -7   0  12   -0.00    1.15
   7   0 -12   -0.00    1.05
  -7   0  13   79.11   11.29
  -7   0  13   94.96   12.81
  -7   0  13   89.52   11.82
   7   0 -13   94.93   10.27
  -7   0  14   -0.00    1.26
  -7   0  14   -0.00    1.42
  -7   0  14    0.72    1.28
  -7   0  15    3.02    1.72
  -7   0  15    5.27    2.43
  -7   0  15   13.20    3.39
  -7   0  16   -0.00    0.88
  -7   0  16    0.17    1.63
  -7   0  17  428.77   41.61
  -7   1   1   -0.00    1.63
  -7   1   1   -0.00    2.26
  -7   1   1   -0.00    1.69
   7  -1  -1    0.00    2.19
   7  -1  -1    1.32    1.70
   7   1  -1    0.00    2.55
   7   1  -1    0.00    2.85
   7   1  -1    3.19    2.46
  -7  -1   1    1.70    2.83
  -7  -1   1    4.70    2.91
  -7   1   2   49.65    8.39
  -7   1   2   34.69    8.66
  -7   1   2   21.09    6.29
   7  -1  -2   54.05   10.37
   7   1  -2   49.70   10.65
   7   1  -2   44.82    9.25
  -7  -1   2   44.07    9.18
  -7  -1   2   25.76    6.66
  -7   1   3  238.54   26.69
  -7   1   3  249.60   29.46
  -7   1   3  218.56   26.74
   7  -1  -3  243.35   28.96
   7   1  -3  237.61   30.11
   7   1  -3  209.45   27.79
  -7  -1   3  226.71   28.00
  -7  -1   3  239.18   27.16
  -7   1   4   -0.00    1.38
  -7   1   4   -0.00    1.67
  -7   1   4    0.00    1.42
   7  -1  -4    0.00    1.86
   7   1  -4   -0.00    2.97
  -7  -1   4    1.96    2.55
  -7  -1   4    0.00    1.52
  -7   1   5   62.72   10.51
  -7   1   5   73.83   12.79
  -7   1   5   69.10   10.95
   7   1  -5   72.27   13.11
  -7  -1   5   72.81   12.07
  -7  -1   5   74.17   11.27
  -7   1   6   -0.00    1.40
  -7   1   6    1.97    2.67
  -7   1   6   -0.00    2.75
  -7   1   6    2.58    1.99
   7  -1  -6    2.13    2.23
   7   1  -6    0.00    2.38
   7   1  -6    2.27    2.41
  -7  -1   6    0.00    2.49
  -7  -1   6    1.35    1.92
  -7   1   7   45.16    7.67
  -7   1   7   44.67    9.05
  -7   1   7   40.53    7.42
   7  -1  -7   32.00    7.30
   7   1  -7   41.52    9.12
   7   1  -7   36.65    7.84
  -7  -1   7   30.17    6.41
  -7  -1   7   43.94    8.35
  -7  -1   7   25.04    6.27
  -7   1   8   20.13    4.92
  -7   1   8   17.45    5.63
  -7   1   8   13.78    4.22
   7  -1  -8    9.43    3.87
   7   1  -8   15.79    4.78
  -7  -1   8   12.20    3.80
  -7  -1   8   16.88    5.01
  -7  -1   8   16.84    4.50
  -7   1   9  290.66   30.02
  -7   1   9  270.37   31.74
  -7   1   9  235.16   30.98
  -7   1   9  286.50   30.38
   7  -1  -9  271.35   30.14
   7   1  -9  275.84   30.24
  -7  -1   9  264.06   29.52
  -7  -1   9  296.20   31.31
  -7  -1   9  293.50   30.39
  -7   1  10   25.65    5.26
  -7   1  10   17.49    5.52
  -7   1  10   10.20    4.36
  -7   1  10    9.01    3.52
   7  -1 -10   17.33    4.47
   7   1 -10   11.81    3.81
  -7  -1  10   26.43    5.13
  -7  -1  10   21.56    5.43
  -7  -1  10   15.75    4.36
  -7   1  11   68.66    9.98
  -7   1  11   64.04   11.05
  -7   1  11   76.75   11.86
  -7   1  11   52.11    9.30
   7  -1 -11   64.87    9.51
   7   1 -11   77.52    9.99
  -7  -1  11   71.77    9.89
  -7  -1  11   69.75   10.69
  -7  -1  11   78.18   10.64
  -7   1  12    0.36    1.40
  -7   1  12    0.00    2.04
  -7   1  12   -0.00    2.03
   7  -1 -12    1.22    1.40
   7   1 -12    0.13    1.05
  -7  -1  12    0.57    1.10
  -7  -1  12    2.28    1.97
  -7  -1  12   -0.00    1.15
  -7   1  13  153.66   18.05
  -7   1  13  169.67   20.09
  -7   1  13  117.77   18.64
   7  -1 -13  146.20   16.72
   7   1 -13  171.56   16.57
  -7  -1  13  172.87   18.20
  -7  -1  13  176.72   19.33
  -7  -1  13  157.09   18.43
  -7   1  14    0.00    1.17
  -7   1  14    3.02    2.19
  -7   1  14    4.40    2.50
   7  -1 -14    2.54    1.10
   7  -1 -14    5.31    1.27
  -7  -1  14    1.61    1.55
  -7  -1  14    6.81    2.85
  -7  -1  14    3.57    1.90
  -7   1  15   99.95   12.43
  -7   1  15   95.54   13.48
  -7   1  15  101.16   14.08
  -7  -1  15  101.12   12.26
  -7  -1  15   98.19   12.65
  -7  -1  15  113.75   13.20
  -7   1  16   24.02    4.55
  -7   1  16   18.45    4.82
  -7   1  16   20.42    5.23
  -7  -1  16   26.73    4.62
  -7  -1  16   24.64    4.69
  -7   1  17   24.02    4.64
  -7   1  17   25.52    5.86
  -7  -1  17   29.33    4.71
  -7   1  18    1.43    1.34
  -7   1  18    1.05    1.68
  -7   1  19  120.28   15.29
  -7   1  20    6.25    2.74
  -7   1  21   43.07    7.24
  -7   1  22   -0.00    1.11
  -7  -1  22    1.29    1.13
  -7  -1  23   26.97    4.30
  -7  -1  24   12.23    2.53
  -7  -1  25   38.23    5.11
  -7  -1  26    0.57    0.69
  -7  -1  27    2.02    0.90
  -7   2   1   37.94    7.88
  -7   2   1   45.04    9.76
  -7   2   1   27.35    7.86
   7  -2  -1   43.10    9.54
   7   2  -1   31.86    8.91
  -7  -2   1   36.01    8.26
  -7  -2   1   25.01    6.90
  -7   2   2   43.67    8.16
  -7   2   2   30.09    8.46
  -7   2   2   47.98    9.88
   7  -2  -2   23.97    7.27
   7   2  -2   40.16    9.71
  -7  -2   2   33.64    7.96
  -7  -2   2   39.58    8.09
  -7   2   3    2.22    2.33
  -7   2   3    0.66    2.71
  -7   2   3   -0.00    2.18
   7  -2  -3    3.87    3.22
   7   2  -3    1.50    3.06
  -7  -2   3    5.13    3.18
  -7  -2   3    3.89    2.54
  -7   2   4    3.13    2.14
  -7   2   4    2.09    2.97
  -7   2   4    2.55    3.23
   7  -2  -4    3.62    3.00
   7   2  -4    6.41    3.88
  -7  -2   4    3.64    2.88
  -7  -2   4    1.63    2.35
  -7   2   5  257.92   29.35
  -7   2   5  237.98   31.45
  -7   2   5  212.01   30.24
   7  -2  -5  264.83   29.16
   7   2  -5  259.55   32.17
  -7  -2   5  269.09   30.69
  -7  -2   5  345.87   31.43
  -7   2   6   20.63    5.07
  -7   2   6    5.88    4.07
  -7   2   6    4.94    3.58
   7  -2  -6   21.42    4.86
   7   2  -6    9.62    4.60
   7   2  -6   16.91    5.26
  -7  -2   6   14.24    4.90
  -7  -2   6    8.18    3.39
  -7   2   7  236.19   25.83
  -7   2   7  219.16   27.92
  -7   2   7  246.74   28.28
   7  -2  -7  205.51   24.84
   7  -2  -7  200.29   25.98
   7   2  -7  195.43   27.32
   7   2  -7  261.17   27.48
  -7  -2   7  251.78   27.07
  -7  -2   7  215.03   25.57
  -7   2   8    4.15    2.48
  -7   2   8    5.52    3.71
   7  -2  -8    1.62    1.70
   7  -2  -8    7.73    3.70
   7   2  -8    6.03    3.42
   7   2  -8    0.00    2.17
  -7  -2   8    7.52    3.47
  -7  -2   8    3.45    2.35
  -7   2   9   73.03   10.38
  -7   2   9   68.92   11.90
   7  -2  -9   58.76   10.07
   7   2  -9   37.64    9.87
   7   2  -9   83.22   11.21
  -7  -2   9   68.01   10.77
  -7  -2   9   72.53   10.66
  -7   2  10   11.23    3.56
  -7   2  10    7.23    3.97
  -7   2  10    9.27    4.22
   7  -2 -10    8.98    3.40
   7   2 -10   10.00    4.33
   7   2 -10   14.98    4.19
  -7  -2  10    9.31    3.60
  -7  -2  10   12.19    3.82
  -7   2  11  135.07   16.02
  -7   2  11  148.23   18.67
  -7   2  11  137.42   18.13
   7  -2 -11  128.61   15.72
   7   2 -11  122.45   17.69
   7   2 -11  120.75   15.35
  -7  -2  11  128.17   16.21
  -7  -2  11  104.94   15.27
  -7   2  12   38.60    6.86
  -7   2  12   28.95    7.37
  -7   2  12   21.26    6.64
   7  -2 -12   32.81    6.23
   7   2 -12   41.41    8.50
   7   2 -12   46.17    6.74
  -7  -2  12   57.71    8.29
  -7  -2  12   50.85    7.78
  -7   2  13   53.00    8.61
  -7   2  13   61.36   10.52
  -7   2  13   56.62   10.31
   7  -2 -13   64.16    8.37
   7   2 -13   65.22   10.73
   7   2 -13   56.19    7.51
  -7  -2  13   57.24    8.83
  -7  -2  13   49.90    8.50
  -7   2  14   -0.00    1.35
  -7   2  14    5.47    3.10
  -7   2  14    2.30    2.60
   7  -2 -14    7.90    2.18
   7   2 -14    2.77    2.16
   7   2 -14    2.47    1.01
   7   2 -14    2.85    0.96
  -7  -2  14   -0.00    1.14
  -7   2  15   31.35    5.75
  -7   2  15   29.48    6.71
  -7   2  15   32.14    7.08
   7  -2 -15   27.33    3.75
  -7  -2  15   25.47    5.02
  -7  -2  15   33.96    5.79
  -7   2  16   68.92    9.91
  -7   2  16   75.86   11.55
  -7   2  16   68.98   11.39
  -7  -2  16   76.58    9.72
  -7  -2  16   79.73   10.00
  -7   2  17   68.43    9.40
  -7   2  17   67.15   10.93
  -7  -2  17   68.92    8.84
  -7   2  18   37.13    6.11
  -7   2  18   38.77    7.73
  -7   2  19    1.81    1.59
  -7  -2  21   53.18    7.41
  -7  -2  22   10.25    2.71
  -7  -2  23   37.58    5.63
  -7  -2  24    2.19    1.14
  -7  -2  25   12.94    2.75
  -7  -2  26    1.34    0.97
  -7  -2  27   14.89    2.78
  -7  -2  28    3.53    1.25
  -7  -2  29    5.21    1.40
  -7  -2  30   -0.00    0.52
  -7   3   1    2.45    2.42
  -7   3   1   -0.00    1.88
   7  -3  -1    0.78    1.42
   7  -3  -1    1.02    2.52
   7   3  -1   -0.00    2.80
  -7  -3   1   -0.00    2.10
  -7  -3   1    0.12    1.27
  -7   3   2  155.54   19.43
  -7   3   2  141.40   20.84
   7  -3  -2  171.02   19.10
   7  -3  -2  138.38   20.61
   7   3  -2  124.70   20.34
  -7  -3   2  165.28   20.52
  -7  -3   2  121.97   18.63
  -7   3   3   55.11    9.54
  -7   3   3   46.32   10.19
   7  -3  -3   49.63    8.71
   7  -3  -3   35.32    9.24
   7   3  -3   55.00   11.23
  -7  -3   3   51.30    9.76
  -7  -3   3   50.73    9.44
  -7   3   4    4.47    2.97
  -7   3   4    2.40    3.40
   7  -3  -4    6.79    2.88
   7  -3  -4    1.37    2.49
   7   3  -4    4.55    3.64
  -7  -3   4    0.07    1.89
  -7  -3   4    2.00    1.88
  -7   3   5   84.39   12.38
  -7   3   5   71.85   13.43
   7  -3  -5   73.79   11.39
   7  -3  -5   74.81   13.09
   7   3  -5  104.95   15.51
  -7  -3   5   83.81   12.88
  -7  -3   5   73.09   12.06
  -7   3   6   21.59    5.32
  -7   3   6   15.09    5.46
   7  -3  -6   16.59    4.50
   7   3  -6   19.33    6.26
  -7  -3   6   20.33    5.49
  -7  -3   6    7.80    3.99
  -7   3   7    0.01    1.08
  -7   3   7    1.36    2.22
   7  -3  -7    1.62    1.91
   7  -3  -7    2.72    2.36
   7   3  -7    1.46    2.59
  -7  -3   7   -0.00    1.97
  -7  -3   7    7.36    3.34
  -7   3   8   -0.00    1.35
  -7   3   8   -0.00    1.59
   7  -3  -8   -0.00    1.40
   7  -3  -8    1.31    2.00
   7   3  -8    3.23    3.28
  -7  -3   8    2.65    2.49
  -7  -3   8   -0.00    1.47
  -7   3   9  242.11   25.39
   7  -3  -9  236.28   24.64
   7  -3  -9  260.73   26.51
   7   3  -9  157.80   25.13
  -7  -3   9  205.02   24.72
  -7  -3   9  202.23   24.71
  -7   3  10   75.34   10.90
   7  -3 -10   84.83   10.84
   7  -3 -10   52.97   10.12
   7   3 -10   72.99   12.38
   7   3 -10   73.55   10.88
  -7  -3  10   70.39   10.79
  -7  -3  10   55.14   10.03
  -7   3  11    8.71    3.20
  -7   3  11    0.00    2.59
   7  -3 -11    3.83    2.45
   7  -3 -11    6.52    3.14
   7   3 -11    8.91    4.09
   7   3 -11    8.41    3.14
  -7  -3  11    6.70    2.87
  -7  -3  11    9.78    3.82
  -7   3  12   -0.00    1.46
  -7   3  12   -0.00    1.73
   7  -3 -12    2.21    1.96
   7  -3 -12   -0.00    1.57
   7   3 -12    0.94    2.09
   7   3 -12    0.00    1.23
  -7  -3  12    0.98    1.53
  -7   3  13   88.19   11.61
  -7   3  13   81.86   13.03
   7  -3 -13   80.82   10.79
   7  -3 -13   61.30    9.94
   7   3 -13   69.12   12.03
   7   3 -13   85.65   10.29
  -7  -3  13   65.66   10.31
  -7   3  14   94.12   12.46
  -7   3  14   72.31   13.07
   7  -3 -14   89.61   11.74
   7  -3 -14   92.85   11.43
   7   3 -14   98.52   14.02
   7   3 -14   89.47   10.39
  -7  -3  14   80.01   11.58
  -7   3  15  124.06   16.25
  -7   3  15  133.66   18.36
   7  -3 -15  158.11   16.55
   7  -3 -15  139.42   15.03
   7   3 -15  171.10   19.12
   7   3 -15  129.37   12.83
   7   3 -15  128.69   12.80
  -7  -3  15  153.12   16.45
  -7   3  16   19.56    4.74
  -7   3  16   16.03    5.44
   7  -3 -16   24.10    4.77
   7  -3 -16   22.40    3.41
   7   3 -16   20.06    5.52
  -7  -3  16   15.46    4.00
  -7   3  17    1.86    1.59
  -7   3  17    2.67    2.24
   7   3 -17    4.75    2.74
  -7   3  18   28.22    5.53
  -7  -3  18   25.19    5.43
  -7  -3  19  189.25   21.17
  -7  -3  20    2.32    1.59
  -7  -3  21   12.62    3.40
  -7  -3  22    0.01    1.10
  -7  -3  23   19.48    4.15
  -7  -3  24    2.51    1.58
  -7  -3  25   16.06    3.60
  -7  -3  26   -0.00    0.84
  -7  -3  27    0.00    0.91
  -7  -3  28    1.71    1.22
  -7  -3  29    4.68    1.82
  -7  -3  30    1.32    1.03
  -7  -3  31    6.65    1.93
  -7  -3  32    1.35    0.96
  -7   4   1   47.64    9.88
  -7   4   1   58.16   12.34
   7  -4  -1   60.17   12.27
   7   4  -1   58.54   12.31
  -7  -4   1   77.78   12.25
  -7   4   2  118.69   15.61
  -7   4   2   92.21   16.27
   7  -4  -2   85.59   15.73
   7   4  -2   91.22   16.19
  -7  -4   2  100.32   15.03
  -7  -4   2  100.11   15.24
  -7   4   3   17.46    5.23
  -7   4   3   14.54    5.81
   7  -4  -3    9.94    3.85
   7  -4  -3    5.46    4.05
   7   4  -3   14.22    5.60
  -7  -4   3   10.43    4.49
  -7  -4   3   11.69    4.70
  -7   4   4   23.61    6.18
  -7   4   4   23.43    7.45
   7  -4  -4   28.23    6.33
   7  -4  -4   19.69    6.91
   7   4  -4   25.03    7.40
  -7  -4   4   38.00    7.83
  -7  -4   4   38.00    7.91
  -7   4   5   77.06   11.63
  -7   4   5   65.61   12.66
   7  -4  -5   82.44   11.39
   7  -4  -5   81.04   13.05
   7   4  -5   41.43   10.82
  -7  -4   5   61.86   10.94
  -7  -4   5   54.86   10.52
  -7   4   6   32.24    7.95
  -7   4   6   54.15   11.32
   7  -4  -6   54.86    9.07
   7  -4  -6   64.59   11.34
   7   4  -6   51.16   10.69
  -7  -4   6   60.18   10.10
  -7  -4   6   50.97    9.56
  -7   4   7   28.66    7.05
  -7   4   7   37.91    9.27
   7  -4  -7   44.62    7.75
   7   4  -7   40.41    9.16
  -7  -4   7   34.53    7.60
  -7  -4   7   39.03    7.96
  -7   4   8   59.99    9.74
  -7   4   8   60.15   11.41
   7  -4  -8   54.59    8.84
   7  -4  -8   47.81    9.46
   7   4  -8   26.37    8.20
  -7  -4   8   56.98    9.40
  -7  -4   8   46.13    8.89
  -7   4   9   22.25    5.67
  -7   4   9   12.39    5.77
   7  -4  -9   19.67    5.12
   7  -4  -9   17.74    5.35
   7   4  -9   24.99    6.78
  -7  -4   9   13.91    4.55
  -7   4  10    0.38    1.84
   7  -4 -10    3.24    2.16
   7  -4 -10    0.81    2.20
   7   4 -10    0.91    2.23
  -7  -4  10    0.00    1.95
  -7   4  11  117.96   15.19
   7  -4 -11  121.49   14.66
   7  -4 -11   84.58   14.00
   7   4 -11   99.84   15.76
  -7  -4  11  109.72   14.50
  -7   4  12  114.79   15.87
  -7   4  12   83.17   16.15
   7  -4 -12  169.90   17.04
   7  -4 -12  123.14   16.17
   7   4 -12  114.74   17.08
  -7  -4  12  127.84   15.85
  -7   4  13  108.10   14.50
  -7   4  13  102.48   16.10
   7  -4 -13   91.16   13.25
   7  -4 -13   86.08   13.32
   7   4 -13   93.63   15.00
   7   4 -13  118.49   13.90
  -7  -4  13  124.19   14.44
  -7   4  14   34.14    6.90
  -7   4  14   17.38    6.25
   7  -4 -14   30.94    6.12
   7   4 -14   35.43    7.71
   7   4 -14   30.65    5.47
  -7  -4  14   25.30    5.69
  -7   4  15   55.36    8.92
   7  -4 -15   51.89    8.13
   7   4 -15   42.98    8.80
   7   4 -15   48.63    6.60
  -7  -4  15   40.85    7.41
  -7  -4  15   36.32    7.60
  -7   4  16   29.25    6.11
   7   4 -16   33.06    7.02
   7   4 -16   20.08    3.03
  -7  -4  16   34.38    6.47
  -7   4  17  126.06   15.92
  -7  -4  17  117.85   15.62
  -7   4  18   16.71    4.47
   7  -4 -18   16.70    2.57
  -7  -4  18   14.25    4.34
  -7  -4  19   15.50    4.29
  -7  -4  20   28.87    5.91
  -7  -4  21   29.13    5.87
  -7  -4  22   25.76    5.48
  -7  -4  23    7.70    2.80
  -7  -4  24    0.64    1.07
  -7  -4  25    0.93    1.37
  -7  -4  26   11.48    3.24
  -7  -4  27    5.85    2.32
  -7  -4  28    7.03    2.50
  -7  -4  29    3.80    1.88
  -7  -4  30    1.09    1.08
  -7  -4  31    4.86    1.92
  -7  -4  32    2.53    1.44
  -7  -4  33    6.17    2.20
  -7  -4  34    0.00    0.95
  -7   5   1    2.11    2.69
  -7   5   1    0.00    2.60
   7  -5  -1    5.94    3.73
   7   5  -1    0.00    3.29
  -7  -5   1   -0.00    1.91
  -7   5   2    1.36    1.82
  -7   5   2    5.63    3.80
   7  -5  -2    0.00    2.26
   7   5  -2   -0.00    2.94
  -7  -5   2    2.59    2.88
  -7   5   3   40.90    8.51
  -7   5   3   29.06    8.92
   7  -5  -3   39.27    9.57
   7   5  -3   43.81   10.57
  -7  -5   3   30.98    7.87
  -7   5   4  111.13   15.94
  -7   5   4  124.57   18.88
   7  -5  -4  110.30   17.41
   7   5  -4   87.01   16.40
  -7  -5   4  105.49   16.11
  -7   5   5   27.73    6.98
  -7   5   5   30.12    8.54
   7  -5  -5   22.15    7.04
   7   5  -5   37.39    9.27
  -7  -5   5   34.90    7.50
  -7  -5   5   30.53    7.61
  -7   5   6    0.00    2.06
  -7   5   6    5.91    3.80
   7  -5  -6    5.75    3.19
   7  -5  -6    1.07    2.35
   7   5  -6   -0.00    2.16
  -7  -5   6   -0.00    1.70
  -7   5   7   17.67    5.38
  -7   5   7   15.79    6.64
   7  -5  -7   14.66    4.70
   7   5  -7   16.75    6.28
  -7  -5   7   16.78    5.24
  -7   5   8   61.49   11.25
  -7   5   8   78.93   14.05
   7  -5  -8   81.49   11.76
   7   5  -8   62.98   12.35
  -7  -5   8   67.68   11.26
  -7   5   9  114.39   16.59
  -7   5   9  141.70   19.78
   7  -5  -9  136.84   16.76
   7  -5  -9  101.45   16.69
   7   5  -9  104.77   17.36
  -7  -5   9  132.50   16.80
  -7   5  10   33.44    7.50
  -7   5  10   38.43    9.33
   7  -5 -10   29.39    6.63
   7  -5 -10   30.88    7.66
   7   5 -10   36.51    8.62
  -7  -5  10   36.87    7.48
  -7   5  11   77.28   12.41
   7  -5 -11   78.32   11.85
   7   5 -11   82.33   13.73
  -7  -5  11   79.43   12.04
  -7   5  12    2.38    2.15
   7  -5 -12   -0.00    1.84
   7   5 -12    1.24    2.43
  -7  -5  12    1.08    2.25
  -7  -5  12    0.85    1.87
  -7   5  13   36.42    7.46
   7  -5 -13   31.55    6.60
   7   5 -13   29.84    7.60
  -7  -5  13   27.85    6.49
  -7  -5  13   29.06    6.94
  -7   5  14   40.07    8.01
   7  -5 -14   35.64    7.21
   7   5 -14   33.13    8.12
  -7  -5  14   52.52    8.35
  -7  -5  14   29.90    7.35
  -7   5  15  158.98   18.84
   7  -5 -15  165.48   18.20
   7   5 -15  137.21   18.98
  -7  -5  15  120.26   16.74
  -7  -5  15  120.99   17.50
  -7   5  16   -0.00    1.96
   7   5 -16   -0.00    1.78
  -7  -5  16   -0.00    1.79
  -7   5  17    1.66    2.31
  -7  -5  17    7.43    3.38
  -7   5  18   11.57    4.21
  -7  -5  18   -0.00    1.56
  -7  -5  19   20.17    5.15
  -7  -5  20   26.07    5.84
  -7  -5  21    5.56    2.82
  -7  -5  22    0.32    1.05
  -7  -5  23    5.56    2.74
  -7  -5  24   18.79    4.71
  -7  -5  25    4.85    2.39
  -7  -5  26    2.20    1.83
  -7  -5  27   -0.00    1.02
  -7  -5  28   -0.00    1.33
  -7  -5  29    6.00    2.64
  -7  -5  30    5.46    2.62
  -7  -5  31    4.79    2.26
  -7  -5  32   -0.00    1.03
  -7  -5  33    2.07    1.83
  -7  -5  34    3.87    2.03
  -7  -5  35    0.40    1.44
  -7   6   1   66.58   12.31
  -7   6   1   49.11   12.63
   7  -6  -1   70.04   14.03
   7   6  -1   86.11   15.33
  -7  -6   1   88.39   14.25
  -7   6   2   74.31   11.93
  -7   6   2   43.83   11.33
   7  -6  -2   41.97   10.80
   7   6  -2   43.57   10.88
  -7  -6   2   54.98   11.07
  -7   6   3   27.61    7.22
  -7   6   3   37.35    9.76
   7  -6  -3   33.24    9.19
   7   6  -3   21.72    7.64
  -7   6   4    9.81    4.55
  -7   6   4   14.73    6.70
   7  -6  -4    7.89    4.70
   7   6  -4   19.29    6.71
  -7   6   5    0.59    1.59
  -7   6   5    3.62    3.84
   7  -6  -5   -0.00    2.69
   7   6  -5    5.32    3.85
  -7   6   6   78.89   12.98
  -7   6   6   59.34   13.53
   7  -6  -6   78.94   14.18
   7   6  -6   85.42   14.92
  -7   6   7  139.25   18.90
  -7   6   7  152.15   21.82
   7  -6  -7  110.70   18.83
   7   6  -7  138.48   20.30
  -7   6   8   47.62    9.80
  -7   6   8   53.48   11.73
   7   6  -8   49.36   10.91
  -7  -6   8   54.60    9.88
  -7   6   9    2.71    2.74
   7   6  -9    4.59    4.00
  -7  -6   9    4.49    3.22
  -7  -6   9    7.58    3.53
  -7   6  10   62.55   11.73
   7   6 -10   81.49   13.92
  -7  -6  10   77.13   11.96
  -7  -6  10   72.95   12.64
  -7   6  11  105.58   15.94
   7   6 -11  114.18   17.42
  -7  -6  11  117.27   15.66
  -7  -6  11  103.13   15.99
  -7   6  12    5.88    3.73
   7  -6 -12   20.68    5.18
   7   6 -12    9.57    4.78
  -7  -6  12   13.70    4.73
  -7  -6  12    6.84    3.57
  -7   6  13   11.91    4.58
   7  -6 -13   13.33    4.28
   7   6 -13    4.57    3.55
  -7  -6  13   12.95    4.66
  -7  -6  13    8.75    3.97
  -7   6  14   11.28    4.55
   7  -6 -14   11.48    4.07
   7   6 -14    8.21    4.19
  -7  -6  14   12.40    4.27
  -7  -6  14   15.02    4.92
  -7   6  15    3.74    2.65
   7  -6 -15    0.00    1.80
   7   6 -15    1.38    2.35
  -7  -6  15   -0.00    2.63
  -7   6  16   49.43    9.73
   7   6 -16   55.31   10.52
  -7  -6  16   45.94    9.24
  -7   6  17   46.41    8.96
  -7  -6  17   36.60    7.95
  -7   6  18   51.53    9.83
  -7  -6  18   53.73    9.68
  -7  -6  19    6.61    3.64
  -7  -6  20    0.13    1.62
  -7  -6  21    2.26    2.31
  -7  -6  22   29.56    6.58
  -7  -6  23    7.68    3.21
  -7  -6  24    4.29    2.68
  -7  -6  25   -0.00    1.19
  -7  -6  26   18.76    5.13
  -7  -6  27    1.28    2.07
  -7  -6  28    9.52    3.89
  -7  -6  29    4.04    2.60
  -7  -6  30   -0.00    1.19
  -7  -6  31    2.59    2.01
  -7  -6  32    9.53    3.45
  -7  -6  33    3.27    2.39
  -7  -6  34   -0.00    1.37
  -7  -6  35   -0.00    1.47
  -7  -6  36    2.59    1.91
  -7  -6  37    1.32    1.71
  -7   7   1    0.00    3.67
   7  -7  -1    7.12    4.58
  -7   7   2   45.22   11.26
   7  -7  -2   25.96    8.62
  -7   7   3    8.60    5.30
   7  -7  -3    8.02    5.21
   7   7  -3    1.33    3.31
  -7   7   4  203.65   28.34
   7  -7  -4  210.72   28.06
   7   7  -4  181.04   26.67
  -7   7   5   64.94   12.37
  -7   7   5   55.94   13.44
   7  -7  -5   83.29   15.05
   7   7  -5   93.95   15.72
  -7  -7   5   66.11   12.97
  -7   7   6    3.52    3.09
   7   7  -6    5.73    3.80
  -7  -7   6    0.43    2.30
  -7   7   7   52.08   11.02
   7   7  -7   83.59   14.21
  -7  -7   7   59.08   11.97
  -7   7   8   10.83    4.46
   7   7  -8   18.22    6.55
  -7  -7   8   16.48    6.04
  -7   7   9   30.72    7.52
   7   7  -9   24.00    7.44
  -7  -7   9   16.42    6.24
  -7   7  10   79.48   12.96
   7   7 -10   78.91   13.86
  -7  -7  10   49.00   11.14
  -7   7  11   14.61    5.46
   7   7 -11   15.32    5.80
  -7  -7  11   19.51    6.05
  -7   7  12    2.32    2.51
   7   7 -12    0.88    2.44
  -7  -7  12    2.65    3.46
  -7   7  13   27.81    7.11
   7   7 -13   26.10    7.48
  -7  -7  13   13.53    4.88
  -7  -7  13   30.36    7.26
  -7   7  14  113.63   17.86
   7   7 -14  135.66   19.49
  -7  -7  14  141.26   18.94
  -7   7  15    3.35    2.68
   7   7 -15   -0.00    2.41
  -7  -7  15   -0.00    2.20
  -7   7  16    4.17    3.12
   7   7 -16    0.00    2.52
  -7  -7  16    4.34    3.46
  -7   7  17    0.71    1.91
  -7  -7  17    1.55    2.71
  -7   7  18    0.87    2.58
  -7  -7  18    0.94    1.94
  -7  -7  19    0.58    1.98
  -7  -7  20   19.93    5.80
  -7  -7  21    0.61    2.28
  -7  -7  22    0.01    1.93
  -7  -7  23    1.68    1.71
  -7  -7  24   12.96    4.75
  -7  -7  25   -0.00    1.99
  -7  -7  26    5.47    3.45
  -7  -7  27    0.95    2.11
  -7  -7  28    2.01    2.26
  -7  -7  29    1.71    2.19
  -7  -7  30    9.60    3.73
  -7  -7  31   -0.00    1.46
  -7  -7  32   -0.00    1.76
  -7  -7  33   -0.00    2.08
  -7  -7  34    0.43    1.57
  -7  -7  35   -0.00    1.39
  -7  -7  36    0.00    1.61
  -7  -7  37    1.17    1.57
  -7   8   1   48.51   10.25
  -7   8   1   39.80   11.04
   7  -8  -1   40.91   11.38
   7   8  -1   28.70    9.41
  -7   8   2   83.96   14.09
   7  -8  -2   44.08   12.62
  -7  -8   2  100.86   16.16
  -7   8   3    5.50    3.79
  -7  -8   3    5.47    4.14
  -7  -8   4   15.53    5.90
  -7  -8   5    5.00    3.78
  -7  -8   6   18.63    6.60
  -7  -8   7    0.75    2.10
   7   8  -8   58.15   12.04
  -7  -8   8   38.80    9.68
   7   8  -9    3.43    3.96
  -7  -8   9    0.39    2.09
   7   8 -10   11.82    5.39
  -7  -8  10   16.22    5.77
   7   8 -11    9.33    5.14
  -7  -8  11   -0.00    3.52
   7   8 -12  132.28   18.91
  -7  -8  12   90.97   16.07
   7   8 -13   -0.00    2.23
  -7  -8  13    0.00    2.62
  -7   8  14    5.87    3.53
   7   8 -14    6.94    3.95
  -7  -8  14    2.03    2.85
  -7   8  15   -0.00    2.78
   7   8 -15    1.86    2.28
  -7  -8  15    1.09    2.91
  -7   8  16   57.48   11.20
   7   8 -16   58.38   11.37
  -7  -8  16   34.72    9.09
  -7   8  17    0.78    2.59
  -7  -8  17    0.00    2.54
  -7   8  18    4.90    3.69
  -7  -8  18    3.30    3.06
  -7  -8  19    0.00    3.16
  -7  -8  20    5.60    3.20
  -7  -8  21   -0.00    2.21
  -7  -8  22   14.30    5.24
  -7  -8  23    0.41    2.15
  -7  -8  24    2.83    2.50
  -7  -8  25    2.59    2.74
  -7  -8  26    2.49    2.76
  -7  -8  27    0.95    2.10
  -7  -8  28    1.72    2.25
  -7  -8  29   -0.00    2.60
  -7  -8  30   -0.00    1.73
  -7  -8  31    2.52    2.54
  -7  -8  32    3.41    2.60
  -7  -8  33   -0.00    2.02
  -7  -8  34   -0.00    2.11
  -7  -8  35    2.16    2.30
  -7   9   1    1.16    3.73
   7   9  -1   -0.00    3.14
  -7  -9   1   -0.00    2.24
  -7   9   2   27.06    8.27
   7   9  -2   30.98    9.15
  -7  -9   2   18.63    7.40
  -7   9   3   -0.00    2.28
   7   9  -3    4.83    3.96
  -7  -9   3    5.11    4.20
  -7   9   4   37.75    9.33
   7   9  -4   52.15   11.71
  -7  -9   4   33.77    9.61
  -7   9   5    4.55    4.08
   7   9  -5    0.00    2.72
  -7  -9   5    0.01    2.32
  -7   9   6   29.62    8.19
   7   9  -6   17.51    7.19
  -7  -9   6   14.93    6.11
  -7   9   7   19.16    6.63
  -7  -9   7   11.45    5.25
  -7   9   8   31.81    8.63
  -7  -9   8   30.86    8.77
  -7   9   9   -0.00    1.97
  -7  -9   9   -0.00    2.80
  -7   9  10   94.41   15.56
  -7  -9  10   73.86   14.46
  -7   9  11   -0.00    2.76
  -7  -9  11   -0.00    2.16
  -7   9  12   -0.00    1.79
  -7  -9  12    0.22    1.72
  -7   9  13    4.11    4.18
  -7  -9  13    0.38    2.41
  -7  -9  14   45.90   10.48
   7   9 -15   -0.00    2.33
  -7  -9  15   -0.00    3.12
   7   9 -16    9.11    4.56
  -7  -9  16    8.73    4.82
  -7  -9  17   -0.00    0.00
  -7  -9  18   23.35    6.98
  -7  -9  19   -0.00    1.97
  -7  -9  20   18.39    6.38
  -7  -9  21    3.31    3.37
  -7  -9  22    1.42    2.00
  -7  -9  23    1.64    2.52
  -7  -9  24   10.91    4.75
  -7  -9  25    1.76    2.32
  -7  -9  26    6.76    3.80
  -7  -9  27   -0.00    1.06
  -7  -9  28    0.81    2.50
  -7  -9  29   -0.00    1.18
  -7  -9  30    5.18    3.67
  -7  -9  31    0.81    2.10
  -7  -9  32    2.43    2.95
  -7  -9  33   -0.00    1.78
  -7  10   1   12.48    5.57
   7  10  -1    5.03    4.38
  -7 -10   1   11.77    5.86
  -7  10   2   29.51    8.65
   7  10  -2   45.40   11.26
  -7 -10   2   19.91    7.36
  -7  10   3   -0.00    2.40
   7  10  -3   -0.00    2.97
  -7 -10   3   -0.00    2.69
  -7  10   4   -0.00    3.42
   7  10  -4    0.35    1.28
  -7 -10   4    5.63    4.29
  -7  10   5    1.01    2.66
   7  10  -5    1.59    2.79
  -7 -10   5   -0.00    2.80
  -7  10   6   93.22   16.04
   7  10  -6   81.30   15.67
  -7 -10   6   69.25   14.56
  -7  10   7    0.59    2.55
   7  10  -7    5.47    4.47
  -7 -10   7    5.43    3.58
  -7  10   8   -0.00    2.89
   7  10  -8    1.27    3.42
  -7 -10   8    2.10    3.15
  -7  10   9    1.66    2.50
   7  10  -9   -0.00    2.32
  -7 -10   9   -0.00    2.18
  -7  10  10   10.78    5.54
   7  10 -10    0.17    2.74
  -7 -10  10    2.73    3.96
  -7  10  11   -0.00    2.58
   7  10 -11    0.00    2.13
  -7 -10  11    0.00    3.09
  -7  10  12   33.15    8.82
   7  10 -12   12.97    6.54
  -7 -10  12   19.57    7.06
  -7  10  13   -0.00    2.58
   7  10 -13   -0.00    2.38
  -7 -10  13   -0.00    2.81
  -7  10  14    7.23    4.34
   7  10 -14    7.57    4.61
  -7 -10  14   14.82    5.91
  -7  10  15   -0.00    2.37
  -7 -10  15   -0.00    2.27
  -7  10  16   32.07    8.73
  -7 -10  16   19.22    7.09
  -7  10  17   -0.00    2.60
  -7 -10  17    0.00    3.14
  -7  10  18   14.49    6.35
  -7 -10  18   14.16    5.92
  -7 -10  19    1.42    2.30
  -7 -10  20    2.93    3.47
  -7 -10  21    2.96    2.96
  -7 -10  22   15.84    6.06
  -7 -10  23   -0.00    2.52
  -7 -10  24    1.28    2.62
  -7 -10  25   -0.00    2.43
  -7 -10  26    4.75    3.61
  -7 -10  27   -0.00    2.04
  -7 -10  28    3.05    2.88
  -7 -10  29    2.17    2.57
  -7 -10  30    3.74    3.43
  -7  11   1    1.99    3.34
   7  11  -1   -0.00    3.03
  -7 -11   1   -0.00    2.78
  -7  11   2    5.94    4.05
   7  11  -2    2.07    3.04
  -7 -11   2    5.54    4.56
  -7  11   3    0.63    2.68
   7  11  -3    3.14    4.22
  -7 -11   3    2.06    3.76
  -7  11   4   28.35    8.42
   7  11  -4   31.92    9.89
  -7 -11   4   15.82    7.28
  -7  11   5    7.58    5.01
   7  11  -5    9.39    5.03
  -7 -11   5   13.22    6.25
  -7  11   6   -0.00    1.81
   7  11  -6    2.18    2.93
  -7 -11   6    1.86    3.46
  -7  11   7    8.15    5.45
   7  11  -7   10.23    5.67
  -7 -11   7   15.87    6.64
  -7  11   8    7.68    5.23
   7  11  -8    9.06    5.17
  -7 -11   8    4.32    4.50
  -7  11   9    3.11    3.21
   7  11  -9    4.82    4.55
  -7 -11   9    0.21    2.76
  -7  11  10   23.49    8.07
   7  11 -10    5.30    4.67
  -7 -11  10   10.67    5.40
  -7  11  11    7.58    4.61
   7  11 -11   -0.00    2.33
  -7 -11  11   -0.00    1.98
  -7  11  12    1.24    2.71
   7  11 -12    1.72    2.76
  -7 -11  12   -0.00    2.83
  -7  11  13   -0.00    3.13
   7  11 -13    0.00    2.52
  -7 -11  13    2.76    2.85
  -7  11  14   28.05    8.33
   7  11 -14   21.38    7.49
  -7 -11  14   17.55    7.02
  -7  11  15   -0.00    3.06
   7  11 -15    1.13    3.15
  -7 -11  15   -0.00    2.60
  -7  11  16    2.60    2.89
  -7 -11  16    6.51    5.36
  -7  11  17    1.54    2.52
  -7 -11  17   -0.00    3.37
  -7  11  18    5.64    4.43
  -7 -11  18    1.94    3.75
  -7 -11  19   -0.00    2.20
  -7 -11  20   11.23    5.69
  -7 -11  21    0.90    2.68
  -7 -11  22    1.26    2.72
  -7 -11  23   -0.00    2.22
  -7 -11  24   11.72    5.91
  -7 -11  25   -0.00    1.99
  -7 -11  26    4.38    3.59
  -7 -11  27   -0.00    2.07
  -7 -11  28    0.00    2.33
  -7  12   1    9.73    5.64
   7  12  -1    3.31    4.13
  -7 -12   1    0.67    2.59
  -7  12   2    7.11    4.84
   7  12  -2    3.65    4.12
  -7 -12   2    5.95    5.22
  -7  12   3    0.86    2.64
   7  12  -3    1.61    3.28
  -7 -12   3   -0.00    2.91
  -7  12   4   -0.00    3.05
   7  12  -4   -0.00    2.82
  -7 -12   4   -0.00    3.18
  -7  12   5   11.60    5.91
   7  12  -5    5.56    4.87
  -7 -12   5    4.41    3.98
  -7  12   6   24.45    8.38
   7  12  -6   34.40    9.94
  -7 -12   6   15.03    6.75
  -7  12   7    0.00    2.63
   7  12  -7    5.06    4.16
  -7 -12   7    0.00    3.64
  -7  12   8    5.96    4.19
   7  12  -8    9.36    5.42
  -7 -12   8    3.86    3.72
  -7  12   9   -0.00    2.57
   7  12  -9    2.52    3.48
  -7 -12   9   -0.00    2.64
  -7  12  10   -0.00    2.25
   7  12 -10    0.58    2.45
  -7 -12  10    2.09    3.01
  -7  12  11   -0.00    2.96
   7  12 -11   -0.00    3.10
  -7 -12  11   -0.00    2.72
  -7  12  12   13.73    6.54
   7  12 -12   15.93    6.76
  -7 -12  12    3.24    3.94
  -7  12  13    1.02    3.18
   7  12 -13    1.79    2.92
  -7 -12  13   -0.00    3.59
  -7  12  14    1.74    3.32
   7  12 -14    1.62    2.89
  -7 -12  14    3.42    3.45
  -7  12  15    1.59    3.62
   7  12 -15   -0.00    2.43
  -7 -12  15    0.74    3.08
  -7  12  16   17.80    7.24
  -7 -12  16   10.13    6.34
  -7  12  17   -0.00    3.28
  -7 -12  17   -0.00    2.08
  -7  12  18    1.42    4.41
  -7 -12  18    4.65    4.12
  -7 -12  19    3.27    3.23
  -7 -12  20    8.61    4.85
  -7 -12  21    2.64    3.39
  -7 -12  22    1.76    3.30
  -7 -12  23    0.00    2.58
  -7 -12  24    1.77    3.36
  -7 -12  25   -0.00    2.43
  -7  13   1   -0.00    3.21
   7  13  -1   -0.00    4.28
  -7 -13   1   -0.00    2.75
  -7  13   2   10.30    6.55
   7  13  -2    2.97    3.68
  -7 -13   2    6.83    5.15
  -7  13   3    3.56    4.66
   7  13  -3   18.83    7.96
  -7 -13   3    9.68    6.50
  -7  13   4   38.06   10.91
   7  13  -4   33.96   10.62
  -7 -13   4   26.77    9.76
  -7  13   5    0.00    3.49
   7  13  -5    5.30    4.44
  -7 -13   5    2.35    4.08
  -7  13   6   -0.00    3.22
   7  13  -6    0.00    3.88
  -7 -13   6   -0.00    2.88
  -7  13   7    0.30    3.37
   7  13  -7    0.67    2.77
  -7 -13   7   -0.00    2.37
  -7  13   8    1.37    3.67
   7  13  -8    0.99    3.00
  -7 -13   8    2.92    4.15
  -7  13   9    2.22    4.19
   7  13  -9    5.69    5.00
  -7 -13   9    4.16    4.32
  -7  13  10    2.34    3.88
   7  13 -10    3.15    4.06
  -7 -13  10    6.79    5.08
  -7  13  11   -0.00    3.32
   7  13 -11    1.41    3.79
  -7 -13  11    3.45    3.90
  -7  13  12    0.50    2.83
   7  13 -12   -0.00    3.54
  -7 -13  12    1.78    4.16
  -7  13  13    6.12    4.57
   7  13 -13    5.53    4.27
  -7 -13  13    0.00    2.94
  -7  13  14   21.55    7.94
   7  13 -14    7.19    5.05
  -7 -13  14   10.88    5.58
  -7  13  15   -0.00    2.62
  -7 -13  15   -0.00    3.39
  -7  13  16    0.98    3.06
  -7 -13  16   -0.00    3.13
  -7  13  17    1.59    4.03
  -7 -13  17   -0.00    2.57
  -7  13  18    1.99    2.41
  -7 -13  18    3.31    3.06
  -7 -13  19    4.46    3.47
  -7 -13  20    1.46    3.59
  -7 -13  21   -0.00    1.99
  -7 -13  22   -0.00    3.50
  -7  14   1    4.21    4.29
   7  14  -1    5.11    4.54
  -7 -14   1   -0.00    1.65
  -7  14   2   13.76    6.59
   7  14  -2   11.17    6.21
  -7 -14   2    5.92    5.49
  -7  14   3    5.20    4.19
   7  14  -3   -0.00    4.06
  -7 -14   3    3.57    4.72
  -7  14   4    0.37    3.41
   7  14  -4    2.44    3.55
  -7 -14   4    1.04    2.74
  -7  14   5    0.95    4.34
   7  14  -5   -0.00    3.45
  -7 -14   5   -1.41    2.83
  -7  14   6   21.02    8.23
   7  14  -6   10.20    6.82
  -7 -14   6   18.23    7.96
  -7  14   7    7.06    5.52
   7  14  -7   10.39    6.55
  -7 -14   7    9.93    6.00
  -7  14   8    8.94    5.33
   7  14  -8    0.00    4.36
  -7 -14   8    0.93    2.88
  -7  14   9   -0.00    3.16
   7  14  -9   -0.00    3.92
  -7 -14   9    1.68    2.71
  -7  14  10    8.11    5.62
   7  14 -10   -0.00    3.32
  -7 -14  10    4.89    4.90
  -7  14  11   -0.00    3.85
   7  14 -11    4.60    4.66
  -7 -14  11    0.99    3.30
  -7  14  12    2.41    3.28
   7  14 -12    0.61    2.15
  -7 -14  12   -0.00    2.95
  -7  14  13    6.48    4.59
   7  14 -13   -0.00    2.99
  -7 -14  13   -0.00    3.66
  -7  14  14   -0.00    2.40
   7  14 -14   -0.00    3.12
  -7 -14  14   -0.00    2.39
  -7  14  15    2.57    4.36
  -7 -14  15    0.95    3.10
  -7  14  16    1.96    3.97
  -7 -14  16    0.22    3.38
  -7  14  17    5.14    4.98
  -7 -14  17    6.23    5.01
  -7 -14  18    1.12    3.90
  -7 -14  19    1.51    3.43
  -7  15   1   -0.00    3.93
   7  15  -1   -0.00    2.88
  -7 -15   1    1.65    3.75
  -7  15   2   -0.00    3.47
   7  15  -2    2.82    3.82
  -7 -15   2   -0.00    2.71
  -7  15   3    5.46    5.00
   7  15  -3    0.00    4.21
  -7 -15   3    9.78    6.36
  -7  15   4    0.00    5.69
   7  15  -4    2.38    4.89
  -7 -15   4   -0.00    2.84
  -7  15   5    1.19    2.59
   7  15  -5    2.73    4.07
  -7 -15   5   -0.00    2.83
  -7  15   6   -0.00    2.04
   7  15  -6   -0.00    3.86
  -7 -15   6    2.08    3.86
  -7  15   7    2.62    4.45
   7  15  -7    0.25    2.78
  -7 -15   7    1.43    4.32
  -7  15   8    2.74    3.98
   7  15  -8    1.98    4.45
  -7 -15   8    4.27    4.29
  -7  15   9    0.72    2.74
   7  15  -9    0.43    2.72
  -7 -15   9   -0.00    3.62
  -7  15  10   -0.00    2.86
   7  15 -10    3.30    4.38
  -7 -15  10    1.38    3.37
  -7  15  11    5.41    5.57
   7  15 -11   -0.00    2.77
  -7 -15  11   -0.00    2.98
  -7  15  12    1.80    4.44
   7  15 -12   -0.00    2.91
  -7 -15  12   -0.00    2.57
  -7  15  13    5.06    5.23
   7  15 -13   -0.00    2.27
  -7 -15  13    2.50    4.27
  -7  15  14    6.52    4.90
  -7 -15  14    1.31    3.02
  -7  15  15    3.93    4.69
  -7 -15  15    0.00    3.35
  -7  15  16    3.77    4.31
  -7 -15  16    0.72    2.45
  -7  15  17   -0.00    4.14
  -7  16   1    2.34    4.51
   7  16  -1    5.57    6.22
  -7 -16   1    1.01    3.89
  -7  16   2   -0.00    3.89
   7  16  -2   -0.00    4.55
  -7 -16   2   -0.00    3.40
  -7  16   3   -0.00    4.55
   7  16  -3    0.39    2.00
  -7 -16   3   -0.00    1.79
  -7  16   4    0.00    3.62
   7  16  -4    0.00    3.87
  -7 -16   4   -0.00    2.97
  -7  16   5   -0.00    3.11
   7  16  -5    1.63    4.58
  -7 -16   5    0.00    3.52
  -7  16   6    0.56    2.75
   7  16  -6    4.88    4.58
  -7 -16   6   -3.85    4.87
  -7  16   7    6.34    5.49
   7  16  -7    1.60    3.49
  -7 -16   7   -0.00    3.06
  -7  16   8    0.00    3.08
   7  16  -8    3.26    3.86
  -7 -16   8   -0.00    2.08
  -7  16   9    0.39    3.56
   7  16  -9   -0.00    3.35
  -7 -16   9   -0.00    3.73
  -7  16  10    0.90    3.01
   7  16 -10   -0.00    3.76
  -7 -16  10    0.00    4.00
  -7  16  11    6.36    5.63
   7  16 -11    2.48    3.96
  -7 -16  11    3.15    4.89
  -7  16  12   -0.00    3.86
   7  16 -12   -0.00    3.35
  -7 -16  12   -0.00    2.41
  -7  16  13    1.92    4.30
   7  16 -13   -0.00    3.23
  -7  16  14    0.94    3.60
  -7  16  15    0.67    3.59
  -7  16  16   -0.00    3.87
  -7  16  17   10.14    5.90
  -7 -17   2   -0.00    3.09
  -7 -17   3    3.80    4.91
   7  17  -4    6.36    5.84
  -7 -17   4    2.25    3.60
   7  17  -5   -0.00    4.05
  -7 -17   5    3.78    5.15
   7  17  -6    0.53    4.72
  -7 -17   6    2.99    4.07
   7  17  -7    1.57    2.91
  -7 -17   7    0.87    3.89
   7  17  -8   -0.00    3.74
  -7 -17   8    2.56    4.25
   7  17  -9   -0.00    3.76
   7  17 -10    3.62    4.92
   7  17 -11    4.59    4.84
   7  17 -12    2.40    4.60
  -7 -18   4   -0.00    3.39
  -6   0   1    0.57    1.82
  -6   0   1    2.22    2.40
  -6   0   1    0.60    2.26
   6   0  -1    0.53    1.95
   6   0  -1   -0.00    2.31
  -6   0   2  354.26   33.23
  -6   0   2  280.71   33.92
  -6   0   2  247.57   31.85
   6   0  -2  312.58   34.37
   6   0  -2  330.78   32.52
  -6   0   3   -0.00    1.58
  -6   0   3   -0.00    2.64
  -6   0   3   -0.00    1.73
   6   0  -3    0.29    1.94
   6   0  -3    1.57    1.65
  -6   0   4   24.88    5.41
  -6   0   4   32.70    7.23
  -6   0   4   20.33    5.18
   6   0  -4   32.80    5.86
  -6   0   5   -0.00    1.35
  -6   0   5    1.69    2.30
  -6   0   5    0.00    2.01
   6   0  -5   -0.00    1.12
  -6   0   6 1187.97  111.12
  -6   0   6 1016.70  112.01
  -6   0   6 1163.12  111.35
   6   0  -6 1246.61  112.63
   6   0  -6 1248.23  110.68
  -6   0   7    0.64    1.26
  -6   0   7    0.00    1.31
  -6   0   7    0.37    1.34
   6   0  -7    0.00    1.40
   6   0  -7    0.25    1.38
  -6   0   8   17.65    4.45
  -6   0   8   24.66    5.88
  -6   0   8   25.11    5.11
   6   0  -8   23.79    5.27
   6   0  -8   27.75    4.83
  -6   0   9   -0.00    1.41
  -6   0   9    0.38    1.39
  -6   0   9   -0.00    1.22
   6   0  -9    0.90    1.56
   6   0  -9    0.00    1.04
  -6   0  10  182.82   22.02
  -6   0  10  215.13   23.92
  -6   0  10  225.51   22.97
   6   0 -10  206.40   22.12
   6   0 -10  221.46   21.67
  -6   0  11   -0.43    1.07
  -6   0  11    0.00    1.78
  -6   0  11   -0.00    1.25
  -6   0  11   -0.00    0.99
   6   0 -11    0.02    0.98
   6   0 -11   -0.00    0.69
  -6   0  12  287.90   25.60
  -6   0  12  272.35   26.65
  -6   0  12  228.09   26.48
  -6   0  12  222.01   25.06
   6   0 -12  231.16   23.31
   6   0 -12  238.77   23.22
  -6   0  13   -0.00    0.73
  -6   0  13    1.61    1.50
  -6   0  13    1.16    1.56
  -6   0  13    0.17    0.87
  -6   0  14   81.85    9.55
  -6   0  14   71.52    9.96
  -6   0  14   79.91   10.77
  -6   0  14   76.18    9.72
  -6   0  15    0.26    0.92
  -6   0  15   -0.00    1.07
  -6   0  15   -0.00    1.21
  -6   0  15    0.12    0.75
  -6   0  16  214.88   22.38
  -6   0  16  255.79   23.38
  -6   0  16  216.70   24.00
  -6   0  16  220.30   23.07
  -6   0  17    0.04    0.60
  -6   0  17    0.33    0.85
  -6   0  17    0.76    1.37
  -6   0  17   -0.00    0.83
  -6   0  18  146.92   13.59
  -6   0  18  148.05   13.69
  -6   0  18  134.57   15.41
  -6   0  18  107.12   14.14
  -6   0  19    0.00    0.94
  -6   0  19    0.53    1.01
  -6   0  20    1.10    1.25
  -6   0  20    1.16    1.03
  -6   0  21   -0.00    0.93
  -6   0  21    0.09    0.70
  -6   0  22   81.39    9.40
  -6   0  23    0.27    0.85
  -6   0  24    0.25    0.77
  -6   0  25   -0.00    0.60
  -6   0  26   40.24    4.77
  -6   0  27    0.00    0.58
  -6   1   1   14.46    4.08
  -6   1   1    5.87    4.49
  -6   1   1    2.90    1.99
   6  -1  -1    8.20    4.13
   6  -1  -1    2.80    2.19
   6   1  -1    1.90    3.43
   6   1  -1    2.27    2.55
  -6  -1   1    8.76    4.20
  -6  -1   1    2.81    2.67
  -6   1   2  465.03   56.12
  -6   1   2  553.75   59.65
  -6   1   2  563.61   57.88
   6  -1  -2  564.16   59.04
   6  -1  -2  639.96   57.36
   6   1  -2  552.34   60.23
   6   1  -2  630.27   57.34
  -6  -1   2  582.04   58.93
  -6  -1   2  628.58   58.20
  -6   1   3   39.39    6.79
  -6   1   3   28.97    7.26
  -6   1   3   25.27    6.61
  -6   1   3   17.53    5.07
   6  -1  -3   29.75    7.29
   6  -1  -3   29.38    5.77
   6   1  -3   32.10    8.11
   6   1  -3   34.98    7.49
   6   1  -3   22.94    5.40
  -6  -1   3   35.06    7.49
  -6  -1   3   22.90    5.90
  -6   1   4  780.63   73.49
  -6   1   4  773.51   76.31
  -6   1   4  734.86   75.87
  -6   1   4  832.62   75.01
   6  -1  -4  783.65   73.06
   6   1  -4  669.64   75.75
   6   1  -4  780.11   73.09
  -6  -1   4  703.14   74.43
  -6  -1   4  713.29   73.48
  -6   1   5  108.47   12.80
  -6   1   5   70.69   12.89
  -6   1   5   78.41   13.01
  -6   1   5  100.21   12.67
   6  -1  -5   90.06   11.68
   6   1  -5   88.41   14.10
   6   1  -5   79.66   11.45
  -6  -1   5   89.00   13.08
  -6  -1   5   87.13   12.20
  -6   1   6  125.42   13.76
  -6   1   6   96.04   14.62
  -6   1   6  102.90   13.27
   6  -1  -6   99.21   13.79
   6  -1  -6   96.38   12.28
   6   1  -6   65.70   13.25
   6   1  -6   84.39   13.00
   6   1  -6   90.37   12.22
  -6  -1   6  107.72   14.27
  -6  -1   6  115.36   13.69
  -6   1   7  184.54   21.96
  -6   1   7  260.18   25.85
  -6   1   7  176.71   22.01
   6  -1  -7  234.03   23.74
   6  -1  -7  212.44   21.76
   6   1  -7  209.22   24.85
   6   1  -7  209.76   23.14
   6   1  -7  202.59   21.78
  -6  -1   7  209.96   23.55
  -6  -1   7  151.76   21.48
  -6   1   8  778.07   65.92
  -6   1   8  681.59   67.62
  -6   1   8  611.40   66.58
  -6   1   8  561.60   65.06
   6  -1  -8  649.53   65.52
   6  -1  -8  695.47   64.41
   6   1  -8  640.40   67.92
   6   1  -8  642.82   65.40
   6   1  -8  641.20   64.22
  -6  -1   8  766.65   67.07
  -6  -1   8  767.38   66.12
  -6   1   9    5.56    2.43
  -6   1   9    8.45    3.69
  -6   1   9    5.95    3.10
  -6   1   9   13.71    3.66
   6  -1  -9    9.14    3.17
   6  -1  -9    6.87    2.35
   6   1  -9    7.85    3.62
   6   1  -9    9.91    3.05
   6   1  -9   12.33    2.93
  -6  -1   9    4.64    2.20
  -6  -1   9    5.56    2.94
  -6  -1   9   15.00    3.77
  -6   1  10   80.90   10.91
  -6   1  10   82.20   12.40
  -6   1  10  106.84   13.30
  -6   1  10   88.61   11.38
   6  -1 -10   82.41   10.73
   6  -1 -10   85.52   10.17
   6   1 -10   98.05   11.19
   6   1 -10  100.14   10.52
  -6  -1  10   60.37   10.09
  -6  -1  10   91.26   11.99
  -6  -1  10   79.35   11.09
  -6   1  11    6.79    2.73
  -6   1  11   15.87    4.45
  -6   1  11   18.48    4.66
  -6   1  11    8.16    2.83
   6  -1 -11    9.29    2.64
   6  -1 -11   13.95    2.77
   6   1 -11   12.22    2.78
   6   1 -11   14.90    2.85
  -6  -1  11   12.05    3.10
  -6  -1  11   14.25    3.90
  -6  -1  11   14.35    3.52
  -6   1  12  299.59   28.14
  -6   1  12  304.27   30.15
  -6   1  12  302.98   30.05
   6  -1 -12  273.15   26.60
   6  -1 -12  255.70   26.17
   6   1 -12  268.59   25.99
   6   1 -12  272.85   25.93
  -6  -1  12  270.20   27.61
  -6  -1  12  279.30   28.57
  -6  -1  12  225.65   27.50
  -6   1  13   55.04    7.32
  -6   1  13   55.79    8.60
  -6   1  13   56.79    8.73
   6  -1 -13   47.22    5.19
   6  -1 -13   44.80    5.08
  -6  -1  13   62.44    7.39
  -6  -1  13   53.35    7.59
  -6  -1  13   50.41    7.39
  -6   1  14  118.54   14.76
  -6   1  14  160.77   17.04
  -6   1  14  147.99   16.91
  -6  -1  14  127.23   14.66
  -6  -1  14  144.72   15.45
  -6  -1  14  136.52   15.34
  -6   1  15    9.09    2.51
  -6   1  15    8.55    2.96
  -6   1  15    4.67    2.44
  -6  -1  15    7.28    2.07
  -6  -1  15    8.57    2.35
  -6  -1  15    9.10    2.49
  -6   1  16    0.00    0.95
  -6   1  16    3.87    1.84
  -6   1  16    2.03    1.74
  -6  -1  16    0.71    0.80
  -6  -1  16    1.82    1.15
  -6  -1  16    3.71    1.71
  -6   1  17    5.64    1.77
  -6   1  17    4.30    1.97
  -6   1  17   10.14    3.20
  -6  -1  17    5.64    1.57
  -6  -1  17    8.06    1.88
  -6  -1  17   14.78    2.91
  -6   1  18  178.95   19.95
  -6   1  18  215.69   20.86
  -6   1  18  213.42   22.09
  -6  -1  18  212.42   19.41
  -6  -1  18  204.29   19.45
  -6  -1  18  189.24   20.51
  -6   1  19   25.51    3.62
  -6   1  19   31.87    5.38
  -6  -1  19   27.63    4.29
  -6   1  20    0.64    1.19
  -6  -1  20    0.57    0.88
  -6   1  21    0.72    1.04
  -6  -1  21    2.76    1.16
  -6   1  22   11.47    2.84
  -6  -1  22    7.24    1.78
  -6   1  23    3.01    1.55
  -6   1  24   18.37    3.53
  -6   1  25    0.33    1.07
  -6   1  26    3.36    1.55
  -6   2   1    4.57    3.11
  -6   2   1    3.88    3.11
   6  -2  -1    2.01    2.16
   6  -2  -1    1.96    3.03
   6  -2  -1    2.85    1.98
   6   2  -1    0.00    2.45
   6   2  -1    0.87    1.52
  -6  -2   1    1.61    2.37
  -6  -2   1    2.53    2.00
  -6   2   2    5.63    3.11
  -6   2   2    7.19    3.99
   6  -2  -2    5.86    2.55
   6  -2  -2    6.25    3.90
   6  -2  -2    7.29    2.87
   6   2  -2    9.46    4.66
   6   2  -2    5.34    2.77
  -6  -2   2   13.98    4.64
  -6  -2   2    3.04    2.65
  -6   2   3    3.86    2.15
  -6   2   3    5.75    3.30
   6  -2  -3    5.84    2.78
   6  -2  -3    3.13    2.51
   6  -2  -3    2.98    2.25
   6   2  -3    4.34    3.24
   6   2  -3    2.62    2.08
  -6  -2   3    5.27    3.44
  -6  -2   3    4.01    2.59
  -6   2   4   72.05   10.23
  -6   2   4   59.89   10.75
   6  -2  -4   61.41    9.25
   6  -2  -4   52.50   10.16
   6  -2  -4   53.95    8.83
   6   2  -4   54.44   10.91
   6   2  -4   63.29    9.54
  -6  -2   4   57.88   10.14
  -6  -2   4   70.55   10.39
  -6   2   5   11.23    3.79
  -6   2   5   13.07    4.69
   6  -2  -5   16.54    4.20
   6  -2  -5   15.93    3.91
   6   2  -5   11.79    4.89
   6   2  -5   15.84    4.00
  -6  -2   5    9.13    3.95
  -6  -2   5   12.12    4.06
  -6   2   6  268.72   30.25
  -6   2   6  375.33   34.29
   6  -2  -6  290.47   30.14
   6  -2  -6  336.54   32.45
   6  -2  -6  309.69   30.13
   6   2  -6  298.69   33.04
   6   2  -6  283.53   29.95
  -6  -2   6  264.49   30.98
  -6  -2   6  212.37   29.51
  -6   2   7   45.29    7.88
   6  -2  -7   44.59    7.58
   6  -2  -7   54.93    8.99
   6  -2  -7   56.82    7.95
   6   2  -7   40.15    8.78
   6   2  -7   60.12    9.15
   6   2  -7   49.31    7.73
  -6  -2   7   42.37    8.27
  -6  -2   7   63.47    9.15
  -6   2   8    7.82    2.87
   6  -2  -8   16.85    3.86
   6  -2  -8    3.62    2.14
   6  -2  -8    5.24    2.24
   6   2  -8    4.83    3.10
   6   2  -8    3.08    2.19
   6   2  -8    1.92    1.40
  -6  -2   8    3.08    2.42
  -6  -2   8    5.18    2.27
  -6   2   9   -0.00    1.16
  -6   2   9    0.26    2.03
   6  -2  -9   -0.00    1.25
   6  -2  -9    0.51    1.32
   6  -2  -9    0.00    1.09
   6   2  -9    0.23    2.08
   6   2  -9   -0.00    1.58
   6   2  -9    0.40    0.59
  -6  -2   9   -0.00    0.97
  -6  -2   9    0.97    1.16
  -6   2  10  235.78   27.14
  -6   2  10  251.84   29.20
   6  -2 -10  278.81   27.47
   6  -2 -10  225.98   26.97
   6  -2 -10  275.97   26.67
   6   2 -10  282.03   29.85
   6   2 -10  225.23   26.78
   6   2 -10  274.01   26.72
  -6  -2  10  275.29   28.08
  -6  -2  10  281.65   28.02
  -6   2  11  233.60   23.99
  -6   2  11  253.58   26.34
   6  -2 -11  222.58   23.50
   6  -2 -11  226.91   23.53
   6  -2 -11  198.52   22.29
   6   2 -11  238.10   25.93
   6   2 -11  213.93   22.95
   6   2 -11  232.39   22.62
  -6  -2  11  213.67   23.77
  -6  -2  11  194.83   23.51
  -6   2  12  107.96   11.86
  -6   2  12   87.25   12.58
   6  -2 -12   89.72   11.04
   6  -2 -12   84.57   10.52
   6  -2 -12   82.15    9.86
   6   2 -12   85.25   12.50
   6   2 -12   84.88    9.91
   6   2 -12   83.39    9.60
  -6  -2  12  105.72   11.82
  -6  -2  12   68.55   10.68
  -6   2  13    6.05    2.62
  -6   2  13    7.16    3.28
   6  -2 -13   14.41    3.30
   6  -2 -13    6.28    2.00
   6  -2 -13    9.89    2.07
   6   2 -13    7.93    3.45
   6   2 -13   10.53    1.49
   6   2 -13    7.27    1.31
  -6  -2  13    9.85    2.93
  -6  -2  13    5.82    2.44
  -6   2  14   82.35   10.98
  -6   2  14   59.17   11.22
   6  -2 -14  114.63   11.60
   6  -2 -14   85.39    9.00
   6  -2 -14   89.29    8.92
   6   2 -14  101.58   12.80
  -6  -2  14   91.83   10.99
  -6  -2  14   91.09   11.35
  -6   2  15   29.37    5.34
  -6   2  15   30.39    6.32
   6  -2 -15   32.59    5.25
   6   2 -15   31.93    6.07
  -6  -2  15   30.25    5.07
  -6  -2  15   36.56    5.81
  -6   2  16   49.92    7.61
  -6   2  16   54.11    8.94
   6  -2 -16   60.09    7.69
  -6  -2  16   71.29    7.79
  -6  -2  16   49.34    7.11
  -6  -2  16   56.17    7.93
  -6   2  17   18.54    3.70
  -6   2  17   17.83    4.46
   6  -2 -17   20.37    3.64
  -6  -2  17   15.44    2.96
  -6  -2  17   17.10    3.19
  -6  -2  17   13.21    3.35
  -6   2  18   13.23    3.02
  -6   2  18   11.75    3.49
  -6   2  18   27.34    5.17
  -6  -2  18   14.91    2.51
  -6  -2  18   11.95    2.44
  -6  -2  18    7.79    2.58
  -6   2  19    8.60    2.41
  -6   2  19    9.92    3.19
  -6  -2  19   12.72    2.91
  -6   2  20  117.66   14.89
  -6  -2  20  129.60   13.90
  -6   2  21    4.08    2.06
  -6   2  22   20.07    4.47
  -6   2  23    1.90    1.67
  -6  -2  26   29.34    4.05
  -6  -2  27    0.73    0.73
  -6  -2  28    9.56    1.90
  -6  -2  29    2.41    1.04
  -6  -2  30    8.30    1.69
  -6  -2  31    0.31    0.60
  -6  -2  32   15.74    2.40
  -6   3   1    2.78    2.41
  -6   3   1    6.93    4.12
   6  -3  -1    0.00    1.43
   6  -3  -1    0.98    2.01
   6  -3  -1    2.82    1.81
   6   3  -1    0.00    2.20
   6   3  -1    4.34    2.43
  -6  -3   1    0.00    1.83
  -6  -3   1    2.89    2.36
  -6   3   2  104.40   15.78
  -6   3   2  132.44   18.48
   6  -3  -2  125.79   15.86
   6  -3  -2  115.39   17.64
   6  -3  -2  131.71   16.13
   6   3  -2  144.16   19.14
   6   3  -2  127.03   16.38
  -6  -3   2  124.31   17.01
  -6  -3   2  122.68   16.67
  -6   3   3  129.94   17.05
  -6   3   3  140.19   19.22
   6  -3  -3  135.76   16.71
   6  -3  -3  145.72   19.15
   6  -3  -3  150.47   17.09
   6   3  -3  143.28   19.48
   6   3  -3  125.54   16.72
  -6  -3   3  108.59   16.83
  -6  -3   3  134.84   17.54
  -6   3   4   36.67    7.07
  -6   3   4   35.00    8.30
   6  -3  -4   37.39    6.77
   6  -3  -4   31.01    7.58
   6  -3  -4   34.14    6.45
   6   3  -4   32.11    7.91
   6   3  -4   39.14    6.96
  -6  -3   4   31.72    7.09
  -6  -3   4   25.70    6.52
  -6   3   5    8.62    3.34
  -6   3   5   13.99    4.95
   6  -3  -5    9.66    3.35
   6  -3  -5    9.30    3.20
   6   3  -5   13.50    4.78
   6   3  -5    9.67    3.35
  -6  -3   5    5.96    3.21
  -6  -3   5    6.56    3.19
  -6   3   6   14.43    4.41
  -6   3   6   11.17    4.52
   6  -3  -6   11.71    3.74
   6  -3  -6   18.34    4.24
   6   3  -6   12.90    4.94
   6   3  -6   15.18    4.14
  -6  -3   6   16.50    4.59
  -6  -3   6   16.88    4.71
  -6   3   7   14.86    4.47
  -6   3   7   26.45    6.40
   6  -3  -7   13.74    3.96
   6  -3  -7   13.85    4.49
   6  -3  -7   22.56    4.64
   6   3  -7   10.99    4.86
   6   3  -7   15.72    4.10
  -6  -3   7   30.05    6.03
  -6  -3   7   22.45    5.27
  -6   3   8  331.65   36.16
   6  -3  -8  433.47   36.95
   6  -3  -8  320.06   36.65
   6  -3  -8  333.62   35.26
   6   3  -8  336.14   37.90
   6   3  -8  347.50   35.74
  -6  -3   8  345.88   36.47
  -6  -3   8  340.87   36.64
  -6   3   9   66.43    9.80
   6  -3  -9   70.47    9.68
   6  -3  -9   79.42   10.85
   6   3  -9   56.09   10.36
   6   3  -9   68.24    9.33
  -6  -3   9   51.92    9.10
  -6  -3   9   53.79    9.36
  -6   3  10   11.03    3.99
  -6   3  10   28.74    6.74
   6  -3 -10   16.21    4.26
   6  -3 -10   21.42    5.19
   6   3 -10   22.91    5.86
   6   3 -10   25.46    4.71
  -6  -3  10   24.73    5.12
  -6  -3  10   25.63    5.43
  -6   3  11    8.99    3.19
  -6   3  11    5.49    3.70
   6  -3 -11    9.97    3.12
   6  -3 -11    7.86    3.12
   6   3 -11   10.90    3.89
   6   3 -11    6.30    2.57
   6   3 -11    8.15    2.54
  -6  -3  11   10.19    3.32
  -6  -3  11   11.66    3.64
  -6   3  12   60.98    9.34
  -6   3  12   57.04   10.30
   6  -3 -12   69.09    9.25
   6  -3 -12   64.86    9.12
   6   3 -12   61.77   10.18
   6   3 -12   70.91    8.75
   6   3 -12   65.80    8.18
  -6  -3  12   45.35    8.24
  -6  -3  12   67.89    9.81
  -6   3  13  109.65   13.92
  -6   3  13  117.33   15.59
   6  -3 -13  122.66   13.89
   6  -3 -13  118.94   13.44
   6   3 -13  127.48   15.40
   6   3 -13  118.74   12.45
   6   3 -13   97.13   11.76
  -6  -3  13  114.12   13.61
  -6  -3  13   91.17   13.43
  -6   3  14  168.00   18.63
  -6   3  14  161.27   20.05
   6  -3 -14  159.30   17.99
   6  -3 -14  157.64   17.10
   6   3 -14  168.59   19.53
   6   3 -14  156.15   15.29
   6   3 -14  160.81   15.25
  -6  -3  14  186.71   18.39
  -6  -3  14  130.58   17.85
  -6   3  15    9.22    3.24
  -6   3  15   10.95    4.10
   6  -3 -15   22.83    4.28
   6  -3 -15   14.19    2.67
   6   3 -15   11.03    3.76
  -6  -3  15   15.28    3.53
  -6  -3  15   14.38    3.82
  -6   3  16   15.36    4.07
  -6   3  16   16.10    4.77
   6  -3 -16   23.16    4.33
   6   3 -16   16.50    4.51
  -6  -3  16   28.02    4.53
  -6  -3  16   10.40    3.44
  -6   3  17   54.17    8.75
  -6   3  17   59.83   10.10
   6  -3 -17   91.17    9.72
   6   3 -17   69.18    9.71
  -6  -3  17   75.89    8.83
  -6  -3  17   48.97    8.48
  -6   3  18   85.14   11.36
  -6   3  18   84.32   12.48
   6   3 -18  100.48   12.06
  -6   3  19   27.57    5.07
  -6   3  19   22.70    5.58
  -6   3  20    0.06    1.20
  -6   3  21    0.00    1.94
  -6  -3  23   13.53    3.21
  -6  -3  24   35.66    5.62
  -6  -3  25    1.27    1.20
  -6  -3  26    0.83    0.93
  -6  -3  27    0.63    1.09
  -6  -3  29    2.48    1.28
  -6  -3  30   16.21    3.24
  -6  -3  31   -0.00    0.81
  -6  -3  32    2.89    1.43
  -6  -3  33    3.70    1.57
  -6  -3  34    3.59    1.46
  -6   4   1  155.53   19.69
  -6   4   1  188.39   22.85
   6  -4  -1  139.90   18.65
   6  -4  -1  175.12   22.17
   6   4  -1  172.05   22.14
   6   4  -1  144.61   19.21
  -6  -4   1  125.30   18.86
  -6  -4   1  158.76   20.34
  -6   4   2    6.50    3.47
  -6   4   2    4.72    3.23
   6  -4  -2   13.44    4.07
   6  -4  -2    9.35    4.40
   6   4  -2   10.72    4.82
   6   4  -2   15.15    4.41
  -6  -4   2    1.97    2.77
  -6  -4   2   10.71    4.14
  -6   4   3    3.39    2.77
  -6   4   3    2.86    2.95
   6  -4  -3    5.24    2.76
   6  -4  -3    1.29    2.29
   6   4  -3    3.28    3.02
   6   4  -3    8.35    3.35
  -6  -4   3    5.63    3.11
  -6  -4   3    2.60    2.37
  -6   4   4   16.06    4.84
  -6   4   4   23.82    6.95
   6  -4  -4   13.49    4.23
   6  -4  -4   14.86    5.49
   6   4  -4   18.37    5.78
  -6  -4   4   13.48    4.62
  -6  -4   4   16.71    5.25
  -6   4   5  221.22   24.19
  -6   4   5  186.63   25.34
   6  -4  -5  178.02   22.68
   6  -4  -5  175.91   24.21
   6   4  -5  217.42   25.79
  -6  -4   5  214.28   24.04
  -6  -4   5  220.07   24.74
  -6   4   6  199.45   25.43
  -6   4   6  225.44   28.08
   6  -4  -6  234.05   25.66
   6   4  -6  254.36   28.37
  -6  -4   6  256.00   26.64
  -6  -4   6  203.89   26.01
  -6   4   7   66.73   10.50
  -6   4   7   63.35   11.78
   6  -4  -7   68.73   10.12
   6   4  -7   73.65   11.98
  -6  -4   7   54.01    9.74
  -6  -4   7   61.39   10.47
  -6   4   8    5.48    2.87
  -6   4   8    1.93    2.23
   6  -4  -8    2.29    2.05
   6  -4  -8    5.45    3.12
   6   4  -8    7.36    4.23
  -6  -4   8    8.11    3.22
  -6  -4   8    4.31    2.92
  -6   4   9   55.82    9.47
   6  -4  -9   61.72    9.34
   6  -4  -9   59.89   10.02
   6   4  -9   48.69    9.92
  -6  -4   9   69.41    9.78
  -6  -4   9   50.22    9.31
  -6   4  10   19.93    5.27
   6  -4 -10   21.84    5.65
   6   4 -10   40.69    7.86
  -6  -4  10   36.74    6.40
  -6  -4  10   18.80    5.24
  -6   4  11   91.77   13.97
   6  -4 -11  106.43   14.00
   6  -4 -11  145.43   15.95
   6   4 -11  125.13   16.15
  -6  -4  11  100.97   13.79
  -6  -4  11  104.31   14.60
  -6   4  12  109.78   13.47
  -6   4  12   73.98   13.23
   6  -4 -12  106.64   12.80
   6  -4 -12   79.56   12.12
   6   4 -12   99.00   13.82
  -6  -4  12   93.89   12.32
  -6  -4  12   77.46   12.18
  -6   4  13   39.61    7.10
  -6   4  13   25.72    6.93
   6  -4 -13   34.13    6.35
   6  -4 -13   32.78    6.35
   6   4 -13   33.04    7.20
  -6  -4  13   38.62    6.57
  -6  -4  13   29.59    6.45
  -6   4  14    1.76    1.80
  -6   4  14    0.73    1.82
   6  -4 -14   -0.00    1.32
   6  -4 -14    1.21    1.60
   6   4 -14   -0.00    1.55
   6   4 -14    1.09    1.31
  -6  -4  14   -0.00    1.41
  -6  -4  14    3.25    2.36
  -6   4  15  110.40   14.20
  -6   4  15  127.88   16.39
   6  -4 -15  103.03   13.48
   6  -4 -15   96.91   12.71
   6   4 -15   94.72   14.12
   6   4 -15  110.41   11.44
  -6  -4  15  112.22   13.53
  -6   4  16  112.53   15.67
  -6   4  16   98.78   16.32
   6  -4 -16  146.59   16.05
   6  -4 -16  129.79   14.36
   6   4 -16  154.00   17.23
  -6  -4  16  133.77   15.42
  -6   4  17    9.56    3.66
  -6   4  17   13.77    4.66
   6  -4 -17   16.29    3.93
   6  -4 -17   10.92    2.40
   6   4 -17   12.58    4.07
  -6  -4  17   11.66    3.41
  -6   4  18   38.68    7.40
  -6   4  18   55.44    9.45
   6   4 -18   46.90    7.93
  -6   4  19   69.27   10.14
  -6  -4  20   98.37   12.77
  -6  -4  21    5.07    2.45
  -6  -4  22    0.00    1.26
  -6  -4  23    0.35    1.18
  -6  -4  24    0.66    1.30
  -6  -4  25    0.50    1.37
  -6  -4  26    8.26    2.92
  -6  -4  27    3.99    2.05
  -6  -4  28    7.96    2.68
  -6  -4  29   -0.00    1.32
  -6  -4  30    9.55    2.85
  -6  -4  31   -0.00    1.04
  -6  -4  32    8.16    2.67
  -6  -4  33    4.27    2.10
  -6  -4  34    0.00    0.93
  -6  -4  35    5.52    2.24
  -6  -4  36    5.71    2.27
  -6   5   1   13.30    4.81
  -6   5   1   18.81    6.47
   6  -5  -1   12.32    4.34
   6  -5  -1    7.65    4.62
   6   5  -1   14.59    6.30
  -6  -5   1    8.89    3.78
  -6  -5   1   25.43    6.41
  -6   5   2   79.51   12.93
  -6   5   2  106.37   16.21
   6  -5  -2   94.72   13.22
   6  -5  -2   78.92   14.29
   6   5  -2   63.68   13.26
  -6  -5   2   92.36   13.58
  -6  -5   2   88.58   14.24
  -6   5   3  104.21   15.66
  -6   5   3   99.71   17.16
   6  -5  -3  124.15   15.79
   6  -5  -3  111.01   17.18
   6   5  -3  107.78   17.19
  -6  -5   3  101.89   15.33
  -6  -5   3  145.07   18.00
  -6   5   4  124.24   15.28
  -6   5   4   90.86   15.53
   6  -5  -4   91.21   13.32
   6  -5  -4  103.12   15.69
   6   5  -4   95.50   15.40
  -6  -5   4  101.06   14.11
  -6  -5   4   66.04   13.05
  -6   5   5    4.95    2.85
  -6   5   5    1.36    2.34
   6  -5  -5    1.81    2.18
   6  -5  -5    0.00    2.66
   6   5  -5    1.27    2.53
  -6  -5   5    0.44    1.53
  -6  -5   5    4.96    3.50
  -6   5   6    0.89    1.90
  -6   5   6   -0.00    2.76
   6  -5  -6    7.67    3.12
   6  -5  -6    4.19    2.70
   6   5  -6    8.97    4.16
  -6  -5   6    4.21    2.64
  -6  -5   6   -0.00    1.39
  -6   5   7   57.01   10.10
  -6   5   7   51.99   11.23
   6  -5  -7   67.82   10.06
   6   5  -7   49.34   10.19
  -6  -5   7   57.75    9.70
  -6  -5   7   52.98   10.00
  -6   5   8   54.08    9.36
  -6   5   8   44.52   10.10
   6  -5  -8   51.37    8.79
   6   5  -8   53.69   10.27
  -6  -5   8   46.87    8.59
  -6  -5   8   50.55    9.41
  -6   5   9   80.37   12.61
  -6   5   9  103.29   15.32
   6  -5  -9   98.17   12.81
   6  -5  -9   91.59   13.75
   6   5  -9   72.41   13.09
  -6  -5   9   82.20   12.25
  -6  -5   9   76.93   12.65
  -6   5  10   30.02    7.15
  -6   5  10   41.95    9.30
   6  -5 -10   43.41    7.69
   6  -5 -10   32.27    7.48
   6   5 -10   54.05    9.78
  -6  -5  10   40.93    7.59
  -6  -5  10   37.61    7.95
  -6   5  11    0.54    1.44
   6  -5 -11    3.59    2.44
   6  -5 -11    5.12    3.20
   6   5 -11    3.75    3.12
  -6  -5  11   -0.00    1.44
  -6  -5  11   -0.00    1.70
  -6   5  12    6.74    3.10
   6  -5 -12    9.35    3.41
   6  -5 -12    4.53    2.57
   6   5 -12    3.36    2.76
  -6  -5  12    6.57    3.08
  -6   5  13  192.23   23.54
  -6   5  13  226.45   26.25
   6  -5 -13  239.23   23.82
   6  -5 -13  190.57   23.41
   6   5 -13  193.92   24.19
  -6  -5  13  177.67   22.41
  -6   5  14  218.03   25.95
  -6   5  14  211.34   27.51
   6  -5 -14  230.80   25.43
   6  -5 -14  235.29   25.93
   6   5 -14  237.74   26.91
  -6  -5  14  223.61   25.20
  -6   5  15    0.58    1.85
  -6   5  15    1.44    2.04
   6  -5 -15   -0.00    1.31
   6  -5 -15    0.24    1.27
   6   5 -15   -0.00    1.71
  -6  -5  15    2.30    1.93
  -6   5  16   12.67    4.42
   6  -5 -16   10.50    3.66
   6   5 -16    7.48    3.68
  -6  -5  16   18.74    4.47
  -6   5  17   -0.00    1.39
   6  -5 -17    0.88    1.24
   6   5 -17   -0.00    2.12
   6   5 -17    0.44    0.73
  -6  -5  17    1.00    1.52
  -6   5  18  119.61   14.94
   6   5 -18   95.74   14.04
  -6  -5  18   97.70   13.92
  -6   5  19   18.79    4.90
  -6  -5  19   10.27    3.70
  -6  -5  20   16.70    4.62
  -6  -5  21    0.66    1.37
  -6  -5  22    0.89    1.46
  -6  -5  23   33.33    6.58
  -6  -5  24    7.50    3.02
  -6  -5  25    7.36    2.89
  -6  -5  26   -0.00    1.01
  -6  -5  27    0.79    1.49
  -6  -5  28    7.69    2.96
  -6  -5  29   11.80    3.82
  -6  -5  30    2.80    2.29
  -6  -5  31    0.00    1.29
  -6  -5  32    2.04    1.87
  -6  -5  33    4.57    2.49
  -6  -5  34    2.02    1.64
  -6  -5  35    6.69    2.66
  -6  -5  36    0.56    1.20
  -6  -5  37    1.25    1.43
  -6   6   1  121.78   17.89
  -6   6   1  112.33   19.23
   6  -6  -1  125.23   19.70
   6   6  -1  127.37   19.52
  -6  -6   1  164.32   20.44
  -6   6   2   19.46    6.13
  -6   6   2   43.40    9.76
   6  -6  -2   41.24    9.49
   6   6  -2   24.46    7.40
  -6  -6   2   25.51    6.97
  -6   6   3    2.49    2.18
  -6   6   3   10.54    5.33
   6  -6  -3    2.30    3.38
   6   6  -3    2.85    3.61
  -6  -6   3    7.10    3.78
  -6   6   4   25.46    6.83
  -6   6   4   13.62    6.13
   6  -6  -4   29.26    8.09
   6   6  -4   21.03    6.96
  -6  -6   4   33.48    7.19
  -6   6   5   95.80   15.94
  -6   6   5  100.67   17.69
   6  -6  -5  115.79   17.96
   6   6  -5  127.27   18.29
  -6  -6   5  131.18   16.88
  -6  -6   5  141.48   18.29
  -6   6   6   84.63   13.11
  -6   6   6   82.97   14.67
   6  -6  -6   93.14   12.79
   6  -6  -6   57.62   12.47
   6   6  -6   66.89   12.81
  -6  -6   6   80.94   12.34
  -6  -6   6   79.01   13.26
  -6   6   7   46.43    9.44
  -6   6   7   65.39   12.38
   6  -6  -7   53.72    9.42
   6  -6  -7   49.99   10.55
   6   6  -7   87.66   13.06
  -6  -6   7   42.62    8.87
  -6  -6   7   46.36    9.81
  -6   6   8   11.29    4.21
  -6   6   8   21.86    6.71
   6  -6  -8    5.67    3.21
   6  -6  -8   14.50    5.35
   6   6  -8   15.30    5.19
  -6  -6   8   11.01    4.01
  -6   6   9   86.52   14.57
  -6   6   9  112.17   17.38
   6  -6  -9  106.15   14.62
   6   6  -9  109.14   16.24
  -6  -6   9  114.93   15.10
  -6   6  10   69.95   11.68
  -6   6  10   79.07   13.60
   6  -6 -10   55.72   10.22
   6   6 -10   59.49   11.51
  -6  -6  10   84.53   11.81
  -6   6  11   62.17   10.82
  -6   6  11   73.18   12.87
   6  -6 -11   79.85   11.04
   6  -6 -11   52.16   10.66
   6   6 -11   52.66   10.57
  -6  -6  11   50.98    9.45
  -6   6  12   52.20   10.50
  -6   6  12   53.59   11.67
   6  -6 -12   66.56   10.63
   6   6 -12   92.19   13.07
  -6  -6  12   74.36   11.09
  -6   6  13   -0.00    2.26
   6  -6 -13    1.64    2.13
   6   6 -13    4.55    3.50
  -6  -6  13    7.97    3.55
  -6  -6  13    1.30    2.51
  -6   6  14   -0.00    1.88
   6  -6 -14    0.86    1.81
   6   6 -14    2.42    2.49
  -6  -6  14    3.51    2.65
  -6  -6  14   -0.00    1.60
  -6   6  15   45.26    9.23
   6  -6 -15   55.99    9.04
   6   6 -15   48.94    9.48
  -6  -6  15   54.77    9.07
  -6  -6  15   44.64    8.98
  -6   6  16    4.30    3.03
   6  -6 -16    3.63    2.59
   6   6 -16    9.33    3.93
  -6  -6  16   14.04    4.22
  -6  -6  16    5.14    3.09
  -6   6  17   13.66    4.68
   6   6 -17   10.67    4.17
  -6  -6  17    9.44    4.02
  -6   6  18   28.73    6.85
   6   6 -18   32.54    7.16
  -6  -6  18   30.55    7.11
  -6   6  19    6.69    3.60
  -6  -6  19   18.73    5.20
  -6   6  20    3.84    3.01
  -6  -6  20    1.94    2.19
  -6  -6  21   13.87    4.43
  -6  -6  22    6.87    3.23
  -6  -6  23    8.89    3.49
  -6  -6  24   -0.00    1.45
  -6  -6  25   14.19    4.48
  -6  -6  26   13.35    4.37
  -6  -6  27    7.59    3.30
  -6  -6  28    0.73    1.94
  -6  -6  29    0.80    1.63
  -6  -6  30    0.17    1.34
  -6  -6  31    6.16    2.89
  -6  -6  32    1.12    1.62
  -6  -6  33    4.05    2.35
  -6  -6  34   -0.00    1.30
  -6  -6  35    2.74    2.05
  -6  -6  36    1.29    1.90
  -6  -6  37    0.27    1.44
  -6  -6  38    2.22    2.20
  -6  -6  39   -0.00    1.04
  -6   7   1   21.28    6.21
  -6   7   1   10.67    5.48
   6  -7  -1   14.15    6.26
   6   7  -1   14.34    5.91
  -6  -7   1    6.69    4.57
  -6   7   2    7.01    4.01
  -6   7   2   24.29    7.73
   6  -7  -2    7.46    4.84
   6   7  -2   15.04    5.85
  -6  -7   2   13.91    5.88
  -6   7   3  184.17   25.70
  -6   7   3  214.19   28.58
   6  -7  -3  197.35   27.76
   6   7  -3  218.33   27.76
  -6  -7   3  240.51   28.16
  -6   7   4   66.43   11.93
  -6   7   4   70.79   13.71
   6  -7  -4   51.96   12.02
   6   7  -4   65.15   12.60
  -6  -7   4   63.95   12.21
  -6   7   5    9.07    4.42
  -6   7   5    7.06    4.88
   6  -7  -5   22.22    7.15
   6   7  -5   33.32    8.20
  -6   7   6   11.21    4.96
  -6   7   6   11.72    5.65
   6  -7  -6   16.99    6.45
   6   7  -6   19.47    6.33
  -6   7   7   14.18    5.26
  -6   7   7   15.24    6.23
   6  -7  -7   18.98    6.97
   6   7  -7   18.40    6.21
  -6   7   8   29.72    7.77
  -6   7   8   51.37   10.81
   6  -7  -8   38.44    9.31
   6   7  -8   32.54    8.32
  -6   7   9  134.15   18.55
  -6   7   9  137.54   20.55
   6  -7  -9  140.24   19.84
   6   7  -9  129.49   18.80
  -6  -7   9  113.73   17.00
  -6   7  10    0.00    2.16
   6   7 -10    0.00    2.53
  -6  -7  10   -0.00    2.10
  -6  -7  10    0.80    1.65
  -6   7  11   -2.09    2.67
   6   7 -11    0.70    1.54
  -6  -7  11   -0.00    1.57
  -6  -7  11   -0.00    2.03
  -6   7  12   17.28    5.63
   6   7 -12   11.97    5.00
  -6  -7  12   16.55    5.01
  -6  -7  12    4.29    4.15
  -6   7  13  134.68   18.97
   6   7 -13  113.70   18.25
  -6  -7  13  157.18   18.81
  -6  -7  13  143.30   19.27
  -6   7  14   10.27    4.74
   6   7 -14    0.00    1.98
  -6  -7  14    1.56    2.03
  -6  -7  14    2.05    2.61
  -6   7  15    2.89    3.11
   6   7 -15    0.13    1.41
  -6  -7  15   -0.00    1.83
  -6  -7  15    5.34    3.11
  -6   7  16    1.76    2.50
   6  -7 -16    0.00    1.35
   6   7 -16    1.05    2.19
  -6  -7  16    0.13    1.56
  -6   7  17    2.45    2.51
   6   7 -17    0.67    1.91
  -6  -7  17    0.50    1.96
  -6   7  18    4.14    3.15
  -6  -7  18    5.58    3.27
  -6   7  19   57.91   10.55
  -6  -7  19   47.24    9.66
  -6   7  20    6.10    3.89
  -6  -7  20    4.16    3.10
  -6  -7  21    0.30    1.09
  -6  -7  22   -0.00    2.34
  -6  -7  23   13.49    4.68
  -6  -7  24    6.59    3.25
  -6  -7  25   21.38    5.84
  -6  -7  26   -0.00    1.64
  -6  -7  27    1.54    2.16
  -6  -7  28    9.72    3.87
  -6  -7  29   11.21    4.29
  -6  -7  30    0.91    1.96
  -6  -7  31    0.93    1.84
  -6  -7  32   -0.00    1.31
  -6  -7  33    2.98    2.76
  -6  -7  34    0.68    2.01
  -6  -7  35    4.22    2.66
  -6  -7  36    0.74    2.07
  -6  -7  37    0.67    1.39
  -6  -7  38    0.70    1.76
  -6   8   1  108.28   18.64
   6  -8  -1  102.77   18.56
  -6   8   2    8.98    5.62
   6  -8  -2    4.05    3.78
  -6   8   3   -0.00    2.10
   6  -8  -3    2.48    2.82
   6   8  -3   -0.00    2.52
  -6   8   4    5.08    4.39
   6  -8  -4   -0.00    2.44
   6   8  -4    0.00    3.53
  -6   8   5  165.33   25.58
   6  -8  -5  172.63   25.69
   6   8  -5  212.21   26.20
  -6   8   6   13.80    5.66
   6  -8  -6    3.32    3.75
   6   8  -6    2.68    3.11
  -6  -8   6    0.83    2.70
  -6   8   7   74.97   13.34
   6   8  -7   78.82   13.98
  -6  -8   7   72.05   13.45
  -6   8   8    2.02    2.63
   6   8  -8    1.23    2.95
  -6  -8   8    0.49    2.64
  -6   8   9  157.68   20.37
   6   8  -9  140.81   20.05
  -6  -8   9  108.09   18.49
  -6   8  10   42.58    8.97
   6   8 -10   26.35    7.50
  -6  -8  10   17.62    6.55
  -6   8  11   75.22   12.96
   6   8 -11   74.33   13.02
  -6  -8  11   55.40   11.89
  -6   8  12   13.50    5.44
   6   8 -12   13.89    5.39
  -6  -8  12    6.27    4.35
  -6   8  13   -0.00    2.16
   6   8 -13    0.67    3.21
  -6  -8  13    3.97    2.96
  -6   8  14    0.39    2.31
   6   8 -14   -0.00    2.03
  -6  -8  14    0.98    1.98
  -6   8  15   94.23   14.86
   6   8 -15   77.84   13.70
  -6  -8  15   77.32   13.84
  -6   8  16    1.47    2.67
   6   8 -16    4.51    3.18
  -6  -8  16    1.22    2.23
  -6   8  17   19.71    6.50
   6   8 -17   43.89    8.98
  -6  -8  17   28.30    7.56
  -6   8  18   -0.00    1.87
  -6  -8  18   -0.00    2.34
  -6   8  19   21.26    6.27
  -6  -8  19   12.23    4.77
  -6   8  20    2.72    3.06
  -6  -8  20    0.00    2.01
  -6  -8  21   12.76    4.89
  -6  -8  22    1.85    2.86
  -6  -8  23    2.09    2.89
  -6  -8  24    0.00    2.20
  -6  -8  25    9.68    4.30
  -6  -8  26    3.08    2.87
  -6  -8  27   16.50    5.48
  -6  -8  28   -0.00    1.75
  -6  -8  29   -0.00    1.71
  -6  -8  30   -0.00    1.84
  -6  -8  31    5.26    3.47
  -6  -8  32    6.81    3.52
  -6  -8  33   -0.00    1.60
  -6  -8  34   -0.00    1.53
  -6  -8  35    2.75    2.58
  -6  -8  36    1.46    1.99
  -6   9   1    2.53    3.86
  -6   9   1    2.08    3.62
   6  -9  -1    7.60    4.83
   6   9  -1    2.88    3.59
  -6   9   2    7.66    4.89
  -6   9   2    3.59    3.90
   6  -9  -2    7.96    5.66
   6   9  -2   10.91    5.37
  -6   9   3  138.08   20.00
  -6   9   3  123.21   21.03
   6  -9  -3  119.08   21.08
  -6  -9   3  127.58   20.07
  -6   9   4   12.76    5.77
  -6  -9   4    4.81    4.38
  -6   9   5    3.29    3.53
  -6  -9   5   -0.00    0.90
  -6   9   6    8.41    4.76
  -6  -9   6    8.36    4.85
  -6  -9   7    6.46    3.75
  -6  -9   8   -0.00    2.38
  -6  -9   9   56.22   11.66
   6   9 -10    1.97    2.95
  -6  -9  10    2.74    3.96
   6   9 -11   -0.00    2.22
  -6  -9  11    0.14    1.69
   6   9 -12    3.35    3.64
  -6  -9  12    1.15    3.00
   6   9 -13   49.26   10.86
  -6  -9  13   42.58   10.04
   6   9 -14   -0.00    2.23
  -6  -9  14    1.09    2.78
   6   9 -15   16.08    5.76
  -6  -9  15    0.90    2.55
   6   9 -16   16.12    5.87
  -6  -9  16    0.45    1.86
   6   9 -17    2.10    2.79
  -6  -9  17    4.53    3.74
  -6  -9  18   -0.27    2.17
  -6  -9  19   14.95    5.68
  -6  -9  20    0.00    1.76
  -6  -9  21    2.70    2.83
  -6  -9  22    0.89    2.35
  -6  -9  23   23.38    7.14
  -6  -9  24    1.53    2.79
  -6  -9  25   -0.00    1.38
  -6  -9  26   -0.00    2.43
  -6  -9  27    2.54    2.62
  -6  -9  28    0.01    1.60
  -6  -9  29   10.38    4.76
  -6  -9  30   -0.00    2.56
  -6  -9  31   -0.00    1.94
  -6  -9  32    0.00    2.24
  -6  -9  33    2.38    2.49
  -6  -9  34   -0.00    1.93
  -6  10   1   36.35    9.35
   6  10  -1   32.76    9.13
  -6 -10   1   15.58    6.82
  -6  10   2   17.91    6.67
   6  10  -2    5.29    5.07
  -6 -10   2    1.66    2.77
  -6  10   3   -0.00    3.29
   6  10  -3   -0.00    2.65
  -6 -10   3    2.44    3.16
  -6  10   4    0.00    2.93
   6  10  -4    7.99    4.68
  -6 -10   4    1.56    2.82
  -6  10   5   42.93    9.84
   6  10  -5   27.56    8.45
  -6 -10   5   20.68    7.97
  -6  10   6   -0.00    3.08
   6  10  -6    0.00    2.91
  -6 -10   6    2.02    2.83
  -6  10   7   14.52    5.94
   6  10  -7   15.20    6.14
  -6 -10   7   18.65    6.63
  -6  10   8    4.80    3.60
   6  10  -8    2.13    3.63
  -6 -10   8   -0.00    2.13
  -6  10   9   -0.00    2.76
   6  10  -9   -0.00    2.62
  -6 -10   9    0.25    2.98
  -6  10  10   -0.00    3.61
   6  10 -10    3.23    3.35
  -6 -10  10    1.59    2.95
  -6  10  11   73.69   14.49
  -6 -10  11   83.22   14.93
  -6  10  12   -0.00    3.45
  -6 -10  12    0.86    2.27
  -6  10  13   13.33    5.84
  -6 -10  13   14.27    6.04
  -6  10  14    5.10    3.64
  -6 -10  14    6.32    4.48
  -6  10  15   46.70   10.75
  -6 -10  15   43.06   10.73
  -6  10  16    1.57    2.91
  -6 -10  16    1.07    2.74
  -6  10  17   36.53    9.15
  -6 -10  17   21.02    7.28
  -6  10  18    3.73    3.42
  -6 -10  18   -0.00    2.69
  -6  10  19    0.00    2.74
  -6 -10  19    1.36    2.52
  -6  10  20   -0.00    2.77
  -6 -10  20    0.08    2.04
  -6 -10  21   20.49    6.85
  -6 -10  22    0.41    2.52
  -6 -10  23    0.50    2.06
  -6 -10  24    2.61    3.13
  -6 -10  25    6.89    4.08
  -6 -10  26   -0.00    2.54
  -6 -10  27   -0.00    2.21
  -6 -10  28   -0.00    2.44
  -6 -10  29    1.73    2.17
  -6 -10  30    1.79    3.39
  -6 -10  31    1.29    2.71
  -6 -10  32    2.51    2.62
  -6  11   1    2.21    3.09
   6  11  -1   11.16    6.30
  -6 -11   1    4.50    3.85
  -6  11   2    0.08    2.47
   6  11  -2   -0.00    3.62
  -6 -11   2    2.51    3.39
  -6  11   3   28.70    8.71
   6  11  -3   24.21    7.85
  -6 -11   3   17.81    7.13
  -6  11   4    6.61    4.28
   6  11  -4    0.32    2.21
  -6 -11   4    1.01    2.69
  -6  11   5   -0.00    2.33
   6  11  -5   -0.00    2.59
  -6 -11   5    1.47    2.25
  -6  11   6   -0.00    2.77
   6  11  -6    0.00    3.16
  -6 -11   6    0.00    3.05
  -6  11   7    7.85    4.53
   6  11  -7   11.11    5.71
  -6 -11   7    6.84    4.63
  -6  11   8    0.77    3.75
   6  11  -8   26.04    8.08
  -6 -11   8    0.98    2.51
  -6  11   9   20.47    7.39
   6  11  -9   15.83    6.67
  -6 -11   9   17.39    7.04
  -6  11  10    2.54    3.48
   6  11 -10   -0.00    2.96
  -6 -11  10    2.21    3.16
  -6  11  11    0.54    2.79
   6  11 -11    2.24    2.90
  -6 -11  11   -0.00    2.24
  -6  11  12    0.09    2.13
   6  11 -12    0.29    2.74
  -6 -11  12    4.19    3.93
  -6  11  13   17.04    6.99
   6  11 -13   17.70    6.91
  -6 -11  13   21.15    7.51
  -6  11  14   -0.00    3.03
   6  11 -14    5.26    4.02
  -6 -11  14    3.57    4.70
   6  11 -15    9.88    5.56
  -6 -11  15   14.73    6.18
  -6  11  16   -0.00    2.00
   6  11 -16    4.28    3.46
  -6 -11  16    1.52    2.73
  -6  11  17    5.35    4.40
  -6 -11  17    4.17    4.03
  -6 -11  18    1.79    3.32
  -6  11  19   22.18    7.24
  -6 -11  19    7.68    5.00
  -6 -11  20    2.48    3.40
  -6 -11  21   -0.00    2.86
  -6 -11  22   -0.00    1.91
  -6 -11  23    2.60    3.79
  -6 -11  24    1.00    2.02
  -6 -11  25    3.12    3.69
  -6 -11  26    0.27    2.42
  -6 -11  27    4.44    3.36
  -6 -11  28    0.15    2.79
  -6 -11  29    1.57    2.74
  -6  12   1   28.11    8.72
   6  12  -1   26.65    8.88
  -6 -12   1   17.05    7.53
  -6  12   2    2.08    3.77
   6  12  -2   -0.00    3.25
  -6 -12   2    0.07    2.38
  -6  12   3   -0.00    2.09
   6  12  -3    0.13    3.29
  -6 -12   3   -0.00    2.84
  -6  12   4    1.17    3.80
   6  12  -4   -0.00    3.46
  -6 -12   4    1.25    2.83
   6  12  -5   42.71   10.87
  -6 -12   5   18.67    7.80
  -6  12   6    0.00    2.81
   6  12  -6   -0.00    0.97
  -6 -12   6    1.63    3.69
  -6  12   7    8.16    5.18
   6  12  -7    5.25    4.44
  -6 -12   7    2.80    4.07
  -6  12   8   -0.00    3.03
   6  12  -8    1.21    3.51
  -6 -12   8    1.75    3.80
  -6  12   9    2.25    3.81
   6  12  -9    4.58    4.40
  -6 -12   9    2.94    4.01
  -6  12  10   -0.00    3.32
   6  12 -10    6.23    4.70
  -6 -12  10   11.63    6.62
  -6  12  11   21.92    7.87
   6  12 -11   36.14    9.94
  -6 -12  11   19.39    7.52
  -6  12  12    0.73    3.25
   6  12 -12   -0.00    2.30
  -6 -12  12    2.54    3.83
  -6  12  13   -0.00    2.72
   6  12 -13    0.37    3.13
  -6 -12  13    0.00    4.24
  -6  12  14   -0.00    2.39
   6  12 -14   -0.00    3.30
  -6 -12  14   -0.00    2.54
  -6  12  15   10.41    5.48
   6  12 -15    9.82    5.15
  -6 -12  15    5.42    4.81
  -6  12  16    3.24    3.88
   6  12 -16    0.00    2.71
  -6  12  17   11.25    5.51
  -6 -12  17   14.67    6.05
  -6  12  18   -0.00    3.47
  -6 -12  18    1.70    2.59
  -6  12  19    0.00    2.47
  -6 -12  19    1.31    3.12
  -6 -12  20   -0.00    2.60
  -6 -12  21   10.84    5.55
  -6 -12  22   -0.00    1.80
  -6 -12  23   -0.00    2.12
  -6 -12  24    1.95    2.31
  -6 -12  25    3.34    2.92
  -6 -12  26    1.20    3.36
  -6 -12  27    3.16    3.00
  -6  13   1    1.33    3.46
   6  13  -1    8.40    5.69
  -6 -13   1    2.05    3.85
  -6  13   2    3.60    4.99
   6  13  -2   -0.00    3.96
  -6 -13   2    3.19    4.67
  -6  13   3   34.68   10.21
   6  13  -3   41.61   10.75
  -6 -13   3   11.84    6.90
  -6  13   4    6.87    5.20
   6  13  -4    3.75    4.82
  -6 -13   4    7.14    5.13
  -6  13   5    4.66    4.12
   6  13  -5    2.95    3.49
  -6 -13   5   -0.00    2.84
  -6  13   6    9.01    5.10
   6  13  -6    2.89    3.91
  -6 -13   6    4.39    4.76
  -6  13   7   -0.00    3.81
   6  13  -7    9.68    5.49
  -6 -13   7    1.83    4.06
  -6  13   8   14.75    6.98
   6  13  -8    0.00    3.43
  -6 -13   8    0.70    3.88
  -6  13   9   29.36    9.11
   6  13  -9   17.18    7.47
  -6 -13   9   20.54    8.12
  -6  13  10    3.16    3.89
   6  13 -10    5.41    4.65
  -6 -13  10    1.14    3.43
  -6  13  11   -0.00    2.59
   6  13 -11   -0.00    3.31
  -6 -13  11   -0.00    3.02
  -6  13  12    3.50    3.80
   6  13 -12    0.41    3.27
  -6 -13  12    3.97    4.65
  -6  13  13    9.61    5.81
   6  13 -13   19.76    7.19
  -6 -13  13    4.09    4.73
  -6  13  14    5.77    4.79
   6  13 -14    2.50    3.59
  -6 -13  14   -0.00    2.83
  -6  13  15    0.00    3.33
   6  13 -15    0.00    3.15
  -6 -13  15    5.77    4.27
  -6  13  16    0.45    3.58
   6  13 -16   -0.00    2.74
  -6 -13  16   -0.00    1.30
  -6  13  17    1.62    2.86
  -6 -13  17    0.00    3.55
  -6  13  18    2.81    4.08
  -6 -13  18   -0.00    1.67
  -6  13  19    5.19    4.68
  -6 -13  19    5.73    4.54
  -6 -13  20    0.00    3.25
  -6 -13  21   -0.00    3.14
  -6 -13  22    5.53    3.86
  -6 -13  23    9.05    6.33
  -6 -13  24   -0.00    3.28
  -6  14   1   16.25    7.55
   6  14  -1   18.60    7.32
  -6 -14   1   -3.93    4.85
  -6  14   2    8.32    5.07
   6  14  -2    4.35    4.29
  -6 -14   2   -0.00    3.23
  -6  14   3    5.28    4.92
   6  14  -3    1.52    4.09
  -6 -14   3    2.18    3.95
  -6  14   4    1.67    3.95
   6  14  -4    8.25    5.84
  -6 -14   4    6.90    5.34
  -6  14   5   11.00    6.23
   6  14  -5    3.78    4.92
  -6 -14   5   17.34    7.73
  -6  14   6    2.54    5.28
   6  14  -6   12.01    6.28
  -6 -14   6    3.10    4.47
  -6  14   7    7.93    5.91
   6  14  -7    8.21    5.78
  -6 -14   7   13.96    6.79
  -6  14   8    1.36    2.99
   6  14  -8    0.00    3.41
  -6 -14   8    0.00    3.22
  -6  14   9    9.98    6.07
   6  14  -9    7.05    5.20
  -6 -14   9    5.91    5.66
  -6  14  10    4.47    3.97
   6  14 -10    7.86    5.02
  -6 -14  10   -0.00    2.73
  -6  14  11   -0.00    3.12
   6  14 -11    4.99    3.99
  -6 -14  11    2.56    4.39
  -6  14  12    0.96    3.99
   6  14 -12    4.90    3.53
  -6 -14  12   -0.00    3.02
  -6  14  13   -0.00    3.34
   6  14 -13    1.34    2.64
  -6 -14  13   -0.00    3.05
  -6  14  14   -0.00    1.92
   6  14 -14   -0.09    3.23
  -6 -14  14   -0.00    3.15
  -6  14  15    2.81    4.22
   6  14 -15   -0.00    3.30
  -6 -14  15    0.93    2.83
  -6  14  16    5.21    4.91
  -6 -14  16    2.98    4.00
  -6  14  17    1.03    3.83
  -6 -14  17   -0.00    3.77
  -6  14  18    0.06    3.03
  -6 -14  18    0.06    1.80
  -6  14  19   -0.00    3.50
  -6 -14  19   -0.00    2.09
  -6 -14  20    4.52    3.80
  -6 -14  21    4.56    4.13
  -6  15   1   -0.00    1.89
   6  15  -1   -0.00    4.16
  -6 -15   1   -0.00    3.10
  -6  15   2    1.05    2.45
   6  15  -2    5.51    5.60
  -6 -15   2    2.80    3.87
  -6  15   3    2.30    4.02
   6  15  -3    8.92    5.92
  -6 -15   3    5.33    4.50
  -6  15   4    1.15    3.86
   6  15  -4   -0.00    4.05
  -6 -15   4   -0.00    3.92
  -6  15   5   -0.00    3.26
   6  15  -5   -0.00    2.37
  -6 -15   5   -0.00    2.86
  -6  15   6   -0.00    2.66
   6  15  -6   -0.00    2.57
  -6 -15   6   -0.00    1.17
  -6  15   7    2.17    3.93
   6  15  -7   -0.00    2.78
  -6 -15   7    1.47    3.29
  -6  15   8    1.87    3.84
   6  15  -8    2.86    4.85
  -6 -15   8    3.89    4.45
  -6  15   9    4.25    4.27
   6  15  -9    2.07    4.42
  -6 -15   9    2.09    4.09
  -6  15  10    3.87    4.38
   6  15 -10    4.39    4.74
  -6 -15  10    5.19    4.53
  -6  15  11    0.00    3.94
   6  15 -11   -0.00    3.15
  -6 -15  11    3.83    4.81
  -6  15  12   -0.00    2.66
   6  15 -12    1.08    3.78
  -6 -15  12   -0.00    3.80
  -6  15  13    1.10    2.56
   6  15 -13    1.42    3.92
  -6 -15  13   -0.00    4.44
  -6  15  14    2.70    4.04
   6  15 -14    0.80    3.40
  -6 -15  14    0.39    3.00
  -6  15  15    3.42    4.18
   6  15 -15    2.82    3.80
  -6 -15  15    0.11    2.71
  -6  15  16    2.94    3.76
  -6 -15  16    0.26    3.75
  -6  15  17    0.48    3.39
  -6 -15  17   -0.00    3.06
  -6  15  18   11.75    6.11
  -6 -15  18    5.25    4.56
  -6  15  19    1.80    3.15
  -6  16   1    1.97    3.92
   6  16  -1    1.90    3.81
  -6 -16   1    8.03    5.80
  -6  16   2    2.13    3.79
   6  16  -2    3.71    3.87
  -6 -16   2    2.28    4.18
  -6  16   3   -0.00    3.40
   6  16  -3   -0.00    3.14
  -6 -16   3   -0.00    1.64
  -6  16   4    3.10    4.12
   6  16  -4    3.55    3.56
  -6 -16   4   -0.00    2.14
  -6  16   5   -0.00    4.35
   6  16  -5    0.60    3.38
  -6 -16   5    2.98    4.14
  -6  16   6    0.30    3.69
   6  16  -6    7.40    4.84
  -6 -16   6   -0.00    1.25
  -6  16   7    0.00    4.01
   6  16  -7    3.98    4.72
  -6 -16   7    4.45    4.87
  -6  16   8    2.00    3.37
   6  16  -8   -0.00    3.40
  -6 -16   8   -0.00    2.96
  -6  16   9    2.94    4.12
   6  16  -9    2.67    3.32
  -6 -16   9   -0.00    1.96
  -6  16  10   -0.00    4.83
   6  16 -10    4.17    4.74
  -6 -16  10   -0.00    2.51
  -6  16  11   -0.00    2.27
   6  16 -11   -0.00    4.30
  -6 -16  11    0.00    3.29
  -6  16  12    2.07    3.41
   6  16 -12   -0.00    3.63
  -6 -16  12    1.13    3.20
  -6  16  13    1.95    3.50
   6  16 -13    3.91    5.18
  -6 -16  13   -0.00    2.41
  -6  16  14   -0.00    1.87
   6  16 -14   -0.00    3.68
  -6 -16  14   -0.00    3.62
  -6  16  15    3.67    4.36
  -6 -16  15   -0.00    3.41
  -6  16  16    4.32    4.76
  -6  16  17    2.28    3.21
  -6  16  18   -0.00    3.27
   6  17  -1   -0.00    4.10
   6  17  -2    7.66    5.86
  -6 -17   2    2.89    3.57
  -6  17   3    2.55    2.99
   6  17  -3    5.59    5.36
  -6 -17   3    0.83    4.78
  -6  17   4    3.51    4.36
   6  17  -4    6.87    4.81
  -6 -17   4    2.20    3.79
  -6  17   5    2.64    4.24
   6  17  -5    0.41    4.39
  -6 -17   5    0.67    2.92
  -6  17   6    4.15    4.72
   6  17  -6   -0.00    3.77
  -6 -17   6   -0.00    3.45
  -6  17   7    0.07    4.08
   6  17  -7    1.54    3.50
  -6 -17   7    0.94    2.84
  -6  17   8    0.51    3.84
   6  17  -8    0.00    4.57
  -6 -17   8    5.47    4.90
  -6  17   9   -0.00    4.41
   6  17  -9    0.31    3.42
  -6 -17   9   -0.00    2.88
  -6  17  10   -0.00    3.31
   6  17 -10   -0.00    2.53
  -6 -17  10    0.00    4.50
  -6  17  11    0.00    2.80
   6  17 -11   -0.00    2.94
  -6 -17  11    0.13    3.12
  -6  17  12    1.71    3.75
   6  17 -12   -0.00    4.80
  -6  17  13   -0.00    3.44
   6  17 -13    0.00    4.37
  -6  17  14   -0.00    4.35
  -6  17  15    4.02    4.63
  -6 -18   4   -0.00    2.35
  -6 -18   5    0.00    3.43
  -6 -18   6   -0.00    3.79
  -6 -18   7    3.97    5.14
  -5   0   1    4.99    2.60
  -5   0   1    0.00    2.46
  -5   0   1    2.23    2.02
   5   0  -1    1.00    2.00
   5   0  -1    2.08    1.77
  -5   0   2    0.29    1.47
  -5   0   2   -0.00    2.54
  -5   0   2    1.09    1.81
   5   0  -2    1.50    2.15
   5   0  -2   -0.00    1.28
  -5   0   3   85.77   11.21
  -5   0   3   93.23   13.01
  -5   0   3   67.30   10.81
   5   0  -3  100.80   11.60
  -5   0   4   -0.00    1.04
  -5   0   4    1.11    2.14
  -5   0   4    0.37    1.32
   5   0  -4   -0.00    1.11
  -5   0   5 1972.16  200.16
  -5   0   5 2238.95  202.33
  -5   0   5 2123.41  200.53
   5   0  -5 2156.55  201.33
   5   0  -5 2379.81  200.31
  -5   0   6    0.92    1.33
  -5   0   6   -0.00    2.14
  -5   0   6   -0.00    1.13
   5   0  -6   -0.00    1.30
   5   0  -6    0.76    1.09
  -5   0   7   52.48    7.98
  -5   0   7   79.86   10.35
  -5   0   7   63.88    8.69
   5   0  -7   52.65    8.41
   5   0  -7   66.62    8.21
  -5   0   8   -0.00    1.21
  -5   0   8   -0.00    1.30
  -5   0   8    5.61    2.72
  -5   0   8    0.05    1.26
   5   0  -8    0.14    1.00
   5   0  -8    0.21    0.90
  -5   0   9  502.93   49.47
  -5   0   9  492.24   50.68
  -5   0   9  549.19   51.50
  -5   0   9  466.73   49.56
   5   0  -9  527.85   49.31
   5   0  -9  550.12   48.94
  -5   0  10    0.66    1.10
  -5   0  10   -0.00    1.30
  -5   0  10    2.00    1.55
  -5   0  10    0.74    1.00
   5   0 -10   -0.00    0.84
   5   0 -10   -0.00    0.65
  -5   0  11   37.36    5.05
  -5   0  11   28.26    5.25
  -5   0  11   27.32    5.21
  -5   0  11   28.79    4.82
  -5   0  12   -0.00    0.60
  -5   0  12   -0.00    1.29
  -5   0  12   -0.00    1.03
  -5   0  12    0.96    1.14
  -5   0  13    5.26    1.53
  -5   0  13    5.83    1.98
  -5   0  13    0.90    1.29
  -5   0  13    3.27    1.43
  -5   0  14    0.00    0.72
  -5   0  14   -0.00    0.92
  -5   0  14    1.14    1.04
  -5   0  14    0.44    0.72
  -5   0  15  101.72   11.60
  -5   0  15  133.27   12.25
  -5   0  15  107.97   12.74
  -5   0  15  126.73   12.48
  -5   0  16    0.30    0.36
  -5   0  16   -0.00    0.47
  -5   0  16    0.41    0.92
  -5   0  16   -0.00    0.63
  -5   0  17   86.73    9.11
  -5   0  17   72.09    8.36
  -5   0  18   -0.00    0.64
  -5   0  18    0.00    0.52
  -5   0  19  130.05   13.09
  -5   0  19  127.50   12.73
  -5   0  20    0.25    0.61
  -5   0  20   -0.00    0.48
  -5   0  21  160.91   15.54
  -5   0  22   -0.00    0.49
  -5   0  26   -0.00    0.42
  -5   0  27   31.34    3.77
  -5   0  28   -0.00    0.51
  -5   0  35    6.67    2.27
  -5   0  36   -0.00    0.79
  -5   1   1  402.99   42.90
  -5   1   1  375.27   44.96
  -5   1   1  370.34   44.43
  -5   1   1  453.39   44.27
   5  -1  -1  405.74   44.60
   5  -1  -1  455.06   43.29
   5   1  -1  424.27   45.80
   5   1  -1  426.03   43.06
  -5  -1   1  438.07   44.79
  -5  -1   1  516.90   44.65
  -5   1   2    2.70    1.95
  -5   1   2    6.63    3.85
  -5   1   2    1.22    2.65
  -5   1   2    2.85    2.04
   5  -1  -2    4.93    3.14
   5  -1  -2    0.50    1.26
   5   1  -2    3.43    3.00
   5   1  -2    5.36    2.33
  -5  -1   2    5.23    3.30
  -5  -1   2    0.87    1.85
  -5   1   3  494.69   49.17
  -5   1   3  535.10   52.41
  -5   1   3  440.46   50.39
  -5   1   3  494.40   49.93
   5  -1  -3  463.70   48.73
   5   1  -3  454.89   51.25
   5   1  -3  494.69   49.04
  -5  -1   3  534.36   51.02
  -5  -1   3  590.75   50.47
  -5   1   4   14.68    3.62
  -5   1   4    1.65    2.26
  -5   1   4    4.01    2.90
  -5   1   4    7.66    2.99
   5  -1  -4    5.44    2.28
   5   1  -4    9.84    4.42
   5   1  -4    5.07    2.27
  -5  -1   4    6.92    3.38
  -5  -1   4    5.21    2.52
  -5   1   5  115.44   13.46
  -5   1   5  116.21   15.33
  -5   1   5  112.11   13.52
   5  -1  -5  102.87   13.85
   5  -1  -5  113.58   13.02
   5   1  -5   93.04   14.42
   5   1  -5  109.87   14.02
   5   1  -5  104.83   12.91
  -5  -1   5  109.10   14.23
  -5  -1   5   96.60   13.13
  -5   1   6  502.23   48.20
  -5   1   6  533.87   51.12
  -5   1   6  430.72   48.14
   5  -1  -6  524.79   49.15
   5  -1  -6  458.45   47.39
   5   1  -6  493.38   50.38
   5   1  -6  520.19   49.11
   5   1  -6  501.16   47.81
  -5  -1   6  553.02   49.77
  -5  -1   6  446.09   47.97
  -5   1   7  609.84   58.67
  -5   1   7  607.65   61.14
  -5   1   7  576.01   59.91
  -5   1   7  623.84   59.57
   5  -1  -7  560.15   58.77
   5  -1  -7  653.39   58.26
   5   1  -7  536.39   60.16
   5   1  -7  645.00   59.33
   5   1  -7  589.75   58.00
  -5  -1   7  587.78   59.41
  -5  -1   7  685.77   59.32
  -5   1   8   -0.00    1.20
  -5   1   8    0.10    1.58
  -5   1   8    0.00    1.43
  -5   1   8    0.00    1.01
   5  -1  -8    0.00    1.21
   5  -1  -8    1.19    1.35
   5   1  -8   -0.00    1.84
   5   1  -8    0.54    1.49
   5   1  -8    0.06    0.88
  -5  -1   8    0.11    1.77
  -5  -1   8    0.37    1.07
  -5   1   9   31.99    5.73
  -5   1   9   34.65    6.92
  -5   1   9   36.80    6.83
  -5   1   9   46.39    6.54
   5  -1  -9   34.00    5.70
   5  -1  -9   46.32    5.76
   5   1  -9   45.52    7.60
   5   1  -9   40.48    5.91
   5   1  -9   41.89    5.60
  -5  -1   9   46.05    7.00
  -5  -1   9   37.76    6.16
  -5   1  10    2.98    1.50
  -5   1  10    5.15    2.64
  -5   1  10    0.00    1.45
   5  -1 -10    0.00    0.88
   5  -1 -10    1.86    1.06
   5   1 -10    0.00    1.35
   5   1 -10    2.88    1.29
   5   1 -10    1.77    0.97
  -5  -1  10    1.33    1.51
  -5  -1  10    3.32    1.68
  -5   1  11  150.42   17.48
  -5   1  11  178.05   19.49
  -5   1  11  144.34   18.47
   5  -1 -11  173.77   16.64
   5  -1 -11  183.54   16.52
   5   1 -11  166.19   15.65
   5   1 -11  161.23   15.64
  -5  -1  11  174.80   17.77
  -5  -1  11  170.31   18.19
  -5  -1  11  174.03   17.99
  -5   1  12   17.02    3.23
  -5   1  12   15.66    3.95
  -5   1  12   13.53    3.58
  -5  -1  12   15.26    2.89
  -5  -1  12   15.96    3.28
  -5  -1  12   12.37    3.03
  -5   1  13  357.75   36.24
  -5   1  13  346.25   37.47
  -5   1  13  357.28   37.36
  -5  -1  13  497.67   36.74
  -5  -1  13  345.85   36.10
  -5  -1  13  355.37   36.36
  -5   1  14    0.42    0.82
  -5   1  14    2.86    1.65
  -5   1  14    0.00    1.14
  -5  -1  14    1.41    0.83
  -5  -1  14    2.22    1.09
  -5  -1  14    3.12    1.40
  -5   1  15   33.27    5.01
  -5   1  15   41.33    5.99
  -5   1  15   34.99    5.81
  -5  -1  15   47.70    5.04
  -5  -1  15   40.42    4.90
  -5  -1  15   38.45    5.34
  -5   1  16    3.07    1.20
  -5   1  16    2.55    1.38
  -5   1  16    5.20    1.89
  -5  -1  16    3.15    0.83
  -5  -1  16    3.31    0.89
  -5  -1  16    2.37    1.11
  -5   1  17   20.46    3.10
  -5   1  17   24.60    3.52
  -5   1  17   24.91    4.23
  -5  -1  17   27.16    3.69
  -5   1  18    2.11    0.63
  -5   1  18    2.68    0.80
  -5   1  18    1.57    1.15
  -5  -1  18    2.62    1.05
  -5   1  19  134.03   14.44
  -5  -1  19  136.87   13.55
  -5   1  20    3.39    1.43
  -5  -1  20    3.66    1.01
  -5   1  21    0.87    0.92
  -5  -1  21    2.48    0.75
  -5   1  22    5.00    1.63
  -5  -1  22    6.11    1.11
  -5   1  23   37.49    5.09
  -5   1  24    1.63    1.07
  -5   1  25   12.53    2.56
  -5   1  26    2.97    1.31
  -5   1  27   44.34    5.89
  -5  -1  28    5.73    1.18
  -5  -1  29   32.00    3.76
  -5  -1  29   22.69    3.23
  -5  -1  30    0.96    0.82
  -5  -1  31    1.34    1.01
  -5  -1  32    0.50    0.79
  -5  -1  33   32.82    4.81
  -5  -1  34    0.00    0.91
  -5  -1  35    5.54    1.92
  -5   2   1    0.45    1.64
  -5   2   1    0.00    2.58
   5  -2  -1    5.63    2.50
   5  -2  -1    6.37    3.44
   5  -2  -1    3.43    2.16
   5   2  -1    0.00    2.55
   5   2  -1    4.86    2.52
  -5  -2   1    4.26    2.90
  -5  -2   1    6.39    2.60
  -5   2   2   25.03    5.23
  -5   2   2   12.70    4.56
   5  -2  -2   18.82    4.24
   5  -2  -2   13.28    4.59
   5  -2  -2   11.78    3.74
   5   2  -2   13.70    4.85
   5   2  -2    9.62    3.44
  -5  -2   2   10.84    4.11
  -5  -2   2   17.91    4.72
  -5   2   3  186.71   20.76
  -5   2   3  189.88   22.38
   5  -2  -3  150.47   19.58
   5  -2  -3  192.38   22.16
   5  -2  -3  193.35   20.44
   5   2  -3  151.44   21.45
   5   2  -3  181.47   20.56
  -5  -2   3  173.60   21.27
  -5  -2   3  224.82   21.83
  -5   2   4   57.72    9.26
  -5   2   4   74.41   11.31
   5  -2  -4   60.97    9.15
   5  -2  -4   64.83    9.13
   5   2  -4   67.78   10.96
   5   2  -4   67.47    9.57
  -5  -2   4   67.49   10.26
  -5  -2   4   69.68   10.01
  -5   2   5  637.57   57.04
  -5   2   5  619.19   58.82
   5  -2  -5  593.44   56.37
   5  -2  -5  560.79   56.05
   5   2  -5  584.74   58.48
   5   2  -5  489.67   55.66
  -5  -2   5  575.37   57.36
  -5  -2   5  620.49   57.23
  -5   2   6   11.68    3.18
   5  -2  -6    7.30    2.66
   5  -2  -6    6.02    2.72
   5  -2  -6    7.19    2.48
   5   2  -6    3.52    3.00
   5   2  -6    5.53    2.28
  -5  -2   6    2.19    2.29
  -5  -2   6    3.02    2.53
  -5   2   7   86.25   10.11
   5  -2  -7   88.77    9.93
   5  -2  -7   57.55    9.39
   5  -2  -7   66.44    8.86
   5   2  -7   40.40    9.07
   5   2  -7   72.01    9.14
  -5  -2   7   68.18    9.85
  -5  -2   7   68.31    9.66
  -5   2   8    5.29    2.25
  -5   2   8   14.81    4.26
   5  -2  -8    7.23    2.42
   5  -2  -8    5.64    2.62
   5  -2  -8    8.44    2.52
   5   2  -8   14.67    4.26
   5   2  -8   11.28    3.18
   5   2  -8   10.21    2.75
  -5  -2   8   10.65    3.19
  -5  -2   8    9.03    2.93
  -5   2   9  616.31   58.14
  -5   2   9  516.70   58.86
   5  -2  -9  551.92   57.52
   5  -2  -9  637.24   58.32
   5  -2  -9  634.13   57.39
   5   2  -9  606.20   59.51
   5   2  -9  630.01   58.19
   5   2  -9  664.11   57.58
  -5  -2   9  584.57   58.11
  -5  -2   9  555.49   58.04
  -5   2  10    2.08    1.53
  -5   2  10    3.82    2.45
   5  -2 -10    4.59    1.89
   5  -2 -10    0.95    1.24
   5  -2 -10    4.34    1.61
   5   2 -10    1.73    2.44
   5   2 -10    4.08    1.70
   5   2 -10    3.25    1.47
  -5  -2  10    2.45    1.56
  -5  -2  10    1.54    1.65
  -5   2  11    7.03    2.53
  -5   2  11   15.73    4.12
   5  -2 -11    4.51    1.99
   5  -2 -11   10.00    2.48
   5  -2 -11   10.35    2.26
   5   2 -11   10.16    3.36
   5   2 -11   12.63    2.35
   5   2 -11    8.27    1.89
  -5  -2  11    8.27    2.55
  -5  -2  11    8.44    2.72
  -5   2  12   68.12    8.72
  -5   2  12   51.14    8.90
   5  -2 -12   78.32    8.79
   5  -2 -12   71.67    7.77
   5  -2 -12   63.32    7.26
   5   2 -12   71.58    9.59
  -5  -2  12   72.28    8.57
  -5  -2  12   47.36    8.06
  -5   2  13   45.00    7.01
  -5   2  13   57.57    8.38
   5  -2 -13   47.75    6.92
   5  -2 -13   53.24    5.49
   5  -2 -13   56.52    5.49
   5   2 -13   55.28    8.01
  -5  -2  13   46.68    6.74
  -5  -2  13   51.33    7.30
  -5   2  14   29.36    4.93
  -5   2  14   22.71    5.09
   5  -2 -14   38.64    5.11
   5   2 -14   29.03    5.21
  -5  -2  14   30.04    4.55
  -5  -2  14   27.11    4.73
  -5   2  15  332.35   31.61
  -5   2  15  286.50   32.14
   5  -2 -15  322.82   31.17
   5   2 -15  308.91   31.81
  -5  -2  15  315.63   30.72
  -5  -2  15  330.74   31.50
  -5   2  16    1.22    1.45
  -5   2  16    4.54    2.15
   5  -2 -16    3.75    1.41
   5   2 -16    5.58    1.96
  -5  -2  16    3.91    1.32
  -5  -2  16    2.66    1.39
  -5   2  17    9.26    2.23
  -5   2  17    3.80    2.02
   5  -2 -17    4.02    1.53
  -5  -2  17    5.60    1.33
  -5  -2  17    8.27    1.56
  -5  -2  17    4.92    1.82
  -5   2  18    0.37    0.86
  -5   2  18   -0.00    0.87
   5  -2 -18    1.04    0.87
  -5  -2  18    0.62    0.41
  -5  -2  18    0.00    0.37
  -5  -2  18   -0.00    0.65
  -5   2  19   87.78   10.38
  -5   2  19   84.95   11.50
   5  -2 -19  105.65   10.41
  -5  -2  19  105.88   10.96
  -5   2  20   48.62    5.46
  -5   2  20   35.88    6.14
  -5  -2  20   40.23    5.53
  -5   2  21    1.89    1.55
  -5  -2  21    5.69    1.61
  -5   2  22   10.05    2.74
  -5  -2  22    5.53    1.67
  -5   2  23    8.96    2.69
  -5  -2  23    6.86    1.78
  -5   2  24   -0.00    0.80
  -5   2  25   68.87    9.16
  -5  -2  27   41.32    5.34
  -5  -2  28    0.00    0.68
  -5  -2  29   28.32    4.18
  -5  -2  30    4.84    1.71
  -5  -2  31   26.72    4.23
  -5  -2  32    0.20    0.86
  -5  -2  33    0.00    0.95
  -5  -2  34    1.86    1.35
  -5  -2  35    6.55    2.20
  -5  -2  36    0.70    1.15
  -5   3   1  186.47   27.49
  -5   3   1  309.24   31.74
   5  -3  -1  249.39   28.20
   5  -3  -1  305.30   31.55
   5   3  -1  305.66   31.71
   5   3  -1  260.07   28.84
  -5  -3   1  297.01   30.10
  -5  -3   1  285.00   29.76
  -5   3   2   40.55    8.16
  -5   3   2   72.06   11.24
   5  -3  -2   58.38    8.89
   5  -3  -2   49.73    9.71
   5   3  -2   52.52    9.95
   5   3  -2   60.83    9.19
  -5  -3   2   48.46    8.96
  -5  -3   2   63.99    9.72
  -5   3   3  124.95   14.28
  -5   3   3  109.36   15.28
   5  -3  -3   96.41   12.99
   5  -3  -3   87.51   13.93
   5   3  -3  100.20   14.76
   5   3  -3  110.10   13.67
  -5  -3   3   72.38   12.68
  -5  -3   3  125.80   14.75
  -5   3   4    4.81    2.52
  -5   3   4    0.00    1.99
   5  -3  -4    3.95    2.14
   5  -3  -4    2.20    2.61
   5   3  -4    1.48    3.07
   5   3  -4    5.64    2.49
  -5  -3   4    4.32    2.66
  -5  -3   4    1.54    1.80
  -5   3   5  173.63   21.37
  -5   3   5  188.64   23.37
   5  -3  -5  230.65   22.21
   5   3  -5  218.65   23.87
   5   3  -5  189.40   21.47
  -5  -3   5  174.65   21.62
  -5  -3   5  180.71   21.94
  -5   3   6  140.42   18.62
  -5   3   6  166.08   20.79
   5  -3  -6  199.47   19.66
   5   3  -6  161.31   20.31
   5   3  -6  169.40   18.98
  -5  -3   6  166.59   19.32
  -5  -3   6  156.82   19.40
  -5   3   7   59.05    8.92
   5  -3  -7   53.90    8.45
   5  -3  -7   75.50   10.21
   5  -3  -7   56.95    8.24
   5   3  -7   97.27   11.86
   5   3  -7   62.44    8.82
  -5  -3   7   41.33    8.03
  -5  -3   7   51.47    8.75
  -5   3   8   85.22   11.62
   5  -3  -8   95.54   11.72
   5  -3  -8  105.76   12.74
   5  -3  -8   88.23   11.00
   5   3  -8  101.79   13.21
   5   3  -8   94.37   11.41
  -5  -3   8   74.23   11.10
  -5  -3   8   68.19   11.23
  -5   3   9   64.98    9.49
  -5   3   9   58.45   10.18
   5  -3  -9   83.09    9.93
   5  -3  -9   55.53    9.18
   5  -3  -9   66.20    8.77
   5   3  -9   58.97   10.00
   5   3  -9   70.91    9.13
  -5  -3   9   68.31    9.44
  -5  -3   9   72.30   10.02
  -5   3  10   18.05    4.18
  -5   3  10    6.08    3.21
   5  -3 -10   18.91    3.98
   5  -3 -10    8.58    3.10
   5  -3 -10   14.96    3.20
   5   3 -10   19.81    4.84
   5   3 -10   14.33    3.24
  -5  -3  10   15.49    3.68
  -5  -3  10   13.51    3.77
  -5   3  11   -0.00    0.99
  -5   3  11    1.79    2.05
   5  -3 -11    0.86    1.38
   5  -3 -11    0.22    0.86
   5  -3 -11    0.41    0.79
   5   3 -11    1.99    1.88
   5   3 -11   -0.00    0.72
  -5  -3  11    2.72    1.73
  -5  -3  11   -0.00    1.05
  -5   3  12   20.65    4.78
  -5   3  12   24.23    5.85
   5  -3 -12   22.92    4.75
   5  -3 -12   30.25    5.08
   5  -3 -12   27.78    4.39
   5   3 -12   29.44    5.88
   5   3 -12   34.84    4.62
   5   3 -12   34.10    4.38
  -5  -3  12   20.93    4.50
  -5  -3  12   29.85    5.46
  -5   3  13  165.35   19.39
  -5   3  13  180.24   20.75
   5  -3 -13  167.80   19.08
   5  -3 -13  186.17   18.68
   5  -3 -13  174.39   17.94
   5   3 -13  178.99   20.06
   5   3 -13  194.41   17.09
   5   3 -13  162.54   16.81
  -5  -3  13  189.98   19.20
  -5  -3  13  164.03   19.33
  -5   3  14   23.64    4.71
  -5   3  14   17.58    4.69
   5  -3 -14   21.32    4.23
   5  -3 -14   22.41    3.53
   5  -3 -14   21.55    3.29
   5   3 -14   24.12    4.88
  -5  -3  14   26.10    4.43
  -5  -3  14   19.07    4.24
  -5   3  15    7.32    2.57
  -5   3  15    7.91    3.03
   5  -3 -15    9.86    2.72
   5  -3 -15   10.47    1.68
   5  -3 -15   11.27    1.66
   5   3 -15    8.21    2.81
  -5  -3  15    6.13    2.22
  -5  -3  15    6.54    2.50
  -5   3  16   44.88    6.51
  -5   3  16   27.47    6.11
   5  -3 -16   33.88    5.57
   5   3 -16   31.48    5.79
  -5  -3  16   40.32    5.59
  -5  -3  16   40.16    6.20
  -5   3  17   48.21    7.81
  -5   3  17   49.35    8.61
   5  -3 -17   65.50    8.16
   5   3 -17   61.46    8.20
  -5  -3  17   66.51    7.64
  -5  -3  17   62.22    8.33
  -5   3  18    6.28    2.32
  -5   3  18    6.47    2.71
   5  -3 -18   10.93    2.69
   5   3 -18   11.30    2.77
  -5  -3  18   12.12    2.42
  -5  -3  18   10.71    2.91
  -5   3  19   -0.00    0.98
  -5   3  19    1.12    1.61
   5  -3 -19   -0.00    0.81
   5   3 -19    0.13    1.06
  -5  -3  19    0.08    0.58
  -5  -3  19    1.78    1.52
  -5   3  20   -0.00    0.93
  -5   3  20    0.53    1.57
  -5  -3  20    0.31    1.14
  -5   3  21   52.32    7.95
  -5  -3  21   41.22    6.45
  -5   3  22   80.54   11.16
  -5   3  23   79.58   11.06
  -5  -3  25    0.00    1.05
  -5  -3  26    0.40    0.84
  -5  -3  27   27.34    4.70
  -5  -3  28    6.60    2.23
  -5  -3  29   22.59    4.27
  -5  -3  30    0.07    0.86
  -5  -3  31    3.02    1.65
  -5  -3  32    5.62    2.09
  -5  -3  33   17.29    3.75
  -5  -3  34    0.94    1.28
  -5  -3  35   -0.00    0.97
  -5  -3  36    0.63    1.12
  -5  -3  37    3.49    1.79
  -5   4   1   81.38   11.35
  -5   4   1   85.49   13.20
   5  -4  -1   51.21    9.46
   5  -4  -1   77.96   12.54
   5   4  -1   82.04   12.67
   5   4  -1   60.06   10.25
  -5  -4   1   54.93   10.12
  -5  -4   1   64.00   10.90
  -5   4   2    8.34    3.40
  -5   4   2    5.27    3.64
   5  -4  -2   11.79    3.82
   5  -4  -2   10.36    4.38
   5   4  -2    8.83    4.17
   5   4  -2    8.36    3.37
  -5  -4   2    5.31    3.19
  -5  -4   2    7.80    3.71
  -5   4   3   37.86    7.02
  -5   4   3   33.79    7.82
   5  -4  -3   48.94    7.50
   5  -4  -3   31.92    7.36
   5   4  -3   24.97    6.76
   5   4  -3   33.95    6.70
  -5  -4   3   45.71    7.72
  -5  -4   3   13.30    5.14
  -5   4   4   63.56    9.75
  -5   4   4   50.55   10.19
   5  -4  -4   52.94    8.87
   5  -4  -4   42.30    9.27
   5   4  -4   59.69   10.41
   5   4  -4   69.90    9.95
  -5  -4   4   61.77    9.65
  -5  -4   4   55.21    9.74
  -5   4   5  183.40   20.62
  -5   4   5  195.61   22.70
   5  -4  -5  160.09   19.60
   5  -4  -5  149.88   20.65
   5   4  -5  175.55   21.58
   5   4  -5  182.34   20.39
  -5  -4   5  157.73   19.83
  -5  -4   5  162.59   20.54
  -5   4   6    0.12    1.64
  -5   4   6    0.46    1.65
   5  -4  -6    1.38    1.86
   5   4  -6   -0.00    1.53
   5   4  -6   -0.00    1.25
  -5  -4   6    1.75    1.92
  -5  -4   6    0.04    1.31
  -5   4   7    9.58    3.59
  -5   4   7    0.00    2.52
   5  -4  -7    7.22    2.92
   5   4  -7    5.08    3.10
   5   4  -7    7.65    3.00
  -5  -4   7   13.66    3.87
  -5  -4   7    6.73    3.19
  -5   4   8   51.71    8.72
   5  -4  -8   47.70    8.18
   5  -4  -8   56.16    9.46
   5   4  -8   65.36   10.18
   5   4  -8   56.35    8.63
  -5  -4   8   56.03    8.68
  -5  -4   8   50.59    8.83
  -5   4   9   76.25   11.40
   5  -4  -9   90.97   11.58
   5  -4  -9   87.74   12.29
   5   4  -9   74.31   11.80
   5   4  -9   69.74   10.55
  -5  -4   9  106.08   12.14
  -5  -4   9   76.64   11.53
  -5   4  10  138.47   17.70
   5  -4 -10  137.21   17.15
   5  -4 -10  167.56   18.68
   5   4 -10  143.92   18.35
   5   4 -10  163.18   17.33
  -5  -4  10  159.68   17.66
  -5  -4  10  131.52   17.54
  -5   4  11  171.17   20.45
  -5   4  11  164.68   21.49
   5  -4 -11  164.38   19.76
   5  -4 -11  187.56   20.79
   5   4 -11  179.49   21.07
   5   4 -11  184.47   19.48
  -5  -4  11  194.84   20.35
  -5  -4  11  168.54   20.44
  -5   4  12    7.02    2.73
  -5   4  12    3.74    2.54
   5  -4 -12   -0.00    1.05
   5  -4 -12    0.00    1.41
   5   4 -12    3.19    2.29
   5   4 -12    1.08    1.06
  -5  -4  12    3.41    2.12
  -5  -4  12    5.17    2.54
  -5   4  13    0.94    1.47
  -5   4  13    0.18    1.96
   5  -4 -13    0.00    1.03
   5  -4 -13   -0.00    1.35
   5   4 -13    0.82    1.64
   5   4 -13   -0.00    0.96
  -5  -4  13    2.43    1.98
  -5  -4  13    0.00    1.00
  -5   4  14   20.97    4.99
  -5   4  14   22.92    5.74
   5  -4 -14   20.74    4.69
   5  -4 -14   30.74    5.18
   5   4 -14   21.57    5.07
   5   4 -14   21.26    3.62
  -5  -4  14   27.42    5.03
  -5  -4  14   29.77    5.80
  -5   4  15  293.37   28.37
  -5   4  15  252.48   28.76
   5  -4 -15  270.46   27.23
   5  -4 -15  266.92   26.28
   5   4 -15  277.80   27.96
   5   4 -15  283.68   24.21
   5   4 -15  221.23   23.89
  -5  -4  15  278.78   27.10
  -5  -4  15  251.03   27.55
  -5   4  16   63.61    9.08
  -5   4  16   55.17    9.47
   5  -4 -16   50.12    7.85
   5  -4 -16   47.08    6.76
   5   4 -16   52.23    8.28
  -5  -4  16   73.32    8.62
  -5  -4  16   49.14    8.20
  -5   4  17   95.27   11.55
  -5   4  17   93.77   12.54
   5  -4 -17   77.67   10.34
   5  -4 -17   69.26    8.55
   5   4 -17   74.27   10.55
  -5  -4  17   77.92   10.01
  -5  -4  17   88.45   11.28
  -5   4  18    3.49    2.07
  -5   4  18   -0.00    1.55
   5  -4 -18    2.43    1.79
   5   4 -18    3.73    2.26
  -5  -4  18    1.03    1.31
  -5  -4  18   -0.00    1.28
  -5   4  19  147.31   17.38
  -5   4  19  137.32   18.44
   5   4 -19  159.96   17.24
  -5   4  20    1.91    1.90
  -5   4  20    3.55    2.68
  -5   4  21   41.22    6.97
  -5   4  21   43.51    8.12
  -5  -4  22    7.83    2.69
  -5  -4  23    3.27    1.84
  -5  -4  24    5.10    2.23
  -5  -4  25   22.79    4.79
  -5  -4  26   16.74    4.07
  -5  -4  27   14.80    3.80
  -5  -4  28    1.61    1.51
  -5  -4  29   17.36    4.02
  -5  -4  30   10.27    3.11
  -5  -4  31   10.56    3.17
  -5  -4  32    4.29    2.34
  -5  -4  33    0.51    1.32
  -5  -4  34    3.62    2.11
  -5  -4  35    5.92    2.46
  -5  -4  36    0.51    1.45
  -5  -4  37    4.00    2.26
  -5  -4  38   -0.00    1.19
  -5  -4  39   -0.00    1.40
  -5   5   1  190.92   21.27
  -5   5   1  172.13   22.49
   5  -5  -1  162.31   19.83
   5  -5  -1  155.95   21.69
   5   5  -1  158.91   21.55
   5   5  -1  166.81   20.56
  -5  -5   1  147.01   19.83
  -5  -5   1  145.17   20.58
  -5   5   2   61.03   10.12
  -5   5   2   53.18   10.75
   5  -5  -2   57.15    9.39
   5  -5  -2   67.66   11.79
   5   5  -2   41.58    9.64
   5   5  -2   60.46   10.09
  -5  -5   2   55.20    9.63
  -5  -5   2   54.66   10.28
  -5   5   3  157.04   18.55
  -5   5   3  113.55   18.49
   5  -5  -3  129.44   16.95
   5  -5  -3  153.23   19.75
   5   5  -3  158.65   19.75
   5   5  -3  123.59   17.31
  -5  -5   3  130.15   17.38
  -5  -5   3  138.76   18.47
  -5   5   4   30.26    6.72
  -5   5   4   26.03    7.30
   5  -5  -4   36.37    6.84
   5  -5  -4   26.68    7.13
   5   5  -4   44.03    8.49
   5   5  -4   20.87    5.92
  -5  -5   4   33.95    6.80
  -5  -5   4   19.57    5.93
  -5   5   5   15.86    4.62
  -5   5   5    8.88    4.24
   5  -5  -5   18.60    4.72
   5  -5  -5   15.33    5.11
   5   5  -5    9.75    4.13
   5   5  -5    9.83    3.91
  -5  -5   5   11.50    4.14
  -5  -5   5   14.84    4.84
  -5   5   6    8.26    3.64
  -5   5   6   13.69    5.05
   5  -5  -6   15.47    4.38
   5  -5  -6   19.09    5.36
   5   5  -6    8.05    3.94
   5   5  -6   10.49    3.88
  -5  -5   6   12.62    4.15
  -5  -5   6   13.77    4.46
  -5   5   7  250.74   27.37
  -5   5   7  240.70   28.76
   5  -5  -7  277.06   27.13
   5   5  -7  222.41   27.36
  -5  -5   7  206.71   25.95
  -5  -5   7  234.91   27.36
  -5   5   8  116.17   15.54
  -5   5   8  143.08   18.05
   5  -5  -8  130.95   15.46
   5   5  -8   89.91   14.97
  -5  -5   8  135.45   15.68
  -5  -5   8   94.72   14.90
  -5   5   9   13.47    4.25
  -5   5   9   18.62    5.41
   5  -5  -9   21.17    4.89
   5  -5  -9   22.64    5.73
   5   5  -9   12.11    4.32
  -5  -5   9   10.62    3.88
  -5  -5   9   14.20    4.64
  -5   5  10    4.92    2.91
   5  -5 -10    3.68    2.22
   5  -5 -10    0.75    1.92
   5   5 -10    0.97    2.00
  -5  -5  10    1.42    2.00
  -5  -5  10    5.41    2.77
  -5   5  11   10.88    3.89
   5  -5 -11   12.33    3.70
   5  -5 -11   10.80    3.92
   5   5 -11    9.44    3.61
  -5  -5  11   12.26    3.71
  -5  -5  11   18.64    5.17
  -5   5  12  210.21   25.90
   5  -5 -12  260.21   26.09
   5  -5 -12  225.50   26.25
   5   5 -12  198.87   25.66
  -5  -5  12  249.06   25.85
  -5  -5  12  247.50   26.73
  -5   5  13  217.32   24.98
  -5   5  13  262.67   27.40
   5  -5 -13  218.60   24.24
   5  -5 -13  221.12   24.79
   5   5 -13  185.68   24.19
  -5  -5  13  229.93   24.32
  -5  -5  13  201.61   24.68
  -5   5  14   17.54    4.99
  -5   5  14   33.27    7.29
   5  -5 -14   16.83    4.56
   5  -5 -14   21.33    5.15
   5   5 -14   14.76    4.56
  -5  -5  14   21.79    4.91
  -5  -5  14   27.73    6.07
  -5   5  15    0.84    1.76
  -5   5  15    3.53    3.03
   5  -5 -15    0.00    1.44
   5  -5 -15    4.06    2.19
   5   5 -15   -0.00    0.99
  -5  -5  15    4.05    2.29
  -5  -5  15    3.45    2.42
  -5   5  16   23.44    6.01
  -5   5  16   23.99    6.81
   5  -5 -16   39.97    6.83
   5  -5 -16   39.02    6.35
   5   5 -16   37.09    6.79
  -5  -5  16   40.03    6.63
  -5   5  17   73.59   10.76
  -5   5  17   49.07   10.23
   5  -5 -17   69.65    9.91
   5  -5 -17   73.07    9.26
   5   5 -17   52.61    9.31
  -5  -5  17   77.90    9.93
  -5   5  18   21.37    5.31
  -5   5  18   22.80    6.11
   5  -5 -18   30.04    5.69
   5  -5 -18   21.91    4.31
   5   5 -18   40.11    6.56
  -5  -5  18   20.86    4.70
  -5   5  19   74.30   10.31
   5  -5 -19   64.25    7.80
   5   5 -19   46.69    8.49
  -5   5  20   -0.00    1.82
   5  -5 -20    0.33    0.69
  -5  -5  20    0.00    1.55
  -5   5  21    4.37    2.67
  -5  -5  21    0.00    1.30
  -5  -5  22   41.70    7.54
  -5  -5  23   23.44    5.33
  -5  -5  24   16.48    4.45
  -5  -5  25    0.00    1.12
  -5  -5  26    2.15    1.73
  -5  -5  27   11.28    3.71
  -5  -5  28   20.71    5.10
  -5  -5  29    6.75    2.94
  -5  -5  30    0.44    1.39
  -5  -5  31   -0.00    1.28
  -5  -5  32    3.63    2.30
  -5  -5  33    7.63    3.08
  -5  -5  34    2.78    2.15
  -5  -5  35   -0.00    1.21
  -5  -5  36   -0.00    0.93
  -5  -5  37   -0.00    1.50
  -5  -5  38   -0.00    1.63
  -5  -5  39   -0.00    1.32
  -5  -5  40   -0.00    1.26
  -5   6   1   14.74    5.13
  -5   6   1   14.17    5.80
   5  -6  -1   15.29    4.77
   5  -6  -1   28.01    7.62
   5   6  -1   18.90    6.04
   5   6  -1   21.22    6.03
  -5  -6   1   16.41    5.08
  -5  -6   1   15.53    5.51
  -5   6   2    2.29    2.10
  -5   6   2    1.55    1.94
   5  -6  -2    3.07    2.10
   5  -6  -2    0.00    1.73
   5   6  -2   -0.00    2.08
  -5  -6   2    0.00    2.21
  -5  -6   2    0.38    2.21
  -5   6   3   60.80   11.66
  -5   6   3   99.86   15.22
   5  -6  -3   96.43   12.84
   5  -6  -3   64.55   12.97
   5   6  -3   83.06   13.50
  -5  -6   3   77.33   12.27
  -5  -6   3   86.33   13.51
  -5   6   4   99.34   15.20
  -5   6   4  117.92   17.51
   5  -6  -4  118.66   15.25
   5  -6  -4  117.66   17.23
   5   6  -4  102.35   15.90
  -5  -6   4  107.61   15.07
  -5  -6   4   98.87   15.63
  -5   6   5   87.40   13.39
  -5   6   5  101.63   15.51
   5  -6  -5   72.23   12.01
   5  -6  -5   83.76   14.30
   5   6  -5   87.20   13.88
  -5  -6   5   92.25   13.12
  -5  -6   5   91.71   14.01
  -5   6   6   17.27    5.27
  -5   6   6   18.89    6.52
   5  -6  -6   28.47    6.05
   5  -6  -6   20.64    6.25
   5   6  -6   25.91    6.54
  -5  -6   6   22.45    5.63
  -5  -6   6   15.56    5.41
  -5   6   7   74.15   11.68
  -5   6   7   52.96   11.43
   5  -6  -7   74.02   10.93
   5  -6  -7   59.04   11.59
   5   6  -7   77.26   12.17
  -5  -6   7   70.06   11.00
  -5  -6   7   66.10   11.56
  -5   6   8   23.35    6.16
  -5   6   8   34.41    8.11
   5  -6  -8   26.81    6.05
   5  -6  -8   29.67    7.42
   5   6  -8   20.23    6.24
  -5  -6   8   36.32    7.03
  -5  -6   8   20.55    5.90
  -5   6   9   91.42   13.62
  -5   6   9   75.97   13.89
   5  -6  -9  100.53   13.29
   5   6  -9   75.37   13.00
  -5  -6   9  101.05   13.45
  -5  -6   9   94.37   14.03
  -5   6  10   83.92   14.25
  -5   6  10  114.83   16.88
   5  -6 -10  105.44   14.38
   5   6 -10  107.05   15.28
  -5  -6  10  107.71   14.55
  -5  -6  10  131.07   16.42
  -5   6  11   65.39   11.60
  -5   6  11   65.74   12.53
   5  -6 -11   85.74   11.79
   5  -6 -11   50.38   10.92
   5   6 -11   91.50   12.91
  -5  -6  11   91.99   12.12
  -5  -6  11   87.58   12.78
  -5   6  12   27.86    6.33
  -5   6  12   16.73    6.31
   5  -6 -12   11.86    4.21
   5  -6 -12   14.21    5.37
   5   6 -12   23.51    5.99
  -5  -6  12   23.99    5.53
  -5   6  13    0.85    2.34
   5  -6 -13    5.06    2.64
   5  -6 -13    4.78    2.85
   5   6 -13    8.04    3.32
  -5  -6  13   -0.00    1.33
  -5   6  14   63.97   11.60
   5  -6 -14  101.81   12.58
   5  -6 -14   86.38   12.60
   5   6 -14   60.41   11.22
  -5  -6  14   85.66   11.86
  -5   6  15   59.99   10.69
   5  -6 -15   63.30   10.20
   5   6 -15   67.96   10.82
  -5  -6  15   71.33   10.47
  -5   6  16   -0.00    1.65
   5  -6 -16   -0.00    1.72
   5   6 -16   -0.00    1.88
  -5  -6  16    0.00    1.56
  -5   6  17   74.16   11.40
   5  -6 -17   72.56   10.73
   5   6 -17   61.81   10.55
  -5  -6  17   64.45   10.02
  -5   6  18   12.13    4.37
   5  -6 -18   12.82    4.03
   5   6 -18   19.43    5.00
  -5  -6  18   14.56    4.72
  -5   6  19   18.04    5.38
   5   6 -19   23.97    5.63
  -5  -6  19   16.44    5.21
  -5   6  20    4.36    3.04
  -5  -6  20    1.63    2.10
  -5   6  21   17.46    4.95
  -5  -6  21    6.93    3.29
  -5  -6  22   28.57    6.51
  -5  -6  23   -0.00    1.25
  -5  -6  24    8.04    3.39
  -5  -6  25   10.17    3.81
  -5  -6  26   20.17    5.31
  -5  -6  27    6.38    2.99
  -5  -6  28   -0.00    1.21
  -5  -6  29    3.20    2.31
  -5  -6  30   18.35    5.07
  -5  -6  31    2.52    2.05
  -5  -6  32    7.42    3.27
  -5  -6  33   -0.00    1.33
  -5  -6  34    2.03    2.25
  -5  -6  35    0.59    1.88
  -5  -6  36    2.40    2.53
  -5  -6  37    0.00    1.71
  -5  -6  38   -0.00    1.35
  -5  -6  39   -0.00    1.24
  -5  -6  40   -0.00    1.23
  -5   7   1    7.95    4.00
  -5   7   1   13.10    5.79
   5  -7  -1   12.49    5.52
   5   7  -1   13.56    5.40
  -5  -7   1    9.61    4.42
  -5   7   2  148.91   19.34
  -5   7   2  133.10   20.30
   5  -7  -2  123.29   19.86
   5   7  -2  105.16   18.08
  -5  -7   2  174.44   21.05
  -5   7   3  101.84   15.66
  -5   7   3   88.64   16.33
   5  -7  -3  104.29   17.05
   5   7  -3  104.74   16.30
  -5  -7   3  120.28   17.11
  -5   7   4   59.53   11.72
  -5   7   4   94.79   15.35
   5  -7  -4   69.45   13.37
   5   7  -4   82.58   13.52
  -5  -7   4   76.58   13.19
  -5   7   5   13.09    4.89
  -5   7   5    6.74    4.59
   5  -7  -5   11.67    5.05
   5   7  -5   10.93    4.82
  -5  -7   5   13.94    4.90
  -5  -7   5   15.35    5.32
  -5   7   6   43.57    8.50
  -5   7   6   25.83    7.58
   5  -7  -6   36.01    8.95
   5   7  -6   24.10    7.00
  -5  -7   6   20.24    5.94
  -5  -7   6   30.11    7.49
  -5   7   7   96.65   15.15
  -5   7   7  101.54   16.77
   5  -7  -7   98.01   16.25
   5   7  -7   84.28   14.76
  -5  -7   7  101.79   14.64
  -5  -7   7  131.36   17.05
  -5   7   8  284.20   30.68
  -5   7   8  277.76   32.31
   5  -7  -8  212.31   29.96
   5   7  -8  214.81   29.14
  -5  -7   8  279.31   29.50
  -5  -7   8  258.43   30.41
  -5   7   9   19.48    6.08
  -5   7   9   22.40    7.11
   5  -7  -9   31.36    6.80
   5  -7  -9   28.21    7.65
   5   7  -9   32.18    7.57
  -5  -7   9   28.43    6.69
  -5   7  10    9.59    4.24
  -5   7  10    6.20    3.95
   5  -7 -10    9.10    3.56
   5   7 -10    6.80    4.00
  -5  -7  10   15.09    4.89
  -5   7  11   10.62    4.39
  -5   7  11   18.11    6.19
   5  -7 -11   12.79    4.31
   5   7 -11   13.83    4.86
  -5  -7  11    6.76    3.59
  -5   7  12  124.33   17.75
  -5   7  12  134.17   19.66
   5  -7 -12  140.83   17.26
   5  -7 -12  134.29   18.58
   5   7 -12  101.00   16.57
  -5  -7  12  126.40   16.91
  -5   7  13   68.07   11.80
  -5   7  13   69.42   13.00
   5  -7 -13   82.20   11.68
   5   7 -13   51.92   10.53
  -5  -7  13   72.23   11.14
  -5  -7  13   58.23   11.33
  -5   7  14    4.36    3.09
   5  -7 -14    0.00    1.54
   5   7 -14    1.59    2.53
  -5  -7  14    0.06    1.26
  -5  -7  14    0.00    1.47
  -5   7  15   41.69    8.70
   5  -7 -15   44.84    8.24
   5   7 -15   45.53    8.69
  -5  -7  15   45.48    8.09
  -5  -7  15   22.02    6.90
  -5   7  16   -0.00    2.34
   5  -7 -16    4.22    2.78
   5   7 -16    3.38    2.76
  -5  -7  16    6.06    2.98
  -5  -7  16    2.10    2.62
  -5   7  17    2.06    2.56
   5  -7 -17    3.83    2.56
   5   7 -17    2.70    2.89
  -5  -7  17   -0.00    0.96
  -5  -7  17    1.70    2.61
  -5   7  18   70.26   12.68
   5  -7 -18   90.90   12.88
   5   7 -18   86.50   13.06
  -5  -7  18   89.82   13.81
  -5   7  19   -0.00    2.08
   5   7 -19    1.17    2.08
  -5  -7  19   -0.00    2.86
  -5   7  20    3.76    2.88
  -5  -7  20    2.38    2.55
  -5   7  21    4.46    3.57
  -5  -7  21    3.53    2.72
  -5  -7  22   17.39    5.38
  -5  -7  23   13.22    4.64
  -5  -7  24   23.83    6.35
  -5  -7  25    0.90    1.44
  -5  -7  26    4.65    2.95
  -5  -7  27    8.59    3.79
  -5  -7  28   11.12    4.25
  -5  -7  29   -0.00    1.29
  -5  -7  30    0.00    1.61
  -5  -7  31   -0.00    1.76
  -5  -7  32    6.57    3.24
  -5  -7  33    0.46    1.71
  -5  -7  34   10.60    4.33
  -5  -7  35    0.09    1.62
  -5  -7  36    0.00    1.27
  -5  -7  37    1.46    1.92
  -5  -7  38    0.58    2.12
  -5   8   1   13.65    5.20
  -5   8   1   19.93    6.88
   5  -8  -1   12.06    5.77
   5   8  -1   11.06    5.33
  -5  -8   1   17.27    6.12
  -5   8   2   10.44    4.72
  -5   8   2    9.75    5.15
   5  -8  -2    7.63    4.67
   5   8  -2   13.33    5.66
  -5  -8   2    4.63    4.27
  -5   8   3   24.80    6.70
  -5   8   3    6.10    4.23
   5  -8  -3    3.30    3.75
   5   8  -3   12.86    5.61
  -5  -8   3   13.59    5.62
  -5   8   4  325.05   37.67
  -5   8   4  411.22   41.69
   5  -8  -4  224.65   36.88
   5   8  -4  401.72   39.81
  -5  -8   4  333.81   38.56
  -5   8   5   31.16    8.43
  -5   8   5   44.41   10.75
   5  -8  -5   49.97   11.37
   5   8  -5   58.80   11.01
  -5   8   6   84.70   15.10
  -5   8   6  110.39   17.78
   5  -8  -6   87.67   16.40
   5   8  -6  128.16   17.40
  -5   8   7    1.85    2.68
  -5   8   7   -0.00    2.81
   5  -8  -7    3.42    3.22
   5   8  -7    0.74    2.52
  -5   8   8   77.85   13.51
  -5   8   8   94.15   15.89
   5  -8  -8   83.65   15.10
   5   8  -8   71.25   13.28
  -5   8   9  120.83   17.55
  -5   8   9  105.39   18.02
   5  -8  -9  125.17   19.07
   5   8  -9  104.16   16.62
  -5   8  10   69.57   12.10
  -5   8  10   72.01   13.50
   5   8 -10   53.43   10.87
  -5  -8  10   48.75   10.74
  -5   8  11   11.89    5.34
   5   8 -11   20.53    6.34
  -5  -8  11   17.47    6.01
  -5   8  12   27.66    7.38
   5   8 -12   26.38    7.10
  -5  -8  12   21.77    6.68
  -5   8  13    2.27    2.90
   5   8 -13   -0.00    2.00
  -5  -8  13    4.14    3.41
  -5   8  14   81.44   14.42
   5   8 -14  116.58   15.82
  -5  -8  14  101.55   14.37
  -5  -8  14   76.15   14.36
  -5   8  15   -0.00    2.06
   5   8 -15    0.00    2.57
  -5  -8  15    1.19    2.36
  -5  -8  15    1.10    2.21
  -5   8  16   16.26    5.81
   5   8 -16   17.68    5.78
  -5  -8  16   17.58    5.15
  -5  -8  16   14.05    5.18
  -5   8  17    0.00    1.98
   5   8 -17    0.72    2.13
  -5  -8  17    2.41    3.42
  -5   8  18    1.06    2.99
   5   8 -18    0.00    1.82
  -5  -8  18    1.88    3.11
  -5   8  19    0.00    1.60
  -5  -8  19    3.45    3.07
  -5   8  20   53.57   10.30
  -5  -8  20   40.13    9.40
  -5   8  21    0.00    2.06
  -5  -8  21    0.20    1.64
  -5  -8  22    6.98    3.94
  -5  -8  23    1.49    2.34
  -5  -8  24   10.53    4.70
  -5  -8  25    4.32    3.12
  -5  -8  26    6.12    3.48
  -5  -8  27    0.00    1.70
  -5  -8  28    0.06    1.45
  -5  -8  29   -0.00    1.04
  -5  -8  30   17.69    5.64
  -5  -8  31    5.53    3.37
  -5  -8  32   12.91    4.77
  -5  -8  33    0.89    1.97
  -5  -8  34   -0.54    1.82
  -5  -8  35   -0.00    1.56
  -5  -8  36    2.71    2.60
  -5  -8  37    0.00    1.72
  -5   9   1   -0.00    2.65
   5  -9  -1    0.43    3.26
  -5  -9   1   -0.00    2.94
  -5   9   2  135.53   20.69
   5  -9  -2  101.64   19.09
  -5   9   3   21.22    7.33
   5  -9  -3   12.84    6.28
  -5   9   4    2.28    3.13
   5  -9  -4   -0.00    2.25
  -5   9   5   10.43    6.12
   5  -9  -5    1.86    3.42
  -5   9   6   48.15   11.02
   5  -9  -6   47.20   11.23
   5   9  -6   25.38    8.19
   5   9  -7    8.08    4.54
  -5  -9   7    6.93    4.43
   5   9  -8  133.24   18.47
  -5  -9   8   91.09   16.73
   5   9  -9   12.50    5.17
  -5  -9   9   10.18    4.98
   5   9 -10   -0.00    2.37
  -5  -9  10    0.52    2.85
   5   9 -11    4.36    3.37
  -5  -9  11   -0.00    2.42
   5   9 -12  160.08   22.12
   5   9 -13    4.50    3.93
  -5  -9  13    8.62    4.95
   5   9 -14   23.23    6.81
  -5  -9  14   24.65    7.75
   5   9 -15   -0.00    1.40
  -5  -9  15   -0.00    2.37
  -5  -9  16   12.52    5.54
   5   9 -17    0.94    2.36
  -5  -9  17   -0.00    2.79
   5   9 -18   43.27    9.08
  -5  -9  18   18.80    6.82
  -5  -9  19    4.59    4.00
  -5  -9  20   -0.00    3.01
  -5  -9  21    0.65    2.85
  -5  -9  22   15.62    5.81
  -5  -9  23    1.08    2.56
  -5  -9  24   14.60    5.40
  -5  -9  25   -0.00    2.11
  -5  -9  26    2.29    3.12
  -5  -9  27    2.51    3.04
  -5  -9  28   12.37    5.24
  -5  -9  29    2.83    2.89
  -5  -9  30   -0.00    1.91
  -5  -9  31    1.44    1.98
  -5  -9  32    4.87    3.21
  -5  -9  33    2.31    2.64
  -5  -9  34    0.77    2.41
  -5  -9  35    1.98    2.76
  -5  10   1   13.96    5.53
  -5  10   1   14.69    6.86
   5 -10  -1    6.09    4.69
   5  10  -1   17.43    6.42
  -5  10   2   -0.00    2.10
  -5  10   2    0.75    2.33
   5 -10  -2   -0.00    1.78
   5  10  -2   -0.00    2.18
  -5  10   3   -0.00    2.30
  -5  10   3    0.30    2.39
   5 -10  -3   -0.00    2.52
   5  10  -3    0.50    2.73
  -5 -10   3    0.96    3.32
  -5  10   4   12.66    6.08
   5 -10  -4    0.03    3.36
   5  10  -4    5.03    3.94
  -5 -10   4   14.73    5.76
  -5  10   5   -0.00    3.21
   5  10  -5    0.00    3.18
  -5 -10   5    1.92    3.08
  -5  10   6   43.45    9.76
  -5 -10   6   18.71    7.15
  -5  10   7    2.04    3.26
  -5 -10   7    0.42    2.94
  -5  10   8    0.37    2.19
  -5 -10   8    6.57    4.42
  -5  10   9   -0.00    3.11
  -5 -10   9   -1.33    2.86
  -5  10  10   52.09   12.13
  -5 -10  10   84.14   14.85
  -5  10  11   -0.00    2.03
  -5 -10  11    2.52    3.32
  -5  10  12    4.37    3.38
  -5 -10  12   -0.00    2.33
  -5  10  13   -0.00    2.26
  -5 -10  13    1.39    2.81
  -5  10  14   16.26    6.85
  -5 -10  14   34.87    8.83
  -5  10  15   -0.00    2.39
  -5 -10  15    1.29    2.34
  -5  10  16   17.81    6.52
  -5 -10  16   23.74    7.24
  -5  10  17   -0.00    2.89
  -5 -10  17   -0.20    1.95
  -5  10  18    3.76    3.21
  -5 -10  18    4.17    3.69
  -5  10  19   -0.00    2.59
  -5 -10  19   -0.00    1.72
  -5  10  20   25.23    7.92
  -5 -10  20   25.46    7.78
  -5  10  21   -0.00    2.69
  -5 -10  21   -0.00    3.54
  -5 -10  22    4.88    3.62
  -5 -10  23   -0.00    3.21
  -5 -10  24    4.72    3.96
  -5 -10  25   -0.00    2.17
  -5 -10  26    6.56    4.73
  -5 -10  27    0.00    2.71
  -5 -10  28    0.65    2.76
  -5 -10  29    4.63    3.49
  -5 -10  30    6.44    4.12
  -5 -10  31    4.95    3.28
  -5 -10  32    1.46    2.56
  -5 -10  33    0.25    2.27
  -5  11   1   12.39    5.99
   5 -11  -1    7.60    5.41
   5  11  -1    6.91    4.40
  -5 -11   1    3.43    3.49
  -5  11   2   71.32   13.60
   5  11  -2   71.03   13.88
  -5 -11   2   35.66   10.82
  -5  11   3    5.13    4.81
   5  11  -3    7.00    4.58
  -5 -11   3    2.32    3.24
  -5  11   4   -0.00    3.69
   5  11  -4   -0.00    2.97
  -5 -11   4    0.45    2.22
  -5  11   5   -0.00    2.89
   5  11  -5    2.94    3.68
  -5 -11   5    1.82    3.34
  -5  11   6    8.59    5.00
   5  11  -6    8.25    4.84
  -5 -11   6   10.72    5.91
  -5  11   7   -0.00    2.78
   5  11  -7   -0.00    2.88
  -5 -11   7   -0.00    2.37
  -5  11   8   40.36   10.17
   5  11  -8   21.76    7.50
  -5 -11   8   31.47    9.27
  -5  11   9    4.97    4.13
   5  11  -9    4.86    3.94
  -5 -11   9    3.97    4.31
  -5  11  10    1.12    2.83
   5  11 -10   -0.00    2.09
  -5 -11  10   -0.00    2.35
  -5  11  11   -0.00    2.83
   5  11 -11    1.30    3.12
  -5 -11  11    2.82    3.40
  -5  11  12   41.97   10.79
   5  11 -12   53.96   11.59
  -5 -11  12   42.09   10.72
  -5  11  13    1.51    3.35
   5  11 -13    2.30    2.69
  -5 -11  13    1.60    3.37
  -5  11  14   16.24    6.62
   5  11 -14   14.32    6.12
  -5 -11  14   17.42    6.74
  -5  11  15    1.69    3.56
   5  11 -15    3.83    3.53
  -5 -11  15    2.05    2.56
  -5  11  16   10.52    5.97
   5  11 -16    6.61    4.31
  -5 -11  16    3.88    4.30
  -5  11  17   -0.00    2.96
   5  11 -17   -0.00    3.32
  -5 -11  17    0.47    1.45
  -5  11  18   30.05    8.63
   5  11 -18   21.67    7.29
  -5 -11  18   11.97    6.11
  -5  11  19    2.66    3.34
  -5 -11  19   -0.00    2.93
  -5  11  20    0.00    2.84
  -5 -11  20   -0.00    2.47
  -5  11  21    1.22    2.76
  -5 -11  21   -0.00    2.62
  -5 -11  22    9.35    6.01
  -5 -11  23    0.57    2.40
  -5 -11  24    8.40    5.01
  -5 -11  25    0.24    3.30
  -5 -11  26    7.76    5.02
  -5 -11  27   -0.00    3.11
  -5 -11  28    4.19    3.65
  -5 -11  29    2.54    2.98
  -5 -11  30   -0.00    3.56
  -5  12   1    0.54    4.16
   5  12  -1    0.00    3.39
  -5 -12   1    2.45    3.43
  -5  12   2    1.28    2.96
   5  12  -2    0.00    3.60
  -5 -12   2   -0.00    3.22
  -5  12   3   -0.00    2.69
   5  12  -3    7.94    5.29
  -5 -12   3    1.78    3.86
  -5  12   4   62.36   13.02
   5  12  -4   33.07    9.82
  -5 -12   4   37.73   10.96
  -5  12   5    6.44    4.59
   5  12  -5    2.92    4.10
  -5 -12   5    8.61    5.50
  -5  12   6    0.00    3.85
   5  12  -6    8.60    5.14
  -5 -12   6    5.06    4.80
  -5  12   7   -0.00    1.99
   5  12  -7    0.04    2.13
  -5 -12   7    0.91    3.01
  -5  12   8    4.92    4.08
   5  12  -8    0.06    2.61
  -5 -12   8   -0.00    2.31
  -5  12   9    7.41    4.90
   5  12  -9    5.15    4.18
  -5 -12   9    1.43    3.63
  -5  12  10   16.44    7.06
   5  12 -10   21.69    7.64
  -5 -12  10   14.29    7.04
  -5  12  11   -0.00    2.20
   5  12 -11    0.75    2.45
  -5 -12  11    1.84    2.44
  -5  12  12    5.82    5.06
   5  12 -12   -0.00    3.42
  -5 -12  12    1.53    3.60
  -5  12  13    1.72    2.66
   5  12 -13    1.67    3.28
  -5 -12  13   -0.00    2.45
  -5  12  14   16.22    6.79
   5  12 -14   14.31    5.93
  -5 -12  14    5.68    4.63
  -5  12  15    4.84    4.46
   5  12 -15    5.69    4.18
  -5 -12  15    3.03    2.94
  -5  12  16   23.64    8.00
   5  12 -16   15.17    6.60
  -5 -12  16   20.35    7.73
  -5  12  17   -0.00    3.08
   5  12 -17    0.00    2.61
  -5 -12  17   -0.00    2.67
  -5  12  18   -0.00    2.36
  -5 -12  18   -0.00    2.72
  -5  12  19    3.11    4.15
  -5 -12  19    3.81    3.40
  -5  12  20   40.07   10.06
  -5 -12  20    9.70    5.35
  -5  12  21   -0.00    2.86
  -5 -12  21    0.00    3.40
  -5 -12  22   -0.00    2.85
  -5 -12  23    3.16    2.92
  -5 -12  24    0.50    1.89
  -5 -12  25    5.13    4.06
  -5 -12  26    6.62    4.88
  -5 -12  27    0.00    3.14
  -5 -12  28   -0.00    1.47
  -5  13   1    8.46    5.52
   5  13  -1   11.86    6.24
  -5 -13   1    7.13    5.43
  -5  13   2   31.25    9.24
   5  13  -2   13.47    7.11
  -5 -13   2   17.57    7.86
  -5  13   3   -0.00    3.57
   5  13  -3    0.00    2.44
  -5 -13   3    8.81    5.24
  -5  13   4   11.98    6.47
   5  13  -4   21.15    7.75
  -5 -13   4   -0.00    3.33
  -5  13   5    0.00    3.75
   5  13  -5    0.00    3.52
  -5 -13   5    1.28    3.56
  -5  13   6   31.98    9.67
   5  13  -6   26.12    8.79
  -5 -13   6   27.57    9.67
  -5  13   7    8.13    5.60
   5  13  -7    5.44    4.58
  -5 -13   7    0.95    3.27
  -5  13   8   32.15    9.67
   5  13  -8   37.29   10.32
  -5 -13   8   24.99    9.26
  -5  13   9    0.55    3.45
   5  13  -9   -0.00    2.76
  -5 -13   9    1.27    3.23
  -5  13  10    0.39    2.72
   5  13 -10   -0.00    3.03
  -5 -13  10    0.36    2.89
  -5  13  11    2.69    3.73
   5  13 -11    5.37    4.25
  -5 -13  11    7.79    5.88
  -5  13  12   19.64    7.30
   5  13 -12    9.68    5.60
  -5 -13  12   12.34    6.45
  -5  13  13    0.00    3.21
   5  13 -13    0.42    2.73
  -5 -13  13    1.81    3.65
  -5  13  14    6.06    4.88
   5  13 -14    5.32    5.00
  -5 -13  14    2.71    4.01
  -5  13  15    2.13    3.77
   5  13 -15    2.50    3.45
  -5 -13  15    0.00    3.01
  -5  13  16   -0.00    2.67
   5  13 -16   -0.00    2.42
  -5 -13  16    9.90    5.48
  -5  13  17   -0.00    2.85
   5  13 -17    4.58    3.58
  -5 -13  17   -0.00    2.96
  -5  13  18    6.36    4.65
  -5 -13  18    7.08    5.80
  -5  13  19    1.08    3.02
  -5 -13  19    2.07    2.55
  -5  13  20    2.58    3.05
  -5 -13  20    1.12    2.37
  -5 -13  21   -0.00    2.91
  -5 -13  22   10.58    5.32
  -5 -13  23    0.27    1.96
  -5 -13  24    0.97    2.61
  -5 -13  25    1.63    4.32
  -5  14   1    0.00    2.52
   5  14  -1    0.00    4.22
  -5 -14   1    0.19    2.55
  -5  14   2   -0.00    3.31
   5  14  -2    0.61    2.11
  -5 -14   2    0.54    2.27
  -5  14   3    0.18    4.26
   5  14  -3    2.08    3.49
  -5 -14   3    2.36    4.27
  -5  14   4   10.48    5.69
   5  14  -4   12.20    6.28
  -5 -14   4    0.00    4.46
  -5  14   5   19.92    7.73
   5  14  -5   15.81    6.86
  -5 -14   5    7.01    6.05
  -5  14   6   13.71    6.55
   5  14  -6   17.89    7.45
  -5 -14   6   16.61    7.52
  -5  14   7    3.48    4.39
   5  14  -7    0.23    2.78
  -5 -14   7    0.19    2.65
  -5  14   8   -0.00    1.07
   5  14  -8    2.66    4.35
  -5 -14   8    3.09    4.21
  -5  14   9    0.97    2.90
   5  14  -9    4.04    4.73
  -5  14  10    5.34    4.98
   5  14 -10    7.46    5.91
  -5 -14  10    3.86    4.16
  -5  14  11    3.01    3.87
   5  14 -11    2.60    3.98
  -5 -14  11    0.00    4.22
  -5  14  12   -0.00    3.09
   5  14 -12   -0.00    3.18
  -5 -14  12   -0.00    3.40
  -5  14  13   -0.00    3.92
   5  14 -13   -0.00    3.43
  -5 -14  13    3.87    4.47
  -5  14  14   16.81    6.84
   5  14 -14    4.11    4.25
  -5 -14  14    3.17    4.26
  -5  14  15    6.69    5.15
   5  14 -15    9.92    5.63
  -5 -14  15   -0.00    3.48
  -5  14  16   14.66    6.86
   5  14 -16    5.93    4.28
  -5 -14  16   17.29    7.18
  -5  14  17    0.33    3.44
  -5 -14  17   -0.00    3.72
  -5  14  18   -0.00    2.80
  -5 -14  18    2.76    3.44
  -5  14  19   -0.00    3.08
  -5 -14  19    0.40    3.26
  -5  14  20    2.17    3.52
  -5 -14  20    3.93    4.90
  -5 -14  21    6.73    5.50
  -5 -14  22    3.17    3.66
  -5 -14  23    3.54    3.59
  -5  15   1    2.55    3.59
   5  15  -1    5.92    4.94
  -5 -15   1    5.95    4.31
  -5  15   2    1.80    3.56
   5  15  -2    2.93    4.14
  -5 -15   2    0.42    2.33
  -5  15   3   16.42    7.21
   5  15  -3   15.56    7.39
  -5 -15   3    6.40    5.04
  -5  15   4    3.58    4.03
   5  15  -4    0.77    3.42
  -5 -15   4    0.56    3.72
  -5  15   5    2.10    4.39
   5  15  -5    1.41    4.01
  -5 -15   5    5.51    4.07
  -5  15   6    1.71    2.89
   5  15  -6   10.94    6.45
  -5 -15   6    2.28    3.62
  -5  15   7   14.86    7.08
   5  15  -7    5.56    4.90
  -5 -15   7    4.94    4.41
  -5  15   8    3.66    4.75
   5  15  -8    6.76    5.64
  -5 -15   8    0.63    3.83
  -5  15   9   -0.00    3.45
   5  15  -9    1.45    3.55
  -5 -15   9   -0.00    2.54
  -5  15  10   -0.00    2.75
   5  15 -10    2.13    3.88
  -5 -15  10   -0.00    3.90
  -5  15  11    4.17    3.93
   5  15 -11    2.76    4.00
  -5 -15  11    3.02    4.40
  -5  15  12    9.54    6.28
   5  15 -12    4.18    4.61
  -5 -15  12   14.40    7.39
  -5  15  13    0.83    3.83
   5  15 -13   -0.00    2.89
  -5 -15  13   -0.00    2.69
  -5  15  14   -0.00    2.72
   5  15 -14   -0.00    2.03
  -5 -15  14   -0.00    2.15
  -5  15  15    2.87    4.12
   5  15 -15   -0.00    2.78
  -5 -15  15   -0.00    3.41
  -5  15  16   -0.00    3.53
   5  15 -16   -0.00    2.63
  -5 -15  16    4.11    4.08
  -5  15  17   12.27    6.05
  -5 -15  17   -0.00    3.43
  -5  15  18    8.27    5.38
  -5 -15  18    0.00    4.16
  -5  15  19    0.84    3.46
  -5 -15  19   -0.00    3.45
  -5  15  20   -0.00    3.39
  -5 -15  20    2.17    3.34
  -5  16   1    1.25    2.77
   5  16  -1    2.32    4.15
  -5 -16   1    2.71    4.17
  -5  16   2   -0.00    1.19
   5  16  -2   -0.00    3.99
  -5 -16   2   -0.00    1.29
  -5  16   3   -0.00    2.28
   5  16  -3    4.65    4.79
  -5 -16   3    0.94    3.59
  -5  16   4    0.78    3.21
   5  16  -4   -0.00    2.57
  -5 -16   4    2.56    3.12
  -5  16   5    0.30    3.17
   5  16  -5    1.17    3.98
  -5 -16   5    5.06    4.83
  -5  16   6    1.50    3.43
   5  16  -6   -0.00    2.11
  -5 -16   6    0.00    3.27
  -5  16   7    0.04    4.01
   5  16  -7    2.46    4.62
  -5 -16   7    0.82    3.55
  -5  16   8   -0.00    3.29
   5  16  -8    2.99    4.18
  -5 -16   8    1.81    3.32
  -5  16   9    4.19    4.81
   5  16  -9    0.00    3.71
  -5 -16   9    1.20    3.75
  -5  16  10    6.25    4.83
   5  16 -10    3.23    4.01
  -5 -16  10    1.11    2.66
  -5  16  11    6.27    4.49
   5  16 -11   -0.00    2.94
  -5 -16  11   -0.00    3.31
  -5  16  12    0.00    3.40
   5  16 -12    0.16    3.72
  -5 -16  12    1.37    2.91
  -5  16  13    2.78    3.71
   5  16 -13    1.61    3.51
  -5 -16  13    1.54    3.90
  -5  16  14    0.48    3.60
   5  16 -14    4.86    4.04
  -5 -16  14    0.14    3.75
  -5  16  15    6.11    4.56
   5  16 -15    8.30    5.53
  -5 -16  15    6.33    5.63
  -5  16  16   -0.00    3.05
  -5 -16  16    0.67    4.47
  -5  16  17    1.33    3.07
  -5 -16  17   -0.00    5.53
  -5  16  18   -0.00    3.52
  -5  16  19    2.06    3.86
  -5  16  20   -0.00    3.26
  -5  17   1    3.39    4.86
   5  17  -1   -0.00    2.13
  -5  17   2   -0.00    2.78
   5  17  -2   -0.00    3.34
  -5 -17   2   14.61    7.51
  -5  17   3    7.84    5.29
   5  17  -3    0.52    3.95
  -5 -17   3    2.04    4.03
  -5  17   4   -0.00    3.19
   5  17  -4    0.80    3.65
  -5 -17   4   -0.00    3.42
  -5  17   5    8.25    5.24
   5  17  -5    3.29    4.49
  -5 -17   5   -0.00    4.19
  -5  17   6   -0.00    3.94
   5  17  -6    0.00    4.07
  -5 -17   6    0.00    3.58
  -5  17   7    0.27    2.75
   5  17  -7    0.00    3.92
  -5 -17   7   -0.00    2.99
  -5  17   8   -0.00    2.07
   5  17  -8    0.49    1.98
  -5 -17   8    0.67    3.18
  -5  17   9    4.66    4.73
   5  17  -9   -0.00    2.02
  -5 -17   9   -0.00    3.07
  -5  17  10   -0.00    4.74
   5  17 -10   -0.00    3.00
  -5 -17  10    2.71    4.10
  -5  17  11    0.06    3.53
   5  17 -11   -0.00    2.81
  -5 -17  11   -0.00    3.79
  -5  17  12   -0.00    3.90
   5  17 -12   -0.00    2.73
  -5 -17  12    1.83    3.04
  -5  17  13    3.62    5.53
   5  17 -13    7.05    5.46
  -5 -17  13    0.83    3.18
  -5  17  14    7.54    5.36
   5  17 -14    0.47    1.95
  -5  17  15   -0.00    3.40
   5  17 -15    2.58    3.29
  -5  17  16    0.00    3.30
  -5  17  17   14.77    7.45
  -5  17  18    2.50    4.52
  -5  17  19    2.09    3.70
  -5 -18   4    0.11    3.39
  -5 -18   5    2.83    3.96
  -5 -18   6   -0.00    2.94
  -5 -18   7   -0.00    2.81
  -5 -18   8   -0.00    3.49
  -5 -18   9   -0.00    1.92
  -5 -18  10   -0.00    4.19
  -4   0   1    0.79    1.37
  -4   0   1   -0.00    1.65
  -4   0   1   -0.00    1.25
   4   0  -1   -0.00    1.65
   4   0  -1    0.00    1.70
   4   0  -1    0.00    1.11
  -4   0   2   14.94    3.44
  -4   0   2   12.69    4.10
  -4   0   2   11.32    3.35
   4   0  -2   15.27    3.99
   4   0  -2   17.80    3.78
  -4   0   3    0.62    1.16
  -4   0   3   -0.00    2.03
  -4   0   3   -0.00    1.36
   4   0  -3    0.00    1.20
  -4   0   4 1051.91  107.02
  -4   0   4 1166.59  108.71
  -4   0   4 1170.42  107.34
   4   0  -4 1186.78  108.03
   4   0  -4 1178.62  106.84
  -4   0   5   -0.00    1.23
  -4   0   5    0.51    1.57
  -4   0   5   -0.00    1.23
   4   0  -5    0.56    1.31
   4   0  -5    0.25    0.97
  -4   0   6  661.17   62.18
  -4   0   6  712.92   63.82
  -4   0   6  578.38   63.01
  -4   0   6  599.99   62.10
   4   0  -6  652.17   62.49
   4   0  -6  739.34   62.08
  -4   0   7   -0.00    0.85
  -4   0   7   -0.00    1.30
  -4   0   7    0.45    1.18
  -4   0   7    0.00    1.09
   4   0  -7   -0.00    1.01
   4   0  -7   -0.00    0.65
  -4   0   8 2633.28  228.45
  -4   0   8 2428.08  229.25
  -4   0   8 2306.65  229.30
  -4   0   8 2577.75  228.74
   4   0  -8 2492.06  227.64
   4   0  -8 2494.09  227.38
  -4   0   9    0.64    0.92
  -4   0   9   -0.00    0.95
  -4   0   9   -0.00    1.04
  -4   0   9   -0.00    1.04
   4   0  -9   -0.00    0.50
   4   0  -9    0.34    0.42
  -4   0  10   25.42    4.05
  -4   0  10   29.45    4.73
  -4   0  10   32.41    4.89
  -4   0  10   37.66    4.67
  -4   0  11   -0.00    0.66
  -4   0  11    0.00    0.95
  -4   0  11    0.00    0.88
  -4   0  11   -0.00    0.64
  -4   0  12    9.43    1.86
  -4   0  12    9.64    2.13
  -4   0  12   16.01    2.72
  -4   0  12   14.35    2.33
  -4   0  13   -0.00    0.48
  -4   0  13   -0.00    0.64
  -4   0  13    0.32    0.72
  -4   0  13    0.75    0.66
  -4   0  14 1251.43  110.55
  -4   0  14 1172.42  110.24
  -4   0  15   -0.00    0.46
  -4   0  15   -0.00    0.39
  -4   0  16   40.50    4.20
  -4   0  16   40.87    4.13
  -4   0  22   13.59    1.86
  -4   0  23   -0.00    0.43
  -4   0  24   30.29    3.83
  -4   0  25    0.31    0.60
  -4   0  26   57.05    6.72
  -4   0  27    0.26    0.64
  -4   0  28   10.88    2.41
  -4   0  37   -0.00    1.19
  -4   0  38    1.95    1.97
  -4   0  39   -0.00    1.38
  -4   0  40    3.01    2.16
  -4   0  41    0.62    1.40
  -4   1   1    7.10    2.82
  -4   1   1   14.99    4.50
   4  -1  -1   13.90    3.54
   4  -1  -1   15.32    4.36
   4  -1  -1   23.97    4.34
   4   1  -1   14.05    4.53
   4   1  -1   14.06    3.64
  -4  -1   1   23.92    5.21
  -4  -1   1   17.49    3.99
  -4   1   2 1067.00   90.01
  -4   1   2  951.40   91.17
   4  -1  -2  876.30   89.45
   4  -1  -2  903.15   90.64
   4  -1  -2 1030.34   89.79
   4   1  -2  995.76   91.82
   4   1  -2  953.03   89.49
  -4  -1   2  927.64   90.64
  -4  -1   2  865.42   89.46
  -4   1   3   18.00    3.68
  -4   1   3   14.32    3.96
  -4   1   3    7.43    2.57
   4  -1  -3   19.90    3.74
   4  -1  -3    5.87    2.38
   4   1  -3   15.89    4.45
   4   1  -3   11.73    3.13
  -4  -1   3   12.92    3.92
  -4  -1   3   14.36    3.44
  -4   1   4    0.78    1.06
  -4   1   4    1.36    1.33
   4  -1  -4    1.29    1.23
   4  -1  -4    3.16    1.73
   4   1  -4   -0.00    1.66
   4   1  -4    1.12    1.18
  -4  -1   4    2.56    2.24
  -4  -1   4    3.95    2.06
  -4   1   5   11.13    2.89
  -4   1   5    6.46    2.35
   4  -1  -5    9.01    2.40
   4  -1  -5   11.08    2.97
   4  -1  -5    8.62    2.39
   4   1  -5   14.70    4.09
   4   1  -5    4.54    2.27
   4   1  -5    7.06    2.41
  -4  -1   5   12.24    3.27
  -4  -1   5   12.70    3.11
  -4   1   6  392.39   40.30
  -4   1   6  452.21   41.93
  -4   1   6  484.48   41.88
   4  -1  -6  313.71   39.62
   4  -1  -6  453.13   41.08
   4  -1  -6  569.51   41.04
   4   1  -6  362.06   41.34
   4   1  -6  466.43   41.22
   4   1  -6  398.26   39.97
  -4  -1   6  404.90   41.08
  -4  -1   6  386.43   40.35
  -4   1   7   39.44    5.68
  -4   1   7   45.24    6.78
   4  -1  -7   49.64    5.93
   4  -1  -7   33.04    5.43
   4  -1  -7   37.94    5.29
   4   1  -7   43.14    6.83
   4   1  -7   34.66    5.44
   4   1  -7   35.91    5.18
  -4  -1   7   39.42    6.10
  -4  -1   7   31.03    5.41
  -4   1   8 1120.03  104.24
  -4   1   8 1056.33  105.11
   4  -1  -8 1125.78  104.45
   4  -1  -8 1148.32  104.08
   4  -1  -8 1144.80  103.63
   4   1  -8 1080.77  105.62
   4   1  -8 1226.73  104.15
   4   1  -8 1080.34  103.49
  -4  -1   8 1057.90  104.57
  -4  -1   8 1178.03  104.54
  -4   1   9    2.13    1.22
  -4   1   9    0.98    1.34
   4  -1  -9    0.94    1.06
   4  -1  -9    0.77    0.79
   4  -1  -9    0.00    0.63
   4   1  -9    0.32    1.69
   4   1  -9    1.51    0.80
   4   1  -9    0.80    0.65
  -4  -1   9    1.37    1.27
  -4  -1   9    0.81    1.06
  -4   1  10  381.17   42.70
  -4   1  10  502.83   44.24
   4  -1 -10  464.06   43.10
   4  -1 -10  453.66   41.62
   4  -1 -10  469.55   41.57
   4   1 -10  466.83   44.30
  -4  -1  10  438.32   43.07
  -4  -1  10  442.64   43.12
  -4   1  11  149.30   14.40
  -4   1  11  149.09   15.07
   4  -1 -11  144.69   14.20
   4   1 -11  125.16   14.76
  -4  -1  11  134.31   14.07
  -4  -1  11  120.19   14.02
  -4   1  12  403.64   36.23
  -4   1  12  371.37   36.68
   4  -1 -12  464.35   36.55
  -4  -1  12  318.26   35.56
  -4  -1  12  380.09   35.77
  -4  -1  12  380.17   36.05
  -4   1  13   87.37    9.13
  -4   1  13   83.57    9.59
   4  -1 -13   89.30    9.03
  -4  -1  13   81.66    8.49
  -4  -1  13   83.96    8.59
  -4  -1  13   76.57    8.84
  -4   1  14    0.69    0.67
  -4   1  14    2.22    1.14
   4  -1 -14    0.00    0.66
  -4  -1  14    0.34    0.35
  -4  -1  14    0.36    0.39
  -4  -1  14    0.45    0.62
  -4   1  15   28.85    3.51
  -4   1  15   31.79    4.07
  -4   1  15   24.63    3.90
  -4  -1  15   25.31    3.34
  -4   1  16  232.60   21.02
  -4   1  16  220.22   21.38
  -4   1  16  213.58   21.89
  -4  -1  16  221.61   21.01
  -4   1  17    0.51    0.68
  -4   1  18  276.50   26.66
  -4   1  19   15.04    2.59
  -4   1  20   17.46    2.87
  -4   1  21    4.86    1.40
  -4   1  22  185.88   18.63
  -4   1  23    4.71    1.50
  -4   1  24    6.08    1.86
  -4  -1  24    9.20    1.81
  -4   1  25   11.34    2.52
  -4  -1  25   11.97    2.32
  -4   1  26   51.35    6.86
  -4   1  27   -0.00    0.66
  -4  -1  27    0.22    0.62
  -4  -1  28   27.23    4.54
  -4  -1  28   31.66    4.43
  -4  -1  29   -0.59    1.04
  -4  -1  30   -0.00    1.02
  -4  -1  31    0.75    1.13
  -4  -1  32   28.18    5.09
  -4  -1  33   -0.00    1.20
  -4  -1  34    1.52    1.76
  -4  -1  35    0.00    0.91
  -4  -1  36    8.15    2.92
  -4  -1  37   -0.00    1.50
  -4  -1  38    6.60    2.84
  -4  -1  39    0.00    1.17
  -4  -1  40   -0.00    1.54
  -4  -1  41    1.82    1.94
  -4   2   1   93.17   10.51
  -4   2   1   58.35   10.05
   4  -2  -1   83.49    9.79
   4  -2  -1   53.33    9.84
   4   2  -1   56.41   10.04
   4   2  -1   73.13    9.78
  -4  -2   1   52.94    9.47
  -4  -2   1   71.17    9.88
  -4   2   2  142.31   19.12
  -4   2   2  160.60   20.72
   4  -2  -2  209.03   20.07
   4  -2  -2  163.27   20.55
   4  -2  -2  189.52   20.00
   4   2  -2  176.68   21.09
   4   2  -2  181.95   19.91
  -4  -2   2  215.48   21.31
  -4  -2   2  179.76   20.15
  -4   2   3   19.84    4.25
  -4   2   3   14.31    4.32
   4  -2  -3   21.28    4.13
   4  -2  -3   20.45    4.78
   4  -2  -3   17.39    3.85
   4   2  -3    6.69    3.48
   4   2  -3   16.58    4.01
  -4  -2   3   20.34    4.64
  -4  -2   3   18.40    4.13
  -4   2   4 1310.20  140.73
  -4   2   4 1694.07  143.56
   4  -2  -4 1770.42  141.81
   4  -2  -4 1341.21  141.83
   4   2  -4 1657.13  143.19
   4   2  -4 1805.29  142.02
  -4  -2   4 1408.29  141.48
  -4  -2   4 1374.04  141.27
  -4   2   5   36.94    6.10
   4  -2  -5   40.00    6.15
   4  -2  -5   45.48    6.17
   4   2  -5   33.35    6.75
   4   2  -5   46.17    6.40
  -4  -2   5   31.98    6.10
  -4  -2   5   37.55    6.36
  -4   2   6   10.83    2.86
   4  -2  -6    5.45    2.09
   4  -2  -6    6.33    2.48
   4  -2  -6    9.84    2.54
   4   2  -6   10.04    3.27
   4   2  -6    5.27    2.10
  -4  -2   6    6.33    2.45
  -4  -2   6    7.09    2.62
  -4   2   7  254.75   28.42
  -4   2   7  269.07   29.65
   4  -2  -7  301.03   28.78
   4  -2  -7  318.94   29.42
   4  -2  -7  283.58   28.26
   4   2  -7  313.55   30.04
   4   2  -7  309.29   28.61
  -4  -2   7  299.08   29.01
  -4  -2   7  226.22   28.30
  -4   2   8  602.81   63.33
  -4   2   8  627.55   64.46
   4  -2  -8  634.84   63.36
   4  -2  -8  732.10   64.04
   4  -2  -8  712.18   63.31
   4   2  -8  648.07   64.33
   4   2  -8  739.00   63.26
  -4  -2   8  662.10   63.53
  -4  -2   8  657.19   63.73
  -4   2   9  153.56   18.20
  -4   2   9  184.96   19.55
   4  -2  -9  157.30   18.08
   4  -2  -9  178.62   18.36
   4  -2  -9  176.64   17.71
   4   2  -9  160.54   18.81
   4   2  -9  186.48   18.02
   4   2  -9  186.58   17.66
  -4  -2   9  172.61   18.27
  -4  -2   9  169.82   18.47
  -4   2  10   56.02    7.74
  -4   2  10   52.21    8.16
   4  -2 -10   58.94    7.69
   4  -2 -10   66.07    7.58
   4  -2 -10   62.40    7.08
   4   2 -10   66.15    8.47
   4   2 -10   58.75    6.65
   4   2 -10   62.83    6.59
  -4  -2  10   56.89    7.54
  -4  -2  10   55.81    7.70
  -4   2  11   56.40    7.44
  -4   2  11   54.87    7.93
   4  -2 -11   50.64    7.09
   4  -2 -11   56.39    6.54
   4  -2 -11   64.12    6.46
   4   2 -11   52.20    7.55
  -4  -2  11   52.90    6.97
  -4  -2  11   55.52    7.37
  -4   2  12    0.80    1.06
  -4   2  12   -0.00    1.26
   4  -2 -12    0.83    1.06
   4  -2 -12    0.85    0.47
   4  -2 -12    1.27    0.48
   4   2 -12    0.94    1.18
  -4  -2  12    0.74    1.16
  -4  -2  12   -0.00    0.96
  -4   2  13   11.90    2.86
  -4   2  13   11.53    3.11
   4  -2 -13   16.43    3.09
   4   2 -13   14.78    3.04
  -4  -2  13   17.91    2.93
  -4  -2  13   16.02    3.14
  -4   2  14  667.80   63.94
  -4   2  14  617.11   64.38
   4  -2 -14  762.86   63.93
   4   2 -14  649.39   63.63
  -4  -2  14  684.12   63.15
  -4  -2  14  688.44   63.82
  -4   2  15   35.76    5.52
  -4   2  15   37.66    6.14
   4  -2 -15   49.61    5.81
   4   2 -15   44.56    5.52
  -4  -2  15   41.98    4.98
  -4  -2  15   45.29    5.75
  -4   2  16   22.69    3.37
  -4   2  16   14.25    3.30
   4  -2 -16   21.31    3.14
   4   2 -16   14.17    2.47
  -4  -2  16   14.87    2.17
  -4  -2  16   12.45    2.66
  -4   2  17    1.63    1.16
  -4   2  17    1.89    1.30
   4  -2 -17    0.92    0.80
  -4  -2  17    0.66    0.36
  -4  -2  17    1.64    1.02
  -4   2  18   93.60   11.16
  -4   2  18  101.59   12.15
   4  -2 -18  115.89   11.22
  -4  -2  18  107.63   11.26
  -4   2  19   90.88   10.16
  -4   2  19   85.91   10.93
   4  -2 -19   97.52    9.90
  -4  -2  19   92.96   10.07
  -4   2  20   33.59    4.85
  -4   2  20   34.03    5.60
   4  -2 -20   39.96    4.66
  -4  -2  20   37.27    4.87
  -4   2  21    2.85    1.25
  -4   2  21   -0.00    0.81
  -4  -2  21    2.61    1.24
  -4   2  22    2.54    1.51
  -4  -2  22   11.83    2.29
  -4   2  23    0.26    0.94
  -4  -2  23   -0.00    0.84
  -4   2  24  108.15   12.44
  -4  -2  24   97.94   11.27
  -4   2  25   11.10    3.04
  -4   2  26   37.97    6.22
  -4  -2  27    0.68    1.21
  -4  -2  28   37.59    5.79
  -4  -2  29   18.94    3.89
  -4  -2  30   49.04    7.18
  -4  -2  31    2.33    1.72
  -4  -2  32   -0.00    1.10
  -4  -2  33    1.77    1.64
  -4  -2  34    4.51    2.31
  -4  -2  35    1.34    1.49
  -4  -2  36    6.64    2.71
  -4  -2  37   -0.00    1.26
  -4  -2  38    0.03    1.16
  -4  -2  39    0.46    1.71
  -4  -2  40    6.97    2.97
  -4  -2  41   -0.00    1.44
  -4   3   1   22.59    5.59
  -4   3   1   50.76    8.56
   4  -3  -1   32.33    6.07
   4  -3  -1   47.26    8.21
   4   3  -1   27.46    6.76
   4   3  -1   31.86    6.33
  -4  -3   1   37.18    6.87
  -4  -3   1   45.97    7.45
  -4   3   2  306.33   32.71
  -4   3   2  328.61   34.61
   4  -3  -2  352.01   33.03
   4  -3  -2  327.36   34.28
   4   3  -2  287.10   33.68
   4   3  -2  331.75   33.10
  -4  -3   2  313.85   33.10
  -4  -3   2  281.00   32.93
  -4   3   3    2.59    2.08
  -4   3   3    5.58    2.75
   4  -3  -3   10.33    3.08
   4  -3  -3    4.43    2.94
   4   3  -3    5.55    3.27
   4   3  -3   11.46    3.35
  -4  -3   3    4.46    2.41
  -4  -3   3   15.38    4.02
  -4   3   4   13.00    3.59
  -4   3   4   12.41    4.38
   4  -3  -4    9.62    3.13
   4  -3  -4   18.13    4.68
   4   3  -4   13.05    3.98
   4   3  -4   10.88    3.40
  -4  -3   4   14.36    3.87
  -4  -3   4   15.78    4.19
  -4   3   5   38.37    6.17
  -4   3   5   29.25    6.31
   4  -3  -5   41.16    6.15
   4   3  -5   26.87    5.90
   4   3  -5   32.02    5.75
  -4  -3   5   24.07    5.15
  -4  -3   5   20.23    5.07
  -4   3   6   52.92    8.33
   4  -3  -6   54.64    8.14
   4   3  -6   56.00    8.96
   4   3  -6   55.82    8.30
  -4  -3   6   71.50    9.00
  -4  -3   6   60.61    8.90
  -4   3   7  411.02   42.16
   4  -3  -7  384.05   41.60
   4  -3  -7  443.36   42.95
   4   3  -7  443.64   43.12
   4   3  -7  396.75   41.67
  -4  -3   7  459.21   42.31
  -4  -3   7  458.07   42.83
  -4   3   8   76.49   10.94
   4  -3  -8   85.87   10.97
   4  -3  -8   89.23   11.59
   4   3  -8   93.05   11.87
   4   3  -8   78.46   10.59
  -4  -3   8  104.11   11.53
  -4  -3   8   97.89   11.78
  -4   3   9    0.40    0.93
  -4   3   9   -0.00    1.67
   4  -3  -9    0.27    1.38
   4  -3  -9   -0.00    1.19
   4   3  -9    0.00    1.38
   4   3  -9    0.00    0.89
  -4  -3   9    0.00    1.34
  -4  -3   9    1.44    1.77
  -4   3  10  160.53   19.54
  -4   3  10  156.95   20.20
   4  -3 -10  183.57   19.59
   4  -3 -10  188.38   19.86
   4   3 -10  196.49   20.37
   4   3 -10  180.59   18.77
  -4  -3  10  208.16   19.83
  -4  -3  10  179.92   19.94
  -4   3  11  367.36   33.51
  -4   3  11  318.53   33.83
   4  -3 -11  310.20   32.48
   4  -3 -11  311.01   32.44
   4   3 -11  320.65   33.01
   4   3 -11  328.74   31.46
  -4  -3  11  330.40   32.49
  -4  -3  11  328.15   33.13
  -4   3  12  276.50   28.56
  -4   3  12  272.42   29.28
   4  -3 -12  267.65   28.00
   4  -3 -12  270.19   27.57
   4   3 -12  256.22   28.15
   4   3 -12  297.37   26.43
  -4  -3  12  254.53   27.65
  -4  -3  12  305.70   28.89
  -4   3  13   81.33   10.87
  -4   3  13  109.35   12.41
   4  -3 -13   81.93   10.46
   4  -3 -13   86.89    9.79
   4  -3 -13   91.94    9.63
   4   3 -13   82.27   10.60
  -4  -3  13   87.67   10.38
  -4  -3  13   81.37   10.77
  -4   3  14    2.45    1.69
  -4   3  14    1.63    1.80
   4  -3 -14    5.03    1.83
   4  -3 -14    3.78    1.19
   4  -3 -14    5.11    1.28
   4   3 -14    2.73    1.53
  -4  -3  14    4.17    1.67
  -4  -3  14    3.48    1.88
  -4   3  15   33.41    5.71
  -4   3  15   38.43    6.60
   4  -3 -15   33.04    5.43
   4  -3 -15   38.22    3.87
   4  -3 -15   40.25    3.90
   4   3 -15   34.48    5.53
  -4  -3  15   26.91    4.81
  -4  -3  15   31.88    5.66
  -4   3  16  248.48   24.28
  -4   3  16  239.21   25.12
   4  -3 -16  226.47   23.63
   4   3 -16  208.88   23.23
  -4  -3  16  238.92   23.07
  -4  -3  16  232.52   24.00
  -4   3  17   11.08    3.02
  -4   3  17   17.36    4.12
   4  -3 -17   18.23    3.50
   4   3 -17   18.43    3.36
  -4  -3  17   16.06    2.84
  -4  -3  17   13.47    3.32
  -4   3  18   35.88    6.27
  -4   3  18   44.16    7.44
   4  -3 -18   60.18    7.07
   4   3 -18   46.30    6.17
  -4  -3  18   44.46    5.71
  -4  -3  18   60.62    7.30
  -4   3  19    4.27    1.88
  -4   3  19    3.26    2.11
   4  -3 -19    4.87    1.78
   4   3 -19    3.78    1.37
  -4  -3  19    4.82    1.33
  -4  -3  19    5.88    2.07
  -4   3  20   10.49    2.89
  -4   3  20    7.82    3.13
   4  -3 -20   14.02    3.00
   4   3 -20   15.25    2.60
  -4  -3  20   14.42    2.31
  -4  -3  20   13.49    3.18
  -4   3  21   55.24    7.13
  -4   3  21   49.22    7.66
  -4  -3  21   36.85    6.23
  -4   3  22   60.97    8.35
  -4   3  22   62.44    9.25
  -4  -3  22   61.45    8.18
  -4   3  23   40.13    7.07
  -4   3  24    4.65    2.35
  -4  -3  26   63.79    8.69
  -4  -3  27   13.79    3.38
  -4  -3  28   60.45    8.55
  -4  -3  29    6.57    2.56
  -4  -3  30    6.03    2.43
  -4  -3  31    8.68    2.88
  -4  -3  32   30.51    5.82
  -4  -3  33    4.08    2.12
  -4  -3  34    0.15    1.18
  -4  -3  35   -0.00    1.28
  -4  -3  36    3.59    2.16
  -4  -3  37    1.03    2.05
  -4  -3  38    5.78    2.74
  -4  -3  39   -0.00    1.36
  -4  -3  40   -0.00    1.19
  -4  -3  41   -0.00    1.32
  -4   4   1   57.70    9.07
  -4   4   1   54.41    9.93
   4  -4  -1   50.80    8.42
   4  -4  -1   52.02    9.69
   4   4  -1   52.46    9.38
   4   4  -1   59.39    9.27
  -4  -4   1   56.06    9.13
  -4  -4   1   46.39    8.73
  -4   4   2  131.82   17.01
  -4   4   2  142.88   18.60
   4  -4  -2  142.09   16.86
   4  -4  -2  137.69   18.19
   4   4  -2  149.16   18.40
   4   4  -2  151.79   17.60
  -4  -4   2  120.91   16.63
  -4  -4   2  144.93   17.85
  -4   4   3   57.79    9.17
  -4   4   3   54.02    9.87
   4  -4  -3   62.31    9.04
   4  -4  -3   72.39   10.73
   4   4  -3   68.95   10.40
   4   4  -3   62.13    9.41
  -4  -4   3   43.34    8.29
  -4  -4   3   50.81    9.19
  -4   4   4  211.36   27.96
  -4   4   4  328.63   31.46
   4  -4  -4  305.73   28.93
   4  -4  -4  294.03   30.39
   4   4  -4  201.60   28.26
   4   4  -4  277.80   29.00
  -4  -4   4  295.70   29.06
  -4  -4   4  274.41   29.40
  -4   4   5    2.97    2.06
  -4   4   5    7.36    3.38
   4  -4  -5    5.19    2.64
   4  -4  -5    3.78    2.78
   4   4  -5    3.54    2.53
   4   4  -5    3.84    2.29
  -4  -4   5    2.19    2.13
  -4  -4   5    4.38    2.73
  -4   4   6   72.46   11.34
  -4   4   6  105.85   13.69
   4  -4  -6   86.32   11.45
   4   4  -6   83.71   12.07
   4   4  -6   90.78   11.88
  -4  -4   6   90.06   11.67
  -4  -4   6   81.44   11.87
  -4   4   7    5.33    2.49
  -4   4   7    8.49    3.47
   4  -4  -7    5.39    2.32
   4   4  -7    7.26    2.99
   4   4  -7    6.41    2.80
  -4  -4   7    5.45    2.69
  -4  -4   7    0.00    1.51
  -4   4   8   87.59   12.01
   4  -4  -8   92.50   11.74
   4  -4  -8   80.63   12.08
   4   4  -8   83.38   12.00
   4   4  -8   92.20   11.73
  -4  -4   8  100.13   12.03
  -4  -4   8   86.50   12.23
  -4   4   9  267.17   29.02
   4  -4  -9  263.72   28.47
   4  -4  -9  280.91   29.52
   4   4  -9  277.38   29.23
   4   4  -9  231.64   27.76
  -4  -4   9  313.03   29.10
  -4  -4   9  297.00   29.74
  -4   4  10  226.31   24.62
   4  -4 -10  229.92   24.13
   4  -4 -10  203.42   24.32
   4   4 -10  218.33   24.40
   4   4 -10  217.17   23.45
  -4  -4  10  239.54   24.21
  -4  -4  10  229.71   24.85
  -4   4  11   35.18    6.15
  -4   4  11   22.72    5.66
   4  -4 -11   31.34    5.46
   4  -4 -11   26.52    5.38
   4   4 -11   27.07    5.47
   4   4 -11   24.30    4.50
  -4  -4  11   28.53    5.21
  -4  -4  11   14.66    4.51
  -4   4  12   46.67    7.39
  -4   4  12   34.23    7.22
   4  -4 -12   49.18    7.11
   4  -4 -12   34.47    6.45
   4   4 -12   35.79    6.52
   4   4 -12   49.83    6.30
  -4  -4  12   45.44    6.77
  -4  -4  12   29.90    6.45
  -4   4  13   72.89   11.29
  -4   4  13   75.55   11.97
   4  -4 -13   88.37   11.36
   4  -4 -13   86.00   11.14
   4   4 -13   88.47   11.44
   4   4 -13  103.88   10.48
  -4  -4  13   98.28   11.45
  -4  -4  13   79.41   11.48
  -4   4  14  272.02   27.50
  -4   4  14  237.93   27.87
   4  -4 -14  234.55   26.38
   4  -4 -14  255.79   26.10
   4   4 -14  282.32   27.05
   4   4 -14  241.84   24.64
  -4  -4  14  255.75   26.32
  -4  -4  14  263.13   27.34
  -4   4  15   75.21   11.29
  -4   4  15   78.35   12.22
   4  -4 -15   75.01   10.94
   4  -4 -15   84.19   10.48
   4   4 -15   96.26   11.53
   4   4 -15   98.06    8.81
  -4  -4  15   88.35   10.95
  -4  -4  15   80.09   11.50
  -4   4  16   21.69    4.75
  -4   4  16   19.93    5.07
   4  -4 -16   21.45    4.46
   4  -4 -16   23.21    3.81
   4   4 -16   23.67    4.51
  -4  -4  16   16.23    3.71
  -4  -4  16   18.26    4.39
  -4   4  17    5.18    2.51
  -4   4  17    3.09    2.24
   4  -4 -17    1.97    1.64
   4  -4 -17    3.83    1.33
   4   4 -17    5.01    2.13
  -4  -4  17    5.19    1.95
  -4  -4  17    3.33    2.12
  -4   4  18   93.48   11.84
  -4   4  18  109.18   13.53
   4  -4 -18   88.89   11.35
   4  -4 -18   85.22    9.14
   4  -4 -18   88.13    9.18
   4   4 -18   78.50   10.73
  -4  -4  18   90.90   10.70
  -4  -4  18  103.27   12.18
  -4   4  19   66.19    9.25
  -4   4  19   60.37    9.88
   4  -4 -19   64.22    8.81
   4   4 -19   57.92    8.22
  -4  -4  19   65.45    8.10
  -4  -4  19   59.76    8.98
  -4   4  20   51.22    8.13
  -4   4  20   51.81    9.03
   4  -4 -20   52.30    7.76
   4   4 -20   57.95    7.57
  -4  -4  20   51.59    7.00
  -4  -4  20   53.47    8.16
  -4   4  21   23.70    4.76
  -4   4  21    9.40    3.78
  -4   4  22    5.34    2.34
  -4   4  22    5.46    2.87
  -4  -4  24   60.64    8.93
  -4  -4  25   45.95    7.36
  -4  -4  26   45.84    7.53
  -4  -4  27   -0.00    1.27
  -4  -4  28   21.59    4.92
  -4  -4  29   14.57    4.02
  -4  -4  30   19.06    4.58
  -4  -4  31    5.60    2.62
  -4  -4  32    2.29    2.12
  -4  -4  33    5.71    2.93
  -4  -4  34    7.69    3.21
  -4  -4  35    4.07    2.36
  -4  -4  36    0.76    1.42
  -4  -4  37   -0.00    1.55
  -4  -4  38    2.01    2.19
  -4  -4  39    0.84    1.87
  -4  -4  40    3.40    2.60
  -4  -4  41    0.32    1.68
  -4  -4  42    0.76    1.91
  -4   5   1   70.11   11.34
  -4   5   1   79.56   13.07
   4  -5  -1   85.44   11.62
   4  -5  -1   67.08   12.23
   4   5  -1   81.51   12.55
   4   5  -1   77.98   11.95
  -4  -5   1   78.70   11.60
  -4  -5   1   70.44   12.01
  -4   5   2  260.68   31.69
  -4   5   2  298.11   33.91
   4  -5  -2  304.09   31.74
   4  -5  -2  275.36   33.19
   4   5  -2  296.26   32.92
   4   5  -2  327.52   33.01
  -4  -5   2  332.35   32.55
  -4  -5   2  268.75   32.33
  -4   5   3  134.54   19.28
  -4   5   3  160.12   21.26
   4  -5  -3  143.52   18.95
   4  -5  -3  178.00   21.50
   4   5  -3  179.90   20.99
   4   5  -3  193.79   20.95
  -4  -5   3  172.66   19.94
  -4  -5   3  169.46   20.73
  -4   5   4   23.42    5.82
  -4   5   4   20.61    6.04
   4  -5  -4   23.46    5.42
   4  -5  -4   33.23    7.30
   4   5  -4   14.38    4.90
   4   5  -4   24.27    5.76
  -4  -5   4   21.03    5.34
  -4  -5   4   25.18    5.96
  -4   5   5   40.89    7.71
  -4   5   5   48.36    9.08
   4  -5  -5   40.85    7.32
   4  -5  -5   39.23    8.18
   4   5  -5   31.40    7.24
   4   5  -5   57.08    8.67
  -4  -5   5   38.87    7.29
  -4  -5   5   32.07    7.26
  -4   5   6   72.18   11.28
  -4   5   6   80.72   12.66
   4  -5  -6   66.65   10.61
   4  -5  -6   63.32   11.43
   4   5  -6   82.41   11.94
   4   5  -6   78.13   11.36
  -4  -5   6   85.95   11.56
  -4  -5   6   96.51   12.75
  -4   5   7  187.55   23.23
  -4   5   7  188.55   24.39
   4  -5  -7  222.50   23.38
   4  -5  -7  191.30   24.08
   4   5  -7  194.40   23.47
   4   5  -7  216.39   23.48
  -4  -5   7  228.66   23.59
  -4  -5   7  197.39   23.85
  -4   5   8   26.50    6.12
  -4   5   8   29.42    6.90
   4  -5  -8   29.86    5.93
   4   5  -8   36.62    6.92
   4   5  -8   26.17    5.82
  -4  -5   8   29.50    6.03
  -4  -5   8   32.27    6.92
  -4   5   9   30.15    6.39
  -4   5   9   18.42    5.73
   4  -5  -9   24.36    5.47
   4   5  -9   24.46    5.73
   4   5  -9   33.96    6.12
  -4  -5   9   23.64    5.32
  -4  -5   9   30.64    6.46
  -4   5  10   22.71    5.50
   4  -5 -10   28.28    5.52
   4  -5 -10   22.54    5.66
   4   5 -10   24.40    5.41
   4   5 -10   22.86    4.87
  -4  -5  10   15.73    4.49
  -4  -5  10   14.44    4.78
  -4   5  11  206.94   27.17
   4  -5 -11  278.51   27.75
   4  -5 -11  280.82   28.69
   4   5 -11  239.35   27.40
   4   5 -11  246.77   26.65
  -4  -5  11  294.87   27.89
  -4  -5  11  227.68   27.74
  -4   5  12  279.14   29.79
   4  -5 -12  271.13   28.90
   4  -5 -12  251.92   29.19
   4   5 -12  237.48   28.56
   4   5 -12  275.14   28.13
  -4  -5  12  289.48   29.06
  -4  -5  12  281.67   29.96
  -4   5  13   59.22    9.13
  -4   5  13   48.83    9.11
   4  -5 -13   42.42    7.59
   4  -5 -13   49.86    8.27
   4   5 -13   45.38    7.86
  -4  -5  13   50.20    7.87
  -4  -5  13   42.02    8.13
  -4   5  14   21.71    5.10
  -4   5  14    7.74    3.58
   4  -5 -14   15.78    4.06
   4  -5 -14   10.55    3.43
   4   5 -14   10.30    3.46
  -4  -5  14   14.92    3.88
  -4  -5  14    9.70    3.45
  -4   5  15   71.16   11.55
  -4   5  15   94.07   13.56
   4  -5 -15  110.28   12.60
   4  -5 -15   93.36   11.73
   4   5 -15   85.77   11.63
  -4  -5  15   68.22   10.70
  -4  -5  15   91.35   12.52
  -4   5  16  126.58   15.63
  -4   5  16  123.98   16.65
   4  -5 -16  114.71   14.68
   4  -5 -16  124.35   14.45
   4   5 -16  108.92   14.42
  -4  -5  16  113.07   14.18
  -4  -5  16  114.22   15.30
  -4   5  17   82.14   11.49
  -4   5  17   80.22   12.44
   4  -5 -17   91.27   11.37
   4  -5 -17   78.01   10.16
   4   5 -17   76.14   10.64
  -4  -5  17   62.58    9.76
  -4  -5  17   71.41   11.11
  -4   5  18  111.24   15.40
  -4   5  18  124.27   17.04
   4  -5 -18  131.29   15.53
   4  -5 -18  127.19   14.33
   4   5 -18  106.95   14.65
  -4  -5  18  137.97   15.00
  -4   5  19    0.00    1.63
  -4   5  19    0.00    1.41
   4  -5 -19    2.87    1.82
   4  -5 -19   -0.00    0.96
   4   5 -19   -0.00    1.63
  -4  -5  19    0.27    1.23
  -4   5  20    5.33    2.52
  -4   5  20    0.07    0.71
   4  -5 -20   -0.00    1.75
   4  -5 -20    1.04    1.04
   4   5 -20    4.31    2.37
  -4   5  21   22.41    5.32
   4  -5 -21   24.23    3.44
  -4  -5  21   15.26    4.49
  -4   5  22   93.26   12.57
   4  -5 -22   85.43    8.53
  -4  -5  22   82.46   12.01
  -4  -5  23    6.52    2.90
  -4  -5  24    4.27    2.46
  -4  -5  25    3.36    2.28
  -4  -5  26    6.22    3.02
  -4  -5  27   21.45    5.29
  -4  -5  28   11.57    3.87
  -4  -5  29    5.52    2.77
  -4  -5  30    1.01    2.00
  -4  -5  31   11.73    3.91
  -4  -5  32    8.40    3.42
  -4  -5  33    4.25    2.79
  -4  -5  34   -0.00    1.16
  -4  -5  35    0.91    2.01
  -4  -5  36    1.55    1.82
  -4  -5  37    2.79    2.22
  -4  -5  38    2.44    2.15
  -4  -5  39   -0.00    1.83
  -4  -5  40   -0.00    1.26
  -4  -5  41    1.53    1.89
  -4   6   1   47.11    9.03
  -4   6   1   58.22   10.73
   4  -6  -1   52.00    8.79
   4  -6  -1   37.91    9.15
   4   6  -1   56.14   10.04
   4   6  -1   41.30    8.66
  -4  -6   1   46.69    8.68
  -4  -6   1   46.98    9.45
  -4   6   2   85.33   12.55
  -4   6   2   77.49   13.06
   4  -6  -2   77.22   11.44
   4  -6  -2   74.03   12.99
   4   6  -2   75.87   12.45
   4   6  -2   75.24   12.08
  -4  -6   2   68.19   11.28
  -4  -6   2   64.87   11.91
  -4   6   3   66.50   11.52
  -4   6   3   55.51   11.45
   4  -6  -3   63.76   10.62
   4  -6  -3   89.91   13.75
   4   6  -3   90.76   13.00
   4   6  -3   75.22   11.90
  -4  -6   3   71.20   11.36
  -4  -6   3   85.69   12.97
  -4   6   4  127.31   16.84
  -4   6   4  104.26   16.84
   4  -6  -4  105.70   15.42
   4  -6  -4  135.02   18.24
   4   6  -4  109.59   16.40
   4   6  -4  149.66   17.55
  -4  -6   4  114.06   15.84
  -4  -6   4  146.27   18.12
  -4   6   5   77.46   12.28
  -4   6   5   74.39   13.00
   4  -6  -5   86.43   12.10
   4  -6  -5  106.32   14.77
   4   6  -5   54.24   11.26
   4   6  -5  108.75   13.64
  -4  -6   5   76.45   11.77
  -4  -6   5   82.16   12.94
  -4   6   6   44.97    8.27
  -4   6   6   38.56    8.47
   4  -6  -6   33.54    6.80
   4  -6  -6   22.82    6.85
   4   6  -6   29.58    6.91
   4   6  -6   26.15    6.43
  -4  -6   6   44.77    7.75
  -4  -6   6   30.72    7.34
  -4   6   7    0.24    1.74
  -4   6   7   -0.00    1.76
   4  -6  -7    0.90    1.76
   4  -6  -7    0.77    2.02
   4   6  -7    1.48    2.15
  -4  -6   7   -0.00    1.58
  -4  -6   7    0.00    1.12
  -4   6   8  252.77   31.09
  -4   6   8  291.79   33.14
   4  -6  -8  287.40   30.94
   4  -6  -8  284.29   32.60
   4   6  -8  285.78   31.62
  -4  -6   8  303.32   31.26
  -4  -6   8  273.19   32.03
  -4   6   9  330.01   33.23
  -4   6   9  257.74   32.90
   4  -6  -9  264.91   31.18
   4   6  -9  306.76   32.49
  -4  -6   9  320.40   32.11
  -4  -6   9  272.32   32.55
  -4   6  10    5.33    3.03
  -4   6  10    1.26    2.36
   4  -6 -10    2.25    1.92
   4   6 -10    4.34    2.69
  -4  -6  10    5.42    2.86
  -4  -6  10    3.31    2.86
  -4   6  11    0.00    1.69
  -4   6  11    0.00    1.67
   4  -6 -11    4.49    2.44
   4  -6 -11   -0.00    1.51
   4   6 -11    1.60    1.76
  -4  -6  11    0.74    1.96
  -4  -6  11    0.00    1.41
  -4   6  12    3.86    2.60
  -4   6  12    0.00    2.19
   4  -6 -12    3.49    2.31
   4  -6 -12   -0.00    1.68
   4   6 -12    5.55    2.93
  -4  -6  12    3.33    2.22
  -4  -6  12    0.00    1.92
  -4   6  13  101.82   14.82
   4  -6 -13   94.84   13.86
   4  -6 -13  110.16   15.19
   4   6 -13   96.98   14.24
  -4  -6  13  132.71   15.08
  -4  -6  13  109.74   15.33
  -4   6  14  107.58   14.21
   4  -6 -14   84.71   12.54
   4  -6 -14  113.27   14.26
   4   6 -14   86.96   12.77
  -4  -6  14   68.06   11.63
  -4  -6  14  113.84   14.63
  -4   6  15   65.75   11.24
   4  -6 -15   70.33   10.86
   4  -6 -15   67.05   10.93
   4   6 -15   76.16   11.26
  -4  -6  15   83.76   11.12
  -4   6  16   21.44    5.98
  -4   6  16   50.43    9.37
   4  -6 -16   28.03    6.16
   4  -6 -16   37.79    6.95
   4   6 -16   25.79    6.01
  -4  -6  16   28.55    5.95
  -4   6  17   -0.00    1.63
  -4   6  17    2.09    2.50
   4  -6 -17   -0.00    1.99
   4  -6 -17    1.68    1.96
   4   6 -17    2.50    2.03
  -4  -6  17    2.36    1.97
  -4   6  18   47.29    9.19
   4  -6 -18   67.09    9.87
   4   6 -18   50.99    8.96
  -4  -6  18   64.58    9.26
  -4   6  19   56.51    9.86
   4  -6 -19   55.84    9.27
   4   6 -19   51.41    8.93
  -4  -6  19   52.77    8.52
  -4  -6  19   69.18   10.61
  -4   6  20   21.04    5.56
   4   6 -20   24.00    5.42
  -4  -6  20   23.33    5.94
  -4   6  21   26.29    6.05
  -4  -6  21   19.17    5.57
  -4   6  22    0.41    1.97
  -4  -6  22   -0.00    1.75
  -4  -6  23   20.98    5.61
  -4  -6  24   -0.00    1.46
  -4  -6  25   17.52    5.12
  -4  -6  26   17.43    5.04
  -4  -6  27   -0.00    1.33
  -4  -6  28   13.08    4.32
  -4  -6  29   17.74    5.20
  -4  -6  30   10.23    3.93
  -4  -6  31    4.46    2.98
  -4  -6  32   -0.00    1.34
  -4  -6  33    0.54    2.12
  -4  -6  34    0.00    1.51
  -4  -6  35   10.36    4.21
  -4  -6  36    1.60    2.30
  -4  -6  37    0.00    1.47
  -4  -6  38   -0.00    1.71
  -4  -6  39    3.51    2.90
  -4  -6  40    0.00    1.36
  -4   7   1  233.38   29.70
  -4   7   1  310.62   33.17
   4  -7  -1  245.73   31.67
   4   7  -1  218.66   29.82
   4   7  -1  241.46   30.14
  -4  -7   1  296.18   30.39
  -4  -7   1  283.95   31.74
  -4   7   2   33.15    7.66
  -4   7   2   45.01    9.57
   4  -7  -2   18.52    5.70
   4  -7  -2   21.92    7.20
   4   7  -2   40.31    8.65
   4   7  -2   67.10   10.35
  -4  -7   2   30.26    7.14
  -4  -7   2   33.94    8.34
  -4   7   3   95.48   13.97
  -4   7   3   78.94   14.11
   4  -7  -3   87.68   13.01
   4  -7  -3   98.51   15.59
   4   7  -3   80.90   13.46
  -4  -7   3   82.86   12.98
  -4  -7   3   76.54   13.54
  -4   7   4   17.10    5.52
  -4   7   4   11.33    5.15
   4  -7  -4   25.30    6.02
   4  -7  -4   21.64    6.60
   4   7  -4   14.61    5.25
  -4  -7   4   15.29    5.14
  -4  -7   4   23.34    6.69
  -4   7   5  117.91   18.04
  -4   7   5  149.43   20.49
   4  -7  -5  145.09   18.16
   4  -7  -5  129.35   19.68
   4   7  -5  137.93   18.85
  -4  -7   5  133.75   17.96
  -4  -7   5  157.35   20.22
  -4   7   6  169.24   21.74
  -4   7   6  132.95   21.47
   4  -7  -6  182.68   21.21
   4  -7  -6  169.02   22.89
   4   7  -6  164.10   21.54
  -4  -7   6  174.52   21.10
  -4  -7   6  179.80   22.63
  -4   7   7  436.31   43.18
  -4   7   7  403.84   44.03
   4  -7  -7  354.38   40.76
   4  -7  -7  435.38   44.57
   4   7  -7  395.04   42.28
  -4  -7   7  401.05   41.58
  -4  -7   7  331.12   41.97
  -4   7   8    1.33    2.29
  -4   7   8   -0.00    1.99
   4  -7  -8    2.09    2.23
   4  -7  -8    1.52    2.13
   4   7  -8    0.00    2.17
  -4  -7   8   -0.00    1.94
  -4  -7   8    1.37    2.37
  -4   7   9   23.41    6.19
  -4   7   9    9.40    4.76
   4  -7  -9    9.66    3.78
   4  -7  -9   12.50    5.02
   4   7  -9   17.25    5.49
  -4  -7   9   19.05    5.23
  -4  -7   9   12.09    5.15
  -4   7  10    6.92    3.82
  -4   7  10    1.16    2.23
   4  -7 -10    1.81    2.10
   4  -7 -10    8.01    4.13
   4   7 -10    5.34    3.37
  -4  -7  10    4.82    2.90
  -4  -7  10    9.08    4.40
  -4   7  11  100.95   16.18
  -4   7  11  125.06   18.24
   4  -7 -11  148.88   17.00
   4   7 -11   96.15   15.53
  -4  -7  11  106.84   15.47
  -4  -7  11  148.19   18.49
  -4   7  12   24.51    6.45
  -4   7  12   25.13    7.20
   4  -7 -12   27.38    6.16
   4   7 -12   15.56    5.11
  -4  -7  12   19.03    5.29
  -4   7  13   49.84    9.07
  -4   7  13   23.90    7.57
   4  -7 -13   27.23    6.71
   4  -7 -13   33.54    7.89
   4   7 -13   40.19    8.07
  -4  -7  13   40.42    7.53
  -4   7  14    4.38    2.66
  -4   7  14    5.23    3.97
   4  -7 -14    1.49    2.16
   4  -7 -14    3.44    2.91
   4   7 -14    6.91    3.38
  -4  -7  14    6.11    3.05
  -4   7  15   44.42    9.39
  -4   7  15   53.19   10.94
   4  -7 -15   50.00    9.12
   4   7 -15   55.09    9.75
  -4  -7  15   59.94    9.52
  -4   7  16    0.22    2.49
   4  -7 -16    2.67    2.39
   4   7 -16    3.34    2.64
  -4  -7  16    4.66    2.65
  -4  -7  16    0.28    1.99
  -4   7  17   16.83    5.46
   4  -7 -17   15.08    4.69
   4   7 -17   19.18    5.40
  -4  -7  17   18.23    4.86
  -4  -7  17   10.76    4.67
  -4   7  18    0.89    1.92
   4  -7 -18    0.00    1.61
   4   7 -18    0.00    1.44
  -4  -7  18    0.15    0.92
  -4  -7  18    1.71    2.01
  -4   7  19   -0.00    1.58
   4  -7 -19    1.13    2.18
   4   7 -19    1.37    1.89
  -4  -7  19   -0.00    2.01
  -4   7  20    2.48    3.03
   4   7 -20    1.80    2.33
  -4  -7  20   -0.00    1.39
  -4   7  21   46.80    9.20
  -4  -7  21   46.54    9.36
  -4   7  22   15.30    5.25
  -4  -7  22   21.42    6.09
  -4  -7  23   23.04    6.26
  -4  -7  24   -0.00    2.01
  -4  -7  25    1.46    2.03
  -4  -7  26    6.39    3.31
  -4  -7  27    9.26    3.98
  -4  -7  28    2.50    2.47
  -4  -7  29    3.26    2.54
  -4  -7  30    2.26    2.31
  -4  -7  31    7.80    3.94
  -4  -7  32    1.64    2.19
  -4  -7  33   11.09    4.53
  -4  -7  34    2.01    2.42
  -4  -7  35    0.07    1.86
  -4  -7  36    0.00    1.79
  -4  -7  37    6.04    3.42
  -4  -7  38    2.56    2.58
  -4   8   1   17.48    6.01
  -4   8   1    5.27    3.57
   4  -8  -1    8.44    4.94
   4   8  -1    9.64    4.39
  -4  -8   1   16.62    6.26
  -4   8   2   30.25    7.70
  -4   8   2   25.80    7.85
   4  -8  -2   24.25    7.95
   4   8  -2   26.36    7.56
  -4  -8   2   31.07    8.15
  -4   8   3  138.95   18.43
  -4   8   3  100.94   17.65
   4  -8  -3  120.29   18.91
   4   8  -3  124.20   17.85
  -4  -8   3  102.18   17.19
  -4   8   4   15.89    5.89
  -4   8   4   23.20    7.37
   4  -8  -4   12.63    5.71
   4   8  -4   21.06    6.32
  -4  -8   4   22.45    6.90
  -4   8   5   51.47   10.44
  -4   8   5   54.74   11.41
   4  -8  -5   65.40   12.70
   4   8  -5   45.30    9.80
  -4  -8   5   53.87   11.19
  -4   8   6   30.27    7.40
  -4   8   6   14.94    6.26
   4  -8  -6   25.56    7.77
   4   8  -6   19.04    6.12
  -4  -8   6   29.95    7.86
  -4   8   7    0.86    2.53
  -4   8   7    0.79    2.93
   4  -8  -7   -0.00    2.24
   4   8  -7    0.49    2.19
  -4  -8   7    1.62    3.21
  -4   8   8   25.95    7.19
  -4   8   8   24.36    7.55
   4  -8  -8   28.80    8.43
   4   8  -8   34.30    7.92
  -4  -8   8   23.72    7.26
  -4   8   9  279.53   34.86
  -4   8   9  263.84   35.83
   4  -8  -9  347.57   37.73
   4   8  -9  342.31   35.77
  -4   8  10    3.34    3.13
  -4   8  10    1.64    2.79
   4  -8 -10    1.96    3.29
   4   8 -10    0.00    2.31
  -4  -8  10   10.43    4.22
  -4   8  11   15.06    5.50
  -4   8  11   19.17    6.71
   4  -8 -11    7.99    4.40
   4   8 -11   11.29    4.56
  -4  -8  11   16.61    5.11
  -4   8  12    2.03    2.97
  -4   8  12    3.72    3.24
   4   8 -12    0.34    1.99
  -4  -8  12    0.58    2.33
  -4   8  13  147.00   18.32
   4   8 -13  114.57   16.31
  -4  -8  13  104.00   15.21
  -4  -8  13   82.89   15.51
  -4   8  14   19.11    5.89
   4   8 -14    5.04    3.17
  -4  -8  14   11.51    4.09
  -4  -8  14    4.34    3.81
  -4   8  15   48.90    9.73
   4   8 -15   23.94    7.13
  -4  -8  15   55.94    9.25
  -4   8  16   -0.00    2.62
   4   8 -16   -0.00    2.13
  -4  -8  16   -0.00    1.43
  -4  -8  16    1.88    3.00
  -4   8  17    0.00    2.39
   4   8 -17    0.92    2.17
  -4  -8  17    3.82    2.52
  -4  -8  17    0.03    1.19
  -4   8  18    5.63    3.30
   4   8 -18    9.40    4.60
  -4  -8  18    6.30    4.72
  -4   8  19   81.69   13.51
   4   8 -19   87.91   13.35
  -4  -8  19   68.08   12.78
  -4   8  20    0.00    2.23
   4   8 -20   -0.00    2.48
  -4  -8  20    1.22    2.10
  -4   8  21   52.81   10.22
  -4  -8  21   40.50    9.48
  -4   8  22   10.81    4.54
  -4  -8  22    0.75    2.31
  -4  -8  23   19.23    6.05
  -4  -8  24    0.08    1.42
  -4  -8  25   23.31    6.53
  -4  -8  26    2.09    2.75
  -4  -8  27    1.34    1.94
  -4  -8  28    0.63    2.11
  -4  -8  29   29.51    7.53
  -4  -8  30    0.05    1.90
  -4  -8  31    6.11    3.60
  -4  -8  32   -0.00    1.93
  -4  -8  33   -0.00    1.63
  -4  -8  34    2.45    2.73
  -4  -8  35    5.59    3.32
  -4  -8  36    0.31    1.79
  -4  -8  37    0.83    1.72
  -4   9   1  172.06   24.28
   4  -9  -1  165.12   24.38
  -4  -9   1  150.53   22.84
  -4   9   2    1.99    2.97
   4  -9  -2    6.11    4.48
   4   9  -2    1.17    3.03
  -4  -9   2   -0.00    2.11
  -4   9   3   12.94    5.83
   4  -9  -3   17.19    7.00
   4   9  -3   13.23    5.54
  -4  -9   3   21.86    7.12
  -4   9   4   -0.00    2.77
   4  -9  -4    0.20    2.05
   4   9  -4    3.07    3.27
  -4  -9   4    3.68    3.65
  -4   9   5   79.77   15.31
   4  -9  -5   86.65   16.20
   4   9  -5   91.65   14.89
  -4   9   6    0.05    2.89
   4  -9  -6    5.27    4.38
   4   9  -6    4.42    3.58
  -4   9   7  188.31   27.56
  -4   9   7  250.62   31.03
   4  -9  -7  259.39   31.46
   4   9  -7  231.06   28.58
  -4   9   8    0.00    2.33
  -4   9   8    1.97    3.16
   4  -9  -8   -0.00    2.30
   4   9  -8    0.00    3.03
  -4   9   9   11.47    5.45
  -4   9   9   28.51    8.43
   4  -9  -9   14.91    6.41
   4   9  -9   17.02    5.82
  -4  -9   9   11.27    5.53
  -4   9  10    5.02    4.15
   4   9 -10    2.55    2.78
  -4  -9  10    0.13    2.35
  -4   9  11  132.19   19.67
   4   9 -11  184.54   21.30
  -4  -9  11  100.84   18.55
  -4   9  12    1.94    2.78
   4   9 -12   -0.00    2.12
  -4  -9  12   -3.03    3.65
  -4   9  13    1.26    2.56
   4   9 -13    6.98    4.07
  -4  -9  13   12.34    5.19
  -4   9  14    7.11    4.52
   4   9 -14    8.22    4.18
  -4  -9  14    8.11    4.33
  -4   9  15   39.50    9.08
   4   9 -15   25.10    7.25
  -4  -9  15   21.30    6.98
  -4   9  16    0.00    2.39
   4   9 -16   -0.00    1.88
  -4  -9  16    1.15    2.75
  -4   9  17   76.39   13.33
   4   9 -17   96.77   13.95
  -4  -9  17   41.29   11.09
  -4   9  18   -0.00    2.08
   4   9 -18   -0.00    2.44
  -4  -9  18   -0.00    2.41
  -4   9  19    2.80    2.68
   4   9 -19    1.20    2.86
  -4  -9  19    3.98    3.50
   4   9 -20   -0.00    1.43
  -4  -9  20    0.10    2.50
  -4  -9  21   21.25    6.72
  -4  -9  22   -0.00    2.72
  -4  -9  23   25.63    7.73
  -4  -9  24    0.00    2.80
  -4  -9  25    0.15    2.58
  -4  -9  26   -0.00    2.66
  -4  -9  27   13.77    5.31
  -4  -9  28   -1.78    2.92
  -4  -9  29    5.92    3.67
  -4  -9  30    2.09    2.61
  -4  -9  31   -0.00    2.19
  -4  -9  32   -0.00    2.29
  -4  -9  33    6.24    3.69
  -4  -9  34   -0.00    2.06
  -4  -9  35   -0.00    2.39
  -4  10   1    3.91    3.52
  -4  10   1    1.37    3.18
   4 -10  -1    4.32    3.94
   4  10  -1    1.49    1.91
  -4 -10   1    1.65    2.74
  -4  10   2    2.38    2.66
  -4  10   2   -0.00    2.15
   4 -10  -2    2.36    3.81
  -4  10   3   31.98    8.66
  -4  10   3   43.65   10.86
   4 -10  -3   24.63    8.86
  -4  10   4    0.00    3.52
  -4  10   4    5.75    4.79
   4 -10  -4   -0.00    2.29
  -4  10   5   16.48    6.33
  -4  10   5   16.46    6.93
   4 -10  -5   12.67    5.97
  -4  10   6    0.45    2.77
  -4  10   6   -0.00    2.42
   4 -10  -6    6.94    4.36
  -4 -10   6    3.27    3.73
  -4  10   7   11.80    5.39
  -4 -10   7   21.24    7.40
  -4  10   8    1.10    2.64
  -4 -10   8   -0.00    2.33
  -4  10   9   12.59    5.28
  -4 -10   9    8.30    4.93
  -4  10  10    0.81    2.60
  -4 -10  10    0.35    2.47
  -4 -10  11   30.62    8.77
  -4 -10  12    3.56    3.32
  -4 -10  13    8.68    4.85
  -4  10  14   -0.00    2.48
  -4 -10  14   -0.00    2.56
  -4  10  15   56.33   11.60
  -4 -10  15   47.67   11.23
  -4  10  16    4.05    3.86
  -4 -10  16    6.70    4.25
  -4  10  17    6.22    3.85
  -4 -10  17    1.10    1.83
  -4  10  18    2.12    2.59
   4  10 -18    1.93    2.29
  -4 -10  18    2.32    2.74
  -4  10  19   27.74    8.02
   4  10 -19   34.30    8.70
  -4 -10  19   30.83    8.85
  -4  10  20    4.42    4.05
  -4 -10  20    3.60    3.35
  -4  10  21   19.67    6.37
  -4 -10  21    4.71    4.17
  -4  10  22    0.16    2.02
  -4 -10  22    0.00    2.82
  -4 -10  23   10.37    4.67
  -4 -10  24    3.13    3.60
  -4 -10  25   17.78    6.61
  -4 -10  26    0.71    1.48
  -4 -10  27    0.05    2.34
  -4 -10  28   -0.00    1.47
  -4 -10  29    7.72    4.37
  -4 -10  30    1.65    2.86
  -4 -10  31    1.53    3.14
  -4 -10  32   -0.00    1.66
  -4 -10  33    2.30    2.90
  -4  11   1   55.17   12.19
   4 -11  -1   70.98   14.86
   4  11  -1   44.44   11.19
  -4  11   2    0.01    1.80
  -4  11   2    2.65    3.83
   4 -11  -2    1.88    4.22
   4  11  -2   -0.00    3.31
  -4  11   3    4.71    4.07
  -4  11   3    2.60    3.99
   4 -11  -3    2.83    3.70
   4  11  -3    5.35    3.91
  -4 -11   3    4.22    3.97
  -4  11   4    3.55    3.96
   4 -11  -4   16.03    7.62
   4  11  -4    9.23    4.93
  -4 -11   4    2.46    3.98
  -4  11   5    9.20    4.88
   4  11  -5    6.56    4.79
  -4 -11   5    7.20    4.64
  -4  11   6    0.27    3.05
   4  11  -6    4.70    3.68
  -4 -11   6    1.48    3.53
  -4  11   7   22.30    7.89
   4  11  -7   33.06    9.06
  -4 -11   7   26.80    8.69
  -4  11   8    8.02    4.84
   4  11  -8    7.89    4.38
  -4 -11   8    2.73    4.25
  -4  11   9    1.68    2.18
   4  11  -9    3.59    3.66
  -4 -11   9   -0.00    2.38
  -4  11  10    1.49    2.87
   4  11 -10    0.00    3.11
  -4 -11  10   -0.00    2.20
  -4  11  11   69.56   13.67
   4  11 -11   68.68   13.37
  -4 -11  11   58.54   13.46
  -4  11  12   -0.00    2.52
   4  11 -12   -0.00    2.65
  -4 -11  12   -0.00    2.83
  -4  11  13   23.79    7.88
   4  11 -13   36.90    9.01
  -4 -11  13    9.90    5.61
  -4  11  14    7.06    4.39
   4  11 -14   12.57    5.50
  -4 -11  14    6.55    4.04
  -4  11  15   11.76    5.79
   4  11 -15   12.01    5.59
  -4 -11  15   16.40    6.78
  -4  11  16    0.07    2.01
   4  11 -16    0.99    3.07
  -4 -11  16    4.21    4.06
  -4  11  17   38.56    9.99
   4  11 -17   39.89    9.86
  -4 -11  17   34.91    9.80
  -4  11  18    1.63    2.89
   4  11 -18    3.73    3.44
  -4 -11  18    1.65    3.15
  -4  11  19   -0.00    3.24
   4  11 -19   -0.00    3.27
  -4 -11  19   -0.00    2.13
  -4  11  20   -0.00    3.53
  -4 -11  20   -0.00    3.02
  -4  11  21   28.50    8.10
  -4 -11  21   14.22    5.89
  -4  11  22   -0.00    2.87
  -4 -11  22   -0.00    3.48
  -4 -11  23    0.85    2.29
  -4 -11  24   -0.00    2.99
  -4 -11  25    4.23    4.41
  -4 -11  26    4.08    3.97
  -4 -11  27   10.73    5.34
  -4 -11  28   -0.00    2.79
  -4 -11  29    0.00    3.11
  -4 -11  30   -0.00    2.42
  -4 -11  31    2.86    3.60
  -4  12   1   -0.00    3.18
   4 -12  -1    0.84    2.81
   4  12  -1    2.34    2.80
  -4 -12   1   -0.00    2.65
  -4  12   2    6.50    4.89
   4  12  -2    0.00    2.33
  -4 -12   2    1.68    3.38
  -4  12   3   39.68   10.87
   4  12  -3   65.03   13.05
  -4 -12   3   56.05   12.91
  -4  12   4   10.81    5.83
   4  12  -4   12.83    6.06
  -4 -12   4    7.44    5.35
  -4  12   5   20.79    6.99
   4  12  -5   14.64    6.09
  -4 -12   5    7.86    5.17
  -4  12   6   -0.00    2.95
   4  12  -6   -0.00    2.83
  -4 -12   6   -0.00    3.67
  -4  12   7    1.22    3.29
   4  12  -7    0.35    2.40
  -4 -12   7   -0.00    2.95
  -4  12   8    8.40    5.55
   4  12  -8    8.42    4.90
  -4 -12   8    8.47    5.37
   4  12  -9   52.62   11.74
  -4 -12   9   46.68   12.26
  -4  12  10    3.39    3.99
   4  12 -10   -0.00    2.47
  -4 -12  10    0.10    2.11
  -4  12  11    7.47    4.88
   4  12 -11    9.26    4.76
  -4 -12  11    1.46    3.87
  -4  12  12    4.68    3.85
   4  12 -12   -0.00    2.61
  -4 -12  12    6.42    4.56
  -4  12  13   12.72    6.14
   4  12 -13   18.47    6.93
  -4 -12  13   14.51    6.41
  -4  12  14   19.93    7.09
   4  12 -14    9.42    4.90
  -4 -12  14    3.08    4.01
  -4  12  15   19.65    6.87
   4  12 -15    7.99    5.03
  -4 -12  15    1.95    3.39
  -4  12  16    1.00    3.29
   4  12 -16   -0.00    2.58
  -4 -12  16   -0.00    2.80
  -4  12  17    1.99    3.26
   4  12 -17    1.56    2.88
  -4 -12  17    5.97    4.49
  -4  12  18    0.48    3.43
   4  12 -18    7.68    4.58
  -4 -12  18   -0.00    3.35
  -4  12  19   29.71    8.85
   4  12 -19   27.17    8.11
  -4 -12  19   21.12    8.09
  -4  12  20    1.43    3.01
  -4 -12  20    0.00    2.61
  -4  12  21    2.50    3.43
  -4 -12  21    0.05    2.60
  -4  12  22   -0.00    2.23
  -4 -12  22    1.22    2.67
  -4 -12  23    6.77    4.95
  -4 -12  24    4.25    3.69
  -4 -12  25   -0.00    1.94
  -4 -12  26   -0.00    2.83
  -4 -12  27    1.77    3.88
  -4 -12  28    1.69    2.91
  -4 -12  29    0.43    2.83
  -4  13   1   40.96   10.59
   4  13  -1   27.72    9.22
  -4 -13   1   15.45    8.06
  -4  13   2    6.48    4.87
   4  13  -2    9.64    5.23
  -4 -13   2    3.36    4.19
  -4  13   3    5.57    4.76
   4  13  -3    1.54    3.68
  -4 -13   3    3.29    3.85
  -4  13   4   -0.00    3.85
   4  13  -4    0.18    3.18
  -4 -13   4   -0.00    2.77
  -4  13   5   38.13   10.29
   4  13  -5   18.41    7.88
  -4 -13   5   27.58    9.50
  -4  13   6    9.94    5.70
   4  13  -6    8.42    5.20
  -4 -13   6    8.07    4.90
  -4  13   7   18.60    7.22
   4  13  -7    7.89    4.82
  -4 -13   7   18.10    7.78
  -4  13   8    8.05    5.42
   4  13  -8   -0.00    2.70
  -4 -13   8    3.84    3.60
  -4  13   9    3.74    4.28
   4  13  -9    3.41    3.88
  -4 -13   9    0.00    2.87
  -4  13  10    3.86    4.01
   4  13 -10   -0.00    3.00
  -4 -13  10    2.81    4.22
  -4  13  11   14.66    6.99
   4  13 -11   42.23   10.36
  -4 -13  11   16.49    7.15
  -4  13  12    1.02    2.16
   4  13 -12    5.20    4.91
  -4 -13  12    3.31    3.55
  -4  13  13    7.74    5.43
   4  13 -13    0.00    4.04
  -4 -13  13    4.82    4.31
  -4  13  14   -0.00    2.75
   4  13 -14    2.23    3.33
  -4 -13  14   -0.00    2.27
  -4  13  15   -0.00    2.93
   4  13 -15    2.53    3.05
  -4 -13  15    0.25    1.94
  -4  13  16    0.15    3.62
   4  13 -16    4.14    4.15
  -4 -13  16    1.09    2.62
  -4  13  17    9.14    5.88
   4  13 -17   14.64    6.20
  -4 -13  17   10.73    5.94
  -4  13  18   -0.00    2.94
   4  13 -18    0.00    2.68
  -4 -13  18    0.56    2.12
  -4  13  19    3.49    4.23
  -4 -13  19    2.67    3.10
  -4  13  20    4.01    4.67
  -4 -13  20    2.67    4.04
  -4  13  21   10.33    5.60
  -4 -13  21    8.33    6.16
  -4  13  22    3.69    4.30
  -4 -13  22    0.60    2.68
  -4 -13  23    0.43    3.67
  -4 -13  24   -0.00    3.42
  -4 -13  25    0.00    3.73
  -4 -13  26    0.49    2.82
  -4 -13  27    9.77    5.91
  -4  14   1    0.05    1.22
   4  14  -1    3.74    4.23
  -4 -14   1    4.89    4.53
  -4  14   2    0.74    3.67
   4  14  -2    1.13    3.85
  -4 -14   2   -0.00    2.72
  -4  14   3   10.53    5.87
   4  14  -3    6.53    5.26
  -4 -14   3   16.27    7.45
  -4  14   4   34.40    9.72
   4  14  -4   10.43    5.59
  -4 -14   4   10.35    6.18
  -4  14   5   10.37    6.06
   4  14  -5   19.50    7.69
  -4 -14   5    0.10    3.53
  -4  14   6   -0.00    3.30
   4  14  -6    0.23    3.37
  -4 -14   6   -0.00    2.84
  -4  14   7    3.96    5.44
   4  14  -7    1.86    3.71
  -4 -14   7    1.60    3.36
  -4  14   8   12.30    6.79
   4  14  -8    9.56    5.63
  -4 -14   8   10.76    6.44
  -4  14   9   14.24    6.82
   4  14  -9   19.67    7.73
  -4 -14   9   14.52    7.34
  -4  14  10    1.75    3.06
   4  14 -10    6.46    5.16
  -4 -14  10    0.09    3.44
  -4  14  11    1.92    4.88
   4  14 -11    1.70    3.00
  -4 -14  11   -0.00    3.30
  -4  14  12   -0.00    2.58
   4  14 -12    1.66    3.03
  -4 -14  12   -0.00    2.52
  -4  14  13    1.61    4.13
   4  14 -13    0.00    3.28
  -4 -14  13    6.58    4.83
  -4  14  14    1.40    2.25
   4  14 -14    6.01    5.10
  -4 -14  14    8.66    5.24
  -4  14  15    4.30    4.49
   4  14 -15    6.73    4.72
  -4 -14  15    1.68    3.14
  -4  14  16    2.77    4.22
   4  14 -16    5.05    4.36
  -4 -14  16    4.75    4.59
  -4  14  17    0.00    3.64
   4  14 -17   -0.00    1.90
  -4 -14  17   -0.00    3.41
  -4  14  18    6.19    4.82
   4  14 -18    6.92    4.85
  -4 -14  18    2.77    3.90
  -4  14  19    2.83    3.93
  -4 -14  19    2.27    4.06
  -4  14  20    3.96    4.66
  -4 -14  20   -0.00    2.68
  -4  14  21   12.91    6.30
  -4 -14  21    0.00    4.08
  -4 -14  22   -0.00    3.35
  -4 -14  23    1.75    3.14
  -4 -14  24    0.62    3.35
  -4  15   1    4.58    5.19
   4  15  -1    0.31    3.36
  -4 -15   1    2.65    3.35
  -4  15   2    3.13    4.91
   4  15  -2    5.08    4.93
  -4 -15   2    0.40    3.68
  -4  15   3    0.55    2.51
   4  15  -3    1.74    4.02
  -4 -15   3    5.32    4.94
  -4  15   4   -0.00    2.45
   4  15  -4    0.24    2.48
  -4 -15   4   -0.00    4.28
  -4  15   5    0.79    3.47
   4  15  -5    0.00    3.32
  -4 -15   5    1.94    4.14
  -4  15   6    6.44    5.19
   4  15  -6    6.04    5.25
  -4 -15   6    8.80    6.55
  -4  15   7    4.09    3.99
   4  15  -7    7.85    5.67
  -4 -15   7    1.25    3.48
  -4  15   8    0.00    3.85
   4  15  -8   -0.00    3.12
  -4 -15   8    0.92    3.18
  -4  15   9    3.86    4.69
   4  15  -9    5.59    5.11
  -4 -15   9   -0.00    3.83
  -4  15  10    3.94    4.75
   4  15 -10   -0.00    4.23
  -4 -15  10   -0.00    2.68
  -4  15  11    1.39    3.13
   4  15 -11    2.00    3.15
  -4 -15  11    2.14    3.93
  -4  15  12    0.44    3.50
   4  15 -12    2.84    3.93
  -4 -15  12    5.68    4.09
  -4  15  13   -0.00    3.05
   4  15 -13    1.21    3.61
  -4 -15  13   -0.00    1.59
  -4  15  14    1.77    3.34
   4  15 -14   -0.00    2.98
  -4 -15  14    1.54    3.96
  -4  15  15    2.74    4.43
   4  15 -15    0.79    3.39
  -4 -15  15   -0.00    3.03
  -4  15  16   14.49    6.91
   4  15 -16    5.49    4.82
  -4 -15  16   12.27    6.24
  -4  15  17   14.74    6.55
   4  15 -17    6.66    4.70
  -4 -15  17   11.61    6.54
  -4  15  18    0.24    3.98
  -4 -15  18    0.05    2.72
  -4  15  19    2.36    3.41
  -4 -15  19   -0.00    2.66
  -4  15  20    4.87    4.24
  -4 -15  20   -0.00    2.85
  -4  15  21   -0.00    2.60
  -4 -15  21   -0.00    4.31
  -4  16   1   -0.00    2.64
   4  16  -1    0.79    3.29
  -4 -16   1   -0.00    3.80
  -4  16   2    0.37    4.00
   4  16  -2    0.96    3.72
  -4 -16   2   -0.00    3.65
  -4  16   3    5.35    4.74
   4  16  -3    3.89    4.74
  -4 -16   3    1.50    3.37
  -4  16   4    8.98    5.46
   4  16  -4    1.07    3.43
  -4 -16   4   -0.00    4.75
  -4  16   5    1.71    3.96
   4  16  -5    3.47    3.80
  -4 -16   5    0.68    3.71
  -4  16   6    5.18    4.87
   4  16  -6   -0.00    3.61
  -4 -16   6   -0.00    1.24
  -4  16   7    0.00    3.68
   4  16  -7    0.56    3.16
  -4 -16   7    0.31    2.96
  -4  16   8    3.33    4.90
   4  16  -8    1.53    3.89
  -4 -16   8    6.13    4.93
  -4  16   9    1.94    4.18
   4  16  -9   -0.00    3.59
  -4 -16   9    0.76    2.46
  -4  16  10    0.74    3.78
   4  16 -10    8.30    5.14
  -4 -16  10    4.83    4.65
  -4  16  11   -0.00    2.05
   4  16 -11   -0.00    2.89
  -4 -16  11    2.69    3.94
  -4  16  12    1.65    3.68
   4  16 -12    2.08    3.54
  -4 -16  12   -0.71    3.07
  -4  16  13    7.17    5.18
   4  16 -13    0.61    4.41
  -4 -16  13   -0.00    3.67
  -4  16  14    5.19    5.24
   4  16 -14    2.08    3.64
  -4 -16  14   -0.00    3.06
  -4  16  15    1.00    3.79
   4  16 -15    2.05    4.12
  -4 -16  15   -0.00    2.95
  -4  16  16   -0.00    3.81
   4  16 -16   -0.00    2.51
  -4 -16  16    0.65    2.24
  -4  16  17    4.05    3.91
   4  16 -17    0.37    3.21
  -4 -16  17   -0.00    3.48
  -4  16  18   -0.00    3.83
  -4 -16  18    1.14    2.63
  -4  16  19   -0.00    4.41
  -4  16  20    1.50    4.17
  -4  16  21    2.70    3.58
  -4  17   1    4.65    4.80
   4  17  -1   -0.00    4.38
  -4  17   2    5.36    3.88
   4  17  -2   10.35    6.73
  -4 -17   2    2.18    4.31
  -4  17   3    1.29    2.34
   4  17  -3    1.63    3.07
  -4 -17   3    1.89    3.35
  -4  17   4    2.64    4.93
   4  17  -4    0.42    3.73
  -4 -17   4   -0.00    4.55
  -4  17   5   -0.00    3.80
   4  17  -5    1.23    3.33
  -4 -17   5   -0.00    1.78
  -4  17   6   -0.00    2.69
   4  17  -6   -0.00    1.97
  -4 -17   6    5.39    5.15
  -4  17   7    0.70    3.33
   4  17  -7   -0.00    4.98
  -4 -17   7   -0.00    4.00
  -4  17   8   -0.00    2.81
   4  17  -8   -0.00    2.87
  -4 -17   8    7.11    5.39
  -4  17   9    0.21    1.81
   4  17  -9    0.70    2.69
  -4 -17   9   -0.00    3.03
  -4  17  10   -0.00    2.80
   4  17 -10   -0.00    3.12
  -4 -17  10   -0.00    3.80
  -4  17  11    3.26    3.44
   4  17 -11   -0.00    2.10
  -4 -17  11    4.21    4.78
  -4  17  12   -0.00    2.76
   4  17 -12    3.96    4.30
  -4 -17  12    2.69    4.63
  -4  17  13    0.91    3.23
   4  17 -13    2.62    3.76
  -4 -17  13    2.11    3.53
  -4  17  14   -0.00    3.78
   4  17 -14   -0.00    3.99
  -4 -17  14    0.04    4.35
  -4  17  15    0.00    3.24
   4  17 -15    0.62    3.66
  -4 -17  15   -0.00    3.22
  -4  17  16    5.35    5.69
   4  17 -16   10.42    6.14
  -4  17  17    0.92    3.63
  -4  17  18   -0.00    2.97
  -4  17  19   -0.00    2.82
  -4  17  20    3.60    4.44
  -4  17  21   -0.00    3.18
  -4 -18   5    1.96    4.50
   4  18  -6    2.01    3.21
  -4 -18   6    1.34    3.15
   4  18  -7   -0.00    4.94
  -4 -18   7   -0.00    2.53
   4  18  -8    6.84    6.06
  -4 -18   8   -1.19    2.87
   4  18  -9    1.45    4.40
  -4 -18   9   -0.00    3.83
   4  18 -10    1.24    4.13
  -4 -18  10   -0.00    4.43
   4  18 -11    1.15    3.95
  -4 -18  11    3.44    4.74
   4  18 -12   -0.00    3.62
   4  18 -13    2.22    4.44
   4  18 -14   -0.00    3.34
   4  18 -15   -0.00    2.83
   4  18 -16    0.00    3.60
  -4 -19   8   -0.00    4.08
  -3   0   1    0.49    1.91
  -3   0   1    0.55    1.25
   3   0  -1    1.76    2.53
   3   0  -1   -0.00    1.57
   3   0  -1    0.17    1.16
  -3   0   2    0.12    0.88
  -3   0   2    0.00    1.46
  -3   0   2    0.83    1.34
   3   0  -2   -0.00    2.00
   3   0  -2   -0.00    0.87
  -3   0   3 4879.33  459.98
  -3   0   3 4806.15  457.93
  -3   0   3 5144.99  456.81
   3   0  -3 5099.47  456.01
  -3   0   4   -0.00    0.91
  -3   0   4   -0.00    1.55
  -3   0   4    0.44    1.11
   3   0  -4   -0.00    1.27
   3   0  -4    1.61    1.18
  -3   0   5   85.04    8.76
  -3   0   5   85.73    9.76
  -3   0   5   60.99    8.80
  -3   0   5   83.38    8.90
   3   0  -5   71.91    8.76
   3   0  -5   74.07    8.40
  -3   0   6    0.13    0.60
  -3   0   6    1.06    1.30
  -3   0   6    0.54    1.05
  -3   0   6    0.62    0.92
   3   0  -6    0.02    0.80
   3   0  -6   -0.00    0.63
  -3   0   7  308.59   37.38
  -3   0   7  457.68   38.86
  -3   0   7  386.17   38.21
  -3   0   7  382.41   37.74
   3   0  -7  429.50   37.10
   3   0  -7  439.84   37.06
  -3   0   8    0.15    0.65
  -3   0   8    0.21    0.81
  -3   0   8   -0.00    0.83
  -3   0   8    0.15    0.65
  -3   0   9  624.54   58.77
  -3   0   9  704.18   59.52
  -3   0   9  654.70   59.12
  -3   0   9  602.77   58.77
  -3   0  10    0.07    0.38
  -3   0  10    0.20    0.57
  -3   0  10    0.01    0.44
  -3   0  10    0.00    0.43
  -3   0  11  809.50   73.69
  -3   0  19   51.26    5.51
  -3   0  20    0.04    0.46
  -3   0  21    1.64    0.85
  -3   0  22    0.22    0.62
  -3   0  23  203.56   20.41
  -3   0  24    0.45    0.77
  -3   0  25   57.81    7.44
  -3   0  26   -0.00    0.87
  -3   0  27   31.79    5.24
  -3   0  38   -0.00    1.22
  -3   0  39    8.03    3.64
  -3   0  40   -0.00    1.91
  -3   0  41    0.67    1.35
  -3   0  42   -0.00    1.61
  -3   0  43    1.72    2.16
  -3   1   1  749.38   78.19
  -3   1   1  845.35   79.74
   3  -1  -1  793.50   78.27
   3  -1  -1  872.42   79.85
   3  -1  -1  915.97   79.06
   3   1  -1  809.82   79.75
   3   1  -1  889.92   78.77
  -3  -1   1  805.27   79.29
  -3  -1   1  875.54   78.90
  -3   1   2  510.90   48.99
  -3   1   2  490.09   49.87
   3  -1  -2  506.42   48.81
   3  -1  -2  514.90   49.00
   3   1  -2  495.23   50.06
   3   1  -2  519.90   49.09
  -3  -1   2  524.76   49.88
  -3  -1   2  525.63   49.26
  -3   1   3    4.92    1.98
   3  -1  -3   10.22    2.39
   3  -1  -3    6.02    1.90
   3   1  -3    8.49    2.83
   3   1  -3    6.55    2.09
  -3  -1   3    5.23    2.30
  -3  -1   3    5.31    2.04
  -3   1   4    5.37    1.77
   3  -1  -4    6.68    1.99
   3  -1  -4    3.62    1.95
   3  -1  -4    0.45    0.87
   3   1  -4    2.84    2.18
   3   1  -4    3.51    1.51
  -3  -1   4    3.16    2.00
  -3  -1   4    4.79    1.83
  -3   1   5 1741.58  155.84
  -3   1   5 1537.41  156.28
   3  -1  -5 1790.33  155.96
   3  -1  -5 1644.57  155.98
   3  -1  -5 1985.07  156.24
   3   1  -5 1698.72  156.83
   3   1  -5 1736.67  158.89
   3   1  -5 1582.79  155.44
  -3  -1   5 1625.87  156.21
  -3  -1   5 1686.77  155.99
  -3   1   6    0.00    0.98
  -3   1   6    3.58    1.80
   3  -1  -6    2.38    1.08
   3  -1  -6    0.00    1.05
   3  -1  -6    2.60    1.19
   3   1  -6    3.46    1.77
   3   1  -6    2.73    1.31
   3   1  -6    3.23    1.25
  -3  -1   6    2.49    1.38
  -3  -1   6    2.24    1.34
  -3   1   7  157.24   17.52
  -3   1   7  183.20   18.32
   3  -1  -7  157.71   17.46
   3  -1  -7  171.87   17.42
   3  -1  -7  182.04   17.24
   3   1  -7  171.36   18.22
   3   1  -7  182.49   17.16
   3   1  -7  173.32   17.00
  -3  -1   7  203.16   18.10
  -3  -1   7  188.16   17.85
  -3   1   8   61.03    7.20
  -3   1   8   56.26    7.44
   3  -1  -8   68.57    7.30
   3  -1  -8   63.64    6.60
   3  -1  -8   68.63    6.52
   3   1  -8   58.66    7.51
  -3  -1   8   53.78    6.98
  -3  -1   8   66.91    7.26
  -3   1   9  693.15   71.85
  -3   1   9  806.84   72.46
   3  -1  -9  815.33   72.08
   3   1  -9  832.56   72.54
  -3  -1   9  758.45   71.74
  -3  -1   9  799.39   71.92
  -3   1  10   33.70    4.70
  -3   1  10   50.53    5.41
   3  -1 -10   45.10    4.92
   3   1 -10   39.96    4.96
  -3  -1  10   35.60    4.45
  -3  -1  10   39.37    4.64
  -3   1  11  325.47   34.04
  -3   1  11  390.81   34.52
   3  -1 -11  364.41   34.05
   3   1 -11  351.45   34.04
  -3  -1  11  395.44   33.69
  -3  -1  11  350.12   33.66
  -3   1  12    0.52    0.79
  -3   1  12    0.00    0.62
   3  -1 -12    3.78    1.01
  -3  -1  12    2.12    0.59
  -3   1  13    6.15    1.37
  -3   1  13    8.15    1.62
   3  -1 -13    6.13    1.27
  -3   1  14   13.12    1.90
  -3   1  14   10.40    1.90
   3  -1 -14    9.74    1.63
  -3   1  15  347.31   31.87
  -3   1  15  326.64   32.03
   3  -1 -15  343.77   31.54
  -3   1  16    5.40    1.22
  -3   1  16    3.81    1.22
   3  -1 -16    5.25    0.99
  -3   1  17  166.46   16.01
  -3   1  17  158.79   16.40
   3  -1 -17  167.92   15.63
  -3   1  18    0.83    0.64
  -3   1  18    1.08    0.78
   3  -1 -18    1.47    0.47
   3  -1 -18    1.21    0.50
  -3   1  19   57.11    6.09
   3  -1 -19   42.80    4.65
   3  -1 -19   46.26    4.79
  -3   1  20   36.37    5.38
   3  -1 -20   44.24    4.48
   3  -1 -20   44.56    4.59
  -3   1  21  109.79   11.77
   3  -1 -21  111.24   10.32
   3  -1 -21  100.49   10.33
  -3   1  22    0.92    0.99
   3  -1 -22    0.88    0.50
   3  -1 -22    1.14    0.61
  -3   1  23    8.45    2.24
  -3   1  24    0.40    0.89
  -3   1  25   45.41    6.63
  -3   1  26    5.04    2.14
  -3  -1  26    6.62    2.03
  -3  -1  27   48.64    6.83
  -3  -1  29    2.06    1.81
  -3  -1  30    9.43    3.09
  -3  -1  31   25.90    5.41
  -3  -1  32    0.92    1.56
  -3  -1  33    8.42    3.16
  -3  -1  34    0.15    1.41
  -3  -1  35    5.11    2.48
  -3  -1  36    1.07    1.76
  -3  -1  37   18.56    5.19
  -3  -1  38   -0.00    1.48
  -3  -1  39    4.37    2.59
  -3  -1  40   -0.00    1.63
  -3  -1  41    8.17    3.70
  -3  -1  42    0.35    1.43
  -3  -1  43    0.94    2.23
  -3   2   1  151.42   17.35
  -3   2   1  159.89   18.56
   3  -2  -1  122.58   16.73
   3  -2  -1  195.39   19.30
   3   2  -1  186.14   19.03
   3   2  -1  159.49   17.62
  -3  -2   1  165.17   18.08
  -3  -2   1  175.31   18.19
  -3   2   2   54.11    7.79
  -3   2   2   63.21    9.04
   3  -2  -2   58.89    7.90
   3  -2  -2   61.35    8.85
   3   2  -2   64.37    8.95
   3   2  -2   60.20    8.07
  -3  -2   2   60.20    8.39
  -3  -2   2   50.65    7.99
  -3   2   3 1099.56  100.17
  -3   2   3 1163.91  101.59
   3  -2  -3 1094.40  100.05
   3   2  -3  862.34  100.17
   3   2  -3 1062.37  100.12
  -3  -2   3 1068.97  100.38
  -3  -2   3 1214.59  101.00
  -3   2   4    1.03    1.12
   3  -2  -4    2.13    1.54
   3   2  -4   -0.00    1.32
   3   2  -4   -0.00    1.35
  -3  -2   4   -0.00    1.27
  -3  -2   4    0.94    1.19
  -3   2   5    0.77    1.03
   3  -2  -5    2.76    1.52
   3  -2  -5    0.00    1.03
   3   2  -5    0.00    1.36
   3   2  -5    2.31    1.30
  -3  -2   5    1.46    1.39
  -3  -2   5    2.77    1.75
  -3   2   6    3.39    1.64
  -3   2   6    2.92    1.82
   3  -2  -6    2.72    1.55
   3  -2  -6    7.10    2.20
   3   2  -6    5.96    2.39
   3   2  -6    5.56    1.90
  -3  -2   6    1.81    1.35
  -3  -2   6    3.40    1.61
  -3   2   7  333.05   33.36
  -3   2   7  296.71   33.61
   3  -2  -7  319.47   33.08
   3  -2  -7  401.25   33.95
   3   2  -7  336.58   33.60
   3   2  -7  383.49   33.14
  -3  -2   7  333.39   33.10
  -3  -2   7  331.73   33.42
  -3   2   8  561.10   58.12
  -3   2   8  638.06   59.05
   3  -2  -8  608.99   58.13
   3  -2  -8  644.50   58.32
   3   2  -8  645.47   58.56
   3   2  -8  616.05   57.46
  -3  -2   8  627.60   58.04
  -3  -2   8  608.72   58.40
  -3   2   9  390.68   38.73
  -3   2   9  408.69   39.37
   3  -2  -9  416.67   38.63
   3  -2  -9  383.64   38.23
   3   2  -9  385.16   38.60
   3   2  -9  403.01   37.35
  -3  -2   9  426.63   38.49
  -3  -2   9  403.42   38.76
  -3   2  10    4.08    1.70
  -3   2  10    1.63    1.40
   3  -2 -10    2.92    1.48
   3  -2 -10    2.29    0.99
   3  -2 -10    4.21    1.14
   3   2 -10    4.30    1.56
  -3  -2  10    2.13    1.23
  -3  -2  10    5.27    1.82
  -3   2  11   28.36    4.83
  -3   2  11   34.42    5.36
   3  -2 -11   30.18    4.66
   3  -2 -11   40.63    4.06
   3  -2 -11   41.55    3.99
   3   2 -11   28.79    4.55
  -3  -2  11   30.64    4.50
  -3  -2  11   30.63    4.72
  -3   2  12   11.49    2.62
  -3   2  12   12.51    2.83
   3  -2 -12    9.61    2.31
   3   2 -12   15.26    2.56
  -3  -2  12    9.55    2.05
  -3  -2  12   14.22    2.60
  -3   2  13  336.62   32.99
  -3   2  13  394.88   33.95
   3  -2 -13  358.29   32.94
   3   2 -13  308.39   32.26
  -3  -2  13  339.47   32.18
  -3  -2  13  340.00   32.68
  -3   2  14   13.75    2.80
  -3   2  14   13.92    3.03
   3  -2 -14    9.52    2.32
   3   2 -14   17.61    2.57
  -3  -2  14   14.08    2.18
  -3  -2  14   10.84    2.36
  -3   2  15   17.44    3.23
  -3   2  15   18.93    3.62
   3  -2 -15   17.80    3.15
   3   2 -15   19.55    2.82
  -3  -2  15   16.82    2.56
  -3  -2  15   25.69    3.48
  -3   2  16    9.82    2.30
  -3   2  16    7.21    2.28
   3  -2 -16   11.30    2.26
   3   2 -16    9.14    1.72
  -3  -2  16    9.88    1.66
  -3  -2  16    9.30    2.12
  -3   2  17  109.21   12.27
  -3   2  17  126.55   12.97
   3  -2 -17  118.07   12.08
   3   2 -17  113.80   11.14
  -3  -2  17   97.71   10.89
  -3  -2  17  131.89   12.34
  -3   2  18   11.42    2.63
  -3   2  18   10.44    2.56
   3  -2 -18    9.27    2.10
   3   2 -18    7.68    1.44
   3   2 -18    7.50    1.71
  -3  -2  18    8.49    2.20
  -3   2  19   26.77    5.00
  -3   2  19   37.75    5.68
   3  -2 -19   37.43    5.06
   3   2 -19   37.98    4.12
   3   2 -19   33.86    4.29
  -3  -2  19   46.78    5.64
  -3   2  20    1.16    1.24
  -3   2  20    1.19    1.13
   3  -2 -20    3.79    1.35
   3   2 -20    1.80    0.65
   3   2 -20    1.76    0.76
  -3  -2  20    1.56    1.29
  -3   2  21    1.71    1.35
  -3   2  21   -0.00    0.85
   3  -2 -21    6.03    1.72
   3   2 -21    1.42    0.60
   3   2 -21    1.77    0.69
  -3  -2  21    2.04    1.35
  -3   2  22    0.47    1.41
  -3   2  22    2.53    1.68
   3   2 -22    1.13    0.52
  -3  -2  22    1.40    1.23
  -3   2  23   89.83   11.06
  -3   2  23   84.48   11.12
  -3  -2  23   93.62   11.04
  -3   2  24   37.93    6.34
  -3   2  25   38.56    6.56
  -3  -2  27   46.80    7.42
  -3  -2  28    5.12    2.38
  -3  -2  29   59.01    8.88
  -3  -2  30   -0.00    1.51
  -3  -2  31    0.31    1.25
  -3  -2  32    2.22    1.96
  -3  -2  33   23.55    5.48
  -3  -2  34    0.25    1.42
  -3  -2  35   15.83    4.61
  -3  -2  36    1.25    2.03
  -3  -2  37    3.63    2.52
  -3  -2  38   -0.00    1.60
  -3  -2  39    6.05    3.19
  -3  -2  40    1.69    2.03
  -3  -2  41    0.16    1.75
  -3  -2  42   -0.00    1.80
  -3  -2  43    4.38    2.79
  -3   3   1  403.39   42.10
  -3   3   1  468.66   44.04
   3  -3  -1  357.66   41.47
   3  -3  -1  494.11   44.12
   3   3  -1  417.28   42.97
   3   3  -1  475.18   42.96
  -3  -3   1  418.88   42.37
  -3  -3   1  427.53   42.81
  -3   3   2  225.55   21.97
  -3   3   2  196.87   22.48
   3  -3  -2  224.38   21.62
   3  -3  -2  155.43   21.48
   3   3  -2  216.38   22.36
   3   3  -2  159.67   20.95
  -3  -3   2  202.48   21.56
  -3  -3   2  218.24   22.23
  -3   3   3   28.78    5.69
  -3   3   3   38.65    6.96
   3  -3  -3   35.72    5.91
   3  -3  -3   41.62    7.02
   3   3  -3   33.35    6.32
   3   3  -3   44.54    6.81
  -3  -3   3   40.30    6.31
  -3  -3   3   36.65    6.45
  -3   3   4   74.55    9.84
  -3   3   4   75.23   10.61
   3  -3  -4   60.24    9.12
   3   3  -4   85.47   10.47
   3   3  -4   89.68   10.47
  -3  -3   4   74.18    9.71
  -3  -3   4   69.76    9.87
  -3   3   5  432.61   45.19
  -3   3   5  525.68   46.86
   3  -3  -5  373.44   44.47
   3   3  -5  455.85   45.55
   3   3  -5  545.10   45.94
  -3  -3   5  483.51   45.30
  -3  -3   5  489.81   45.93
  -3   3   6  500.80   46.82
   3  -3  -6  536.80   46.73
   3   3  -6  461.45   46.60
   3   3  -6  459.94   46.30
  -3  -3   6  442.22   46.07
  -3  -3   6  472.32   46.90
  -3   3   7  153.98   17.37
   3  -3  -7  150.75   17.02
   3  -3  -7  151.98   17.57
   3   3  -7  161.25   17.41
   3   3  -7  165.63   17.12
  -3  -3   7  148.35   16.88
  -3  -3   7  165.58   17.80
  -3   3   8   27.37    4.86
  -3   3   8   26.88    5.18
   3  -3  -8   18.35    4.06
   3  -3  -8   25.93    4.82
   3   3  -8   26.28    4.60
   3   3  -8   26.50    4.35
  -3  -3   8   17.46    3.87
  -3  -3   8   34.75    5.47
  -3   3   9  124.26   15.33
  -3   3   9  143.48   16.38
   3  -3  -9  132.00   15.25
   3  -3  -9  140.70   15.64
   3   3  -9  129.32   15.21
   3   3  -9  142.11   14.84
  -3  -3   9  148.30   15.36
  -3  -3   9  145.89   15.88
  -3   3  10  354.96   36.75
  -3   3  10  408.19   37.86
   3  -3 -10  392.27   36.68
   3  -3 -10  339.38   36.24
   3   3 -10  367.55   36.37
   3   3 -10  375.36   35.59
  -3  -3  10  400.02   36.50
  -3  -3  10  336.84   36.53
  -3   3  11  396.70   41.20
  -3   3  11  385.99   41.67
   3  -3 -11  415.17   40.97
   3  -3 -11  462.92   40.91
   3   3 -11  421.88   40.82
   3   3 -11  440.06   39.83
  -3  -3  11  401.76   40.56
  -3  -3  11  417.24   41.26
  -3   3  12    1.89    1.59
  -3   3  12    0.00    1.12
   3  -3 -12    0.00    1.22
   3  -3 -12    1.19    1.10
   3   3 -12    0.85    1.11
   3   3 -12    0.25    0.62
  -3  -3  12    0.00    0.95
  -3  -3  12    0.52    1.13
  -3   3  13    9.33    2.94
  -3   3  13    8.16    2.83
   3  -3 -13   13.24    3.09
   3  -3 -13    6.67    1.94
   3   3 -13   12.67    2.77
  -3  -3  13   11.96    2.57
  -3  -3  13   10.08    2.74
  -3   3  14    0.00    1.25
  -3   3  14    0.00    1.03
   3  -3 -14    2.88    1.61
   3  -3 -14    1.06    0.79
   3   3 -14    1.70    1.16
  -3  -3  14    3.70    1.55
  -3  -3  14    1.39    1.26
  -3   3  15  177.20   19.24
  -3   3  15  161.13   19.61
   3  -3 -15  169.46   18.87
   3  -3 -15  199.33   17.41
   3   3 -15  162.90   18.31
  -3  -3  15  173.79   18.22
  -3  -3  15  183.00   19.17
  -3   3  16   33.31    5.59
  -3   3  16   32.35    6.03
   3  -3 -16   33.66    5.48
   3   3 -16   31.84    5.02
  -3  -3  16   39.86    5.17
  -3  -3  16   45.93    6.13
  -3   3  17   44.41    6.69
  -3   3  17   36.99    6.79
   3  -3 -17   46.83    6.58
   3   3 -17   41.40    5.89
  -3  -3  17   49.24    5.94
  -3  -3  17   46.67    6.68
  -3   3  18    0.64    1.16
  -3   3  18    0.85    1.51
   3  -3 -18    2.45    1.54
   3   3 -18    0.99    1.04
  -3  -3  18    3.14    1.30
  -3  -3  18    3.89    1.72
  -3   3  19   16.46    3.74
  -3   3  19   18.51    4.21
   3  -3 -19   12.15    3.05
   3   3 -19   15.83    3.04
  -3  -3  19   13.13    2.63
  -3  -3  19   18.22    3.72
  -3   3  20   35.83    6.03
  -3   3  20   40.84    6.69
   3  -3 -20   31.38    5.32
   3   3 -20   35.22    4.96
  -3  -3  20   28.99    4.49
  -3  -3  20   39.34    5.96
  -3   3  21   58.14    8.52
  -3   3  21   63.00    9.06
   3  -3 -21   56.06    7.81
   3   3 -21   53.18    7.04
  -3  -3  21   56.10    6.87
  -3  -3  21   66.67    8.53
  -3   3  22   46.03    7.47
  -3   3  22   57.63    8.29
   3   3 -22   48.91    6.16
  -3  -3  22   36.32    6.66
  -3   3  23    1.73    1.86
  -3   3  23    5.99    2.46
  -3   3  24    6.41    2.78
  -3  -3  25   74.09   10.30
  -3  -3  26   37.78    6.68
  -3  -3  27   68.50   10.00
  -3  -3  28    9.72    3.36
  -3  -3  29   11.00    3.79
  -3  -3  30   22.13    5.23
  -3  -3  31   38.19    7.27
  -3  -3  32    3.70    2.26
  -3  -3  33   -0.00    1.45
  -3  -3  34    1.18    1.68
  -3  -3  35    3.06    2.22
  -3  -3  36   -0.00    1.34
  -3  -3  37    5.77    3.20
  -3  -3  38   -0.00    1.73
  -3  -3  39    0.32    1.51
  -3  -3  40   -0.00    1.38
  -3  -3  41    7.39    3.32
  -3  -3  42    0.69    1.90
  -3   4   1  100.11   13.50
  -3   4   1  112.49   14.90
   3  -4  -1  100.10   13.20
   3  -4  -1   97.21   14.28
   3   4  -1  107.17   14.17
   3   4  -1  120.44   14.44
  -3  -4   1  108.31   13.67
  -3  -4   1  109.02   14.25
  -3   4   2  125.49   15.46
  -3   4   2  131.33   16.60
   3  -4  -2  110.77   14.73
   3  -4  -2  124.61   16.30
   3   4  -2  148.85   16.49
   3   4  -2  111.34   15.24
  -3  -4   2  133.07   15.46
  -3  -4   2  125.53   15.85
  -3   4   3  208.39   27.05
  -3   4   3  268.81   28.99
   3  -4  -3  239.02   27.12
   3  -4  -3  266.70   28.86
   3   4  -3  274.03   28.29
   3   4  -3  270.91   28.21
  -3  -4   3  274.12   27.77
  -3  -4   3  307.79   29.08
  -3   4   4   36.89    6.87
  -3   4   4   44.33    7.94
   3  -4  -4   32.10    6.36
   3  -4  -4   53.62    8.42
   3   4  -4   36.24    6.99
   3   4  -4   41.72    7.16
  -3  -4   4   56.60    7.72
  -3  -4   4   51.37    8.08
  -3   4   5   41.63    6.95
  -3   4   5   31.36    6.85
   3  -4  -5   32.39    6.00
   3  -4  -5   41.43    7.35
   3   4  -5   42.56    6.95
   3   4  -5   39.14    6.62
  -3  -4   5   36.34    6.30
  -3  -4   5   29.13    6.21
  -3   4   6   72.57    9.78
  -3   4   6   71.85   10.36
   3  -4  -6   61.71    8.98
   3   4  -6   54.63    8.90
   3   4  -6   57.11    8.98
  -3  -4   6   71.20    9.37
  -3  -4   6   64.75    9.69
  -3   4   7  213.67   24.01
  -3   4   7  202.16   24.58
   3  -4  -7  241.30   24.05
   3   4  -7  228.48   24.07
   3   4  -7  218.56   23.70
  -3  -4   7  211.59   23.49
  -3  -4   7  228.55   24.60
  -3   4   8  161.52   18.75
   3  -4  -8  157.07   18.26
   3  -4  -8  175.58   19.36
   3   4  -8  137.37   17.96
   3   4  -8  193.53   18.84
  -3  -4   8  166.91   18.36
  -3  -4   8  157.75   18.93
  -3   4   9  130.85   14.71
   3  -4  -9  122.51   13.96
   3  -4  -9  111.45   14.21
   3   4  -9  122.49   14.04
   3   4  -9  113.82   13.41
  -3  -4   9   99.63   13.26
  -3  -4   9   98.22   13.87
  -3   4  10   39.72    6.55
   3  -4 -10   36.45    6.06
   3  -4 -10   30.26    5.84
   3   4 -10   38.99    6.18
   3   4 -10   18.25    4.55
  -3  -4  10   42.20    6.23
  -3  -4  10   42.90    6.78
  -3   4  11   78.50   10.47
  -3   4  11   53.01    9.90
   3  -4 -11   73.45    9.94
   3  -4 -11   81.27   10.40
   3   4 -11   76.33    9.98
   3   4 -11   78.21    9.48
  -3  -4  11   70.97    9.67
  -3  -4  11   75.17   10.43
  -3   4  12  222.51   24.77
  -3   4  12  233.28   25.76
   3  -4 -12  232.78   24.54
   3  -4 -12  238.86   24.52
   3   4 -12  230.68   24.32
   3   4 -12  219.77   23.45
  -3  -4  12  220.78   23.98
  -3  -4  12  247.69   25.25
  -3   4  13  230.62   25.94
  -3   4  13  233.03   26.81
   3  -4 -13  261.92   26.05
   3  -4 -13  239.98   25.38
   3   4 -13  246.57   25.57
   3   4 -13  230.83   24.43
  -3  -4  13  245.27   25.30
  -3  -4  13  272.79   26.64
  -3   4  14   13.66    3.85
  -3   4  14   20.85    5.17
   3  -4 -14   15.09    3.92
   3  -4 -14   18.89    3.96
   3   4 -14   19.78    4.18
   3   4 -14   21.15    3.45
  -3  -4  14   20.24    4.01
  -3  -4  14   20.62    4.63
  -3   4  15  103.88   14.26
  -3   4  15  119.12   15.49
   3  -4 -15  110.65   14.15
   3  -4 -15  117.22   13.66
   3   4 -15  116.40   13.98
   3   4 -15  135.40   12.63
  -3  -4  15  126.60   13.93
  -3  -4  15  116.09   14.61
  -3   4  16   25.03    5.27
  -3   4  16   25.89    5.95
   3  -4 -16   26.07    5.21
   3  -4 -16   27.97    4.64
   3   4 -16   34.09    5.43
  -3  -4  16   27.68    4.83
  -3  -4  16   31.99    5.79
  -3   4  17   48.95    8.20
  -3   4  17   48.55    8.74
   3  -4 -17   59.42    8.42
   3  -4 -17   61.38    7.31
   3   4 -17   64.15    8.24
  -3  -4  17   53.64    7.54
  -3  -4  17   52.46    8.36
  -3   4  18   64.67    9.21
  -3   4  18   55.62    9.43
   3  -4 -18   66.55    8.94
   3  -4 -18   50.06    6.96
   3   4 -18   65.18    8.49
  -3  -4  18   59.67    7.90
  -3  -4  18   72.69    9.39
  -3   4  19   21.02    4.60
  -3   4  19   27.12    5.76
   3  -4 -19   13.18    3.57
   3  -4 -19   14.13    2.52
   3   4 -19   17.04    3.73
  -3  -4  19   17.93    3.49
  -3  -4  19    9.66    3.44
  -3   4  20    8.56    3.04
  -3   4  20    6.80    3.18
   3  -4 -20   17.48    3.84
   3  -4 -20    7.09    1.47
   3   4 -20    9.21    2.76
  -3  -4  20   18.87    3.48
  -3  -4  20    8.14    2.93
  -3   4  21    1.95    1.81
  -3   4  21   -0.00    1.53
   3  -4 -21    0.42    1.44
   3   4 -21    0.28    1.05
  -3  -4  21    0.29    0.85
  -3   4  22    2.45    2.01
  -3   4  22    3.16    2.29
   3   4 -22    3.14    1.79
  -3   4  23   56.34    9.24
  -3  -4  24   59.35    9.20
  -3  -4  25   38.34    7.09
  -3  -4  26    0.98    1.82
  -3  -4  27   43.66    7.80
  -3  -4  28    8.71    3.37
  -3  -4  29   27.40    6.10
  -3  -4  30    0.59    1.57
  -3  -4  31    1.06    1.56
  -3  -4  32    1.73    2.08
  -3  -4  33   10.15    3.91
  -3  -4  34    1.15    1.63
  -3  -4  35    1.86    2.27
  -3  -4  36    0.68    2.20
  -3  -4  37   -0.00    1.76
  -3  -4  38    3.92    2.87
  -3  -4  39    2.20    2.52
  -3  -4  40    7.81    3.75
  -3  -4  41    1.88    2.37
  -3  -4  42    2.04    2.30
  -3   5   1  602.25   59.99
  -3   5   1  556.48   60.71
   3  -5  -1  694.60   60.07
   3  -5  -1  632.44   61.53
   3   5  -1  656.62   60.81
   3   5  -1  611.71   60.46
  -3  -5   1  490.83   58.67
  -3  -5   1  621.79   60.84
  -3   5   2   22.07    5.09
  -3   5   2   15.07    4.99
   3  -5  -2   10.05    3.60
   3  -5  -2   14.85    4.85
   3   5  -2   11.14    4.31
   3   5  -2   11.39    4.05
  -3  -5   2   18.93    4.55
  -3  -5   2   16.80    5.03
  -3   5   3   10.62    3.85
  -3   5   3    9.04    4.02
   3  -5  -3    9.62    3.41
   3  -5  -3    9.55    3.91
   3   5  -3    5.25    2.81
   3   5  -3    8.82    3.35
  -3  -5   3    9.88    3.54
  -3  -5   3    4.28    2.87
  -3   5   4  120.17   16.26
  -3   5   4  135.01   17.61
   3  -5  -4  119.65   15.85
   3  -5  -4  140.89   17.86
   3   5  -4  124.03   16.38
   3   5  -4  127.78   16.51
  -3  -5   4  143.19   16.58
  -3  -5   4  147.12   17.70
  -3   5   5  265.64   30.73
  -3   5   5  311.48   32.50
   3  -5  -5  281.92   30.43
   3  -5  -5  307.13   32.29
   3   5  -5  277.48   30.81
   3   5  -5  344.20   31.88
  -3  -5   5  228.97   29.65
  -3  -5   5  326.21   32.36
  -3   5   6  204.72   21.11
  -3   5   6  167.94   21.10
   3  -5  -6  205.91   20.53
   3  -5  -6  169.77   20.92
   3   5  -6  162.32   19.84
   3   5  -6  195.23   20.59
  -3  -5   6  141.56   19.06
  -3  -5   6  134.13   19.70
  -3   5   7  143.25   18.14
  -3   5   7  168.00   19.73
   3  -5  -7  156.47   17.93
   3  -5  -7  161.21   19.22
   3   5  -7  143.41   17.88
   3   5  -7  189.19   18.94
  -3  -5   7  168.09   18.20
  -3  -5   7   95.01   16.96
  -3   5   8   35.31    6.95
  -3   5   8   27.54    6.60
   3  -5  -8   25.54    5.71
   3   5  -8   33.26    6.54
   3   5  -8   46.40    7.08
  -3  -5   8   28.81    5.96
  -3  -5   8   31.61    6.82
  -3   5   9    7.47    3.31
  -3   5   9    4.30    2.81
   3  -5  -9    6.33    2.71
   3   5  -9    3.84    2.22
   3   5  -9    4.46    2.38
  -3  -5   9   10.53    3.44
  -3  -5   9    6.00    2.78
  -3   5  10  193.43   24.08
  -3   5  10  234.04   25.87
   3  -5 -10  226.39   24.13
   3  -5 -10  242.07   25.32
   3   5 -10  198.02   23.67
   3   5 -10  208.29   23.45
  -3  -5  10  206.56   23.62
  -3  -5  10  236.59   25.20
  -3   5  11  247.86   27.68
   3  -5 -11  247.59   27.09
   3  -5 -11  248.69   27.74
   3   5 -11  244.51   27.07
   3   5 -11  253.34   26.67
  -3  -5  11  257.52   26.99
  -3  -5  11  253.75   27.99
  -3   5  12   31.55    6.27
   3  -5 -12   34.98    5.98
   3  -5 -12   15.10    4.49
   3   5 -12   19.69    4.81
   3   5 -12   28.47    5.15
  -3  -5  12   14.96    4.21
  -3  -5  12   24.38    5.59
  -3   5  13   20.77    5.29
   3  -5 -13   21.73    5.15
   3  -5 -13   24.88    5.44
   3   5 -13   20.63    4.82
   3   5 -13   35.52    5.58
  -3  -5  13   25.16    5.04
  -3  -5  13   17.33    4.96
  -3   5  14  114.62   15.06
  -3   5  14  121.61   16.30
   3  -5 -14  137.73   15.38
   3  -5 -14  134.38   15.20
   3   5 -14  102.40   14.26
   3   5 -14  118.60   13.90
  -3  -5  14  112.71   14.13
  -3  -5  14  102.63   14.82
  -3   5  15  333.22   33.17
  -3   5  15  313.54   34.11
   3  -5 -15  307.22   32.34
   3  -5 -15  332.78   32.43
   3   5 -15  274.47   31.69
   3   5 -15  323.85   31.24
  -3  -5  15  269.27   31.22
  -3  -5  15  317.57   33.13
  -3   5  16   45.46    8.38
  -3   5  16   41.23    8.85
   3  -5 -16   46.44    8.07
   3  -5 -16   53.73    8.24
   3   5 -16   61.72    8.75
  -3  -5  16   59.85    8.22
  -3  -5  16   56.62    9.09
  -3   5  17   45.31    7.81
  -3   5  17   34.36    7.76
   3  -5 -17   42.05    7.23
   3  -5 -17   42.07    6.78
   3   5 -17   31.75    6.39
  -3  -5  17   45.14    6.88
  -3  -5  17   37.97    7.30
  -3   5  18   -0.00    1.36
  -3   5  18    2.10    2.07
   3  -5 -18    0.00    1.74
   3  -5 -18   -0.00    0.98
   3   5 -18    0.84    1.55
  -3  -5  18    1.71    1.58
  -3  -5  18   -0.00    1.86
  -3   5  19   11.18    3.87
  -3   5  19   14.92    4.92
   3  -5 -19   11.18    3.58
   3  -5 -19   18.00    3.66
   3   5 -19    8.69    3.20
  -3  -5  19    9.21    2.96
  -3   5  20   48.36    8.18
  -3   5  20   35.41    7.95
   3  -5 -20   56.41    8.29
   3  -5 -20   33.11    5.79
   3   5 -20   35.42    6.76
  -3  -5  20   48.00    7.00
  -3   5  21  126.35   16.77
   3  -5 -21  129.78   16.27
   3  -5 -21  137.70   14.60
   3   5 -21  126.71   15.77
  -3   5  22   17.78    5.22
   3   5 -22   29.03    5.56
  -3  -5  22   23.11    5.50
  -3   5  23   14.10    4.43
  -3  -5  23   10.48    3.69
  -3  -5  24    3.35    2.38
  -3  -5  25    7.99    3.37
  -3  -5  26   36.36    7.39
  -3  -5  27   32.37    6.91
  -3  -5  28    1.74    2.31
  -3  -5  29    2.99    2.28
  -3  -5  30   17.85    5.30
  -3  -5  31   16.77    4.99
  -3  -5  32   13.60    4.74
  -3  -5  33    1.23    2.18
  -3  -5  34   -0.00    1.65
  -3  -5  35    1.38    2.30
  -3  -5  36    4.64    3.03
  -3  -5  37    7.23    3.54
  -3  -5  38    0.47    1.81
  -3  -5  39    1.67    2.08
  -3  -5  40    0.00    2.07
  -3  -5  41    2.25    2.77
  -3   6   1   28.20    6.89
  -3   6   1   31.09    7.70
   3  -6  -1   37.85    7.25
   3  -6  -1   39.60    8.64
   3   6  -1   27.90    7.17
   3   6  -1   65.27    9.81
  -3  -6   1   34.29    7.22
  -3  -6   1   29.44    7.33
  -3   6   2  191.56   22.48
  -3   6   2  179.41   23.14
   3  -6  -2  177.23   21.40
   3  -6  -2  176.76   23.15
   3   6  -2  179.14   22.16
   3   6  -2  180.21   22.29
  -3  -6   2  170.59   21.41
  -3  -6   2  206.68   23.70
  -3   6   3  157.03   19.10
  -3   6   3  145.50   19.67
   3  -6  -3  160.71   18.56
   3  -6  -3  142.58   19.69
   3   6  -3  143.16   18.63
   3   6  -3  143.81   18.77
  -3  -6   3  145.16   18.23
  -3  -6   3  126.08   18.66
  -3   6   4  120.41   17.21
  -3   6   4  121.50   18.06
   3  -6  -4  130.87   16.92
   3  -6  -4  180.38   20.32
   3   6  -4  128.94   17.51
   3   6  -4  144.16   17.94
  -3  -6   4  141.31   17.37
  -3  -6   4  127.76   18.01
  -3   6   5   51.44    9.27
  -3   6   5   49.30    9.83
   3  -6  -5   45.99    8.40
   3  -6  -5   56.96   10.14
   3   6  -5   70.59   10.20
   3   6  -5   57.09    9.34
  -3  -6   5   43.75    8.31
  -3  -6   5   38.20    8.60
  -3   6   6    1.92    2.27
  -3   6   6   -0.00    2.52
   3  -6  -6   -0.00    1.69
   3  -6  -6   -0.00    3.00
   3   6  -6    2.51    2.44
   3   6  -6    2.13    2.26
  -3  -6   6    0.27    1.76
  -3  -6   6    2.19    2.18
  -3   6   7   16.55    5.09
  -3   6   7   20.63    5.92
   3  -6  -7   12.81    4.31
   3  -6  -7   19.03    5.48
   3   6  -7   20.65    5.34
   3   6  -7   21.74    5.54
  -3  -6   7   19.43    5.02
  -3  -6   7   12.32    4.59
  -3   6   8  304.55   33.69
  -3   6   8  309.28   34.76
   3  -6  -8  286.78   32.58
   3  -6  -8  331.65   34.90
   3   6  -8  286.04   32.89
   3   6  -8  312.56   33.12
  -3  -6   8  300.31   32.78
  -3  -6   8  328.83   34.58
  -3   6   9  143.15   17.48
  -3   6   9  133.66   18.04
   3  -6  -9  114.60   15.81
   3  -6  -9  126.21   17.31
   3   6  -9  111.99   15.95
   3   6  -9  128.33   16.24
  -3  -6   9  141.66   16.62
  -3  -6   9  115.83   16.84
  -3   6  10    0.00    1.59
  -3   6  10    1.60    1.97
   3  -6 -10   -0.00    1.41
   3   6 -10    4.38    2.82
   3   6 -10    0.00    1.42
  -3  -6  10    1.45    1.93
  -3  -6  10    1.29    1.63
  -3   6  11    0.07    1.64
  -3   6  11   -0.00    2.03
   3  -6 -11   -0.00    1.91
   3   6 -11    1.52    2.32
  -3  -6  11    1.81    2.09
  -3  -6  11    0.00    1.82
  -3   6  12  219.26   25.71
  -3   6  12  203.34   26.37
   3  -6 -12  215.44   24.93
   3  -6 -12  255.66   26.72
   3   6 -12  221.01   25.22
  -3  -6  12  219.61   24.71
  -3  -6  12  213.01   25.83
  -3   6  13   44.76    8.14
  -3   6  13   53.04    9.45
   3  -6 -13   36.67    7.12
   3  -6 -13   25.62    6.58
   3   6 -13   36.25    7.21
  -3  -6  13   34.19    6.68
  -3  -6  13   37.44    7.76
  -3   6  14   75.82   11.63
   3  -6 -14   80.12   11.30
   3  -6 -14   95.52   12.44
   3   6 -14   74.45   11.17
  -3  -6  14   60.83   10.10
  -3  -6  14   58.17   10.97
  -3   6  15   57.20    9.92
   3  -6 -15   52.27    9.20
   3  -6 -15   67.25   10.23
   3   6 -15   64.82    9.88
  -3  -6  15   58.57    9.11
  -3  -6  15   52.98    9.85
  -3   6  16   11.32    4.01
   3  -6 -16    8.51    3.37
   3  -6 -16    5.53    3.05
   3   6 -16    5.77    2.69
  -3  -6  16    5.87    2.68
  -3   6  17   17.19    4.81
  -3   6  17   15.25    5.74
   3  -6 -17   16.44    4.58
   3  -6 -17    9.68    3.59
   3   6 -17   11.91    3.88
  -3  -6  17   13.41    3.80
  -3   6  18  130.24   16.31
  -3   6  18  112.36   16.91
   3  -6 -18  119.38   15.40
   3  -6 -18  102.89   14.54
   3   6 -18  116.88   15.18
  -3  -6  18  108.79   14.32
  -3   6  19   17.34    5.36
   3  -6 -19   18.11    5.00
   3   6 -19   18.74    4.95
  -3  -6  19   27.63    5.48
  -3   6  20   15.42    4.96
   3  -6 -20   14.17    4.33
   3   6 -20   13.96    4.31
  -3  -6  20   15.83    4.14
  -3  -6  20   13.28    4.52
  -3   6  21   -0.00    1.77
   3   6 -21   -0.00    1.45
  -3  -6  21   -0.00    1.53
  -3   6  22   45.54    8.73
  -3  -6  22   37.03    7.93
  -3   6  23   30.96    7.17
  -3  -6  23   21.83    6.03
  -3  -6  24   10.96    4.12
  -3  -6  25   22.46    5.80
  -3  -6  26    0.00    1.46
  -3  -6  27    3.46    2.89
  -3  -6  28    9.58    3.94
  -3  -6  29    4.62    2.85
  -3  -6  30    6.41    3.65
  -3  -6  31    4.31    3.09
  -3  -6  32    3.23    2.87
  -3  -6  33    2.15    2.38
  -3  -6  34    4.53    3.09
  -3  -6  35    0.00    2.21
  -3  -6  36    3.82    2.82
  -3  -6  37    2.39    2.50
  -3  -6  38   -0.00    2.21
  -3  -6  39   -0.00    2.07
  -3  -6  40    3.48    3.11
  -3   7   1   17.49    5.42
  -3   7   1   16.51    5.47
   3  -7  -1   13.78    4.43
   3  -7  -1   11.05    5.10
   3   7  -1   12.61    4.69
   3   7  -1   20.38    5.72
  -3  -7   1   14.35    4.79
  -3  -7   1    4.63    3.48
  -3   7   2   62.50   10.55
  -3   7   2   63.78   11.41
   3  -7  -2   37.06    8.25
   3  -7  -2   65.21   11.93
   3   7  -2   52.18   10.03
   3   7  -2   54.27   10.17
  -3  -7   2   55.89    9.80
  -3  -7   2   53.87   10.41
  -3   7   3   15.54    5.41
  -3   7   3    9.92    4.62
   3  -7  -3    8.37    3.63
   3  -7  -3    9.99    4.65
   3   7  -3    8.31    4.22
   3   7  -3   11.58    4.28
  -3  -7   3   10.99    4.18
  -3  -7   3   20.21    6.15
  -3   7   4  263.66   30.97
  -3   7   4  279.55   32.37
   3  -7  -4  252.68   29.84
   3  -7  -4  247.90   31.80
   3   7  -4  318.36   31.98
   3   7  -4  274.72   31.10
  -3  -7   4  282.73   30.63
  -3  -7   4  241.91   31.26
  -3   7   5  125.20   17.36
  -3   7   5  116.08   17.78
   3  -7  -5  129.33   16.60
   3  -7  -5  121.48   18.11
   3   7  -5  119.08   16.77
   3   7  -5  118.67   16.78
  -3  -7   5  150.84   17.51
  -3  -7   5   97.76   16.67
  -3   7   6  330.86   36.82
  -3   7   6  335.11   37.88
   3  -7  -6  403.15   36.94
   3  -7  -6  326.97   37.89
   3   7  -6  264.32   35.21
  -3  -7   6  331.51   35.88
  -3  -7   6  342.31   37.72
  -3   7   7   -0.00    2.27
  -3   7   7    5.34    3.63
   3  -7  -7    5.95    2.93
   3  -7  -7    0.89    1.94
   3   7  -7    2.39    2.24
  -3  -7   7    1.07    2.22
  -3  -7   7    1.19    2.26
  -3   7   8    9.58    4.12
  -3   7   8   11.39    4.78
   3  -7  -8   17.71    5.02
   3  -7  -8   21.11    6.42
   3   7  -8   12.51    4.45
  -3  -7   8   10.62    4.24
  -3  -7   8    9.98    4.64
  -3   7   9    8.26    3.98
  -3   7   9    9.74    4.48
   3  -7  -9   11.20    3.86
   3  -7  -9   12.20    4.65
   3   7  -9    6.72    3.49
  -3  -7   9    6.78    3.41
  -3  -7   9    7.15    3.87
  -3   7  10  318.82   38.61
  -3   7  10  351.25   40.47
   3  -7 -10  488.21   40.30
   3  -7 -10  337.38   39.69
   3   7 -10  338.16   38.45
  -3  -7  10  350.80   38.12
  -3  -7  10  344.88   39.66
  -3   7  11   42.91    8.83
  -3   7  11   36.77    9.20
   3  -7 -11   46.44    8.58
   3  -7 -11   48.17    9.70
   3   7 -11   40.45    8.39
  -3  -7  11   44.30    8.24
  -3  -7  11   48.20    9.59
  -3   7  12   25.84    6.90
  -3   7  12   37.98    8.65
   3  -7 -12   32.52    6.95
   3   7 -12   30.10    7.09
  -3  -7  12   43.28    7.67
  -3  -7  12   32.01    7.59
  -3   7  13   28.87    7.02
  -3   7  13   22.56    7.01
   3  -7 -13   21.75    5.85
   3   7 -13   35.72    7.36
  -3  -7  13   37.53    7.10
  -3  -7  13   44.02    8.71
  -3   7  14    9.66    4.17
  -3   7  14    9.37    4.38
   3  -7 -14    5.92    3.47
   3   7 -14    4.43    2.88
  -3  -7  14    7.87    3.26
  -3   7  15    7.89    3.92
  -3   7  15   17.16    6.08
   3  -7 -15   12.98    4.32
   3  -7 -15   20.76    5.52
   3   7 -15   10.92    4.13
  -3  -7  15    8.44    3.50
  -3   7  16   43.00    8.81
  -3   7  16   41.00    9.49
   3  -7 -16   56.64    9.26
   3   7 -16   45.92    8.58
  -3  -7  16   30.09    6.86
  -3   7  17   11.51    4.55
   3  -7 -17   21.60    5.63
   3   7 -17   20.18    5.56
  -3  -7  17   24.29    5.60
  -3  -7  17   19.95    5.86
  -3   7  18    0.00    1.88
   3  -7 -18    2.43    2.17
   3   7 -18    4.48    2.80
  -3  -7  18    2.04    1.83
  -3  -7  18    1.38    2.10
  -3   7  19    5.27    3.32
   3  -7 -19    8.23    3.66
   3   7 -19    4.04    2.79
  -3  -7  19   10.55    3.63
  -3  -7  19    5.75    3.55
  -3   7  20   26.55    7.20
   3  -7 -20   39.42    7.73
   3   7 -20   50.87    8.69
  -3  -7  20   28.72    7.33
  -3   7  21   18.03    5.89
   3   7 -21   25.54    6.04
  -3  -7  21   19.67    5.96
  -3   7  22   25.59    6.67
  -3  -7  22   17.72    5.61
  -3   7  23    0.00    2.32
  -3  -7  23    5.46    3.27
  -3  -7  24   -0.00    1.93
  -3  -7  25   -0.00    2.24
  -3  -7  26   16.31    5.35
  -3  -7  27    8.38    3.83
  -3  -7  28    4.96    3.16
  -3  -7  29    1.67    2.26
  -3  -7  30   16.93    5.62
  -3  -7  31    3.56    2.71
  -3  -7  32   11.04    4.36
  -3  -7  33   -0.00    1.57
  -3  -7  34   -0.00    2.05
  -3  -7  35    2.30    2.28
  -3  -7  36    8.90    4.21
  -3  -7  37    1.45    2.67
  -3  -7  38    2.42    3.02
  -3   8   1   -0.00    2.31
  -3   8   1   10.44    4.91
   3  -8  -1    0.00    2.00
   3   8  -1    0.18    1.43
   3   8  -1   -0.00    1.73
  -3  -8   1   -0.00    1.70
  -3   8   2  261.16   31.09
  -3   8   2  243.37   31.56
   3  -8  -2  283.50   33.21
   3   8  -2  240.61   30.37
  -3  -8   2  280.75   32.60
  -3   8   3    2.69    2.93
  -3   8   3    2.76    3.18
   3  -8  -3    5.43    4.08
   3   8  -3    3.83    3.05
  -3  -8   3    9.65    4.67
  -3   8   4  230.65   26.90
  -3   8   4  213.05   27.27
   3  -8  -4  204.54   27.37
   3   8  -4  168.27   24.72
  -3  -8   4  246.18   28.15
  -3   8   5    1.50    3.20
  -3   8   5   -0.00    2.17
   3  -8  -5    0.10    1.62
   3   8  -5    0.29    1.96
  -3  -8   5   -0.00    2.44
  -3   8   6   30.66    7.36
  -3   8   6   30.60    8.15
   3  -8  -6   28.54    7.87
   3   8  -6   15.27    5.51
  -3  -8   6   32.21    7.15
  -3  -8   6   13.80    5.62
  -3   8   7   -0.00    2.13
  -3   8   7   -0.00    2.25
   3  -8  -7    1.70    2.28
   3   8  -7   -0.00    1.96
  -3  -8   7   -0.00    1.86
  -3  -8   7   -0.00    2.73
  -3   8   8  401.28   47.70
  -3   8   8  450.62   49.87
   3  -8  -8  425.42   49.36
   3   8  -8  480.20   48.46
  -3  -8   8  433.86   47.09
  -3  -8   8  518.23   50.46
  -3   8   9   16.72    5.45
  -3   8   9   14.91    6.15
   3  -8  -9    4.55    3.59
   3   8  -9   13.22    4.97
  -3  -8   9    6.73    3.43
  -3  -8   9   11.32    4.95
  -3   8  10    7.01    4.00
  -3   8  10    9.51    5.02
   3  -8 -10    4.85    3.59
   3   8 -10   14.29    5.13
  -3  -8  10    9.91    3.93
  -3  -8  10   15.64    5.68
  -3   8  11    0.40    2.42
  -3   8  11    0.00    2.33
   3  -8 -11   -0.00    1.81
   3   8 -11    0.00    2.16
  -3  -8  11   -0.00    1.63
  -3   8  12   62.37   10.88
  -3   8  12   45.25   10.73
   3  -8 -12   52.45   10.59
   3   8 -12   34.11    8.50
  -3  -8  12   52.48    9.24
  -3   8  13    0.00    1.99
  -3   8  13    3.14    3.48
   3  -8 -13   -0.00    2.44
   3   8 -13    3.00    2.67
  -3  -8  13    1.19    1.89
  -3   8  14   40.14    8.91
  -3   8  14   50.10   10.64
   3   8 -14   36.02    8.14
  -3  -8  14   42.54    8.12
  -3  -8  14   27.31    7.83
  -3   8  15    0.00    1.89
   3   8 -15   -0.00    1.76
  -3  -8  15    0.76    1.66
  -3  -8  15   -0.00    1.42
  -3   8  16    0.77    2.42
   3   8 -16    0.47    2.08
  -3  -8  16    0.68    1.79
  -3  -8  16    0.21    1.59
  -3   8  17    4.45    3.23
   3   8 -17    8.46    4.02
  -3  -8  17    4.86    2.76
  -3  -8  17    0.73    2.14
  -3   8  18  104.19   15.59
   3   8 -18  116.92   15.67
  -3  -8  18   97.48   13.95
  -3  -8  18   72.57   14.24
  -3   8  19    2.43    2.55
   3   8 -19    1.57    2.69
  -3  -8  19   -0.00    1.55
  -3  -8  19   -0.00    2.23
  -3   8  20   39.04    8.73
   3   8 -20   28.75    7.44
  -3  -8  20   47.52    9.71
  -3   8  21    0.21    2.38
   3   8 -21   -0.00    1.83
  -3  -8  21   -0.00    2.37
  -3   8  22   17.82    6.51
  -3  -8  22   31.05    7.65
  -3   8  23    8.16    4.43
  -3  -8  23    4.03    3.35
  -3  -8  24   63.21   11.91
  -3  -8  25   -0.00    2.33
  -3  -8  26    1.27    2.48
  -3  -8  27   -0.00    2.12
  -3  -8  28   21.04    6.33
  -3  -8  29   -0.00    2.19
  -3  -8  30   14.93    5.33
  -3  -8  31    6.05    3.94
  -3  -8  32   -0.00    2.04
  -3  -8  33   -0.00    2.30
  -3  -8  34    9.11    4.58
  -3  -8  35    3.39    2.81
  -3  -8  36    2.80    2.72
  -3  -8  37    2.03    2.94
  -3   9   1    0.18    1.69
  -3   9   1    0.17    1.85
   3  -9  -1    1.45    2.81
   3   9  -1   -0.00    2.46
  -3  -9   1    1.96    3.05
  -3   9   2   34.61    8.44
  -3   9   2   41.38    9.47
   3  -9  -2   14.64    6.26
   3   9  -2   31.59    8.04
  -3  -9   2   22.71    7.23
  -3   9   3    2.77    2.99
  -3   9   3    1.60    2.72
   3  -9  -3    2.67    3.30
   3   9  -3    3.59    3.30
  -3  -9   3    3.92    3.82
  -3   9   4   93.27   13.93
  -3   9   4   63.95   12.74
   3  -9  -4   39.89   10.79
   3   9  -4   44.23   10.29
  -3  -9   4   65.74   12.77
  -3   9   5    6.21    4.23
  -3   9   5   10.89    4.94
   3  -9  -5   11.20    5.56
   3   9  -5    8.41    4.61
  -3  -9   5   11.77    5.86
  -3   9   6  132.68   19.19
  -3   9   6  123.79   19.63
   3  -9  -6  122.93   19.90
   3   9  -6  129.22   18.60
  -3  -9   6  118.68   19.26
  -3   9   7    4.82    3.70
  -3   9   7   -0.00    2.83
   3  -9  -7   -0.00    2.46
   3   9  -7    1.61    2.76
  -3  -9   7    1.70    2.42
  -3   9   8    2.60    3.09
  -3   9   8   -6.18    5.04
   3  -9  -8    1.46    3.09
   3   9  -8    3.49    3.63
  -3   9   9   15.55    5.73
  -3   9   9   13.63    5.81
   3  -9  -9    8.55    5.05
   3   9  -9   20.94    6.43
  -3   9  10  143.71   19.74
  -3   9  10  137.01   20.73
   3  -9 -10  102.55   18.87
   3   9 -10  138.40   19.18
  -3   9  11    4.24    3.59
  -3   9  11   14.54    6.03
   3  -9 -11    2.38    2.66
   3   9 -11    3.62    3.11
  -3  -9  11    4.03    3.97
  -3   9  12    5.01    3.95
   3   9 -12   22.66    6.62
  -3  -9  12   19.13    6.46
  -3   9  13    4.76    3.48
   3   9 -13    0.00    2.29
  -3  -9  13    2.70    2.82
  -3   9  14    4.04    3.55
   3   9 -14    2.04    2.95
  -3  -9  14   -0.00    3.51
  -3   9  15    1.19    3.13
   3   9 -15    0.30    2.16
  -3  -9  15   -0.00    1.81
  -3   9  16   91.30   15.20
   3   9 -16   84.88   14.47
  -3  -9  16  103.75   16.42
  -3   9  17    1.16    2.32
   3   9 -17    4.58    3.34
  -3  -9  17    0.20    1.81
  -3   9  18    6.60    4.12
   3   9 -18    8.74    4.51
  -3  -9  18    4.81    3.38
   3   9 -19    0.00    2.27
  -3  -9  19    1.60    2.81
   3   9 -20   21.31    6.59
  -3  -9  20   25.77    7.70
   3   9 -21    1.33    2.79
  -3  -9  21   -0.00    1.65
  -3  -9  22   29.11    8.21
  -3  -9  23    3.02    3.48
  -3  -9  24    4.06    3.36
  -3  -9  25   -0.00    2.44
  -3  -9  26   22.41    6.98
  -3  -9  27   -0.00    2.68
  -3  -9  28    6.99    3.95
  -3  -9  29   -0.00    2.26
  -3  -9  30   20.81    6.87
  -3  -9  31    7.64    4.23
  -3  -9  32    3.32    3.75
  -3  -9  33   -2.63    3.14
  -3  -9  34    0.22    2.38
  -3  -9  35   -0.00    1.36
  -3  10   1    3.97    3.47
   3 -10  -1   -0.00    3.25
  -3 -10   1   -0.00    2.58
  -3  10   2   98.55   16.60
   3 -10  -2   71.40   15.29
  -3 -10   2   82.52   15.56
  -3  10   3    1.38    3.18
   3 -10  -3    0.23    2.55
  -3 -10   3    5.74    4.23
  -3  10   4   25.72    8.50
   3 -10  -4   25.11    8.65
  -3  10   5   10.70    5.28
   3 -10  -5    6.19    4.50
  -3  10   6   -1.55    2.62
   3 -10  -6    2.01    3.76
  -3  10   7   20.13    7.45
   3 -10  -7   20.63    7.69
  -3  10   8   65.52   13.47
   3 -10  -8   50.40   12.32
  -3 -10   8   59.40   12.61
  -3 -10   9   -0.00    3.43
  -3 -10  10   30.71    8.91
  -3 -10  11   -0.00    2.94
  -3 -10  12  110.40   18.37
  -3 -10  13   -0.00    3.18
  -3 -10  14   34.09    9.36
  -3 -10  15    2.96    3.68
  -3 -10  16    9.95    5.37
  -3  10  17   -0.00    2.51
  -3 -10  17   -0.00    3.04
  -3  10  18   27.74    8.40
  -3 -10  18   51.83   11.17
  -3  10  19    3.63    3.28
  -3 -10  19   -0.00    1.47
  -3  10  20    6.24    4.51
  -3 -10  20   16.61    6.10
  -3  10  21    0.23    1.98
  -3 -10  21   -0.00    1.78
  -3  10  22   20.19    7.14
  -3 -10  22   21.43    7.22
  -3  10  23    1.01    2.74
  -3 -10  23    0.00    2.89
  -3 -10  24    7.81    4.64
  -3 -10  25   -0.00    2.19
  -3 -10  26   -0.00    3.61
  -3 -10  27    0.46    1.34
  -3 -10  28    6.25    4.97
  -3 -10  29    0.60    2.95
  -3 -10  30    0.00    2.12
  -3 -10  31    2.21    2.99
  -3 -10  32    2.98    3.92
  -3 -10  33   -0.00    2.67
  -3  11   1   -0.00    3.41
   3 -11  -1   -0.00    2.85
   3  11  -1    9.16    4.68
  -3  11   2   19.10    7.48
  -3  11   2   32.68    9.61
   3 -11  -2   22.76    8.52
   3  11  -2   19.40    7.37
  -3  11   3    5.51    4.81
  -3  11   3    7.57    5.53
   3 -11  -3    7.05    5.26
   3  11  -3    6.78    4.69
  -3  11   4    4.40    3.54
  -3  11   4   14.42    6.36
   3 -11  -4   11.51    6.32
   3  11  -4    2.07    3.89
  -3  11   5    1.26    2.25
  -3  11   5    1.73    2.96
   3 -11  -5    2.35    3.04
   3  11  -5    3.17    3.82
  -3 -11   5    0.17    3.01
  -3  11   6   34.74    9.35
   3 -11  -6   34.44   10.05
   3  11  -6   28.60    8.07
  -3 -11   6   18.92    7.32
  -3  11   7    5.88    4.85
   3  11  -7    1.75    3.39
  -3 -11   7    4.38    3.72
  -3  11   8    0.19    2.56
   3  11  -8   -0.00    2.62
  -3 -11   8   -2.98    3.89
  -3  11   9   21.42    7.12
   3  11  -9    5.69    4.90
  -3 -11   9    8.11    5.18
  -3  11  10   18.37    6.72
   3  11 -10   12.84    5.88
  -3 -11  10   29.81    9.14
  -3  11  11    4.52    3.69
   3  11 -11    2.86    3.42
  -3 -11  11    7.29    4.91
  -3  11  12   12.52    6.20
   3  11 -12   10.06    5.58
  -3 -11  12    8.65    5.16
  -3  11  13   13.97    5.85
   3  11 -13    5.80    4.74
  -3 -11  13    4.29    4.13
  -3  11  14   22.53    7.33
   3  11 -14   19.28    6.98
  -3 -11  14   22.76    7.61
  -3  11  15    0.13    2.84
   3  11 -15    0.81    2.01
  -3 -11  15    5.58    4.71
  -3  11  16   22.09    7.43
   3  11 -16   28.55    8.25
  -3 -11  16   26.41    8.66
  -3  11  17    1.30    3.01
   3  11 -17   -0.00    1.92
  -3 -11  17   -0.00    2.67
  -3  11  18    1.88    3.66
   3  11 -18    0.62    2.55
  -3 -11  18    0.00    2.57
  -3  11  19    1.37    3.13
   3  11 -19    5.12    3.72
  -3 -11  19    5.11    4.55
  -3  11  20   19.25    6.99
   3  11 -20   20.07    6.65
  -3 -11  20   21.55    7.75
  -3  11  21    1.54    3.13
  -3 -11  21    4.35    3.69
  -3  11  22   13.09    5.86
  -3 -11  22    5.36    4.28
  -3  11  23   -0.00    2.25
  -3 -11  23    1.24    2.88
  -3 -11  24    3.17    3.72
  -3 -11  25    2.26    3.83
  -3 -11  26   21.56    7.46
  -3 -11  27   -0.00    2.86
  -3 -11  28    1.35    2.85
  -3 -11  29    0.96    2.49
  -3 -11  30   -7.05    5.48
  -3 -11  31    3.65    3.90
  -3 -11  32    0.00    2.07
  -3  12   1   -0.00    3.15
   3 -12  -1   -0.00    2.98
   3  12  -1   -0.00    3.20
  -3  12   2   27.75    8.77
   3 -12  -2   52.07   13.15
   3  12  -2   31.27    9.43
  -3 -12   2   50.58   12.32
  -3  12   3    7.40    4.92
   3 -12  -3    6.56    5.86
   3  12  -3    8.01    4.75
  -3 -12   3    7.80    5.21
  -3  12   4   12.28    6.17
   3  12  -4   21.70    7.42
  -3 -12   4    9.90    5.88
  -3  12   5    1.32    3.03
   3  12  -5    3.48    4.07
  -3 -12   5    3.89    4.02
  -3  12   6    1.55    3.53
   3  12  -6    1.26    3.09
  -3 -12   6    5.34    4.79
  -3  12   7   -0.00    1.33
   3  12  -7    1.72    2.67
  -3 -12   7    0.57    3.06
  -3  12   8  130.52   18.53
   3  12  -8   85.43   15.29
  -3 -12   8   44.64   13.04
  -3  12   9   -0.00    2.96
   3  12  -9    0.00    3.95
  -3 -12   9    0.00    3.93
  -3  12  10   -0.00    2.96
   3  12 -10    8.18    4.69
  -3 -12  10    1.84    3.79
  -3  12  11    2.07    3.03
   3  12 -11    0.76    3.31
  -3 -12  11    3.88    4.39
  -3  12  12   17.96    6.93
   3  12 -12   27.41    8.39
  -3 -12  12    9.28    5.91
  -3  12  13    5.02    4.22
   3  12 -13    7.16    4.98
  -3 -12  13    7.04    5.07
  -3  12  14   26.31    8.18
   3  12 -14   25.64    8.08
  -3 -12  14   16.21    7.18
  -3  12  15    3.49    3.50
   3  12 -15    2.75    3.36
  -3 -12  15    0.85    3.01
  -3  12  16    3.36    3.34
   3  12 -16    0.00    2.47
  -3 -12  16   -0.00    3.32
  -3  12  17    1.26    2.73
   3  12 -17    0.90    2.87
  -3 -12  17    4.93    4.72
  -3  12  18   33.27    9.21
   3  12 -18   18.54    7.19
  -3 -12  18   14.63    6.50
  -3  12  19    3.91    3.91
   3  12 -19    0.62    2.39
  -3 -12  19   -0.00    2.09
  -3  12  20    9.90    5.68
   3  12 -20    2.42    3.36
  -3 -12  20   10.47    6.44
  -3  12  21   -0.00    2.84
  -3 -12  21   -0.00    2.58
  -3  12  22    4.86    4.88
  -3 -12  22   10.18    5.17
  -3  12  23    1.58    2.37
  -3 -12  23    4.24    3.56
  -3 -12  24    4.43    3.96
  -3 -12  25   -0.00    2.51
  -3 -12  26    1.74    3.17
  -3 -12  27    0.47    1.97
  -3 -12  28   12.55    6.23
  -3 -12  29   -0.00    2.93
  -3  13   1    1.79    3.44
   3  13  -1    7.02    5.27
  -3 -13   1   11.93    6.20
  -3  13   2    0.31    2.66
   3  13  -2    5.61    4.69
  -3 -13   2   15.50    7.55
  -3  13   3   -1.62    2.74
   3  13  -3    1.60    3.09
  -3 -13   3    2.81    3.55
  -3  13   4   12.06    5.88
   3  13  -4    4.11    4.19
  -3 -13   4   -0.00    2.73
  -3  13   5   11.92    5.86
   3  13  -5   11.50    5.86
  -3 -13   5   15.66    7.25
  -3  13   6   31.51    9.20
   3  13  -6   25.56    8.45
  -3 -13   6   16.66    7.65
  -3  13   7    2.65    3.99
   3  13  -7   -0.00    3.14
  -3 -13   7    3.66    4.37
  -3  13   8   -0.00    4.18
   3  13  -8    0.81    2.50
  -3 -13   8    6.66    5.03
   3  13  -9   -0.00    2.86
  -3 -13   9   -0.00    3.05
  -3  13  10    1.78    2.86
   3  13 -10    1.82    3.07
  -3 -13  10    8.22    5.80
  -3  13  11    4.70    4.26
   3  13 -11   12.31    6.38
  -3 -13  11    5.45    4.37
  -3  13  12   10.22    6.16
   3  13 -12   14.68    6.47
  -3 -13  12    9.00    5.39
  -3  13  13    1.04    2.94
   3  13 -13   -0.00    2.48
  -3 -13  13   -0.00    3.57
  -3  13  14    2.84    3.79
   3  13 -14    0.00    2.40
  -3 -13  14    1.52    3.60
  -3  13  15    9.59    5.91
   3  13 -15   10.99    5.60
  -3 -13  15    5.04    4.84
  -3  13  16   19.15    7.36
   3  13 -16   17.44    6.70
  -3 -13  16    5.37    4.92
  -3  13  17    4.14    3.78
   3  13 -17   11.09    5.59
  -3 -13  17    0.94    2.91
  -3  13  18    3.04    3.88
   3  13 -18   -0.00    2.52
  -3 -13  18    2.21    4.07
  -3  13  19    0.53    2.99
   3  13 -19   -0.00    3.45
  -3 -13  19    1.93    3.21
  -3  13  20   32.39    8.90
  -3 -13  20   -0.00    3.84
  -3  13  21    1.82    3.32
  -3 -13  21    1.83    3.02
  -3  13  22   -0.00    1.87
  -3 -13  22    2.50    3.86
  -3  13  23   -0.00    2.62
  -3 -13  23    2.65    3.62
  -3 -13  24   -0.00    3.88
  -3 -13  25    0.00    2.79
  -3 -13  26    6.06    4.95
  -3 -13  27    2.05    3.49
  -3  14   1    6.27    5.93
   3  14  -1   -0.00    2.82
  -3 -14   1   10.26    6.09
  -3  14   2    6.49    5.20
   3  14  -2   15.45    6.86
  -3 -14   2   12.93    6.92
  -3  14   3   27.24    8.41
   3  14  -3    6.44    5.65
  -3 -14   3   11.41    6.75
  -3  14   4    8.91    5.81
   3  14  -4    0.66    3.36
  -3 -14   4    4.78    4.45
  -3  14   5   -0.00    3.04
   3  14  -5    4.85    4.73
  -3 -14   5    3.51    4.85
  -3  14   6    4.31    3.91
   3  14  -6    2.90    2.99
  -3 -14   6    5.24    4.50
  -3  14   7    0.00    3.80
   3  14  -7    6.81    5.24
  -3 -14   7   13.80    7.01
  -3  14   8   27.08    8.56
   3  14  -8   30.00    9.21
  -3 -14   8    8.85    6.24
  -3  14   9   -0.00    3.01
   3  14  -9   -0.00    2.26
  -3 -14   9    2.65    3.01
  -3  14  10   -0.00    3.60
   3  14 -10    1.40    3.35
  -3 -14  10    0.00    3.41
  -3  14  11    0.87    3.62
   3  14 -11    0.01    1.39
  -3 -14  11   -0.00    1.04
  -3  14  12    5.95    4.35
   3  14 -12    1.20    3.53
  -3 -14  12    0.80    3.94
  -3  14  13   16.61    6.62
   3  14 -13    6.14    4.51
  -3 -14  13    1.55    4.04
  -3  14  14    3.70    4.98
   3  14 -14   10.24    5.57
  -3 -14  14    3.86    4.54
  -3  14  15    0.00    4.40
   3  14 -15    2.61    3.63
  -3 -14  15   -0.00    4.57
  -3  14  16   -0.00    3.45
   3  14 -16    2.64    3.24
  -3 -14  16   -0.00    4.05
  -3  14  17    2.56    3.84
   3  14 -17    0.00    2.63
  -3 -14  17    1.22    3.26
  -3  14  18   13.12    6.46
   3  14 -18   15.95    7.44
  -3 -14  18   18.00    7.67
  -3  14  19    0.09    2.87
   3  14 -19    7.36    5.16
  -3 -14  19    7.07    5.00
  -3  14  20    0.00    3.85
  -3 -14  20    1.43    3.60
  -3  14  21   -0.00    2.21
  -3 -14  21   -0.00    2.62
  -3  14  22   12.09    6.51
  -3 -14  22    8.40    5.94
  -3  14  23    6.32    5.02
  -3 -14  23    4.75    4.93
  -3 -14  24    4.51    4.13
  -3 -14  25    5.48    4.22
  -3  15   1    3.80    5.75
   3  15  -1    6.25    5.41
  -3 -15   1   12.08    7.20
  -3  15   2    2.41    4.22
   3  15  -2   -0.00    3.29
  -3 -15   2    2.80    4.45
  -3  15   3   -0.00    3.52
   3  15  -3    0.22    2.58
  -3 -15   3    0.03    3.10
  -3  15   4    4.72    4.44
   3  15  -4    7.37    4.88
  -3 -15   4    3.12    4.01
  -3  15   5    1.69    4.35
   3  15  -5    7.26    5.12
  -3 -15   5    4.78    5.81
  -3  15   6    0.47    3.16
   3  15  -6    4.40    5.10
  -3 -15   6    0.80    3.51
  -3  15   7    0.80    3.04
   3  15  -7    5.67    4.19
  -3 -15   7    4.51    4.52
  -3  15   8   -0.00    2.69
   3  15  -8    0.72    3.25
  -3 -15   8    2.93    4.55
  -3  15   9    1.45    4.20
   3  15  -9   -0.00    3.48
  -3 -15   9    0.19    2.49
  -3  15  10    4.76    5.09
   3  15 -10    3.74    4.09
  -3 -15  10    0.89    3.77
  -3  15  11    9.28    6.10
   3  15 -11    6.95    4.92
  -3 -15  11   11.69    6.88
  -3  15  12    0.00    3.01
   3  15 -12    3.01    4.18
  -3 -15  12   -0.00    3.43
  -3  15  13   -0.00    2.31
   3  15 -13   -0.00    3.20
  -3 -15  13   -1.36    4.05
  -3  15  14    1.01    3.57
   3  15 -14    0.42    3.90
  -3 -15  14    2.82    4.51
  -3  15  15    5.98    5.03
   3  15 -15    5.76    4.72
  -3 -15  15    1.06    3.54
  -3  15  16    3.93    4.41
   3  15 -16   12.01    6.10
  -3 -15  16    2.11    3.89
  -3  15  17    3.85    4.25
   3  15 -17    0.00    2.87
  -3 -15  17    0.94    3.34
  -3  15  18    2.12    4.13
   3  15 -18    1.84    2.97
  -3 -15  18    3.63    4.55
  -3  15  19   -0.00    2.71
   3  15 -19    0.00    3.34
  -3 -15  19    0.00    3.93
  -3  15  20    3.23    4.30
  -3 -15  20    0.00    2.97
  -3  15  21    1.62    2.98
  -3 -15  21    2.06    4.16
  -3  15  22   -0.00    4.77
  -3 -15  22    1.98    3.65
  -3  16   1   -0.00    4.19
   3  16  -1    1.39    3.82
  -3 -16   1   -0.00    4.31
  -3  16   2    0.86    5.01
   3  16  -2    2.36    4.17
  -3 -16   2    4.93    5.70
  -3  16   3    4.79    4.35
   3  16  -3    6.48    4.88
  -3 -16   3   -0.00    3.27
  -3  16   4   -0.00    3.70
   3  16  -4   -0.00    4.02
  -3 -16   4    0.00    3.82
  -3  16   5   -0.00    2.70
   3  16  -5    2.61    3.00
  -3 -16   5    1.20    3.75
  -3  16   6   -0.00    2.29
   3  16  -6   -0.00    3.11
  -3 -16   6   -0.00    3.88
  -3  16   7    4.69    4.68
   3  16  -7    1.42    3.97
  -3 -16   7    1.41    4.49
  -3  16   8    0.00    3.76
   3  16  -8    0.85    2.95
  -3 -16   8   -0.00    3.60
  -3  16   9   -0.00    3.45
   3  16  -9    0.00    3.35
  -3 -16   9    0.17    3.04
  -3  16  10    2.13    3.57
   3  16 -10    1.76    3.79
  -3 -16  10    0.87    3.12
  -3  16  11   -0.00    4.06
   3  16 -11   -0.00    2.43
  -3 -16  11   -0.00    2.87
  -3  16  12    0.58    3.38
   3  16 -12    0.66    3.77
  -3 -16  12    0.00    4.04
  -3  16  13    2.28    4.08
   3  16 -13   -0.00    2.82
  -3 -16  13   -0.00    2.52
  -3  16  14    0.72    2.84
   3  16 -14    3.80    4.50
  -3 -16  14   -0.00    3.97
  -3  16  15    0.95    3.60
   3  16 -15    2.03    3.96
  -3 -16  15    4.49    4.51
  -3  16  16   -0.00    3.00
   3  16 -16    3.26    4.14
  -3 -16  16   -0.00    2.95
  -3  16  17    6.50    4.81
   3  16 -17   -0.00    2.85
  -3 -16  17    2.13    3.75
  -3  16  18    1.11    3.55
   3  16 -18    0.00    4.04
  -3 -16  18    4.22    4.09
  -3  16  19    2.64    3.53
  -3 -16  19   -0.00    4.25
  -3  16  20    6.69    5.56
  -3  16  21   -0.00    3.76
  -3  16  22    1.61    3.83
  -3  17   1    2.52    5.06
   3  17  -1    8.85    6.04
  -3  17   2   -0.00    2.55
   3  17  -2    3.48    4.95
  -3  17   3   -0.00    2.88
   3  17  -3   -0.00    3.21
  -3 -17   3   13.25    7.57
  -3  17   4   -0.00    3.11
   3  17  -4   -0.00    3.28
  -3 -17   4   -0.00    3.92
  -3  17   5    3.76    5.15
   3  17  -5   -0.00    3.05
  -3 -17   5   -0.00    4.24
  -3  17   6    4.24    4.49
   3  17  -6    4.64    4.91
  -3 -17   6    1.76    4.45
  -3  17   7    0.00    3.18
   3  17  -7    6.49    5.64
  -3 -17   7   -0.00    3.32
  -3  17   8   -0.00    3.12
   3  17  -8   -0.00    2.10
  -3 -17   8   -0.00    4.10
  -3  17   9    0.00    4.57
   3  17  -9   -0.00    4.41
  -3 -17   9    1.38    4.55
  -3  17  10    2.49    5.04
   3  17 -10   -0.00    4.19
  -3 -17  10    0.79    3.00
  -3  17  11    5.85    5.58
   3  17 -11    2.82    4.01
  -3 -17  11   -3.31    5.01
  -3  17  12   -0.00    2.19
   3  17 -12    1.26    3.82
  -3 -17  12    0.25    2.58
  -3  17  13    1.43    3.59
   3  17 -13   -0.00    2.92
  -3 -17  13   -0.00    3.60
  -3  17  14    2.01    3.88
   3  17 -14    3.82    4.10
  -3 -17  14    0.92    3.49
  -3  17  15    9.82    6.17
   3  17 -15   -0.00    4.31
  -3 -17  15   -0.00    2.81
  -3  17  16    2.60    4.84
   3  17 -16    5.27    4.93
  -3 -17  16    3.38    4.15
  -3  17  17    3.97    4.71
   3  17 -17   -0.00    3.04
  -3  17  18    0.44    3.90
  -3  17  19    0.68    3.63
  -3  17  20    3.46    4.37
  -3  17  21    1.99    3.45
   3  18  -1    0.00    4.07
   3  18  -2    0.00    4.61
   3  18  -3    3.70    4.60
   3  18  -4    0.32    2.30
   3  18  -5   -0.00    3.31
   3  18  -6    0.91    3.34
  -3 -18   6    3.39    4.58
   3  18  -7   -0.00    3.83
  -3 -18   7   -0.00    3.79
   3  18  -8   -0.00    4.04
  -3 -18   8    3.30    4.88
   3  18  -9   -0.00    3.86
  -3 -18   9   -0.00    2.75
   3  18 -10    0.00    4.06
  -3 -18  10   -0.00    2.62
   3  18 -11    0.00    3.22
  -3 -18  11   -0.00    4.19
   3  18 -12   -0.00    3.66
  -3 -18  12    8.73    6.38
   3  18 -13    8.01    5.99
  -3 -18  13   -0.00    4.36
   3  18 -14   -0.00    3.62
   3  18 -15   -0.00    4.89
   3  18 -16    0.00    3.66
   3  18 -17    2.23    5.13
  -3 -19   9   -0.00    3.49
  -2   0   1    0.00    1.39
  -2   0   1    0.00    0.88
   2   0  -1   -0.00    1.32
   2   0  -1    0.51    0.80
  -2   0   2  439.61   43.00
  -2   0   2  453.26   42.23
   2   0  -2  451.63   43.64
   2   0  -2  446.23   42.04
  -2   0   3    0.17    0.68
  -2   0   3    0.43    1.29
  -2   0   3    0.25    0.64
   2   0  -3    0.00    0.96
   2   0  -3   -0.00    0.56
  -2   0   4    4.39    1.18
  -2   0   4    4.39    1.56
  -2   0   4    4.88    1.50
  -2   0   4    7.11    1.43
   2   0  -4    5.32    1.41
   2   0  -4    4.83    1.16
  -2   0   5    0.01    0.51
  -2   0   5    0.00    0.85
  -2   0   5   -0.00    0.70
  -2   0   5    0.38    0.57
   2   0  -5    0.03    0.38
   2   0  -5    0.03    0.28
  -2   0   6 2069.54  227.85
  -2   0   6 2691.30  228.97
  -2   0   6 2552.33  228.06
  -2   0   6 3022.78  228.41
  -2   0   7   -0.00    0.56
   2   0 -14  542.66   52.67
   2   0 -14  621.70   52.85
   2   0 -15    0.00    0.45
   2   0 -15    0.05    0.47
   2   0 -16   24.45    2.96
   2   0 -16   22.28    2.97
  -2   0  17   -0.00    0.51
   2   0 -17    0.13    0.44
   2   0 -17    0.14    0.57
  -2   0  18  177.78   17.35
   2   0 -18  176.09   16.82
   2   0 -18  162.54   16.80
  -2   0  19   -0.00    0.65
   2   0 -19    0.04    0.48
   2   0 -19   -0.00    0.75
  -2   0  20    0.95    0.92
   2   0 -20    3.46    1.15
   2   0 -20    0.95    0.93
  -2   0  21   -0.00    0.87
   2   0 -21   -0.00    0.52
   2   0 -21    0.11    0.61
  -2   0  22  216.62   22.65
   2   0 -22  214.34   21.80
   2   0 -22  231.00   22.09
  -2   0  23    0.30    0.89
   2   0 -23    0.17    0.62
   2   0 -23    0.10    0.76
  -2   0  24   50.78    7.33
  -2   0  25    0.37    1.20
  -2   0  26    7.64    2.65
  -2   0  39    0.00    1.83
  -2   0  40    4.97    3.58
  -2   0  41    1.20    1.79
  -2   0  42    0.47    2.16
  -2   1   1   46.49    6.17
  -2   1   1   58.01    7.17
   2  -1  -1   47.78    6.17
   2  -1  -1   40.23    6.44
   2   1  -1   50.60    6.88
   2   1  -1   56.37    6.58
  -2  -1   1   50.69    6.73
  -2  -1   1   50.51    6.44
  -2   1   2   21.16    3.10
   2  -1  -2   20.87    3.08
   2   1  -2   17.94    3.37
   2   1  -2    9.95    2.41
  -2  -1   2   15.61    3.03
  -2  -1   2   10.70    2.58
  -2   1   3  705.36   67.82
   2  -1  -3  758.16   67.96
   2   1  -3  759.81   68.50
   2   1  -3  619.01   67.59
  -2  -1   3  856.31   68.53
  -2  -1   3  761.29   68.12
  -2   1   4 7266.20  748.64
  -2   1   4 9215.81  750.31
   2  -1  -4 8692.20  749.37
   2  -1  -4 8883.64  749.80
   2  -1  -4 9999.00  768.37
   2   1  -4 7785.55  749.69
   2   1  -4 9034.05  750.11
  -2  -1   4 7479.34  749.08
  -2  -1   4 8293.21  749.77
  -2   1   5   49.56    6.27
  -2   1   5   50.66    6.53
   2  -1  -5   57.16    6.36
   2  -1  -5   60.52    6.43
   2  -1  -5   62.76    6.22
   2   1  -5   43.34    6.29
   2   1  -5   60.68    6.11
  -2  -1   5   52.64    6.28
  -2  -1   5   66.91    6.59
  -2   1   6    2.62    1.13
  -2   1   6    4.67    1.40
   2  -1  -6    1.72    0.93
   2  -1  -6    3.24    1.04
   2  -1  -6    3.74    0.92
   2   1  -6    3.16    1.10
   2   1  -6    4.32    0.64
   2   1  -6    4.42    0.62
  -2  -1   6    2.96    1.01
  -2  -1   6    5.06    1.35
  -2   1   7    1.40    0.90
  -2   1   7    2.62    1.10
   2  -1  -7    1.61    0.86
   2  -1  -7    1.93    0.54
   2  -1  -7    2.86    0.55
   2   1  -7    2.07    0.96
  -2  -1   7    2.56    0.97
  -2  -1   7    2.97    0.90
  -2   1   8  181.11   18.12
  -2   1   8  196.69   18.24
   2  -1  -8  200.96   18.12
   2   1  -8  171.79   17.74
  -2  -1   8  192.97   17.77
  -2  -1   8  185.96   17.58
  -2   1   9  307.39   29.42
  -2   1   9  314.15   29.42
   2  -1  -9  311.55   29.36
   2   1  -9  308.07   28.98
  -2  -1   9  308.94   28.90
  -2  -1   9  319.99   28.73
  -2   1  10 1253.58  118.07
  -2   1  10 1353.81  118.14
   2  -1 -10 1336.45  118.07
   2   1 -10 1257.50  117.51
  -2  -1  10 1289.08  117.46
  -2   1  11   19.20    2.92
  -2   1  11   21.50    2.93
   2  -1 -11   20.47    2.88
   2   1 -11   19.99    2.42
  -2  -1  11   23.49    2.45
  -2   1  12    3.62    1.23
  -2   1  12    3.77    1.07
   2  -1 -12    2.57    0.98
   2   1 -12    2.91    0.76
   2   1 -12    2.75    0.89
  -2   1  13    5.23    1.59
  -2   1  13    2.96    1.09
   2  -1 -13    4.21    1.26
   2   1 -13    6.38    1.11
   2   1 -13    5.55    1.23
  -2   1  14  249.70   24.52
  -2   1  14  265.97   24.28
   2  -1 -14  237.82   24.03
   2   1 -14  255.39   23.54
   2   1 -14  245.36   23.81
  -2   1  15    0.89    1.04
  -2   1  15    1.55    0.95
   2  -1 -15    2.15    1.08
   2   1 -15    2.61    0.86
   2   1 -15    1.95    0.90
  -2   1  16  282.00   28.24
  -2   1  16  290.81   27.87
   2  -1 -16  304.63   27.71
   2   1 -16  274.85   27.01
   2   1 -16  288.89   27.43
  -2   1  17    6.25    1.89
  -2   1  17    1.16    0.94
   2  -1 -17    1.34    1.07
   2   1 -17    1.20    0.79
   2   1 -17    2.17    1.00
  -2   1  18   15.27    3.25
  -2   1  18   17.92    3.16
   2  -1 -18   12.11    2.52
   2   1 -18   17.38    2.57
   2   1 -18   13.62    2.64
  -2   1  19    8.59    2.44
  -2   1  19    7.03    2.01
   2  -1 -19    4.87    1.71
   2   1 -19    5.00    1.47
   2   1 -19   11.18    2.18
  -2   1  20  258.98   26.61
  -2   1  20  259.90   25.78
   2  -1 -20  253.96   25.27
   2  -1 -20  256.75   25.18
   2   1 -20  245.47   24.61
   2   1 -20  255.91   25.12
  -2   1  21   -0.00    0.81
   2  -1 -21    0.88    0.88
   2  -1 -21   -0.00    0.92
   2   1 -21   -0.00    0.74
   2   1 -21    0.00    0.84
  -2   1  22   15.26    3.78
   2  -1 -22   23.95    3.77
   2  -1 -22   20.22    3.71
   2   1 -22   23.20    3.60
   2   1 -22   24.71    3.94
  -2   1  23    2.53    1.65
   2  -1 -23    4.57    1.60
   2  -1 -23    4.87    1.80
   2   1 -23    5.14    1.57
  -2   1  24   66.90    9.68
  -2  -1  24   82.36    9.90
  -2   1  25    3.24    1.92
  -2  -1  25    4.43    1.98
  -2   1  26  151.62   16.86
  -2  -1  26  130.91   15.96
  -2  -1  31    1.66    1.96
  -2  -1  32   10.54    3.98
  -2  -1  33   -0.00    1.57
  -2  -1  34    3.64    2.71
  -2  -1  35    0.00    1.78
  -2  -1  36   11.30    4.22
  -2  -1  37    1.99    2.39
  -2  -1  38    2.15    2.28
  -2  -1  39   -0.00    1.78
  -2  -1  40    7.09    4.01
  -2  -1  41   -0.00    1.98
  -2  -1  42    1.94    2.68
  -2   2   1  113.51   11.34
  -2   2   1  106.14   11.93
   2  -2  -1   99.21   10.89
   2  -2  -1   99.69   11.68
   2   2  -1   89.04   11.11
   2   2  -1  100.14   11.20
  -2  -2   1   83.07   10.79
  -2  -2   1   74.90   10.75
  -2   2   2 1993.39  198.08
  -2   2   2 2152.40  199.05
   2  -2  -2 1960.14  197.91
   2  -2  -2 2226.62  199.17
   2   2  -2 2001.55  198.41
   2   2  -2 2480.03  199.06
  -2  -2   2 2426.15  198.75
  -2  -2   2 2243.36  198.87
  -2   2   3 1437.21  112.81
  -2   2   3 1061.73  112.44
   2  -2  -3 1228.86  112.09
   2   2  -3 1222.11  112.41
   2   2  -3 1183.79  112.31
  -2  -2   3 1237.37  112.23
  -2  -2   3 1150.13  112.31
  -2   2   4    0.98    1.22
   2  -2  -4    0.44    1.12
   2   2  -4    1.04    1.28
   2   2  -4    1.08    1.33
  -2  -2   4    0.00    1.10
  -2  -2   4    1.16    1.38
  -2   2   5  657.59   60.65
   2  -2  -5  685.62   60.62
   2  -2  -5  698.87   61.08
   2   2  -5  561.29   60.17
   2   2  -5  661.97   60.44
  -2  -2   5  672.70   60.43
  -2  -2   5  597.98   60.56
  -2   2   6  500.87   48.43
  -2   2   6  511.54   48.90
   2  -2  -6  424.53   47.95
   2  -2  -6  559.98   48.80
   2   2  -6  589.36   48.58
   2   2  -6  535.40   48.13
  -2  -2   6  473.07   48.00
  -2  -2   6  533.24   48.64
  -2   2   7    0.20    1.15
  -2   2   7    0.33    1.32
   2  -2  -7   -0.00    0.81
   2  -2  -7    0.00    0.93
   2   2  -7   -0.00    0.81
   2   2  -7    0.10    0.83
  -2  -2   7    0.00    0.82
  -2  -2   7    0.87    1.11
  -2   2   8  492.84   49.40
  -2   2   8  567.55   50.09
   2  -2  -8  525.13   49.35
   2  -2  -8  513.20   49.06
   2   2  -8  490.15   48.94
   2   2  -8  551.15   48.60
  -2  -2   8  513.47   49.04
  -2  -2   8  532.12   49.39
  -2   2   9   61.33    7.87
  -2   2   9   68.21    8.29
   2  -2  -9   58.18    7.69
   2  -2  -9   68.60    7.54
   2   2  -9   59.72    7.47
   2   2  -9   70.77    6.76
  -2  -2   9   66.79    7.55
  -2  -2   9   73.56    8.01
  -2   2  10    2.44    1.40
  -2   2  10    6.63    1.96
   2  -2 -10   -0.00    0.91
   2  -2 -10    7.09    1.44
   2   2 -10    4.92    1.46
  -2  -2  10    3.07    1.18
  -2  -2  10    3.21    1.40
  -2   2  11  153.96   17.11
  -2   2  11  168.26   17.58
   2  -2 -11  170.21   17.26
   2  -2 -11  178.76   16.27
   2   2 -11  156.75   16.70
  -2  -2  11  168.14   16.66
  -2  -2  11  169.25   17.10
  -2   2  12  231.72   26.92
  -2   2  12  300.52   27.70
   2  -2 -12  276.20   27.20
   2  -2 -12  308.70   25.95
   2   2 -12  289.29   26.81
  -2  -2  12  245.26   26.34
  -2  -2  12  270.58   27.04
  -2   2  13  116.04   12.49
  -2   2  13  102.17   12.36
   2  -2 -13  124.11   12.51
   2  -2 -13  109.00   10.53
   2   2 -13  122.69   12.01
  -2  -2  13  112.81   11.64
  -2  -2  13  113.50   12.25
  -2   2  14  172.29   18.24
  -2   2  14  189.35   18.54
   2  -2 -14  186.87   18.20
   2   2 -14  164.92   17.42
  -2  -2  14  190.40   17.46
  -2  -2  14  147.18   17.70
  -2   2  15    0.00    1.25
  -2   2  15   -0.00    0.82
   2  -2 -15    0.48    0.98
   2   2 -15    0.00    0.76
  -2  -2  15   -0.00    0.59
  -2  -2  15    0.27    1.02
  -2   2  16    4.64    1.97
  -2   2  16    0.20    0.85
   2  -2 -16    2.60    1.33
   2   2 -16    0.87    1.00
  -2  -2  16    1.61    0.85
  -2  -2  16   -0.00    0.91
  -2   2  17   24.63    4.58
  -2   2  17   24.40    4.41
   2  -2 -17   25.55    4.21
   2   2 -17   16.98    3.35
  -2  -2  17   23.45    3.48
  -2  -2  17   27.52    4.46
  -2   2  18  112.30   12.68
  -2   2  18  100.31   12.11
   2  -2 -18  105.75   11.73
   2   2 -18   92.01   10.92
   2   2 -18  103.84   12.06
  -2  -2  18   99.59   11.92
  -2   2  19   60.16    8.68
  -2   2  19   57.27    8.32
   2  -2 -19   64.28    8.09
   2   2 -19   67.86    7.64
   2   2 -19   57.03    8.10
  -2  -2  19   59.38    8.27
  -2   2  20    7.50    2.73
  -2   2  20    6.99    2.52
   2  -2 -20    7.88    2.37
   2   2 -20    7.33    1.97
   2   2 -20    4.84    2.12
  -2  -2  20    7.20    2.37
  -2   2  21   23.55    5.00
  -2   2  21   21.97    4.54
   2  -2 -21   26.71    4.53
   2   2 -21   16.22    3.42
   2   2 -21   23.63    4.44
  -2  -2  21   22.13    4.54
  -2   2  22  122.09   14.03
  -2   2  22  118.77   13.52
   2  -2 -22   97.68   12.07
   2   2 -22  100.23   11.60
   2   2 -22   95.71   12.23
  -2  -2  22  102.33   12.88
  -2   2  23   28.97    5.77
  -2   2  23   23.35    5.00
   2   2 -23   22.44    3.99
  -2  -2  23   23.89    4.98
  -2   2  24  110.98   13.57
  -2   2  24   83.53   12.17
  -2   2  25    0.55    1.38
  -2  -2  26   36.82    6.91
  -2  -2  27    3.04    2.29
  -2  -2  28   57.98    9.27
  -2  -2  29    3.05    2.46
  -2  -2  30    0.38    1.48
  -2  -2  31   -0.00    1.76
  -2  -2  32   16.50    4.92
  -2  -2  33    8.91    3.73
  -2  -2  34   21.45    5.76
  -2  -2  35   -0.00    1.73
  -2  -2  36    0.00    1.98
  -2  -2  37    2.83    2.61
  -2  -2  38   -0.00    2.16
  -2  -2  39   -0.00    2.16
  -2  -2  40    4.58    3.08
  -2  -2  41    1.08    2.30
  -2  -2  42    0.00    2.11
  -2   3   1  216.28   22.41
  -2   3   1  198.78   22.88
   2  -3  -1  197.65   21.93
   2  -3  -1  198.74   22.86
   2   3  -1  222.81   22.65
   2   3  -1  198.96   22.47
  -2  -3   1  238.59   22.60
  -2  -3   1  216.58   22.83
  -2   3   2  321.27   34.37
  -2   3   2  402.75   35.95
   2  -3  -2  339.16   34.32
   2  -3  -2  390.39   35.78
   2   3  -2  334.71   34.58
   2   3  -2  399.70   35.40
  -2  -3   2  284.45   33.90
  -2  -3   2  358.81   35.17
  -2   3   3   19.66    4.10
  -2   3   3   19.18    4.49
   2  -3  -3   22.17    4.17
   2  -3  -3   28.59    5.18
   2   3  -3   18.97    4.17
   2   3  -3   16.08    3.98
  -2  -3   3   26.52    4.56
  -2  -3   3   22.42    4.64
[truncated: 760,990 more chars]
