# Supplementary material for: LED-pump-X-ray-multiprobe crystallography for sub-second timescales
Source: Commun Chem. 2022 Aug 26;5:102. doi: 10.1038/s42004-022-00716-1 (PMC9814726; doi:10.1038/s42004-022-00716-1)
Supplement: Supplementary file 15 — Supplementary Data 6 [file 42004_2022_716_MOESM15_ESM.zip › 284K_0-8s/284K_0-4s_t7_decay.hkl]

 -17   0   2   -0.00    3.12
 -17   1   2    0.00    3.35
 -17  -1   2   -0.00    2.53
 -16   0   1    0.37    3.40
 -16   0   2    3.50    3.40
 -16   0   3    0.66    3.33
 -16   0   4   10.35    5.66
 -16   1   1   -0.00    2.90
 -16  -1   1   -0.00    3.70
 -16   1   2    8.71    5.46
 -16  -1   2    1.56    3.47
 -16   1   3    0.00    2.69
 -16  -1   3    1.43    2.43
 -16   1   4   -0.00    2.52
 -16  -1   4    0.00    2.99
 -16   2   1    1.28    3.53
 -16  -2   1    0.17    3.08
 -16  -2   1   -0.00    2.85
 -16   2   2   -0.00    2.75
 -16  -2   2   -0.00    2.31
 -16  -2   2   -0.00    2.51
 -16   2   3    3.94    3.83
 -16  -2   3   -0.00    2.39
 -16   2   4    4.30    4.08
 -16  -2   4    0.93    2.83
 -16   3   1    7.36    4.87
 -16  -3   1    0.79    2.56
 -16  -3   1    0.00    2.65
 -16   3   2    4.67    4.23
 -16  -3   2    6.97    4.48
 -16   3   3   -0.00    3.71
 -16  -3   3   -0.00    1.76
 -16   3   4   -0.00    2.66
 -16   4   1   -0.00    1.63
 -16  -4   1   -0.00    2.57
 -16   4   2    4.03    4.02
 -16  -4   2    0.00    2.97
 -16   4   3   -0.00    3.41
 -16  -4   3    4.01    4.00
 -16   4   4    0.00    3.02
 -16   5   1   -0.00    2.63
 -16  -5   1    0.30    2.89
 -16   5   2    3.52    3.79
 -16  -5   2   -0.00    2.24
 -16   5   3   -0.00    3.78
 -16  -5   3   -0.00    2.08
 -16   5   4   -0.00    3.12
  16   6  -1    0.51    2.70
 -16   6   2   -0.00    1.92
  16   6  -2    3.15    6.74
 -16   6   3    4.96    4.36
 -16  -6   3    1.27    2.69
 -16   6   4    9.86    5.54
 -15   0   1   -0.00    3.02
 -15   0   2    1.02    2.71
 -15   0   3   23.08    7.95
 -15   0   4    2.95    3.07
 -15   0   5   -0.00    3.01
 -15   0   6    0.00    2.49
 -15   1   1   15.59    7.11
 -15  -1   1    0.00    3.10
 -15  -1   1    2.31    4.18
 -15   1   2    8.03    5.16
 -15  -1   2    7.32    4.36
 -15  -1   2    0.80    3.90
 -15   1   3    2.33    3.67
 -15  -1   3   -0.00    2.47
 -15  -1   3    0.94    3.06
 -15   1   4    0.55    2.36
 -15  -1   4   -0.00    2.77
 -15  -1   4   -0.00    3.13
 -15   1   5   17.82    7.01
 -15  -1   5   15.93    6.66
 -15  -1   5   18.31    6.65
 -15   1   6    0.42    2.42
 -15  -1   6   -0.00    2.64
 -15  -1   6    3.89    3.69
 -15  -1   7    1.77    2.48
 -15  -1   8    2.10    2.85
 -15  -1   9    4.04    3.83
 -15  -1  10    1.91    2.53
 -15  -1  11    7.12    4.21
 -15   2   1   -0.00    3.72
 -15  -2   1    1.38    2.21
 -15  -2   1   -0.00    2.82
 -15   2   2    5.71    4.31
 -15  -2   2    0.01    1.59
 -15  -2   2   -0.00    3.14
 -15   2   3   13.48    6.67
 -15  -2   3    7.01    5.23
 -15  -2   3    6.22    5.16
 -15   2   4    3.26    3.55
 -15  -2   4    1.63    2.56
 -15  -2   4    0.09    2.27
 -15   2   5    2.48    3.97
 -15  -2   5   -0.00    2.58
 -15  -2   5    1.35    3.71
 -15   2   6    0.22    1.88
 -15  -2   6   -0.00    3.14
 -15  -2   7   -0.00    2.04
 -15  -2   8    1.67    2.66
 -15  -2   9    2.91    3.65
 -15  -2  10    3.22    3.63
 -15  -2  11    0.67    2.61
 -15  -2  12    0.13    2.53
 -15   3   1    5.36    4.38
 -15  -3   1    0.04    2.79
 -15  -3   1   -0.00    2.48
 -15   3   2   -0.00    2.56
 -15  -3   2    2.64    2.78
 -15  -3   2    2.30    3.66
 -15   3   3   -0.00    2.15
 -15  -3   3   -0.00    2.78
 -15  -3   3    0.00    2.36
 -15   3   4   -0.00    2.65
 -15  -3   4    2.45    3.13
 -15  -3   4    0.01    2.24
 -15   3   5    2.49    4.37
 -15  -3   5    4.38    4.44
 -15  -3   5   -0.00    3.08
 -15   3   6   -0.00    2.29
 -15  -3   6   -0.00    2.76
 -15  -3   7   -0.00    2.77
 -15  -3   8    3.66    3.65
 -15  -3   9   -0.00    2.80
 -15  -3  10    2.19    2.75
 -15  -3  11   10.96    5.41
 -15   4   1   -0.00    2.60
 -15  -4   1   -1.44    3.30
 -15  -4   1   -0.00    3.06
 -15   4   2   -0.00    3.17
 -15  -4   2    2.44    3.19
 -15  -4   2   -0.00    2.88
 -15   4   3    0.87    3.41
 -15  -4   3    3.01    3.59
 -15  -4   3    2.29    3.36
 -15   4   4    2.84    3.23
 -15  -4   4    1.41    3.31
 -15  -4   4    8.74    4.66
 -15   4   5    3.19    3.20
 -15  -4   5    1.94    3.64
 -15  -4   5    4.85    3.79
 -15   4   6   -0.00    2.87
 -15  -4   6    3.62    3.19
 -15  -4   7   -2.21    3.15
 -15  -4   8    0.82    3.24
 -15  -4   9    3.55    3.85
 -15  -4  10   -0.00    2.06
 -15   5   1   -0.00    3.74
  15   5  -1    3.51    4.16
 -15  -5   1    2.24    3.05
 -15   5   2    1.16    2.96
  15   5  -2   -0.00    3.94
 -15  -5   2    1.44    2.77
 -15  -5   2    0.00    3.55
 -15   5   3    0.15    2.73
  15   5  -3    0.00    4.33
 -15  -5   3   -0.00    1.86
 -15  -5   3    0.00    2.90
 -15   5   4   -0.00    2.12
  15   5  -4   -0.00    4.85
 -15  -5   4    0.73    2.39
 -15  -5   4    2.06    3.32
 -15   5   5   -0.00    2.42
 -15  -5   5    1.95    3.22
 -15  -5   5   -0.00    2.97
 -15   5   6    1.79    2.99
 -15  -5   6    0.00    2.77
 -15  -5   7    8.06    4.99
 -15  -5   8    1.61    2.95
 -15   6   1   -0.00    3.42
  15   6  -1   -0.00    4.34
 -15  -6   1    3.68    3.45
 -15   6   2    1.59    3.61
  15   6  -2   -0.00    3.96
 -15  -6   2    3.76    4.86
 -15   6   3    6.23    4.17
  15   6  -3    1.60    4.57
 -15  -6   3    1.85    3.22
 -15   6   4    4.43    3.55
  15   6  -4    0.00    4.61
 -15  -6   4    2.51    4.35
 -15   6   5    5.84    4.46
 -15  -6   5    1.22    2.54
 -15   6   6   -0.00    1.69
 -15   7   1   14.02    6.39
  15   7  -1   11.89    8.18
 -15  -7   1    2.68    4.35
 -15   7   2    2.33    3.47
  15   7  -2   -0.00    4.45
 -15  -7   2    1.69    3.52
 -15   7   3    0.00    3.23
  15   7  -3   -0.00    4.44
 -15   7   4   -0.00    2.74
 -15   7   5    1.29    3.02
 -15   7   6    4.05    3.96
 -15   8   1   -0.00    2.61
  15   8  -1   -0.00    3.41
 -15   8   2    3.52    4.40
  15   8  -2   -0.00    3.19
 -15   8   3    0.12    2.47
  15   8  -3   -0.00    4.47
 -15   8   4    0.25    2.49
 -15   8   5    1.82    3.45
 -15   8   6    4.54    4.22
  15   9  -2    6.69    6.77
  15   9  -3   -0.00    4.76
 -15   9   5    0.85    2.35
 -15   9   6    4.91    4.22
 -14   0   1   -0.00    2.74
 -14   0   2   12.44    5.86
 -14   0   3    1.71    3.48
 -14   0   4   12.25    5.97
 -14   0   5    6.20    3.99
 -14   0   6    9.22    4.97
 -14   0   7   -0.00    2.36
 -14   1   1   -0.00    2.56
 -14  -1   1    0.58    3.16
 -14  -1   1    0.00    3.60
 -14   1   2    0.41    2.17
 -14  -1   2   -0.00    2.68
 -14  -1   2    2.32    3.12
 -14   1   3   -0.00    2.25
 -14  -1   3   -0.00    2.04
 -14  -1   3    0.27    3.09
 -14   1   4    2.74    3.39
 -14  -1   4    4.20    3.85
 -14  -1   4    3.45    3.03
 -14   1   5    0.61    2.58
 -14  -1   5   -0.00    2.98
 -14  -1   5    3.01    3.57
 -14   1   6   19.73    6.95
 -14  -1   6   11.20    5.38
 -14  -1   6    2.02    3.09
 -14   1   7   -0.00    2.43
 -14  -1   7   -0.00    2.54
 -14  -1   7   -0.00    3.21
 -14   1   8    1.19    3.07
 -14  -1   8    5.85    3.55
 -14  -1   9   -0.00    2.11
 -14  -1  10   10.50    5.06
 -14  -1  11   -0.00    2.34
 -14  -1  12    2.73    3.30
 -14  -1  13    1.97    2.32
 -14  -1  14    1.31    2.99
 -14  -1  15    0.43    2.32
 -14  -1  16   -0.00    1.76
 -14  -1  17    2.17    2.57
 -14   2   1   -0.00    2.04
 -14  -2   1    1.79    3.15
 -14  -2   1   -0.00    2.33
 -14   2   2   11.29    5.98
 -14  -2   2   18.31    6.88
 -14  -2   2   10.70    5.77
 -14   2   3    0.72    3.05
 -14  -2   3    0.06    2.75
 -14  -2   3   -0.00    2.43
 -14   2   4    3.56    3.89
 -14  -2   4    9.16    4.96
 -14  -2   4    6.71    4.59
 -14   2   5   -0.00    1.67
 -14  -2   5    1.56    2.85
 -14  -2   5   -0.00    2.39
 -14   2   6    6.24    4.72
 -14  -2   6    7.66    4.62
 -14  -2   6   -0.00    2.88
 -14   2   7    2.54    3.36
 -14  -2   7   -0.00    2.48
 -14  -2   7   -0.00    2.01
 -14   2   8    1.85    3.25
 -14  -2   8    2.92    3.26
 -14  -2   9   -0.00    2.90
 -14  -2  10    4.45    3.89
 -14  -2  11    0.08    2.05
 -14  -2  12    5.71    4.24
 -14  -2  13    2.26    3.12
 -14  -2  14    1.63    2.38
 -14  -2  15   -0.00    1.55
 -14  -2  16    4.09    3.97
 -14  -2  17    1.94    2.44
 -14  -2  18    5.03    3.62
 -14  -2  19   -0.00    1.60
 -14  -2  20   -0.00    1.64
 -14   3   1    5.62    4.29
 -14  -3   1    0.22    2.43
 -14  -3   1    5.22    3.79
 -14   3   2   -0.00    2.54
 -14  -3   2    1.50    3.15
 -14  -3   2   -0.00    2.79
 -14   3   3   -2.76    4.17
 -14  -3   3    1.43    2.94
 -14  -3   3   -0.00    2.33
 -14   3   4    0.60    1.78
 -14  -3   4    0.00    2.62
 -14  -3   4   -0.00    2.52
 -14   3   5    0.00    3.19
 -14  -3   5    0.90    2.63
 -14  -3   5    3.61    3.29
 -14   3   6    7.73    4.68
 -14  -3   6   16.91    6.32
 -14  -3   6    0.49    2.97
 -14   3   7    3.20    3.34
 -14  -3   7    2.70    3.33
 -14  -3   7    0.49    2.69
 -14   3   8    1.54    2.85
 -14  -3   8    3.16    3.01
 -14  -3   9   -0.00    2.66
 -14  -3  10    5.63    3.86
 -14  -3  11    0.34    2.65
 -14  -3  12   -0.00    2.46
 -14  -3  13    0.75    2.31
 -14  -3  14    2.75    2.44
 -14  -3  15   -0.00    2.01
 -14  -3  16    6.28    3.60
 -14  -3  17    0.46    1.65
 -14  -3  18    4.21    3.34
 -14  -3  19   -0.00    1.92
 -14   4   1    0.47    3.47
  14   4  -1   -0.00    3.22
 -14  -4   1    0.79    3.29
 -14  -4   1   15.86    6.91
 -14   4   2   -0.00    2.73
  14   4  -2    3.01    4.86
 -14  -4   2    1.29    2.65
 -14  -4   2   13.72    6.08
 -14   4   3    2.26    3.31
  14   4  -3    5.98    5.54
 -14  -4   3    0.00    2.68
 -14  -4   3    0.00    3.04
 -14   4   4    0.37    1.99
 -14  -4   4    0.83    2.75
 -14  -4   4   -0.00    2.29
 -14   4   5   -0.00    2.78
 -14  -4   5   -0.00    2.37
 -14  -4   5   -0.00    3.13
 -14   4   6    7.19    4.26
 -14  -4   6    0.68    2.28
 -14  -4   6    3.84    3.72
 -14   4   7    4.74    4.14
 -14  -4   7   -2.81    3.43
 -14  -4   7   -0.00    2.95
 -14   4   8    1.48    2.95
 -14  -4   8    0.01    2.57
 -14  -4   9    1.71    2.70
 -14  -4  10    5.51    4.31
 -14  -4  11   -0.00    2.70
 -14  -4  12    7.38    4.41
 -14  -4  13    2.91    3.33
 -14  -4  14   11.37    5.45
 -14  -4  15   -0.00    1.83
 -14  -4  16    0.39    3.06
 -14  -4  17    0.00    2.22
 -14  -4  18    0.66    2.14
 -14   5   1    1.45    2.65
  14   5  -1   18.12    9.67
 -14  -5   1    0.92    2.74
 -14   5   2    4.40    3.79
  14   5  -2    0.00    4.39
 -14  -5   2    0.00    2.57
 -14   5   3    1.62    2.96
  14   5  -3    3.64    4.32
 -14  -5   3    0.85    3.73
 -14   5   4    2.09    2.88
  14   5  -4    4.55    5.60
 -14  -5   4   -0.00    1.71
 -14   5   5    5.46    4.44
  14   5  -5   12.49    7.85
 -14  -5   5   10.58    5.62
 -14   5   6    2.09    3.35
  14   5  -6   10.16    6.76
 -14  -5   6    6.21    4.35
 -14   5   7    0.98    3.17
 -14  -5   7    0.78    2.25
 -14   5   8   -0.00    2.34
 -14  -5   8    1.08    2.78
 -14  -5   9   13.27    5.71
 -14  -5  10    0.00    3.07
 -14  -5  11    1.80    2.55
 -14  -5  12    0.00    3.53
 -14  -5  13   -0.00    1.48
 -14  -5  14    0.00    2.84
 -14  -5  15    3.18    3.68
 -14  -5  16    1.40    2.54
 -14   6   1    2.49    3.64
  14   6  -1   18.01    8.95
 -14  -6   1    1.30    3.19
 -14   6   2    1.65    3.00
  14   6  -2   12.93    7.73
 -14  -6   2    1.40    2.76
 -14   6   3    4.03    3.95
  14   6  -3    0.00    4.01
 -14  -6   3    1.79    2.91
 -14   6   4   10.73    5.62
  14   6  -4    4.14    4.82
 -14  -6   4    2.96    3.69
 -14   6   5   -0.00    2.66
  14   6  -5    1.39    4.05
 -14  -6   5   -0.00    2.78
 -14   6   6    1.58    3.80
  14   6  -6   -0.00    2.87
 -14  -6   6    1.90    2.87
 -14   6   7   12.48    5.58
 -14  -6   7    4.51    4.28
 -14   6   8    1.24    2.48
 -14  -6   8    3.68    3.95
 -14  -6   9    1.17    2.98
 -14  -6  10   -0.00    2.34
 -14  -6  11    0.00    2.41
 -14  -6  12    0.37    2.52
 -14  -6  13    3.61    3.09
 -14  -6  14    8.47    4.40
 -14   7   1    4.32    4.03
  14   7  -1    1.73    4.56
 -14  -7   1    3.07    3.47
 -14   7   2    0.59    1.97
  14   7  -2   -0.00    4.27
 -14  -7   2    0.64    2.47
 -14   7   3   -0.00    2.27
  14   7  -3    0.00    4.22
 -14  -7   3    1.62    2.80
 -14   7   4   -3.42    4.20
  14   7  -4    1.18    3.69
 -14  -7   4    2.19    3.31
 -14   7   5    0.56    3.24
  14   7  -5    2.52    4.94
 -14  -7   5    2.08    3.31
 -14   7   6    7.98    4.79
 -14  -7   6    1.91    3.39
 -14   7   7   -0.00    2.01
 -14  -7   7    0.00    2.36
 -14   7   8    5.70    4.53
 -14  -7   8    9.92    5.10
 -14  -7   9   -0.00    3.34
 -14  -7  10    0.20    1.88
 -14  -7  11    6.21    4.74
 -14   8   1    2.42    3.42
  14   8  -1    0.00    4.83
 -14  -8   1    0.73    2.65
 -14   8   2   -0.00    2.42
  14   8  -2   -0.00    3.62
 -14  -8   2   -0.00    3.41
 -14   8   3    5.60    4.17
  14   8  -3    1.22    3.87
 -14  -8   3    1.54    3.48
 -14   8   4    0.12    2.86
  14   8  -4    1.13    4.80
 -14  -8   4   -0.00    2.63
 -14   8   5    2.51    3.65
  14   8  -5    1.21    3.90
 -14  -8   5   -0.00    1.89
 -14   8   6    2.69    3.31
 -14  -8   6   -0.00    2.04
 -14   8   7    8.32    5.04
 -14  -8   7    1.16    2.46
 -14  -8   8    4.43    3.70
 -14   9   1    1.13    2.66
  14   9  -1    7.72    5.70
 -14  -9   1    3.31    3.96
 -14   9   2    3.71    3.64
  14   9  -2    0.00    4.00
 -14  -9   2   -0.00    2.94
 -14   9   3    2.76    3.51
  14   9  -3    2.46    4.90
 -14  -9   3   -0.00    2.81
 -14   9   4   -0.00    2.18
  14   9  -4    0.18    3.48
 -14  -9   4    5.49    4.42
 -14   9   5    1.88    3.20
  14   9  -5    8.10    7.24
 -14  -9   5   12.79    6.48
 -14   9   6   -0.00    2.94
 -14   9   7    0.31    2.49
  14  10  -1    6.47    6.07
 -14 -10   1    0.97    3.22
 -14  10   2   -0.00    2.28
  14  10  -2    1.03    4.23
 -14  10   3   -0.00    3.38
  14  10  -3    6.77    5.60
 -14  10   4   -0.00    2.75
  14  10  -4   -0.00    2.91
 -14  10   5    0.09    2.46
 -14  10   6   -0.00    3.41
 -14  10   7    3.39    3.82
  14  11  -3    8.77    6.83
  14  11  -4    4.68    5.69
 -14  11   7    1.97    3.71
 -13   0   1   23.98    8.01
 -13   0   2    0.22    2.49
 -13   0   3    3.43    3.79
 -13   0   4    0.00    2.68
 -13   0   5    6.97    4.20
 -13   0   6    0.99    2.11
 -13   0   7   18.19    6.73
 -13   0   8    1.39    2.83
 -13   0   9    2.97    3.40
 -13   1   1    5.25    4.25
 -13  -1   1    2.58    3.51
 -13  -1   1    3.06    3.35
 -13   1   2   -0.00    2.83
 -13  -1   2    6.11    3.84
 -13  -1   2    1.41    2.71
 -13   1   3   -0.00    2.71
 -13  -1   3    5.70    4.47
 -13  -1   3   -0.00    2.31
 -13   1   4   -0.00    2.32
 -13  -1   4    4.97    3.83
 -13  -1   4    1.87    2.91
 -13   1   5   60.30   11.85
 -13  -1   5   34.25    9.25
 -13  -1   5   27.12    8.46
 -13   1   6   -0.00    2.27
 -13  -1   6   -0.00    1.90
 -13  -1   6   -0.00    3.16
 -13   1   7    5.87    4.15
 -13  -1   7    4.03    3.95
 -13  -1   7    0.00    2.72
 -13   1   8   -0.00    2.55
 -13  -1   8   -0.00    2.22
 -13  -1   8    0.93    2.67
 -13   1   9   23.62    7.32
 -13  -1   9   15.85    6.41
 -13  -1   9   16.80    6.28
 -13  -1  10    1.09    2.32
 -13  -1  11    7.76    4.33
 -13  -1  12    0.00    2.46
 -13  -1  13    6.79    3.53
 -13  -1  14   -0.00    0.00
 -13  -1  15    9.08    4.35
 -13  -1  16    0.43    2.22
 -13  -1  17   -0.00    2.36
 -13  -1  18   -0.00    1.92
 -13  -1  19    8.98    4.09
 -13  -1  20   -0.00    1.71
 -13   2   1   20.47    7.26
 -13  -2   1    6.29    4.75
 -13  -2   1   41.97   10.12
 -13   2   2    0.01    2.58
 -13  -2   2   -0.00    2.30
 -13  -2   2    1.27    2.47
 -13   2   3   -0.00    1.97
 -13  -2   3   -0.00    1.92
 -13  -2   3   11.35    5.39
 -13   2   4    8.69    4.72
 -13  -2   4    1.99    3.21
 -13  -2   4    1.92    3.17
 -13   2   5    2.71    3.17
 -13  -2   5    4.28    3.31
 -13  -2   5    2.05    2.97
 -13   2   6    0.00    2.38
 -13  -2   6   -2.19    3.03
 -13  -2   6    0.81    2.37
 -13   2   7   28.60    8.05
 -13  -2   7   10.98    5.34
 -13  -2   7    8.98    4.85
 -13   2   8    0.58    2.44
 -13  -2   8    1.94    2.65
 -13  -2   8    3.19    3.27
 -13   2   9   -0.00    2.65
 -13  -2   9   -0.00    2.57
 -13  -2   9    1.99    3.09
 -13  -2  10    2.85    3.56
 -13  -2  11   10.76    5.19
 -13  -2  12    0.86    2.11
 -13  -2  13    5.00    3.70
 -13  -2  14    5.75    3.39
 -13  -2  15    4.80    3.17
 -13  -2  16    0.00    2.20
 -13  -2  17    4.70    3.69
 -13  -2  18    1.10    2.50
 -13  -2  19    1.79    2.56
 -13  -2  20    1.08    2.53
 -13  -2  21    3.20    3.02
 -13  -2  22    1.83    2.82
 -13  -2  23    4.66    3.18
 -13  -2  24   -0.00    1.01
 -13  -2  25   -0.00    1.37
 -13  -2  26    0.23    1.39
 -13   3   1    8.04    4.77
 -13  -3   1   -0.00    2.85
 -13  -3   1    1.83    2.67
 -13   3   2   -0.00    2.12
 -13  -3   2    0.28    2.02
 -13  -3   2    3.03    3.26
 -13   3   3    6.95    4.60
 -13  -3   3    3.38    3.35
 -13  -3   3    3.66    3.52
 -13   3   4    3.49    3.41
 -13  -3   4   -2.14    2.93
 -13  -3   4    2.39    2.96
 -13   3   5   10.88    5.37
 -13  -3   5    6.02    4.51
 -13  -3   5    4.85    3.59
 -13   3   6    8.25    4.48
 -13  -3   6    1.98    2.22
 -13  -3   6    0.69    2.35
 -13   3   7   -0.00    2.27
 -13  -3   7   -1.50    2.81
 -13  -3   7    3.37    3.14
 -13   3   8    4.93    3.65
 -13  -3   8    1.78    3.71
 -13  -3   8   -0.00    2.15
 -13   3   9   11.37    5.25
 -13  -3   9    9.58    4.75
 -13  -3   9   16.87    6.07
 -13  -3  10   -0.00    2.66
 -13  -3  11    3.63    3.18
 -13  -3  12   -0.00    2.06
 -13  -3  13    1.77    3.24
 -13  -3  14    0.79    2.40
 -13  -3  15   23.66    6.95
 -13  -3  16    4.81    3.24
 -13  -3  17   -0.00    1.22
 -13  -3  18    2.63    2.45
 -13  -3  19    5.51    3.56
 -13  -3  20    3.96    3.16
 -13  -3  21    0.95    2.21
 -13  -3  22    0.35    1.43
 -13  -3  23   -0.00    1.38
 -13  -3  24    1.03    1.71
 -13  -3  25    4.66    3.11
 -13  -3  26   -0.00    1.93
 -13   4   1    9.16    5.38
  13   4  -1    3.38    3.75
 -13  -4   1   11.15    5.87
 -13   4   2    0.89    2.54
  13   4  -2   12.73    6.77
 -13  -4   2    3.21    3.47
 -13   4   3   -0.00    3.03
  13   4  -3    0.00    3.94
 -13  -4   3    4.64    3.89
 -13   4   4   -0.00    1.86
  13   4  -4    0.81    3.02
 -13  -4   4    0.00    2.29
 -13   4   5    1.13    2.48
  13   4  -5   -0.00    2.60
 -13  -4   5    0.24    2.01
 -13   4   6   11.47    5.13
  13   4  -6    1.15    4.62
 -13  -4   6   16.02    6.20
 -13   4   7    3.84    3.47
  13   4  -7    1.72    3.67
 -13  -4   7    9.47    4.93
 -13   4   8    0.73    2.17
  13   4  -8    6.18    4.92
 -13  -4   8    3.26    3.74
 -13   4   9    0.62    2.25
 -13  -4   9   -2.76    3.28
 -13  -4   9    0.99    2.30
 -13  -4  10    0.00    1.95
 -13  -4  11    1.59    3.42
 -13  -4  12    2.82    3.67
 -13  -4  13    4.77    3.57
 -13  -4  14    0.67    2.46
 -13  -4  15   -0.00    1.93
 -13  -4  16    2.11    2.42
 -13  -4  17    6.18    3.78
 -13  -4  18    4.29    2.98
 -13  -4  19   -0.00    1.58
 -13  -4  20    2.76    2.97
 -13  -4  21    1.74    2.01
 -13  -4  22    2.42    2.70
 -13  -4  23    2.59    2.80
 -13  -4  24    2.28    2.53
 -13   5   1   10.69    5.29
  13   5  -1    6.21    5.69
 -13  -5   1    6.51    4.67
 -13   5   2    3.91    3.51
  13   5  -2   12.06    7.43
 -13  -5   2    6.59    4.28
 -13   5   3    7.37    4.68
  13   5  -3    6.49    5.89
 -13  -5   3   -0.00    3.45
 -13   5   4    8.75    5.00
  13   5  -4   10.42    6.97
 -13  -5   4    4.67    4.34
 -13   5   5    7.15    4.33
  13   5  -5   11.84    7.20
 -13  -5   5    8.41    5.04
 -13   5   6    1.64    2.91
  13   5  -6   -0.00    4.64
 -13  -5   6    1.81    3.09
 -13   5   7    1.25    2.39
  13   5  -7   -0.00    3.08
 -13  -5   7   -0.00    3.07
 -13   5   8    4.29    3.73
  13   5  -8    1.65    3.86
 -13  -5   8   -0.00    2.45
 -13   5   9    7.50    4.54
 -13  -5   9    3.30    4.17
 -13  -5  10    7.65    4.39
 -13  -5  11    5.59    3.83
 -13  -5  12    3.89    3.41
 -13  -5  13    4.10    3.14
 -13  -5  14    6.12    3.84
 -13  -5  15   11.87    5.07
 -13  -5  16    7.19    3.60
 -13  -5  17   -0.00    2.02
 -13  -5  18   -0.00    2.55
 -13  -5  19    2.07    2.57
 -13  -5  20    4.01    2.96
 -13  -5  21   -0.00    1.93
 -13  -5  22   -0.00    1.90
 -13  -5  23    0.00    2.09
 -13   6   1    1.41    2.37
  13   6  -1    0.95    3.43
 -13  -6   1    3.23    3.67
 -13   6   2    2.14    3.19
  13   6  -2    0.00    4.54
 -13  -6   2    3.27    3.77
 -13   6   3    5.39    3.89
  13   6  -3    1.22    3.96
 -13  -6   3    1.18    2.74
 -13   6   4    5.41    4.15
  13   6  -4    3.98    4.83
 -13  -6   4    1.05    2.93
 -13   6   5   -0.00    2.10
  13   6  -5    0.17    3.14
 -13  -6   5   -0.00    1.55
 -13   6   6    2.09    2.83
  13   6  -6    2.52    4.36
 -13  -6   6   16.40    6.26
 -13   6   7    0.14    2.28
  13   6  -7    3.88    5.19
 -13  -6   7    0.00    3.35
 -13   6   8    3.21    3.33
 -13  -6   8    7.32    4.54
 -13   6   9    2.09    2.86
 -13  -6   9    4.26    3.16
 -13  -6  10   -0.00    1.67
 -13  -6  11    2.46    3.00
 -13  -6  12    7.36    4.83
 -13  -6  13    5.32    3.98
 -13  -6  14   -0.00    1.37
 -13  -6  15    2.01    3.26
 -13  -6  16    3.50    3.28
 -13  -6  17    3.30    2.96
 -13  -6  18    0.00    3.09
 -13  -6  19   -0.00    2.35
 -13  -6  20   -0.00    1.15
 -13   7   1   -0.00    2.24
  13   7  -1    1.22    4.01
 -13  -7   1    1.21    3.09
 -13   7   2    1.94    3.38
  13   7  -2   -0.00    4.41
 -13  -7   2    1.93    2.86
 -13   7   3   -0.00    2.83
  13   7  -3   -0.00    3.62
 -13  -7   3    1.51    2.73
 -13   7   4   22.46    7.80
  13   7  -4   25.78   10.64
 -13  -7   4   16.15    6.79
 -13   7   5    4.65    3.68
  13   7  -5    0.00    3.78
 -13  -7   5    1.44    3.24
 -13   7   6   -0.00    2.36
  13   7  -6   -0.00    1.73
 -13  -7   6    1.39    2.60
 -13   7   7   -2.36    3.27
  13   7  -7   -0.00    3.09
 -13  -7   7   -0.00    1.65
 -13   7   8   -0.00    2.25
 -13  -7   8   -0.00    1.74
 -13   7   9    3.16    3.99
 -13  -7   9    8.90    4.60
 -13  -7  10    5.86    3.95
 -13  -7  11    2.83    3.02
 -13  -7  12    1.31    2.64
 -13  -7  13   -0.00    2.82
 -13  -7  14    0.00    2.13
 -13  -7  15    2.93    2.55
 -13  -7  16    1.68    2.57
 -13  -7  17    0.94    1.72
 -13  -7  18    1.24    2.49
 -13   8   1   -0.00    2.26
  13   8  -1    0.00    3.68
 -13  -8   1   -0.00    2.42
 -13   8   2    1.21    2.78
  13   8  -2    5.16    5.36
 -13  -8   2    0.00    2.80
 -13   8   3   -0.00    2.66
  13   8  -3    0.95    4.53
 -13  -8   3    3.63    4.28
 -13   8   4   -0.00    2.01
  13   8  -4   -0.00    4.59
 -13  -8   4    6.06    4.85
 -13   8   5    1.61    2.90
  13   8  -5   -0.00    3.45
 -13  -8   5   -0.00    1.88
 -13   8   6   11.87    5.76
  13   8  -6   11.49    7.45
 -13  -8   6    7.93    4.63
 -13   8   7    2.06    2.80
  13   8  -7   -0.00    3.82
 -13  -8   7   -0.00    2.11
 -13   8   8    6.48    4.37
 -13  -8   8   11.70    5.83
 -13   8   9   -0.00    1.91
 -13  -8   9    1.04    1.78
 -13  -8  10    0.00    2.64
 -13  -8  11   -0.00    2.60
 -13  -8  12    4.56    3.62
 -13  -8  13    1.70    2.59
 -13  -8  14    0.90    2.00
 -13  -8  15   -0.00    2.19
 -13   9   1   -0.00    2.58
  13   9  -1   -0.00    3.66
 -13  -9   1    1.91    3.63
 -13   9   2   -0.00    3.47
  13   9  -2   -0.00    4.49
 -13  -9   2   -0.00    3.18
 -13   9   3    2.71    3.97
  13   9  -3   -0.00    2.57
 -13  -9   3    3.92    4.10
 -13   9   4    6.74    5.21
  13   9  -4    6.27    5.45
 -13  -9   4    2.92    3.95
 -13   9   5   -0.00    2.48
  13   9  -5   -0.00    5.02
 -13  -9   5   -0.00    2.59
 -13   9   6   -0.00    2.58
  13   9  -6   -0.00    3.78
 -13  -9   6   -1.53    2.71
 -13   9   7   -0.00    2.34
 -13  -9   7    0.00    3.35
 -13   9   8    2.31    4.04
 -13  -9   8    0.73    3.29
 -13   9   9    1.35    3.12
 -13  -9   9   -0.00    3.44
 -13  -9  10    4.86    4.57
 -13  -9  11   -0.00    3.72
 -13  -9  12    0.67    2.61
 -13  10   1    0.00    2.74
  13  10  -1   -0.00    2.69
 -13 -10   1    1.37    3.69
 -13  10   2    0.59    2.27
  13  10  -2    0.27    4.51
 -13 -10   2    1.22    2.76
 -13  10   3   -0.00    0.95
  13  10  -3    3.02    4.56
 -13 -10   3   -0.00    2.68
 -13  10   4   -0.00    2.74
  13  10  -4   -0.00    4.13
 -13 -10   4    0.05    3.23
 -13  10   5    2.87    3.60
  13  10  -5   -0.00    2.72
 -13 -10   5    5.87    4.30
 -13  10   6   -0.00    3.47
  13  10  -6   -0.00    3.38
 -13 -10   6    2.22    2.72
 -13  10   7    0.18    3.16
 -13 -10   7    1.47    2.81
 -13  10   8    0.92    2.74
 -13 -10   8    7.92    4.77
 -13  10   9   -3.79    4.40
 -13 -10   9   -0.00    2.17
 -13  11   1   -0.00    3.12
  13  11  -1    0.84    4.77
 -13 -11   1   -0.00    2.91
 -13  11   2   -0.00    2.72
  13  11  -2    2.27    3.74
 -13 -11   2    2.05    3.79
 -13  11   3   -0.00    2.38
  13  11  -3    4.75    5.12
 -13 -11   3   -0.00    2.19
 -13  11   4   -0.00    1.00
  13  11  -4    3.70    4.90
 -13 -11   4    2.50    4.06
 -13  11   5   -0.00    3.26
  13  11  -5   -0.00    3.59
 -13 -11   5   -0.00    2.80
 -13  11   6   -0.00    3.92
 -13  11   7    0.86    2.96
 -13  11   8    2.26    3.00
 -13  11   9   -0.51    2.61
  13  12  -1    2.07    5.20
  13  12  -2    7.50    6.54
  13  12  -3    2.98    4.06
  13  12  -4    2.60    5.39
 -13  12   5   -0.00    2.95
  13  12  -5    2.50    3.59
 -13  12   6    4.35    4.98
 -13  12   7   -0.00    3.46
 -13  12   8    6.73    5.06
 -13  12   9    0.24    2.44
 -12   0   1   -0.00    2.71
 -12   0   1    1.75    3.24
 -12   0   2   22.25    7.09
 -12   0   2   10.03    5.52
 -12   0   3   -0.00    2.71
 -12   0   3   -0.00    2.10
 -12   0   4    2.86    3.59
 -12   0   4    1.24    2.03
 -12   0   5   -0.00    1.91
 -12   0   5    2.17    2.36
 -12   0   6   61.45   12.02
 -12   0   6   53.84   11.53
 -12   0   7    1.63    3.00
 -12   0   7   -0.00    1.80
 -12   0   8    4.34    3.56
 -12   0   8   -0.00    2.71
 -12   0   9    0.00    1.95
 -12   0   9   -0.00    3.12
 -12   0  10   41.25    9.30
 -12   0  10   25.65    7.34
 -12   0  11   -0.00    1.54
 -12   0  12   18.02    5.73
 -12   0  13    0.73    1.96
 -12   0  14    1.56    2.22
 -12   1   1   -0.00    3.01
 -12  -1   1   -0.00    2.48
 -12  -1   1    4.06    3.30
 -12   1   2   42.08    9.73
 -12  -1   2   19.31    6.87
 -12  -1   2   36.43    9.01
 -12   1   3   -0.00    2.33
 -12  -1   3    3.03    2.84
 -12  -1   3   -0.00    2.83
 -12   1   4   37.13    9.49
 -12  -1   4   52.29   10.82
 -12  -1   4   37.22    9.48
 -12   1   5    0.46    2.63
 -12  -1   5    0.38    1.27
 -12  -1   5    0.95    2.48
 -12   1   6    1.33    1.90
 -12  -1   6    3.51    2.96
 -12  -1   6    1.19    2.93
 -12   1   7    5.50    3.77
 -12  -1   7    2.05    2.95
 -12  -1   7    0.00    2.24
 -12   1   8   45.33   10.25
 -12  -1   8   46.25   10.06
 -12  -1   8   43.16    9.84
 -12   1   9    4.77    3.87
 -12  -1   9    6.47    3.74
 -12  -1   9    5.74    3.74
 -12   1  10   15.10    5.96
 -12  -1  10   21.25    6.89
 -12  -1  10    9.50    4.65
 -12  -1  11   -0.00    2.85
 -12  -1  12    3.33    2.74
 -12  -1  13    1.45    2.29
 -12  -1  14   38.09    8.65
 -12  -1  15    6.03    3.53
 -12  -1  16    0.86    2.04
 -12  -1  17    0.13    0.79
 -12  -1  18    4.78    3.27
 -12  -1  19    2.18    2.41
 -12  -1  20    4.60    2.87
 -12  -1  21   -0.00    1.60
 -12  -1  22   -0.00    1.44
 -12  -1  23    0.21    1.27
 -12   2   1    8.51    4.53
 -12  -2   1   -0.00    2.23
 -12  -2   1    5.42    4.24
 -12   2   2   20.55    6.86
 -12  -2   2    8.21    4.45
 -12  -2   2   18.29    6.47
 -12   2   3    1.12    2.89
 -12  -2   3    3.28    2.92
 -12  -2   3   -2.53    3.19
 -12   2   4    9.98    5.03
 -12  -2   4    3.35    3.31
 -12  -2   4    1.20    2.80
 -12   2   5    3.70    4.04
 -12  -2   5    5.40    3.59
 -12  -2   5    3.37    3.05
 -12   2   6   31.11    8.62
 -12  -2   6   35.86    8.67
 -12  -2   6   33.13    8.83
 -12   2   7   17.73    6.18
 -12  -2   7    3.97    3.58
 -12  -2   7   16.73    5.93
 -12   2   8    6.77    4.05
 -12  -2   8   -0.00    2.17
 -12  -2   8    4.15    3.24
 -12   2   9    1.29    2.30
 -12  -2   9   -3.13    3.25
 -12  -2   9   -2.12    2.79
 -12   2  10   18.75    6.71
 -12  -2  10   24.02    6.95
 -12  -2  10   40.94    8.84
 -12   2  11    7.25    4.19
 -12  -2  11    6.81    3.85
 -12  -2  12    8.86    4.50
 -12  -2  13   -0.00    1.67
 -12  -2  14    3.12    2.80
 -12  -2  15   -0.00    1.90
 -12  -2  16   15.56    5.31
 -12  -2  17    0.67    2.14
 -12  -2  18    8.87    3.89
 -12  -2  19    0.62    1.73
 -12  -2  20    2.84    2.43
 -12  -2  21    8.20    3.50
 -12  -2  22   12.17    4.53
 -12  -2  23    2.32    2.34
 -12  -2  24    0.69    1.73
 -12  -2  25    0.00    1.69
 -12  -2  26   12.13    4.05
 -12  -2  27   -0.00    1.52
 -12  -2  28    2.68    2.00
 -12   3   1    2.32    2.64
  12   3  -1    1.56    3.74
 -12  -3   1   -0.00    3.02
 -12   3   2   27.57    7.96
  12   3  -2   19.03    8.45
 -12  -3   2   13.45    6.12
 -12   3   3   17.15    6.30
  12   3  -3   11.33    6.72
 -12  -3   3   18.88    6.49
 -12   3   4   16.01    6.22
  12   3  -4   20.61    8.37
 -12  -3   4   14.47    5.88
 -12   3   5   11.14    4.98
  12   3  -5    2.49    4.88
 -12  -3   5    3.95    3.47
 -12  -3   5    5.95    4.39
  12   3  -6   -0.00    2.98
 -12  -3   6   -1.42    2.92
 -12  -3   6    0.00    2.41
 -12   3   7    0.80    2.24
  12   3  -7    8.53    6.28
 -12  -3   7   -0.00    1.86
 -12  -3   7   -0.00    2.39
 -12   3   8   17.60    6.40
 -12  -3   8   19.30    6.40
 -12  -3   8   14.06    5.61
 -12   3   9    9.23    4.50
 -12  -3   9   14.67    5.31
 -12  -3   9    4.29    3.02
 -12   3  10   25.54    7.13
 -12  -3  10   19.72    6.24
 -12  -3  10   15.38    6.29
 -12   3  11   -0.00    1.82
 -12  -3  11    1.41    2.55
 -12  -3  12   13.11    5.07
 -12  -3  13    2.01    2.60
 -12  -3  14   15.11    5.45
 -12  -3  15    6.63    3.87
 -12  -3  16    0.43    1.77
 -12  -3  17   -0.00    1.87
 -12  -3  18    1.05    2.14
 -12  -3  19    0.97    2.39
 -12  -3  20    9.02    3.91
 -12  -3  21    0.69    1.66
 -12  -3  22    0.65    1.66
 -12  -3  23    3.49    2.40
 -12  -3  24   12.49    4.46
 -12  -3  25    1.14    1.83
 -12  -3  26   -0.00    1.57
 -12  -3  27   -0.00    1.40
 -12  -3  28    2.42    2.12
 -12  -3  29    0.00    1.40
 -12  -3  30    3.88    2.30
 -12  -3  31   -0.00    1.27
 -12  -3  32   -0.00    1.30
 -12   4   1    0.19    2.05
  12   4  -1    5.35    5.70
 -12  -4   1   14.31    6.08
 -12   4   2   11.70    5.67
  12   4  -2    9.03    6.47
 -12  -4   2    4.15    4.19
 -12   4   3    1.65    2.36
  12   4  -3    1.85    4.12
 -12  -4   3    1.29    3.00
 -12   4   4    1.36    2.63
  12   4  -4    1.15    2.94
 -12  -4   4   -0.00    2.30
 -12   4   5    3.42    3.29
  12   4  -5   -0.00    3.35
 -12  -4   5    3.23    3.35
 -12   4   6   30.34    8.08
  12   4  -6   30.97   10.45
 -12  -4   6   14.05    5.91
 -12   4   7   16.23    6.19
  12   4  -7   25.56    9.29
 -12  -4   7    9.57    5.00
 -12   4   8    1.21    2.41
  12   4  -8   -0.00    4.27
 -12  -4   8    0.00    2.54
 -12   4   9    1.29    2.44
  12   4  -9   -0.00    3.48
 -12  -4   9    4.93    3.81
 -12   4  10   12.67    5.44
 -12  -4  10    8.07    4.51
 -12   4  11    6.86    4.15
 -12  -4  11    0.00    2.94
 -12  -4  12    6.20    4.48
 -12  -4  13   -0.00    2.66
 -12  -4  14    1.52    2.27
 -12  -4  15    0.00    2.14
 -12  -4  16   13.40    5.24
 -12  -4  17    7.10    4.50
 -12  -4  18    3.83    2.99
 -12  -4  19    0.06    1.61
 -12  -4  20    1.98    2.25
 -12  -4  21    4.96    3.23
 -12  -4  22    5.69    3.22
 -12  -4  23    2.05    2.25
 -12  -4  24    0.39    1.55
 -12  -4  25   -0.00    1.31
 -12  -4  26    1.95    2.24
 -12  -4  27   -0.00    1.79
 -12  -4  28    0.24    1.45
 -12  -4  29    0.00    1.26
 -12  -4  30   -0.00    1.49
 -12   5   1   -0.00    2.78
  12   5  -1    1.53    3.62
 -12  -5   1    1.45    2.41
 -12   5   2    0.78    2.11
  12   5  -2   -0.00    4.86
 -12  -5   2    8.77    4.75
 -12   5   3   22.56    7.03
  12   5  -3   17.80    8.62
 -12  -5   3    1.48    3.51
 -12   5   4    5.87    4.22
  12   5  -4    6.02    4.70
 -12  -5   4    9.62    4.87
 -12   5   5    3.38    2.94
  12   5  -5   -0.00    2.23
 -12  -5   5    2.33    3.32
 -12   5   6    0.00    2.04
  12   5  -6   -0.00    3.04
 -12  -5   6   -0.00    2.22
 -12   5   7    2.60    3.26
  12   5  -7    5.55    5.80
 -12  -5   7    5.00    3.65
 -12   5   8    8.08    4.61
  12   5  -8   17.45    7.81
 -12  -5   8    9.66    5.22
 -12   5   9    9.81    4.85
  12   5  -9    2.99    4.64
 -12  -5   9    8.19    4.79
 -12   5  10   14.04    5.79
 -12  -5  10    6.78    4.44
 -12   5  11   -0.00    2.19
 -12  -5  11    1.39    2.37
 -12  -5  12    0.48    2.33
 -12  -5  13   11.60    4.86
 -12  -5  14   25.76    7.26
 -12  -5  15   -0.00    2.33
 -12  -5  16    0.00    2.61
 -12  -5  17    1.13    2.30
 -12  -5  18    5.70    3.24
 -12  -5  19    3.53    2.79
 -12  -5  20    1.85    2.16
 -12  -5  21   -0.00    1.66
 -12  -5  22    1.33    2.39
 -12  -5  23    3.22    2.79
 -12  -5  24    4.30    3.08
 -12  -5  25    8.09    3.60
 -12  -5  26    0.55    1.82
 -12  -5  27    2.16    2.28
 -12  -5  28    0.00    1.69
 -12   6   1   13.30    5.85
  12   6  -1   11.77    7.13
 -12  -6   1   18.48    7.22
 -12   6   2    9.17    4.79
  12   6  -2   11.40    6.61
 -12  -6   2    6.29    4.04
 -12   6   3    0.71    2.72
  12   6  -3    5.80    4.99
 -12  -6   3    1.31    2.64
 -12   6   4   -0.00    2.51
  12   6  -4   -2.86    4.32
 -12  -6   4   -0.00    2.65
 -12   6   5   15.93    6.19
  12   6  -5   19.14    8.60
 -12  -6   5   18.18    6.96
 -12   6   6    7.97    4.68
  12   6  -6    5.53    5.38
 -12  -6   6   13.53    6.30
 -12   6   7   15.34    6.12
  12   6  -7    4.64    4.61
 -12  -6   7    5.20    3.99
 -12   6   8    2.22    2.64
  12   6  -8    9.96    6.45
 -12  -6   8    5.85    3.96
 -12   6   9    3.10    2.97
  12   6  -9   -0.00    1.52
 -12  -6   9    4.64    3.81
 -12   6  10    6.20    3.69
 -12  -6  10    2.24    2.54
 -12   6  11   36.77    9.24
 -12  -6  11   18.48    7.37
 -12  -6  12    2.04    2.93
 -12  -6  13   -0.00    2.44
 -12  -6  14    0.16    2.24
 -12  -6  15    3.42    3.72
 -12  -6  16   -0.00    1.70
 -12  -6  17    6.40    4.32
 -12  -6  18    6.89    3.50
 -12  -6  19    2.25    3.43
 -12  -6  20    2.37    3.17
 -12  -6  21    6.46    4.23
 -12  -6  22    5.82    3.56
 -12  -6  23    1.27    1.72
 -12  -6  24   -0.00    1.57
 -12  -6  25    0.00    1.61
 -12  -6  26    1.47    2.22
 -12   7   1    7.89    4.83
  12   7  -1    1.75    4.81
 -12   7   2    5.36    4.06
  12   7  -2    4.87    5.12
 -12  -7   2    4.07    3.73
 -12   7   3    3.73    3.71
  12   7  -3   17.14    8.88
 -12  -7   3    7.58    4.77
 -12   7   4   -0.00    1.55
  12   7  -4   -0.00    4.53
 -12  -7   4   -0.00    2.99
 -12   7   5    3.52    3.68
  12   7  -5    4.85    4.39
 -12  -7   5   -0.00    3.32
 -12   7   6    0.24    1.63
  12   7  -6    0.00    3.41
 -12  -7   6    1.99    2.52
 -12   7   7    5.69    4.25
  12   7  -7   -0.00    3.86
 -12  -7   7    1.80    3.58
 -12   7   8    3.23    3.89
  12   7  -8    4.33    4.80
 -12  -7   8    1.41    3.19
 -12   7   9   19.91    6.95
  12   7  -9   16.40    8.07
 -12  -7   9   18.63    6.56
 -12   7  10    4.12    3.50
 -12  -7  10    0.00    2.76
 -12   7  11   -0.00    2.21
 -12  -7  11    0.17    2.77
 -12  -7  12    2.78    3.21
 -12  -7  13   -0.00    1.00
 -12  -7  14    2.96    3.04
 -12  -7  15    4.82    3.52
 -12  -7  16   -0.00    2.53
 -12  -7  17    0.17    2.21
 -12  -7  18    1.82    2.67
 -12  -7  19    9.90    4.78
 -12  -7  20   -0.00    2.11
 -12  -7  21    0.21    1.49
 -12  -7  22   -0.00    2.08
 -12  -7  23   -0.00    2.40
 -12   8   1    9.80    5.53
  12   8  -1    5.52    6.63
 -12  -8   1   14.15    6.61
 -12   8   2    0.90    2.43
  12   8  -2   -0.00    3.45
 -12  -8   2   -0.00    2.75
 -12   8   3    1.94    2.91
  12   8  -3   -0.00    3.78
 -12  -8   3    5.41    3.95
 -12   8   4   -0.00    2.58
  12   8  -4    0.41    3.03
 -12  -8   4   -0.00    1.93
 -12   8   5   16.73    6.88
  12   8  -5   14.97    8.31
 -12  -8   5   13.62    6.02
 -12   8   6   -3.88    4.21
  12   8  -6   -0.00    3.85
 -12  -8   6   -0.00    2.91
 -12   8   7    7.17    5.06
  12   8  -7   20.39    9.04
 -12  -8   7   21.17    7.45
 -12   8   8   -0.00    2.04
  12   8  -8    2.73    3.87
 -12  -8   8    2.22    3.45
 -12   8   9    0.17    2.84
 -12  -8   9   -0.00    2.61
 -12   8  10    0.59    2.34
 -12  -8  10    0.60    2.87
 -12   8  11    5.38    4.10
 -12  -8  11   13.14    5.52
 -12  -8  12    1.16    2.45
 -12  -8  13   11.77    5.66
 -12  -8  14    1.53    2.02
 -12  -8  15    1.60    2.78
 -12  -8  16    3.44    3.76
 -12  -8  17    7.44    4.87
 -12  -8  18   -0.00    3.12
 -12  -8  19    0.00    2.12
 -12  -8  20   -0.00    2.26
 -12  -8  21    6.89    3.57
 -12   9   1   -0.00    2.44
  12   9  -1    0.74    3.38
 -12  -9   1    1.23    3.67
 -12   9   2   -0.00    2.93
  12   9  -2   -0.00    3.82
 -12  -9   2   -0.00    2.44
 -12   9   3    5.19    4.64
  12   9  -3   12.11    7.28
 -12  -9   3    1.58    2.98
 -12   9   4    8.45    4.87
  12   9  -4    0.00    3.45
 -12  -9   4   -0.00    2.33
 -12   9   5    7.91    5.23
  12   9  -5    5.99    5.94
 -12  -9   5    0.34    3.21
 -12   9   6    0.47    2.21
  12   9  -6   -0.00    3.58
 -12  -9   6   -0.00    2.43
 -12   9   7   -0.00    2.73
  12   9  -7    4.44    5.66
 -12  -9   7    5.39    4.45
 -12   9   8   -1.14    3.27
  12   9  -8    0.74    4.50
 -12  -9   8    0.64    2.72
 -12   9   9   15.42    6.48
 -12  -9   9   10.94    5.76
 -12   9  10   -0.00    2.62
 -12  -9  10    2.17    3.75
 -12   9  11    1.50    2.56
 -12  -9  11    3.59    3.58
 -12  -9  12    1.34    2.97
 -12  -9  13   -0.00    2.78
 -12  -9  14   -0.00    2.45
 -12  -9  15    3.61    3.44
 -12  -9  16   -0.00    3.36
 -12  -9  17    0.88    2.65
 -12  -9  18   -0.00    2.56
 -12  10   1    3.78    3.88
  12  10  -1    4.22    5.60
 -12 -10   1    2.17    3.61
 -12  10   2   -0.00    3.24
  12  10  -2   -0.00    3.91
 -12 -10   2    2.13    3.74
 -12  10   3    0.82    3.26
  12  10  -3    6.10    5.62
 -12 -10   3   -0.00    3.01
 -12  10   4   -0.00    2.52
  12  10  -4   -0.00    2.61
 -12 -10   4   -0.00    2.80
 -12  10   5    3.05    4.11
  12  10  -5    4.86    5.72
 -12 -10   5   -0.00    3.08
 -12  10   6   -0.00    2.13
  12  10  -6    3.99    5.17
 -12 -10   6    1.07    2.33
 -12  10   7    8.57    5.17
  12  10  -7   -0.00    3.79
 -12 -10   7    2.58    4.19
 -12  10   8    0.91    2.77
  12  10  -8    3.06    4.59
 -12 -10   8    0.84    3.34
 -12  10   9    6.37    4.59
 -12 -10   9    0.47    2.15
 -12  10  10    0.87    1.92
 -12 -10  10    4.69    3.90
 -12  10  11   11.18    5.88
 -12 -10  11   11.13    5.62
 -12 -10  12   -0.00    2.84
 -12 -10  13   -0.00    1.61
 -12 -10  14    0.00    2.70
 -12 -10  15    3.30    3.95
 -12  11   1   -0.00    2.43
  12  11  -1    1.10    4.59
 -12 -11   1    2.34    3.77
 -12  11   2   -0.00    2.24
  12  11  -2   -0.00    2.62
 -12 -11   2   -0.00    2.12
 -12  11   3    4.33    3.84
  12  11  -3   10.33    6.68
 -12 -11   3   13.26    6.86
 -12  11   4    1.43    2.98
  12  11  -4    0.25    4.32
 -12 -11   4   -0.00    2.30
 -12  11   5    0.30    2.28
  12  11  -5    2.50    4.35
 -12 -11   5    3.23    4.50
 -12  11   6    3.38    4.10
  12  11  -6   -0.00    3.95
 -12 -11   6    0.40    2.58
 -12  11   7   -0.85    2.74
  12  11  -7   10.99    7.02
 -12 -11   7   -0.00    2.64
 -12  11   8   -0.00    3.47
 -12 -11   8   -0.00    3.12
 -12  11   9    4.97    4.77
 -12 -11   9    7.57    4.70
 -12  11  10    1.66    3.35
 -12 -11  10   -0.00    3.20
 -12 -11  11   -0.00    3.20
 -12  12   1    3.12    3.66
  12  12  -1    7.33    6.46
 -12 -12   1    4.10    4.69
 -12  12   2    4.18    4.39
  12  12  -2   -0.00    3.23
 -12 -12   2   -0.00    2.35
 -12  12   3   -0.00    3.27
  12  12  -3    0.23    4.68
 -12 -12   3    2.14    4.08
 -12  12   4    0.94    2.69
  12  12  -4    4.66    5.47
 -12 -12   4   -0.00    3.40
 -12  12   5    5.89    4.38
  12  12  -5    1.79    4.99
 -12 -12   5    4.09    4.62
 -12  12   6    0.74    2.60
  12  12  -6    2.86    4.30
 -12 -12   6   -0.00    2.71
 -12  12   7    1.08    2.36
  12  12  -7    3.33    4.44
 -12 -12   7    0.00    2.62
 -12  12   8    0.00    2.98
 -12  12   9   -0.00    2.81
 -12  12  10   -0.00    2.71
  12  13  -1   -0.00    4.24
 -12 -13   1   -0.00    4.24
  12  13  -2    2.29    4.67
 -12 -13   2   -0.00    3.91
  12  13  -3   -0.00    4.30
 -12 -13   3    2.16    3.26
 -12  13   4   -0.00    3.18
  12  13  -4   -0.00    3.69
 -12  13   5    0.74    3.40
  12  13  -5    0.66    3.32
 -12  13   6    1.15    2.64
  12  13  -6   -0.00    4.82
 -12  13   7   -0.00    2.88
 -12  13   8    0.00    3.27
 -12  13   9    1.91    3.49
 -12  13  10    2.91    3.76
  12  14  -6    0.00    4.02
 -11   0   1  121.39   16.15
 -11   0   1   53.40   12.44
 -11   0   2    0.53    2.50
 -11   0   2   -0.00    2.17
 -11   0   3   15.64    5.74
 -11   0   3   16.71    5.98
 -11   0   4   -0.00    2.57
 -11   0   4    0.51    2.17
 -11   0   5   99.81   15.18
 -11   0   5   70.99   13.56
 -11   0   6    1.80    2.54
 -11   0   7   -0.00    1.39
 -11   0   8   -0.00    2.30
 -11   0   9   23.89    6.59
 -11   0  10    0.54    2.13
 -11   0  10   -0.00    2.16
 -11   0  11   44.42    9.70
 -11   0  11   62.94   10.97
 -11   0  12    2.52    2.58
 -11   0  12    0.00    1.96
 -11   0  13    3.29    2.50
 -11   0  14    1.04    2.01
 -11   0  15   16.60    5.16
 -11   0  16    0.86    2.18
 -11   0  17    5.13    2.96
 -11   1   1   83.63   14.31
 -11  -1   1   73.63   13.48
 -11  -1   1   73.60   14.01
 -11   1   2    1.99    4.02
 -11  -1   2   -0.00    2.09
 -11  -1   2    6.05    3.90
 -11   1   3   42.68    9.83
 -11  -1   3   26.65    7.72
 -11  -1   3   57.56   11.08
 -11   1   4    3.09    3.41
 -11  -1   4    2.86    2.75
 -11  -1   4   -0.00    1.98
 -11   1   5    5.61    3.72
 -11  -1   5    2.35    3.10
 -11  -1   5    1.36    2.18
 -11  -1   6    4.57    3.20
 -11  -1   7   39.27    9.12
 -11  -1   8    1.42    2.35
 -11  -1   9   20.02    6.09
 -11  -1  10   -0.00    1.73
 -11  -1  10   -0.00    1.56
 -11   1  11    9.83    4.34
 -11  -1  11    1.87    2.40
 -11  -1  11    9.25    4.16
 -11   1  12    0.94    1.86
 -11  -1  12    3.23    2.78
 -11  -1  12    1.34    2.14
 -11  -1  13   32.97    7.63
 -11  -1  14    0.55    1.45
 -11  -1  15   -0.00    1.91
 -11  -1  16   -0.00    2.03
 -11  -1  17   17.02    5.20
 -11  -1  18   -0.00    1.46
 -11  -1  19    4.09    2.81
 -11  -1  20    0.72    1.50
 -11  -1  21   -0.00    1.72
 -11  -1  22   -0.00    1.14
 -11  -1  23   17.49    4.69
 -11  -1  24    0.56    1.38
 -11   2   1   19.55    7.09
  11   2  -1   19.17    8.58
 -11  -2   1   20.84    6.69
 -11  -2   1   22.65    7.25
 -11   2   2    2.20    2.86
 -11  -2   2    0.08    1.31
 -11  -2   2   -0.00    2.41
 -11   2   3   12.21    5.29
 -11  -2   3    8.13    4.30
 -11  -2   3   16.41    6.14
 -11   2   4    2.42    2.91
 -11  -2   4    7.49    4.29
 -11  -2   4    1.33    2.50
 -11   2   5   42.69    9.40
 -11  -2   5   24.19    7.33
 -11  -2   5   47.96    9.98
 -11   2   6   11.06    5.04
 -11  -2   6   10.90    4.84
 -11  -2   6   16.69    6.14
 -11  -2   7    8.47    4.23
 -11  -2   8   15.65    5.46
 -11  -2   9   35.64    8.58
 -11  -2  10   12.84    5.34
 -11  -2  11   31.20    7.47
 -11  -2  11   19.86    6.04
 -11   2  12    1.08    2.28
 -11  -2  12    0.02    1.91
 -11  -2  12    3.52    3.12
 -11  -2  13    1.41    2.02
 -11  -2  14    1.90    2.66
 -11  -2  15   17.82    5.67
 -11  -2  16    7.95    3.97
 -11  -2  17    1.21    2.16
 -11  -2  18   -0.00    1.50
 -11  -2  19    5.87    3.17
 -11  -2  20    2.90    2.25
 -11  -2  21   12.82    4.25
 -11  -2  22    1.93    2.21
 -11  -2  23    0.17    1.13
 -11  -2  24    1.49    1.55
 -11  -2  25    5.41    2.74
 -11  -2  26    0.00    1.70
 -11  -2  27   12.23    3.78
 -11  -2  28    0.29    1.29
 -11  -2  29    3.31    1.86
 -11   3   1   13.72    5.62
  11   3  -1    4.26    4.75
 -11  -3   1   19.73    6.92
 -11   3   2    7.82    4.58
  11   3  -2   21.38    8.57
 -11  -3   2   17.89    6.42
 -11   3   3   35.18    9.26
  11   3  -3   54.53   13.40
 -11  -3   3   41.45   10.13
 -11   3   4    5.13    3.90
  11   3  -4    5.53    5.29
 -11  -3   4   10.21    4.75
 -11   3   5    9.18    4.97
  11   3  -5    4.95    4.80
 -11  -3   5    5.37    3.61
 -11   3   6    8.34    4.44
  11   3  -6   15.45    7.28
 -11  -3   6    9.21    4.56
 -11   3   7   35.20    9.00
 -11  -3   7   44.12    9.73
 -11   3   8    1.02    2.42
 -11  -3   8    0.00    3.10
 -11  -3   9    1.14    2.39
 -11  -3  10   -0.00    2.37
  11   3 -11    8.67    5.36
 -11  -3  11    7.71    4.17
 -11  -3  12   10.55    4.47
 -11  -3  12    5.99    3.86
 -11  -3  13   10.92    4.58
 -11  -3  14   -0.00    1.99
 -11  -3  15   -0.00    1.90
 -11  -3  16    0.68    1.78
 -11  -3  17    3.36    2.89
 -11  -3  18    3.22    2.37
 -11  -3  19    8.22    3.67
 -11  -3  20    1.24    1.93
 -11  -3  21   -0.00    1.15
 -11  -3  22    1.49    1.96
 -11  -3  23   25.26    6.00
 -11  -3  24    0.80    1.34
 -11  -3  25   -0.00    1.17
 -11  -3  26    1.24    1.70
 -11  -3  27    6.82    2.85
 -11  -3  28    3.58    2.17
 -11  -3  29    1.72    1.58
 -11  -3  30   -0.00    1.08
 -11  -3  31    2.03    1.80
 -11  -3  32    0.16    0.98
 -11   4   1   38.67    9.15
  11   4  -1   14.67    7.98
 -11  -4   1   26.95    8.24
 -11   4   2    2.45    3.00
  11   4  -2   -0.00    3.92
 -11  -4   2    1.60    2.55
 -11   4   3    3.33    3.14
  11   4  -3    2.25    4.76
 -11  -4   3   -0.00    2.72
 -11   4   4    1.56    2.86
  11   4  -4    2.21    3.94
 -11  -4   4    2.79    3.06
 -11   4   5   45.23   10.03
  11   4  -5   70.87   15.40
 -11  -4   5   32.30    9.29
 -11   4   6    7.67    4.23
  11   4  -6    4.56    4.52
 -11  -4   6   16.74    6.26
 -11   4   7   11.21    4.86
  11   4  -7   14.95    7.23
 -11  -4   7    2.81    3.07
 -11   4   8   -0.00    2.29
  11   4  -8    4.78    4.02
 -11  -4   8    3.36    3.47
 -11   4   9   49.20   10.06
 -11  -4   9   32.46    8.52
 -11   4  10   10.88    4.72
 -11  -4  10    4.31    3.19
 -11  -4  11   14.89    5.51
 -11  -4  12    0.48    1.68
 -11  -4  13    0.00    1.60
 -11  -4  14    1.06    2.00
 -11  -4  15   17.79    5.72
 -11  -4  16    5.76    3.29
 -11  -4  17    2.23    2.73
 -11  -4  18    5.35    3.41
 -11  -4  19    3.41    2.94
 -11  -4  20    3.34    2.79
 -11  -4  21    6.56    3.62
 -11  -4  22   -0.00    1.78
 -11  -4  23   -0.00    2.10
 -11  -4  24    3.66    2.74
 -11  -4  25    0.00    1.85
 -11  -4  26    4.22    2.68
 -11  -4  27    2.58    1.99
 -11  -4  28   -0.00    1.35
 -11  -4  29   -0.00    1.09
 -11  -4  30    1.32    1.48
 -11  -4  31    1.60    1.60
 -11  -4  32    0.10    0.82
 -11   5   1    3.14    3.17
  11   5  -1    4.59    4.35
 -11  -5   1    0.15    2.06
 -11   5   2   34.65    8.81
  11   5  -2   22.01    8.98
 -11  -5   2   22.28    7.68
 -11   5   3   32.64    8.79
  11   5  -3   35.70   11.57
 -11  -5   3   31.44    8.89
 -11   5   4    2.91    3.06
  11   5  -4    0.00    3.70
 -11  -5   4    3.13    3.09
 -11   5   5    3.45    3.00
  11   5  -5   -0.00    2.33
 -11  -5   5   -0.00    2.55
 -11   5   6    9.35    4.56
  11   5  -6   16.03    7.46
 -11  -5   6    9.97    5.08
 -11   5   7   32.40    8.15
  11   5  -7   26.51    9.42
 -11  -5   7   12.32    5.82
 -11   5   8   12.35    5.03
  11   5  -8    3.08    4.45
 -11  -5   8   16.92    5.85
 -11   5   9   12.36    5.31
  11   5  -9   17.72    7.92
 -11  -5   9   14.90    5.97
 -11   5  10   -0.96    2.13
 -11  -5  10    3.63    2.87
 -11   5  11    7.65    4.33
 -11  -5  11    9.88    4.88
 -11   5  12   23.20    6.72
 -11  -5  12    5.66    4.16
 -11  -5  13   14.53    5.74
 -11  -5  14   -0.00    1.58
 -11  -5  15   -0.00    1.82
 -11  -5  16   -0.00    1.93
 -11  -5  17    3.63    2.81
 -11  -5  18    5.42    3.52
 -11  -5  19    6.67    3.53
 -11  -5  20   -0.00    1.65
 -11  -5  21    1.20    1.49
 -11  -5  22    4.59    3.28
 -11  -5  23   10.17    4.11
 -11  -5  24    0.00    1.96
 -11  -5  25    1.12    1.95
 -11  -5  26   -0.00    1.66
 -11  -5  27    2.05    2.11
 -11  -5  28    3.14    2.58
 -11  -5  29    1.02    1.83
 -11  -5  30   -0.00    1.11
 -11  -5  31   -0.00    1.07
 -11  -5  32   -0.00    1.54
 -11  -5  33    1.60    1.57
 -11   6   1   18.85    6.50
  11   6  -1   12.50    7.23
 -11  -6   1   11.27    6.02
 -11   6   2   -0.00    1.33
  11   6  -2    2.10    3.56
 -11  -6   2    0.90    2.12
 -11   6   3    0.00    2.62
  11   6  -3    0.79    3.27
 -11  -6   3    3.66    3.35
 -11   6   4   13.67    5.81
  11   6  -4   21.04    9.05
 -11  -6   4   22.72    7.48
 -11   6   5   14.73    5.90
  11   6  -5   19.52    8.11
 -11  -6   5    3.77    3.85
 -11   6   6   25.60    7.41
  11   6  -6   21.93    8.84
 -11  -6   6   12.99    5.99
 -11   6   7    4.20    3.52
  11   6  -7    1.57    3.21
 -11  -6   7    4.85    3.69
 -11   6   8    8.76    4.70
  11   6  -8    2.56    3.80
 -11  -6   8    3.32    2.71
 -11   6   9    8.72    4.36
  11   6  -9    5.50    4.15
 -11  -6   9   -0.00    2.23
 -11   6  10   11.27    5.29
  11   6 -10    8.83    6.33
 -11  -6  10   10.54    5.07
 -11   6  11    7.48    4.41
  11   6 -11    6.65    5.72
 -11  -6  11   10.26    4.99
 -11   6  12    1.59    2.14
 -11  -6  12    2.59    3.32
 -11   6  13    1.22    2.11
 -11  -6  13    7.59    4.20
 -11  -6  14    9.59    4.38
 -11  -6  15   11.69    5.22
 -11  -6  16   17.95    5.83
 -11  -6  17    1.43    1.99
 -11  -6  18    7.81    3.99
 -11  -6  19   16.00    5.54
 -11  -6  20    2.49    2.79
 -11  -6  21    1.10    2.40
 -11  -6  22    5.67    3.32
 -11  -6  23    1.01    1.73
 -11  -6  24    0.43    1.65
 -11  -6  25    0.91    2.04
 -11  -6  26   12.03    4.48
 -11  -6  27    0.80    1.64
 -11  -6  28   -0.00    1.17
 -11  -6  29    1.47    2.11
 -11  -6  30    2.10    2.10
 -11  -6  31    0.34    1.52
 -11   7   1   18.74    7.12
  11   7  -1   17.42    8.16
 -11   7   2   35.07    9.08
  11   7  -2   20.09    8.64
 -11  -7   2   24.87    8.18
 -11   7   3   -0.00    2.16
  11   7  -3   -0.00    3.01
 -11  -7   3    3.76    3.56
 -11   7   4    3.87    3.74
  11   7  -4    5.69    5.17
 -11  -7   4   14.87    6.36
 -11   7   5    2.14    2.59
  11   7  -5    1.24    3.20
 -11  -7   5   -0.00    2.65
 -11   7   6   14.87    5.67
  11   7  -6   -0.00    3.01
 -11  -7   6    8.68    4.97
 -11   7   7   -0.00    2.37
  11   7  -7   -0.00    3.04
 -11  -7   7    0.53    2.20
 -11   7   8   37.02    9.19
  11   7  -8   22.28    9.01
 -11  -7   8   20.35    6.79
 -11   7   9   15.17    6.45
  11   7  -9   25.35    9.25
 -11  -7   9   16.25    6.19
 -11   7  10    0.85    2.83
  11   7 -10    2.55    3.98
 -11  -7  10    3.91    3.25
 -11  -7  11   -0.00    3.01
 -11   7  12   18.75    6.67
 -11  -7  12   12.57    5.35
 -11   7  13    4.48    3.74
 -11  -7  13    2.73    3.66
 -11  -7  14   10.38    4.80
 -11  -7  15    2.97    3.20
 -11  -7  16   -0.00    2.22
 -11  -7  17    4.95    3.32
 -11  -7  18    5.58    3.85
 -11  -7  19    2.31    3.18
 -11  -7  20    1.79    2.15
 -11  -7  21   -0.00    1.42
 -11  -7  22    0.97    2.16
 -11  -7  23    4.34    3.17
 -11  -7  24    2.13    2.37
 -11  -7  25    2.38    2.84
 -11  -7  26    0.39    1.67
 -11  -7  27    0.93    1.75
 -11  -7  28   -0.00    1.38
 -11   8   1   -0.00    2.39
  11   8  -1    2.22    4.48
 -11  -8   1   -0.00    3.01
 -11   8   2    8.45    5.01
  11   8  -2   -0.00    3.23
 -11  -8   2    1.01    3.89
 -11   8   3    3.87    3.60
  11   8  -3    0.91    3.02
 -11  -8   3    1.76    3.25
 -11   8   4   27.38    8.31
  11   8  -4   16.15    7.88
 -11  -8   4   18.78    7.05
 -11   8   5   -0.00    2.10
  11   8  -5    0.00    3.23
 -11  -8   5    1.81    3.11
 -11   8   6    8.76    5.26
  11   8  -6    6.33    5.14
 -11  -8   6    7.29    5.20
 -11   8   7    0.38    2.55
  11   8  -7   -0.00    3.24
 -11  -8   7    6.48    5.18
 -11   8   8    0.18    1.78
  11   8  -8    0.63    3.18
 -11  -8   8    0.00    3.07
 -11   8   9    0.90    3.02
  11   8  -9   -0.00    2.67
 -11  -8   9    2.60    4.04
 -11   8  10   12.95    5.91
  11   8 -10    9.11    5.89
 -11  -8  10   10.86    5.23
 -11   8  11    1.56    3.09
 -11  -8  11    1.85    2.46
 -11   8  12    0.00    2.17
 -11  -8  12   -0.00    2.51
 -11  -8  13    0.00    3.14
 -11  -8  14   -0.00    2.34
 -11  -8  15    9.44    5.01
 -11  -8  16    3.58    2.96
 -11  -8  17   -0.00    2.10
 -11  -8  18   -0.00    2.34
 -11  -8  19    1.21    2.21
 -11  -8  20    6.99    4.17
 -11  -8  21    0.44    2.60
 -11  -8  22    0.00    2.49
 -11  -8  23   -0.00    2.16
 -11  -8  24    2.91    2.98
 -11  -8  25    0.40    1.54
 -11   9   1   -0.00    1.78
  11   9  -1    4.64    4.54
 -11  -9   1   -0.00    1.95
 -11   9   2   17.53    7.03
  11   9  -2   32.50   10.98
 -11   9   3   -0.00    2.92
  11   9  -3   -0.00    3.36
 -11  -9   3   -0.00    2.54
 -11   9   4    3.41    3.35
  11   9  -4    2.89    4.75
 -11  -9   4   13.42    6.04
 -11   9   5    0.05    1.63
  11   9  -5   -0.00    3.53
 -11  -9   5    3.15    3.73
 -11   9   6    0.20    1.97
  11   9  -6    6.68    5.39
 -11  -9   6    9.36    5.62
 -11   9   7   -0.00    2.19
  11   9  -7    2.50    3.66
 -11  -9   7    0.07    2.53
 -11   9   8   13.32    6.33
  11   9  -8   18.33    8.08
 -11  -9   8   20.61    7.28
 -11   9   9    2.05    2.52
  11   9  -9   -0.00    2.05
 -11  -9   9    1.94    3.34
 -11   9  10    0.32    2.91
  11   9 -10    2.49    3.96
 -11  -9  10   -0.00    2.18
 -11   9  11    1.56    3.11
 -11  -9  11    2.24    2.88
 -11   9  12    8.45    5.24
 -11  -9  12    8.69    5.27
 -11  -9  13   -0.00    2.54
 -11  -9  14    6.22    3.77
 -11  -9  15    1.35    2.73
 -11  -9  16   -0.00    2.13
 -11  -9  17   -0.00    2.22
 -11  -9  18    9.71    4.88
 -11  -9  19   -0.00    1.84
 -11  -9  20    0.19    2.25
 -11  -9  21    1.05    2.21
 -11  -9  22   -0.00    2.24
 -11  -9  23   -0.00    2.55
 -11  10   1    1.23    3.23
  11  10  -1   -0.00    2.51
 -11 -10   1   -0.00    2.96
 -11  10   2    2.15    3.33
  11  10  -2    5.18    4.92
 -11 -10   2    2.68    3.92
 -11  10   3   -0.00    1.98
  11  10  -3   -0.00    4.11
 -11 -10   3   -0.00    1.92
 -11  10   4    2.94    3.66
  11  10  -4   -0.00    4.57
 -11 -10   4   11.15    6.18
 -11  10   5    0.34    2.29
  11  10  -5   -0.00    4.42
 -11 -10   5    1.33    3.10
 -11  10   6    1.22    3.54
  11  10  -6    8.88    6.48
 -11 -10   6    4.32    4.21
 -11  10   7   -0.00    3.56
  11  10  -7   -0.00    2.30
 -11 -10   7    0.00    2.91
 -11  10   8   -0.00    3.44
  11  10  -8    2.84    4.73
 -11 -10   8    6.50    4.89
 -11  10   9    1.81    3.59
  11  10  -9    2.24    4.63
 -11 -10   9    0.00    3.45
 -11  10  10    6.10    4.54
 -11 -10  10    2.59    4.52
 -11  10  11   -0.00    2.35
 -11 -10  11    0.30    2.15
 -11  10  12   -0.00    2.23
 -11 -10  12   -0.00    1.87
 -11 -10  13    6.55    4.19
 -11 -10  14    5.70    4.03
 -11 -10  15   -0.00    2.19
 -11 -10  16    8.91    4.89
 -11 -10  17    0.25    2.56
 -11 -10  18    3.72    3.02
 -11 -10  19    2.79    3.20
 -11 -10  20    4.73    3.76
 -11  11   1    4.78    3.99
  11  11  -1   -0.00    3.82
 -11 -11   1   -0.00    3.21
 -11  11   2    7.39    5.09
  11  11  -2   12.84    7.11
 -11 -11   2    2.74    3.14
 -11  11   3    4.03    3.87
  11  11  -3    6.16    6.05
 -11 -11   3   -0.00    3.54
 -11  11   4    5.00    4.64
  11  11  -4   -0.00    2.85
 -11 -11   4   -0.00    2.57
 -11  11   5   -3.64    4.28
  11  11  -5    0.00    4.30
 -11 -11   5    3.45    4.06
 -11  11   6    0.92    2.87
  11  11  -6    4.47    4.97
 -11 -11   6    2.24    3.18
 -11  11   7   -0.00    2.77
  11  11  -7   12.70    7.40
 -11 -11   7   -0.00    3.50
 -11  11   8   10.16    5.35
  11  11  -8   13.79    7.80
 -11 -11   8    5.88    4.75
 -11  11   9    0.64    3.94
  11  11  -9    5.80    5.08
 -11 -11   9   12.55    6.28
 -11  11  10    0.36    2.85
 -11 -11  10   -0.00    1.77
 -11  11  11    0.00    2.56
 -11 -11  11   -0.00    3.55
 -11  11  12    5.80    4.49
 -11 -11  12    7.79    4.63
 -11 -11  13    0.46    2.94
 -11 -11  14   -0.00    2.44
 -11 -11  15   -0.00    2.95
 -11 -11  16   -0.00    2.33
 -11  12   1   -0.00    2.92
  11  12  -1   -0.00    3.59
 -11 -12   1    1.86    3.68
 -11  12   2    1.30    3.10
  11  12  -2    3.58    5.15
 -11 -12   2    0.63    3.54
 -11  12   3    5.48    4.34
  11  12  -3    0.08    3.10
 -11 -12   3    0.31    2.91
 -11  12   4    7.29    5.79
  11  12  -4    4.23    4.39
 -11 -12   4   -0.00    2.30
 -11  12   5   -0.00    2.47
  11  12  -5    0.00    3.26
 -11 -12   5    1.87    3.73
 -11  12   6   -0.00    2.13
  11  12  -6    0.00    5.61
 -11 -12   6   -0.00    2.22
 -11  12   7   -0.00    2.24
  11  12  -7    3.40    4.58
 -11 -12   7   -0.00    3.16
 -11  12   8    0.24    2.47
  11  12  -8    2.54    3.55
 -11 -12   8    1.81    4.15
 -11  12   9    0.00    2.88
 -11 -12   9   -0.00    3.28
 -11  12  10    3.40    3.80
 -11 -12  10    0.00    4.24
 -11  12  11    3.55    4.15
 -11 -12  11   -0.00    3.02
 -11  12  12   -0.00    2.83
 -11 -12  12   -0.00    4.25
 -11 -12  13    1.90    3.34
 -11  13   1    0.21    3.36
  11  13  -1   -0.00    3.25
 -11 -13   1    5.07    4.87
 -11  13   2    0.90    3.33
  11  13  -2   -0.00    2.98
 -11 -13   2    0.00    4.36
 -11  13   3   -0.00    2.05
  11  13  -3   -0.00    3.58
 -11 -13   3    2.01    3.33
 -11  13   4    3.48    4.09
  11  13  -4   -0.00    3.11
 -11 -13   4    2.81    2.81
 -11  13   5   -0.00    2.46
  11  13  -5   -0.00    4.48
 -11 -13   5    5.88    5.43
 -11  13   6   -0.00    3.00
  11  13  -6    7.07    6.11
 -11 -13   6    0.00    3.69
 -11  13   7   -0.00    1.92
  11  13  -7    0.42    4.53
 -11 -13   7    2.06    3.37
 -11  13   8    1.65    4.19
  11  13  -8   11.79    7.62
 -11 -13   8    1.12    3.67
 -11  13   9   -0.00    3.10
 -11 -13   9    3.46    3.81
 -11  13  10    1.72    3.41
 -11  13  11    1.38    3.06
 -11  13  12   -0.00    3.54
  11  14  -1    2.52    4.27
 -11 -14   1    2.00    3.03
  11  14  -2    3.75    5.65
 -11 -14   2   -0.00    4.06
  11  14  -3   -0.00    5.28
 -11 -14   3   -0.00    2.23
  11  14  -4    0.21    3.22
 -11 -14   4   -0.00    3.40
 -11  14   5    1.75    3.30
  11  14  -5    4.20    4.84
 -11 -14   5   -0.00    4.72
 -11  14   6    4.16    4.92
  11  14  -6    0.06    3.27
 -11  14   7   -0.00    3.00
  11  14  -7    2.35    3.48
 -11  14   8   -0.00    3.45
 -11  14   9   11.45    6.48
 -11  14  10    3.45    5.76
 -11  14  11    1.86    4.01
 -10   0   1   -0.00    2.56
 -10   0   2   11.90    4.98
 -10   0   3    0.67    2.08
 -10   0   4   95.90   15.35
 -10   0   5    5.40    3.21
 -10   0   5   -0.00    2.41
 -10   0   6   21.29    6.38
 -10   0   6   30.26    7.50
 -10   0   7    0.04    1.23
 -10   0   7    0.53    1.41
 -10   0   8   28.57    6.93
 -10   0   8   15.90    5.23
 -10   0   9    1.09    2.29
 -10   0   9   -0.00    2.12
 -10   0  10  119.99   16.16
 -10   0  10   95.86   15.18
 -10   0  11    1.57    2.24
 -10   0  11    1.33    1.86
 -10   0  12    4.20    2.90
 -10   0  12    1.91    2.03
 -10   0  13   -0.00    1.60
 -10   0  13    0.00    1.55
 -10   0  14   22.16    5.94
 -10   0  14   16.05    4.88
 -10   0  15   -0.00    1.75
 -10   0  16   42.32    8.16
 -10   0  17    1.07    2.01
 -10   0  18    8.72    3.43
 -10   0  19   -0.00    1.37
 -10  -1   1    3.59    3.16
 -10  -1   2  117.86   17.94
 -10  -1   3    2.51    2.76
 -10  -1   4    1.43    2.50
 -10   1   5   32.28    7.51
 -10  -1   5    9.31    4.42
 -10  -1   5   12.12    4.81
 -10   1   6   64.06   11.89
 -10  -1   6   80.99   12.52
 -10  -1   6   56.35   11.33
 -10   1   7    0.00    1.85
 -10  -1   7    3.98    2.86
 -10  -1   7    0.00    1.76
 -10   1   8   62.24   10.58
 -10  -1   8   38.19    8.42
 -10  -1   8   39.92    8.83
 -10   1   9    0.00    2.14
 -10  -1   9    1.69    2.28
 -10  -1   9    0.64    1.88
 -10   1  10   -1.41    2.41
 -10  -1  10    1.47    1.83
 -10  -1  10    0.00    1.62
 -10   1  11   18.88    5.51
 -10  -1  11    5.38    3.18
 -10  -1  11    3.88    3.02
 -10   1  12   51.99    9.97
 -10  -1  12   51.03    9.66
 -10  -1  12   61.97   10.51
 -10   1  13    3.59    2.75
 -10  -1  13    5.29    3.07
 -10  -1  13    1.62    2.14
 -10   1  14    4.84    3.12
 -10  -1  14    9.69    3.96
 -10  -1  14   13.40    4.44
 -10  -1  15   -0.26    1.77
 -10  -1  16   25.08    6.02
 -10  -1  17   -0.00    1.61
 -10  -1  18    9.78    3.53
 -10  -1  19    3.30    2.19
 -10  -1  20    0.03    1.17
 -10  -1  21    1.53    1.68
 -10  -1  22   47.92    8.21
 -10  -1  23    0.00    1.69
 -10  -1  24   -0.00    1.16
 -10  -1  25    0.42    1.36
 -10  -1  26    2.71    1.74
 -10   2   1    0.57    1.73
 -10  -2   1    0.75    1.97
 -10  -2   2    1.86    2.73
 -10  -2   3    0.38    1.86
 -10  -2   4  131.42   19.19
  10   2  -5   56.85   12.38
 -10  -2   5   13.08    5.57
 -10   2   6   31.99    7.66
  10   2  -6   21.22    7.92
 -10  -2   6   15.56    5.55
 -10  -2   6   20.37    6.38
 -10   2   7    5.46    3.25
  10   2  -7    5.24    4.79
 -10  -2   7    5.10    3.35
 -10  -2   7    0.00    1.58
 -10   2   8    7.95    4.23
 -10  -2   8   23.58    6.37
 -10  -2   8   19.33    5.95
 -10   2   9    8.77    4.47
 -10  -2   9   12.69    4.69
 -10  -2   9    7.01    4.03
 -10   2  10   59.84   11.53
 -10  -2  10   90.35   13.12
 -10  -2  10   72.41   12.34
 -10   2  11   12.88    4.59
 -10  -2  11    4.62    2.89
 -10  -2  11    6.98    3.92
 -10   2  12    2.85    2.77
 -10  -2  12    0.06    1.52
 -10  -2  12    0.00    1.38
 -10   2  13    1.47    2.14
 -10  -2  13   -0.00    1.22
 -10  -2  13    3.30    3.07
 -10   2  14   20.26    5.70
 -10  -2  14   23.99    6.02
 -10  -2  15   16.93    5.23
 -10  -2  16    1.75    2.24
 -10  -2  17    1.30    1.49
 -10  -2  18    8.36    3.46
 -10  -2  19    0.63    1.65
 -10  -2  20   36.67    7.20
 -10  -2  21    1.48    1.67
 -10  -2  22    1.53    1.81
 -10  -2  23    2.68    1.84
 -10  -2  24   15.38    4.25
 -10  -2  25    5.06    2.29
 -10  -2  26    7.88    2.95
 -10  -2  27    1.11    1.38
 -10  -2  28    5.05    2.22
 -10  -2  29    0.43    1.13
 -10  -2  30    0.83    1.16
 -10   3   1   15.05    5.70
  10   3  -1    3.30    4.06
 -10  -3   1   10.46    5.09
 -10   3   2   65.00   12.79
 -10  -3   2   84.83   14.23
 -10  -3   3   30.14    7.99
 -10  -3   4   -0.00    1.80
 -10  -3   5   11.94    5.36
  10   3  -6   27.32    9.43
 -10  -3   6   20.64    6.61
  10   3  -7   13.47    6.45
 -10  -3   7    5.07    3.47
 -10   3   8   67.99   11.98
  10   3  -8   57.81   13.63
 -10  -3   8   66.58   11.93
 -10   3   9    4.96    3.10
  10   3  -9    3.55    3.97
 -10  -3   9    5.76    3.12
 -10   3  10    0.43    2.06
  10   3 -10   -0.00    2.51
 -10  -3  10    0.83    2.02
 -10   3  11   27.94    6.73
  10   3 -11    4.71    4.37
 -10  -3  11    7.87    4.14
 -10   3  12   30.85    7.43
  10   3 -12   21.10    7.77
 -10  -3  12   31.49    7.26
 -10   3  13    0.18    1.42
  10   3 -13   -0.00    2.55
 -10  -3  13    0.66    2.42
 -10   3  14    1.39    2.15
 -10  -3  14    2.48    2.44
 -10  -3  15    3.76    2.38
 -10  -3  16   16.74    5.17
 -10  -3  17   12.43    4.43
 -10  -3  18   12.25    4.45
 -10  -3  19    0.68    1.62
 -10  -3  20    0.89    1.82
 -10  -3  21    4.11    2.61
 -10  -3  22   20.49    5.34
 -10  -3  23    2.91    2.25
 -10  -3  24   -0.00    1.40
 -10  -3  25    0.13    1.35
 -10  -3  26    8.28    2.97
 -10  -3  27    8.53    2.95
 -10  -3  28    6.53    2.58
 -10  -3  29   -0.00    1.14
 -10  -3  30    0.92    1.25
 -10  -3  31   -0.00    1.03
 -10  -3  32    3.96    1.81
 -10   4   1    3.08    2.97
  10   4  -1    0.17    3.01
 -10  -4   1    1.85    2.50
 -10   4   2   -0.00    1.95
  10   4  -2    1.35    2.68
 -10  -4   2    0.00    2.25
 -10   4   3    9.55    4.71
  10   4  -3   13.26    7.32
 -10  -4   3   13.91    5.50
 -10   4   4   86.73   13.85
 -10  -4   4   55.66   12.03
 -10  -4   5   42.25    9.70
 -10  -4   6   35.68    8.59
 -10  -4   7    3.04    2.94
  10   4  -8   61.68   13.92
 -10  -4   8   65.41   11.98
  10   4  -9    8.20    5.13
 -10  -4   9   12.70    4.92
 -10   4  10   14.80    5.46
  10   4 -10   21.07    7.66
 -10  -4  10   13.59    5.31
 -10   4  11    4.18    3.15
  10   4 -11    8.33    4.77
 -10  -4  11    9.91    4.18
 -10   4  12   -0.00    1.90
  10   4 -12   -0.42    2.60
 -10  -4  12    2.27    2.67
 -10   4  13    0.86    2.05
 -10  -4  13    4.29    2.95
 -10   4  14   22.97    6.19
 -10  -4  14   10.25    4.73
 -10  -4  15    2.79    2.58
 -10  -4  16    7.34    3.79
 -10  -4  17   -0.00    1.37
 -10  -4  18    4.54    2.84
 -10  -4  19    6.28    3.06
 -10  -4  20   18.96    5.29
 -10  -4  21   15.48    4.72
 -10  -4  22    3.55    2.37
 -10  -4  23    4.26    2.79
 -10  -4  24   18.09    5.00
 -10  -4  25   10.26    3.58
 -10  -4  26    5.60    2.77
 -10  -4  27    2.58    2.26
 -10  -4  28    0.00    1.66
 -10  -4  29    1.59    1.73
 -10  -4  30    2.64    1.94
 -10  -4  31    1.59    1.53
 -10  -4  32    1.32    1.45
 -10   5   1   39.36    9.60
  10   5  -1   39.82   11.75
 -10  -5   1   49.87   10.88
 -10   5   2  140.63   20.41
  10   5  -2  139.87   23.79
 -10  -5   2  138.04   20.81
 -10   5   3    5.98    3.87
  10   5  -3    3.11    4.26
 -10  -5   3   11.08    4.90
 -10   5   4   -0.00    1.79
  10   5  -4   -0.00    4.10
 -10  -5   4    0.00    2.77
 -10   5   5    0.90    2.08
  10   5  -5   -0.00    4.06
 -10  -5   5    0.00    1.87
 -10   5   6   14.96    5.74
 -10  -5   6   21.10    6.74
 -10   5   7   35.46    8.59
 -10  -5   7   31.99    8.38
 -10  -5   8   21.19    6.59
 -10  -5   9   -2.06    3.17
  10   5 -10   -0.00    2.39
 -10  -5  10   -0.00    1.51
  10   5 -11    3.94    4.13
 -10  -5  11   11.66    4.50
  10   5 -12   35.55   10.02
 -10  -5  12   32.12    7.93
 -10   5  13    9.74    4.56
 -10   5  14    2.93    3.02
 -10  -5  14    0.13    1.35
 -10  -5  15    3.79    3.13
 -10  -5  16    9.54    3.93
 -10  -5  17   29.26    7.34
 -10  -5  18   16.01    5.08
 -10  -5  19    0.30    1.57
 -10  -5  20    2.03    2.13
 -10  -5  21    6.37    3.31
 -10  -5  22   16.13    4.99
 -10  -5  23    3.01    2.48
 -10  -5  24    0.00    1.72
 -10  -5  25    0.20    1.38
 -10  -5  26    2.23    2.13
 -10  -5  27   12.89    4.10
 -10  -5  28    0.51    1.29
 -10  -5  29    1.26    1.58
 -10  -5  30    0.42    1.51
 -10  -5  31    1.07    1.41
 -10  -5  32    0.77    1.21
 -10  -5  33    1.92    1.75
 -10   6   1    0.00    2.39
  10   6  -1   -0.00    2.85
 -10  -6   1   -0.00    2.95
 -10   6   2    5.13    3.96
  10   6  -2    3.51    5.17
 -10  -6   2   11.07    5.39
 -10   6   3   10.59    5.20
  10   6  -3   16.39    7.33
 -10  -6   3   13.11    5.86
 -10   6   4    8.45    4.17
  10   6  -4    2.21    3.07
 -10  -6   4    3.34    3.12
 -10   6   5   17.23    6.17
  10   6  -5   14.46    7.40
 -10  -6   5   13.87    5.78
 -10   6   6   23.65    7.14
  10   6  -6   18.13    8.34
 -10  -6   6   19.23    6.61
 -10   6   7    6.46    3.98
  10   6  -7   -0.00    2.83
 -10  -6   7    1.53    2.49
 -10   6   8   -0.00    1.82
 -10  -6   8   -0.00    2.32
 -10   6   9   29.88    7.94
 -10  -6   9   21.01    6.77
 -10   6  10   13.00    5.44
 -10  -6  10   22.60    7.11
 -10   6  11   11.56    5.33
 -10  -6  11    8.04    4.36
 -10  -6  12    0.00    2.61
 -10  -6  13   18.92    6.05
 -10  -6  14    0.80    2.34
 -10  -6  15   16.47    6.14
 -10  -6  16    1.15    1.53
 -10  -6  17    2.15    2.11
 -10  -6  18    6.29    3.31
 -10  -6  19   14.40    5.21
 -10  -6  20    0.00    2.13
 -10  -6  21    9.75    4.18
 -10  -6  22    1.07    2.08
 -10  -6  23    5.80    3.26
 -10  -6  24    1.39    2.12
 -10  -6  25    3.16    2.60
 -10  -6  26    1.78    2.77
 -10  -6  27    0.10    1.56
 -10  -6  28   -0.00    1.11
 -10  -6  29   -0.00    1.56
 -10  -6  30    0.78    1.38
 -10  -6  31    2.24    1.92
 -10  -6  32   -0.00    1.22
 -10  -6  33    0.94    1.39
 -10  -6  34   -0.00    1.29
 -10   7   1   69.25   12.83
  10   7  -1   44.51   12.59
 -10  -7   1   38.71   10.82
 -10   7   2    3.21    3.18
  10   7  -2    3.35    5.51
 -10  -7   2    5.41    4.18
 -10   7   3   15.37    6.32
  10   7  -3   13.20    6.73
 -10  -7   3   20.30    7.08
 -10   7   4    3.01    3.08
  10   7  -4   -0.00    2.48
 -10  -7   4    3.30    3.13
 -10   7   5   34.82    9.00
  10   7  -5   18.35    8.46
 -10  -7   5   32.44    8.71
 -10   7   6    4.98    3.74
  10   7  -6   -0.00    4.48
 -10  -7   6   10.91    5.55
 -10   7   7   20.32    7.45
  10   7  -7   30.01    9.86
 -10  -7   7   29.13    8.33
 -10   7   8   20.27    6.66
  10   7  -8    2.52    4.23
 -10  -7   8   17.49    6.46
 -10   7   9   -1.19    2.60
  10   7  -9   -0.00    2.50
 -10  -7   9   -0.00    2.75
 -10   7  10   -0.00    2.38
  10   7 -10   -0.00    3.11
 -10  -7  10    1.13    2.78
 -10   7  11    7.67    4.26
 -10  -7  11   11.80    5.29
 -10   7  12   10.94    5.03
 -10  -7  12    2.69    3.07
 -10   7  13    9.86    5.15
 -10  -7  13   25.08    7.04
 -10   7  14   -0.00    1.88
 -10  -7  14   -0.00    2.58
 -10  -7  15   -0.00    2.89
 -10  -7  16    1.73    2.30
 -10  -7  17    6.72    4.05
 -10  -7  18    1.45    2.74
 -10  -7  19    1.86    2.29
 -10  -7  20    0.93    2.73
 -10  -7  21    7.40    4.04
 -10  -7  22    1.54    1.92
 -10  -7  23    2.39    2.63
 -10  -7  24   -0.00    1.72
 -10  -7  25   -0.00    2.40
 -10  -7  26   -0.00    1.89
 -10  -7  27    4.44    2.85
 -10  -7  28   -0.00    1.61
 -10  -7  29    5.59    3.28
 -10  -7  30    1.04    1.72
 -10  -7  31    2.46    2.13
 -10  -7  32   -0.00    1.40
 -10   8   1    0.09    2.68
  10   8  -1    0.60    3.57
 -10  -8   1    3.70    3.95
 -10   8   2    3.79    3.47
  10   8  -2   -0.00    3.80
 -10  -8   2   -0.00    2.84
 -10   8   3   24.33    7.63
  10   8  -3   11.66    7.09
 -10  -8   3   18.38    7.16
 -10   8   4    2.16    3.00
  10   8  -4    9.77    6.45
 -10  -8   4   10.58    5.43
 -10   8   5   47.34   10.96
  10   8  -5   26.07    9.93
 -10  -8   5   40.09   10.02
 -10   8   6    4.92    3.98
  10   8  -6    5.90    5.89
 -10  -8   6    2.41    3.79
 -10   8   7    4.13    3.67
  10   8  -7    1.66    3.82
 -10  -8   7    3.00    3.68
 -10   8   8    2.48    2.84
  10   8  -8    2.15    3.66
 -10  -8   8    0.10    2.62
 -10   8   9    8.81    4.74
  10   8  -9   11.63    6.25
 -10  -8   9    6.15    4.91
 -10   8  10    3.52    3.36
  10   8 -10    2.81    3.52
 -10  -8  10    2.63    3.50
 -10   8  11   22.55    7.14
  10   8 -11    7.06    5.27
 -10  -8  11    9.44    4.93
 -10   8  12    2.81    4.02
  10   8 -12    1.10    3.42
 -10  -8  12    0.49    2.36
 -10   8  13    3.12    3.49
 -10  -8  13    1.04    2.52
 -10   8  14    0.58    2.38
 -10  -8  14   -0.00    2.21
 -10  -8  15    6.50    4.55
 -10  -8  16   -0.00    2.77
 -10  -8  17    0.92    2.68
 -10  -8  18   -0.00    2.03
 -10  -8  19    9.53    4.97
 -10  -8  20    0.00    2.43
 -10  -8  21    2.42    3.38
 -10  -8  22    2.11    2.57
 -10  -8  23   10.81    4.55
 -10  -8  24    4.24    2.83
 -10  -8  25    6.83    3.80
 -10  -8  26   -0.00    2.06
 -10  -8  27    2.03    2.19
 -10  -8  28    2.98    2.83
 -10  -8  29   -0.00    2.03
 -10   9   1   34.95    9.17
  10   9  -1   29.65   10.00
 -10  -9   1    8.67    5.28
 -10   9   2    2.72    3.58
  10   9  -2    4.86    5.71
 -10  -9   2    8.01    5.28
 -10   9   3   20.16    7.12
  10   9  -3   13.09    7.50
 -10  -9   3   19.81    7.39
 -10   9   4    0.83    2.11
  10   9  -4   -0.00    3.28
 -10  -9   4    0.00    2.48
 -10   9   5    6.80    4.64
  10   9  -5    0.85    2.83
 -10  -9   5   11.59    5.60
 -10   9   6    3.19    3.68
  10   9  -6    2.69    3.34
 -10  -9   6   -0.00    3.38
 -10   9   7   10.34    5.30
  10   9  -7   14.24    7.36
 -10  -9   7   16.30    6.80
  10   9  -8   11.69    6.56
 -10  -9   8    3.14    3.47
 -10   9   9    2.75    3.28
  10   9  -9    2.05    3.66
 -10  -9   9    3.27    3.91
 -10   9  10    1.59    2.79
  10   9 -10    3.52    4.45
 -10  -9  10    1.26    2.51
 -10   9  11   17.63    6.71
  10   9 -11   18.15    7.74
 -10  -9  11    8.59    5.15
 -10   9  12   -0.00    2.53
 -10  -9  12    1.19    3.61
 -10   9  13    0.00    2.29
 -10  -9  13    3.42    3.97
 -10   9  14    2.11    2.79
 -10  -9  14   -0.00    3.20
 -10  -9  15   -0.00    1.84
 -10  -9  16    0.00    2.27
 -10  -9  17   15.90    6.04
 -10  -9  18    0.12    1.74
 -10  -9  19    5.58    4.06
 -10  -9  20   -0.00    2.44
 -10  -9  21    6.97    4.44
 -10  -9  22    4.47    2.97
 -10  -9  23    6.73    4.17
 -10  -9  24    5.01    3.66
 -10  -9  25   -0.00    1.81
 -10  -9  26   -0.00    2.00
 -10  10   1   17.63    6.65
  10  10  -1    7.47    6.42
 -10 -10   1    0.00    2.73
 -10  10   2   -0.00    2.65
  10  10  -2   -0.00    4.42
 -10 -10   2    3.22    3.74
 -10  10   3    2.66    3.49
  10  10  -3    4.02    4.52
 -10 -10   3    0.14    3.57
 -10  10   4   -0.00    2.72
  10  10  -4    2.07    4.52
 -10 -10   4   -0.00    2.84
 -10  10   5   13.68    6.62
  10  10  -5   19.11    8.85
 -10 -10   5   14.52    6.57
 -10  10   6   -0.00    1.81
  10  10  -6    2.01    3.51
 -10 -10   6   -0.00    3.08
 -10  10   7    2.99    3.43
  10  10  -7    1.25    3.34
 -10 -10   7    0.00    3.34
 -10  10   8   -0.00    2.32
  10  10  -8    1.12    3.77
 -10 -10   8    0.22    2.10
 -10  10   9    5.55    4.69
  10  10  -9   20.21    8.71
 -10 -10   9   15.43    6.94
 -10  10  10   -0.00    3.09
  10  10 -10   -0.00    3.46
 -10 -10  10   -0.00    2.88
 -10  10  11    0.00    2.87
  10  10 -11    1.59    4.04
 -10 -10  11    2.31    2.80
 -10  10  12   -0.00    3.06
 -10  10  13   19.11    7.31
 -10 -10  13   12.17    5.70
 -10  10  14    0.89    2.61
 -10 -10  14    3.03    3.37
 -10 -10  15    4.71    4.71
 -10 -10  16    2.97    3.58
 -10 -10  17   -0.00    2.23
 -10 -10  18   -0.00    1.91
 -10 -10  19    5.91    4.40
 -10 -10  20    3.72    3.79
 -10 -10  21    3.80    3.85
 -10 -10  22   -0.00    2.60
 -10 -10  23    1.53    3.18
 -10  11   1    7.42    5.08
  10  11  -1   11.29    6.82
 -10 -11   1    4.59    4.61
 -10  11   2    0.68    3.21
  10  11  -2    6.31    5.49
 -10 -11   2   -0.00    3.11
 -10  11   3    4.39    4.33
  10  11  -3    8.03    6.13
 -10 -11   3    4.92    4.49
 -10  11   4    0.82    3.22
  10  11  -4    5.02    4.96
 -10 -11   4   -0.00    3.02
 -10  11   5   -0.00    2.38
  10  11  -5   19.82    8.21
 -10 -11   5    0.00    3.42
 -10  11   6   -0.00    3.23
  10  11  -6    2.27    4.06
 -10 -11   6   -0.00    3.55
 -10  11   7   17.52    7.45
  10  11  -7   33.23   10.62
 -10 -11   7   15.74    7.29
 -10  11   8    2.47    3.50
  10  11  -8    2.24    4.01
 -10 -11   8    1.77    3.90
 -10  11   9    1.24    2.83
  10  11  -9    1.78    3.53
 -10 -11   9    0.58    3.07
 -10  11  10    2.62    3.20
  10  11 -10   -0.00    2.98
 -10 -11  10   -0.00    2.92
 -10  11  11    7.81    4.89
 -10 -11  11    3.08    4.17
 -10  11  12    0.64    3.39
 -10 -11  12    4.24    3.88
 -10  11  13   10.32    5.66
 -10 -11  13    1.99    2.74
 -10  11  14   -0.00    3.94
 -10 -11  14    1.22    2.72
 -10 -11  15    1.81    3.48
 -10 -11  16   -0.00    2.29
 -10 -11  17   -0.00    3.68
 -10 -11  18   -0.00    2.87
 -10 -11  19    0.00    2.80
 -10 -11  20   -0.00    3.13
 -10  12   1    0.30    2.29
  10  12  -1   -0.00    4.62
 -10 -12   1   -0.00    3.34
 -10  12   2    2.38    3.65
  10  12  -2   -0.00    4.37
 -10 -12   2   -0.00    2.46
 -10  12   3    5.80    4.98
  10  12  -3    8.77    6.08
 -10 -12   3    0.00    3.67
 -10  12   4    6.97    4.67
  10  12  -4   -0.00    3.78
 -10 -12   4    3.21    4.55
 -10  12   5    3.61    4.04
  10  12  -5    7.55    5.90
 -10 -12   5    3.46    4.57
 -10  12   6   -0.00    3.28
  10  12  -6   -0.00    4.11
 -10 -12   6    2.56    3.04
 -10  12   7   -0.00    3.08
  10  12  -7   -0.00    3.38
 -10 -12   7   -0.00    3.08
 -10  12   8    3.83    4.48
  10  12  -8   -0.00    2.99
 -10 -12   8    3.43    4.41
 -10  12   9    2.60    3.38
  10  12  -9   15.25    7.63
 -10 -12   9    8.93    5.87
 -10  12  10    2.47    2.84
  10  12 -10    3.83    4.64
 -10 -12  10   -0.00    2.79
 -10  12  11   -0.00    2.91
 -10 -12  11    1.56    3.09
 -10  12  12    0.25    3.25
 -10 -12  12   -0.00    2.95
 -10  12  13    4.91    4.44
 -10 -12  13    0.58    2.53
 -10  12  14    2.17    4.12
 -10 -12  14   -0.00    2.68
 -10 -12  15    7.13    4.83
 -10 -12  16    1.21    2.84
 -10 -12  17   -0.00    3.48
 -10  13   1    3.10    4.67
  10  13  -1    2.33    4.58
 -10 -13   1    1.55    3.73
 -10  13   2    0.00    2.82
  10  13  -2   -0.00    2.35
 -10 -13   2    5.17    4.64
 -10  13   3   -0.00    2.76
  10  13  -3    2.48    3.41
 -10 -13   3    8.26    5.75
 -10  13   4    3.98    4.27
  10  13  -4    4.77    4.69
 -10 -13   4   -0.00    2.81
 -10  13   5    3.41    4.40
  10  13  -5    0.00    3.33
 -10 -13   5    1.84    3.44
 -10  13   6    1.30    3.57
  10  13  -6    0.51    2.21
 -10 -13   6    2.53    4.04
 -10  13   7    0.00    3.03
  10  13  -7   11.10    6.30
 -10 -13   7    1.73    4.29
 -10  13   8    0.86    1.79
  10  13  -8    0.27    3.96
 -10 -13   8   -0.00    3.90
 -10  13   9   -0.00    3.42
  10  13  -9   -0.00    4.02
 -10 -13   9   -0.00    4.54
 -10  13  10   -0.00    3.21
  10  13 -10    1.99    4.73
 -10 -13  10    1.02    3.62
 -10  13  11    0.00    3.92
 -10 -13  11   -0.00    2.84
 -10  13  12   10.12    5.91
 -10 -13  12    8.76    5.39
 -10  13  13   11.05    6.74
 -10 -13  13    4.09    4.10
 -10 -13  14   -0.00    2.99
 -10  14   1    1.30    3.52
  10  14  -1    5.64    5.52
 -10 -14   1    0.80    2.38
 -10  14   2    5.11    4.90
  10  14  -2   -0.00    4.08
 -10 -14   2   -0.00    3.56
 -10  14   3   -0.00    4.16
  10  14  -3    0.00    4.67
 -10 -14   3   -0.00    3.07
 -10  14   4    0.53    3.05
  10  14  -4   -0.00    4.55
 -10 -14   4    2.93    4.62
 -10  14   5    0.68    3.62
  10  14  -5    4.25    5.13
 -10 -14   5    5.38    5.03
 -10  14   6    4.98    4.56
  10  14  -6   -0.00    3.74
 -10 -14   6    0.11    3.16
 -10  14   7   -0.00    3.54
  10  14  -7    1.94    4.70
 -10 -14   7    0.69    2.47
 -10  14   8   -0.00    3.44
  10  14  -8    2.34    4.97
 -10 -14   8    0.00    4.13
 -10  14   9    6.43    5.46
  10  14  -9   -0.00    3.91
 -10 -14   9   -0.00    2.86
 -10  14  10    0.00    3.61
 -10 -14  10   -0.00    2.85
 -10  14  11    4.91    4.77
 -10  14  12    1.64    3.32
 -10  14  13   -0.00    2.74
 -10 -15   1    4.54    5.12
  10  15  -2    1.88    4.71
 -10 -15   2    0.68    3.10
  10  15  -3   -0.00    3.41
 -10 -15   3   -0.00    3.70
  10  15  -4   -0.00    4.40
 -10 -15   4   -0.00    3.71
  10  15  -5   -0.00    4.72
 -10 -15   5   -0.00    3.06
  10  15  -6    4.13    5.13
  10  15  -7    2.71    3.85
 -10  15   8    1.32    3.73
  10  15  -8   -0.00    4.05
 -10  15   9    1.02    2.71
  10  15  -9    3.53    4.32
 -10  15  10   -0.00    3.21
 -10  15  11    0.62    3.36
 -10  15  12   -0.00    2.68
 -10  15  13    3.33    4.48
 -10 -16   1   -0.00    2.87
  -9   0   1   10.83    4.29
   9   0  -1    6.75    5.13
  -9   0   2   -0.00    2.00
   9   0  -2   -0.00    2.75
  -9   0   3   95.25   15.06
   9   0  -3  122.65   18.84
  -9   0   4    0.03    1.31
   9   0  -4    0.46    2.42
  -9   0   5   27.95    6.92
  -9   0   6    1.08    2.12
  -9   0   6   -0.00    1.20
  -9   0   7  109.97   16.06
  -9   0   7  119.90   18.15
  -9   0   7  127.85   17.09
  -9   0   8    0.71    1.44
  -9   0   8    0.00    2.02
  -9   0   8   -0.18    2.00
  -9   0   9   50.74    9.47
  -9   0   9   62.70   11.60
  -9   0   9   55.63   10.03
  -9   0  10    0.20    1.67
  -9   0  10   -0.00    1.78
  -9   0  10    0.00    2.13
  -9   0  11    5.42    2.93
  -9   0  11   12.56    5.15
  -9   0  11   15.24    4.65
  -9   0  12   -0.00    1.48
  -9   0  12   -0.00    1.84
  -9   0  12   -0.00    1.58
  -9   0  13  122.14   14.91
  -9   0  13   83.89   13.45
  -9   0  14   -0.76    1.58
  -9   0  14    1.72    1.84
  -9   0  15   30.79    6.10
  -9   0  15   16.86    4.86
  -9   0  16   -0.00    1.46
  -9   0  17    9.41    3.39
  -9   0  18    0.47    1.20
  -9   0  19   61.13    9.31
  -9   0  20    0.38    1.29
  -9   1   1  385.00   39.93
   9  -1  -1  320.89   42.09
   9   1  -1  324.64   41.87
  -9  -1   1  368.09   39.85
  -9   1   2    8.51    4.02
   9  -1  -2    5.61    4.99
   9   1  -2    0.00    3.25
  -9  -1   2    6.21    3.27
  -9   1   3    6.77    3.54
   9  -1  -3    1.77    3.26
   9   1  -3    2.04    3.70
  -9  -1   3    2.33    2.50
  -9   1   4   29.78    7.87
   9  -1  -4   45.01   10.80
   9   1  -4   46.13   10.79
  -9  -1   4   72.16   10.90
  -9   1   5   94.41   14.54
  -9  -1   5   99.89   14.68
  -9   1   6    0.42    1.91
  -9  -1   6    0.00    1.75
  -9  -1   6   -0.49    1.64
  -9   1   7   44.16    8.37
  -9  -1   7   25.44    6.47
  -9  -1   7   51.91    9.99
  -9  -1   7   23.42    6.51
  -9   1   8    4.82    3.21
  -9   1   8   -0.00    2.20
  -9  -1   8    0.49    1.53
  -9  -1   8    1.40    2.82
  -9  -1   8    1.50    1.66
  -9   1   9   20.64    5.59
  -9   1   9   25.63    7.44
  -9  -1   9    8.83    3.88
  -9  -1   9   20.84    6.32
  -9  -1   9   23.30    5.91
  -9   1  10   -0.00    1.50
  -9   1  10   -0.00    2.55
  -9  -1  10   -0.00    1.45
  -9  -1  10   -0.00    2.15
  -9  -1  10   -0.00    0.98
  -9   1  11   92.94   12.72
  -9   1  11  117.24   15.75
  -9  -1  11   45.35   10.00
  -9  -1  11   74.38   12.72
  -9  -1  11   95.33   12.87
  -9   1  12    2.61    2.36
  -9   1  12    6.19    4.07
  -9  -1  12    2.62    2.50
  -9  -1  12    0.40    1.95
  -9  -1  12    7.23    3.21
  -9   1  13    2.63    2.56
  -9  -1  13    2.64    2.44
  -9  -1  13    1.34    2.17
  -9   1  14   -0.00    1.51
  -9  -1  14   -0.00    1.48
  -9  -1  14    2.43    1.97
  -9   1  15   62.74   10.04
  -9  -1  15   72.60   10.46
  -9  -1  15   58.45    9.93
  -9  -1  16   12.05    3.92
  -9  -1  17   27.48    5.93
  -9  -1  18    1.33    1.74
  -9  -1  19   11.08    3.53
  -9  -1  20    5.43    2.47
  -9  -1  21   57.34    8.77
  -9  -1  22   -0.00    0.88
  -9  -1  23    0.00    1.23
  -9  -1  24    0.79    1.20
  -9  -1  25   13.87    3.37
  -9  -1  26    0.35    1.05
  -9   2   1   35.43    8.35
   9  -2  -1   33.77    9.81
   9   2  -1   23.61    8.82
  -9   2   2    9.10    4.22
   9  -2  -2    3.64    3.64
   9   2  -2    6.37    4.89
   9   2  -2   10.38    5.70
  -9   2   3  110.79   16.23
   9  -2  -3   85.91   16.92
   9   2  -3  127.05   20.11
  -9   2   4    7.08    3.63
   9   2  -4    6.99    4.77
  -9   2   5   10.03    4.39
   9   2  -5   11.00    5.50
  -9  -2   5    8.15    4.04
  -9   2   6   -0.00    1.59
   9   2  -6    4.82    4.31
  -9  -2   6   -0.00    1.77
  -9   2   7   50.20    9.54
   9   2  -7   69.16   13.10
  -9  -2   7   36.45    8.47
  -9   2   8   34.24    7.31
   9   2  -8   17.63    7.05
  -9  -2   8   41.70    8.74
  -9  -2   8   14.12    5.30
  -9   2   9   22.29    6.33
  -9   2   9   32.15    8.55
   9   2  -9   47.30   10.69
  -9  -2   9   28.61    7.49
  -9  -2   9   41.89    8.17
  -9   2  10    5.45    3.12
  -9   2  10    0.00    2.36
   9   2 -10    0.00    2.80
  -9  -2  10    3.98    2.56
  -9  -2  10    5.28    3.37
  -9  -2  10    3.32    2.55
  -9   2  11    0.58    1.83
  -9   2  11    1.70    2.56
  -9  -2  11    2.62    2.26
  -9  -2  11    1.18    2.12
  -9  -2  11    0.00    1.82
  -9   2  12   10.18    4.01
  -9   2  12    5.58    4.27
  -9  -2  12   14.99    4.54
  -9  -2  12   15.82    5.19
  -9  -2  12   17.18    5.06
  -9   2  13   29.08    6.59
  -9  -2  13   29.72    6.46
  -9  -2  13   35.38    7.08
  -9   2  14   35.52    6.85
  -9  -2  14   28.01    6.08
  -9  -2  14   18.79    5.36
  -9   2  15   13.95    4.34
  -9  -2  15   14.66    4.14
  -9  -2  15    8.14    3.39
  -9  -2  16   -0.00    1.60
  -9  -2  17   33.30    6.80
  -9  -2  18    0.00    1.48
  -9  -2  19   73.67   10.87
  -9  -2  20    9.27    3.36
  -9  -2  21    1.57    1.52
  -9  -2  22    4.32    2.38
  -9  -2  23   38.36    6.72
  -9  -2  24   -0.00    1.45
  -9  -2  25   12.05    3.36
  -9  -2  26    0.32    0.91
  -9  -2  27    2.41    1.45
  -9  -2  28   -0.00    0.74
  -9  -2  29    7.24    2.17
  -9  -2  30   -0.00    0.70
  -9  -2  31    1.07    0.89
  -9   3   1  157.79   24.24
   9  -3  -1  167.01   25.06
  -9   3   2   40.41   10.46
   9  -3  -2   26.74    9.02
   9   3  -2   41.13   11.06
  -9   3   3    0.00    1.59
   9   3  -3   -0.00    2.61
  -9  -3   3   -0.00    1.73
  -9   3   4    3.72    3.03
   9   3  -4    2.08    3.44
  -9  -3   4   -0.00    2.08
  -9   3   5   47.07    9.20
   9   3  -5   24.33    8.99
  -9  -3   5   42.25    9.06
  -9   3   6   42.22    8.90
   9   3  -6   51.26   11.99
  -9  -3   6   42.81    9.13
  -9   3   7   24.92    6.42
   9   3  -7   19.14    7.67
  -9  -3   7   16.24    5.47
  -9   3   8   -0.00    1.63
   9   3  -8   -0.00    2.29
  -9  -3   8    1.37    1.95
  -9   3   9    3.49    2.95
   9   3  -9    8.78    5.14
  -9  -3   9   22.17    6.06
  -9  -3   9    8.24    4.15
  -9   3  10    2.81    2.58
   9   3 -10    4.90    3.90
  -9  -3  10    7.17    3.58
  -9  -3  10    2.86    2.47
  -9   3  11  128.24   16.83
  -9   3  11  122.84   18.83
   9   3 -11  127.04   19.46
  -9  -3  11  112.94   16.50
  -9  -3  11  107.18   16.06
  -9   3  12   21.27    5.96
  -9   3  12   30.40    8.40
   9   3 -12   27.38    8.16
  -9  -3  12   28.49    6.79
  -9  -3  12   22.88    6.19
  -9   3  13   14.03    4.58
   9   3 -13    9.02    4.82
  -9  -3  13   11.74    4.33
  -9   3  14    0.00    1.69
   9   3 -14   -0.00    2.12
  -9  -3  14    0.00    1.91
  -9   3  15   59.92   10.31
  -9  -3  15   64.87   10.51
  -9  -3  16   21.31    5.51
  -9  -3  17   27.01    6.14
  -9  -3  18    0.24    1.40
  -9  -3  19    0.43    1.39
  -9  -3  20    6.79    3.04
  -9  -3  21   51.12    8.47
  -9  -3  22    8.91    3.35
  -9  -3  23    8.66    3.10
  -9  -3  24   -0.00    0.76
  -9  -3  25    8.29    2.92
  -9  -3  26    3.11    1.84
  -9  -3  27    2.75    1.74
  -9  -3  28   -0.00    0.82
  -9  -3  29   -0.00    1.30
  -9  -3  30    0.00    1.04
  -9  -3  31    4.95    1.90
  -9  -4   1    3.32    3.36
  -9  -4   2   38.93    9.23
   9   4  -3   50.82   12.35
  -9  -4   3   38.54    9.22
   9   4  -4   34.38   10.65
  -9  -4   4   55.70   10.73
  -9   4   5   74.01   12.21
   9   4  -5   63.79   13.77
  -9  -4   5   51.25   10.95
  -9   4   6    0.11    1.53
   9   4  -6   -0.00    2.11
  -9  -4   6   -0.00    2.24
  -9   4   7   50.32   10.32
   9   4  -7   43.69   11.37
  -9  -4   7   74.71   12.08
  -9   4   8   90.30   13.80
   9   4  -8   78.57   15.40
  -9  -4   8   74.78   13.10
  -9   4   9   47.50    9.49
   9   4  -9   62.79   12.77
  -9  -4   9   37.76    8.77
  -9   4  10    0.23    1.34
   9   4 -10   -0.00    2.78
  -9  -4  10    0.23    1.69
  -9   4  11    5.10    3.18
   9   4 -11   12.25    5.40
  -9  -4  11   10.24    4.51
  -9  -4  11    4.28    2.95
  -9   4  12   -0.00    2.27
   9   4 -12    4.48    3.60
  -9  -4  12    3.55    3.07
  -9   4  13   29.65    7.39
   9   4 -13   39.78    9.58
  -9  -4  13   33.93    7.57
  -9   4  14    5.48    3.14
   9   4 -14    7.11    4.26
  -9  -4  14    5.68    3.10
  -9   4  15   29.00    7.03
  -9  -4  15   26.11    6.35
  -9  -4  16    1.18    1.96
  -9  -4  17   30.51    7.11
  -9  -4  18   48.09    8.73
  -9  -4  19   42.22    7.96
  -9  -4  20    2.16    1.89
  -9  -4  21    1.05    1.38
  -9  -4  22    5.64    2.66
  -9  -4  23   27.39    5.94
  -9  -4  24    5.67    2.71
  -9  -4  25    2.92    2.10
  -9  -4  26   -0.00    1.01
  -9  -4  27    0.99    1.49
  -9  -4  28    2.74    1.73
  -9  -4  29    9.00    2.94
  -9  -4  30    0.27    1.06
  -9  -4  31    4.57    2.02
  -9  -4  32    0.52    1.12
  -9   5   1  122.28   16.98
  -9  -5   1   79.01   15.13
  -9  -5   2   29.19    8.02
  -9  -5   3   10.30    4.70
  -9  -5   4   62.62   12.11
   9   5  -5   25.66    8.68
  -9  -5   5   25.56    7.32
   9   5  -6   26.36    9.02
  -9  -5   6   39.60    8.86
   9   5  -7   80.88   15.12
  -9  -5   7   57.76   11.61
  -9   5   8    5.19    3.51
   9   5  -8    3.45    3.44
  -9  -5   8    6.51    3.53
  -9   5   9    0.90    2.28
   9   5  -9    1.72    2.81
  -9  -5   9    0.49    2.18
  -9   5  10   10.09    4.39
   9   5 -10    5.60    4.71
  -9  -5  10    6.24    3.66
  -9   5  11   44.42    9.62
   9   5 -11   73.15   13.58
  -9  -5  11   46.31    9.77
  -9   5  12   14.86    5.47
   9   5 -12   21.60    7.49
  -9  -5  12   31.00    7.08
  -9   5  13    1.96    2.62
   9   5 -13    1.22    2.62
  -9  -5  13    0.12    1.45
  -9   5  14   21.21    6.04
   9   5 -14    5.16    4.25
  -9  -5  14   14.11    5.02
  -9   5  15   13.79    5.06
  -9  -5  15   18.30    5.53
  -9  -5  16   32.72    7.61
  -9  -5  17   21.26    5.95
  -9  -5  18    3.58    2.61
  -9  -5  19    0.00    1.39
  -9  -5  20    7.72    3.44
  -9  -5  21   16.19    4.81
  -9  -5  22   16.80    4.86
  -9  -5  23    1.88    2.19
  -9  -5  24    1.47    1.93
  -9  -5  25    0.76    1.75
  -9  -5  26    7.04    3.28
  -9  -5  27    8.47    3.23
  -9  -5  28    3.96    2.44
  -9  -5  29   -0.00    1.22
  -9  -5  30    4.63    2.52
  -9  -5  31    2.75    1.95
  -9  -5  32    1.64    1.64
  -9  -5  33    1.95    1.70
  -9  -5  34    0.49    1.45
  -9   6   1    3.30    3.25
   9   6  -1    0.42    3.59
  -9  -6   1    1.29    2.45
  -9   6   2   94.35   15.43
   9   6  -2   92.45   17.85
  -9  -6   2   86.29   15.60
  -9   6   3   22.92    6.88
  -9  -6   3   26.59    7.92
  -9   6   4   31.27    7.84
  -9  -6   4   16.85    6.42
  -9   6   5   21.33    6.53
  -9  -6   5   21.04    6.73
  -9  -6   6   11.61    5.05
  -9  -6   7    3.26    3.36
   9   6  -8   98.03   16.84
  -9  -6   8   71.26   13.50
   9   6  -9   13.27    6.05
  -9  -6   9    0.00    2.21
   9   6 -10    1.83    2.67
  -9  -6  10   -0.00    2.83
   9   6 -11    0.96    2.09
  -9  -6  11   -0.00    2.37
  -9   6  12   21.00    6.69
   9   6 -12   29.43    8.56
  -9  -6  12   30.98    8.19
  -9   6  13   27.38    7.05
   9   6 -13   16.55    6.80
  -9  -6  13   10.95    4.74
  -9   6  14   33.05    8.10
  -9  -6  14   41.22    8.97
  -9   6  15    1.95    2.94
  -9  -6  15    7.52    3.97
  -9  -6  16    3.27    2.93
  -9  -6  17   13.49    5.13
  -9  -6  18   51.53    9.93
  -9  -6  19   10.97    4.68
  -9  -6  20    7.78    3.91
  -9  -6  21    3.27    2.78
  -9  -6  22    1.18    2.24
  -9  -6  23   11.38    4.44
  -9  -6  24    5.41    3.49
  -9  -6  25   10.64    4.21
  -9  -6  26   -0.00    1.55
  -9  -6  27    2.38    2.03
  -9  -6  28    2.87    2.44
  -9  -6  29   -0.00    1.38
  -9  -6  30    0.00    1.32
  -9  -6  31    1.03    1.80
  -9  -6  32    1.09    1.57
  -9  -6  33    1.54    1.74
  -9  -6  34    0.00    1.65
  -9  -6  35    3.93    2.32
  -9   7   1   17.26    6.13
   9   7  -1    4.49    4.94
  -9  -7   1    8.39    4.91
  -9   7   2   14.87    5.60
   9   7  -2    5.82    5.13
  -9  -7   2    3.96    4.13
  -9   7   3   -0.00    1.14
   9   7  -3    2.16    3.14
  -9  -7   3   -0.00    1.79
  -9   7   4   18.70    6.40
   9   7  -4   28.11    8.96
  -9  -7   4   13.47    6.02
  -9   7   5    3.16    3.53
   9   7  -5   11.20    5.65
  -9  -7   5    3.16    3.00
  -9   7   6   40.74   10.03
   9   7  -6   53.03   12.50
  -9  -7   6   53.05   11.10
  -9   7   7    3.60    3.14
  -9  -7   7    5.29    3.96
  -9   7   8    5.88    3.82
  -9  -7   8    6.19    3.81
  -9   7   9    2.67    2.95
  -9  -7   9    7.56    4.41
  -9  -7  10   16.72    5.90
  -9  -7  11    4.59    3.25
   9   7 -12   31.43    9.40
  -9  -7  12   45.71    9.75
   9   7 -13    3.35    3.31
  -9  -7  13    0.00    2.25
  -9  -7  14    2.30    3.30
  -9  -7  15    4.09    3.13
  -9  -7  16   29.75    7.85
  -9  -7  17   -0.00    2.27
  -9  -7  18   -0.00    2.71
  -9  -7  19   -0.00    2.18
  -9  -7  20    2.90    2.88
  -9  -7  21   11.88    4.65
  -9  -7  22   16.88    5.61
  -9  -7  23    1.28    2.34
  -9  -7  24    0.94    2.16
  -9  -7  25   -0.00    2.08
  -9  -7  26   12.98    4.53
  -9  -7  27    2.66    2.35
  -9  -7  28   -0.00    1.38
  -9  -7  29   -0.00    1.56
  -9  -7  30    0.22    1.75
  -9  -7  31   -0.00    1.46
  -9  -7  32    0.57    1.77
  -9  -7  33    2.72    2.22
  -9  -7  34   -0.00    1.51
  -9   8   1   17.10    6.34
   9   8  -1    8.49    5.86
  -9  -8   1    5.28    4.41
  -9   8   2    9.49    4.99
   9   8  -2   11.51    6.46
  -9  -8   2   24.43    7.89
  -9   8   3   -0.00    1.94
   9   8  -3   -0.00    3.32
  -9  -8   3    3.58    4.03
  -9   8   4   29.44    8.67
   9   8  -4   42.37   11.19
  -9  -8   4   29.16    8.64
  -9   8   5    1.16    2.68
   9   8  -5   -0.00    2.80
  -9  -8   5   -0.00    3.67
  -9   8   6    2.84    3.07
   9   8  -6    2.15    4.87
  -9  -8   6   -0.00    2.02
  -9   8   7    1.11    3.16
   9   8  -7    5.33    4.44
  -9  -8   7    2.96    3.33
  -9   8   8   45.51   10.76
   9   8  -8   53.70   12.96
  -9  -8   8   52.68   11.63
  -9   8   9    0.67    2.41
   9   8  -9    0.00    2.65
  -9  -8   9   28.39    7.65
  -9   8  10    8.04    4.33
   9   8 -10    4.60    3.81
  -9  -8  10   11.73    5.22
  -9   8  11    4.15    3.08
  -9  -8  11    4.30    3.85
  -9   8  12   16.56    6.18
  -9  -8  12    7.31    5.10
  -9   8  13    1.19    2.72
  -9  -8  13    0.26    2.43
  -9   8  14    8.43    4.64
  -9  -8  14    9.03    4.99
  -9   8  15    1.15    2.42
  -9  -8  15    0.82    2.74
  -9  -8  16   -0.00    2.27
  -9  -8  17   11.90    4.92
  -9  -8  18   16.02    6.01
  -9  -8  19    1.92    2.75
  -9  -8  20   15.36    5.60
  -9  -8  21   -0.00    1.29
  -9  -8  22   -0.00    1.44
  -9  -8  23    0.94    1.84
  -9  -8  24    7.02    3.63
  -9  -8  25    0.70    1.58
  -9  -8  26    1.85    2.26
  -9  -8  27    2.65    2.55
  -9  -8  28   -0.00    1.39
  -9  -8  29    1.14    1.88
  -9  -8  30    1.57    2.21
  -9  -8  31    1.07    1.92
  -9  -8  32   -0.39    1.32
  -9   9   1   -0.85    2.53
   9   9  -1    5.06    5.18
  -9  -9   1    3.68    3.26
  -9   9   2    7.13    5.15
   9   9  -2   37.86   10.90
  -9  -9   2   14.18    6.51
  -9   9   3    1.61    2.98
   9   9  -3    2.01    4.33
  -9  -9   3    0.56    2.48
  -9   9   4    7.67    4.29
   9   9  -4    4.93    4.60
  -9  -9   4    3.02    3.60
  -9   9   5    1.64    3.57
   9   9  -5    2.52    3.49
  -9  -9   5    1.47    3.64
  -9   9   6   48.31   11.48
   9   9  -6   41.34   11.91
  -9  -9   6   68.01   13.47
  -9   9   7    0.43    2.58
   9   9  -7    2.78    4.11
  -9  -9   7   -0.00    2.10
  -9   9   8    6.54    3.97
   9   9  -8    2.18    3.48
  -9  -9   8    3.85    3.67
  -9   9   9   -0.00    1.57
   9   9  -9   -0.00    3.89
  -9  -9   9    1.85    2.63
  -9   9  10    8.11    4.61
   9   9 -10    4.49    4.03
  -9  -9  10   11.12    5.54
  -9   9  11   -0.00    1.85
   9   9 -11    4.00    4.38
  -9  -9  11    0.51    2.45
  -9   9  12    9.22    5.08
   9   9 -12   27.75    8.54
  -9  -9  12   16.20    6.83
  -9   9  13    0.39    2.36
   9   9 -13    4.87    4.64
  -9  -9  13    2.68    3.22
  -9   9  14    5.41    4.08
  -9  -9  14    1.11    2.56
  -9   9  15    5.66    3.99
  -9  -9  15    0.97    2.43
  -9  -9  16   19.54    6.86
  -9  -9  17   -0.00    2.61
  -9  -9  18    2.61    2.90
  -9  -9  19    1.12    2.29
  -9  -9  20    3.32    3.07
  -9  -9  21    0.00    3.02
  -9  -9  22    6.90    4.24
  -9  -9  23    0.00    2.66
  -9  -9  24    0.39    1.89
  -9  -9  25    0.13    1.51
  -9  -9  26    2.43    2.60
  -9  -9  27    0.58    2.17
  -9  -9  28    2.61    2.51
  -9  -9  29    1.13    1.62
  -9  10   1    0.43    3.52
   9  10  -1    0.00    4.72
  -9 -10   1    7.68    5.13
  -9  10   2    6.44    4.84
   9  10  -2    6.65    5.95
  -9 -10   2   11.10    5.84
  -9  10   3    0.60    2.46
   9  10  -3    3.67    4.58
  -9 -10   3    3.28    3.80
  -9  10   4   25.36    8.40
   9  10  -4   33.57   10.37
  -9 -10   4   14.63    7.17
  -9  10   5    2.21    2.72
   9  10  -5   -0.00    3.88
  -9 -10   5   -0.00    2.53
  -9  10   6    1.86    2.88
   9  10  -6    1.22    4.36
  -9 -10   6   -0.00    1.48
  -9  10   7    0.64    2.53
   9  10  -7   -0.00    2.04
  -9 -10   7    2.30    3.82
  -9  10   8    3.62    4.02
   9  10  -8   19.32    8.18
  -9 -10   8   19.97    7.08
  -9  10   9    3.70    3.59
   9  10  -9    5.61    5.60
  -9 -10   9    4.38    4.54
  -9  10  10    3.90    3.48
   9  10 -10    3.14    4.54
  -9 -10  10    2.50    3.90
  -9  10  11    2.17    3.36
   9  10 -11    5.77    4.45
  -9 -10  11    4.64    3.75
  -9  10  12    8.08    5.02
   9  10 -12    1.97    3.89
  -9 -10  12    9.62    5.62
  -9  10  13   -0.00    2.52
  -9 -10  13   -0.00    2.10
  -9  10  14    7.42    5.46
  -9 -10  14    7.81    4.74
  -9  10  15   -0.00    2.23
  -9 -10  15   -0.00    2.86
  -9 -10  16   -0.00    3.65
  -9 -10  17    0.00    2.87
  -9 -10  18    3.14    3.03
  -9 -10  19    3.13    3.47
  -9 -10  20    7.63    4.82
  -9 -10  21   -0.00    1.83
  -9 -10  22    5.91    4.00
  -9 -10  23   -0.00    2.57
  -9 -10  24    2.71    3.38
  -9 -10  25    1.79    2.32
  -9 -10  26    2.67    2.95
  -9  11   1    4.68    4.23
   9  11  -1    2.49    4.08
  -9 -11   1    0.25    2.66
  -9  11   2   13.42    6.62
   9  11  -2   10.95    8.13
  -9 -11   2   10.31    6.62
  -9  11   3    3.70    4.12
   9  11  -3    0.00    3.55
  -9 -11   3   -0.00    3.32
  -9  11   4   17.57    7.08
   9  11  -4   18.25    7.83
  -9 -11   4   18.17    7.49
  -9  11   5    9.23    5.15
   9  11  -5    2.07    4.38
  -9 -11   5    2.14    3.63
  -9  11   6   20.28    7.48
   9  11  -6   22.58    9.17
  -9 -11   6    4.03    4.81
  -9  11   7   -0.00    3.24
   9  11  -7   -0.00    3.07
  -9 -11   7   -0.00    3.25
  -9  11   8   -0.00    2.37
   9  11  -8   -0.00    3.09
  -9 -11   8   -0.00    2.70
  -9  11   9   -0.00    3.21
   9  11  -9    4.05    3.66
  -9 -11   9   -0.00    3.35
  -9  11  10   17.28    6.88
   9  11 -10    6.40    5.38
  -9 -11  10    4.91    4.36
  -9  11  11    3.01    3.64
   9  11 -11    6.81    4.65
  -9 -11  11   -0.00    3.09
  -9  11  12   10.85    5.84
   9  11 -12   13.57    6.84
  -9 -11  12    2.10    4.14
  -9  11  13   -0.00    2.73
  -9  11  14    1.94    3.99
  -9 -11  14    3.37    3.81
  -9  11  15    0.57    2.29
  -9 -11  15   -0.00    2.52
  -9 -11  16   14.18    6.10
  -9 -11  17   -0.00    2.42
  -9 -11  18    1.45    2.68
  -9 -11  19    2.08    3.20
  -9 -11  20    1.43    2.57
  -9 -11  21    1.63    2.80
  -9 -11  22    4.44    3.85
  -9 -11  23   -0.00    2.35
  -9 -11  24    1.87    2.84
  -9  12   1    1.17    2.58
   9  12  -1    2.77    3.43
  -9 -12   1    3.97    4.06
  -9  12   2   -0.00    2.47
   9  12  -2   -0.00    2.99
  -9 -12   2    0.33    3.17
  -9  12   3    2.63    3.78
   9  12  -3    1.30    3.21
  -9 -12   3    0.57    2.28
  -9  12   4    5.92    4.79
   9  12  -4   18.22    8.05
  -9 -12   4    4.23    4.47
  -9  12   5    0.39    3.50
   9  12  -5    0.27    2.68
  -9 -12   5   -0.00    2.90
  -9  12   6    1.51    2.65
   9  12  -6   -0.00    4.32
  -9 -12   6   -0.00    2.90
  -9  12   7   -0.00    3.11
   9  12  -7    5.40    5.65
  -9 -12   7    5.67    5.21
  -9  12   8   14.22    7.20
   9  12  -8   23.69    8.89
  -9 -12   8   13.74    6.90
  -9  12   9   -0.00    2.49
   9  12  -9    0.43    3.77
  -9 -12   9   -0.00    3.45
  -9  12  10    5.81    4.92
   9  12 -10    4.32    4.35
  -9 -12  10    2.58    3.62
  -9  12  11    3.33    3.61
   9  12 -11    0.00    3.69
  -9 -12  11    3.39    4.43
  -9  12  12    5.53    4.52
   9  12 -12    3.74    4.55
  -9 -12  12    2.65    4.02
  -9  12  13    0.44    3.41
  -9 -12  13    8.10    4.99
  -9  12  14    9.73    5.80
  -9 -12  14    9.81    6.23
  -9  12  15    2.82    4.08
  -9 -12  15    0.93    3.43
  -9 -12  16    1.04    2.41
  -9 -12  17    0.00    3.14
  -9 -12  18   -0.00    3.02
  -9 -12  19   -0.00    3.02
  -9 -12  20    6.47    4.19
  -9  13   1    3.30    4.96
   9  13  -1    1.75    5.01
  -9 -13   1    2.29    4.78
  -9  13   2   -0.00    3.37
   9  13  -2    4.16    4.85
  -9 -13   2    2.52    4.54
  -9  13   3   -0.00    3.51
   9  13  -3   -0.00    2.98
  -9 -13   3    2.77    3.99
  -9  13   4   -0.00    2.80
   9  13  -4   -0.00    3.33
  -9 -13   4   -0.00    1.18
  -9  13   5    2.17    3.79
   9  13  -5    2.55    3.69
  -9 -13   5   -0.00    3.60
  -9  13   6    0.34    2.66
   9  13  -6    6.31    5.76
  -9 -13   6    9.13    5.79
  -9  13   7    0.90    3.54
   9  13  -7   12.13    7.13
  -9 -13   7    0.24    2.26
  -9  13   8    4.29    4.95
   9  13  -8   -0.00    3.14
  -9 -13   8    1.19    3.67
  -9  13   9    4.81    4.38
   9  13  -9    4.18    3.96
  -9 -13   9    1.44    3.17
  -9  13  10    6.00    4.90
   9  13 -10    1.00    4.04
  -9 -13  10    2.92    3.45
  -9  13  11    8.81    5.46
   9  13 -11    0.19    2.61
  -9 -13  11   -0.00    3.29
  -9  13  12    1.90    3.60
  -9 -13  12    5.53    4.72
  -9  13  13   -0.00    3.18
  -9 -13  13   -0.00    2.16
  -9  13  14    1.13    3.25
  -9 -13  14    1.59    2.81
  -9  13  15    0.00    3.91
  -9 -13  15   -0.00    3.00
  -9 -13  16    4.85    3.98
  -9 -13  17    0.78    2.33
  -9  14   1    3.86    4.21
   9  14  -1   -0.00    4.18
  -9 -14   1   -0.00    3.32
  -9  14   2    2.16    4.22
   9  14  -2    4.31    4.93
  -9 -14   2    0.39    3.82
  -9  14   3   13.79    6.48
   9  14  -3    6.91    5.53
  -9 -14   3    0.00    3.55
  -9  14   4    8.32    4.74
   9  14  -4    7.60    6.46
  -9 -14   4   -0.00    3.91
  -9  14   5   -0.00    4.41
   9  14  -5    0.92    3.73
  -9 -14   5   -0.00    4.19
  -9  14   6    0.55    3.33
   9  14  -6    3.27    4.03
  -9 -14   6    1.22    2.49
  -9  14   7    9.65    6.03
   9  14  -7   -0.00    3.59
  -9 -14   7    0.00    3.33
  -9  14   8    0.00    2.96
   9  14  -8   -0.00    4.54
  -9 -14   8   -0.00    3.08
  -9  14   9    0.00    3.90
   9  14  -9    3.32    4.40
  -9 -14   9    0.63    2.83
  -9  14  10    2.06    3.75
   9  14 -10    0.00    3.43
  -9 -14  10    0.00    2.89
  -9  14  11    1.63    3.80
   9  14 -11    0.00    4.03
  -9 -14  11    3.76    3.70
  -9  14  12    5.13    4.88
  -9 -14  12    0.12    4.35
  -9  14  13    3.54    4.67
  -9 -14  13    6.20    5.23
  -9  14  14    5.95    5.14
  -9 -14  14    5.24    4.15
  -9  14  15    7.23    4.75
  -9  15   1    4.29    4.37
   9  15  -1    3.85    4.54
  -9 -15   1    1.00    3.73
  -9  15   2    0.68    2.75
   9  15  -2    5.29    5.15
  -9 -15   2    7.13    5.41
  -9  15   3   -0.00    4.00
   9  15  -3   -0.00    3.07
  -9 -15   3   -0.00    4.41
  -9  15   4    2.58    3.14
   9  15  -4   -0.00    4.02
  -9 -15   4   -0.00    2.87
  -9  15   5    0.00    5.56
   9  15  -5    1.94    3.06
  -9 -15   5   -0.00    3.87
  -9  15   6   -0.00    4.83
   9  15  -6    7.81    6.09
  -9 -15   6    6.77    4.85
  -9  15   7    3.42    4.39
   9  15  -7   -0.00    3.52
  -9 -15   7    0.42    4.01
  -9  15   8    3.23    5.03
   9  15  -8    0.00    4.65
  -9 -15   8   -0.00    2.80
  -9  15   9    1.21    3.02
   9  15  -9   -0.00    3.54
  -9 -15   9    0.00    3.17
  -9  15  10    6.77    5.67
   9  15 -10    5.49    5.14
  -9 -15  10    2.99    3.42
  -9  15  11    0.00    3.83
  -9  15  12    0.00    3.62
  -9  15  13    0.27    3.22
  -9  15  14   -0.00    3.09
  -9 -16   1   -0.00    3.06
  -9 -16   2    8.75    5.56
  -9 -16   3   -0.00    5.01
   9  16  -4    6.47    5.34
  -9 -16   4   -0.00    3.58
   9  16  -5   -0.00    4.45
  -9 -16   5   -0.00    2.22
   9  16  -6    1.29    3.42
  -9 -16   6    2.14    4.80
   9  16  -7    3.25    4.17
   9  16  -8    3.29    4.75
   9  16  -9    0.00    4.13
   9  16 -10   -0.00    3.43
  -8   0   1   -0.00    1.98
  -8   0   1    1.83    2.65
   8   0  -1   -0.00    2.32
  -8   0   2  406.00   42.97
  -8   0   2  425.22   45.77
  -8   0   2  415.81   43.76
   8   0  -2  365.07   45.12
  -8   0   3   -0.00    1.72
  -8   0   3    0.24    1.52
  -8   0   3    1.99    2.37
   8   0  -3    1.54    2.23
  -8   0   4   36.17    8.04
  -8   0   4   39.45    9.48
  -8   0   4   59.23    9.86
   8   0  -4   63.43   11.66
  -8   0   5    0.27    1.19
  -8   0   5   -0.00    1.46
  -8   0   5   -0.00    1.99
  -8   0   6   89.64   12.45
  -8   0   6   76.10   13.33
  -8   0   6   70.27   11.75
  -8   0   7   -0.71    1.90
  -8   0   7   -0.00    2.62
  -8   0   7    0.86    1.62
   8   0  -7    0.45    1.54
  -8   0   8  178.53   20.74
  -8   0   8  164.76   22.10
   8   0  -8  164.93   21.63
  -8   0   9    0.28    1.67
  -8   0   9    1.14    1.87
   8   0  -9   -0.00    2.58
  -8   0  10   -0.00    1.24
  -8   0  10    0.00    1.82
   8   0 -10   -0.00    1.14
  -8   0  11    1.66    1.53
  -8   0  11    0.15    1.70
   8   0 -11    0.00    1.79
  -8   0  12  145.21   18.49
  -8   0  12  155.85   20.12
   8   0 -12  169.50   18.64
  -8   0  13    1.19    1.67
  -8   0  13    0.03    2.09
   8   0 -13    0.67    1.22
  -8   0  14   75.37   10.20
  -8   0  14   80.03   11.44
   8   0 -14   57.33    8.09
  -8   0  15   -0.00    1.09
  -8   0  15    0.88    1.77
   8   0 -15    0.00    0.58
  -8   0  16    1.26    1.42
  -8   0  16    3.38    1.92
  -8   0  17   -0.00    0.96
  -8   0  18   81.28   10.91
  -8   0  19    1.25    1.23
  -8   0  20    4.37    2.01
  -8   0  21    0.00    0.79
  -8   1   1   53.10    9.34
  -8   1   1   30.46    7.79
   8  -1  -1   40.41   10.20
   8   1  -1   54.97   12.06
   8   1  -1   39.85   10.01
  -8  -1   1   44.54    9.20
  -8   1   2    1.08    1.83
  -8   1   2    7.43    3.45
   8  -1  -2    1.38    2.77
   8   1  -2   -0.00    3.22
   8   1  -2    4.90    3.39
  -8  -1   2   -0.00    2.64
  -8  -1   2    0.13    1.72
  -8   1   3    5.67    3.18
  -8   1   3    3.20    3.36
  -8   1   3    2.73    2.87
   8  -1  -3    2.20    3.38
   8   1  -3   11.63    5.30
   8   1  -3    6.01    3.76
  -8  -1   3    6.18    3.29
  -8  -1   3    4.35    3.58
  -8  -1   3    4.96    3.13
  -8   1   4   36.41    7.61
  -8   1   4   40.83    9.50
  -8   1   4   38.59    8.21
   8  -1  -4   30.21    8.23
   8   1  -4   40.20   10.08
   8   1  -4   29.75    8.20
  -8  -1   4   31.86    7.20
  -8  -1   4   31.91    8.09
  -8  -1   4   39.58    8.05
  -8   1   5    2.04    2.59
  -8   1   5    9.87    4.55
  -8   1   5    2.12    1.85
  -8  -1   5    0.98    2.21
  -8  -1   5    0.91    2.42
  -8  -1   5    4.69    3.14
  -8   1   6   59.32   10.22
  -8   1   6   59.15   11.56
  -8   1   6   58.92   10.19
   8   1  -6   52.17   10.94
  -8  -1   6   47.21    9.26
  -8  -1   6   69.99   11.91
  -8  -1   6   82.36   11.52
  -8   1   7    3.60    2.39
  -8   1   7    6.97    3.87
   8  -1  -7    0.00    2.58
   8   1  -7    3.80    3.19
  -8  -1   7    2.73    2.30
  -8  -1   7    4.24    3.03
  -8   1   8    0.00    1.65
  -8   1   8    2.04    2.76
   8  -1  -8    3.50    2.66
   8   1  -8    3.49    2.80
  -8  -1   8    0.51    1.51
  -8  -1   8    5.46    3.38
  -8   1   9    9.60    3.69
  -8   1   9    7.50    4.41
   8  -1  -9    7.53    3.81
   8   1  -9   11.06    4.22
  -8  -1   9    8.23    3.21
  -8  -1   9   13.12    4.79
  -8   1  10  123.50   16.42
  -8   1  10  122.31   18.03
   8  -1 -10  132.90   17.04
   8   1 -10  109.38   16.36
  -8  -1  10  151.42   17.01
  -8  -1  10  135.06   17.79
  -8   1  11    6.68    3.05
  -8   1  11    2.46    2.65
  -8   1  11    6.72    3.59
   8  -1 -11    7.17    3.04
   8   1 -11    0.00    1.51
  -8  -1  11   10.51    3.42
  -8  -1  11    3.97    2.92
  -8   1  12    7.63    3.02
  -8   1  12    5.95    3.63
  -8   1  12    7.73    3.82
   8  -1 -12    4.64    2.46
   8   1 -12    6.23    2.63
  -8  -1  12    4.05    2.19
  -8  -1  12    4.73    3.13
  -8   1  13   -0.00    1.28
  -8   1  13    0.00    2.06
  -8   1  13   -0.00    2.45
   8  -1 -13    0.00    1.43
   8   1 -13    0.03    1.13
  -8  -1  13    1.60    1.91
  -8  -1  13   -0.00    1.45
  -8   1  14   57.05    8.84
  -8   1  14   59.54   10.32
  -8   1  14   72.95   11.63
   8  -1 -14   55.05    7.68
   8   1 -14   64.07    7.61
  -8  -1  14   44.94    8.07
  -8  -1  14   45.37    8.73
  -8  -1  14   58.41    9.07
  -8   1  15   43.08    7.08
   8  -1 -15   38.33    5.14
   8   1 -15   37.20    4.32
  -8  -1  15   39.14    6.75
  -8  -1  15   42.40    7.20
  -8   1  16   63.53    8.87
  -8  -1  16   60.11    8.62
  -8  -1  16   47.42    8.28
  -8  -1  17    2.35    1.66
  -8  -1  18    2.45    2.04
  -8  -1  19    7.15    2.67
  -8  -1  20   22.59    4.66
  -8  -1  21    1.48    1.22
  -8  -1  22   43.81    6.70
  -8  -1  23   -0.00    0.93
  -8  -1  24   10.02    2.64
  -8  -1  25    0.00    0.73
  -8  -1  26   11.90    2.68
  -8  -1  27    0.00    0.73
  -8   2   1   -0.00    1.63
   8  -2  -1   -0.00    3.20
   8   2  -1   -0.00    2.54
  -8  -2   1   -0.00    1.64
  -8   2   2   61.33   10.56
   8  -2  -2   58.76   12.06
   8   2  -2   41.41   11.04
  -8  -2   2   53.56   10.11
  -8   2   3    0.00    2.18
  -8   2   3    3.68    3.53
   8  -2  -3    5.18    3.86
   8   2  -3   21.71    7.20
  -8  -2   3   10.41    4.60
  -8  -2   3   13.72    4.69
  -8   2   4   50.69    8.97
  -8   2   4   37.70    9.19
  -8   2   4   51.67   10.54
   8  -2  -4   27.42    8.07
   8   2  -4   31.10    8.92
   8   2  -4   31.16    8.22
  -8  -2   4   35.03    8.26
  -8  -2   4   31.61    7.55
  -8   2   5    4.98    3.06
  -8   2   5    8.62    4.31
  -8   2   5    8.25    4.44
   8   2  -5   13.60    5.87
  -8  -2   5   14.13    5.19
  -8  -2   5    2.59    2.66
  -8   2   6   60.08   10.92
  -8   2   6   77.39   13.59
  -8   2   6   72.08   13.29
   8   2  -6   58.84   12.64
  -8  -2   6   79.41   12.52
  -8   2   7   15.72    5.18
  -8   2   7   39.43    8.85
  -8   2   7   34.42    8.58
   8  -2  -7   19.95    6.18
   8   2  -7   25.21    7.75
   8   2  -7   26.59    7.14
  -8  -2   7   31.94    7.35
  -8   2   8   79.33   12.97
  -8   2   8   93.21   15.31
  -8   2   8  105.65   16.46
   8  -2  -8  119.21   15.69
   8   2  -8   92.91   15.73
   8   2  -8   99.34   14.77
  -8  -2   8   81.65   13.71
  -8   2   9    8.07    3.37
  -8   2   9    4.39    3.18
   8  -2  -9    7.45    3.35
   8   2  -9    4.98    3.93
   8   2  -9    3.95    3.05
  -8  -2   9    4.02    3.00
  -8   2  10   -0.00    0.96
  -8   2  10    0.00    3.12
   8  -2 -10    0.81    1.68
   8   2 -10   -0.00    1.81
   8   2 -10    2.14    2.34
  -8  -2  10    0.81    2.04
  -8   2  11    0.00    1.41
  -8   2  11    2.08    2.99
  -8   2  11   -0.00    1.91
   8  -2 -11    3.19    2.29
   8   2 -11    0.92    2.41
   8   2 -11    3.91    2.59
  -8  -2  11    2.69    2.47
  -8   2  12   42.74    8.32
  -8   2  12   56.46   10.75
  -8   2  12   49.94   10.47
   8   2 -12   56.62   10.89
   8   2 -12   55.32    8.81
  -8  -2  12   64.89   10.06
  -8   2  13   20.32    5.29
  -8   2  13   32.17    7.74
  -8   2  13   28.63    7.38
   8   2 -13   19.56    6.06
   8   2 -13   28.63    5.48
  -8  -2  13   33.93    6.31
  -8  -2  13   36.22    6.90
  -8  -2  13   22.17    5.60
  -8   2  14   19.63    5.01
  -8   2  14   25.26    6.76
   8   2 -14   29.05    4.75
  -8  -2  14   23.07    5.16
  -8  -2  14   26.30    5.92
  -8  -2  14   31.63    6.23
  -8   2  15   14.39    4.29
   8   2 -15   18.88    2.98
  -8  -2  15   19.75    4.54
  -8  -2  15   21.70    5.05
  -8   2  16   22.36    5.33
   8  -2 -16   26.54    3.78
  -8  -2  16   37.48    6.02
  -8  -2  16   31.20    6.03
  -8  -2  17   14.25    3.98
  -8  -2  18  126.52   15.47
  -8  -2  19    3.64    2.08
  -8  -2  20    2.63    1.76
  -8  -2  21    1.01    1.34
  -8  -2  22   22.44    4.58
  -8  -2  23    1.15    1.26
  -8  -2  24    2.98    1.79
  -8  -2  25    0.65    1.09
  -8  -2  26    1.37    1.12
  -8  -2  27    0.58    0.88
  -8  -2  28   13.84    2.86
  -8  -2  29    1.23    0.89
  -8  -2  30    1.24    0.91
  -8   3   1   65.90   11.96
  -8   3   1   48.06   12.06
   8  -3  -1   76.56   14.29
   8   3  -1   71.36   14.40
  -8  -3   1   88.36   13.42
  -8   3   2    0.85    2.34
  -8   3   2   -0.00    2.52
   8  -3  -2    0.73    2.46
   8   3  -2   -0.00    2.91
  -8  -3   2   -0.00    1.44
  -8   3   3   29.65    7.36
  -8   3   3   36.93    9.40
   8  -3  -3   38.38    9.36
   8   3  -3   47.17   10.81
  -8  -3   3   30.00    7.54
  -8   3   4  120.89   16.15
  -8   3   4  101.39   17.47
   8  -3  -4  102.50   17.01
   8   3  -4   93.98   17.21
  -8  -3   4  106.63   16.13
  -8   3   5    2.68    2.81
  -8   3   5    8.39    4.68
   8  -3  -5   19.42    5.01
   8  -3  -5   11.54    4.68
   8   3  -5   18.78    6.97
  -8  -3   5   19.86    5.77
  -8   3   6   32.52    7.35
  -8   3   6   38.27    9.60
   8  -3  -6   37.43    7.25
   8   3  -6   25.86    8.11
  -8  -3   6   34.33    7.87
  -8   3   7   15.44    4.81
  -8   3   7   16.15    6.02
   8  -3  -7   17.45    4.83
   8   3  -7   28.22    7.79
  -8  -3   7    9.01    4.01
  -8   3   8    1.03    1.77
  -8   3   8   17.72    6.23
   8  -3  -8    4.25    2.55
   8  -3  -8    1.05    2.09
   8   3  -8   12.25    5.08
   8   3  -8    3.99    3.14
  -8  -3   8    3.27    2.74
  -8   3   9   -0.00    1.33
  -8   3   9    0.28    2.02
   8  -3  -9    1.23    1.58
   8  -3  -9    3.76    2.77
   8   3  -9    6.15    3.91
   8   3  -9    2.01    2.43
  -8  -3   9    4.29    2.94
  -8   3  10   94.31   13.41
   8  -3 -10   87.03   12.66
   8   3 -10   90.36   15.30
  -8  -3  10   94.97   13.75
  -8   3  11   54.99   10.58
   8  -3 -11   91.17   11.81
   8   3 -11   69.81   13.13
  -8  -3  11   77.57   11.76
  -8  -3  11   84.99   12.21
  -8   3  12   -0.00    1.49
   8  -3 -12    1.40    1.78
   8   3 -12    4.13    3.19
  -8  -3  12    1.07    2.12
  -8  -3  12    1.27    1.92
  -8   3  13    9.39    3.65
   8  -3 -13    4.63    2.63
   8   3 -13    8.82    4.26
  -8  -3  13    8.62    3.32
  -8  -3  13   19.55    4.83
  -8   3  14   17.62    4.90
   8  -3 -14   15.90    4.49
   8   3 -14   26.33    6.94
  -8  -3  14   16.58    4.79
  -8  -3  14   20.53    5.10
  -8   3  15   18.80    5.06
   8   3 -15   19.23    6.20
  -8  -3  15   18.29    4.89
  -8   3  16   81.31   11.66
  -8  -3  16   73.98   11.22
  -8   3  17    2.48    2.18
  -8  -3  17   -0.00    1.32
  -8  -3  18    3.65    2.34
  -8  -3  19   11.11    3.58
  -8  -3  20   60.50    9.18
  -8  -3  21    4.47    2.22
  -8  -3  22    7.91    2.93
  -8  -3  23    3.16    1.89
  -8  -3  24   18.08    4.11
  -8  -3  25   13.34    3.35
  -8  -3  26    2.25    1.54
  -8  -3  27   -0.00    0.90
  -8  -3  28    0.34    0.98
  -8  -3  29    1.06    1.11
  -8  -3  30    5.90    1.96
  -8  -3  31    2.48    1.23
  -8   4   1   93.41   13.43
  -8   4   1   69.55   13.85
   8  -4  -1   56.73   12.84
   8   4  -1   58.00   13.26
  -8  -4   1   62.65   12.18
  -8   4   2   20.14    6.01
  -8   4   2   18.48    7.17
   8  -4  -2   29.63    8.20
   8   4  -2   15.90    6.80
  -8   4   3   13.06    4.81
  -8   4   3    9.09    5.75
   8  -4  -3   16.17    6.65
   8   4  -3   15.99    6.39
  -8   4   4  138.57   16.86
  -8   4   4   88.05   16.57
   8  -4  -4   83.40   15.68
   8   4  -4   92.89   16.83
  -8   4   5    8.84    3.88
  -8   4   5   13.01    5.70
   8  -4  -5   -0.00    1.81
   8   4  -5    4.46    4.37
  -8   4   6   48.07    9.02
  -8   4   6   52.29   11.36
   8  -4  -6   44.41    9.82
   8   4  -6   39.52    9.95
  -8  -4   6   29.13    7.53
  -8   4   7   75.14   12.64
  -8   4   7   95.39   16.06
   8   4  -7   74.54   14.47
  -8  -4   7   90.55   13.52
  -8   4   8   26.16    6.74
  -8   4   8   38.64    9.38
   8  -4  -8   29.82    6.59
   8   4  -8   33.05    8.68
  -8  -4   8   24.75    6.44
  -8   4   9    5.73    3.13
   8  -4  -9    5.33    2.68
   8   4  -9    3.32    3.10
  -8  -4   9    2.16    2.29
  -8  -4   9    4.50    3.30
  -8   4  10    2.50    2.29
   8  -4 -10    4.56    2.49
   8   4 -10    3.05    3.17
  -8  -4  10    1.63    2.41
  -8  -4  10    3.27    2.85
  -8   4  11    5.38    3.05
   8  -4 -11    6.27    3.02
   8   4 -11    4.32    3.75
  -8  -4  11    4.13    2.75
  -8  -4  11    3.06    2.91
  -8   4  12   82.52   12.52
   8  -4 -12   71.27   11.40
   8   4 -12   95.05   14.91
  -8  -4  12   69.56   11.62
  -8  -4  12   93.00   13.10
  -8   4  13   12.85    4.56
   8  -4 -13   15.74    4.34
   8   4 -13   14.46    5.71
  -8  -4  13   18.51    5.23
  -8  -4  13    9.65    4.20
  -8   4  14   27.56    6.58
   8  -4 -14   42.36    7.17
   8   4 -14   20.38    6.65
  -8  -4  14   37.69    7.50
  -8   4  15    1.50    1.73
   8   4 -15    0.68    2.52
  -8  -4  15    0.66    2.04
  -8   4  16   23.50    5.72
  -8  -4  16   17.88    5.06
  -8   4  17   22.00    5.64
  -8  -4  17   18.05    5.33
  -8  -4  18   48.14    8.65
  -8  -4  19    0.00    1.46
  -8  -4  20   13.98    4.17
  -8  -4  21    0.24    1.44
  -8  -4  22   13.76    4.03
  -8  -4  23    4.57    2.35
  -8  -4  24    2.89    2.17
  -8  -4  25    0.00    1.15
  -8  -4  26   -0.00    1.15
  -8  -4  27    3.16    2.00
  -8  -4  28    5.64    2.56
  -8  -4  29    5.20    2.40
  -8  -4  30    0.84    1.33
  -8  -4  31    0.00    0.92
  -8  -4  32    3.30    1.85
  -8  -4  33    5.14    2.02
  -8   5   1   33.18    9.46
   8  -5  -1   22.34    8.20
   8   5  -1   50.49   11.57
  -8   5   2   16.64    5.74
  -8   5   2   31.38    8.97
   8  -5  -2   21.25    7.74
   8   5  -2   27.15    8.40
  -8   5   3   57.83   10.56
  -8   5   3   56.54   12.88
   8  -5  -3   46.84   11.28
   8   5  -3   42.81   11.00
  -8   5   4   12.57    4.81
  -8   5   4   12.33    6.00
   8  -5  -4   12.69    6.39
   8   5  -4    9.18    5.48
  -8   5   5   42.23    9.25
  -8   5   5   70.77   13.99
   8   5  -5   49.96   11.60
  -8   5   6   91.38   13.31
   8   5  -6   54.68   12.80
  -8  -5   6   63.48   11.94
  -8   5   7    2.43    2.52
   8   5  -7    9.62    4.98
  -8  -5   7    1.63    2.93
  -8   5   8    9.88    4.37
   8   5  -8    2.84    3.23
  -8  -5   8    1.42    2.98
  -8   5   9    5.49    3.35
   8   5  -9    4.09    3.66
  -8  -5   9    8.20    3.67
  -8  -5   9    0.00    1.59
  -8   5  10  151.65   19.68
   8   5 -10  189.76   23.18
  -8  -5  10  140.54   18.73
  -8  -5  10  115.37   18.33
  -8   5  11   19.70    6.23
   8   5 -11   36.12    9.05
  -8  -5  11   29.73    6.77
  -8  -5  11   24.64    6.70
  -8   5  12   -0.00    1.91
   8  -5 -12    5.03    2.94
   8   5 -12   -0.00    1.70
  -8  -5  12    0.00    1.72
  -8  -5  12    3.47    3.06
  -8   5  13   -1.94    2.33
   8  -5 -13   -0.00    1.12
   8   5 -13   -0.00    2.38
  -8  -5  13    1.79    1.99
  -8  -5  13    0.97    2.07
  -8   5  14    6.57    3.80
   8   5 -14    7.48    3.96
  -8  -5  14   12.49    4.43
  -8   5  15   15.06    5.06
   8   5 -15   22.48    6.67
  -8  -5  15   15.05    5.05
  -8   5  16   49.03    9.25
  -8  -5  16   44.41    8.78
  -8   5  17    9.84    4.15
  -8  -5  17    3.23    2.83
  -8  -5  18    6.59    3.46
  -8  -5  19   12.86    4.29
  -8  -5  20   32.53    7.03
  -8  -5  21   14.46    4.62
  -8  -5  22    3.83    2.49
  -8  -5  23    0.00    1.44
  -8  -5  24    4.27    2.36
  -8  -5  25    3.89    2.54
  -8  -5  26    3.16    2.09
  -8  -5  27    3.79    2.46
  -8  -5  28    1.22    1.95
  -8  -5  29   -0.00    0.76
  -8  -5  30    4.35    2.31
  -8  -5  31    2.62    1.67
  -8  -5  32    3.46    1.86
  -8  -5  33   -0.00    1.18
  -8  -5  34    1.59    1.42
  -8   6   1   83.04   16.32
   8  -6  -1   78.21   15.83
  -8   6   2   57.26   13.51
   8  -6  -2   64.93   13.98
  -8  -6   2   73.93   13.33
  -8  -6   3   72.67   13.31
   8   6  -4   34.69    9.65
  -8  -6   4   27.30    7.87
   8   6  -5    9.94    5.48
  -8  -6   5   16.96    5.95
  -8   6   6   30.46    7.94
   8   6  -6   39.63   10.01
  -8  -6   6   19.92    6.60
  -8   6   7   20.43    6.62
   8   6  -7   16.47    6.68
  -8  -6   7   25.14    7.40
  -8   6   8   25.48    6.69
   8   6  -8   19.43    6.77
  -8  -6   8   14.77    5.69
  -8   6   9    1.20    2.00
   8   6  -9    2.65    3.52
  -8  -6   9    0.47    1.61
  -8   6  10    3.08    2.86
   8   6 -10    3.59    3.69
  -8  -6  10    2.82    2.47
  -8   6  11   22.52    6.17
   8   6 -11    1.57    2.54
  -8  -6  11    5.90    3.79
  -8   6  12   10.38    4.55
   8   6 -12   24.54    7.19
  -8  -6  12   22.28    6.44
  -8   6  13   18.91    6.22
   8   6 -13   26.64    7.70
  -8  -6  13   13.81    5.11
  -8   6  14   33.69    7.95
   8   6 -14   31.18    8.37
  -8  -6  14   21.78    6.32
  -8   6  15    8.58    4.23
   8   6 -15   15.63    5.90
  -8  -6  15   12.87    4.90
  -8   6  16    4.05    3.33
  -8  -6  16    2.88    2.63
  -8   6  17   34.28    8.34
  -8  -6  17   54.38    9.59
  -8  -6  18    7.71    3.89
  -8  -6  19    5.54    3.18
  -8  -6  20    1.17    2.19
  -8  -6  21   -0.00    1.16
  -8  -6  22   -0.00    1.85
  -8  -6  23    3.82    2.93
  -8  -6  24    1.21    1.87
  -8  -6  25    5.53    2.85
  -8  -6  26   -0.00    1.20
  -8  -6  27    5.36    2.86
  -8  -6  28    6.40    3.01
  -8  -6  29    0.07    1.21
  -8  -6  30    0.60    1.25
  -8  -6  31   -0.00    1.22
  -8  -6  32    1.66    1.71
  -8  -6  33    4.70    2.66
  -8  -6  34    1.05    1.62
  -8  -6  35    0.04    1.02
  -8  -6  36    0.39    1.23
  -8   7   1   67.99   12.45
   8   7  -1   88.20   15.76
  -8  -7   1   40.48   10.83
  -8   7   2   -0.00    2.27
  -8  -7   2   -0.00    2.68
  -8   7   3   32.42    8.19
  -8  -7   3   12.72    5.63
  -8  -7   4   -0.00    2.39
  -8  -7   5   63.50   12.56
  -8  -7   6   33.82    8.70
   8   7  -7    1.28    3.38
  -8  -7   7    1.79    2.71
   8   7  -8    4.42    3.91
  -8  -7   8    0.00    2.03
   8   7  -9   43.15   10.06
  -8  -7   9   17.22    6.39
   8   7 -10    3.42    3.61
  -8  -7  10    7.53    4.17
   8   7 -11   17.92    7.00
  -8  -7  11   45.10    9.31
  -8   7  12    1.22    2.98
   8   7 -12   -0.00    2.77
  -8  -7  12    3.09    2.87
  -8   7  13    9.97    4.62
   8   7 -13    6.55    4.31
  -8  -7  13    8.41    4.39
  -8   7  14   28.95    7.37
   8   7 -14   12.53    5.55
  -8  -7  14    7.60    4.18
  -8   7  15   47.31    9.99
   8   7 -15   44.20   10.04
  -8  -7  15   36.15    8.66
  -8   7  16    6.35    4.02
  -8  -7  16    2.37    2.63
  -8   7  17    0.42    2.01
  -8  -7  17    0.58    1.67
  -8  -7  18   -0.00    1.87
  -8  -7  19   -0.00    2.05
  -8  -7  20    2.96    2.59
  -8  -7  21   21.84    6.30
  -8  -7  22    2.33    2.52
  -8  -7  23   -0.00    1.61
  -8  -7  24    0.91    1.40
  -8  -7  25   12.25    4.40
  -8  -7  26    2.24    2.30
  -8  -7  27    5.37    2.87
  -8  -7  28    0.01    1.03
  -8  -7  29   -0.00    1.27
  -8  -7  30    3.08    2.18
  -8  -7  31    0.00    1.31
  -8  -7  32   -0.00    1.04
  -8  -7  33   -0.00    1.31
  -8  -7  34   -0.00    1.80
  -8  -7  35    2.03    2.15
  -8  -7  36    2.13    1.87
  -8   8   1   43.80   10.76
   8   8  -1   79.07   15.42
  -8  -8   1   74.44   14.16
  -8   8   2    0.85    2.15
   8   8  -2    0.48    2.89
  -8  -8   2   -0.00    2.65
  -8   8   3   19.87    6.89
   8   8  -3   36.62   10.01
  -8  -8   3   29.86    8.65
  -8   8   4   11.66    5.43
   8   8  -4   12.46    6.12
  -8  -8   4   19.35    6.65
  -8   8   5    0.00    2.20
   8   8  -5    0.00    4.15
  -8  -8   5   -0.00    3.33
  -8   8   6    0.04    1.86
  -8  -8   6    2.35    2.99
  -8   8   7   60.00   12.16
  -8  -8   7   56.49   12.29
  -8   8   8   -0.00    1.98
  -8  -8   8    8.13    5.13
  -8   8   9   11.54    5.02
  -8  -8   9    6.75    4.25
  -8   8  10    5.64    3.52
  -8  -8  10   10.39    4.93
  -8  -8  11   -0.00    3.10
   8   8 -12    8.82    4.91
  -8  -8  12    6.04    3.75
   8   8 -13   38.34    9.79
  -8  -8  13   30.04    8.15
   8   8 -14   -0.00    2.30
  -8  -8  14   -0.00    2.56
  -8  -8  15    0.00    2.48
  -8  -8  16    0.02    1.59
  -8  -8  17    9.57    4.52
  -8  -8  18   -0.00    1.97
  -8  -8  19    3.65    2.92
  -8  -8  20   -0.00    1.98
  -8  -8  21    3.49    2.86
  -8  -8  22   -0.00    1.78
  -8  -8  23    7.04    3.70
  -8  -8  24    0.00    1.60
  -8  -8  25    2.36    2.59
  -8  -8  26    0.86    1.98
  -8  -8  27    3.19    2.94
  -8  -8  28    1.02    1.81
  -8  -8  29    3.85    3.08
  -8  -8  30    0.00    1.53
  -8  -8  31   -0.00    1.41
  -8  -8  32    4.42    3.08
  -8  -8  33    2.82    2.27
  -8  -8  34   -0.00    1.28
  -8   9   1   68.98   13.89
   8   9  -1   96.91   17.82
  -8   9   2    0.00    2.64
   8   9  -2    6.57    4.84
  -8  -9   2   -0.00    2.82
  -8   9   3   15.07    6.34
   8   9  -3   36.59   10.32
  -8  -9   3   13.51    6.96
  -8   9   4    2.23    2.95
   8   9  -4    6.21    5.31
  -8  -9   4    3.25    3.46
  -8   9   5   25.18    8.00
   8   9  -5   30.16    9.09
  -8  -9   5   18.79    7.27
  -8   9   6    0.16    2.50
   8   9  -6   -0.00    3.85
  -8  -9   6    5.77    4.59
  -8   9   7   -0.00    1.67
   8   9  -7   -0.00    3.93
  -8  -9   7    0.00    2.17
  -8   9   8   -0.00    2.11
   8   9  -8   -0.00    3.49
  -8  -9   8   -0.00    2.72
  -8   9   9    9.85    5.12
   8   9  -9    8.72    4.98
  -8  -9   9    6.77    4.51
  -8   9  10   -0.00    2.42
   8   9 -10    0.00    3.97
  -8  -9  10   -0.00    2.32
  -8   9  11   80.72   14.25
   8   9 -11   81.79   15.13
  -8  -9  11   46.06   11.37
  -8   9  12    3.32    3.35
  -8  -9  12    1.99    2.69
  -8   9  13    0.15    1.82
  -8  -9  13   -0.00    2.51
  -8   9  14    5.85    3.95
  -8  -9  14    0.00    2.49
  -8   9  15   46.46   10.41
  -8  -9  15   28.88    8.79
  -8   9  16    0.46    2.43
  -8  -9  16    0.90    2.21
  -8   9  17   -0.00    2.45
  -8  -9  17    3.73    3.13
  -8  -9  18   -0.00    1.71
  -8  -9  19    6.79    4.12
  -8  -9  20    1.23    2.71
  -8  -9  21    9.07    4.48
  -8  -9  22    0.00    1.06
  -8  -9  23    0.39    1.56
  -8  -9  24   -0.00    2.64
  -8  -9  25   10.30    4.79
  -8  -9  26    2.16    2.48
  -8  -9  27    0.53    1.61
  -8  -9  28   -0.00    1.77
  -8  -9  29    4.47    3.44
  -8  -9  30    0.00    2.49
  -8  -9  31    0.00    1.98
  -8  10   1   24.67    8.04
   8  10  -1   15.52    7.48
  -8 -10   1   17.94    7.24
  -8  10   2   -0.00    2.56
   8  10  -2   -0.00    3.48
  -8 -10   2    1.89    3.93
  -8  10   3   15.75    6.75
   8  10  -3   35.90   10.50
  -8 -10   3   18.45    7.59
  -8  10   4   12.05    5.60
   8  10  -4    6.82    5.22
  -8 -10   4    6.10    4.69
  -8  10   5    2.83    3.31
   8  10  -5   11.53    5.94
  -8 -10   5    3.89    3.82
  -8  10   6    0.99    2.54
   8  10  -6   -0.00    3.13
  -8 -10   6   -0.00    3.18
  -8  10   7   49.48   11.41
   8  10  -7   55.92   12.96
  -8 -10   7   35.25    9.93
  -8  10   8    1.15    3.13
   8  10  -8   -0.00    3.16
  -8 -10   8    0.00    2.62
  -8  10   9    6.76    4.59
   8  10  -9   14.66    6.04
  -8 -10   9    2.80    3.27
  -8  10  10   -0.00    2.71
   8  10 -10    3.38    3.18
  -8 -10  10   -0.00    2.09
  -8  10  11    7.34    4.63
   8  10 -11   10.16    5.74
  -8 -10  11    2.81    3.17
  -8  10  12    1.46    2.91
   8  10 -12   -0.00    2.52
  -8 -10  12    0.68    2.20
  -8  10  13   36.37    9.83
   8  10 -13   35.21   10.09
  -8 -10  13   35.19    9.48
  -8  10  14   -0.00    2.13
   8  10 -14   -0.00    2.20
  -8 -10  14    2.19    2.31
  -8  10  15    4.61    3.76
  -8 -10  15    4.15    3.25
  -8  10  16    1.96    2.95
  -8 -10  16    3.16    2.90
  -8  10  17   33.24    9.16
  -8 -10  17   32.36    8.75
  -8 -10  18    1.35    2.22
  -8 -10  19    4.66    3.82
  -8 -10  20   -0.00    2.62
  -8 -10  21    0.99    3.12
  -8 -10  22    2.10    2.52
  -8 -10  23    2.19    3.02
  -8 -10  24    0.00    2.07
  -8 -10  25    1.71    2.20
  -8 -10  26    0.57    1.81
  -8 -10  27    6.21    3.49
  -8 -10  28    0.52    1.61
  -8 -10  29    6.83    3.87
  -8  11   1   34.18    9.65
   8  11  -1   43.87   11.76
  -8 -11   1   29.06   10.19
  -8  11   2    3.60    3.86
   8  11  -2    0.65    3.38
  -8 -11   2    1.87    3.78
  -8  11   3    1.11    2.90
   8  11  -3    2.81    3.68
  -8 -11   3    4.22    4.14
  -8  11   4    0.83    2.91
   8  11  -4    2.88    3.95
  -8 -11   4   -0.00    2.92
  -8  11   5   11.99    5.92
   8  11  -5   14.59    6.98
  -8 -11   5   19.80    7.94
  -8  11   6    0.58    3.05
   8  11  -6   -0.00    3.36
  -8 -11   6   -0.00    3.82
  -8  11   7    2.76    3.43
   8  11  -7    2.52    3.87
  -8 -11   7   -0.00    3.24
  -8  11   8    0.92    2.92
   8  11  -8    5.29    4.14
  -8 -11   8   -0.00    2.25
  -8  11   9    8.91    5.01
   8  11  -9   15.88    7.26
  -8 -11   9    7.05    4.71
  -8  11  10   -0.00    3.74
   8  11 -10    4.66    4.08
  -8 -11  10   -0.00    2.80
   8  11 -11    9.76    5.95
  -8 -11  11   11.85    5.80
  -8  11  12    3.70    3.81
   8  11 -12    0.00    3.55
  -8 -11  12    0.00    3.51
  -8  11  13    1.26    3.38
   8  11 -13   -0.00    3.38
  -8 -11  13    2.09    3.35
  -8  11  14    0.00    2.68
  -8 -11  14   -0.00    0.94
  -8  11  15   20.05    7.23
  -8 -11  15   12.87    5.78
  -8  11  16    1.78    3.11
  -8 -11  16    2.19    2.62
  -8  11  17    2.06    3.72
  -8 -11  17   -0.00    1.90
  -8 -11  18   -0.00    2.13
  -8 -11  19   -0.00    2.44
  -8 -11  20   -0.00    2.74
  -8 -11  21    0.00    2.71
  -8 -11  22    1.13    3.22
  -8 -11  23    0.19    2.39
  -8 -11  24   -0.00    2.43
  -8 -11  25    2.67    2.91
  -8 -11  26    1.33    2.43
  -8  12   1    0.56    2.68
   8  12  -1    0.95    3.33
  -8 -12   1    0.00    3.89
  -8  12   2   -0.00    2.79
   8  12  -2    1.18    3.99
  -8 -12   2    1.27    3.02
  -8  12   3   10.54    6.00
   8  12  -3   29.40    9.68
  -8 -12   3   23.49    8.54
  -8  12   4    3.52    4.43
   8  12  -4   -0.00    2.52
  -8 -12   4   -0.00    3.11
  -8  12   5   -0.00    2.16
   8  12  -5    1.46    3.28
  -8 -12   5   -0.00    3.56
  -8  12   6   -0.00    3.23
   8  12  -6   -0.00    3.40
  -8 -12   6   -0.00    3.96
  -8  12   7   10.05    6.25
   8  12  -7   12.34    6.61
  -8 -12   7    2.44    3.95
  -8  12   8    4.30    5.04
   8  12  -8    1.80    3.23
  -8 -12   8    6.94    5.20
  -8  12   9   14.72    7.09
   8  12  -9    8.42    5.29
  -8 -12   9    6.35    4.81
  -8  12  10    1.67    3.22
   8  12 -10   -0.00    3.23
  -8 -12  10    2.11    3.16
  -8  12  11    6.75    4.71
   8  12 -11    4.26    4.59
  -8 -12  11   -0.00    3.07
  -8  12  12   -0.00    2.47
   8  12 -12   -0.00    2.17
  -8 -12  12    2.64    3.50
  -8  12  13   18.87    7.46
   8  12 -13   19.35    7.53
  -8 -12  13    6.77    5.58
  -8  12  14   -0.54    2.78
  -8 -12  14   -0.00    2.66
  -8  12  15    0.12    3.20
  -8 -12  15    1.26    2.56
  -8  12  16   -0.00    3.13
  -8 -12  16   -0.00    3.02
  -8 -12  17    1.68    3.10
  -8 -12  18   -0.00    3.02
  -8 -12  19    9.08    5.45
  -8 -12  20    0.40    1.96
  -8 -12  21   -0.00    2.82
  -8 -12  22   -0.00    2.79
  -8 -12  23    1.96    3.30
  -8  13   1    2.76    4.05
   8  13  -1    3.20    4.49
  -8 -13   1    4.74    5.58
  -8  13   2   -0.00    2.61
   8  13  -2    0.35    3.99
  -8 -13   2   -0.00    4.54
  -8  13   3   -0.00    2.45
   8  13  -3   -0.00    3.38
  -8 -13   3    0.43    2.99
  -8  13   4   17.09    7.71
   8  13  -4   11.39    6.48
  -8 -13   4    8.81    5.88
  -8  13   5   21.83    8.56
   8  13  -5   21.18    8.66
  -8 -13   5   15.56    7.44
  -8  13   6   12.36    6.66
   8  13  -6   -0.00    3.69
  -8 -13   6    0.02    3.06
  -8  13   7    1.77    3.34
   8  13  -7    2.45    3.36
  -8 -13   7   -0.00    2.77
  -8  13   8    1.57    3.66
   8  13  -8    0.56    3.75
  -8 -13   8    6.96    4.66
  -8  13   9    5.97    5.17
   8  13  -9    0.89    3.41
  -8 -13   9    9.10    5.60
  -8  13  10   -0.00    1.90
   8  13 -10   -0.00    3.30
  -8 -13  10    0.55    3.16
  -8  13  11   15.19    6.82
   8  13 -11    5.48    4.55
  -8 -13  11    3.46    4.42
  -8  13  12    0.00    2.83
   8  13 -12    2.78    4.02
  -8 -13  12   -0.00    1.97
  -8  13  13   -0.00    2.53
   8  13 -13   -0.00    2.96
  -8 -13  13    3.99    3.86
  -8  13  14    0.88    2.90
  -8 -13  14    0.00    2.91
  -8  13  15   15.30    6.69
  -8 -13  15    4.71    4.08
  -8  13  16    1.60    3.25
  -8 -13  16    0.13    1.59
  -8 -13  17    0.92    2.28
  -8 -13  18    1.08    2.30
  -8 -13  19    1.58    2.27
  -8 -13  20    1.06    2.55
  -8  14   1   10.88    5.83
   8  14  -1   20.41    8.70
  -8 -14   1    9.38    6.26
  -8  14   2    6.75    5.49
   8  14  -2    1.61    4.74
  -8 -14   2    6.90    5.29
  -8  14   3    1.75    3.24
   8  14  -3    7.06    5.18
  -8 -14   3    4.81    4.80
  -8  14   4    0.00    2.95
   8  14  -4   -0.00    3.41
  -8 -14   4   -0.00    3.75
  -8  14   5    0.00    3.35
   8  14  -5   -0.00    3.09
  -8 -14   5    0.96    4.30
  -8  14   6   -0.00    2.90
   8  14  -6    3.21    4.77
  -8 -14   6    0.00    3.46
  -8  14   7    7.71    6.30
   8  14  -7   10.83    6.54
  -8 -14   7    0.39    2.49
  -8  14   8    8.62    5.72
   8  14  -8    7.19    5.19
  -8 -14   8    0.34    2.81
  -8  14   9    5.02    5.01
   8  14  -9    4.00    4.61
  -8 -14   9    2.10    4.22
  -8  14  10    0.91    2.96
   8  14 -10    2.64    4.20
  -8 -14  10   -0.00    3.58
  -8  14  11    2.31    3.62
   8  14 -11   -0.00    3.40
  -8 -14  11   -0.00    3.45
  -8  14  12   -0.00    2.83
   8  14 -12   -0.00    4.24
  -8 -14  12   -0.00    3.24
  -8  14  13    0.00    3.66
  -8 -14  13    3.33    3.81
  -8  14  14    0.97    2.65
  -8 -14  14   -0.00    2.98
  -8  14  15   -0.00    4.26
  -8 -14  15    0.93    3.47
  -8  14  16    0.74    2.81
  -8 -14  16   -0.00    2.81
  -8 -14  17   -0.00    3.28
  -8  15   1    8.37    5.52
   8  15  -1   10.45    6.72
  -8 -15   1    2.78    4.32
  -8  15   2    0.00    2.78
   8  15  -2   -0.00    2.86
  -8 -15   2   -0.00    2.78
  -8  15   3    1.96    3.38
   8  15  -3   -0.00    5.16
  -8 -15   3    2.29    4.17
  -8  15   4   -0.00    4.03
   8  15  -4    2.37    5.27
  -8 -15   4    2.05    3.75
  -8  15   5   13.44    6.44
   8  15  -5    3.52    5.35
  -8 -15   5    5.15    5.19
  -8  15   6    0.77    3.68
   8  15  -6    5.48    4.86
  -8 -15   6    1.22    2.91
  -8  15   7   -0.00    3.50
   8  15  -7    2.58    4.25
  -8 -15   7    0.52    3.23
  -8  15   8   -0.00    4.24
   8  15  -8    0.00    4.06
  -8 -15   8   -0.00    2.89
  -8  15   9   -0.00    3.44
   8  15  -9   -0.00    3.05
  -8 -15   9   -0.00    3.28
  -8  15  10   -0.00    3.39
   8  15 -10   -0.00    4.23
  -8 -15  10   -0.00    3.91
  -8  15  11    2.26    3.93
   8  15 -11    8.06    5.69
  -8 -15  11   -0.00    3.49
  -8  15  12    0.09    2.21
   8  15 -12    2.54    4.11
  -8 -15  12   -0.00    3.65
  -8  15  13   -0.00    2.95
  -8 -15  13   -0.00    2.94
  -8  15  14   -0.00    3.60
  -8  15  15   -0.00    3.92
  -8  15  16    3.62    4.59
   8  16  -1    9.03    6.65
  -8 -16   1    1.43    3.28
   8  16  -2    1.09    3.50
  -8 -16   2   -0.00    1.90
  -8  16   3   -0.00    3.00
   8  16  -3   -0.00    1.34
  -8 -16   3    0.46    3.51
  -8  16   4    2.25    3.77
   8  16  -4   -0.00    3.16
  -8 -16   4    1.16    3.07
  -8  16   5    0.27    3.43
   8  16  -5    0.99    4.04
  -8 -16   5    3.99    4.79
  -8  16   6    8.28    5.32
   8  16  -6    0.27    3.96
  -8 -16   6   -0.00    2.45
  -8  16   7    0.57    3.20
   8  16  -7   -0.00    2.97
  -8 -16   7   -0.00    2.76
  -8  16   8    6.37    4.98
   8  16  -8    5.19    4.82
  -8 -16   8    5.93    5.91
  -8  16   9   -0.00    3.49
   8  16  -9    2.17    3.47
  -8 -16   9    2.41    3.83
  -8  16  10    0.00    4.42
   8  16 -10    1.89    4.73
  -8  16  11    0.74    3.90
   8  16 -11   -0.00    2.12
  -8  16  12    2.77    4.55
  -8  16  13   -0.00    3.74
  -8  16  14    2.34    4.02
  -8  16  15   -0.00    3.26
  -8 -17   2   -0.00    2.24
  -8 -17   3    0.00    3.01
  -8 -17   4    1.83    4.00
  -8 -17   5   11.15    6.50
  -7   0   1  774.07   69.50
  -7   0   1  715.18   71.39
  -7   0   1  640.32   68.79
   7   0  -1  598.95   70.33
   7   0  -1  732.13   68.53
  -7   0   2   -0.00    1.20
  -7   0   2   -0.00    2.53
  -7   0   2   -0.00    1.43
   7   0  -2    0.54    2.21
   7   0  -2    0.90    1.35
  -7   0   3    3.35    2.49
  -7   0   3    9.90    4.50
  -7   0   3    3.42    2.64
   7   0  -3    0.52    2.95
  -7   0   4   -0.00    1.05
  -7   0   4   -0.00    1.86
  -7   0   4    0.55    1.02
  -7   0   5   30.24    6.24
  -7   0   5   26.59    7.19
  -7   0   5   34.51    6.86
  -7   0   6   -0.00    1.38
  -7   0   6    0.27    1.65
  -7   0   6    0.12    1.23
   7   0  -6   -0.00    2.14
  -7   0   7  299.70   30.22
  -7   0   7  300.67   32.32
  -7   0   7  238.25   29.67
   7   0  -7  287.85   31.45
  -7   0   8   -0.00    1.37
  -7   0   8    0.00    1.88
  -7   0   8    1.02    1.22
   7   0  -8    0.00    2.17
  -7   0   9   13.03    3.65
  -7   0   9    6.01    3.55
  -7   0   9    6.19    2.76
   7   0  -9    8.60    3.26
  -7   0  10   -0.00    0.76
  -7   0  10    0.64    1.53
  -7   0  10   -0.00    1.90
   7   0 -10    2.02    1.96
  -7   0  11  229.89   27.92
  -7   0  11  287.43   30.31
  -7   0  11  284.73   29.06
   7   0 -11  289.42   28.39
  -7   0  12    0.53    1.36
  -7   0  12    1.25    1.49
  -7   0  12   -0.00    1.33
   7   0 -12   -0.00    1.28
  -7   0  13   90.30   12.03
  -7   0  13  105.55   13.56
  -7   0  13   94.46   12.37
   7   0 -13   98.13   10.80
  -7   0  14   -0.00    1.13
  -7   0  14    0.01    1.58
  -7   0  14    0.16    1.29
  -7   0  15    6.06    2.36
  -7   0  15    9.21    3.11
  -7   0  15   12.58    3.31
  -7   0  16   -0.00    1.14
  -7   0  16   -0.00    1.69
  -7   0  17  376.10   36.64
  -7   1   1    2.34    2.15
  -7   1   1   -0.00    1.94
  -7   1   1    3.57    2.84
   7  -1  -1    0.00    2.75
   7  -1  -1    3.45    2.39
   7   1  -1    0.00    2.10
   7   1  -1    0.26    2.10
   7   1  -1    0.86    2.07
  -7  -1   1    0.51    2.31
  -7  -1   1    3.59    2.51
  -7   1   2   40.86    7.86
  -7   1   2   32.06    8.46
  -7   1   2   53.59    8.94
   7  -1  -2   38.40    9.00
   7   1  -2   34.50    9.05
   7   1  -2   32.09    8.24
  -7  -1   2   62.86   10.66
  -7  -1   2   38.86    7.97
  -7   1   3  177.69   23.80
  -7   1   3  248.91   28.05
  -7   1   3  224.64   25.26
   7  -1  -3  214.31   26.73
   7   1  -3  215.64   27.75
   7   1  -3  203.53   26.22
  -7  -1   3  237.85   26.93
  -7  -1   3  206.82   24.90
  -7   1   4    0.94    2.07
  -7   1   4    2.21    3.05
  -7   1   4    0.91    1.91
   7  -1  -4   -0.00    1.60
   7   1  -4    2.75    3.03
  -7  -1   4   -0.00    1.98
  -7  -1   4    1.78    2.26
  -7   1   5   76.28   10.71
  -7   1   5   72.23   12.26
  -7   1   5   47.12    9.15
   7   1  -5   68.91   12.35
  -7  -1   5   71.45   11.56
  -7  -1   5   53.79    9.73
  -7   1   6    0.00    1.68
  -7   1   6    0.00    2.37
  -7   1   6   -0.00    1.52
  -7   1   6   -0.00    2.06
   7  -1  -6    0.34    1.47
   7   1  -6   -0.00    2.21
   7   1  -6   -0.00    2.34
  -7  -1   6   -0.00    2.08
  -7  -1   6   -0.00    1.66
  -7   1   7   31.93    6.51
  -7   1   7   31.63    7.67
  -7   1   7   39.28    7.18
   7  -1  -7   25.94    6.58
   7   1  -7   36.36    8.51
   7   1  -7   27.37    6.79
  -7  -1   7   35.55    6.77
  -7  -1   7   37.59    7.77
  -7  -1   7   35.74    6.95
  -7   1   8   15.22    4.29
  -7   1   8   19.44    5.91
  -7   1   8   16.34    4.39
   7  -1  -8   20.74    5.25
   7   1  -8   17.93    5.12
  -7  -1   8   10.97    3.71
  -7  -1   8   17.62    5.15
  -7  -1   8   12.93    4.28
  -7   1   9  262.81   28.91
  -7   1   9  323.39   32.29
  -7   1   9  279.26   31.38
  -7   1   9  286.41   29.57
   7  -1  -9  297.54   29.89
   7   1  -9  226.17   28.72
  -7  -1   9  226.54   28.12
  -7  -1   9  275.66   30.24
  -7  -1   9  290.77   29.48
  -7   1  10   28.52    5.44
  -7   1  10   22.00    5.88
  -7   1  10   17.16    5.41
  -7   1  10   18.42    4.77
   7  -1 -10    9.56    3.57
   7   1 -10   26.00    5.34
  -7  -1  10   17.97    4.44
  -7  -1  10   20.55    5.40
  -7  -1  10   17.79    4.57
  -7   1  11   63.69    9.67
  -7   1  11   54.79   10.40
  -7   1  11   64.62   11.17
  -7   1  11   73.60   10.15
   7  -1 -11   66.59    9.56
   7   1 -11   73.93    9.74
  -7  -1  11   72.78    9.80
  -7  -1  11   69.14   10.68
  -7  -1  11   66.65    9.95
  -7   1  12    1.16    1.38
  -7   1  12   -0.00    1.70
  -7   1  12   -0.00    1.52
   7  -1 -12   -0.00    1.06
   7   1 -12   -0.00    0.95
  -7  -1  12    0.56    1.21
  -7  -1  12    1.92    2.03
  -7  -1  12   -0.00    1.39
  -7   1  13  161.87   17.66
  -7   1  13  147.98   18.95
  -7   1  13  149.08   19.30
   7  -1 -13  141.03   16.10
   7   1 -13  148.45   15.73
  -7  -1  13  145.42   17.08
  -7  -1  13  163.16   18.44
  -7  -1  13  169.47   18.07
  -7   1  14    2.63    1.64
  -7   1  14    1.80    2.21
  -7   1  14    0.81    1.56
   7  -1 -14    3.18    1.20
   7  -1 -14    4.95    1.24
  -7  -1  14    3.73    1.92
  -7  -1  14    5.37    2.60
  -7  -1  14    4.48    2.13
  -7   1  15  106.80   12.50
  -7   1  15   94.81   13.36
  -7   1  15  120.95   14.92
  -7  -1  15   90.92   11.89
  -7  -1  15   98.81   12.57
  -7  -1  15  102.64   12.62
  -7   1  16   32.94    5.10
  -7   1  16   18.27    4.70
  -7   1  16   27.11    5.92
  -7  -1  16   15.26    3.65
  -7  -1  16   25.73    4.66
  -7   1  17   22.48    4.30
  -7   1  17   24.82    5.59
  -7  -1  17   21.88    4.06
  -7   1  18    1.06    1.11
  -7   1  18   -0.00    1.35
  -7   1  19  137.96   16.99
  -7   1  20    2.58    2.15
  -7   1  21   58.42    8.92
  -7   1  22   -0.00    1.32
  -7  -1  22    0.00    0.70
  -7  -1  23   28.90    4.45
  -7  -1  24   15.13    2.84
  -7  -1  25   28.61    4.13
  -7  -1  26    0.97    0.71
  -7  -1  27    2.77    1.01
  -7   2   1   37.02    7.53
  -7   2   1   18.81    6.72
  -7   2   1   41.38    9.25
   7  -2  -1   27.07    7.67
   7   2  -1   38.50    9.37
  -7  -2   1   25.53    7.42
  -7  -2   1   37.39    7.76
  -7   2   2   44.49    8.33
  -7   2   2   54.81   10.80
  -7   2   2   53.30   10.53
   7  -2  -2   31.32    8.56
   7   2  -2   30.74    8.75
  -7  -2   2   49.38    9.54
  -7  -2   2   35.08    7.73
  -7   2   3    4.84    3.01
  -7   2   3    2.83    3.34
  -7   2   3    4.73    3.23
   7  -2  -3    4.16    3.06
   7   2  -3    1.41    2.52
  -7  -2   3    7.82    3.74
  -7  -2   3    4.39    3.02
  -7   2   4    5.28    2.84
  -7   2   4    0.00    2.70
  -7   2   4    6.46    3.89
   7  -2  -4    4.53    3.68
   7   2  -4   -0.00    2.58
  -7  -2   4    1.59    2.39
  -7  -2   4    0.00    1.62
  -7   2   5  208.98   26.25
  -7   2   5  248.80   29.56
  -7   2   5  214.51   28.45
   7  -2  -5  266.93   27.10
   7   2  -5  173.00   27.53
  -7  -2   5  253.47   28.18
  -7  -2   5  298.81   28.37
  -7   2   6   11.37    3.92
  -7   2   6   11.96    4.94
  -7   2   6    8.56    4.53
   7  -2  -6   18.42    4.54
   7   2  -6   13.91    5.18
   7   2  -6   25.25    6.12
  -7  -2   6   10.63    4.09
  -7  -2   6    9.66    3.87
  -7   2   7  229.55   26.43
  -7   2   7  224.73   28.56
  -7   2   7  267.57   29.74
   7  -2  -7  263.23   26.83
   7  -2  -7  227.13   27.36
   7   2  -7  198.72   28.03
   7   2  -7  233.12   27.60
  -7  -2   7  262.78   27.99
  -7  -2   7  227.44   26.53
  -7   2   8    2.20    2.03
  -7   2   8    9.10    4.09
   7  -2  -8    7.63    2.80
   7  -2  -8    3.13    2.77
   7   2  -8    5.31    3.48
   7   2  -8    0.00    2.17
  -7  -2   8    4.45    2.76
  -7  -2   8    3.61    2.64
  -7   2   9   50.22    8.93
  -7   2   9   62.72   11.13
   7  -2  -9   52.08    9.31
   7   2  -9   80.61   12.38
   7   2  -9   54.93    9.57
  -7  -2   9   66.61   10.41
  -7  -2   9   60.63    9.62
  -7   2  10   13.17    3.86
  -7   2  10   20.38    5.90
  -7   2  10   11.31    4.39
   7  -2 -10   12.92    3.95
   7   2 -10    7.82    4.13
   7   2 -10   16.36    4.25
  -7  -2  10   17.93    4.77
  -7  -2  10    9.41    3.56
  -7   2  11  100.98   14.48
  -7   2  11  108.89   16.45
  -7   2  11  132.17   17.54
   7  -2 -11  140.81   15.69
   7   2 -11  126.35   17.40
   7   2 -11  112.86   14.73
  -7  -2  11  165.00   16.84
  -7  -2  11   99.46   14.57
  -7   2  12   34.28    6.61
  -7   2  12   45.93    8.63
  -7   2  12   23.22    6.83
   7  -2 -12   43.51    6.84
   7   2 -12   38.88    8.11
   7   2 -12   38.82    6.33
  -7  -2  12   32.74    6.63
  -7  -2  12   51.80    7.80
  -7   2  13   46.11    7.92
  -7   2  13   50.64    9.51
  -7   2  13   59.58   10.29
   7  -2 -13   49.46    7.46
   7   2 -13   62.61   10.29
   7   2 -13   53.95    7.13
  -7  -2  13   50.87    8.25
  -7  -2  13   52.64    8.43
  -7   2  14    3.31    1.92
  -7   2  14    0.93    1.74
  -7   2  14    1.47    2.48
   7  -2 -14    2.13    1.38
   7   2 -14    5.56    3.10
   7   2 -14    2.33    0.94
   7   2 -14    2.07    0.85
  -7  -2  14    0.00    1.40
  -7   2  15   31.25    5.72
  -7   2  15   20.26    5.59
  -7   2  15   27.99    6.62
   7  -2 -15   29.42    3.77
  -7  -2  15   25.35    4.96
  -7  -2  15   29.30    5.42
  -7   2  16   70.14    9.98
  -7   2  16   68.14   11.13
  -7   2  16   70.63   11.58
  -7  -2  16   81.49    9.81
  -7  -2  16   78.30    9.94
  -7   2  17   68.60    8.72
  -7   2  17   66.21   10.29
  -7  -2  17   45.40    7.14
  -7   2  18   34.08    5.91
  -7   2  18   35.41    7.36
  -7   2  19    1.64    1.64
  -7  -2  21   54.55    7.57
  -7  -2  22    7.43    2.30
  -7  -2  23   34.35    5.28
  -7  -2  24    0.23    0.82
  -7  -2  25    5.94    1.80
  -7  -2  26    0.71    0.81
  -7  -2  27   16.70    2.93
  -7  -2  28    4.90    1.45
  -7  -2  29    5.16    1.37
  -7  -2  30    1.06    0.67
  -7   3   1   -0.00    1.59
  -7   3   1   -0.00    2.41
   7  -3  -1   -0.00    1.42
   7  -3  -1    2.79    2.82
   7   3  -1    2.38    3.05
  -7  -3   1    2.81    2.87
  -7  -3   1   -0.00    1.22
  -7   3   2  104.91   16.73
  -7   3   2  142.14   20.25
   7  -3  -2  156.49   17.70
   7  -3  -2  122.54   19.10
   7   3  -2  142.49   20.53
  -7  -3   2  144.18   18.89
  -7  -3   2  129.95   17.99
  -7   3   3   44.80    8.67
  -7   3   3   72.96   12.37
   7  -3  -3   37.15    7.68
   7  -3  -3   40.26    9.39
   7   3  -3   52.68   10.99
  -7  -3   3   52.91    9.68
  -7  -3   3   46.32    8.94
  -7   3   4   13.57    4.31
  -7   3   4    3.90    3.32
   7  -3  -4    7.60    3.14
   7  -3  -4    8.28    4.15
   7   3  -4    8.25    4.40
  -7  -3   4    4.40    2.96
  -7  -3   4    4.55    3.03
  -7   3   5   75.75   11.23
  -7   3   5   78.80   13.28
   7  -3  -5   64.41   10.09
   7  -3  -5   50.90   10.78
   7   3  -5   66.55   12.62
  -7  -3   5   57.01   10.63
  -7  -3   5   73.72   11.39
  -7   3   6   17.81    4.98
  -7   3   6   28.76    7.45
   7  -3  -6   15.89    4.29
   7   3  -6   18.09    6.13
  -7  -3   6    8.70    4.00
  -7  -3   6   13.47    4.63
  -7   3   7    0.00    1.44
  -7   3   7   -0.00    2.62
   7  -3  -7    0.60    1.33
   7  -3  -7    3.55    2.93
   7   3  -7    3.35    3.66
  -7  -3   7    6.37    3.19
  -7  -3   7    2.27    2.19
  -7   3   8    0.03    1.36
  -7   3   8    0.00    1.98
   7  -3  -8    0.93    1.62
   7  -3  -8   -0.00    1.75
   7   3  -8   -0.00    1.88
  -7  -3   8   -0.00    1.86
  -7  -3   8   -0.00    1.79
  -7   3   9  208.23   23.54
   7  -3  -9  210.64   23.01
   7  -3  -9  205.53   24.25
   7   3  -9  195.64   25.35
  -7  -3   9  201.94   23.61
  -7  -3   9  190.92   23.43
  -7   3  10   71.85   10.54
   7  -3 -10   89.00   10.79
   7  -3 -10   53.06    9.89
   7   3 -10   93.91   13.38
   7   3 -10   59.06    9.97
  -7  -3  10   80.87   11.13
  -7  -3  10   43.55    9.21
  -7   3  11   11.62    3.63
  -7   3  11   14.16    4.99
   7  -3 -11    4.91    2.32
   7  -3 -11    3.55    2.42
   7   3 -11    3.81    3.00
   7   3 -11    3.58    2.29
  -7  -3  11    6.58    2.95
  -7  -3  11    3.82    2.53
  -7   3  12    0.63    1.20
  -7   3  12    1.52    2.01
   7  -3 -12   -0.00    0.93
   7  -3 -12    0.34    1.70
   7   3 -12    1.58    2.44
   7   3 -12    0.00    1.32
  -7  -3  12    0.31    1.70
  -7   3  13   64.45   10.39
  -7   3  13   74.26   12.62
   7  -3 -13   73.30   10.28
   7  -3 -13   68.65   10.10
   7   3 -13   72.27   12.03
   7   3 -13   82.19   10.10
  -7  -3  13   78.65   10.80
  -7   3  14   88.22   12.22
  -7   3  14   75.76   13.19
   7  -3 -14   93.85   11.77
   7  -3 -14   82.27   11.07
   7   3 -14   84.22   13.23
   7   3 -14   96.49   10.52
  -7  -3  14   85.58   11.75
  -7   3  15  157.22   17.70
  -7   3  15  148.54   19.41
   7  -3 -15  153.23   16.83
   7  -3 -15  157.52   15.90
   7   3 -15  140.67   18.43
   7   3 -15  146.97   13.59
   7   3 -15  131.13   13.47
  -7  -3  15  140.16   16.69
  -7   3  16   20.14    4.80
  -7   3  16   40.17    7.78
   7  -3 -16   15.63    3.96
   7  -3 -16   17.32    3.13
   7   3 -16   24.74    5.86
  -7  -3  16   20.58    4.48
  -7   3  17    5.32    2.48
  -7   3  17    2.22    2.37
   7   3 -17    0.00    1.89
  -7   3  18   14.29    3.92
  -7  -3  18   13.15    3.71
  -7  -3  19  241.68   25.92
  -7  -3  20   -0.00    1.18
  -7  -3  21    5.18    2.46
  -7  -3  22    0.35    1.21
  -7  -3  23   11.44    3.05
  -7  -3  24    9.74    2.70
  -7  -3  25   12.77    3.13
  -7  -3  26    0.84    1.18
  -7  -3  27   -0.00    0.78
  -7  -3  28    0.27    0.93
  -7  -3  29   17.69    3.44
  -7  -3  30    3.09    1.38
  -7  -3  31   14.22    2.81
  -7  -3  32    0.50    0.82
  -7   4   1   39.02    9.00
  -7   4   1   73.20   13.15
   7  -4  -1   60.89   12.00
   7   4  -1   60.27   12.11
  -7  -4   1   59.53   10.83
  -7   4   2   99.59   13.90
  -7   4   2   72.85   14.38
   7  -4  -2   82.12   14.72
   7   4  -2   69.09   13.99
  -7  -4   2  104.47   14.44
  -7  -4   2   78.91   13.21
  -7   4   3    7.99    3.71
  -7   4   3   16.56    6.20
   7  -4  -3   12.96    4.31
   7  -4  -3    5.85    3.97
   7   4  -3   12.63    5.36
  -7  -4   3    9.37    3.97
  -7  -4   3   11.47    4.90
  -7   4   4   27.81    6.50
  -7   4   4   24.53    7.49
   7  -4  -4   29.08    6.25
   7  -4  -4   17.68    6.35
   7   4  -4   17.57    6.48
  -7  -4   4   18.60    5.84
  -7  -4   4   32.07    7.22
  -7   4   5   36.80    8.94
  -7   4   5   58.40   12.18
   7  -4  -5   74.51   10.68
   7  -4  -5   63.15   11.82
   7   4  -5   64.12   12.32
  -7  -4   5   79.79   11.71
  -7  -4   5   82.37   12.18
  -7   4   6   52.94    9.59
  -7   4   6   70.95   12.63
   7  -4  -6   50.86    9.01
   7  -4  -6   49.02   10.28
   7   4  -6   55.60   11.17
  -7  -4   6   57.90    9.99
  -7  -4   6   53.64    9.94
  -7   4   7   51.89    8.99
  -7   4   7   49.05   10.47
   7  -4  -7   44.06    7.96
   7   4  -7   34.83    9.02
  -7  -4   7   42.21    8.32
  -7  -4   7   44.03    8.70
  -7   4   8   51.06    9.03
  -7   4   8   52.44   10.76
   7  -4  -8   56.91    8.90
   7  -4  -8   46.58    9.34
   7   4  -8   42.69    9.67
  -7  -4   8   58.16    9.47
  -7  -4   8   29.06    7.55
  -7   4   9   16.23    4.97
  -7   4   9   21.49    6.61
   7  -4  -9   24.80    5.44
   7  -4  -9   24.22    6.32
   7   4  -9   13.06    5.31
  -7  -4   9   20.50    5.37
  -7   4  10    1.45    2.08
   7  -4 -10    0.00    1.05
   7  -4 -10   -0.00    1.63
   7   4 -10    0.00    2.36
  -7  -4  10    2.72    1.99
  -7   4  11  104.00   14.39
   7  -4 -11  103.58   13.71
   7  -4 -11  117.32   15.21
   7   4 -11  113.22   16.19
  -7  -4  11   85.59   13.32
  -7   4  12  121.65   16.34
  -7   4  12  135.18   18.83
   7  -4 -12  151.30   16.51
   7  -4 -12  118.07   16.16
   7   4 -12  113.60   17.20
  -7  -4  12  112.14   15.57
  -7   4  13  114.73   15.26
  -7   4  13   85.20   15.60
   7  -4 -13  128.63   15.05
   7  -4 -13  125.33   15.30
   7   4 -13  106.95   16.12
   7   4 -13  111.98   14.27
  -7  -4  13  112.51   14.64
  -7   4  14   41.14    7.50
  -7   4  14   19.29    6.39
   7  -4 -14   40.89    6.85
   7   4 -14   35.82    7.64
   7   4 -14   23.88    5.00
  -7  -4  14   26.79    5.87
  -7   4  15   39.93    7.88
   7  -4 -15   42.76    7.49
   7   4 -15   40.97    8.56
   7   4 -15   47.83    6.44
  -7  -4  15   46.31    7.69
  -7  -4  15   37.00    7.50
  -7   4  16   28.33    6.28
   7   4 -16   21.47    6.04
   7   4 -16   28.99    3.56
  -7  -4  16   24.40    5.75
  -7   4  17  109.72   15.82
   7   4 -17  162.02   18.24
  -7  -4  17  125.31   16.16
  -7   4  18   13.23    4.22
   7  -4 -18   13.00    2.31
  -7  -4  18   15.52    4.27
  -7  -4  19   13.56    3.94
  -7  -4  20   34.32    6.53
  -7  -4  21   25.50    5.39
  -7  -4  22   21.20    4.82
  -7  -4  23   10.26    3.30
  -7  -4  24    3.46    1.88
  -7  -4  25    0.83    1.08
  -7  -4  26    9.04    2.91
  -7  -4  27    5.22    2.17
  -7  -4  28    5.72    2.33
  -7  -4  29    3.66    1.75
  -7  -4  30    0.31    1.08
  -7  -4  31    6.07    2.24
  -7  -4  32    2.03    1.43
  -7  -4  33    6.81    2.38
  -7  -4  34    0.89    1.14
  -7   5   1    5.61    3.27
  -7   5   1    3.32    3.66
   7  -5  -1    6.56    3.95
   7   5  -1    2.62    2.95
  -7  -5   1   -0.00    2.07
  -7   5   2    4.20    2.78
  -7   5   2   -0.00    2.14
   7  -5  -2    2.09    3.18
   7   5  -2    3.32    3.55
  -7  -5   2    5.97    3.30
  -7   5   3   40.34    8.70
  -7   5   3   41.27   10.29
   7  -5  -3   42.75   10.30
   7   5  -3   46.07   10.31
  -7  -5   3   47.88    9.64
  -7   5   4  111.13   15.23
  -7   5   4   71.69   15.25
   7  -5  -4  110.69   16.80
   7   5  -4   94.03   16.05
  -7  -5   4   91.20   14.68
  -7   5   5   23.80    6.54
  -7   5   5   31.43    8.52
   7  -5  -5   31.57    8.31
   7   5  -5   27.39    7.93
  -7  -5   5   30.57    7.09
  -7  -5   5   32.54    7.73
  -7   5   6    3.05    2.85
  -7   5   6    4.52    3.56
   7  -5  -6    1.84    2.19
   7  -5  -6    0.00    3.01
   7   5  -6   -0.00    2.09
  -7  -5   6    1.07    1.77
  -7   5   7    5.12    3.12
  -7   5   7   21.99    6.93
   7  -5  -7   24.77    5.67
   7   5  -7   25.35    7.02
  -7  -5   7   10.48    4.05
  -7   5   8   82.51   12.55
  -7   5   8   58.51   12.93
   7  -5  -8   91.11   12.30
   7   5  -8   55.66   12.04
  -7  -5   8   81.83   12.12
  -7   5   9  123.67   16.20
  -7   5   9   88.71   16.44
   7  -5  -9  131.21   15.71
   7  -5  -9   79.59   14.82
   7   5  -9  103.80   16.46
  -7  -5   9  121.63   15.54
  -7   5  10   31.63    7.36
  -7   5  10   52.77   10.70
   7  -5 -10   39.35    7.50
   7  -5 -10   29.20    7.58
   7   5 -10   26.43    7.57
  -7  -5  10   43.41    7.94
  -7   5  11   74.92   12.41
   7  -5 -11   87.94   12.49
   7   5 -11  100.70   14.88
  -7  -5  11   74.06   11.94
  -7   5  12    0.08    1.57
   7  -5 -12    2.40    2.00
   7   5 -12    3.06    2.91
  -7  -5  12    0.24    1.83
  -7  -5  12    1.89    2.36
  -7   5  13   20.62    5.89
   7  -5 -13   21.73    5.54
   7   5 -13   44.65    8.85
  -7  -5  13   35.67    6.89
  -7  -5  13   24.27    6.35
  -7   5  14   46.81    8.93
   7  -5 -14   57.62    8.96
   7   5 -14   43.35    9.24
  -7  -5  14   40.25    7.86
  -7  -5  14   46.22    8.98
  -7   5  15  113.35   17.44
   7  -5 -15  170.22   18.37
   7   5 -15  127.62   18.50
  -7  -5  15  149.75   17.77
  -7  -5  15  140.20   18.15
  -7   5  16   -0.00    1.68
   7   5 -16   -0.00    1.85
  -7  -5  16    0.54    1.89
  -7   5  17    4.08    2.58
  -7  -5  17    8.73    3.69
  -7   5  18    3.92    2.59
  -7  -5  18    3.81    2.61
  -7  -5  19   21.48    5.42
  -7  -5  20   18.54    4.86
  -7  -5  21    8.35    3.22
  -7  -5  22    0.86    1.58
  -7  -5  23    1.38    2.05
  -7  -5  24    8.97    3.39
  -7  -5  25   10.42    3.41
  -7  -5  26    0.00    1.49
  -7  -5  27    0.63    1.44
  -7  -5  28    1.61    1.66
  -7  -5  29    3.74    2.15
  -7  -5  30    3.44    2.23
  -7  -5  31    6.60    2.72
  -7  -5  32    0.00    1.34
  -7  -5  33    0.51    1.50
  -7  -5  34    8.70    2.93
  -7  -5  35    8.07    2.76
  -7   6   1   55.43   11.13
  -7   6   1   66.18   13.94
   7  -6  -1   90.61   15.20
   7   6  -1   63.66   13.17
  -7  -6   1   55.54   11.57
  -7   6   2   46.50   10.13
  -7   6   2   57.56   12.41
   7  -6  -2   54.47   12.05
   7   6  -2   57.30   12.22
  -7  -6   2   68.73   12.22
  -7   6   3   30.47    7.48
  -7   6   3   18.93    7.25
   7  -6  -3   17.13    6.55
   7   6  -3   22.53    7.31
  -7   6   4   14.87    5.10
  -7   6   4   25.15    7.61
   7  -6  -4   13.00    5.50
   7   6  -4    6.19    4.07
  -7   6   5   -0.00    1.45
  -7   6   5    0.52    2.54
   7  -6  -5   -0.00    2.64
   7   6  -5    0.66    2.60
  -7   6   6   78.55   12.53
  -7   6   6   57.80   12.88
   7  -6  -6   55.58   12.10
   7   6  -6   65.60   12.96
  -7   6   7  133.52   18.21
  -7   6   7  103.37   18.87
   7  -6  -7  151.58   20.40
   7   6  -7  118.06   18.83
  -7   6   8   42.59    9.37
  -7   6   8   61.29   12.36
   7   6  -8   62.66   11.84
  -7  -6   8   47.88    9.38
  -7   6   9   -0.00    1.57
   7   6  -9    1.30    2.27
  -7  -6   9    4.09    3.14
  -7  -6   9   -0.00    2.53
  -7   6  10   55.09   11.24
   7   6 -10   88.77   14.27
  -7  -6  10   78.85   12.15
  -7  -6  10   77.27   12.79
  -7   6  11   92.84   14.68
   7   6 -11   97.88   15.79
  -7  -6  11  114.66   14.89
  -7  -6  11   83.43   14.14
  -7   6  12   12.17    4.62
   7  -6 -12   11.39    4.23
   7   6 -12   23.61    6.69
  -7  -6  12   16.36    5.13
  -7  -6  12   11.91    5.02
  -7   6  13   14.16    5.04
   7  -6 -13   14.83    4.58
   7   6 -13   10.16    4.69
  -7  -6  13    9.22    3.84
  -7  -6  13    6.01    3.47
  -7   6  14   12.12    4.96
   7  -6 -14   23.55    5.41
   7   6 -14    7.85    4.06
  -7  -6  14   12.83    4.31
  -7  -6  14    3.41    2.76
  -7   6  15    3.31    2.78
   7  -6 -15    0.82    1.77
   7   6 -15    4.18    3.03
  -7  -6  15    3.27    2.72
  -7   6  16   33.75    8.13
   7   6 -16   47.73    9.45
  -7  -6  16   46.03    8.88
  -7   6  17   38.15    8.36
  -7  -6  17   44.29    8.65
  -7   6  18   59.68   10.72
  -7  -6  18   57.35   10.14
  -7  -6  19    1.34    2.24
  -7  -6  20    1.59    2.35
  -7  -6  21    3.09    2.17
  -7  -6  22   24.48    6.10
  -7  -6  23    9.83    3.84
  -7  -6  24    7.31    3.30
  -7  -6  25   -0.00    1.64
  -7  -6  26    8.74    3.74
  -7  -6  27    3.00    2.13
  -7  -6  28    7.20    3.22
  -7  -6  29    1.87    2.09
  -7  -6  30   -0.00    1.44
  -7  -6  31    1.08    1.96
  -7  -6  32    6.34    3.00
  -7  -6  33    0.71    1.64
  -7  -6  34    2.76    2.14
  -7  -6  35    0.55    1.82
  -7  -6  36   -0.00    1.22
  -7  -6  37    0.34    1.59
  -7   7   1    2.32    3.96
   7  -7  -1    2.26    3.87
  -7   7   2   13.52    6.75
   7  -7  -2   32.41    9.17
  -7   7   3    8.48    5.03
   7  -7  -3    2.74    3.49
   7   7  -3   10.25    5.54
  -7   7   4  211.83   29.61
   7  -7  -4  221.65   29.56
   7   7  -4  211.67   28.61
  -7   7   5   59.57   13.85
   7  -7  -5   85.30   15.47
   7   7  -5   76.21   14.62
  -7  -7   5   85.30   14.41
  -7   7   6   10.47    4.78
   7   7  -6    0.00    2.25
  -7  -7   6    2.31    2.83
  -7   7   7   43.48    9.70
   7   7  -7   45.62   10.68
  -7  -7   7   53.46   10.78
  -7   7   8   11.50    4.90
   7   7  -8    7.98    4.74
  -7  -7   8   15.39    5.64
  -7   7   9   31.59    7.89
   7   7  -9   28.39    7.97
  -7  -7   9   21.24    6.56
  -7   7  10   97.43   14.99
   7   7 -10   98.45   15.79
  -7  -7  10   72.48   13.62
  -7   7  11   35.89    8.12
   7   7 -11    8.36    4.73
  -7  -7  11   17.02    5.82
  -7   7  12    1.69    2.20
   7   7 -12    2.84    3.08
  -7  -7  12    4.41    3.95
  -7   7  13   21.83    6.97
   7   7 -13   23.32    7.19
  -7  -7  13   29.01    6.83
  -7  -7  13   21.74    6.33
  -7   7  14  122.36   17.17
   7   7 -14  137.09   18.31
  -7  -7  14   83.12   14.96
  -7   7  15   -0.00    2.44
   7   7 -15    2.32    2.45
  -7  -7  15   -0.00    1.74
  -7   7  16    3.93    3.19
   7   7 -16    0.38    2.28
  -7  -7  16    0.94    1.94
  -7   7  17    0.50    1.88
  -7  -7  17    2.32    2.45
  -7   7  18    6.44    3.55
  -7  -7  18    9.92    4.23
  -7  -7  19    0.00    2.49
  -7  -7  20   24.38    6.71
  -7  -7  21    1.68    2.38
  -7  -7  22    1.13    2.26
  -7  -7  23    1.07    1.96
  -7  -7  24   23.08    6.24
  -7  -7  25    0.00    1.84
  -7  -7  26    7.05    3.60
  -7  -7  27   -0.00    1.83
  -7  -7  28    0.97    1.90
  -7  -7  29    4.26    3.07
  -7  -7  30    7.95    3.39
  -7  -7  31   -0.00    1.99
  -7  -7  32    2.75    2.47
  -7  -7  33    0.63    1.91
  -7  -7  34    6.06    3.19
  -7  -7  35   -0.00    1.03
  -7  -7  36    1.20    1.78
  -7  -7  37    0.48    1.31
  -7   8   1   35.52    8.89
  -7   8   1   29.93    9.63
   7  -8  -1   24.59    8.78
   7   8  -1   22.29    8.47
  -7   8   2   52.49   11.47
   7  -8  -2   68.89   14.37
  -7  -8   2   49.54   11.41
  -7   8   3    4.36    3.46
  -7  -8   3    0.00    2.95
  -7  -8   4   19.97    7.05
  -7  -8   5    4.21    3.71
  -7  -8   6   16.83    6.33
  -7  -8   7   -0.00    1.91
   7   8  -8   41.79   10.40
  -7  -8   8   47.42   10.49
   7   8  -9   12.00    5.37
  -7  -8   9   -0.00    2.21
   7   8 -10   17.85    6.26
  -7  -8  10   13.12    5.12
   7   8 -11    4.09    3.65
  -7  -8  11    0.84    2.11
   7   8 -12  114.66   17.05
  -7  -8  12   79.27   14.66
   7   8 -13    1.12    2.70
  -7  -8  13    0.73    1.74
  -7   8  14    2.72    2.61
   7   8 -14    6.80    4.22
  -7  -8  14    4.60    3.93
  -7   8  15   -0.00    2.60
   7   8 -15    0.00    2.86
  -7  -8  15    2.51    2.99
  -7   8  16   60.26   11.50
   7   8 -16   56.49   11.38
  -7  -8  16   51.32   10.62
  -7   8  17    2.33    2.75
  -7  -8  17    0.18    1.94
  -7   8  18   12.89    5.14
  -7  -8  18    5.12    3.82
  -7  -8  19    1.96    2.50
  -7  -8  20    9.32    4.15
  -7  -8  21    0.38    2.47
  -7  -8  22    8.12    4.33
  -7  -8  23    4.97    3.48
  -7  -8  24    2.45    2.71
  -7  -8  25    2.89    2.65
  -7  -8  26    9.06    4.18
  -7  -8  27   -0.00    1.69
  -7  -8  28   14.14    5.22
  -7  -8  29    0.00    1.48
  -7  -8  30   -0.00    1.35
  -7  -8  31   -0.00    2.02
  -7  -8  32    0.90    2.22
  -7  -8  33   -0.00    2.03
  -7  -8  34    1.61    2.27
  -7  -8  35   -0.00    1.66
  -7   9   1    5.81    3.85
   7   9  -1   -0.00    2.94
  -7  -9   1   -0.00    2.53
  -7   9   2   25.66    7.55
   7   9  -2   15.79    6.61
  -7  -9   2   17.51    6.97
  -7   9   3   -0.00    2.25
   7   9  -3    2.51    3.70
  -7  -9   3    3.72    3.59
  -7   9   4   22.35    7.33
   7   9  -4   26.47    8.60
  -7  -9   4   36.20    9.61
  -7   9   5    2.90    2.75
   7   9  -5   -0.00    3.12
  -7  -9   5    1.81    1.96
  -7   9   6   13.60    5.79
   7   9  -6   17.34    6.93
  -7  -9   6   15.97    6.48
  -7   9   7   11.22    5.05
  -7  -9   7   14.03    5.98
  -7   9   8   23.59    7.45
  -7  -9   8   19.76    7.22
  -7   9   9    7.22    4.26
  -7  -9   9   -0.00    1.95
  -7   9  10   91.68   16.23
  -7  -9  10  100.70   16.66
  -7   9  11    3.47    3.35
  -7  -9  11    0.00    2.03
  -7   9  12    2.59    3.63
  -7  -9  12   -0.00    2.39
  -7   9  13    5.00    4.44
  -7  -9  13    2.24    2.64
  -7  -9  14   39.99    9.64
   7   9 -15   -0.00    2.53
  -7  -9  15    1.38    2.39
   7   9 -16   10.76    5.33
  -7  -9  16    1.27    2.72
  -7  -9  17    2.51    2.77
  -7  -9  18   16.89    5.95
  -7  -9  19    0.65    1.67
  -7  -9  20   14.03    5.49
  -7  -9  21   -0.00    1.86
  -7  -9  22   -0.00    2.38
  -7  -9  23    2.83    3.33
  -7  -9  24    3.66    3.40
  -7  -9  25    1.89    2.67
  -7  -9  26    2.73    2.89
  -7  -9  27    4.05    3.32
  -7  -9  28   -0.00    2.29
  -7  -9  29   -0.00    2.32
  -7  -9  30    0.00    2.26
  -7  -9  31   -0.00    2.03
  -7  -9  32    0.55    2.04
  -7  -9  33    0.00    2.48
  -7  10   1   -0.00    2.60
   7  10  -1   15.84    6.66
  -7 -10   1   12.93    5.92
  -7  10   2   22.45    7.62
   7  10  -2   27.93    9.00
  -7 -10   2   27.51    8.93
  -7  10   3   -0.00    2.61
   7  10  -3   -0.00    3.93
  -7 -10   3   -0.00    2.26
  -7  10   4    2.41    3.36
   7  10  -4   -0.00    3.77
  -7 -10   4    1.67    3.35
  -7  10   5    3.30    3.39
   7  10  -5    2.34    3.68
  -7 -10   5   -0.00    3.42
  -7  10   6   74.12   15.18
   7  10  -6  106.12   17.72
  -7 -10   6  103.22   17.45
  -7  10   7    2.99    3.02
   7  10  -7   -0.00    3.57
  -7 -10   7   -0.00    2.22
  -7  10   8    2.17    3.10
   7  10  -8   -0.00    2.33
  -7 -10   8    0.86    3.40
  -7  10   9   -0.00    1.85
   7  10  -9   -0.00    2.71
  -7 -10   9   -0.00    2.62
  -7  10  10    5.39    4.07
   7  10 -10    0.00    3.07
  -7 -10  10    0.87    2.65
  -7  10  11    0.85    3.50
   7  10 -11    0.67    3.31
  -7 -10  11    0.00    2.73
  -7  10  12   28.63    8.54
   7  10 -12   25.01    8.40
  -7 -10  12   34.36    9.21
  -7  10  13    4.08    3.28
   7  10 -13   -0.00    2.82
  -7 -10  13   -0.00    3.21
  -7  10  14    6.06    4.49
   7  10 -14    3.06    4.01
  -7 -10  14    2.11    2.65
  -7  10  15    1.37    2.71
  -7 -10  15    0.90    2.58
  -7  10  16   35.04    8.95
  -7 -10  16    7.22    5.13
  -7  10  17    0.39    2.06
  -7 -10  17    4.74    3.37
  -7  10  18   16.87    6.75
  -7 -10  18   17.83    6.56
  -7 -10  19    0.04    2.18
  -7 -10  20    5.91    4.00
  -7 -10  21    0.38    2.45
  -7 -10  22    4.38    4.14
  -7 -10  23    0.94    2.74
  -7 -10  24   -0.00    2.91
  -7 -10  25    2.14    2.38
  -7 -10  26    8.82    4.40
  -7 -10  27    0.98    2.47
  -7 -10  28    1.25    2.84
  -7 -10  29   -0.00    1.84
  -7 -10  30    5.59    3.81
  -7  11   1    1.37    3.35
   7  11  -1   -0.00    3.47
  -7 -11   1    2.67    3.59
  -7  11   2    5.46    4.13
   7  11  -2    7.86    5.11
  -7 -11   2    0.20    2.32
  -7  11   3    7.27    4.78
   7  11  -3    0.95    2.84
  -7 -11   3   -0.00    2.40
  -7  11   4   17.73    7.05
   7  11  -4   31.33    9.53
  -7 -11   4    2.20    4.69
  -7  11   5    8.76    5.11
   7  11  -5    9.08    5.50
  -7 -11   5   19.76    7.75
  -7  11   6    1.99    3.44
   7  11  -6   -0.00    3.95
  -7 -11   6    2.84    4.09
  -7  11   7    9.88    5.55
   7  11  -7    3.30    4.43
  -7 -11   7    6.17    4.78
  -7  11   8    2.37    3.96
   7  11  -8    3.17    3.76
  -7 -11   8    9.92    5.09
  -7  11   9    0.86    3.01
   7  11  -9    2.49    3.37
  -7 -11   9    2.19    2.75
  -7  11  10   20.83    7.50
   7  11 -10   24.69    8.37
  -7 -11  10   13.92    6.31
  -7  11  11    1.69    2.88
   7  11 -11    3.27    3.82
  -7 -11  11   -0.00    3.27
  -7  11  12   -0.00    2.16
   7  11 -12    4.26    4.07
  -7 -11  12    0.03    1.96
  -7  11  13    0.54    2.58
   7  11 -13    1.64    2.24
  -7 -11  13   -0.00    2.15
  -7  11  14   29.78    8.56
   7  11 -14   16.16    6.95
  -7 -11  14   11.28    6.48
  -7  11  15    1.05    2.91
   7  11 -15   -0.00    2.39
  -7 -11  15   -0.00    2.96
  -7  11  16   10.52    5.82
  -7 -11  16    3.59    3.56
  -7  11  17   -0.00    2.82
  -7 -11  17   -0.00    2.12
  -7  11  18   16.04    6.28
  -7 -11  18    3.76    4.69
  -7 -11  19   -0.00    2.03
  -7 -11  20    9.71    4.80
  -7 -11  21   -0.00    3.08
  -7 -11  22   -0.00    1.43
  -7 -11  23    2.32    2.40
  -7 -11  24    4.80    4.85
  -7 -11  25    1.19    2.76
  -7 -11  26   -0.00    3.14
  -7 -11  27    1.81    2.62
  -7 -11  28   -0.00    3.00
  -7  12   1    0.58    2.85
   7  12  -1    6.21    5.49
  -7 -12   1    5.96    5.13
  -7  12   2   13.53    6.45
   7  12  -2   14.28    6.70
  -7 -12   2   14.32    7.67
  -7  12   3   -0.00    2.48
   7  12  -3   -0.00    2.94
  -7 -12   3    0.00    3.81
  -7  12   4   -0.00    2.91
   7  12  -4   -0.00    4.32
  -7 -12   4   -0.00    2.05
  -7  12   5    8.89    5.40
   7  12  -5   -0.00    4.87
  -7 -12   5    1.34    3.54
  -7  12   6   28.13    9.02
   7  12  -6   16.23    7.15
  -7 -12   6   22.00    8.27
  -7  12   7    0.00    3.61
   7  12  -7   -0.00    3.04
  -7 -12   7   -0.00    2.32
  -7  12   8    7.75    5.60
   7  12  -8   13.13    6.22
  -7 -12   8    5.35    4.46
  -7  12   9   -0.00    2.71
   7  12  -9   -0.00    3.44
  -7 -12   9    1.01    3.34
  -7  12  10    3.36    4.49
   7  12 -10    0.87    3.59
  -7 -12  10    4.65    4.05
  -7  12  11   -0.00    2.60
   7  12 -11    1.88    3.80
  -7 -12  11   -0.00    3.57
  -7  12  12   30.38    8.94
   7  12 -12   26.70    8.79
  -7 -12  12   15.66    6.82
  -7  12  13    0.17    2.92
   7  12 -13    2.10    3.95
  -7 -12  13    1.25    2.84
  -7  12  14    8.45    4.97
   7  12 -14    0.27    2.56
  -7 -12  14    5.60    4.46
  -7  12  15   -0.00    2.87
   7  12 -15   -0.00    2.93
  -7 -12  15   -0.00    2.37
  -7  12  16   11.44    5.59
  -7 -12  16    5.60    4.59
  -7  12  17   -0.00    3.56
  -7 -12  17    4.24    3.70
  -7  12  18    0.00    3.10
  -7 -12  18   -0.00    3.14
  -7 -12  19   -0.00    2.23
  -7 -12  20    5.38    4.18
  -7 -12  21   -0.00    1.89
  -7 -12  22   -0.00    3.09
  -7 -12  23    5.16    4.11
  -7 -12  24    0.00    3.02
  -7 -12  25    1.70    3.45
  -7  13   1    0.20    2.78
   7  13  -1   -0.00    3.39
  -7 -13   1   -0.00    2.52
  -7  13   2   11.03    5.39
   7  13  -2    3.03    4.56
  -7 -13   2    3.45    4.71
  -7  13   3    4.93    4.28
   7  13  -3    4.57    4.27
  -7 -13   3   -0.87    2.75
  -7  13   4   36.55   10.40
   7  13  -4   29.05    9.64
  -7 -13   4   15.52    7.71
  -7  13   5    7.37    5.42
   7  13  -5    0.45    2.95
  -7 -13   5    2.22    4.65
  -7  13   6   -0.00    2.41
   7  13  -6    3.59    4.55
  -7 -13   6    3.88    3.95
  -7  13   7   -0.00    3.62
   7  13  -7   -0.00    2.45
  -7 -13   7    0.00    3.64
  -7  13   8    1.83    3.77
   7  13  -8    1.05    3.62
  -7 -13   8    1.48    3.06
  -7  13   9    8.82    5.33
   7  13  -9    3.63    4.17
  -7 -13   9    2.94    3.84
  -7  13  10   17.03    7.41
   7  13 -10    1.67    3.94
  -7 -13  10    4.93    4.20
  -7  13  11   -0.00    3.00
   7  13 -11    1.93    3.46
  -7 -13  11    0.47    3.70
  -7  13  12    2.94    3.76
   7  13 -12   -0.00    3.26
  -7 -13  12    1.83    3.88
  -7  13  13    3.05    4.28
   7  13 -13    4.70    4.49
  -7 -13  13   -0.00    2.57
  -7  13  14   23.46    8.38
   7  13 -14   10.14    6.00
  -7 -13  14    4.59    5.09
  -7  13  15   -0.00    3.42
  -7 -13  15    0.57    3.00
  -7  13  16   -0.00    3.11
  -7 -13  16   -0.00    2.10
  -7  13  17    0.00    2.46
  -7 -13  17   -0.00    3.70
  -7  13  18   -0.00    1.82
  -7 -13  18   -0.00    4.06
  -7 -13  19    1.51    3.10
  -7 -13  20    1.18    3.03
  -7 -13  21   -0.00    2.72
  -7 -13  22   -0.00    4.11
  -7  14   1    3.46    4.25
   7  14  -1    7.02    5.36
  -7 -14   1   -0.00    2.26
  -7  14   2    4.55    4.49
   7  14  -2   15.12    6.98
  -7 -14   2   -0.00    3.24
  -7  14   3    1.76    3.15
   7  14  -3    0.00    4.26
  -7 -14   3    6.38    5.48
  -7  14   4    2.87    4.85
   7  14  -4   -0.00    2.92
  -7  14   5   -0.00    1.67
   7  14  -5   -0.00    3.01
  -7 -14   5    2.47    4.50
  -7  14   6    2.15    3.96
   7  14  -6   16.48    7.97
  -7 -14   6    0.55    3.63
  -7  14   7   16.91    7.04
   7  14  -7   14.33    6.97
  -7 -14   7    5.41    5.06
  -7  14   8    3.87    5.00
   7  14  -8    6.71    5.31
  -7 -14   8    1.47    4.30
  -7  14   9    1.59    4.19
   7  14  -9    2.04    3.83
  -7 -14   9   -0.00    3.05
  -7  14  10    5.92    4.50
   7  14 -10    4.07    4.95
  -7 -14  10    6.44    5.12
  -7  14  11    0.00    3.53
   7  14 -11    3.52    4.31
  -7 -14  11   -0.00    2.79
  -7  14  12   12.49    6.26
   7  14 -12    2.49    4.43
  -7 -14  12    5.20    4.83
  -7  14  13   -0.00    4.09
   7  14 -13   -0.00    2.28
  -7 -14  13    0.00    2.63
  -7  14  14   -0.00    3.86
   7  14 -14   -0.00    3.97
  -7 -14  14    2.53    4.02
  -7  14  15    0.37    3.33
  -7 -14  15    0.00    3.79
  -7  14  16   -0.00    3.05
  -7 -14  16    0.00    3.49
  -7  14  17   -1.66    2.92
  -7 -14  17    3.64    3.55
  -7 -14  18    0.00    2.62
  -7 -14  19    8.62    5.32
  -7  15   1   -0.00    3.30
   7  15  -1    1.13    3.63
  -7 -15   1   -0.00    3.00
  -7  15   2   -0.00    2.95
   7  15  -2    0.70    2.79
  -7 -15   2    1.23    3.04
  -7  15   3   -0.00    2.88
   7  15  -3    0.12    3.75
  -7 -15   3    1.57    2.98
  -7  15   4    2.49    3.85
   7  15  -4    3.06    3.89
  -7 -15   4   -0.00    3.14
  -7  15   5   -0.90    2.78
   7  15  -5    4.45    3.98
  -7 -15   5    7.84    5.14
  -7  15   6    1.59    3.45
   7  15  -6    4.31    4.72
  -7 -15   6   -0.00    3.25
  -7  15   7    3.51    3.77
   7  15  -7   -0.00    3.55
  -7 -15   7    0.52    3.06
  -7  15   8    0.42    3.72
   7  15  -8    3.26    4.54
  -7 -15   8    0.67    2.57
  -7  15   9    3.34    4.74
   7  15  -9    0.22    4.30
  -7 -15   9   -0.00    2.77
  -7  15  10    6.20    5.18
   7  15 -10    5.69    5.28
  -7 -15  10   -0.00    2.64
  -7  15  11   -0.00    3.30
   7  15 -11    0.14    3.71
  -7 -15  11    3.51    4.63
  -7  15  12    1.01    3.76
   7  15 -12    0.10    2.61
  -7 -15  12   -0.00    3.26
  -7  15  13    6.08    4.90
   7  15 -13    3.66    4.90
  -7 -15  13    2.16    3.16
  -7  15  14   -0.00    1.79
  -7 -15  14   -0.00    2.73
  -7  15  15    5.86    4.35
  -7 -15  15    1.26    3.22
  -7  15  16    0.00    2.95
  -7 -15  16   -0.00    2.69
  -7  15  17   -6.80    6.08
  -7  16   1   -0.00    3.70
   7  16  -1   -0.00    5.92
  -7 -16   1    0.00    3.44
  -7  16   2    5.96    4.75
   7  16  -2    4.01    4.69
  -7 -16   2   -0.00    3.21
  -7  16   3    2.14    4.64
   7  16  -3    7.57    5.55
  -7 -16   3   -0.00    2.97
  -7  16   4   -0.00    3.70
   7  16  -4    2.41    3.98
  -7 -16   4    3.97    4.56
  -7  16   5    0.34    1.72
   7  16  -5   -0.00    2.25
  -7 -16   5   -0.00    2.87
  -7  16   6   15.33    6.91
   7  16  -6   -0.00    3.60
  -7 -16   6   -0.00    3.76
  -7  16   7   -0.00    3.74
   7  16  -7    1.78    4.38
  -7 -16   7    1.44    4.17
  -7  16   8    0.00    3.94
   7  16  -8   -0.00    3.99
  -7 -16   8    1.56    3.14
  -7  16   9    2.68    4.31
   7  16  -9    1.05    3.06
  -7 -16   9    0.00    3.53
  -7  16  10    3.34    4.38
   7  16 -10    1.80    3.32
  -7 -16  10   -0.00    3.81
  -7  16  11    0.84    3.97
   7  16 -11    1.36    3.70
  -7 -16  11    0.00    3.33
  -7  16  12    0.71    3.74
   7  16 -12    1.42    3.22
  -7 -16  12    5.74    4.55
  -7  16  13   -0.00    4.55
   7  16 -13    4.49    5.20
  -7  16  14    5.97    5.40
  -7  16  15    0.22    3.52
  -7  16  16    0.52    2.90
  -7  16  17    3.35    4.20
  -7 -17   2   -0.00    3.54
  -7 -17   3    9.50    5.87
   7  17  -4    5.00    5.32
  -7 -17   4   -0.00    4.13
   7  17  -5    3.21    4.38
  -7 -17   5    4.31    5.25
   7  17  -6    3.43    4.38
  -7 -17   6   -0.00    1.82
   7  17  -7   -0.00    3.29
  -7 -17   7   -0.00    3.28
   7  17  -8   -0.00    3.19
  -7 -17   8    1.89    3.30
   7  17  -9    4.55    5.26
   7  17 -10    1.02    4.70
   7  17 -11    1.05    3.48
   7  17 -12   -0.00    3.71
  -7 -18   4    0.37    3.16
  -6   0   1    0.30    1.24
  -6   0   1    0.44    2.40
  -6   0   1   -0.00    1.64
   6   0  -1   -0.00    2.08
   6   0  -1   -1.36    1.93
  -6   0   2  303.97   33.55
  -6   0   2  296.01   35.38
  -6   0   2  319.03   34.24
   6   0  -2  380.43   36.96
   6   0  -2  320.35   33.50
  -6   0   3   -0.00    1.49
  -6   0   3   -0.00    2.28
  -6   0   3   -0.00    1.74
   6   0  -3   -0.00    2.36
   6   0  -3    0.00    1.51
  -6   0   4   25.72    5.40
  -6   0   4   24.80    6.47
  -6   0   4   23.23    5.62
   6   0  -4   28.95    5.47
  -6   0   5   -0.00    1.49
  -6   0   5   -0.00    2.05
  -6   0   5    1.28    1.80
   6   0  -5    1.11    1.44
  -6   0   6 1058.43  108.67
  -6   0   6 1314.11  112.00
  -6   0   6 1025.86  108.91
   6   0  -6 1228.81  110.78
   6   0  -6 1263.51  108.91
  -6   0   7    0.38    1.04
  -6   0   7   -0.00    1.61
  -6   0   7    0.37    1.59
   6   0  -7   -0.00    1.69
   6   0  -7    0.45    1.26
  -6   0   8   29.57    5.25
  -6   0   8   18.30    5.12
  -6   0   8   24.92    5.07
   6   0  -8   25.40    5.30
   6   0  -8   17.79    4.01
  -6   0   9   -0.00    1.33
  -6   0   9   -0.00    1.43
  -6   0   9   -0.00    1.45
   6   0  -9    0.43    1.48
   6   0  -9    1.01    1.11
  -6   0  10  135.88   19.95
  -6   0  10  238.48   23.25
  -6   0  10  218.42   21.64
   6   0 -10  239.55   21.32
   6   0 -10  191.93   20.00
  -6   0  11   -0.00    1.18
  -6   0  11    1.52    2.07
  -6   0  11   -0.00    0.94
   6   0 -11   -0.00    1.01
   6   0 -11   -0.00    0.68
  -6   0  12  266.02   25.68
  -6   0  12  262.90   26.81
  -6   0  12  262.49   27.43
  -6   0  12  229.75   25.47
   6   0 -12  252.18   23.83
   6   0 -12  234.98   23.57
  -6   0  13   -0.00    0.69
  -6   0  13    0.07    1.33
  -6   0  13   -0.00    1.32
  -6   0  13    0.20    1.01
  -6   0  14   81.44    9.49
  -6   0  14   63.33    9.64
  -6   0  14   91.29   11.22
  -6   0  14   78.72    9.74
  -6   0  15    1.45    1.01
  -6   0  15    0.22    1.11
  -6   0  15   -0.00    1.06
  -6   0  15    0.00    1.00
  -6   0  16  234.72   22.50
  -6   0  16  244.97   23.21
  -6   0  16  222.64   24.10
  -6   0  16  203.39   22.82
  -6   0  17   -0.00    0.67
  -6   0  17    0.14    0.67
  -6   0  17   -0.00    1.25
  -6   0  17    0.37    0.88
  -6   0  18  135.12   12.84
  -6   0  18  138.56   12.93
  -6   0  18  136.20   14.89
  -6   0  18  102.63   13.39
  -6   0  19    0.31    0.97
  -6   0  19    0.02    0.80
  -6   0  20    1.66    1.33
  -6   0  20    3.13    1.28
  -6   0  21    0.78    1.15
  -6   0  21    0.39    0.83
  -6   0  22   93.43   10.52
  -6   0  23    0.61    0.78
  -6   0  24    0.17    0.77
  -6   0  25    0.22    0.63
  -6   0  26   42.14    4.96
  -6   0  27    0.50    0.59
  -6   1   1    8.80    3.33
  -6   1   1    8.77    4.09
  -6   1   1    3.07    2.31
   6  -1  -1    6.24    3.78
   6  -1  -1    3.05    2.36
   6   1  -1    6.03    4.08
   6   1  -1    5.53    2.64
  -6  -1   1    8.78    4.05
  -6  -1   1    3.74    2.81
  -6   1   2  521.22   54.01
  -6   1   2  502.38   56.32
  -6   1   2  561.88   55.12
   6  -1  -2  538.47   56.39
   6  -1  -2  596.99   54.33
   6   1  -2  600.53   58.28
   6   1  -2  565.46   54.17
  -6  -1   2  469.34   55.08
  -6  -1   2  545.91   54.69
  -6   1   3   32.07    6.26
  -6   1   3   33.85    7.69
  -6   1   3   31.40    7.18
  -6   1   3   26.72    5.78
   6  -1  -3   31.05    7.17
   6  -1  -3   16.73    4.64
   6   1  -3   16.02    5.93
   6   1  -3   35.65    7.67
   6   1  -3   20.31    5.01
  -6  -1   3   29.16    6.84
  -6  -1   3   38.97    6.88
  -6   1   4  729.82   70.48
  -6   1   4  636.46   72.16
  -6   1   4  679.90   72.65
  -6   1   4  791.40   71.80
   6  -1  -4  712.57   69.86
   6   1  -4  775.16   74.16
   6   1  -4  806.23   70.61
  -6  -1   4  778.29   72.54
  -6  -1   4  651.09   70.30
  -6   1   5   97.68   12.80
  -6   1   5  100.69   14.57
  -6   1   5  105.08   14.58
  -6   1   5  100.05   13.00
   6  -1  -5   83.83   11.83
   6   1  -5   67.37   13.25
   6   1  -5   93.27   12.34
  -6  -1   5  105.07   14.16
  -6  -1   5  117.49   13.67
  -6   1   6  104.39   12.32
  -6   1   6   72.90   12.60
  -6   1   6   77.79   11.43
   6  -1  -6   93.05   12.85
   6  -1  -6   82.12   11.01
   6   1  -6   99.88   14.19
   6   1  -6   73.49   11.85
   6   1  -6   85.06   11.23
  -6  -1   6   69.34   11.81
  -6  -1   6  112.08   12.81
  -6   1   7  231.35   23.77
  -6   1   7  208.04   25.18
  -6   1   7  201.25   23.33
   6  -1  -7  249.73   24.85
   6  -1  -7  206.55   22.58
   6   1  -7  207.05   25.49
   6   1  -7  203.81   24.01
   6   1  -7  222.12   23.02
  -6  -1   7  246.00   25.21
  -6  -1   7  177.89   22.91
  -6   1   8  744.62   64.70
  -6   1   8  704.44   66.78
  -6   1   8  588.89   65.48
  -6   1   8  619.68   64.37
   6  -1  -8  565.06   63.83
   6  -1  -8  699.44   63.38
   6   1  -8  688.76   67.18
   6   1  -8  660.01   64.64
   6   1  -8  655.50   63.29
  -6  -1   8  696.45   65.49
  -6  -1   8  705.54   64.55
  -6   1   9    6.19    2.67
  -6   1   9   12.70    4.34
  -6   1   9   13.49    4.21
  -6   1   9   13.30    3.54
   6  -1  -9   10.76    3.21
   6  -1  -9    5.40    2.17
   6   1  -9   10.57    4.05
   6   1  -9   11.43    3.28
   6   1  -9    9.91    2.79
  -6  -1   9   11.22    3.04
  -6  -1   9    8.48    3.27
  -6  -1   9   16.19    3.80
  -6   1  10   94.33   11.71
  -6   1  10   82.67   12.69
  -6   1  10   96.31   13.25
  -6   1  10   88.26   11.66
   6  -1 -10   85.88   11.23
   6  -1 -10   89.48   10.65
   6   1 -10   96.78   11.50
   6   1 -10   99.42   10.89
  -6  -1  10   87.43   11.34
  -6  -1  10   92.45   12.33
  -6  -1  10   90.31   11.76
  -6   1  11   11.92    3.11
  -6   1  11   14.57    4.25
  -6   1  11    7.06    3.31
  -6   1  11    5.78    2.51
   6  -1 -11   13.02    2.99
   6  -1 -11   11.77    2.57
   6   1 -11   12.07    2.73
   6   1 -11    8.05    2.18
  -6  -1  11   15.50    3.42
  -6  -1  11   15.53    3.84
  -6  -1  11   13.25    3.33
  -6   1  12  289.76   27.93
  -6   1  12  293.40   29.80
  -6   1  12  266.30   29.43
   6  -1 -12  280.94   26.62
   6  -1 -12  261.44   26.12
   6   1 -12  272.86   25.95
   6   1 -12  268.22   25.81
  -6  -1  12  302.39   27.85
  -6  -1  12  291.28   28.59
  -6  -1  12  211.63   27.17
  -6   1  13   56.44    7.15
  -6   1  13   52.66    8.15
  -6   1  13   59.07    8.65
   6  -1 -13   48.36    4.91
   6  -1 -13   38.38    4.68
  -6  -1  13   44.73    6.44
  -6  -1  13   49.08    7.14
  -6  -1  13   50.74    7.06
  -6   1  14  130.87   14.97
  -6   1  14  165.18   17.08
  -6   1  14  113.52   16.01
  -6  -1  14  133.93   14.73
  -6  -1  14  136.92   15.25
  -6  -1  14  145.10   15.44
  -6   1  15    4.23    1.77
  -6   1  15   11.47    3.23
  -6   1  15    2.74    2.06
  -6  -1  15    6.87    2.03
  -6  -1  15    7.78    2.25
  -6  -1  15   12.88    2.84
  -6   1  16    2.96    1.49
  -6   1  16    3.53    1.94
  -6   1  16    2.44    1.77
  -6  -1  16    2.06    1.12
  -6  -1  16    3.65    1.48
  -6  -1  16    3.51    1.67
  -6   1  17    2.92    1.50
  -6   1  17    4.74    1.93
  -6   1  17    2.44    1.86
  -6  -1  17    5.54    1.53
  -6  -1  17    5.70    1.61
  -6  -1  17    7.96    2.14
  -6   1  18  175.89   19.67
  -6   1  18  217.11   20.65
  -6   1  18  236.67   22.31
  -6  -1  18  210.37   19.12
  -6  -1  18  195.33   19.16
  -6  -1  18  186.66   20.21
  -6   1  19   31.65    3.91
  -6   1  19   28.30    5.16
  -6  -1  19   26.55    4.29
  -6   1  20    0.24    1.02
  -6  -1  20    0.19    0.63
  -6   1  21    2.18    1.54
  -6  -1  21    0.33    0.82
  -6   1  22    7.41    2.34
  -6  -1  22    4.49    1.41
  -6   1  23    4.50    1.80
  -6   1  24   27.85    4.50
  -6   1  25    0.75    1.12
  -6   1  26   -0.00    0.89
  -6   2   1    2.14    2.50
  -6   2   1    3.96    2.98
   6  -2  -1    7.20    2.99
   6  -2  -1    4.25    3.02
   6  -2  -1    1.97    2.11
   6   2  -1    3.46    3.20
   6   2  -1    9.06    3.37
  -6  -2   1    7.14    3.70
  -6  -2   1    5.44    3.12
  -6   2   2   15.01    4.22
  -6   2   2   16.19    5.42
   6  -2  -2    8.93    3.17
   6  -2  -2    8.45    4.18
   6  -2  -2    4.11    2.46
   6   2  -2   10.76    4.88
   6   2  -2    5.39    2.87
  -6  -2   2   10.95    4.26
  -6  -2   2    8.93    3.68
  -6   2   3    4.24    2.19
  -6   2   3    3.34    3.19
   6  -2  -3    2.27    1.92
   6  -2  -3    0.00    2.59
   6  -2  -3    4.28    2.44
   6   2  -3    0.88    2.52
   6   2  -3    1.12    1.71
  -6  -2   3    8.92    3.74
  -6  -2   3    0.00    1.35
  -6   2   4   41.08    8.80
  -6   2   4   85.65   12.74
   6  -2  -4   70.98    9.88
   6  -2  -4   50.81   10.12
   6  -2  -4   80.88   10.29
   6   2  -4   67.76   11.90
   6   2  -4   84.36   10.75
  -6  -2   4   66.29   10.74
  -6  -2   4   64.75   10.23
  -6   2   5   10.75    3.79
  -6   2   5    4.86    3.30
   6  -2  -5   15.74    3.96
   6  -2  -5    9.56    3.39
   6   2  -5    5.40    3.20
   6   2  -5   11.71    3.41
  -6  -2   5   10.43    3.88
  -6  -2   5   13.79    4.09
  -6   2   6  292.39   31.26
  -6   2   6  321.47   33.92
   6  -2  -6  292.43   30.79
   6  -2  -6  286.24   32.15
   6  -2  -6  316.77   30.83
   6   2  -6  321.38   34.07
   6   2  -6  283.38   30.64
  -6  -2   6  279.71   31.82
  -6  -2   6  275.80   31.26
  -6   2   7   58.10    8.78
   6  -2  -7   49.13    7.98
   6  -2  -7   79.06   10.55
   6  -2  -7   52.64    7.97
   6   2  -7   50.97    9.82
   6   2  -7   67.73    9.82
   6   2  -7   56.27    8.28
  -6  -2   7   48.44    8.81
  -6  -2   7   42.97    8.14
  -6   2   8    6.31    2.71
   6  -2  -8    3.05    1.92
   6  -2  -8    2.21    1.85
   6  -2  -8    6.74    2.34
   6   2  -8    2.16    2.48
   6   2  -8    4.49    2.55
   6   2  -8    6.47    2.36
  -6  -2   8    8.24    3.32
  -6  -2   8    3.82    2.35
  -6   2   9    0.00    1.15
  -6   2   9    0.28    1.47
   6  -2  -9    1.29    1.35
   6  -2  -9    0.48    1.60
   6  -2  -9   -0.00    0.83
   6   2  -9    0.35    1.71
   6   2  -9    0.36    1.27
   6   2  -9    0.67    1.40
  -6  -2   9    1.20    1.64
  -6  -2   9   -0.00    1.59
  -6   2  10  235.68   26.28
  -6   2  10  227.21   27.98
   6  -2 -10  295.06   26.81
   6  -2 -10  210.34   25.91
   6  -2 -10  291.75   25.89
   6   2 -10  226.76   27.86
   6   2 -10  234.25   26.10
   6   2 -10  245.05   25.48
  -6  -2  10  298.85   27.57
  -6  -2  10  232.87   26.43
  -6   2  11  209.04   24.16
  -6   2  11  262.37   27.10
   6  -2 -11  270.86   24.75
   6  -2 -11  213.29   23.94
   6  -2 -11  219.74   23.11
   6   2 -11  271.10   27.07
   6   2 -11  245.76   24.03
   6   2 -11  213.89   23.05
  -6  -2  11  262.12   25.15
  -6  -2  11  184.02   23.87
  -6   2  12   91.20   11.69
  -6   2  12   93.06   13.28
   6  -2 -12   82.75   11.11
   6  -2 -12   88.63   11.00
   6  -2 -12   91.23   10.40
   6   2 -12  106.97   13.61
   6   2 -12  110.18   10.84
   6   2 -12   92.59   10.19
  -6  -2  12   86.13   11.50
  -6  -2  12   80.94   11.46
  -6   2  13   13.55    3.45
  -6   2  13   10.27    3.59
   6  -2 -13   18.14    3.57
   6  -2 -13    9.90    2.37
   6  -2 -13   13.61    2.40
   6   2 -13    3.18    2.27
   6   2 -13   10.32    1.57
   6   2 -13    8.61    1.46
  -6  -2  13   14.72    3.43
  -6  -2  13   14.22    3.53
  -6   2  14  100.05   11.44
  -6   2  14   92.02   12.56
   6  -2 -14   71.25   10.24
   6  -2 -14   92.02    8.97
   6  -2 -14   82.29    8.73
   6   2 -14   78.05   11.63
  -6  -2  14  101.77   11.12
  -6  -2  14   92.04   11.27
  -6   2  15   20.13    4.48
  -6   2  15   32.20    6.28
   6  -2 -15   35.90    5.20
   6   2 -15   28.43    5.65
  -6  -2  15   29.13    4.81
  -6  -2  15   26.69    5.01
  -6   2  16   48.38    7.45
  -6   2  16   51.61    8.57
   6  -2 -16   55.54    7.38
  -6  -2  16   46.99    6.79
  -6  -2  16   63.61    7.48
  -6  -2  16   64.36    8.12
  -6   2  17   19.12    3.79
  -6   2  17   22.83    4.83
   6  -2 -17   21.15    3.71
  -6  -2  17   17.62    3.18
  -6  -2  17   18.42    3.42
  -6  -2  17   16.47    3.68
  -6   2  18   11.84    2.95
  -6   2  18   11.05    3.23
  -6   2  18   16.15    4.07
  -6  -2  18   12.71    2.34
  -6  -2  18   16.08    2.66
  -6  -2  18    7.87    2.47
  -6   2  19   10.12    2.54
  -6   2  19   12.25    3.58
  -6  -2  19    9.93    2.59
  -6   2  20  134.27   15.19
  -6  -2  20  117.51   13.52
  -6   2  21    1.33    1.67
  -6   2  22   35.19    6.06
  -6   2  23    1.07    1.50
  -6  -2  26   17.60    2.89
  -6  -2  27    2.48    1.08
  -6  -2  28   10.32    2.02
  -6  -2  29    0.73    0.74
  -6  -2  30    5.73    1.37
  -6  -2  31    0.34    0.66
  -6  -2  32   15.17    2.33
  -6   3   1    1.78    2.25
  -6   3   1    1.70    2.79
   6  -3  -1    2.55    2.15
   6  -3  -1    5.28    3.62
   6  -3  -1    1.50    1.62
   6   3  -1    1.16    2.58
   6   3  -1    1.46    1.63
  -6  -3   1    3.13    2.91
  -6  -3   1   -0.00    1.32
  -6   3   2   96.24   15.11
  -6   3   2  126.31   18.11
   6  -3  -2  144.27   16.14
   6  -3  -2  138.32   18.31
   6  -3  -2  103.80   14.91
   6   3  -2  113.21   17.49
   6   3  -2  124.07   16.02
  -6  -3   2  135.53   17.16
  -6  -3   2  132.45   16.78
  -6   3   3  134.44   16.72
  -6   3   3  155.60   19.53
   6  -3  -3  109.66   15.35
   6  -3  -3  141.89   18.48
   6  -3  -3  123.45   15.78
   6   3  -3  124.75   18.25
   6   3  -3  131.08   16.37
  -6  -3   3  107.00   16.21
  -6  -3   3  139.24   17.19
  -6   3   4   35.24    6.93
  -6   3   4   39.54    8.69
   6  -3  -4   49.39    7.48
   6  -3  -4   28.83    7.28
   6  -3  -4   34.99    6.43
   6   3  -4   41.90    8.68
   6   3  -4   24.80    5.98
  -6  -3   4   35.52    7.24
  -6  -3   4   26.43    6.46
  -6   3   5   10.44    3.72
  -6   3   5    8.23    4.20
   6  -3  -5    7.87    3.16
   6  -3  -5   10.67    3.39
   6   3  -5    9.12    4.46
   6   3  -5    6.61    2.81
  -6  -3   5    5.39    2.72
  -6  -3   5    7.30    3.27
  -6   3   6   19.54    4.95
  -6   3   6   15.83    5.62
   6  -3  -6   16.43    4.32
   6  -3  -6   17.23    4.26
   6   3  -6   17.36    5.48
   6   3  -6   25.62    5.20
  -6  -3   6   22.91    5.36
  -6  -3   6   15.56    4.41
  -6   3   7   18.55    4.77
  -6   3   7   19.07    6.09
   6  -3  -7   16.66    4.38
   6  -3  -7   22.86    5.79
   6  -3  -7   16.68    4.23
   6   3  -7   20.05    5.76
   6   3  -7   18.31    4.50
  -6  -3   7   20.27    5.01
  -6  -3   7   17.54    4.79
  -6   3   8  344.02   35.22
   6  -3  -8  338.14   34.69
   6  -3  -8  350.01   36.17
   6  -3  -8  352.54   34.40
   6   3  -8  325.80   36.71
   6   3  -8  327.46   34.40
  -6  -3   8  376.59   35.81
  -6  -3   8  279.82   34.64
  -6   3   9   77.74   10.56
   6  -3  -9   83.12   10.34
   6  -3  -9   69.73   10.59
   6   3  -9   60.31   10.89
   6   3  -9   59.81    9.21
  -6  -3   9   78.83   10.55
  -6  -3   9   53.93    9.58
  -6   3  10   29.10    5.68
  -6   3  10   20.54    5.78
   6  -3 -10   13.49    4.07
   6  -3 -10   28.00    5.70
   6   3 -10   33.38    7.02
   6   3 -10   28.75    5.04
  -6  -3  10   26.77    5.51
  -6  -3  10   19.29    4.89
  -6   3  11    7.81    2.95
  -6   3  11    7.48    3.68
   6  -3 -11    8.41    2.97
   6  -3 -11   12.15    3.55
   6   3 -11    7.21    3.61
   6   3 -11   10.17    3.11
   6   3 -11    9.84    2.84
  -6  -3  11   17.19    4.06
  -6  -3  11    9.13    3.24
  -6   3  12   75.64   10.40
  -6   3  12   57.06   10.67
   6  -3 -12   75.77    9.98
   6  -3 -12   80.24   10.19
   6   3 -12   59.41   10.46
   6   3 -12   74.53    9.41
   6   3 -12   80.59    9.11
  -6  -3  12   58.72    9.40
  -6  -3  12   71.05   10.33
  -6   3  13  110.37   13.78
  -6   3  13  132.07   15.91
   6  -3 -13  119.90   13.58
   6  -3 -13  100.56   12.72
   6   3 -13   89.25   13.84
   6   3 -13  119.90   12.28
   6   3 -13   95.71   11.50
  -6  -3  13  116.77   13.49
  -6  -3  13  106.04   13.79
  -6   3  14  144.60   17.78
  -6   3  14  138.68   18.87
   6  -3 -14  160.14   17.57
   6  -3 -14  160.33   16.73
   6   3 -14  167.52   19.12
   6   3 -14  144.14   14.75
   6   3 -14  158.89   14.76
  -6  -3  14  187.54   18.04
  -6  -3  14  150.37   17.91
  -6   3  15   16.01    3.99
  -6   3  15   13.99    4.27
   6  -3 -15   11.15    3.15
   6  -3 -15   14.14    2.62
   6   3 -15    9.98    3.58
  -6  -3  15   13.54    3.40
  -6  -3  15   13.46    3.77
  -6   3  16   19.41    4.41
  -6   3  16   18.24    5.01
   6  -3 -16   20.71    4.15
   6   3 -16   17.60    4.48
  -6  -3  16   19.06    3.97
  -6  -3  16   16.59    4.08
  -6   3  17   68.51    9.48
  -6   3  17   60.64   10.16
   6  -3 -17   92.23    9.72
   6   3 -17   49.25    8.87
  -6  -3  17   69.67    8.74
  -6  -3  17   64.40    9.22
  -6   3  18   98.49   12.65
  -6   3  18  102.06   13.99
   6   3 -18  112.60   13.19
  -6   3  19   46.34    7.07
  -6   3  19   44.00    7.94
  -6   3  20    1.48    1.71
  -6   3  21    0.00    1.43
  -6  -3  23   12.28    3.03
  -6  -3  24   48.64    6.87
  -6  -3  25    1.07    1.27
  -6  -3  26    2.12    1.52
  -6  -3  27    0.00    0.81
  -6  -3  29    4.88    1.90
  -6  -3  30   14.69    3.09
  -6  -3  31    1.02    1.08
  -6  -3  32    2.36    1.47
  -6  -3  33    1.38    1.10
  -6  -3  34    5.24    1.79
  -6   4   1  188.70   20.71
  -6   4   1  151.69   21.75
   6  -4  -1  132.43   18.46
   6  -4  -1  140.52   20.94
   6   4  -1  125.95   20.41
   6   4  -1  172.68   20.15
  -6  -4   1  168.75   20.38
  -6  -4   1  168.32   20.65
  -6   4   2    4.93    3.06
  -6   4   2    8.05    4.41
   6  -4  -2   11.77    3.87
   6  -4  -2    5.63    3.49
   6   4  -2   15.58    5.47
   6   4  -2   17.88    4.84
  -6  -4   2   15.48    4.76
  -6  -4   2   10.82    4.27
  -6   4   3    5.21    3.08
  -6   4   3    4.19    3.39
   6  -4  -3    2.19    2.00
   6  -4  -3    5.75    3.62
   6   4  -3    6.70    4.17
   6   4  -3    1.01    2.02
  -6  -4   3    5.14    2.98
  -6  -4   3    2.15    2.36
  -6   4   4   16.08    4.80
  -6   4   4   11.14    5.08
   6  -4  -4    9.25    3.77
   6  -4  -4   16.83    5.43
   6   4  -4   25.35    6.85
  -6  -4   4   19.08    5.17
  -6  -4   4   18.12    5.23
  -6   4   5  173.71   23.44
  -6   4   5  205.04   26.38
   6  -4  -5  225.06   24.17
   6  -4  -5  170.83   24.56
   6   4  -5  217.77   26.16
  -6  -4   5  230.33   24.83
  -6  -4   5  252.35   25.95
  -6   4   6  206.97   26.24
  -6   4   6  246.64   29.29
   6  -4  -6  292.70   27.45
   6   4  -6  235.83   28.44
  -6  -4   6  214.14   26.34
  -6  -4   6  244.57   27.59
  -6   4   7   59.30    9.83
  -6   4   7   51.44   10.58
   6  -4  -7   57.93    9.47
   6   4  -7   96.30   13.09
  -6  -4   7   47.16    9.10
  -6  -4   7   78.90   11.33
  -6   4   8    4.75    2.67
  -6   4   8    0.38    2.38
   6  -4  -8    4.65    2.43
   6  -4  -8   -0.00    1.84
   6   4  -8    5.99    3.31
  -6  -4   8    8.86    3.24
  -6  -4   8   -0.00    1.19
  -6   4   9   54.08    9.37
   6  -4  -9   73.90   10.08
   6  -4  -9   51.57    9.56
   6   4  -9   62.51   10.72
  -6  -4   9   55.92    9.21
  -6  -4   9   59.90    9.87
  -6   4  10   27.91    6.11
   6  -4 -10   22.97    5.91
   6   4 -10   33.25    7.17
  -6  -4  10   29.67    6.05
  -6  -4  10   29.64    6.44
  -6   4  11  118.16   16.50
   6  -4 -11  136.46   16.54
   6  -4 -11  129.92   16.93
   6   4 -11  139.76   18.01
  -6  -4  11  156.56   17.10
  -6  -4  11  129.71   17.02
  -6   4  12   75.27   12.02
  -6   4  12   81.72   13.51
   6  -4 -12  110.54   12.81
   6  -4 -12  104.65   12.98
   6   4 -12   92.49   13.30
  -6  -4  12   77.41   11.54
  -6  -4  12   85.08   12.39
  -6   4  13   41.48    7.62
  -6   4  13   31.94    7.73
   6  -4 -13   51.93    7.68
   6  -4 -13   39.42    6.99
   6   4 -13   44.50    8.13
  -6  -4  13   33.70    6.53
  -6  -4  13   37.02    7.26
  -6   4  14    0.47    1.75
  -6   4  14    2.54    2.42
   6  -4 -14    3.78    2.08
   6  -4 -14    2.95    2.09
   6   4 -14   -0.00    1.99
   6   4 -14    0.08    0.89
  -6  -4  14    1.78    1.89
  -6  -4  14    0.88    1.55
  -6   4  15  103.02   13.62
  -6   4  15  108.22   15.16
   6  -4 -15   97.60   12.78
   6  -4 -15   84.13   11.87
   6   4 -15  111.92   14.27
   6   4 -15   98.57   10.76
  -6  -4  15  118.94   13.35
  -6   4  16  125.03   16.42
  -6   4  16  121.91   17.61
   6  -4 -16  146.17   16.33
   6  -4 -16  134.42   14.86
   6   4 -16  143.44   17.19
  -6  -4  16  135.03   15.84
  -6   4  17   13.66    3.90
  -6   4  17   10.46    4.16
   6  -4 -17   19.24    4.21
   6  -4 -17   15.30    2.78
   6   4 -17   11.20    3.80
  -6  -4  17   10.41    3.27
  -6   4  18   59.37    8.42
  -6   4  18   44.60    8.47
   6  -4 -18   38.41    4.24
   6   4 -18   58.28    8.28
  -6   4  19   83.03   11.48
  -6  -4  20  102.83   13.12
  -6  -4  21    5.62    2.60
  -6  -4  22    4.85    2.35
  -6  -4  23    0.18    1.21
  -6  -4  24    0.08    0.94
  -6  -4  25    4.10    2.07
  -6  -4  26   15.04    3.79
  -6  -4  27   10.12    3.13
  -6  -4  28   12.32    3.37
  -6  -4  29   -0.00    1.03
  -6  -4  30   11.01    3.17
  -6  -4  31    1.18    1.46
  -6  -4  32    6.14    2.35
  -6  -4  33    2.62    1.80
  -6  -4  34   -0.00    1.11
  -6  -4  35    0.31    1.03
  -6  -4  36    4.54    2.05
  -6   5   1   16.61    5.28
  -6   5   1   15.87    6.01
   6  -5  -1   15.15    4.78
   6  -5  -1   22.52    6.82
   6   5  -1   17.27    6.16
  -6  -5   1   13.98    4.87
  -6  -5   1   20.64    5.95
  -6   5   2  114.45   14.85
  -6   5   2   80.59   14.90
   6  -5  -2   88.05   13.12
   6  -5  -2   86.69   15.02
   6   5  -2   86.65   14.81
  -6  -5   2   94.87   13.87
  -6  -5   2   84.07   14.01
  -6   5   3   93.99   15.04
  -6   5   3  114.12   17.75
   6  -5  -3  109.75   15.11
   6  -5  -3  101.35   16.71
   6   5  -3  110.39   17.17
  -6  -5   3  125.09   16.12
  -6  -5   3  126.93   17.05
  -6   5   4  108.03   14.98
  -6   5   4  112.75   17.10
   6  -5  -4   87.76   13.60
   6  -5  -4  106.67   16.23
   6   5  -4   85.68   15.16
  -6  -5   4  108.76   14.79
  -6  -5   4  108.90   15.61
  -6   5   5    2.14    2.02
  -6   5   5    1.55    1.91
   6  -5  -5    1.80    2.09
   6  -5  -5    3.38    3.12
   6   5  -5    1.90    2.08
  -6  -5   5    1.41    2.13
  -6  -5   5    6.91    3.40
  -6   5   6    2.89    2.13
  -6   5   6    6.52    4.24
   6  -5  -6    2.90    2.13
   6  -5  -6    0.71    2.11
   6   5  -6    3.38    3.05
  -6  -5   6    1.97    2.08
  -6  -5   6    2.34    2.49
  -6   5   7   41.46    8.84
  -6   5   7   45.77   10.39
   6  -5  -7   67.32    9.92
   6   5  -7   51.34   10.30
  -6  -5   7   74.52   10.59
  -6  -5   7   55.78   10.12
  -6   5   8   52.62    9.31
  -6   5   8   52.76   10.74
   6  -5  -8   49.84    8.61
   6   5  -8   48.85    9.68
  -6  -5   8   40.15    8.26
  -6  -5   8   55.42    9.79
  -6   5   9   92.64   12.75
  -6   5   9   77.56   13.42
   6  -5  -9   60.31   10.54
   6  -5  -9   65.97   11.85
   6   5  -9   84.99   13.12
  -6  -5   9   88.24   12.00
  -6  -5   9   76.15   12.07
  -6   5  10   22.69    6.40
  -6   5  10   35.34    8.42
   6  -5 -10   52.21    8.14
   6  -5 -10   40.06    8.31
   6   5 -10   47.66    9.08
  -6  -5  10   37.97    7.33
  -6  -5  10   45.50    8.28
  -6   5  11    0.00    1.52
   6  -5 -11    0.03    1.40
   6  -5 -11    1.83    2.05
   6   5 -11   -0.00    1.38
  -6  -5  11    0.00    1.61
  -6  -5  11    0.00    1.23
  -6   5  12    7.72    3.39
   6  -5 -12    5.65    2.80
   6  -5 -12    6.51    3.10
   6   5 -12    6.90    3.55
  -6  -5  12    5.19    3.11
  -6   5  13  229.97   25.15
  -6   5  13  188.04   25.54
   6  -5 -13  213.05   23.77
   6  -5 -13  213.31   24.47
   6   5 -13  196.10   24.70
  -6  -5  13  211.51   23.80
  -6   5  14  240.82   26.47
  -6   5  14  215.60   27.50
   6  -5 -14  228.07   25.19
   6  -5 -14  255.12   26.20
   6   5 -14  181.62   25.36
  -6  -5  14  239.74   25.46
  -6   5  15    3.00    2.74
  -6   5  15    0.00    1.90
   6  -5 -15    0.00    1.24
   6  -5 -15   -0.00    1.27
   6   5 -15    0.13    1.64
  -6  -5  15   -0.00    1.31
  -6   5  16    6.29    3.00
   6  -5 -16   11.09    3.67
   6   5 -16   18.59    4.99
  -6  -5  16    7.33    3.05
  -6   5  17   -0.00    1.76
   6  -5 -17    1.57    1.46
   6   5 -17   -0.00    1.91
   6   5 -17    0.50    0.68
  -6  -5  17    0.73    1.63
  -6   5  18  104.26   14.56
   6   5 -18  106.86   14.66
  -6  -5  18  111.92   14.62
  -6   5  19   18.70    5.14
  -6  -5  19   27.62    5.87
  -6  -5  20    9.85    3.65
  -6  -5  21    0.27    1.67
  -6  -5  22   -0.00    1.33
  -6  -5  23   31.32    6.39
  -6  -5  24    8.59    3.13
  -6  -5  25    6.95    2.87
  -6  -5  26    0.00    1.35
  -6  -5  27    1.00    1.61
  -6  -5  28    2.19    1.91
  -6  -5  29    7.33    3.01
  -6  -5  30    5.04    2.52
  -6  -5  31   -0.00    1.37
  -6  -5  32    0.29    1.09
  -6  -5  33    9.74    3.37
  -6  -5  34    2.47    2.34
  -6  -5  35    1.00    1.68
  -6  -5  36   -0.00    1.50
  -6  -5  37    0.26    1.54
  -6   6   1  150.65   19.16
  -6   6   1  116.63   19.55
   6  -6  -1  112.09   19.17
   6   6  -1  118.11   19.16
  -6  -6   1  163.47   20.47
  -6   6   2   15.88    5.68
  -6   6   2   34.71    9.12
   6  -6  -2   20.21    6.90
   6   6  -2   42.81    9.41
  -6  -6   2   47.00    9.16
  -6   6   3    4.64    3.09
  -6   6   3    8.91    4.56
   6  -6  -3    3.11    3.29
   6   6  -3   13.74    5.36
  -6  -6   3    8.57    4.34
  -6   6   4   12.58    4.72
  -6   6   4    9.58    5.44
   6  -6  -4   23.82    7.17
   6   6  -4   17.04    5.91
  -6  -6   4   20.52    5.61
  -6  -6   4   24.85    6.60
  -6   6   5  113.47   16.30
  -6   6   5  135.08   19.11
   6  -6  -5   96.15   16.80
   6   6  -5  109.53   17.03
  -6  -6   5  115.74   15.89
  -6  -6   5  103.87   16.27
  -6   6   6   83.18   13.81
  -6   6   6  100.27   16.25
   6  -6  -6  112.53   14.24
   6  -6  -6   65.58   13.72
   6   6  -6  105.29   15.62
  -6  -6   6   91.28   13.67
  -6  -6   6   95.30   14.74
  -6   6   7   58.34   10.34
  -6   6   7   39.02    9.88
   6  -6  -7   75.63   10.62
   6  -6  -7   44.22   10.36
   6   6  -7   38.48    9.45
  -6  -6   7   48.74    9.20
  -6  -6   7   76.96   12.00
  -6   6   8   10.64    4.18
  -6   6   8   14.55    5.55
   6  -6  -8   11.94    4.06
   6  -6  -8    7.46    3.87
   6   6  -8    4.05    3.33
  -6  -6   8   15.75    4.90
  -6   6   9   78.15   13.76
  -6   6   9   90.47   15.79
   6  -6  -9  127.29   14.99
   6   6  -9   92.67   14.94
  -6  -6   9  107.93   14.53
  -6   6  10   57.29   11.37
  -6   6  10   82.67   14.24
   6  -6 -10   72.75   11.39
   6   6 -10   74.43   12.62
  -6  -6  10  100.54   12.98
  -6   6  11   49.04    9.93
  -6   6  11   91.71   14.07
   6  -6 -11   67.31   10.25
   6  -6 -11   63.67   11.29
   6   6 -11   57.55   10.79
  -6  -6  11   50.47    9.45
  -6   6  12   54.34   10.39
  -6   6  12   47.42   10.99
   6  -6 -12   69.58   10.53
   6   6 -12   62.03   11.18
  -6  -6  12   77.62   11.01
  -6   6  13    0.00    1.82
   6  -6 -13    0.00    1.66
   6   6 -13    2.31    2.95
  -6  -6  13    0.72    2.03
  -6  -6  13   -0.00    1.52
  -6   6  14   -0.00    1.90
   6  -6 -14   -0.00    1.17
   6   6 -14   -0.00    1.78
  -6  -6  14    0.00    1.96
  -6  -6  14    0.43    1.61
  -6   6  15   46.13    9.15
   6  -6 -15   51.32    8.65
   6   6 -15   45.77    9.15
  -6  -6  15   63.81    9.44
  -6  -6  15   40.39    8.53
  -6   6  16   11.10    4.06
   6  -6 -16    9.81    3.40
   6   6 -16    8.17    4.10
  -6  -6  16    4.09    2.75
  -6  -6  16    1.49    2.76
  -6   6  17   17.22    5.21
   6   6 -17   16.64    5.19
  -6  -6  17   18.09    5.40
  -6   6  18   43.56    8.66
   6   6 -18   55.36    9.36
  -6  -6  18   41.83    8.55
  -6   6  19   17.24    5.09
  -6  -6  19   10.77    4.23
  -6   6  20    1.57    2.09
  -6  -6  20    3.66    2.55
  -6  -6  21   26.03    6.27
  -6  -6  22    8.02    3.63
  -6  -6  23   11.42    4.07
  -6  -6  24    1.12    1.78
  -6  -6  25   12.50    4.34
  -6  -6  26   12.30    4.09
  -6  -6  27    8.16    3.54
  -6  -6  28    1.87    2.37
  -6  -6  29    0.41    1.03
  -6  -6  30    1.87    2.01
  -6  -6  31    6.50    2.98
  -6  -6  32    3.42    2.52
  -6  -6  33    2.72    2.15
  -6  -6  34    0.97    1.82
  -6  -6  35    3.43    2.25
  -6  -6  36    0.00    1.74
  -6  -6  37   -0.00    1.49
  -6  -6  38    2.21    2.08
  -6  -6  39   -0.00    1.83
  -6   7   1   11.94    5.37
  -6   7   1   27.81    8.06
   6  -7  -1   12.80    6.13
   6   7  -1    8.46    4.85
  -6  -7   1   17.25    6.01
  -6   7   2    5.79    3.69
  -6   7   2   10.07    5.20
   6  -7  -2    6.45    4.24
   6   7  -2   17.19    6.12
  -6  -7   2   11.34    5.28
  -6   7   3  226.95   27.50
  -6   7   3  192.18   28.20
   6  -7  -3  206.58   28.64
   6   7  -3  235.30   28.76
  -6  -7   3  231.12   28.35
  -6   7   4   54.20   11.01
  -6   7   4   82.70   14.44
   6  -7  -4   38.71   10.79
   6   7  -4   86.69   13.80
  -6  -7   4   53.50   11.37
  -6   7   5   17.27    5.80
  -6   7   5   19.81    7.04
   6  -7  -5   26.06    7.75
   6   7  -5   19.92    6.85
  -6   7   6   20.45    6.05
  -6   7   6   26.64    8.14
   6  -7  -6   20.92    6.95
   6   7  -6   13.31    5.77
  -6   7   7   22.02    6.27
  -6   7   7   14.54    6.07
   6  -7  -7   19.80    6.69
   6   7  -7   13.08    5.80
  -6   7   8   38.42    8.56
  -6   7   8   23.10    8.31
   6  -7  -8   33.54    8.73
   6   7  -8   39.16    8.84
  -6   7   9  112.79   16.74
  -6   7   9  102.83   17.64
   6  -7  -9  107.78   17.44
   6   7  -9  117.30   17.16
  -6  -7   9  107.50   15.55
  -6   7  10   -0.00    2.30
   6   7 -10    0.53    2.07
  -6  -7  10    0.00    2.13
  -6  -7  10    2.28    2.94
  -6   7  11    0.94    2.02
   6   7 -11    0.27    2.04
  -6  -7  11    0.67    2.08
  -6  -7  11    1.27    2.79
  -6   7  12   30.58    7.33
   6   7 -12   22.08    6.14
  -6  -7  12   11.17    4.39
  -6  -7  12    9.24    4.24
  -6   7  13  129.93   18.63
   6   7 -13  138.11   19.05
  -6  -7  13  142.86   18.07
  -6  -7  13  126.86   18.47
  -6   7  14    1.72    2.50
   6   7 -14    6.05    3.28
  -6  -7  14   10.57    3.89
  -6  -7  14    5.02    3.51
  -6   7  15    0.00    2.04
   6   7 -15    0.00    2.11
  -6  -7  15   -0.00    1.52
  -6  -7  15   -0.00    1.57
  -6   7  16    3.28    2.89
   6  -7 -16    7.51    3.19
   6   7 -16   -0.00    1.82
  -6  -7  16    0.20    1.39
  -6   7  17    2.59    2.56
   6   7 -17    3.00    3.24
  -6  -7  17   -0.00    2.76
  -6   7  18    0.79    2.02
  -6  -7  18    4.68    3.18
  -6   7  19   60.93   10.84
  -6  -7  19   50.09   10.19
  -6   7  20   11.89    4.63
  -6  -7  20    6.22    3.70
  -6  -7  21    1.57    2.35
  -6  -7  22    1.24    2.50
  -6  -7  23   12.21    4.45
  -6  -7  24    0.38    1.50
  -6  -7  25    7.72    3.70
  -6  -7  26   -0.00    1.87
  -6  -7  27    0.59    2.00
  -6  -7  28    3.85    2.73
  -6  -7  29   16.98    5.24
  -6  -7  30    1.10    2.07
  -6  -7  31   -0.00    1.71
  -6  -7  32    1.75    2.31
  -6  -7  33    6.11    3.72
  -6  -7  34    0.00    2.01
  -6  -7  35    3.92    2.85
  -6  -7  36   -0.00    1.81
  -6  -7  37    0.00    1.68
  -6  -7  38    2.39    2.10
  -6   8   1  101.73   18.29
   6  -8  -1  122.58   19.74
  -6   8   2   -0.00    3.75
   6  -8  -2    4.24    3.40
  -6   8   3   -0.00    3.39
   6  -8  -3    3.77    3.24
   6   8  -3    3.93    3.50
  -6   8   4   -0.00    3.69
   6  -8  -4   -0.00    2.05
   6   8  -4   -0.00    2.26
  -6   8   5  159.63   24.88
   6  -8  -5  170.04   25.19
   6   8  -5  200.45   25.19
  -6   8   6    9.32    5.50
   6  -8  -6    3.50    4.11
   6   8  -6    0.00    2.16
  -6  -8   6    7.70    3.88
  -6   8   7   93.93   15.12
   6   8  -7  104.44   15.87
  -6  -8   7   66.34   13.44
  -6   8   8    0.48    2.01
   6   8  -8    4.11    3.73
  -6  -8   8   -0.00    2.32
  -6   8   9  127.87   17.81
   6   8  -9  100.99   16.56
  -6  -8   9   91.36   15.96
  -6   8  10   26.63    7.67
   6   8 -10   34.58    8.70
  -6  -8  10   22.91    7.33
  -6   8  11   98.55   15.21
   6   8 -11   84.82   14.41
  -6  -8  11   72.05   13.53
  -6   8  12   16.29    5.69
   6   8 -12   19.92    6.46
  -6  -8  12    6.59    3.99
  -6   8  13   -0.00    3.17
   6   8 -13    4.60    3.14
  -6  -8  13   -0.00    3.18
  -6   8  14    6.01    3.98
   6   8 -14   -0.00    1.85
  -6  -8  14    0.38    2.86
  -6   8  15   74.69   13.35
   6   8 -15   90.20   14.07
  -6  -8  15   67.86   12.96
  -6   8  16   -0.00    2.55
   6   8 -16   -0.00    1.88
  -6  -8  16    2.32    3.10
  -6   8  17   27.08    7.63
   6   8 -17   33.51    7.90
  -6  -8  17   24.03    7.01
  -6   8  18    1.49    2.31
  -6  -8  18    2.88    2.44
  -6   8  19    6.98    4.11
  -6  -8  19   16.70    5.55
  -6   8  20    0.00    2.16
  -6  -8  20    0.00    2.63
  -6  -8  21    6.56    3.98
  -6  -8  22    1.39    2.35
  -6  -8  23    0.97    1.97
  -6  -8  24    1.71    2.09
  -6  -8  25    9.75    4.39
  -6  -8  26    6.04    3.72
  -6  -8  27    8.74    4.21
  -6  -8  28    1.50    2.66
  -6  -8  29    0.11    1.50
  -6  -8  30    0.00    1.52
  -6  -8  31    3.46    3.14
  -6  -8  32    0.86    2.46
  -6  -8  33   -0.00    1.82
  -6  -8  34   -0.00    1.82
  -6  -8  35    1.39    2.16
  -6  -8  36    2.10    2.28
  -6   9   1    3.88    4.08
  -6   9   1    1.66    3.69
   6  -9  -1    8.19    5.75
   6   9  -1   -0.00    3.26
  -6   9   2    3.66    3.63
  -6   9   2    2.71    4.85
   6  -9  -2    4.16    4.35
   6   9  -2   14.27    6.07
  -6   9   3  136.45   20.62
  -6   9   3  149.47   22.94
   6  -9  -3  168.35   24.14
  -6  -9   3  118.63   20.29
  -6   9   4    4.76    3.59
  -6  -9   4    6.15    4.39
  -6   9   5   -0.00    2.25
  -6  -9   5    1.83    3.40
  -6   9   6   10.92    5.17
  -6  -9   6    3.21    3.07
  -6  -9   7   12.56    5.40
  -6  -9   8   -0.00    2.68
  -6  -9   9   39.45    9.77
  -6  -9  10    0.00    2.97
   6   9 -11    2.11    3.34
  -6  -9  11    4.56    3.31
   6   9 -12    0.81    2.41
  -6  -9  12   -0.00    3.26
   6   9 -13   69.49   13.10
  -6  -9  13   69.59   13.30
   6   9 -14    3.38    3.08
  -6  -9  14    2.15    2.29
   6   9 -15   19.25    6.15
  -6  -9  15   12.24    5.36
   6   9 -16    0.30    1.82
  -6  -9  16    9.26    4.33
   6   9 -17    3.83    3.73
  -6  -9  17    6.33    4.19
  -6  -9  18   -0.00    2.87
  -6  -9  19   14.40    5.93
  -6  -9  20   -0.00    2.25
  -6  -9  21    0.28    1.97
  -6  -9  22   -0.00    2.50
  -6  -9  23   18.28    6.42
  -6  -9  24    0.91    2.37
  -6  -9  25    8.54    4.51
  -6  -9  26    2.00    2.58
  -6  -9  27    2.72    2.70
  -6  -9  28    0.00    2.25
  -6  -9  29    2.27    2.74
  -6  -9  30    1.25    2.68
  -6  -9  31   -0.00    1.43
  -6  -9  32    0.33    1.83
  -6  -9  33    2.43    2.53
  -6  -9  34   -0.00    2.00
  -6  10   1   12.62    6.05
   6  10  -1   39.36   10.11
  -6  10   2    8.54    4.94
   6  10  -2    4.67    4.00
  -6 -10   2   15.35    6.54
  -6  10   3    1.32    2.38
   6  10  -3   -0.00    2.37
  -6 -10   3   -0.00    2.75
  -6  10   4   11.45    5.66
   6  10  -4    6.67    4.97
  -6 -10   4    0.83    2.87
  -6  10   5   29.55    8.17
   6  10  -5   26.31    7.90
  -6 -10   5    5.90    4.37
  -6  10   6   -0.00    3.28
   6  10  -6    0.78    3.08
  -6 -10   6   -0.00    2.65
  -6  10   7   10.29    5.08
   6  10  -7   14.61    6.15
  -6 -10   7   14.56    6.46
  -6  10   8    1.80    2.91
   6  10  -8    0.86    2.95
  -6 -10   8   -0.00    2.84
  -6  10   9   -0.00    2.39
   6  10  -9   -0.00    3.41
  -6 -10   9    1.83    2.84
  -6  10  10    0.12    2.39
   6  10 -10    1.09    3.19
  -6 -10  10    3.75    3.56
  -6  10  11   76.52   14.28
  -6 -10  11   71.18   14.09
  -6  10  12    1.97    3.03
  -6 -10  12    0.49    3.32
  -6  10  13    5.84    4.41
  -6 -10  13    7.54    4.80
  -6  10  14    3.50    4.09
  -6 -10  14    8.25    4.69
  -6  10  15   40.67    9.98
  -6 -10  15   40.55   10.05
  -6  10  16    0.71    2.96
  -6 -10  16    0.00    2.41
  -6  10  17   26.54    7.87
  -6 -10  17   18.00    6.71
  -6  10  18    6.96    4.04
  -6 -10  18   -0.00    1.52
  -6  10  19   -0.00    2.55
  -6 -10  19    2.21    3.75
  -6  10  20    0.26    2.12
  -6 -10  20   -0.00    2.48
  -6 -10  21   32.70    9.10
  -6 -10  22   -0.00    3.34
  -6 -10  23    1.50    2.60
  -6 -10  24    2.34    3.03
  -6 -10  25    0.00    2.87
  -6 -10  26    1.41    2.49
  -6 -10  27    4.85    3.95
  -6 -10  28    1.67    2.75
  -6 -10  29    0.00    2.58
  -6 -10  30    0.80    2.68
  -6 -10  31   -0.00    2.60
  -6 -10  32   -0.00    2.19
  -6  11   1    7.11    4.91
   6  11  -1    8.48    5.52
  -6 -11   1   -0.00    2.51
  -6  11   2   -0.00    1.48
   6  11  -2   -0.00    2.61
  -6 -11   2   -0.00    2.34
  -6  11   3   20.97    7.18
   6  11  -3   12.61    6.88
  -6 -11   3   12.85    6.07
  -6  11   4   -0.00    2.28
   6  11  -4   -0.00    3.39
  -6 -11   4    5.94    4.43
  -6  11   5    8.27    4.65
   6  11  -5    2.24    3.83
  -6 -11   5    4.93    3.92
  -6  11   6   -0.00    2.38
   6  11  -6    3.84    4.15
  -6 -11   6   -0.00    2.10
  -6  11   7    6.96    4.35
   6  11  -7    3.83    4.64
  -6 -11   7   14.64    6.45
  -6  11   8    9.52    5.38
   6  11  -8    3.49    4.15
  -6 -11   8    3.88    3.87
  -6  11   9   29.22    8.70
   6  11  -9   17.69    6.89
  -6 -11   9   18.51    7.12
  -6  11  10    2.23    2.93
   6  11 -10    3.76    3.57
  -6 -11  10   -0.00    2.94
  -6  11  11    0.75    2.47
   6  11 -11    0.00    2.05
  -6 -11  11   -0.00    2.93
  -6  11  12    3.96    4.20
   6  11 -12    1.08    3.24
  -6 -11  12    2.11    3.46
  -6  11  13   26.41    8.35
   6  11 -13   21.48    7.38
  -6 -11  13   10.56    6.18
  -6  11  14   -0.00    2.76
   6  11 -14   -0.00    2.57
  -6 -11  14   -0.00    2.73
   6  11 -15   20.23    6.95
  -6 -11  15    2.63    3.49
  -6  11  16    0.96    3.18
   6  11 -16    2.80    2.95
  -6 -11  16    2.09    3.65
  -6  11  17   23.36    7.65
  -6 -11  17    4.91    4.30
  -6 -11  18    0.78    2.79
  -6  11  19   22.24    7.24
  -6 -11  19    6.30    4.68
  -6 -11  20   -0.00    2.42
  -6 -11  21    1.72    2.74
  -6 -11  22    1.16    2.87
  -6 -11  23    7.45    4.78
  -6 -11  24   -0.00    3.36
  -6 -11  25    0.97    3.12
  -6 -11  26    2.81    3.60
  -6 -11  27   -0.00    2.48
  -6 -11  28    3.08    3.51
  -6 -11  29    0.00    2.79
  -6  12   1   23.35    8.46
   6  12  -1   36.29   10.08
  -6 -12   1   21.77    8.54
  -6  12   2   -0.00    3.83
   6  12  -2   -0.00    3.49
  -6 -12   2    2.73    3.42
  -6  12   3    0.00    4.05
   6  12  -3    4.17    4.59
  -6 -12   3   -0.00    1.92
  -6  12   4   -0.00    3.14
   6  12  -4    0.68    3.18
  -6 -12   4    0.00    2.81
   6  12  -5   36.72   10.04
  -6 -12   5   23.43    8.98
  -6  12   6    1.38    3.09
   6  12  -6    0.40    3.40
  -6 -12   6   -0.00    2.29
  -6  12   7    4.69    4.54
   6  12  -7    4.04    3.75
  -6 -12   7    6.85    4.97
  -6  12   8    2.17    2.95
   6  12  -8   -0.00    2.65
  -6 -12   8    1.10    2.61
  -6  12   9    5.83    3.95
   6  12  -9    2.37    3.30
  -6 -12   9   -0.00    3.01
  -6  12  10    4.29    4.21
   6  12 -10    2.60    3.60
  -6 -12  10    3.77    4.48
  -6  12  11   15.55    6.97
   6  12 -11   18.53    7.13
  -6 -12  11   28.54    9.49
  -6  12  12    1.84    4.32
   6  12 -12    1.27    2.98
  -6 -12  12    0.06    2.12
  -6  12  13    7.04    4.66
   6  12 -13   -0.00    2.70
  -6 -12  13   -0.00    3.86
  -6  12  14   -0.00    2.15
   6  12 -14    0.63    2.42
  -6 -12  14   -0.00    3.60
  -6  12  15    7.98    5.08
   6  12 -15   18.54    6.99
  -6 -12  15   12.81    6.33
  -6  12  16    0.60    2.75
   6  12 -16    3.15    3.25
  -6 -12  16    1.38    2.71
  -6  12  17    3.81    3.54
  -6 -12  17    4.56    3.92
  -6  12  18    4.89    4.10
  -6 -12  18   -0.00    2.82
  -6  12  19    1.05    3.38
  -6 -12  19    1.77    2.58
  -6 -12  20   -0.00    2.72
  -6 -12  21   11.72    5.48
  -6 -12  22    1.45    2.76
  -6 -12  23    2.71    3.74
  -6 -12  24    3.98    4.15
  -6 -12  25   -0.00    2.89
  -6 -12  26   -0.00    3.34
  -6 -12  27    4.11    3.19
  -6  13   1   10.09    6.28
   6  13  -1    3.20    5.04
  -6 -13   1   11.63    6.55
  -6  13   2    1.55    3.80
   6  13  -2    0.32    3.69
  -6 -13   2    0.83    2.66
  -6  13   3   45.10   10.83
   6  13  -3   16.75    7.61
  -6 -13   3   11.09    6.68
  -6  13   4    9.99    5.92
   6  13  -4    4.26    4.60
  -6 -13   4    7.99    5.09
  -6  13   5   18.68    7.57
   6  13  -5    7.95    5.12
  -6 -13   5    0.00    2.84
  -6  13   6   -0.00    3.38
   6  13  -6    4.93    4.57
  -6 -13   6    7.97    5.11
  -6  13   7    4.57    3.97
   6  13  -7   20.56    7.70
  -6 -13   7    3.73    4.53
  -6  13   8    1.24    3.50
   6  13  -8    9.65    6.15
  -6 -13   8    5.98    5.69
  -6  13   9   21.87    8.35
   6  13  -9   14.23    6.73
  -6 -13   9   18.58    7.92
  -6  13  10    3.28    3.88
   6  13 -10    0.00    2.73
  -6 -13  10    0.25    2.40
  -6  13  11    0.00    3.42
   6  13 -11   -0.00    2.06
  -6 -13  11   -0.00    3.56
  -6  13  12    4.13    4.11
   6  13 -12    7.34    4.65
  -6 -13  12    0.61    3.00
  -6  13  13   14.57    6.62
   6  13 -13    0.88    2.94
  -6 -13  13    4.50    3.89
  -6  13  14   -0.00    3.55
   6  13 -14    0.00    3.25
  -6 -13  14   -0.00    3.75
  -6  13  15    4.49    4.20
   6  13 -15    1.36    3.25
  -6 -13  15    2.73    3.85
  -6  13  16    1.97    3.35
   6  13 -16   -0.00    3.30
  -6 -13  16    1.49    2.57
  -6  13  17    2.00    3.01
  -6 -13  17    0.00    2.73
  -6  13  18    2.33    3.26
  -6 -13  18    1.91    3.74
  -6  13  19    5.64    5.55
  -6 -13  19    3.74    4.14
  -6 -13  20    2.19    4.19
  -6 -13  21    2.29    2.34
  -6 -13  22    0.53    3.08
  -6 -13  23    1.02    2.97
  -6 -13  24   -0.00    2.07
  -6  14   1    5.30    4.99
   6  14  -1   17.03    7.74
  -6 -14   1    4.80    5.07
  -6  14   2    1.78    3.11
   6  14  -2   13.19    6.80
  -6 -14   2    8.80    5.94
  -6  14   3    2.31    4.08
   6  14  -3    0.85    3.38
  -6 -14   3   -0.00    3.67
  -6  14   4    1.95    3.73
   6  14  -4   -0.00    3.22
  -6 -14   4    1.91    4.91
  -6  14   5    9.00    6.15
   6  14  -5    4.46    4.42
  -6 -14   5    9.21    6.03
  -6  14   6   20.47    8.26
   6  14  -6    7.16    5.84
  -6 -14   6    5.26    5.37
  -6  14   7    7.07    5.00
   6  14  -7   -0.00    3.41
  -6 -14   7    9.66    6.55
  -6  14   8   -0.00    3.22
   6  14  -8   -0.00    3.22
  -6 -14   8   -0.00    2.27
  -6  14   9    8.58    5.39
   6  14  -9    0.00    2.35
  -6 -14   9    3.97    4.14
  -6  14  10    3.88    4.48
   6  14 -10    3.04    3.46
  -6 -14  10    3.77    4.82
  -6  14  11    8.99    5.66
   6  14 -11    3.33    4.06
  -6 -14  11    0.00    4.46
  -6  14  12    1.44    3.15
   6  14 -12    4.96    4.65
  -6 -14  12    3.22    4.49
  -6  14  13    0.69    2.62
   6  14 -13   -0.00    2.38
  -6 -14  13    3.78    4.53
  -6  14  14   -0.00    2.42
   6  14 -14    2.26    4.05
  -6 -14  14    1.54    3.82
  -6  14  15    8.22    5.42
   6  14 -15    1.92    3.21
  -6 -14  15    2.17    3.79
  -6  14  16    5.38    4.96
  -6 -14  16    8.74    5.58
  -6  14  17   -0.00    2.30
  -6 -14  17    2.57    4.53
  -6  14  18    0.95    2.54
  -6 -14  18    1.68    4.00
  -6  14  19   -0.00    3.53
  -6 -14  19    0.81    3.33
  -6 -14  20   -0.00    1.30
  -6 -14  21    0.76    2.29
  -6  15   1   -0.00    3.64
   6  15  -1    0.00    4.42
  -6 -15   1    2.20    4.96
  -6  15   2    9.74    5.83
   6  15  -2    2.74    4.50
  -6 -15   2    4.57    4.28
  -6  15   3    9.93    6.12
   6  15  -3    2.52    2.94
  -6 -15   3   -0.00    4.22
  -6  15   4    1.52    3.16
   6  15  -4    4.24    5.77
  -6 -15   4    0.69    4.21
  -6  15   5   -0.00    3.25
   6  15  -5   -0.00    2.68
  -6 -15   5    1.04    4.01
  -6  15   6    0.75    3.48
   6  15  -6   -0.00    2.68
  -6 -15   6   -0.00    3.96
  -6  15   7    2.00    3.37
   6  15  -7   -0.00    3.39
  -6 -15   7    6.40    5.05
  -6  15   8    8.17    6.11
   6  15  -8    1.41    3.57
  -6 -15   8    2.91    3.37
  -6  15   9    2.05    3.63
   6  15  -9    2.83    3.98
  -6 -15   9    0.00    3.45
  -6  15  10    2.03    3.80
   6  15 -10   -0.00    2.53
  -6 -15  10    0.32    3.20
  -6  15  11    0.67    3.88
   6  15 -11   -0.00    3.29
  -6 -15  11   -0.00    3.81
  -6  15  12    7.87    5.59
   6  15 -12    3.94    3.82
  -6 -15  12    9.54    6.05
  -6  15  13    8.74    5.78
   6  15 -13    3.56    4.41
  -6 -15  13    5.71    5.46
  -6  15  14   -0.00    2.75
   6  15 -14   11.36    5.99
  -6 -15  14    4.56    3.80
  -6  15  15    0.85    3.15
   6  15 -15   -0.00    2.47
  -6 -15  15   -0.00    4.06
  -6  15  16    2.27    3.22
  -6 -15  16   -0.00    2.77
  -6  15  17    0.76    2.70
  -6 -15  17   -0.00    2.11
  -6  15  18   -0.00    3.53
  -6 -15  18    4.36    4.68
  -6  15  19    1.10    3.05
  -6  16   1    2.55    4.21
   6  16  -1   14.63    7.08
  -6 -16   1    0.52    3.16
  -6  16   2    3.27    3.65
   6  16  -2    2.71    5.43
  -6 -16   2    4.00    3.79
  -6  16   3    4.72    4.46
   6  16  -3   -0.00    3.30
  -6 -16   3    0.86    2.77
  -6  16   4   -0.00    3.37
   6  16  -4   -0.00    4.41
  -6 -16   4    2.35    3.96
  -6  16   5    0.00    3.50
   6  16  -5    2.15    3.84
  -6 -16   5    0.45    2.10
  -6  16   6    2.17    3.75
   6  16  -6   -0.00    3.54
  -6 -16   6   -0.00    3.28
  -6  16   7    1.43    3.97
   6  16  -7   -0.00    1.09
  -6 -16   7    0.00    3.61
  -6  16   8   -0.00    3.57
   6  16  -8   -0.00    2.18
  -6 -16   8    6.75    6.27
  -6  16   9    1.54    3.81
   6  16  -9   -0.00    2.81
  -6 -16   9    0.00    3.28
  -6  16  10    2.09    3.04
   6  16 -10   -0.00    2.75
  -6 -16  10   -0.00    3.32
  -6  16  11    0.52    2.88
   6  16 -11    1.19    4.00
  -6 -16  11    0.28    2.38
  -6  16  12    0.00    3.26
   6  16 -12   -0.00    2.06
  -6 -16  12   -0.00    3.61
  -6  16  13   -0.00    3.04
   6  16 -13   -0.00    3.37
  -6 -16  13    1.26    3.39
  -6  16  14   -1.83    3.98
   6  16 -14    2.18    4.66
  -6 -16  14   -0.00    3.63
  -6  16  15   -0.00    2.12
  -6 -16  15    0.00    4.09
  -6  16  16    1.47    4.04
  -6  16  17    0.50    3.56
  -6  16  18    0.19    2.84
   6  17  -1    1.08    3.90
   6  17  -2    2.36    5.20
  -6 -17   2    1.35    2.77
   6  17  -3   -0.00    4.26
  -6 -17   3    8.17    6.34
  -6  17   4    5.53    5.16
   6  17  -4    5.29    4.88
  -6 -17   4   -0.00    3.28
  -6  17   5    2.28    3.85
   6  17  -5    0.75    3.98
  -6 -17   5   -0.00    4.51
  -6  17   6   -0.00    4.07
   6  17  -6    5.63    4.66
  -6 -17   6   -0.00    3.28
  -6  17   7   -0.00    3.26
   6  17  -7   -0.00    3.21
  -6 -17   7    5.77    5.07
  -6  17   8    5.33    5.46
   6  17  -8    7.48    5.59
  -6 -17   8    0.00    3.99
  -6  17   9    3.27    4.56
   6  17  -9    0.00    4.15
  -6 -17   9   -0.00    2.84
  -6  17  10    1.09    4.36
   6  17 -10   -0.00    1.65
  -6 -17  10    1.22    4.23
  -6  17  11    0.19    2.38
   6  17 -11   -0.00    3.19
  -6 -17  11    2.11    4.62
  -6  17  12   -0.00    1.61
   6  17 -12    1.55    3.49
  -6  17  13   -0.00    1.80
   6  17 -13   -0.00    3.88
  -6  17  14    3.94    4.99
  -6  17  15    0.00    3.21
  -6 -18   4   -0.00    2.56
  -6 -18   5    0.00    3.59
  -6 -18   6    0.10    3.14
  -6 -18   7   -0.00    2.72
  -5   0   1    7.33    2.65
  -5   0   1    1.26    2.71
  -5   0   1    2.86    2.01
   5   0  -1    5.01    2.93
   5   0  -1   -0.00    1.21
  -5   0   2    3.54    2.17
  -5   0   2   -0.00    1.93
  -5   0   2    0.85    1.57
   5   0  -2    0.00    1.95
   5   0  -2   -0.00    1.27
  -5   0   3   66.50   10.60
  -5   0   3   85.68   12.71
  -5   0   3  102.49   12.11
   5   0  -3  101.27   11.59
  -5   0   4    0.24    1.13
  -5   0   4    1.86    2.25
  -5   0   4    0.00    1.02
   5   0  -4   -0.00    1.12
  -5   0   5 2047.34  200.85
  -5   0   5 2104.41  202.47
  -5   0   5 2237.06  201.34
   5   0  -5 2419.89  202.71
   5   0  -5 2174.05  200.42
  -5   0   6   -0.00    1.22
  -5   0   6   -0.00    2.10
  -5   0   6   -0.00    1.36
   5   0  -6    2.62    1.99
   5   0  -6    0.38    1.21
  -5   0   7   75.09    9.35
  -5   0   7   66.45   10.18
  -5   0   7   62.15    9.11
   5   0  -7   72.65    9.79
   5   0  -7   79.50    9.21
  -5   0   8   -0.00    0.98
  -5   0   8   -0.00    1.70
  -5   0   8   -0.00    1.69
  -5   0   8   -0.00    1.13
   5   0  -8    0.82    1.45
   5   0  -8   -0.00    0.80
  -5   0   9  496.56   48.36
  -5   0   9  513.02   49.81
  -5   0   9  608.19   51.08
  -5   0   9  467.44   48.45
   5   0  -9  479.46   47.97
   5   0  -9  518.87   47.72
  -5   0  10    0.41    0.96
  -5   0  10    0.09    1.11
  -5   0  10   -0.00    1.55
  -5   0  10    0.61    0.86
   5   0 -10    0.10    0.75
   5   0 -10   -0.53    0.80
  -5   0  11   30.03    4.82
  -5   0  11   34.68    5.71
  -5   0  11   34.32    5.81
  -5   0  11   34.29    5.19
  -5   0  12    0.01    0.57
  -5   0  12   -0.00    1.30
  -5   0  12    0.34    1.20
  -5   0  12    0.86    1.15
  -5   0  13    7.86    1.80
  -5   0  13    4.92    1.84
  -5   0  13    2.64    1.75
  -5   0  13    2.70    1.41
  -5   0  14    0.85    0.62
  -5   0  14    0.51    0.87
  -5   0  14   -0.00    0.86
  -5   0  14   -0.00    0.67
  -5   0  15  111.03   12.12
  -5   0  15  120.95   12.50
  -5   0  15  123.07   13.44
  -5   0  15  137.88   12.98
  -5   0  16    0.23    0.46
  -5   0  16    0.72    0.50
  -5   0  16   -0.00    0.81
  -5   0  16   -0.00    0.67
  -5   0  17   74.19    8.45
  -5   0  17   70.99    7.89
  -5   0  18    0.14    0.74
  -5   0  18   -0.00    0.50
  -5   0  19  136.08   13.04
  -5   0  19  122.28   12.57
  -5   0  20   -0.00    0.59
  -5   0  20    0.13    0.43
  -5   0  21  153.88   14.86
  -5   0  22    0.00    0.40
  -5   0  25   22.52    2.74
  -5   0  26   -0.00    0.44
  -5   0  27   36.75    4.29
  -5   0  28   -0.00    0.54
  -5   0  35    6.90    2.20
  -5   0  36   -0.00    0.88
  -5   1   1  379.05   42.07
  -5   1   1  427.82   45.06
  -5   1   1  419.05   44.65
  -5   1   1  405.17   42.92
   5  -1  -1  392.69   44.00
   5  -1  -1  470.92   42.83
   5   1  -1  463.72   45.85
   5   1  -1  362.98   41.85
  -5  -1   1  462.96   44.63
  -5  -1   1  499.85   43.76
  -5   1   2    3.62    2.06
  -5   1   2    4.08    3.15
  -5   1   2    4.95    3.55
  -5   1   2    2.78    2.06
   5  -1  -2    4.66    2.94
   5  -1  -2    3.17    2.11
   5   1  -2    9.64    3.93
   5   1  -2    3.37    2.27
  -5  -1   2    5.20    2.92
  -5  -1   2    1.80    2.15
  -5   1   3  386.90   45.11
  -5   1   3  471.97   48.29
  -5   1   3  490.74   48.08
  -5   1   3  432.33   46.01
   5  -1  -3  503.91   45.85
   5   1  -3  421.80   47.70
   5   1  -3  513.88   46.07
  -5  -1   3  449.11   47.06
  -5  -1   3  507.61   46.53
  -5   1   4    8.08    2.95
  -5   1   4    6.68    3.43
  -5   1   4    5.20    2.98
  -5   1   4    3.96    2.27
   5  -1  -4    8.97    2.82
   5   1  -4    3.18    2.85
   5   1  -4    7.35    2.70
  -5  -1   4    5.78    3.01
  -5  -1   4    8.88    2.85
  -5   1   5   92.61   12.12
  -5   1   5  112.54   14.31
  -5   1   5   80.98   11.78
   5  -1  -5   81.57   12.46
   5  -1  -5  108.56   12.13
   5   1  -5  114.10   14.54
   5   1  -5   99.87   13.07
   5   1  -5  107.85   12.35
  -5  -1   5   94.52   13.08
  -5  -1   5   96.72   12.35
  -5   1   6  386.24   45.95
  -5   1   6  526.15   49.46
  -5   1   6  466.95   47.01
   5  -1  -6  500.58   47.54
   5  -1  -6  509.36   46.31
   5   1  -6  497.01   49.00
   5   1  -6  582.00   48.47
   5   1  -6  442.88   46.02
  -5  -1   6  503.36   47.93
  -5  -1   6  449.06   46.59
  -5   1   7  637.24   57.25
  -5   1   7  622.25   59.47
  -5   1   7  544.28   58.15
  -5   1   7  607.88   57.63
   5  -1  -7  598.07   57.38
   5  -1  -7  602.18   56.31
   5   1  -7  546.63   58.58
   5   1  -7  568.79   57.28
   5   1  -7  547.41   56.15
  -5  -1   7  635.56   58.18
  -5  -1   7  616.47   57.22
  -5   1   8   -0.00    1.02
  -5   1   8    2.88    2.63
  -5   1   8   -0.00    1.61
  -5   1   8    0.00    1.45
   5  -1  -8    0.62    1.39
   5  -1  -8    1.04    1.13
   5   1  -8    1.51    1.62
   5   1  -8    0.52    1.45
   5   1  -8    0.31    0.99
  -5  -1   8    0.60    1.56
  -5  -1   8    0.00    1.43
  -5   1   9   31.47    5.42
  -5   1   9   39.63    6.94
  -5   1   9   29.17    6.09
  -5   1   9   28.90    5.21
   5  -1  -9   30.21    5.23
   5  -1  -9   35.78    5.05
   5   1  -9   31.17    6.23
   5   1  -9   42.09    5.69
   5   1  -9   40.23    5.25
  -5  -1   9   40.15    6.42
  -5  -1   9   35.35    5.79
  -5   1  10    1.22    1.08
  -5   1  10    3.93    2.21
  -5   1  10    4.79    2.41
   5  -1 -10    2.53    1.34
   5  -1 -10    2.97    1.27
   5   1 -10    0.76    1.64
   5   1 -10    5.40    1.68
   5   1 -10    1.32    0.88
  -5  -1  10    1.05    1.42
  -5  -1  10    2.28    1.64
  -5   1  11  148.25   17.40
  -5   1  11  158.18   18.89
  -5   1  11  169.51   19.00
   5  -1 -11  175.38   16.64
   5  -1 -11  180.31   16.45
   5   1 -11  161.22   15.62
   5   1 -11  167.99   15.63
  -5  -1  11  176.51   17.74
  -5  -1  11  184.73   18.33
  -5  -1  11  159.43   17.71
  -5   1  12   12.02    2.73
  -5   1  12   12.34    3.62
  -5   1  12   11.99    3.49
  -5  -1  12   10.88    2.41
  -5  -1  12   15.59    3.15
  -5  -1  12    9.33    2.56
  -5   1  13  345.48   34.32
  -5   1  13  382.99   35.98
  -5   1  13  323.10   35.24
  -5  -1  13  429.93   34.45
  -5  -1  13  325.36   34.10
  -5  -1  13  334.35   34.34
  -5   1  14    1.85    1.21
  -5   1  14    2.74    1.86
  -5   1  14    0.90    1.30
  -5  -1  14    1.93    0.99
  -5  -1  14    1.75    1.19
  -5  -1  14    1.83    1.21
  -5   1  15   44.09    5.62
  -5   1  15   49.97    6.53
  -5   1  15   39.85    6.22
  -5  -1  15   55.33    5.43
  -5  -1  15   39.73    5.12
  -5  -1  15   33.60    5.34
  -5   1  16    1.77    0.99
  -5   1  16    3.21    1.53
  -5   1  16    3.84    1.66
  -5  -1  16    4.63    0.95
  -5  -1  16    3.20    0.90
  -5  -1  16    3.06    1.22
  -5   1  17   20.16    3.05
  -5   1  17   24.69    3.57
  -5   1  17   22.46    4.00
  -5  -1  17   27.87    3.69
  -5   1  18    1.80    0.60
  -5   1  18    1.66    0.70
  -5   1  18    1.58    1.16
  -5  -1  18    1.26    0.78
  -5   1  19  125.87   13.83
  -5  -1  19  132.02   12.95
  -5   1  20    6.16    1.77
  -5  -1  20    5.64    1.25
  -5   1  21    2.80    1.34
  -5  -1  21    0.87    0.58
  -5   1  22    6.20    1.73
  -5  -1  22    4.44    0.97
  -5   1  23   39.02    5.24
  -5   1  24    0.43    0.89
  -5   1  25   14.27    2.74
  -5   1  26    6.67    1.91
  -5   1  27   50.34    6.51
  -5  -1  28    8.63    1.51
  -5  -1  29   32.71    3.97
  -5  -1  29   27.51    3.60
  -5  -1  30   -0.00    0.73
  -5  -1  31    0.71    0.81
  -5  -1  32    0.17    0.79
  -5  -1  33   42.99    5.79
  -5  -1  34   -0.00    1.01
  -5  -1  35    3.73    1.61
  -5   2   1    0.62    1.71
  -5   2   1    1.11    2.27
   5  -2  -1    5.57    2.45
   5  -2  -1    3.38    2.59
   5  -2  -1    4.71    2.44
   5   2  -1    5.26    3.97
   5   2  -1    4.32    2.67
  -5  -2   1    0.28    2.13
  -5  -2   1    3.48    2.28
  -5   2   2   12.89    3.92
  -5   2   2   10.57    4.41
   5  -2  -2   18.65    4.23
   5  -2  -2    7.87    4.09
   5  -2  -2   10.45    3.28
   5   2  -2   19.52    5.74
   5   2  -2   13.89    3.90
  -5  -2   2   20.06    5.21
  -5  -2   2   10.14    3.71
  -5   2   3  143.34   20.36
  -5   2   3  202.16   23.28
   5  -2  -3  219.34   21.37
   5  -2  -3  165.72   21.88
   5  -2  -3  168.96   20.49
   5   2  -3  183.64   22.80
   5   2  -3  228.18   21.94
  -5  -2   3  210.64   22.59
  -5  -2   3  206.10   21.89
  -5   2   4   65.94    9.68
  -5   2   4   62.00   10.76
   5  -2  -4   66.82    9.33
   5  -2  -4   78.90    9.73
   5   2  -4   66.53   11.01
   5   2  -4   76.11    9.92
  -5  -2   4   61.49    9.96
  -5  -2   4   57.31    9.50
  -5   2   5  607.10   56.01
  -5   2   5  581.48   57.78
   5  -2  -5  615.70   55.67
   5  -2  -5  545.30   55.15
   5   2  -5  525.21   57.11
   5   2  -5  604.83   55.71
  -5  -2   5  565.49   56.39
  -5  -2   5  525.59   55.68
  -5   2   6    3.48    2.09
   5  -2  -6    5.67    2.24
   5  -2  -6    7.29    3.04
   5  -2  -6    6.43    2.31
   5   2  -6    4.45    2.97
   5   2  -6    4.10    2.03
  -5  -2   6    7.51    3.21
  -5  -2   6    4.21    2.58
  -5   2   7   98.85   10.72
   5  -2  -7   87.17   10.05
   5  -2  -7   77.60   10.45
   5  -2  -7   63.44    8.98
   5   2  -7   51.88    9.89
   5   2  -7   67.85    9.27
  -5  -2   7   64.02    9.86
  -5  -2   7   76.37   10.21
  -5   2   8    9.24    2.82
  -5   2   8    8.86    3.47
   5  -2  -8    8.26    2.60
   5  -2  -8   12.75    3.67
   5  -2  -8    9.11    2.50
   5   2  -8    5.45    2.99
   5   2  -8    5.49    2.53
   5   2  -8    9.21    2.69
  -5  -2   8   10.01    3.13
  -5  -2   8    6.99    2.57
  -5   2   9  516.95   53.93
  -5   2   9  505.59   55.31
   5  -2  -9  493.60   53.54
   5  -2  -9  588.38   54.52
   5  -2  -9  622.50   53.70
   5   2  -9  637.51   56.33
   5   2  -9  603.70   54.52
   5   2  -9  589.19   53.62
  -5  -2   9  527.81   54.17
  -5  -2   9  562.20   54.53
  -5   2  10    4.33    1.94
  -5   2  10    1.86    1.84
   5  -2 -10    2.06    1.38
   5  -2 -10    1.97    1.55
   5  -2 -10    1.74    1.17
   5   2 -10    3.23    2.54
   5   2 -10    0.00    1.08
   5   2 -10    3.06    1.42
  -5  -2  10    3.66    1.78
  -5  -2  10    1.84    1.62
  -5   2  11    9.24    2.76
  -5   2  11   14.71    3.82
   5  -2 -11    4.83    2.06
   5  -2 -11   10.69    2.55
   5  -2 -11    9.16    2.07
   5   2 -11    8.48    2.99
   5   2 -11    8.39    2.01
   5   2 -11    8.90    1.92
  -5  -2  11    7.93    2.50
  -5  -2  11   15.92    3.51
  -5   2  12   75.62    8.83
  -5   2  12   58.02    8.99
   5  -2 -12   69.58    8.32
   5  -2 -12   60.35    7.29
   5  -2 -12   58.57    6.92
   5   2 -12   58.12    8.81
  -5  -2  12   71.83    8.41
  -5  -2  12   52.01    8.02
  -5   2  13   59.55    7.50
  -5   2  13   49.88    7.89
   5  -2 -13   49.99    6.83
   5  -2 -13   55.09    5.33
   5  -2 -13   46.30    5.15
   5   2 -13   48.97    7.51
  -5  -2  13   52.90    6.83
  -5  -2  13   43.95    6.88
  -5   2  14   34.13    5.25
  -5   2  14   26.20    5.40
   5  -2 -14   36.94    5.04
   5   2 -14   23.21    4.91
  -5  -2  14   29.63    4.62
  -5  -2  14   32.35    5.10
  -5   2  15  286.00   31.07
  -5   2  15  311.69   32.28
   5  -2 -15  348.45   31.16
   5   2 -15  337.56   31.83
  -5  -2  15  316.93   30.60
  -5  -2  15  303.23   31.11
  -5   2  16    1.68    1.19
  -5   2  16    2.16    1.67
   5  -2 -16    2.86    1.45
   5   2 -16    1.39    1.24
  -5  -2  16    4.17    1.31
  -5  -2  16    3.39    1.60
  -5   2  17    6.25    1.98
  -5   2  17    4.39    2.08
   5  -2 -17    8.42    2.02
  -5  -2  17   10.11    1.71
  -5  -2  17    6.89    1.49
  -5  -2  17    5.55    1.89
  -5   2  18    0.80    1.14
  -5   2  18    0.40    1.24
   5  -2 -18    1.67    0.98
  -5  -2  18    0.34    0.34
  -5  -2  18    0.12    0.33
  -5  -2  18   -0.00    0.82
  -5   2  19  102.31   10.68
  -5   2  19   84.52   11.54
   5  -2 -19  109.79   10.49
  -5  -2  19   88.93   10.68
  -5   2  20   45.29    5.56
  -5   2  20   43.67    6.81
  -5  -2  20   48.74    6.03
  -5   2  21    1.21    1.39
  -5  -2  21    3.45    1.35
  -5   2  22   10.32    2.93
  -5  -2  22   11.44    2.28
  -5   2  23   12.45    3.06
  -5  -2  23    7.44    1.89
  -5   2  24    2.31    1.43
  -5   2  25   71.29    9.35
  -5  -2  27   36.07    4.81
  -5  -2  28    1.74    1.12
  -5  -2  29   24.07    3.78
  -5  -2  30    1.99    1.11
  -5  -2  31   27.71    4.29
  -5  -2  32    1.01    0.94
  -5  -2  33    0.11    0.83
  -5  -2  34   -0.00    0.90
  -5  -2  35    6.05    2.07
  -5  -2  36    1.14    1.20
  -5   3   1  231.86   27.55
  -5   3   1  269.99   30.26
   5  -3  -1  253.37   27.50
   5  -3  -1  254.86   29.62
   5   3  -1  279.32   30.37
   5   3  -1  269.62   28.30
  -5  -3   1  252.13   28.50
  -5  -3   1  243.64   28.20
  -5   3   2   51.58    8.73
  -5   3   2   66.34   10.92
   5  -3  -2   56.09    8.74
   5  -3  -2   55.01   10.00
   5   3  -2   63.32   10.63
   5   3  -2   52.45    8.69
  -5  -3   2   42.47    8.56
  -5  -3   2   61.47    9.67
  -5   3   3   96.85   13.57
  -5   3   3  129.90   16.45
   5  -3  -3   95.55   13.27
   5  -3  -3   96.60   14.68
   5   3  -3   97.03   14.87
   5   3  -3  113.10   14.08
  -5  -3   3  126.17   14.95
  -5  -3   3  112.16   14.54
  -5   3   4    1.50    1.98
  -5   3   4    3.49    3.14
   5  -3  -4    3.75    2.18
   5  -3  -4    3.71    2.81
   5   3  -4    1.30    2.61
   5   3  -4    7.37    2.74
  -5  -3   4    5.13    2.63
  -5  -3   4    4.34    2.76
  -5   3   5  198.86   21.61
  -5   3   5  205.12   23.58
   5  -3  -5  200.42   21.40
   5   3  -5  160.43   22.01
   5   3  -5  191.58   21.28
  -5  -3   5  175.50   21.33
  -5  -3   5  195.88   22.07
  -5   3   6  167.39   19.40
  -5   3   6  150.81   20.50
   5  -3  -6  177.98   19.41
   5   3  -6  185.16   21.14
   5   3  -6  180.15   19.44
  -5  -3   6  143.70   19.01
  -5  -3   6  185.11   20.31
  -5   3   7   58.81    9.39
   5  -3  -7   77.99    9.94
   5  -3  -7   67.94   10.34
   5  -3  -7   80.56    9.62
   5   3  -7   91.06   11.84
   5   3  -7   80.42    9.98
  -5  -3   7   51.59    9.05
  -5  -3   7   51.39    9.33
  -5   3   8   84.36   11.21
   5  -3  -8   94.81   11.26
   5  -3  -8   71.17   11.03
   5  -3  -8   82.41   10.37
   5   3  -8   83.27   11.93
   5   3  -8   92.11   10.93
  -5  -3   8   64.43   10.34
  -5  -3   8   85.27   11.45
  -5   3   9   61.61    9.43
  -5   3   9   77.28   11.22
   5  -3  -9   65.21    9.33
   5  -3  -9   67.78    9.93
   5  -3  -9   59.46    8.62
   5   3  -9   80.73   11.01
   5   3  -9   74.89    9.35
  -5  -3   9   73.99    9.82
  -5  -3   9   68.71    9.99
  -5   3  10   14.24    3.71
  -5   3  10   20.39    5.18
   5  -3 -10   17.69    3.94
   5  -3 -10   16.86    4.06
   5  -3 -10   13.85    3.15
   5   3 -10   17.98    4.50
   5   3 -10    7.91    2.69
  -5  -3  10   24.06    4.45
  -5  -3  10   16.35    3.96
  -5   3  11    0.44    1.16
  -5   3  11   -0.00    1.38
   5  -3 -11    0.84    1.41
   5  -3 -11    1.18    1.57
   5  -3 -11    0.89    0.97
   5   3 -11    1.56    1.80
   5   3 -11    0.91    1.00
  -5  -3  11    0.19    1.08
  -5  -3  11    0.57    1.26
  -5   3  12   28.62    5.32
  -5   3  12   24.30    5.57
   5  -3 -12   19.09    4.36
   5  -3 -12   23.06    4.53
   5  -3 -12   25.92    4.16
   5   3 -12   21.38    5.11
   5   3 -12   29.05    4.27
   5   3 -12   27.27    3.94
  -5  -3  12   27.19    4.87
  -5  -3  12   28.14    5.25
  -5   3  13  161.24   19.17
  -5   3  13  146.68   19.71
   5  -3 -13  180.23   19.06
   5  -3 -13  172.86   18.26
   5  -3 -13  184.45   17.79
   5   3 -13  183.04   19.88
   5   3 -13  174.04   16.73
   5   3 -13  178.38   16.62
  -5  -3  13  179.00   18.84
  -5  -3  13  154.12   18.91
  -5   3  14   22.85    4.66
  -5   3  14   17.18    4.71
   5  -3 -14   24.29    4.45
   5  -3 -14   21.19    3.42
   5  -3 -14   19.34    3.16
   5   3 -14   21.17    4.62
  -5  -3  14   21.05    4.12
  -5  -3  14   28.00    4.96
  -5   3  15    6.39    2.48
  -5   3  15   10.11    3.36
   5  -3 -15    7.25    2.35
   5  -3 -15   10.37    1.64
   5  -3 -15    8.92    1.50
   5   3 -15   10.02    2.88
  -5  -3  15    7.48    2.27
  -5  -3  15    4.85    2.19
  -5   3  16   33.94    5.89
  -5   3  16   24.82    5.87
   5  -3 -16   36.92    5.68
   5   3 -16   40.26    6.18
  -5  -3  16   38.79    5.52
  -5  -3  16   41.82    6.29
  -5   3  17   51.67    7.84
  -5   3  17   46.43    8.43
   5  -3 -17   64.12    8.00
   5   3 -17   57.87    7.90
  -5  -3  17   62.18    7.41
  -5  -3  17   60.97    8.17
  -5   3  18   11.67    3.03
  -5   3  18    7.26    2.92
   5  -3 -18   14.75    3.13
   5   3 -18   12.73    3.03
  -5  -3  18   11.37    2.42
  -5  -3  18    8.97    2.77
  -5   3  19    0.98    1.31
  -5   3  19    1.96    1.92
   5  -3 -19    0.77    0.93
   5   3 -19    1.02    1.17
  -5  -3  19    0.00    0.57
  -5  -3  19   -0.00    0.97
  -5   3  20    1.12    1.36
  -5   3  20   -0.00    1.25
  -5  -3  20    0.00    1.19
  -5   3  21   46.59    7.67
  -5  -3  21   45.64    6.65
  -5   3  22   60.24    9.12
  -5   3  23   77.09   10.86
  -5  -3  25    0.87    1.09
  -5  -3  26   -0.00    0.91
  -5  -3  27   19.65    3.81
  -5  -3  28    2.32    1.53
  -5  -3  29   31.59    5.14
  -5  -3  30    0.28    1.02
  -5  -3  31   -0.00    1.00
  -5  -3  32    3.52    1.71
  -5  -3  33   13.55    3.32
  -5  -3  34    2.27    1.53
  -5  -3  35   -0.00    1.03
  -5  -3  36   -0.00    1.25
  -5  -3  37    1.95    1.59
  -5   4   1   55.69    9.88
  -5   4   1   94.09   13.67
   5  -4  -1   66.05   10.27
   5  -4  -1   85.68   12.91
   5   4  -1   56.60   11.02
   5   4  -1   70.86   10.68
  -5  -4   1   61.88   10.43
  -5  -4   1   64.04   10.91
  -5   4   2    3.66    2.45
  -5   4   2    8.18    4.41
   5  -4  -2   13.27    3.78
   5  -4  -2    6.96    3.94
   5   4  -2   14.04    5.08
   5   4  -2    6.64    3.11
  -5  -4   2   11.05    3.95
  -5  -4   2    3.65    2.68
  -5   4   3   36.77    7.15
  -5   4   3   38.00    8.30
   5  -4  -3   27.25    6.27
   5  -4  -3   42.23    8.45
   5   4  -3   32.06    7.64
   5   4  -3   48.28    7.91
  -5  -4   3   44.85    7.83
  -5  -4   3   31.03    7.03
  -5   4   4   59.72    9.54
  -5   4   4   63.37   10.88
   5  -4  -4   58.54    9.09
   5  -4  -4   45.60    9.55
   5   4  -4   52.84    9.95
   5   4  -4   60.93    9.41
  -5  -4   4   54.09    9.12
  -5  -4   4   60.43    9.86
  -5   4   5  175.01   19.71
  -5   4   5  167.27   20.99
   5  -4  -5  149.66   18.52
   5  -4  -5  156.25   20.14
   5   4  -5  160.97   20.27
   5   4  -5  137.42   18.44
  -5  -4   5  163.10   19.24
  -5  -4   5  175.35   20.12
  -5   4   6   -0.00    1.55
  -5   4   6    4.10    3.30
   5  -4  -6   -0.00    1.32
   5   4  -6    1.43    2.51
   5   4  -6    1.49    1.68
  -5  -4   6    0.00    1.90
  -5  -4   6   -0.00    0.94
  -5   4   7    8.62    3.25
  -5   4   7    2.06    2.35
   5  -4  -7    5.86    2.71
   5   4  -7    3.82    3.15
   5   4  -7   16.31    4.08
  -5  -4   7    7.42    2.93
  -5  -4   7    7.48    3.23
  -5   4   8   63.38    9.56
   5  -4  -8   58.17    8.94
   5  -4  -8   62.34   10.01
   5   4  -8   57.07    9.87
   5   4  -8   74.84    9.63
  -5  -4   8   50.33    8.64
  -5  -4   8   52.03    9.13
  -5   4   9   67.90   11.22
   5  -4  -9  100.18   11.95
   5  -4  -9   98.32   12.82
   5   4  -9   79.39   12.16
   5   4  -9   82.51   11.19
  -5  -4   9   93.29   11.82
  -5  -4   9   79.46   11.79
  -5   4  10  163.93   17.81
   5  -4 -10  129.75   16.28
   5  -4 -10  139.70   17.29
   5   4 -10  156.89   18.07
   5   4 -10  124.95   15.77
  -5  -4  10  142.17   16.70
  -5  -4  10  136.45   17.07
  -5   4  11  155.43   19.29
  -5   4  11  177.15   21.02
   5  -4 -11  175.14   19.08
   5  -4 -11  183.29   19.82
   5   4 -11  172.31   20.00
   5   4 -11  172.94   18.35
  -5  -4  11  126.82   18.06
  -5  -4  11  184.76   20.00
  -5   4  12    6.04    2.59
  -5   4  12    5.07    2.54
   5  -4 -12    3.34    1.82
   5  -4 -12    6.35    2.57
   5   4 -12    1.78    1.93
   5   4 -12    1.84    1.55
  -5  -4  12    4.75    2.26
  -5  -4  12    2.30    2.22
  -5   4  13    3.21    2.05
  -5   4  13    0.88    1.87
   5  -4 -13    3.25    1.83
   5  -4 -13    0.00    1.10
   5   4 -13    0.00    1.42
   5   4 -13    0.00    0.83
  -5  -4  13    0.00    1.39
  -5  -4  13    1.47    1.90
  -5   4  14   17.50    4.86
  -5   4  14   24.32    6.17
   5  -4 -14   24.19    4.98
   5  -4 -14   29.13    5.17
   5   4 -14   27.28    5.66
   5   4 -14   27.55    4.03
  -5  -4  14   43.29    6.17
  -5  -4  14   22.75    5.35
  -5   4  15  257.15   29.17
  -5   4  15  286.45   30.87
   5  -4 -15  286.24   28.82
   5  -4 -15  288.64   28.04
   5   4 -15  269.90   29.20
   5   4 -15  299.67   25.93
   5   4 -15  259.74   25.66
  -5  -4  15  300.99   28.83
  -5  -4  15  237.72   28.81
  -5   4  16   48.01    8.39
  -5   4  16   63.71   10.16
   5  -4 -16   53.13    8.17
   5  -4 -16   65.62    7.62
   5   4 -16   52.25    8.49
  -5  -4  16   59.97    8.24
  -5  -4  16   65.30    9.25
  -5   4  17   93.07   11.35
  -5   4  17   94.34   12.53
   5  -4 -17   74.40   10.07
   5  -4 -17   67.92    8.40
   5   4 -17   89.56   10.94
  -5  -4  17   95.86   10.46
  -5  -4  17   57.07    9.90
  -5   4  18    2.12    1.80
  -5   4  18    2.21    1.99
   5  -4 -18    1.77    1.47
   5   4 -18    1.34    1.45
  -5  -4  18    2.13    1.55
  -5  -4  18    0.00    1.29
  -5   4  19  172.06   18.93
  -5   4  19  168.82   20.20
   5   4 -19  152.11   17.92
  -5   4  20    4.06    2.00
  -5   4  20    8.83    3.53
  -5   4  21   44.23    7.21
  -5   4  21   44.87    8.34
  -5  -4  22    1.07    1.61
  -5  -4  23    3.23    1.88
  -5  -4  24    2.93    1.84
  -5  -4  25   28.05    5.44
  -5  -4  26    9.16    2.97
  -5  -4  27   11.90    3.28
  -5  -4  28    1.00    1.40
  -5  -4  29   21.85    4.72
  -5  -4  31    8.36    2.92
  -5  -4  32   10.65    3.31
  -5  -4  33   -0.00    1.15
  -5  -4  34    2.90    1.87
  -5  -4  35    4.68    2.31
  -5  -4  36    2.91    2.06
  -5  -4  37    1.72    1.66
  -5  -4  38    0.79    1.33
  -5  -4  39   -0.00    1.19
  -5   5   1  205.43   23.12
  -5   5   1  175.18   23.98
   5  -5  -1  216.76   22.72
   5  -5  -1  186.60   24.20
   5   5  -1  158.72   22.87
   5   5  -1  203.87   23.09
  -5  -5   1  165.58   21.92
  -5  -5   1  174.28   22.88
  -5   5   2   48.68    9.07
  -5   5   2   42.12    9.62
   5  -5  -2   50.90    8.63
   5  -5  -2   35.44    8.84
   5   5  -2   55.58   10.33
   5   5  -2   44.07    8.64
  -5  -5   2   76.68   10.50
  -5  -5   2   42.85    9.04
  -5   5   3  122.33   17.42
  -5   5   3  132.27   19.24
   5  -5  -3  144.06   17.47
   5  -5  -3  137.24   19.20
   5   5  -3  152.20   19.41
   5   5  -3  149.76   18.27
  -5  -5   3  138.82   17.76
  -5  -5   3  130.67   18.29
  -5   5   4   38.49    7.50
  -5   5   4   25.81    7.28
   5  -5  -4   33.26    6.70
   5  -5  -4   22.88    6.71
   5   5  -4   37.75    8.16
   5   5  -4   31.68    6.92
  -5  -5   4   29.39    6.52
  -5  -5   4   32.95    7.22
  -5   5   5   11.24    4.16
  -5   5   5   19.93    5.75
   5  -5  -5   15.92    4.23
   5  -5  -5   17.89    5.52
   5   5  -5   13.19    4.77
   5   5  -5   12.60    4.12
  -5  -5   5   15.02    4.59
  -5  -5   5    2.94    3.03
  -5   5   6   12.09    4.08
  -5   5   6   25.65    6.40
   5  -5  -6    9.89    3.52
   5  -5  -6    6.69    3.60
   5   5  -6    8.67    3.73
   5   5  -6   15.26    4.35
  -5  -5   6    8.39    3.64
  -5  -5   6    9.73    3.90
  -5   5   7  238.38   27.66
  -5   5   7  227.51   28.85
   5  -5  -7  221.13   26.52
   5   5  -7  225.81   27.82
  -5  -5   7  280.30   27.92
  -5  -5   7  292.68   29.13
  -5   5   8  121.51   16.08
  -5   5   8  123.32   17.43
   5  -5  -8  122.39   15.34
   5   5  -8  110.09   15.96
  -5  -5   8  122.09   15.51
  -5  -5   8  119.43   16.12
  -5   5   9   13.51    4.48
  -5   5   9   13.52    5.29
   5  -5  -9   18.41    4.65
   5  -5  -9   25.12    6.02
   5   5  -9   14.49    4.61
  -5  -5   9   15.34    4.38
  -5  -5   9   12.64    4.28
  -5   5  10    1.42    2.02
   5  -5 -10    0.28    1.05
   5  -5 -10    3.86    2.64
   5   5 -10    1.00    1.83
  -5  -5  10    0.66    1.52
  -5  -5  10    2.92    2.59
  -5   5  11    6.28    3.21
   5  -5 -11    8.77    3.09
   5  -5 -11    5.30    2.84
   5   5 -11    8.03    3.53
  -5  -5  11    7.41    3.03
  -5  -5  11   11.47    4.12
  -5   5  12  219.31   25.03
   5  -5 -12  247.06   24.57
   5  -5 -12  195.53   24.43
   5   5 -12  212.00   24.71
  -5  -5  12  231.72   24.40
  -5  -5  12  191.86   24.38
  -5   5  13  243.25   27.36
  -5   5  13  291.13   29.84
   5  -5 -13  289.96   27.27
   5  -5 -13  219.22   26.55
   5   5 -13  227.19   26.87
  -5  -5  13  227.35   26.20
  -5  -5  13  230.92   27.16
  -5   5  14   14.83    4.50
  -5   5  14    9.00    3.99
   5  -5 -14   18.65    4.41
   5  -5 -14    8.32    3.29
   5   5 -14   13.41    4.22
  -5  -5  14   15.80    4.16
  -5  -5  14   13.50    4.23
  -5   5  15    2.24    2.21
  -5   5  15    1.55    2.44
   5  -5 -15    2.23    1.97
   5  -5 -15    3.72    2.19
   5   5 -15    4.08    2.61
  -5  -5  15    6.36    2.53
  -5  -5  15    0.00    1.83
  -5   5  16   43.47    7.67
  -5   5  16   36.04    7.97
   5  -5 -16   39.00    6.89
   5  -5 -16   48.98    7.14
   5   5 -16   32.37    6.68
  -5  -5  16   30.00    6.11
  -5   5  17   90.72   11.65
  -5   5  17   63.57   11.25
   5  -5 -17   74.13   10.18
   5  -5 -17   62.11    9.03
   5   5 -17   69.69   10.20
  -5  -5  17   60.43    9.35
  -5   5  18   21.07    5.47
  -5   5  18   23.44    6.20
   5  -5 -18   20.96    5.06
   5  -5 -18   29.11    4.82
   5   5 -18   32.32    6.06
  -5  -5  18   32.68    5.61
  -5   5  19   89.46   11.36
   5  -5 -19   59.51    7.95
   5   5 -19   60.45    9.39
  -5   5  20    0.66    2.33
   5  -5 -20   -0.00    0.57
  -5  -5  20   -0.00    1.38
  -5   5  21    2.04    1.93
  -5  -5  21    2.96    2.07
  -5  -5  22   34.25    6.76
  -5  -5  23   18.80    4.70
  -5  -5  24    6.09    2.99
  -5  -5  25    2.11    1.92
  -5  -5  26    0.03    1.35
  -5  -5  27   10.68    3.64
  -5  -5  28   27.19    5.78
  -5  -5  29    8.27    3.21
  -5  -5  30    0.00    1.31
  -5  -5  31    0.00    1.36
  -5  -5  32    9.27    3.41
  -5  -5  33    8.73    3.23
  -5  -5  34    0.76    1.54
  -5  -5  35    1.01    1.81
  -5  -5  36    1.85    1.89
  -5  -5  37   -0.00    2.01
  -5  -5  38    6.93    3.02
  -5  -5  39    0.71    1.74
  -5  -5  40   -0.00    1.42
  -5   6   1   20.50    5.85
  -5   6   1   19.08    6.56
   5  -6  -1   14.81    4.55
   5  -6  -1   16.98    5.90
   5   6  -1   18.95    6.24
   5   6  -1    8.15    3.84
  -5  -6   1    8.92    3.88
  -5  -6   1   27.52    6.93
  -5   6   2    0.48    2.11
  -5   6   2    2.19    2.48
   5  -6  -2   -0.00    0.82
   5  -6  -2    1.24    2.26
   5   6  -2    2.53    2.79
  -5  -6   2    0.42    1.51
  -5  -6   2   -0.00    1.87
  -5   6   3   46.16    9.95
  -5   6   3   62.51   12.02
   5  -6  -3   64.46   10.33
   5  -6  -3   62.52   11.94
   5   6  -3   55.04   10.98
  -5  -6   3   83.74   11.80
  -5  -6   3   77.38   12.30
  -5   6   4  121.78   16.73
  -5   6   4  130.57   18.44
   5  -6  -4  120.45   15.74
   5  -6  -4  132.43   18.31
   5   6  -4  112.48   16.77
  -5  -6   4  109.79   15.80
  -5  -6   4  101.92   16.19
  -5   6   5   86.33   13.47
  -5   6   5   83.21   14.41
   5  -6  -5   70.57   11.96
   5  -6  -5   92.75   14.75
   5   6  -5  103.49   14.68
  -5  -6   5   94.63   13.31
  -5  -6   5   96.87   14.29
  -5   6   6   17.18    5.47
  -5   6   6   28.86    7.47
   5  -6  -6   25.39    5.73
   5  -6  -6   24.76    6.78
   5   6  -6   26.96    6.70
  -5  -6   6   13.27    4.72
  -5  -6   6   16.79    5.50
  -5   6   7   61.77   10.96
  -5   6   7   64.40   12.08
   5  -6  -7   64.18   10.34
   5  -6  -7   66.09   11.87
   5   6  -7   68.26   11.54
  -5  -6   7   70.30   10.90
  -5  -6   7   69.47   11.61
  -5   6   8   30.15    6.89
  -5   6   8   12.12    5.47
   5  -6  -8   23.86    5.60
   5  -6  -8   31.66    7.26
   5   6  -8   17.72    5.59
  -5  -6   8   21.00    5.52
  -5  -6   8   26.15    6.48
  -5   6   9   91.86   13.78
  -5   6   9   84.08   14.44
   5  -6  -9   88.12   12.78
   5   6  -9   87.55   13.57
  -5  -6   9   89.16   13.01
  -5  -6   9  105.33   14.54
  -5   6  10  101.82   15.01
  -5   6  10  116.75   16.85
   5  -6 -10  110.60   14.43
   5   6 -10   85.26   14.16
  -5  -6  10  116.19   14.88
  -5  -6  10  107.02   15.32
  -5   6  11   93.95   13.79
  -5   6  11   77.78   13.91
   5  -6 -11   90.61   12.64
   5  -6 -11  108.52   14.68
   5   6 -11   98.88   13.80
  -5  -6  11   81.03   12.40
  -5  -6  11   75.23   12.94
  -5   6  12   11.61    4.38
  -5   6  12   20.56    6.55
   5  -6 -12   20.55    5.23
   5  -6 -12   16.38    5.23
   5   6 -12   24.53    5.99
  -5  -6  12   16.85    4.77
  -5   6  13    4.40    3.11
   5  -6 -13    8.81    3.37
   5  -6 -13    4.16    2.94
   5   6 -13    5.11    3.01
  -5  -6  13    5.30    2.83
  -5   6  14   86.72   13.01
   5  -6 -14   69.06   11.38
   5  -6 -14   79.70   12.47
   5   6 -14   80.94   12.41
  -5  -6  14  105.17   12.90
  -5   6  15   63.04   10.88
   5  -6 -15   65.45   10.17
   5   6 -15   50.28    9.75
  -5  -6  15   89.10   11.22
  -5   6  16   -0.00    1.35
   5  -6 -16    1.12    1.38
   5   6 -16   -0.00    1.74
  -5  -6  16    0.95    1.65
  -5   6  17   61.50   10.68
   5  -6 -17   75.76   10.63
   5   6 -17   77.22   11.07
  -5  -6  17   63.81    9.85
  -5  -6  17   49.39    9.90
  -5   6  18   13.76    4.52
   5  -6 -18    7.45    3.21
   5   6 -18   24.02    5.45
  -5  -6  18   15.80    5.07
  -5   6  19   20.04    5.61
   5   6 -19   20.49    5.15
  -5  -6  19   16.37    5.19
  -5   6  20    4.45    2.96
  -5  -6  20    3.94    2.89
  -5   6  21    8.60    3.75
  -5  -6  21    6.35    3.18
  -5  -6  22   28.89    6.63
  -5  -6  23    0.00    1.90
  -5  -6  24    6.97    3.37
  -5  -6  25    6.94    3.34
  -5  -6  26   17.50    5.08
  -5  -6  27   -0.00    1.69
  -5  -6  28   -0.00    2.06
  -5  -6  29    6.98    3.10
  -5  -6  30   12.17    4.18
  -5  -6  31    4.88    2.94
  -5  -6  32    9.56    3.77
  -5  -6  33   -0.00    1.36
  -5  -6  34    4.54    2.75
  -5  -6  35   -0.00    1.95
  -5  -6  36    2.33    2.34
  -5  -6  37    1.58    1.81
  -5  -6  38    1.78    2.02
  -5  -6  39   -0.00    1.65
  -5  -6  40    0.00    1.60
  -5   7   1   13.27    5.10
  -5   7   1    6.00    3.92
   5  -7  -1   16.37    6.40
   5   7  -1    8.90    4.53
  -5  -7   1    8.69    4.36
  -5   7   2  130.89   19.10
  -5   7   2  154.69   21.52
   5  -7  -2  145.51   21.39
   5   7  -2  136.30   19.83
  -5  -7   2  144.90   20.34
  -5   7   3  104.69   16.30
  -5   7   3  135.90   18.98
   5  -7  -3  127.44   18.71
   5   7  -3   91.19   15.92
  -5  -7   3  107.32   16.70
  -5   7   4   80.54   13.35
  -5   7   4  111.67   16.37
   5  -7  -4   67.39   13.59
   5   7  -4   88.71   14.12
  -5  -7   4   67.97   13.03
  -5   7   5   14.23    5.07
  -5   7   5   23.55    7.05
   5  -7  -5   10.38    4.84
   5   7  -5   14.02    5.33
  -5  -7   5   11.97    4.46
  -5  -7   5   13.07    4.94
  -5   7   6   32.34    7.71
  -5   7   6   42.59    9.56
   5  -7  -6   28.71    8.17
   5   7  -6   25.14    7.30
  -5  -7   6   28.59    6.97
  -5  -7   6   32.46    7.92
  -5   7   7  138.35   18.85
  -5   7   7  129.78   19.83
   5  -7  -7  150.63   20.37
   5   7  -7  148.66   19.29
  -5  -7   7  110.33   16.95
  -5  -7   7  134.47   18.96
  -5   7   8  273.05   30.56
  -5   7   8  271.39   32.13
   5  -7  -8  238.67   30.71
   5   7  -8  234.99   29.62
  -5  -7   8  282.28   29.75
  -5  -7   8  229.62   29.75
  -5   7   9   25.06    6.67
  -5   7   9   25.88    7.72
   5  -7  -9   36.33    7.16
   5  -7  -9   15.02    5.76
   5   7  -9   37.84    7.93
  -5  -7   9   20.22    6.05
  -5   7  10   12.63    4.83
  -5   7  10    4.96    3.55
   5  -7 -10    9.65    3.69
   5   7 -10   12.16    4.80
  -5  -7  10   10.19    3.98
  -5   7  11   16.06    5.55
  -5   7  11   15.90    5.96
   5  -7 -11    8.50    3.65
   5   7 -11   23.30    6.20
  -5  -7  11   12.84    4.39
  -5   7  12  138.20   18.28
  -5   7  12  120.61   18.98
   5  -7 -12  130.72   16.94
   5  -7 -12  136.39   18.66
   5   7 -12  137.56   17.95
  -5  -7  12  104.86   16.04
  -5   7  13   60.78   11.21
  -5   7  13   63.99   12.71
   5  -7 -13   69.78   10.83
   5   7 -13   58.81   10.76
  -5  -7  13   89.03   11.96
  -5  -7  13   46.23   10.77
  -5   7  14    1.81    2.51
   5  -7 -14    0.75    2.05
   5   7 -14    1.43    2.17
  -5  -7  14    1.96    2.20
  -5  -7  14    0.82    1.61
  -5   7  15   49.70    9.08
   5  -7 -15   32.80    6.92
   5   7 -15   20.83    6.11
  -5  -7  15   29.23    6.62
  -5  -7  15   30.69    7.35
  -5   7  16    2.75    3.06
   5  -7 -16    4.25    2.67
   5   7 -16    0.00    1.56
  -5  -7  16    6.41    3.10
  -5  -7  16    4.22    3.24
  -5   7  17   -0.00    1.95
   5  -7 -17    2.00    2.16
   5   7 -17    4.34    2.99
  -5  -7  17    1.17    1.94
  -5  -7  17    0.47    1.50
  -5   7  18   99.61   14.82
   5  -7 -18  106.43   14.23
   5   7 -18  103.65   14.50
  -5  -7  18   77.15   13.75
  -5   7  19    2.41    2.70
   5   7 -19   -0.00    1.86
  -5  -7  19    1.08    1.72
  -5   7  20    2.72    3.09
  -5  -7  20    4.79    3.53
  -5   7  21    5.12    3.51
  -5  -7  21    0.54    2.01
  -5  -7  22   18.89    5.99
  -5  -7  23   10.44    4.39
  -5  -7  24   15.42    5.15
  -5  -7  25    0.00    1.66
  -5  -7  26    1.83    2.41
  -5  -7  27    6.31    3.42
  -5  -7  28    9.50    4.26
  -5  -7  29    0.00    2.35
  -5  -7  30    0.85    2.35
  -5  -7  31    0.00    1.54
  -5  -7  32    4.52    3.09
  -5  -7  33    1.80    2.38
  -5  -7  34   10.70    4.43
  -5  -7  35    2.95    2.69
  -5  -7  36    1.60    1.82
  -5  -7  37   -0.00    1.94
  -5  -7  38    3.83    2.79
  -5   8   1   20.82    6.30
  -5   8   1    7.47    4.48
   5  -8  -1   12.29    5.84
   5   8  -1   10.78    5.08
  -5  -8   1   11.89    5.43
  -5   8   2    4.39    3.36
  -5   8   2    8.60    4.90
   5  -8  -2    9.18    5.41
   5   8  -2    4.40    3.47
  -5  -8   2    8.18    4.51
  -5   8   3   27.49    7.22
  -5   8   3    6.82    5.34
   5  -8  -3   18.89    6.66
   5   8  -3    6.30    4.41
  -5  -8   3   26.68    7.52
  -5   8   4  346.10   37.22
  -5   8   4  362.68   39.41
   5  -8  -4  326.13   38.60
   5   8  -4  268.22   35.57
  -5  -8   4  288.45   36.42
  -5   8   5   42.00    9.45
  -5   8   5   52.99   11.31
   5  -8  -5   32.91    9.46
   5   8  -5   48.41   10.15
  -5   8   6  101.95   16.17
  -5   8   6   92.37   16.73
   5  -8  -6   88.50   16.43
   5   8  -6  131.39   17.64
  -5   8   7    0.00    2.34
  -5   8   7    0.70    2.33
   5  -8  -7   -0.00    2.67
   5   8  -7    0.21    1.96
  -5   8   8   89.10   14.18
  -5   8   8   81.26   14.86
   5  -8  -8   85.68   15.18
   5   8  -8   64.94   12.73
  -5   8   9  116.99   18.00
  -5   8   9  123.29   19.71
   5  -8  -9  129.21   19.64
   5   8  -9  128.85   18.46
  -5   8  10   62.30   11.15
  -5   8  10   50.37   11.17
   5   8 -10   34.75    8.71
  -5  -8  10   45.93   10.10
  -5   8  11   26.13    6.89
   5   8 -11   22.32    6.27
  -5  -8  11    7.88    4.44
  -5   8  12   13.01    5.56
   5   8 -12   22.82    6.41
  -5  -8  12   26.53    7.36
  -5   8  13    4.92    3.17
   5   8 -13   -0.00    2.50
  -5  -8  13    2.13    3.20
  -5   8  14  116.61   16.55
   5   8 -14   99.85   15.42
  -5  -8  14   91.64   14.42
  -5  -8  14  100.82   15.98
  -5   8  15    1.21    2.55
   5   8 -15    1.07    2.44
  -5  -8  15    0.00    1.64
  -5  -8  15   -0.00    2.49
  -5   8  16   12.71    5.15
   5   8 -16   23.04    6.55
  -5  -8  16   10.48    4.11
  -5  -8  16   23.33    6.64
  -5   8  17   -0.00    2.05
   5   8 -17    0.00    1.92
  -5  -8  17   -0.00    2.66
  -5   8  18   -0.00    1.69
   5   8 -18   -0.00    2.49
  -5  -8  18    0.00    2.65
  -5   8  19    4.02    3.20
  -5  -8  19    2.89    3.16
  -5   8  20   51.57    9.96
  -5  -8  20   36.30    8.78
  -5   8  21    0.00    2.62
  -5  -8  21    0.08    1.44
  -5  -8  22    4.63    3.50
  -5  -8  23    2.62    3.05
  -5  -8  24    8.82    4.43
  -5  -8  25    4.69    3.10
  -5  -8  26    2.41    2.88
  -5  -8  27    0.00    2.72
  -5  -8  28   -0.00    1.47
  -5  -8  29   -0.00    2.25
  -5  -8  30    7.96    4.25
  -5  -8  31    7.28    4.14
  -5  -8  32    4.04    2.95
  -5  -8  33   -0.00    1.89
  -5  -8  34    1.92    2.41
  -5  -8  35   -0.00    1.55
  -5  -8  36    8.44    4.35
  -5  -8  37    2.95    3.09
  -5   9   1    2.82    3.67
   5  -9  -1    3.33    3.88
  -5  -9   1   -0.00    2.79
  -5   9   2  121.54   20.58
   5  -9  -2  140.08   21.85
  -5   9   3   29.71    8.82
   5  -9  -3   11.22    5.97
  -5   9   4    1.11    2.05
   5  -9  -4    1.03    3.40
  -5   9   5    8.32    5.81
   5  -9  -5    9.75    5.40
  -5   9   6   24.53    8.02
   5  -9  -6   31.21    9.03
   5   9  -6   22.11    7.04
   5   9  -7    8.06    4.62
  -5  -9   7    0.30    1.91
   5   9  -8  105.63   17.36
  -5  -9   8  128.10   19.03
   5   9  -9   10.10    4.65
  -5  -9   9    5.03    4.12
   5   9 -10    1.88    2.42
  -5  -9  10    1.78    3.08
   5   9 -11    2.87    3.04
  -5  -9  11    1.14    2.71
   5   9 -12  137.64   19.96
   5   9 -13    3.76    3.67
  -5  -9  13    7.05    4.48
   5   9 -14   23.48    6.76
  -5  -9  14   11.54    5.43
   5   9 -15   -0.00    2.42
  -5  -9  15    0.03    1.09
  -5  -9  16   18.16    6.18
   5   9 -17    3.19    2.76
  -5  -9  17   -0.00    2.28
   5   9 -18   53.18   10.38
  -5  -9  18   42.22   10.11
  -5  -9  19    2.20    2.90
  -5  -9  20    2.65    3.34
  -5  -9  21    0.27    2.57
  -5  -9  22   19.88    6.82
  -5  -9  23   -0.00    2.69
  -5  -9  24   10.46    4.66
  -5  -9  25   -0.00    1.85
  -5  -9  26    5.63    3.45
  -5  -9  27   -0.00    2.74
  -5  -9  28    5.15    4.09
  -5  -9  29    1.40    2.45
  -5  -9  30   -0.00    2.64
  -5  -9  31    0.73    2.48
  -5  -9  32    0.51    2.14
  -5  -9  33   -0.00    1.78
  -5  -9  34    1.37    3.26
  -5  -9  35   -0.00    2.26
  -5  10   1    4.72    3.69
  -5  10   1   12.41    6.13
   5 -10  -1   16.96    7.20
   5  10  -1    3.79    3.61
  -5  10   2    1.38    2.73
  -5  10   2   -0.00    2.97
   5 -10  -2   -0.00    2.46
   5  10  -2   -0.00    2.20
  -5  10   3   -0.00    2.58
  -5  10   3    2.76    3.34
   5 -10  -3   -0.00    3.17
   5  10  -3    2.79    3.29
  -5 -10   3    1.17    3.41
  -5  10   4    7.94    4.47
   5 -10  -4    1.83    3.09
   5  10  -4    6.56    4.31
  -5 -10   4    3.98    4.02
  -5  10   5    2.43    2.48
   5  10  -5    1.89    3.55
  -5 -10   5    0.84    2.70
  -5  10   6   29.48    8.54
  -5 -10   6   23.03    7.63
  -5  10   7    5.52    4.59
  -5 -10   7    6.58    4.24
  -5  10   8    3.24    3.13
  -5 -10   8    5.96    4.00
  -5  10   9   -0.00    2.43
  -5 -10   9    0.76    2.54
  -5  10  10   78.10   14.26
  -5 -10  10   68.98   13.91
  -5  10  11    1.72    3.08
  -5 -10  11    0.78    2.78
  -5  10  12   -0.00    2.83
  -5 -10  12   -0.00    2.67
  -5  10  13    2.80    3.84
  -5 -10  13    1.12    3.02
  -5  10  14   33.91    8.86
  -5 -10  14   28.19    8.51
  -5  10  15    3.61    3.54
  -5 -10  15    1.96    3.35
  -5  10  16   18.67    6.65
  -5 -10  16   19.03    6.74
  -5  10  17    1.44    2.26
  -5 -10  17    0.00    2.64
  -5  10  18    2.34    2.99
  -5 -10  18    0.35    2.04
  -5  10  19   -0.00    1.86
  -5 -10  19   -0.00    2.55
  -5  10  20   36.90    9.16
  -5 -10  20   26.90    8.24
  -5  10  21    0.85    3.00
  -5 -10  21    1.25    3.12
  -5 -10  22   -0.00    3.99
  -5 -10  23   -0.00    2.56
  -5 -10  24    7.42    4.50
  -5 -10  25    0.87    2.83
  -5 -10  26    7.84    4.73
  -5 -10  27    1.36    2.79
  -5 -10  28    1.36    2.54
  -5 -10  29    0.76    2.45
  -5 -10  30    2.55    3.21
  -5 -10  31    1.53    2.46
  -5 -10  32    5.37    3.47
  -5 -10  33   -0.00    1.89
  -5  11   1   19.51    6.77
   5 -11  -1    2.18    3.96
   5  11  -1   29.15    8.36
  -5 -11   1   13.68    6.37
  -5  11   2   64.02   13.92
   5  11  -2   94.91   16.25
  -5 -11   2   74.10   15.26
  -5  11   3    4.91    4.41
   5  11  -3    2.77    3.39
  -5 -11   3   10.33    5.41
  -5  11   4    0.32    3.44
   5  11  -4    0.85    2.91
  -5 -11   4    1.75    3.61
  -5  11   5   -0.00    2.70
   5  11  -5   -0.00    3.15
  -5 -11   5    4.03    4.00
  -5  11   6    9.97    4.89
   5  11  -6    2.87    4.12
  -5 -11   6    1.64    3.29
  -5  11   7   -0.00    3.56
   5  11  -7    0.56    1.83
  -5 -11   7    1.10    3.31
  -5  11   8   27.74    8.41
   5  11  -8   44.40   10.05
  -5 -11   8   11.73    6.33
  -5  11   9    2.13    3.47
   5  11  -9    8.50    5.11
  -5 -11   9   -0.00    2.56
  -5  11  10   -0.00    2.99
   5  11 -10   -0.00    2.66
  -5 -11  10   -0.00    2.85
  -5  11  11   -0.00    2.64
   5  11 -11    2.10    3.50
  -5 -11  11    2.60    3.47
  -5  11  12   53.28   11.34
   5  11 -12   53.38   11.03
  -5 -11  12   16.00    7.33
  -5  11  13   -0.00    3.37
   5  11 -13   -0.00    2.23
  -5 -11  13    3.30    3.29
  -5  11  14   26.10    7.99
   5  11 -14   30.27    8.59
  -5 -11  14   12.28    6.66
  -5  11  15   -0.00    2.14
   5  11 -15    1.21    2.62
  -5 -11  15    3.12    3.75
  -5  11  16    1.99    2.77
   5  11 -16    8.08    4.99
  -5 -11  16   14.59    6.00
  -5  11  17    1.12    3.03
   5  11 -17    0.00    2.48
  -5 -11  17   -0.00    1.12
  -5  11  18   17.96    6.57
   5  11 -18   20.34    7.12
  -5 -11  18    5.81    5.02
  -5  11  19   -0.00    3.20
  -5 -11  19   -0.00    2.56
  -5  11  20    0.20    3.26
  -5 -11  20    3.41    3.35
  -5  11  21    0.88    2.81
  -5 -11  21    2.25    3.34
  -5 -11  22   24.81    8.15
  -5 -11  23    1.36    2.32
  -5 -11  24    7.24    4.60
  -5 -11  25    0.21    2.00
  -5 -11  26    3.18    4.10
  -5 -11  27    2.92    3.08
  -5 -11  28    8.83    5.28
  -5 -11  29    1.36    3.87
  -5 -11  30    2.26    2.39
  -5  12   1    0.00    3.09
   5  12  -1    0.88    3.25
  -5 -12   1    3.25    4.22
  -5  12   2    4.50    3.86
   5  12  -2   -0.00    2.96
  -5 -12   2   -0.00    3.19
  -5  12   3   -0.00    3.19
   5  12  -3    2.42    3.94
  -5 -12   3    1.85    4.26
  -5  12   4   38.77   10.55
   5  12  -4   59.64   12.63
  -5 -12   4   32.81   10.06
  -5  12   5   10.53    5.21
   5  12  -5   11.13    5.53
  -5 -12   5    5.46    4.94
  -5  12   6    6.51    4.79
   5  12  -6   14.34    6.31
  -5 -12   6   -0.00    3.39
  -5  12   7   -0.00    2.61
   5  12  -7   -0.00    2.19
  -5 -12   7   -0.00    1.99
  -5  12   8    5.29    4.42
   5  12  -8    9.08    5.67
  -5 -12   8    3.01    4.24
  -5  12   9    8.18    5.25
   5  12  -9    0.04    2.64
  -5 -12   9    0.06    3.01
  -5  12  10   30.07    8.90
   5  12 -10   36.54    9.42
  -5 -12  10   10.81    6.13
  -5  12  11   -0.00    2.61
   5  12 -11   -0.00    2.27
  -5 -12  11   -0.00    3.32
  -5  12  12    0.20    2.77
   5  12 -12   -0.00    2.48
  -5 -12  12    8.65    4.94
  -5  12  13   -0.00    2.61
   5  12 -13   -0.00    4.00
  -5 -12  13   -0.00    3.71
  -5  12  14    4.24    4.07
   5  12 -14    4.29    4.00
  -5 -12  14    5.01    4.34
  -5  12  15    1.76    3.29
   5  12 -15    1.03    3.19
  -5 -12  15    3.64    4.62
  -5  12  16   11.98    5.66
   5  12 -16   16.91    6.54
  -5 -12  16    3.03    4.00
  -5  12  17   -0.00    1.88
   5  12 -17    2.14    2.62
  -5 -12  17    0.76    3.00
  -5  12  18   -0.00    2.76
  -5 -12  18   -0.00    3.37
  -5  12  19    3.20    3.68
  -5 -12  19    4.68    3.92
  -5  12  20   20.96    7.48
  -5 -12  20    8.09    4.96
  -5  12  21    0.99    2.65
  -5 -12  21    3.58    3.78
  -5 -12  22    0.00    2.58
  -5 -12  23   -0.00    2.05
  -5 -12  24   16.44    6.54
  -5 -12  25   -0.00    3.18
  -5 -12  26   -0.00    3.15
  -5 -12  27   -0.00    3.09
  -5 -12  28   -0.00    2.80
  -5  13   1   24.71    8.21
   5  13  -1   21.06    8.17
  -5 -13   1   11.71    6.53
  -5  13   2   46.83   11.25
   5  13  -2   43.89   11.25
  -5 -13   2   21.74    8.97
  -5  13   3    6.87    4.38
   5  13  -3    4.16    4.91
  -5 -13   3    0.00    4.40
  -5  13   4   14.02    7.51
   5  13  -4   29.89    8.96
  -5 -13   4   15.79    7.58
  -5  13   5   -0.00    2.55
   5  13  -5   -0.00    3.29
  -5 -13   5   -0.00    3.50
  -5  13   6   43.03   11.05
   5  13  -6   36.20   10.10
  -5 -13   6   22.26    8.90
  -5  13   7   11.56    5.85
   5  13  -7    4.22    4.14
  -5 -13   7    1.67    3.99
  -5  13   8   34.48    9.64
   5  13  -8   26.66    8.34
  -5 -13   8    8.37    5.81
  -5  13   9    3.76    4.23
   5  13  -9    0.56    2.29
  -5 -13   9    0.63    3.66
  -5  13  10    3.14    3.58
   5  13 -10   -0.00    3.18
  -5 -13  10   -0.00    3.45
  -5  13  11    2.30    3.93
   5  13 -11   12.72    6.24
  -5 -13  11    0.00    3.99
  -5  13  12   11.25    5.85
   5  13 -12    4.60    4.46
  -5 -13  12    2.21    4.77
  -5  13  13    3.54    3.86
   5  13 -13    1.76    3.27
  -5 -13  13   -0.00    2.10
  -5  13  14    3.85    3.85
   5  13 -14   -0.00    2.07
  -5 -13  14    7.05    5.57
  -5  13  15   -0.00    2.47
   5  13 -15   -0.00    2.48
  -5 -13  15    1.52    4.09
  -5  13  16    2.35    3.02
   5  13 -16    9.76    5.34
  -5 -13  16    4.32    4.61
  -5  13  17    2.00    2.96
   5  13 -17    2.80    3.69
  -5 -13  17    5.67    4.68
  -5  13  18    7.89    5.03
  -5 -13  18    6.50    4.85
  -5  13  19    2.56    3.96
  -5 -13  19    3.95    4.85
  -5  13  20    0.32    2.22
  -5 -13  20   -0.00    3.00
  -5 -13  21   -0.00    2.78
  -5 -13  22    7.35    4.90
  -5 -13  23    0.00    3.27
  -5 -13  24   -0.00    3.46
  -5 -13  25   -0.00    2.50
  -5  14   1    1.80    4.12
   5  14  -1    1.79    2.84
  -5 -14   1    3.58    4.20
  -5  14   2    4.04    4.08
   5  14  -2   -0.00    4.23
  -5 -14   2    4.72    4.51
  -5  14   3   10.79    6.07
   5  14  -3    0.00    3.89
  -5 -14   3    7.23    5.26
  -5  14   4   18.60    7.35
   5  14  -4   14.50    6.54
  -5 -14   4    6.19    5.43
  -5  14   5   11.39    6.22
   5  14  -5   11.48    6.02
  -5 -14   5   11.16    6.60
  -5  14   6    3.33    4.16
   5  14  -6    7.54    5.21
  -5 -14   6    4.56    5.90
  -5  14   7    1.62    4.05
   5  14  -7    3.54    4.68
  -5 -14   7    2.87    3.76
  -5  14   8   -0.00    3.99
   5  14  -8   -0.00    3.59
  -5 -14   8   -0.00    3.12
  -5  14   9    3.97    4.23
   5  14  -9    2.90    4.71
  -5  14  10   22.72    8.20
   5  14 -10    6.69    6.03
  -5 -14  10   20.65    8.23
  -5  14  11   16.71    7.19
   5  14 -11    5.93    4.46
  -5 -14  11   12.33    6.62
  -5  14  12   -0.00    4.28
   5  14 -12    3.26    3.98
  -5 -14  12    1.85    4.24
  -5  14  13    2.14    3.27
   5  14 -13    1.30    3.81
  -5 -14  13    0.00    3.83
  -5  14  14   10.76    6.32
   5  14 -14   -0.00    3.51
  -5 -14  14   12.36    6.36
  -5  14  15   -0.00    3.35
   5  14 -15   11.77    6.22
  -5 -14  15   -0.00    5.59
  -5  14  16    8.71    5.75
   5  14 -16    6.32    5.01
  -5 -14  16    0.11    3.44
  -5  14  17   -0.00    3.56
  -5 -14  17    1.23    3.67
  -5  14  18   -0.00    2.75
  -5 -14  18   -0.00    2.36
  -5  14  19    2.53    4.85
  -5 -14  19    2.49    2.85
  -5  14  20    1.57    3.26
  -5 -14  20   -0.00    3.48
  -5 -14  21    2.25    4.35
  -5 -14  22    4.52    4.17
  -5 -14  23   -0.00    1.27
  -5  15   1    1.01    4.99
   5  15  -1   13.41    6.54
  -5 -15   1    1.61    4.30
  -5  15   2    2.30    3.91
   5  15  -2   12.84    6.40
  -5 -15   2    3.12    4.63
  -5  15   3    7.96    5.48
   5  15  -3   11.70    6.47
  -5 -15   3    6.65    5.97
  -5  15   4   -0.00    2.78
   5  15  -4    0.90    3.63
  -5 -15   4    1.37    3.24
  -5  15   5    4.52    4.46
   5  15  -5   -0.00    2.64
  -5 -15   5    0.00    3.99
  -5  15   6    3.97    4.11
   5  15  -6   -0.00    2.57
  -5 -15   6    0.51    3.59
  -5  15   7    1.20    3.28
   5  15  -7    7.24    5.49
  -5 -15   7   -0.00    2.98
  -5  15   8    3.54    4.74
   5  15  -8    8.06    5.96
  -5 -15   8    0.90    4.00
  -5  15   9    5.92    4.51
   5  15  -9    2.87    4.47
  -5 -15   9    2.43    3.90
  -5  15  10    3.18    4.25
   5  15 -10   -0.00    3.01
  -5 -15  10   -0.00    3.47
  -5  15  11    2.82    3.66
   5  15 -11    4.25    4.25
  -5 -15  11    2.13    3.82
  -5  15  12    6.87    5.25
   5  15 -12    8.68    5.62
  -5 -15  12    6.10    5.62
  -5  15  13    2.16    3.97
   5  15 -13   -0.00    2.95
  -5 -15  13   -0.00    3.58
  -5  15  14   -0.00    3.34
   5  15 -14   -0.00    2.73
  -5 -15  14   -0.00    3.12
  -5  15  15   -0.00    2.94
   5  15 -15    0.92    2.37
  -5 -15  15    0.57    4.31
  -5  15  16    0.00    3.30
   5  15 -16   -0.00    3.32
  -5 -15  16    2.78    4.59
  -5  15  17    5.02    4.28
  -5 -15  17    0.00    3.46
  -5  15  18    3.48    4.11
  -5 -15  18    0.36    3.73
  -5  15  19    0.00    2.91
  -5 -15  19   -0.00    2.96
  -5  15  20    3.87    4.07
  -5 -15  20    2.28    4.51
  -5  16   1    1.79    3.90
   5  16  -1   -0.00    3.91
  -5 -16   1   -0.00    2.97
  -5  16   2   -0.00    3.98
   5  16  -2    1.28    3.17
  -5 -16   2   -0.00    3.79
  -5  16   3   -0.00    3.62
   5  16  -3    1.25    3.13
  -5 -16   3    2.30    4.40
  -5  16   4   -0.00    4.31
   5  16  -4    2.98    4.13
  -5 -16   4    2.88    4.44
  -5  16   5    5.95    4.40
   5  16  -5    9.38    5.70
  -5 -16   5   -0.00    4.12
  -5  16   6    3.17    3.82
   5  16  -6   -0.00    3.06
  -5 -16   6   -0.00    3.28
  -5  16   7   -0.00    3.32
   5  16  -7    1.65    5.19
  -5 -16   7   -0.00    1.81
  -5  16   8    4.33    4.43
   5  16  -8    2.42    3.72
  -5 -16   8   -0.00    3.04
  -5  16   9    4.26    4.84
   5  16  -9    3.93    4.64
  -5 -16   9    2.97    3.77
  -5  16  10    7.24    4.97
   5  16 -10    0.29    3.42
  -5 -16  10   -0.00    3.36
  -5  16  11    3.95    4.12
   5  16 -11    2.66    4.29
  -5 -16  11    0.33    2.30
  -5  16  12   -2.78    4.54
   5  16 -12   -0.00    3.92
  -5 -16  12    5.21    5.10
  -5  16  13    1.02    2.34
   5  16 -13    5.02    4.89
  -5 -16  13   -0.00    3.59
  -5  16  14    0.00    3.97
   5  16 -14    2.03    4.16
  -5 -16  14    2.84    4.49
  -5  16  15    3.90    4.63
   5  16 -15    1.98    3.96
  -5 -16  15   -0.00    3.88
  -5  16  16    2.01    3.80
  -5 -16  16    2.10    4.53
  -5  16  17    0.00    3.22
  -5 -16  17    0.00    3.09
  -5  16  18   -0.00    3.33
  -5  16  19    0.23    3.64
  -5  16  20    2.04    4.15
  -5  17   1   -0.00    3.52
   5  17  -1   -0.00    2.90
  -5  17   2    9.14    6.84
   5  17  -2   -0.00    4.15
  -5 -17   2    2.60    4.39
  -5  17   3    0.09    5.00
   5  17  -3    2.98    4.68
  -5 -17   3    4.43    6.21
  -5  17   4   -0.00    2.70
   5  17  -4    0.00    3.28
  -5 -17   4    1.95    4.12
  -5  17   5    1.83    4.12
   5  17  -5    4.60    4.24
  -5 -17   5   -0.00    3.57
  -5  17   6    3.92    5.28
   5  17  -6   -0.00    3.11
  -5 -17   6    0.96    3.64
  -5  17   7    2.46    4.37
   5  17  -7    4.23    4.50
  -5 -17   7    0.23    3.21
  -5  17   8    0.89    4.20
   5  17  -8   -0.00    3.35
  -5 -17   8   -0.00    3.14
  -5  17   9   -0.00    3.15
   5  17  -9   -0.00    3.35
  -5 -17   9   -0.00    3.83
  -5  17  10   -0.00    2.64
   5  17 -10   -0.00    3.27
  -5 -17  10   -0.00    3.98
  -5  17  11    0.11    2.32
   5  17 -11    2.12    3.50
  -5 -17  11   -0.00    2.96
  -5  17  12   -0.00    3.31
   5  17 -12    0.22    3.04
  -5 -17  12   -0.00    4.18
  -5  17  13    2.04    3.80
   5  17 -13    0.52    4.22
  -5 -17  13   -0.00    3.12
  -5  17  14    4.02    4.67
   5  17 -14    0.26    2.42
  -5  17  15    0.00    3.42
   5  17 -15    2.51    3.31
  -5  17  16   -0.00    3.79
  -5  17  17    1.15    3.55
  -5  17  18    0.25    3.16
  -5  17  19    9.37    5.51
  -5 -18   4    6.08    5.25
  -5 -18   5   -0.00    3.10
  -5 -18   6   -0.00    2.51
  -5 -18   7    1.45    4.25
  -5 -18   8    2.63    3.90
  -5 -18   9   -0.00    4.48
  -5 -18  10    0.94    3.36
  -4   0   1   -0.00    1.28
  -4   0   1    0.45    2.02
  -4   0   1   -0.00    1.30
   4   0  -1   -0.00    1.80
   4   0  -1    1.15    1.81
   4   0  -1    0.82    1.37
  -4   0   2   15.38    3.71
  -4   0   2   22.96    5.24
  -4   0   2   15.14    3.78
   4   0  -2   20.35    4.64
   4   0  -2   15.32    3.59
  -4   0   3    0.43    1.20
  -4   0   3   -0.00    1.54
  -4   0   3    1.14    1.61
   4   0  -3    0.00    1.24
  -4   0   4 1123.00  107.42
  -4   0   4 1113.82  108.61
  -4   0   4 1170.99  107.45
   4   0  -4 1283.75  108.66
   4   0  -4 1115.30  106.82
  -4   0   5   -0.00    1.10
  -4   0   5   -0.00    1.70
  -4   0   5    0.42    1.11
   4   0  -5    0.69    1.46
   4   0  -5   -0.00    0.92
  -4   0   6  689.18   60.50
  -4   0   6  603.68   61.36
  -4   0   6  672.38   61.98
  -4   0   6  588.72   60.23
   4   0  -6  617.91   60.58
   4   0  -6  668.03   60.01
  -4   0   7    0.17    0.86
  -4   0   7    0.86    1.59
  -4   0   7    0.07    0.94
  -4   0   7    0.26    0.98
   4   0  -7    0.07    1.07
   4   0  -7    1.13    1.09
  -4   0   8 2505.71  224.50
  -4   0   8 2445.23  225.57
  -4   0   8 2124.95  225.27
  -4   0   8 2649.63  225.03
   4   0  -8 2597.95  224.04
   4   0  -8 2416.63  223.58
  -4   0   9   -0.00    0.88
  -4   0   9    0.92    1.33
  -4   0   9   -0.00    1.00
  -4   0   9    0.20    1.01
   4   0  -9    0.09    0.50
   4   0  -9    0.28    0.47
  -4   0  10   24.45    3.93
  -4   0  10   32.63    4.81
  -4   0  10   26.95    4.53
  -4   0  10   36.06    4.47
  -4   0  11   -0.00    0.48
  -4   0  11   -0.00    0.88
  -4   0  11    0.49    0.92
  -4   0  11    0.06    0.63
  -4   0  12   11.02    1.98
  -4   0  12   12.98    2.40
  -4   0  12   13.39    2.62
  -4   0  12   14.39    2.34
  -4   0  13    0.49    0.45
  -4   0  13   -0.00    0.52
  -4   0  13   -0.00    0.78
  -4   0  13   -0.00    0.57
  -4   0  14 1250.43  110.13
  -4   0  14 1175.00  109.80
  -4   0  15    0.04    0.44
  -4   0  15   -0.00    0.35
  -4   0  16   41.26    4.25
  -4   0  22   16.20    2.09
  -4   0  23    0.00    0.43
  -4   0  24   29.82    3.76
  -4   0  25    0.27    0.59
  -4   0  26   55.41    6.56
  -4   0  27   -0.00    0.62
  -4   0  28   15.57    2.96
  -4   0  37    0.03    1.30
  -4   0  38   -0.00    1.26
  -4   0  39    0.60    1.65
  -4   0  40    1.89    1.83
  -4   0  41   -0.00    1.22
  -4   1   1   15.15    3.76
  -4   1   1   25.05    5.35
   4  -1  -1   17.66    3.78
   4  -1  -1   12.68    4.16
   4  -1  -1   22.13    4.32
   4   1  -1   12.32    4.29
   4   1  -1   18.83    4.00
  -4  -1   1    8.76    3.84
  -4  -1   1   23.94    4.64
  -4   1   2  959.84   89.16
  -4   1   2  993.72   91.12
  -4   1   2  904.36   90.14
   4  -1  -2  834.87   88.83
   4  -1  -2  994.79   90.85
   4  -1  -2  806.96   88.48
   4   1  -2 1003.39   91.47
   4   1  -2 1067.17   89.57
  -4  -1   2  967.65   90.47
  -4  -1   2 1087.12   89.97
  -4   1   3   17.38    3.61
  -4   1   3   10.73    3.57
  -4   1   3    7.54    2.65
   4  -1  -3   13.73    3.17
   4  -1  -3   11.83    3.07
   4   1  -3   12.17    4.01
   4   1  -3    9.49    2.95
  -4  -1   3   16.84    4.29
  -4  -1   3   13.94    3.41
  -4   1   4    5.09    1.97
  -4   1   4    2.41    1.62
   4  -1  -4   -0.00    0.98
   4  -1  -4    2.68    1.57
   4   1  -4    2.92    2.07
   4   1  -4    1.32    1.13
  -4  -1   4    3.56    2.20
  -4  -1   4    1.70    1.57
  -4   1   5   12.59    2.97
  -4   1   5    6.59    2.33
   4  -1  -5    8.40    2.50
   4  -1  -5   10.89    3.15
   4  -1  -5    8.54    2.46
   4   1  -5    9.77    3.27
   4   1  -5    9.71    2.97
   4   1  -5   12.99    2.95
  -4  -1   5   11.28    3.30
  -4  -1   5    8.50    2.78
  -4   1   6  381.67   41.23
  -4   1   6  376.02   42.24
  -4   1   6  498.33   42.74
   4  -1  -6  397.47   41.19
   4  -1  -6  426.31   41.83
   4  -1  -6  501.32   41.52
   4   1  -6  401.45   42.67
   4   1  -6  424.03   41.90
   4   1  -6  448.38   41.29
  -4  -1   6  420.66   42.14
  -4  -1   6  459.72   41.86
  -4   1   7   44.03    5.87
  -4   1   7   30.67    5.98
   4  -1  -7   40.65    5.57
   4  -1  -7   37.38    5.63
   4  -1  -7   33.05    5.02
   4   1  -7   36.14    6.34
   4   1  -7   44.62    5.96
   4   1  -7   40.51    5.34
  -4  -1   7   39.11    6.16
  -4  -1   7   40.18    5.83
  -4   1   8 1099.52  103.20
  -4   1   8 1046.07  104.09
   4  -1  -8  993.43  103.04
   4  -1  -8 1156.00  103.16
   4  -1  -8 1179.17  102.69
   4   1  -8 1044.02  104.43
   4   1  -8 1337.05  103.47
   4   1  -8 1109.11  102.57
  -4  -1   8  997.69  103.40
  -4  -1   8 1200.54  103.62
  -4   1   9    1.85    1.11
  -4   1   9    0.29    1.17
   4  -1  -9    0.00    0.80
   4  -1  -9    0.64    0.91
   4  -1  -9    0.82    0.73
   4   1  -9   -0.00    1.27
   4   1  -9    1.58    0.91
   4   1  -9    0.31    0.56
  -4  -1   9   -0.00    1.11
  -4  -1   9    0.00    0.92
  -4   1  10  412.11   41.95
  -4   1  10  464.84   43.06
   4  -1 -10  401.29   41.85
   4  -1 -10  440.74   40.68
   4  -1 -10  467.91   40.63
   4   1 -10  434.96   43.07
  -4  -1  10  448.21   42.20
  -4  -1  10  450.64   42.25
  -4   1  11  153.69   14.11
  -4   1  11  130.86   14.40
   4  -1 -11  139.61   13.76
   4   1 -11  127.55   14.38
  -4  -1  11  136.75   13.72
  -4  -1  11  111.08   13.53
  -4   1  12  426.88   36.96
  -4   1  12  332.32   37.02
   4  -1 -12  411.32   36.81
  -4  -1  12  377.13   36.41
  -4  -1  12  385.49   36.40
  -4  -1  12  395.01   36.72
  -4   1  13   80.08    9.20
  -4   1  13   79.59    9.68
   4  -1 -13   97.12    9.28
  -4  -1  13   88.32    8.73
  -4  -1  13   89.43    8.86
  -4  -1  13   78.80    9.04
  -4   1  14   -0.00    0.63
  -4   1  14    1.63    1.03
   4  -1 -14    0.20    0.55
  -4  -1  14    0.07    0.31
  -4  -1  14    0.20    0.40
  -4  -1  14    0.30    0.72
  -4   1  15   32.69    3.85
  -4   1  15   29.92    4.14
  -4   1  15   30.91    4.36
  -4  -1  15   30.27    3.72
  -4   1  16  221.75   21.12
  -4   1  16  229.54   21.55
  -4   1  16  230.98   22.17
  -4  -1  16  226.58   21.17
  -4   1  17   -0.00    0.72
  -4   1  18  276.91   26.60
  -4   1  19   14.59    2.56
  -4   1  20   22.74    3.42
  -4   1  21    5.12    1.51
  -4   1  22  167.51   16.92
  -4   1  23    5.15    1.63
  -4   1  24   10.76    2.37
  -4   1  25   11.76    2.70
  -4  -1  25   16.52    2.74
  -4   1  26   53.39    7.03
  -4   1  27    0.23    0.92
  -4  -1  27    0.37    0.72
  -4  -1  28   32.32    5.12
  -4  -1  28   39.49    5.09
  -4  -1  29    0.17    0.79
  -4  -1  30    0.05    0.97
  -4  -1  31    1.36    1.15
  -4  -1  32   15.76    3.59
  -4  -1  33    1.59    1.48
  -4  -1  34    0.76    1.22
  -4  -1  35   -0.00    1.09
  -4  -1  36   15.76    4.10
  -4  -1  37   -0.00    1.29
  -4  -1  38   12.93    3.80
  -4  -1  39   -0.00    1.02
  -4  -1  40   -0.00    1.46
  -4  -1  41   -0.00    1.22
  -4   2   1   67.09    9.42
  -4   2   1   70.89   10.83
   4  -2  -1   82.53    9.68
   4  -2  -1   63.64   10.15
   4   2  -1   73.27   10.86
   4   2  -1   61.02    9.22
  -4  -2   1   51.43    9.20
  -4  -2   1   65.76    9.54
  -4   2   2  135.72   17.78
  -4   2   2  169.69   19.90
   4  -2  -2  181.27   18.39
   4  -2  -2  157.36   19.26
   4  -2  -2  178.83   18.48
   4   2  -2  182.49   20.15
   4   2  -2  127.61   17.65
  -4  -2   2  190.12   19.57
  -4  -2   2  176.84   18.95
  -4   2   3   13.35    3.62
  -4   2   3   16.00    4.66
   4  -2  -3   26.73    4.57
   4  -2  -3   19.36    4.79
   4  -2  -3   25.82    4.46
   4   2  -3   19.55    5.06
   4   2  -3   18.03    4.01
  -4  -2   3   13.95    3.95
  -4  -2   3   14.10    3.91
  -4   2   4 1349.17  142.16
  -4   2   4 1603.78  144.55
   4  -2  -4 1725.43  143.01
   4  -2  -4 1392.01  143.09
   4   2  -4 1571.98  144.19
   4   2  -4 1742.97  143.19
  -4  -2   4 1691.16  143.63
  -4  -2   4 1382.22  142.64
  -4   2   5   42.74    6.40
   4  -2  -5   47.61    6.54
   4  -2  -5   40.71    5.97
   4   2  -5   31.56    6.51
   4   2  -5   38.76    6.06
  -4  -2   5   36.03    6.23
  -4  -2   5   33.61    6.06
  -4   2   6    3.79    1.92
   4  -2  -6    4.53    2.07
   4  -2  -6    4.62    2.31
   4  -2  -6    6.47    2.09
   4   2  -6    6.34    2.78
   4   2  -6   12.05    2.84
  -4  -2   6    8.19    2.57
  -4  -2   6   13.43    3.40
  -4   2   7  247.75   28.56
  -4   2   7  268.74   29.83
   4  -2  -7  285.57   28.86
   4  -2  -7  316.13   29.64
   4  -2  -7  274.24   28.40
   4   2  -7  329.68   30.45
   4   2  -7  304.31   28.79
  -4  -2   7  295.96   29.18
  -4  -2   7  291.09   29.30
  -4   2   8  621.72   62.97
  -4   2   8  713.87   64.51
   4  -2  -8  703.25   63.23
   4  -2  -8  717.34   63.55
   4  -2  -8  756.90   63.05
   4   2  -8  600.39   63.60
   4   2  -8  697.21   62.64
  -4  -2   8  546.85   62.54
  -4  -2   8  686.97   63.46
  -4   2   9  162.43   17.99
  -4   2   9  174.83   18.98
   4  -2  -9  174.02   17.96
   4  -2  -9  188.19   18.13
   4  -2  -9  190.90   17.51
   4   2  -9  151.10   18.29
   4   2  -9  177.54   17.55
   4   2  -9  167.34   17.08
  -4  -2   9  148.83   17.57
  -4  -2   9  157.11   17.93
  -4   2  10   57.09    7.57
  -4   2  10   49.48    7.80
   4  -2 -10   49.70    7.13
   4  -2 -10   56.32    7.05
   4  -2 -10   48.39    6.42
   4   2 -10   63.21    8.12
   4   2 -10   62.46    6.44
   4   2 -10   62.85    6.31
  -4  -2  10   50.44    7.05
  -4  -2  10   59.19    7.57
  -4   2  11   56.10    7.47
  -4   2  11   45.97    7.56
   4  -2 -11   70.05    7.66
   4  -2 -11   58.79    6.62
   4  -2 -11   59.63    6.34
   4   2 -11   47.87    7.35
  -4  -2  11   56.20    7.11
  -4  -2  11   54.06    7.31
  -4   2  12    0.00    1.00
  -4   2  12    2.95    1.63
   4  -2 -12    1.27    0.95
   4  -2 -12    0.62    0.49
   4  -2 -12    0.97    0.47
   4   2 -12    0.87    1.31
  -4  -2  12    1.37    1.18
  -4  -2  12   -0.00    0.97
  -4   2  13   15.01    3.16
  -4   2  13    9.64    2.95
   4  -2 -13   17.99    3.16
   4   2 -13   18.59    3.32
  -4  -2  13   15.82    2.83
  -4  -2  13   16.45    3.18
  -4   2  14  677.31   63.83
  -4   2  14  674.00   64.56
   4  -2 -14  736.98   63.68
   4   2 -14  618.00   63.39
  -4  -2  14  697.56   63.06
  -4  -2  14  683.87   63.66
  -4   2  15   48.78    6.51
  -4   2  15   59.35    7.46
   4  -2 -15   49.56    6.32
   4   2 -15   49.46    6.20
  -4  -2  15   51.66    5.82
  -4  -2  15   49.70    6.39
  -4   2  16   16.15    2.95
  -4   2  16   14.87    3.25
   4  -2 -16   13.26    2.58
   4   2 -16   12.40    2.31
  -4  -2  16   17.42    2.21
  -4  -2  16   11.88    2.57
  -4   2  17    0.75    0.97
  -4   2  17   -0.00    1.00
   4  -2 -17    1.83    0.94
  -4  -2  17    1.11    0.40
  -4  -2  17    0.45    0.74
  -4   2  18   81.49   10.65
  -4   2  18  102.59   11.92
   4  -2 -18  123.79   11.01
  -4  -2  18  103.98   10.91
  -4   2  19   93.28   10.35
  -4   2  19   94.22   11.30
   4  -2 -19  113.69   10.32
  -4  -2  19   82.95   10.09
  -4   2  20   37.53    4.90
  -4   2  20   30.69    5.34
   4  -2 -20   40.40    4.55
  -4  -2  20   32.08    4.62
  -4   2  21    1.01    0.88
  -4   2  21    1.21    1.15
  -4  -2  21    2.41    1.24
  -4   2  22    7.05    2.36
  -4  -2  22    9.22    2.18
  -4   2  23    0.00    0.95
  -4  -2  23    0.00    0.87
  -4   2  24  106.55   12.26
  -4  -2  24   96.37   11.04
  -4   2  25    8.44    2.87
  -4   2  26   47.25    7.28
  -4  -2  27    1.10    1.23
  -4  -2  28   29.55    4.98
  -4  -2  29   15.20    3.46
  -4  -2  30   56.70    7.98
  -4  -2  31    1.02    1.47
  -4  -2  32    0.51    1.39
  -4  -2  33    0.00    1.08
  -4  -2  34    8.86    3.06
  -4  -2  35    3.49    2.15
  -4  -2  36    8.86    3.07
  -4  -2  37    2.15    1.87
  -4  -2  38    2.89    2.08
  -4  -2  39    0.11    1.34
  -4  -2  40    8.13    3.12
  -4  -2  41    0.79    1.49
  -4   3   1   31.50    6.16
  -4   3   1   31.99    7.22
   4  -3  -1   33.39    6.10
   4  -3  -1   40.49    7.68
   4   3  -1   32.39    7.02
   4   3  -1   31.65    6.23
  -4  -3   1   33.85    6.54
  -4  -3   1   34.17    6.64
  -4   3   2  308.67   32.51
  -4   3   2  342.02   34.64
   4  -3  -2  348.92   32.80
   4  -3  -2  334.26   34.17
   4   3  -2  293.08   33.48
   4   3  -2  338.66   33.02
  -4  -3   2  291.21   32.56
  -4  -3   2  274.73   32.61
  -4   3   3    8.41    3.11
  -4   3   3    9.51    3.78
   4  -3  -3   11.76    3.26
   4  -3  -3    8.79    3.53
   4   3  -3    8.46    3.48
   4   3  -3   11.89    3.31
  -4  -3   3    5.34    2.56
  -4  -3   3   10.99    3.84
  -4   3   4   15.99    3.97
  -4   3   4   13.43    4.48
   4  -3  -4    9.67    3.14
   4  -3  -4   13.22    3.93
   4   3  -4   14.04    4.22
   4   3  -4   12.80    3.65
  -4  -3   4   14.45    3.96
  -4  -3   4   19.03    4.53
  -4   3   5   22.12    5.13
  -4   3   5   24.48    5.92
   4  -3  -5   30.74    5.43
   4   3  -5   38.11    6.78
   4   3  -5   33.82    5.85
  -4  -3   5   35.23    5.92
  -4  -3   5   28.64    5.80
  -4   3   6   52.27    8.00
   4  -3  -6   46.08    7.51
   4   3  -6   48.36    8.25
   4   3  -6   66.72    8.54
  -4  -3   6   61.61    8.35
  -4  -3   6   54.19    8.37
  -4   3   7  383.30   41.75
   4  -3  -7  387.07   41.40
   4  -3  -7  440.55   42.75
   4   3  -7  422.84   42.65
   4   3  -7  438.50   41.80
  -4  -3   7  476.06   42.30
  -4  -3   7  438.24   42.46
  -4   3   8   84.39   11.20
   4  -3  -8   87.24   10.94
   4  -3  -8   97.31   11.79
   4   3  -8  102.68   12.10
   4   3  -8   87.65   10.72
  -4  -3   8   86.67   10.94
  -4  -3   8   74.87   10.94
  -4   3   9   -0.00    1.20
  -4   3   9    1.81    1.77
   4  -3  -9    0.12    1.19
   4  -3  -9    0.13    1.31
   4   3  -9    1.05    1.39
   4   3  -9    0.00    1.11
  -4  -3   9    0.88    1.53
  -4  -3   9    0.40    1.32
  -4   3  10  160.73   18.51
  -4   3  10  143.32   18.82
   4  -3 -10  173.99   18.21
   4  -3 -10  180.08   18.56
   4   3 -10  154.93   18.35
   4   3 -10  163.74   17.36
  -4  -3  10  210.84   18.81
  -4  -3  10  152.85   18.27
  -4   3  11  348.06   33.05
  -4   3  11  288.59   33.10
   4  -3 -11  364.05   32.61
   4  -3 -11  358.58   32.55
   4   3 -11  313.96   32.56
   4   3 -11  303.47   30.95
  -4  -3  11  321.18   32.14
  -4  -3  11  305.79   32.55
  -4   3  12  268.94   27.71
  -4   3  12  255.11   28.33
   4  -3 -12  286.94   27.39
   4  -3 -12  268.63   26.80
   4   3 -12  280.29   27.62
   4   3 -12  264.67   25.42
  -4  -3  12  265.24   27.01
  -4  -3  12  263.11   27.60
  -4   3  13   95.99   11.54
  -4   3  13   94.54   12.21
   4  -3 -13  106.80   11.37
   4  -3 -13   93.19   10.27
   4  -3 -13   85.76    9.83
   4   3 -13   81.59   10.86
  -4  -3  13   93.14   10.84
  -4  -3  13   95.26   11.47
  -4   3  14    5.30    2.33
  -4   3  14    3.87    2.15
   4  -3 -14    9.69    2.47
   4  -3 -14    2.16    1.01
   4  -3 -14    2.15    0.93
   4   3 -14    3.00    1.76
  -4  -3  14    3.74    1.64
  -4  -3  14    5.43    2.07
  -4   3  15   29.73    5.49
  -4   3  15   29.88    6.00
   4  -3 -15   26.57    5.02
   4  -3 -15   36.06    3.76
   4  -3 -15   38.16    3.76
   4   3 -15   30.60    5.20
  -4  -3  15   38.07    5.26
  -4  -3  15   45.17    6.22
  -4   3  16  233.06   24.02
  -4   3  16  223.12   24.75
   4  -3 -16  228.31   23.51
   4   3 -16  230.35   23.33
  -4  -3  16  234.81   22.98
  -4  -3  16  231.31   23.84
  -4   3  17   12.61    3.17
  -4   3  17   14.11    3.76
   4  -3 -17   18.98    3.45
   4   3 -17   10.33    2.69
  -4  -3  17   16.29    2.86
  -4  -3  17   13.64    3.15
  -4   3  18   40.90    6.59
  -4   3  18   57.68    8.15
   4  -3 -18   47.42    6.63
   4   3 -18   46.04    6.23
  -4  -3  18   50.83    5.98
  -4  -3  18   52.73    7.04
  -4   3  19    5.64    2.09
  -4   3  19    3.17    2.02
   4  -3 -19    2.83    1.48
   4   3 -19    4.42    1.49
  -4  -3  19    4.72    1.32
  -4  -3  19    1.45    1.29
  -4   3  20   12.26    2.99
  -4   3  20   12.30    3.42
   4  -3 -20   12.93    2.79
   4   3 -20   10.31    2.14
  -4  -3  20    6.72    1.68
  -4  -3  20   12.92    3.04
  -4   3  21   42.71    6.53
  -4   3  21   39.11    7.12
  -4  -3  21   52.36    6.84
  -4   3  22   68.98    8.20
  -4   3  22   47.31    8.06
  -4  -3  22   49.78    7.31
  -4   3  23   31.59    6.02
  -4   3  24    0.62    1.47
  -4  -3  26   60.31    8.32
  -4  -3  27   12.16    3.24
  -4  -3  28   60.24    8.52
  -4  -3  29    0.00    1.30
  -4  -3  30    6.11    2.54
  -4  -3  31    7.28    2.73
  -4  -3  32   17.22    4.25
  -4  -3  33    3.76    2.29
  -4  -3  34   -0.00    1.73
  -4  -3  35   -0.00    1.02
  -4  -3  36    7.46    3.16
  -4  -3  37    1.73    1.76
  -4  -3  38    2.91    2.39
  -4  -3  39   -0.00    1.57
  -4  -3  40    0.16    1.69
  -4  -3  41    0.00    1.70
  -4   4   1   45.73    8.71
  -4   4   1   61.06   10.53
   4  -4  -1   61.29    9.15
   4  -4  -1   49.12    9.69
   4   4  -1   56.74    9.99
   4   4  -1   73.36   10.20
  -4  -4   1   68.17    9.87
  -4  -4   1   57.24    9.72
  -4   4   2  135.08   16.82
  -4   4   2  175.89   19.41
   4  -4  -2  124.69   16.08
   4  -4  -2  114.99   17.16
   4   4  -2  149.78   17.99
   4   4  -2  133.39   16.80
  -4  -4   2  145.79   17.05
  -4  -4   2  128.26   17.12
  -4   4   3   68.15   10.00
  -4   4   3   67.50   11.05
   4  -4  -3   72.13    9.75
   4  -4  -3   55.77   10.33
   4   4  -3   74.48   10.91
   4   4  -3   45.86    8.93
  -4  -4   3   71.43   10.10
  -4  -4   3   70.32   10.55
  -4   4   4  276.01   28.74
  -4   4   4  376.43   32.04
   4  -4  -4  264.94   27.98
   4  -4  -4  284.81   29.96
   4   4  -4  222.84   28.34
   4   4  -4  268.22   28.54
  -4  -4   4  258.16   28.21
  -4  -4   4  222.16   28.18
  -4   4   5   11.87    3.64
  -4   4   5    3.66    2.88
   4  -4  -5    4.89    2.62
   4  -4  -5   10.80    4.36
   4   4  -5   19.08    4.75
   4   4  -5    6.58    2.71
  -4  -4   5    8.38    3.10
  -4  -4   5    5.11    2.85
  -4   4   6   72.05   10.60
  -4   4   6   87.48   12.19
   4  -4  -6   78.02   10.39
   4   4  -6   74.91   10.91
   4   4  -6   86.68   11.00
  -4  -4   6   53.72    9.53
  -4  -4   6   86.04   11.40
  -4   4   7    6.76    2.87
  -4   4   7    7.01    3.28
   4  -4  -7    7.27    2.68
   4   4  -7    5.55    2.83
   4   4  -7    9.44    3.00
  -4  -4   7    3.46    2.21
  -4  -4   7    3.98    2.52
  -4   4   8   57.48   10.32
   4  -4  -8   85.34   10.92
   4  -4  -8  108.42   12.78
   4   4  -8   77.23   11.16
   4   4  -8  104.59   11.53
  -4  -4   8   66.20   10.33
  -4  -4   8   89.96   11.73
  -4   4   9  235.93   28.61
   4  -4  -9  265.89   28.39
   4  -4  -9  279.42   29.47
   4   4  -9  322.60   29.83
   4   4  -9  257.03   28.09
  -4  -4   9  295.38   28.92
  -4  -4   9  276.29   29.37
  -4   4  10  199.37   23.08
   4  -4 -10  223.44   22.87
   4  -4 -10  218.52   23.48
   4   4 -10  220.73   23.31
   4   4 -10  195.29   22.00
  -4  -4  10  191.26   22.34
  -4  -4  10  231.22   23.81
  -4   4  11   33.79    6.13
  -4   4  11   24.66    5.88
   4  -4 -11   32.41    5.61
   4  -4 -11   19.85    4.99
   4   4 -11   33.39    5.89
   4   4 -11   19.95    4.37
  -4  -4  11   42.25    6.15
  -4  -4  11   28.96    5.73
  -4   4  12   31.21    6.43
  -4   4  12   53.48    8.51
   4  -4 -12   37.32    6.42
   4  -4 -12   44.49    6.97
   4   4 -12   42.46    6.89
   4   4 -12   37.80    5.73
  -4  -4  12   45.02    6.82
  -4  -4  12   38.42    6.85
  -4   4  13   80.14   11.57
  -4   4  13   90.70   12.69
   4  -4 -13   87.37   11.36
   4  -4 -13   94.43   11.40
   4   4 -13   87.58   11.47
   4   4 -13  101.63   10.44
  -4  -4  13  100.74   11.58
  -4  -4  13   66.14   11.06
  -4   4  14  245.93   27.97
  -4   4  14  229.81   28.61
   4  -4 -14  267.61   27.73
   4  -4 -14  250.22   26.98
   4   4 -14  283.20   27.96
   4   4 -14  287.88   25.92
  -4  -4  14  274.56   27.48
  -4  -4  14  263.23   28.23
  -4   4  15   77.67   11.21
  -4   4  15   82.01   12.32
   4  -4 -15   92.33   11.31
   4  -4 -15   87.79   10.41
   4   4 -15   89.47   11.09
   4   4 -15   86.48    8.47
  -4  -4  15   77.52   10.51
  -4  -4  15   97.94   12.00
  -4   4  16   23.95    4.94
  -4   4  16   12.52    4.28
   4  -4 -16   32.44    5.30
   4  -4 -16   15.80    3.39
   4   4 -16   23.43    4.49
  -4  -4  16   28.78    4.65
  -4  -4  16   25.34    5.09
  -4   4  17    2.52    1.95
  -4   4  17    2.68    2.14
   4  -4 -17    5.86    2.40
   4  -4 -17    3.56    1.32
   4   4 -17    3.71    1.73
  -4  -4  17    2.56    1.67
  -4  -4  17    6.16    2.56
  -4   4  18   90.44   11.97
  -4   4  18   72.89   12.21
   4  -4 -18   98.93   11.87
   4  -4 -18   99.24    9.55
   4  -4 -18   86.08    9.36
   4   4 -18  104.13   11.63
  -4  -4  18   95.67   11.04
  -4  -4  18   93.02   12.00
  -4   4  19   68.79    9.11
  -4   4  19   58.47    9.54
   4  -4 -19   54.33    8.15
   4   4 -19   54.06    7.75
  -4  -4  19   55.61    7.50
  -4  -4  19   61.47    8.81
  -4   4  20   55.68    8.39
  -4   4  20   54.78    9.35
   4  -4 -20   58.70    8.22
   4   4 -20   47.97    7.36
  -4  -4  20   64.11    7.54
  -4  -4  20   56.27    8.39
  -4   4  21   30.17    5.51
  -4   4  21   18.90    5.33
  -4   4  22    1.69    1.84
  -4   4  22    1.79    2.09
  -4  -4  24   49.41    7.78
  -4  -4  25   41.59    7.01
  -4  -4  26   50.84    8.08
  -4  -4  27    0.43    1.09
  -4  -4  28   23.36    5.10
  -4  -4  29   13.71    3.83
  -4  -4  30   13.71    3.83
  -4  -4  31    4.77    2.46
  -4  -4  32    1.37    1.58
  -4  -4  33    3.75    2.34
  -4  -4  34    6.92    2.86
  -4  -4  35    2.12    1.89
  -4  -4  36    5.12    2.92
  -4  -4  37   -0.00    1.59
  -4  -4  38   -0.00    1.29
  -4  -4  39    0.00    1.51
  -4  -4  40    1.75    2.23
  -4  -4  41    1.70    1.95
  -4  -4  42    0.70    1.49
  -4   5   1   70.92   11.12
  -4   5   1   60.17   11.31
   4  -5  -1   69.87   10.50
   4  -5  -1   61.26   11.39
   4   5  -1   90.53   12.67
   4   5  -1   76.35   11.55
  -4  -5   1   67.46   10.61
  -4  -5   1   69.91   11.59
  -4   5   2  311.57   34.00
  -4   5   2  329.88   35.71
   4  -5  -2  301.10   33.05
   4  -5  -2  263.25   34.33
   4   5  -2  364.41   35.49
   4   5  -2  317.85   34.18
  -4  -5   2  335.05   34.04
  -4  -5   2  308.36   34.50
  -4   5   3  169.93   20.38
  -4   5   3  174.43   21.72
   4  -5  -3  152.79   19.25
   4  -5  -3  179.12   21.81
   4   5  -3  172.59   20.87
   4   5  -3  157.81   20.09
  -4  -5   3  209.49   21.03
  -4  -5   3  133.42   19.72
  -4   5   4   30.42    6.43
  -4   5   4   30.89    7.11
   4  -5  -4   22.17    5.26
   4  -5  -4   20.85    5.84
   4   5  -4   20.48    5.62
   4   5  -4   21.56    5.34
  -4  -5   4   25.63    5.71
  -4  -5   4   14.88    5.01
  -4   5   5   28.95    6.90
  -4   5   5   31.51    7.48
   4  -5  -5   39.94    7.12
   4  -5  -5   44.60    8.57
   4   5  -5   44.78    8.11
   4   5  -5   35.83    7.30
  -4  -5   5   36.51    7.04
  -4  -5   5   48.35    8.41
  -4   5   6   63.48   10.88
  -4   5   6   90.20   13.08
   4  -5  -6   73.98   10.77
   4  -5  -6   69.35   11.78
   4   5  -6   74.39   11.45
   4   5  -6   73.64   11.00
  -4  -5   6   79.77   11.23
  -4  -5   6   91.50   12.48
  -4   5   7  192.79   23.25
  -4   5   7  199.73   24.45
   4  -5  -7  207.93   22.81
   4  -5  -7  162.06   23.06
   4   5  -7  225.93   23.94
   4   5  -7  215.97   23.24
  -4  -5   7  201.29   22.87
  -4  -5   7  210.85   23.98
  -4   5   8   25.79    6.10
  -4   5   8   28.52    7.03
   4  -5  -8   26.96    5.78
   4   5  -8   24.38    5.83
   4   5  -8   31.04    5.99
  -4  -5   8   31.34    6.15
  -4  -5   8   43.45    7.62
  -4   5   9   30.71    6.30
  -4   5   9   20.10    5.86
   4  -5  -9   22.57    5.12
   4   5  -9   23.30    5.53
   4   5  -9   23.12    5.04
  -4  -5   9   38.89    6.42
  -4  -5   9   17.66    5.07
  -4   5  10   18.68    5.16
   4  -5 -10   21.69    4.98
   4  -5 -10   25.73    5.91
   4   5 -10   20.82    5.24
   4   5 -10   23.12    5.12
  -4  -5  10   27.02    5.43
  -4  -5  10   22.13    5.66
  -4   5  11  248.63   27.86
   4  -5 -11  237.05   26.90
   4  -5 -11  303.33   29.00
   4   5 -11  270.50   27.83
   4   5 -11  262.93   26.79
  -4  -5  11  218.08   26.54
  -4  -5  11  239.04   27.88
  -4   5  12  294.90   29.94
   4  -5 -12  262.77   28.67
   4  -5 -12  287.35   29.74
   4   5 -12  264.95   28.94
   4   5 -12  276.46   28.08
  -4  -5  12  261.69   28.52
  -4  -5  12  240.24   29.10
  -4   5  13   58.95    9.05
  -4   5  13   42.36    8.79
   4  -5 -13   49.21    8.02
   4  -5 -13   50.37    8.34
   4   5 -13   41.83    7.65
  -4  -5  13   50.33    7.94
  -4  -5  13   50.43    8.60
  -4   5  14   17.02    4.51
  -4   5  14    8.10    3.79
   4  -5 -14   12.68    3.71
   4  -5 -14   16.43    4.09
   4   5 -14   12.43    3.79
  -4  -5  14   15.64    3.98
  -4  -5  14   17.10    4.75
  -4   5  15   91.21   12.93
  -4   5  15   91.84   13.84
   4  -5 -15   94.37   12.47
   4  -5 -15  103.11   12.55
   4   5 -15   87.17   12.28
  -4  -5  15   88.99   12.01
  -4  -5  15  102.26   13.40
  -4   5  16  120.17   15.26
  -4   5  16  109.23   15.83
   4  -5 -16  112.48   14.41
   4  -5 -16  137.35   14.60
   4   5 -16   98.40   13.92
  -4  -5  16  120.66   14.24
  -4  -5  16  108.68   14.78
  -4   5  17   89.12   12.03
  -4   5  17   82.83   12.72
   4  -5 -17   79.33   11.18
   4  -5 -17   67.53   10.12
   4   5 -17   81.84   11.14
  -4  -5  17   91.13   11.18
  -4  -5  17   86.25   11.96
  -4   5  18  109.76   15.19
  -4   5  18  113.22   16.45
   4  -5 -18  125.66   15.20
   4  -5 -18  122.82   14.03
   4   5 -18  105.13   14.39
  -4  -5  18  149.43   15.15
  -4   5  19    0.00    2.03
  -4   5  19    1.53    2.12
   4  -5 -19    0.00    1.01
   4  -5 -19    0.04    0.83
   4   5 -19    0.67    1.57
  -4  -5  19    0.00    1.22
  -4   5  20    1.54    2.05
  -4   5  20    0.00    1.67
   4  -5 -20    1.61    1.75
   4  -5 -20   -0.00    0.89
   4   5 -20    1.30    1.82
  -4   5  21   28.41    5.95
   4  -5 -21   26.29    3.64
  -4  -5  21   17.69    4.89
  -4   5  22   91.13   12.47
   4  -5 -22   85.69    8.55
  -4  -5  22   87.09   12.20
  -4  -5  23   10.66    3.63
  -4  -5  24    1.28    1.70
  -4  -5  25    0.00    1.31
  -4  -5  26    8.44    3.35
  -4  -5  27   20.01    5.06
  -4  -5  28   18.18    4.83
  -4  -5  29    0.75    1.59
  -4  -5  30    0.52    1.55
  -4  -5  31   10.09    3.78
  -4  -5  32    4.10    2.56
  -4  -5  33    4.24    2.58
  -4  -5  34   -0.00    1.51
  -4  -5  35    0.61    1.64
  -4  -5  36   -0.00    1.24
  -4  -5  37    4.96    2.90
  -4  -5  38    2.88    2.39
  -4  -5  39    0.71    2.12
  -4  -5  40   -0.00    1.63
  -4  -5  41    2.07    2.55
  -4   6   1   63.76   10.26
  -4   6   1   48.95   10.09
   4  -6  -1   50.58    8.56
   4  -6  -1   50.42   10.04
   4   6  -1   36.35    8.52
   4   6  -1   46.03    9.00
  -4  -6   1   37.30    8.16
  -4  -6   1   48.64    9.58
  -4   6   2   54.99   10.66
  -4   6   2   89.53   13.52
   4  -6  -2   73.23   10.80
   4  -6  -2   59.05   11.54
   4   6  -2   47.71   10.21
   4   6  -2   76.16   11.67
  -4  -6   2   72.94   11.11
  -4  -6   2   68.80   11.66
  -4   6   3   69.51   11.58
  -4   6   3   82.39   13.21
   4  -6  -3   74.28   11.08
   4  -6  -3   60.95   11.95
   4   6  -3  101.07   13.39
   4   6  -3   68.70   11.51
  -4  -6   3   72.54   11.23
  -4  -6   3   55.09   10.90
  -4   6   4  124.98   17.43
  -4   6   4  129.49   18.62
   4  -6  -4  124.54   16.60
   4  -6  -4  123.02   18.36
   4   6  -4  127.05   17.57
   4   6  -4  167.10   18.73
  -4  -6   4  146.02   17.57
  -4  -6   4  121.99   17.75
  -4   6   5   98.70   13.39
  -4   6   5   70.41   12.70
   4  -6  -5   97.01   12.43
   4  -6  -5   80.73   13.22
   4   6  -5   64.52   11.57
   4   6  -5   94.27   12.85
  -4  -6   5   66.19   11.26
  -4  -6   5   69.14   12.13
  -4   6   6   33.35    7.49
  -4   6   6   30.19    7.73
   4  -6  -6   33.73    6.88
   4  -6  -6   28.97    7.65
   4   6  -6   42.13    8.10
   4   6  -6   44.11    7.85
  -4  -6   6   43.18    7.75
  -4  -6   6   34.91    7.77
  -4   6   7    1.54    2.25
  -4   6   7    0.24    2.29
   4  -6  -7    2.37    2.11
   4  -6  -7   -0.00    2.15
   4   6  -7    0.62    1.70
  -4  -6   7   -0.00    2.01
  -4  -6   7    0.26    1.80
  -4   6   8  296.07   29.35
  -4   6   8  286.98   30.49
   4  -6  -8  224.29   26.90
   4  -6  -8  249.54   29.00
   4   6  -8  211.31   27.21
  -4  -6   8  224.50   26.97
  -4  -6   8  263.11   28.99
  -4   6   9  296.10   33.32
  -4   6   9  335.75   35.43
   4  -6  -9  304.66   32.56
   4   6  -9  271.54   32.57
  -4  -6   9  314.97   32.76
  -4  -6   9  299.13   33.71
  -4   6  10    8.83    3.72
  -4   6  10    0.00    2.35
   4  -6 -10    5.72    2.96
   4   6 -10    8.04    3.17
  -4  -6  10    3.51    2.45
  -4  -6  10    0.00    2.16
  -4   6  11    4.24    2.63
  -4   6  11    3.33    2.72
   4  -6 -11    2.42    1.92
   4  -6 -11    1.14    1.76
   4   6 -11    1.80    2.18
  -4  -6  11    2.78    2.08
  -4  -6  11   -0.00    1.87
  -4   6  12    2.42    2.42
  -4   6  12    1.17    2.02
   4  -6 -12    4.28    2.68
   4  -6 -12    3.94    2.73
   4   6 -12    6.09    2.81
  -4  -6  12    4.45    2.35
  -4  -6  12    4.67    3.15
  -4   6  13  118.15   15.51
   4  -6 -13  109.09   14.43
   4  -6 -13  103.06   14.86
   4   6 -13   94.07   14.10
  -4  -6  13  109.32   14.31
  -4  -6  13  113.10   15.48
  -4   6  14   87.09   13.38
   4  -6 -14  103.83   13.45
   4  -6 -14  103.26   13.92
   4   6 -14   86.60   12.89
  -4  -6  14   96.10   12.93
  -4  -6  14   87.39   13.53
  -4   6  15   65.74   11.17
   4  -6 -15   66.78   10.59
   4  -6 -15   82.35   11.55
   4   6 -15   79.02   11.29
  -4  -6  15   66.23   10.36
  -4   6  16   22.27    6.07
  -4   6  16   29.60    7.65
   4  -6 -16   36.40    6.93
   4  -6 -16   32.93    6.59
   4   6 -16   30.57    6.56
  -4  -6  16   32.71    6.40
  -4   6  17    1.64    2.22
  -4   6  17    0.28    2.09
   4  -6 -17    4.72    2.63
   4  -6 -17    0.18    1.16
   4   6 -17    0.00    1.84
  -4  -6  17    0.45    1.19
  -4   6  18   57.05    9.59
   4  -6 -18   47.38    8.52
   4   6 -18   55.41    8.96
  -4  -6  18   47.53    8.06
  -4   6  19   50.17    9.44
   4  -6 -19   55.67    9.27
   4   6 -19   42.77    8.35
  -4  -6  19   68.24    9.30
  -4  -6  19   68.41   10.57
  -4   6  20   26.95    6.32
   4   6 -20   25.49    5.82
  -4   6  21   19.77    5.26
  -4  -6  21   11.60    4.16
  -4   6  22    1.45    1.79
  -4  -6  22    0.82    1.96
  -4  -6  23   11.10    3.91
  -4  -6  24    4.12    2.92
  -4  -6  25   13.67    4.58
  -4  -6  26   12.48    4.36
  -4  -6  27    1.65    1.77
  -4  -6  28   11.00    4.21
  -4  -6  29   19.68    5.45
  -4  -6  30    2.94    2.61
  -4  -6  31    0.85    1.85
  -4  -6  32    2.10    2.29
  -4  -6  33    1.99    2.29
  -4  -6  34    4.08    2.98
  -4  -6  35    7.14    3.40
  -4  -6  36    3.73    2.89
  -4  -6  37    0.98    1.64
  -4  -6  38    0.58    1.40
  -4  -6  39   -0.00    2.26
  -4  -6  40    2.09    2.09
  -4   7   1  231.20   28.99
  -4   7   1  285.81   31.63
   4  -7  -1  257.06   31.10
   4   7  -1  213.57   28.76
   4   7  -1  222.81   28.79
  -4  -7   1  277.12   29.34
  -4  -7   1  260.00   30.33
  -4   7   2   21.67    6.52
  -4   7   2   43.57    9.40
   4  -7  -2   23.75    6.10
   4  -7  -2   36.88    9.01
   4   7  -2   23.74    6.63
   4   7  -2   27.75    7.17
  -4  -7   2   30.92    7.14
  -4  -7   2   40.22    8.61
  -4   7   3   97.48   14.38
  -4   7   3  102.74   15.73
   4  -7  -3   97.05   13.39
   4  -7  -3   95.00   15.52
   4   7  -3   66.41   12.87
  -4  -7   3   84.85   13.19
  -4  -7   3   80.39   13.94
  -4   7   4   14.33    5.12
  -4   7   4   16.11    5.75
   4  -7  -4   16.70    4.85
   4  -7  -4   16.30    5.93
   4   7  -4    9.32    4.39
  -4  -7   4   15.81    5.22
  -4  -7   4   16.24    5.56
  -4   7   5  147.66   19.05
  -4   7   5  132.24   19.49
   4  -7  -5  151.90   18.09
   4  -7  -5  142.22   20.04
   4   7  -5  137.44   18.59
  -4  -7   5  124.44   17.42
  -4  -7   5  109.09   17.88
  -4   7   6  162.30   22.15
  -4   7   6  186.25   24.14
   4  -7  -6  157.28   21.05
   4  -7  -6  170.42   23.46
   4   7  -6  196.76   23.11
  -4  -7   6  202.12   22.52
  -4  -7   6  172.86   23.00
  -4   7   7  377.06   41.73
  -4   7   7  366.41   42.81
   4  -7  -7  403.50   40.94
   4  -7  -7  337.88   42.11
   4   7  -7  366.77   41.28
  -4  -7   7  432.87   41.55
  -4  -7   7  395.49   42.62
  -4   7   8    0.33    1.36
  -4   7   8    0.35    1.46
   4  -7  -8    0.00    1.58
   4  -7  -8    1.53    2.14
   4   7  -8   -0.00    1.92
  -4  -7   8   -0.00    1.46
  -4  -7   8   -0.00    2.28
  -4   7   9   13.10    4.71
  -4   7   9   11.26    4.74
   4  -7  -9   15.21    4.65
   4  -7  -9   16.50    5.60
   4   7  -9    9.19    4.36
  -4  -7   9   10.59    4.12
  -4  -7   9    7.70    4.36
  -4   7  10    8.49    4.10
  -4   7  10    6.50    3.69
   4  -7 -10    3.93    3.07
   4  -7 -10    7.59    4.12
   4   7 -10    4.73    3.31
  -4  -7  10    2.03    2.41
  -4  -7  10   14.04    4.96
  -4   7  11  126.74   18.05
  -4   7  11  129.13   19.29
   4  -7 -11  134.80   17.40
   4   7 -11  124.28   17.57
  -4  -7  11  132.26   17.26
  -4  -7  11  153.84   19.46
  -4   7  12   12.69    4.88
  -4   7  12   22.71    6.64
   4  -7 -12   18.78    5.13
   4   7 -12   13.10    4.80
  -4  -7  12   17.90    5.10
  -4   7  13   34.14    7.97
  -4   7  13   46.40    9.78
   4  -7 -13   42.15    8.07
   4  -7 -13   33.63    8.02
   4   7 -13   39.16    8.04
  -4  -7  13   38.76    7.73
  -4   7  14    2.11    2.56
  -4   7  14   -0.00    2.03
   4  -7 -14    2.46    2.54
   4  -7 -14   10.50    4.07
   4   7 -14    6.13    3.25
  -4  -7  14    4.34    2.61
  -4   7  15   56.44    9.99
  -4   7  15   53.91   11.02
   4  -7 -15   43.89    8.51
   4   7 -15   54.60    9.39
  -4  -7  15   37.28    7.92
  -4   7  16    0.00    2.09
   4  -7 -16    0.77    2.02
   4   7 -16    1.97    2.20
  -4  -7  16    0.93    1.90
  -4  -7  16    0.00    2.01
  -4   7  17   11.73    4.74
   4  -7 -17   21.73    5.64
   4   7 -17   22.65    5.78
  -4  -7  17   26.29    5.83
  -4  -7  17   26.15    7.00
  -4   7  18    1.64    2.35
   4  -7 -18    3.41    2.51
   4   7 -18    4.53    3.21
  -4  -7  18    2.40    2.23
  -4  -7  18    1.28    2.42
  -4   7  19    1.25    2.24
   4  -7 -19    0.69    1.91
   4   7 -19    2.63    2.66
  -4  -7  19    0.70    2.19
  -4   7  20    2.56    2.65
   4   7 -20    2.12    2.23
  -4  -7  20   -0.00    1.81
  -4   7  21   63.01   10.74
  -4  -7  21   48.34    9.78
  -4   7  22   27.50    6.60
  -4  -7  22   10.13    4.40
  -4  -7  23   28.04    7.02
  -4  -7  24    0.00    2.32
  -4  -7  25    4.36    2.99
  -4  -7  26    5.58    3.20
  -4  -7  27    5.61    3.27
  -4  -7  28    6.44    3.44
  -4  -7  29    5.00    3.17
  -4  -7  30    2.82    2.48
  -4  -7  31    2.69    2.59
  -4  -7  32    1.40    2.09
  -4  -7  33   13.80    4.90
  -4  -7  34    0.37    1.42
  -4  -7  35    1.62    2.07
  -4  -7  36   -0.00    1.86
  -4  -7  37    0.00    2.31
  -4  -7  38    1.59    2.39
  -4   8   1   17.22    6.06
  -4   8   1   19.21    6.63
   4  -8  -1   21.62    6.95
   4   8  -1   15.37    5.60
  -4  -8   1   11.94    5.05
  -4   8   2   31.08    7.76
  -4   8   2   24.32    7.48
   4  -8  -2   31.88    8.81
   4   8  -2   24.52    6.95
  -4  -8   2   15.55    5.90
  -4   8   3  111.49   17.29
  -4   8   3  107.07   17.98
   4  -8  -3  131.57   19.55
   4   8  -3  111.34   17.35
  -4  -8   3  136.23   18.91
  -4   8   4   18.57    6.19
  -4   8   4   16.86    6.63
   4  -8  -4   25.39    7.60
   4   8  -4   25.13    6.76
  -4  -8   4   13.31    5.45
  -4   8   5   73.98   12.44
  -4   8   5   59.74   12.44
   4  -8  -5   81.09   14.03
   4   8  -5   57.12   11.24
  -4  -8   5   53.41   11.51
  -4   8   6   14.41    5.44
  -4   8   6   14.47    5.74
   4  -8  -6   27.86    7.78
   4   8  -6   22.84    6.48
  -4  -8   6   14.89    5.71
  -4   8   7    4.95    3.37
  -4   8   7   -0.00    2.21
   4  -8  -7    2.14    2.89
   4   8  -7   -0.00    2.64
  -4  -8   7   -0.00    1.97
  -4   8   8   11.76    4.83
  -4   8   8   23.70    7.37
   4  -8  -8   31.44    8.39
   4   8  -8   23.22    6.62
  -4  -8   8   22.57    6.72
  -4   8   9  327.13   36.99
  -4   8   9  332.78   38.63
   4  -8  -9  267.41   36.66
   4   8  -9  367.42   37.41
  -4   8  10    2.40    2.98
  -4   8  10    3.66    4.07
   4  -8 -10    2.88    3.14
   4   8 -10    1.12    2.46
  -4  -8  10    1.37    2.92
  -4   8  11   19.55    6.27
  -4   8  11   39.10    9.24
   4  -8 -11   25.34    7.33
   4   8 -11   18.48    5.99
  -4  -8  11   18.49    5.52
  -4   8  12   -0.00    1.88
  -4   8  12    5.38    3.66
   4   8 -12    1.06    2.33
  -4  -8  12    0.79    2.08
  -4   8  13  112.73   16.50
   4   8 -13  117.21   16.28
  -4  -8  13  108.53   15.23
  -4  -8  13   87.77   15.42
  -4   8  14   15.57    5.43
   4   8 -14    8.52    4.31
  -4  -8  14    8.74    3.93
  -4  -8  14    3.36    3.10
  -4   8  15   26.20    7.32
   4   8 -15   36.56    8.11
  -4  -8  15   54.27    8.94
  -4  -8  15   22.03    6.96
  -4   8  16   -0.00    1.22
   4   8 -16    0.58    1.99
  -4  -8  16   -0.00    1.58
  -4  -8  16   -0.00    1.72
  -4   8  17    1.33    2.86
   4   8 -17    1.82    2.69
  -4  -8  17    3.68    2.83
  -4  -8  17    2.05    3.36
  -4   8  18    9.71    4.37
   4   8 -18   17.34    5.37
  -4  -8  18    1.65    3.11
  -4   8  19   71.20   12.33
   4   8 -19   64.54   11.34
  -4  -8  19   61.06   11.77
  -4   8  20   -0.00    2.63
   4   8 -20   -0.00    2.28
  -4  -8  20    1.66    2.78
  -4   8  21   49.83    9.79
  -4  -8  21   32.62    8.47
  -4   8  22    4.89    3.64
  -4  -8  22    6.21    4.13
  -4  -8  23   14.39    5.55
  -4  -8  24    0.95    2.26
  -4  -8  25   16.27    5.67
  -4  -8  26    0.00    1.65
  -4  -8  27    0.00    1.91
  -4  -8  28    2.51    2.61
  -4  -8  29   23.81    6.63
  -4  -8  30    4.01    3.15
  -4  -8  31   12.31    4.89
  -4  -8  32    0.00    2.23
  -4  -8  33    0.00    2.47
  -4  -8  34    1.22    1.67
  -4  -8  35    7.30    4.02
  -4  -8  36   -0.00    2.01
  -4  -8  37    1.01    2.17
  -4   9   1  173.01   24.37
   4  -9  -1  167.89   24.85
  -4  -9   1  160.06   23.49
  -4   9   2    1.18    3.31
   4  -9  -2    3.05    3.71
   4   9  -2    1.41    2.77
  -4  -9   2    3.40    3.19
  -4   9   3   12.63    5.33
   4  -9  -3   18.29    7.21
   4   9  -3   17.54    6.31
  -4  -9   3    2.80    3.66
  -4   9   4    0.00    2.44
   4  -9  -4    3.87    3.84
   4   9  -4    1.52    2.90
  -4  -9   4    2.86    3.11
  -4   9   5   71.16   14.40
   4  -9  -5  103.78   16.94
   4   9  -5   75.64   13.66
  -4   9   6    1.18    2.08
   4  -9  -6    1.20    3.06
   4   9  -6    5.95    3.82
  -4   9   7  279.79   32.34
  -4   9   7  237.36   32.51
   4  -9  -7  270.14   33.77
   4   9  -7  251.81   31.28
  -4   9   8   -0.00    2.83
  -4   9   8    5.12    3.69
   4  -9  -8    8.25    4.86
   4   9  -8   -0.00    2.30
  -4   9   9   20.70    6.59
  -4   9   9   25.78    7.99
   4  -9  -9   26.68    7.90
   4   9  -9   33.55    8.08
  -4  -9   9   11.73    5.60
  -4   9  10    3.14    3.21
   4   9 -10    0.08    2.17
  -4  -9  10    0.00    2.88
  -4   9  11  128.14   19.63
   4   9 -11  180.55   21.50
  -4  -9  11  118.91   19.77
  -4   9  12    1.81    2.87
   4   9 -12   -0.00    2.31
  -4  -9  12    4.11    3.10
  -4   9  13    7.61    4.35
   4   9 -13   11.87    4.96
  -4  -9  13    2.79    3.16
  -4   9  14   14.84    5.52
   4   9 -14    6.59    4.10
  -4  -9  14    8.74    5.48
  -4   9  15   30.30    8.02
   4   9 -15   30.25    7.75
  -4  -9  15   19.72    7.18
  -4   9  16    0.43    2.25
   4   9 -16    2.44    2.55
  -4  -9  16   -0.00    2.19
  -4   9  17   95.80   14.85
   4   9 -17   88.47   14.02
  -4  -9  17   54.95   12.39
  -4   9  18    0.19    2.04
   4   9 -18   -0.00    2.46
  -4  -9  18    3.16    2.86
  -4   9  19    0.05    1.91
   4   9 -19    3.04    3.25
  -4  -9  19    2.21    2.77
   4   9 -20   -0.00    1.81
  -4  -9  20    1.61    1.98
  -4  -9  21   38.74    9.27
  -4  -9  22    0.37    1.54
  -4  -9  23   22.33    6.87
  -4  -9  24   -0.00    1.40
  -4  -9  25    2.67    2.59
  -4  -9  26   -0.00    1.88
  -4  -9  27   26.49    7.44
  -4  -9  28    2.79    3.36
  -4  -9  29   -0.00    1.68
  -4  -9  30    2.16    2.68
  -4  -9  31    3.14    3.20
  -4  -9  32   -0.00    2.19
  -4  -9  33    5.94    3.76
  -4  -9  34    0.13    2.34
  -4  -9  35   -0.00    2.12
  -4  10   1   -0.00    1.76
  -4  10   1    5.68    4.41
   4 -10  -1    0.66    3.14
   4  10  -1    1.57    2.84
  -4 -10   1    0.72    2.49
  -4  10   2    1.33    2.22
  -4  10   2    3.10    3.56
   4 -10  -2    1.96    3.02
  -4  10   3   35.72    9.26
  -4  10   3   38.29   10.23
   4 -10  -3   38.03   10.54
  -4  10   4    4.73    3.84
  -4  10   4    6.06    4.43
   4 -10  -4    1.83    3.50
  -4  10   5    6.49    3.99
  -4  10   5   14.61    6.54
   4 -10  -5   17.51    7.15
  -4  10   6   -0.00    2.49
  -4  10   6    6.15    4.20
   4 -10  -6   -0.00    1.43
  -4 -10   6    4.95    4.28
  -4  10   7   21.19    6.88
  -4 -10   7   11.50    5.66
  -4  10   8    4.01    3.65
  -4 -10   8    7.01    4.15
  -4  10   9   18.54    6.61
  -4 -10   9    6.29    4.28
  -4  10  10   -0.00    2.21
  -4 -10  10    2.80    3.12
  -4 -10  11   20.78    7.20
  -4 -10  12   -0.00    2.39
  -4 -10  13   12.33    5.33
  -4  10  14    0.17    2.06
  -4 -10  14   -0.00    2.67
  -4  10  15   54.54   10.79
  -4 -10  15   23.37    8.08
  -4  10  16    7.00    4.49
  -4 -10  16    1.33    3.68
  -4  10  17    3.51    3.53
  -4 -10  17    2.55    3.30
  -4  10  18   -0.00    3.02
   4  10 -18    2.36    3.04
  -4 -10  18    0.73    2.72
  -4  10  19   17.15    6.64
   4  10 -19   35.45    8.48
  -4 -10  19   22.91    7.46
  -4  10  20    7.42    4.41
  -4 -10  20   -0.00    3.35
  -4  10  21   16.76    6.24
  -4 -10  21   10.60    5.60
  -4  10  22    2.71    3.08
  -4 -10  22    2.33    3.38
  -4 -10  23   10.51    5.20
  -4 -10  24    5.99    3.74
  -4 -10  25   15.74    6.51
  -4 -10  26    2.52    2.77
  -4 -10  27    1.11    2.64
  -4 -10  28   -0.00    2.99
  -4 -10  29    3.61    3.57
  -4 -10  30    0.00    2.16
  -4 -10  31    0.55    2.51
  -4 -10  32   -0.00    2.45
  -4 -10  33    4.23    3.34
  -4  11   1   48.35   11.74
   4 -11  -1   53.93   13.40
   4  11  -1   59.18   12.55
  -4  11   2    0.00    3.27
  -4  11   2    1.59    3.38
   4 -11  -2    7.37    4.96
   4  11  -2    0.53    3.11
  -4  11   3    0.92    3.09
  -4  11   3    4.97    4.29
   4 -11  -3   16.23    7.00
   4  11  -3    1.68    3.26
  -4 -11   3    0.23    2.57
  -4  11   4   13.10    5.49
   4 -11  -4    8.39    5.90
   4  11  -4    6.45    4.92
  -4 -11   4   16.50    6.70
  -4  11   5    4.59    3.89
   4  11  -5    6.36    4.99
  -4 -11   5   16.89    7.20
  -4  11   6   -0.00    2.96
   4  11  -6    2.52    3.71
  -4 -11   6    7.93    4.99
  -4  11   7   22.68    7.71
   4  11  -7   38.77    9.54
  -4 -11   7   35.78    9.79
  -4  11   8    4.10    3.67
   4  11  -8    7.21    4.74
  -4 -11   8   -0.00    2.73
  -4  11   9    0.55    2.66
   4  11  -9    0.11    2.51
  -4 -11   9   -0.00    2.57
  -4  11  10   -0.00    2.08
   4  11 -10    3.34    3.76
  -4 -11  10    0.86    2.54
  -4  11  11   67.00   13.78
   4  11 -11   59.95   13.14
  -4 -11  11  122.23   18.31
  -4  11  12   -0.00    2.77
   4  11 -12   -0.00    2.70
  -4 -11  12    1.81    2.49
  -4  11  13   19.02    6.83
   4  11 -13   26.51    7.85
  -4 -11  13   16.12    6.83
  -4  11  14    9.67    5.01
   4  11 -14    9.82    5.19
  -4 -11  14    7.74    5.30
  -4  11  15    9.66    5.37
   4  11 -15   12.44    5.58
  -4 -11  15   12.41    6.12
  -4  11  16    0.00    2.57
   4  11 -16    2.65    3.44
  -4 -11  16    4.35    4.23
  -4  11  17   32.50    9.04
   4  11 -17   49.61   10.58
  -4 -11  17   22.04    8.37
  -4  11  18    7.61    4.65
   4  11 -18   -0.00    2.57
  -4 -11  18    5.75    4.21
  -4  11  19   -0.00    2.76
   4  11 -19    1.13    2.45
  -4 -11  19    2.88    2.83
  -4  11  20   -0.00    2.47
  -4 -11  20    2.91    3.20
  -4  11  21   10.83    5.43
  -4 -11  21   14.37    6.18
  -4  11  22   -0.00    2.25
  -4 -11  22   -0.00    2.08
  -4 -11  23    5.33    4.36
  -4 -11  24   -0.00    3.48
  -4 -11  25   -0.00    3.07
  -4 -11  26    0.03    3.62
  -4 -11  27    0.00    2.89
  -4 -11  28   -0.00    2.55
  -4 -11  29   -0.00    3.02
  -4 -11  30    0.93    2.69
  -4 -11  31    7.92    4.61
  -4  12   1   -0.00    3.44
   4 -12  -1    2.23    3.60
   4  12  -1    0.00    3.66
  -4 -12   1   -0.00    2.29
  -4  12   2   -0.00    1.63
   4  12  -2    1.10    1.94
  -4 -12   2    2.45    3.81
  -4  12   3   43.31   10.48
   4  12  -3   38.46   10.33
  -4 -12   3   24.32    9.53
  -4  12   4    8.99    5.17
   4  12  -4    8.97    5.77
  -4 -12   4   12.36    6.03
  -4  12   5   13.59    6.52
   4  12  -5   19.44    7.09
  -4 -12   5    1.59    4.80
  -4  12   6    1.68    3.90
   4  12  -6    2.25    3.53
  -4 -12   6   -0.00    3.07
  -4  12   7    2.53    3.53
   4  12  -7   -0.00    1.92
  -4 -12   7    0.00    2.97
  -4  12   8    5.75    4.80
   4  12  -8    6.35    4.30
  -4 -12   8    4.89    3.96
   4  12  -9   39.26   10.29
  -4 -12   9   30.51    9.93
  -4  12  10   -0.00    2.03
   4  12 -10   -0.00    2.48
  -4 -12  10    0.32    3.21
  -4  12  11    6.37    5.33
   4  12 -11    2.64    3.75
  -4 -12  11    5.11    3.69
  -4  12  12    9.91    5.20
   4  12 -12    3.72    3.88
  -4 -12  12   17.22    6.84
  -4  12  13   13.87    6.16
   4  12 -13   17.03    6.88
  -4 -12  13   19.63    7.30
  -4  12  14    6.47    4.98
   4  12 -14   15.24    6.49
  -4 -12  14   11.99    5.70
  -4  12  15   20.54    7.54
   4  12 -15   19.96    6.95
  -4 -12  15    5.45    5.06
  -4  12  16    0.28    2.84
   4  12 -16    1.74    3.51
  -4 -12  16    0.64    3.13
  -4  12  17    2.10    3.41
   4  12 -17    3.36    3.44
  -4 -12  17    2.56    3.02
  -4  12  18   -0.00    3.25
   4  12 -18   -0.00    2.65
  -4 -12  18    1.49    4.01
  -4  12  19   18.02    6.98
   4  12 -19   13.80    6.17
  -4 -12  19    9.90    5.34
  -4  12  20    2.38    3.64
  -4 -12  20    2.36    3.69
  -4  12  21    0.00    2.48
  -4 -12  21    0.65    2.21
  -4  12  22   -0.00    2.34
  -4 -12  22    0.21    3.03
  -4 -12  23    0.00    2.98
  -4 -12  24    0.50    2.82
  -4 -12  25    4.05    3.93
  -4 -12  26   -0.00    2.66
  -4 -12  27   -0.00    3.33
  -4 -12  28    1.78    2.87
  -4 -12  29    5.25    3.99
  -4  13   1   25.27    9.02
   4  13  -1   26.15    9.08
  -4 -13   1   47.86   11.94
  -4  13   2   -0.00    2.65
   4  13  -2   10.87    6.27
  -4 -13   2    6.15    4.81
  -4  13   3    2.11    3.74
   4  13  -3    0.00    3.52
  -4 -13   3    2.15    3.98
  -4  13   4   -0.00    2.98
   4  13  -4    0.24    3.57
  -4 -13   4    1.50    2.62
  -4  13   5   48.29   11.53
   4  13  -5   55.53   12.36
  -4 -13   5   29.43    9.96
  -4  13   6    9.77    6.06
   4  13  -6    0.99    3.59
  -4 -13   6    4.01    4.54
  -4  13   7   11.35    5.54
   4  13  -7   17.45    7.00
  -4 -13   7    7.32    6.01
  -4  13   8   -0.00    2.54
   4  13  -8   -0.00    3.15
  -4 -13   8    1.92    4.45
  -4  13   9    0.26    3.99
   4  13  -9    0.90    3.08
  -4 -13   9    1.09    3.24
  -4  13  10    1.64    3.50
   4  13 -10   -0.00    3.53
  -4 -13  10    5.95    5.16
  -4  13  11   10.37    5.91
   4  13 -11   36.05    9.73
  -4 -13  11   21.99    8.00
  -4  13  12    6.01    4.56
   4  13 -12    3.69    4.22
  -4 -13  12    0.00    3.12
  -4  13  13    6.98    4.91
   4  13 -13    8.34    5.19
  -4 -13  13    3.09    3.74
  -4  13  14    1.77    2.63
   4  13 -14    0.66    2.70
  -4 -13  14    1.21    3.47
  -4  13  15   -0.00    2.49
   4  13 -15    5.28    5.04
  -4 -13  15    8.88    5.30
  -4  13  16   -0.00    2.92
   4  13 -16    1.78    3.23
  -4 -13  16    2.74    3.97
  -4  13  17    7.96    4.98
   4  13 -17    3.29    4.07
  -4 -13  17    4.77    4.46
  -4  13  18    3.75    4.54
   4  13 -18    1.16    3.33
  -4 -13  18    1.21    2.85
  -4  13  19    3.03    3.92
  -4 -13  19    3.73    4.20
  -4  13  20   -0.00    3.60
  -4 -13  20   -0.00    3.87
  -4  13  21    2.83    3.61
  -4 -13  21    4.45    3.92
  -4  13  22    1.80    3.72
  -4 -13  22   -0.00    3.10
  -4 -13  23    9.86    5.16
  -4 -13  24   -0.00    2.37
  -4 -13  25    3.14    3.57
  -4 -13  26   -0.00    2.53
  -4  14   1   -0.00    2.09
   4  14  -1    2.18    3.63
  -4 -14   1   -0.00    2.98
  -4  14   2    1.32    4.30
   4  14  -2    1.29    3.72
  -4 -14   2   -0.00    1.90
  -4  14   3   10.32    6.11
   4  14  -3   19.10    7.97
  -4 -14   3   10.82    6.81
  -4  14   4   11.04    5.91
   4  14  -4   22.53    8.04
  -4 -14   4    2.33    3.41
  -4  14   5    8.60    5.96
   4  14  -5    7.26    5.54
  -4 -14   5    0.00    2.82
  -4  14   6   -0.00    3.63
   4  14  -6   -0.00    3.55
  -4 -14   6    4.16    4.76
  -4  14   7    3.92    4.85
   4  14  -7    7.81    4.89
  -4 -14   7    1.81    3.66
  -4  14   8    6.93    4.84
   4  14  -8   11.72    6.29
  -4 -14   8   11.15    7.04
  -4  14   9   16.54    7.68
   4  14  -9   13.00    6.85
  -4 -14   9   27.93    9.77
  -4  14  10    7.53    4.99
   4  14 -10    2.67    4.00
  -4 -14  10    1.53    3.85
  -4  14  11   -0.00    2.74
   4  14 -11    4.39    4.61
  -4 -14  11   -0.00    2.47
  -4  14  12    1.62    3.07
   4  14 -12    3.12    4.98
  -4 -14  12    1.33    3.87
  -4  14  13    1.37    2.49
   4  14 -13    1.81    4.97
  -4 -14  13    1.81    3.95
  -4  14  14    8.82    5.64
   4  14 -14    2.06    3.93
  -4 -14  14    2.30    3.37
  -4  14  15    8.23    5.69
   4  14 -15    1.85    4.12
  -4 -14  15    0.29    3.25
  -4  14  16    2.29    3.61
   4  14 -16    3.96    4.00
  -4 -14  16    3.68    3.69
  -4  14  17   -0.00    2.77
   4  14 -17   -0.00    2.89
  -4 -14  17   -0.00    3.38
  -4  14  18    3.85    4.04
   4  14 -18    3.16    3.65
  -4 -14  18   -0.00    3.22
  -4  14  19    9.06    5.71
  -4 -14  19    0.00    3.71
  -4  14  20   -0.00    3.70
  -4 -14  20    2.01    4.23
  -4  14  21    2.87    3.99
  -4 -14  21   10.54    6.58
  -4 -14  22    2.71    2.98
  -4 -14  23   -0.00    4.37
  -4 -14  24    0.21    3.39
  -4  15   1    8.34    5.79
   4  15  -1    9.14    5.87
  -4 -15   1    1.51    4.37
  -4  15   2   16.54    7.28
   4  15  -2    0.00    3.58
  -4 -15   2    3.90    5.03
  -4  15   3    0.17    2.55
   4  15  -3    0.07    2.99
  -4 -15   3    6.56    4.66
  -4  15   4    0.62    2.48
   4  15  -4    0.00    4.82
  -4 -15   4   -0.00    3.37
  -4  15   5    4.77    5.31
   4  15  -5    7.56    5.73
  -4 -15   5   -0.00    3.88
  -4  15   6    2.67    3.96
   4  15  -6    7.67    5.00
  -4 -15   6    4.25    5.25
  -4  15   7   11.20    6.14
   4  15  -7   -0.00    4.00
  -4 -15   7    9.63    5.83
  -4  15   8   -0.00    2.89
   4  15  -8    0.43    3.34
  -4 -15   8    1.92    4.24
  -4  15   9   -0.00    3.32
   4  15  -9    0.80    4.08
  -4 -15   9    2.24    4.18
  -4  15  10   -1.18    2.47
   4  15 -10   -0.00    3.06
  -4 -15  10   -0.00    2.72
  -4  15  11    6.14    4.49
   4  15 -11    1.49    3.54
  -4 -15  11   -0.00    2.08
  -4  15  12   -0.00    3.71
   4  15 -12    0.00    2.90
  -4 -15  12    3.09    4.14
  -4  15  13   -0.00    3.35
   4  15 -13   -0.00    2.96
  -4 -15  13    0.94    3.35
  -4  15  14    1.72    3.07
   4  15 -14    4.30    4.80
  -4 -15  14    1.53    2.75
  -4  15  15    0.00    3.71
   4  15 -15    2.05    3.40
  -4 -15  15   -0.00    3.84
  -4  15  16    3.22    4.36
   4  15 -16    8.36    5.48
  -4 -15  16    3.11    4.49
  -4  15  17   12.47    6.63
   4  15 -17    3.59    3.82
  -4 -15  17    4.16    4.91
  -4  15  18    1.60    2.82
  -4 -15  18   -0.00    2.76
  -4  15  19   -0.00    2.91
  -4 -15  19    3.97    4.20
  -4  15  20    1.52    3.34
  -4 -15  20    0.86    2.60
  -4  15  21    6.80    4.88
  -4 -15  21    0.50    3.81
  -4  16   1    0.99    3.64
   4  16  -1    0.09    3.04
  -4 -16   1    4.46    5.04
  -4  16   2    0.37    3.73
   4  16  -2    0.12    3.19
  -4 -16   2    2.29    3.98
  -4  16   3   -0.00    3.42
   4  16  -3   -0.00    4.68
  -4 -16   3    1.54    4.03
  -4  16   4    1.12    3.09
   4  16  -4    5.75    5.48
  -4 -16   4    4.41    5.38
  -4  16   5    0.00    3.91
   4  16  -5   -0.00    2.60
  -4 -16   5    1.05    4.24
  -4  16   6   -0.00    2.72
   4  16  -6   -0.00    3.86
  -4 -16   6    1.54    3.77
  -4  16   7    1.76    3.57
   4  16  -7    1.42    3.07
  -4 -16   7   -0.00    3.86
  -4  16   8    6.14    5.33
   4  16  -8   10.00    5.76
  -4 -16   8    2.79    4.18
  -4  16   9   -0.00    3.22
   4  16  -9    1.97    3.65
  -4 -16   9   -0.00    3.47
  -4  16  10    1.47    3.56
   4  16 -10    0.90    3.66
  -4 -16  10    4.54    4.19
  -4  16  11    0.00    3.56
   4  16 -11   -0.00    3.77
  -4 -16  11    3.11    4.66
  -4  16  12   -0.00    4.12
   4  16 -12   -0.00    3.08
  -4 -16  12    1.23    3.95
  -4  16  13    1.21    3.67
   4  16 -13   -0.00    3.33
  -4 -16  13    1.96    4.25
  -4  16  14    1.78    3.72
   4  16 -14    1.29    3.72
  -4 -16  14    2.10    3.25
  -4  16  15    0.00    3.77
   4  16 -15    0.07    2.46
  -4 -16  15    0.45    2.64
  -4  16  16    6.02    4.92
   4  16 -16   -0.00    3.09
  -4 -16  16    4.02    4.06
  -4  16  17    2.92    4.36
   4  16 -17    4.04    4.40
  -4 -16  17   -0.00    2.75
  -4  16  18    2.52    3.82
  -4 -16  18   -0.00    3.06
  -4  16  19    0.00    4.19
  -4  16  20    4.65    4.45
  -4  16  21    3.41    4.30
  -4  17   1   10.08    6.17
   4  17  -1    9.48    6.35
  -4  17   2    0.00    4.51
   4  17  -2    5.05    4.67
  -4 -17   2    4.59    4.89
  -4  17   3    1.31    4.07
   4  17  -3   -0.00    3.85
  -4 -17   3   -0.00    2.90
  -4  17   4   -0.00    3.79
   4  17  -4    2.04    2.38
  -4 -17   4    1.67    4.88
  -4  17   5   -0.00    3.75
   4  17  -5    1.80    4.42
  -4 -17   5    7.40    5.31
  -4  17   6    5.90    5.19
   4  17  -6    0.99    3.05
  -4 -17   6    0.00    5.07
  -4  17   7    4.67    4.87
   4  17  -7    1.65    4.75
  -4 -17   7   -0.00    4.71
  -4  17   8   -0.00    2.10
   4  17  -8    1.68    3.75
  -4 -17   8    0.78    3.33
  -4  17   9    0.75    3.31
   4  17  -9    0.28    2.18
  -4 -17   9   -0.00    3.49
  -4  17  10   -0.00    2.24
   4  17 -10   -0.00    2.51
  -4 -17  10    2.36    3.65
  -4  17  11    2.67    5.27
   4  17 -11    0.76    3.50
  -4 -17  11   -0.00    3.29
  -4  17  12    1.08    3.43
   4  17 -12    6.83    5.17
  -4 -17  12    2.33    3.78
  -4  17  13   -0.00    3.40
   4  17 -13    1.83    3.89
  -4 -17  13   -0.00    3.98
  -4  17  14    1.00    4.46
   4  17 -14   -0.00    2.80
  -4 -17  14   -0.00    3.95
  -4  17  15    1.85    3.65
   4  17 -15   -0.00    4.42
  -4 -17  15   -0.00    2.55
  -4  17  16    1.59    3.69
   4  17 -16    3.95    4.08
  -4  17  17   -0.00    3.98
  -4  17  18    3.75    4.46
  -4  17  19    4.09    4.90
  -4  17  20    0.93    3.18
  -4  17  21    3.14    4.35
  -4 -18   5    9.09    6.82
   4  18  -6    0.00    4.35
  -4 -18   6   -0.00    4.70
   4  18  -7   -0.00    3.81
  -4 -18   7   -0.00    3.32
   4  18  -8   -0.00    4.09
  -4 -18   8    5.45    5.42
   4  18  -9    2.18    3.32
  -4 -18   9   -0.00    2.41
   4  18 -10    3.00    5.02
  -4 -18  10   -0.00    2.04
   4  18 -11    6.31    5.33
  -4 -18  11   11.81    6.71
   4  18 -12   -0.00    1.14
   4  18 -13    5.26    6.06
   4  18 -14   -0.00    4.26
   4  18 -15   -0.00    2.62
   4  18 -16   -0.00    3.66
  -4 -19   8   -0.00    5.24
  -3   0   1    0.69    1.92
  -3   0   1    0.03    0.88
   3   0  -1    1.47    2.16
   3   0  -1    0.68    1.62
   3   0  -1    1.48    1.34
  -3   0   2    0.54    1.15
  -3   0   2   -0.00    1.73
  -3   0   2    0.58    1.21
   3   0  -2    1.06    2.11
   3   0  -2   -0.00    1.03
  -3   0   3 4756.03  453.04
  -3   0   3 4723.31  451.23
  -3   0   3 5144.14  450.18
   3   0  -3 5064.70  449.43
  -3   0   4    0.72    0.76
  -3   0   4   -0.00    1.57
  -3   0   4   -0.87    1.14
   3   0  -4   -0.00    1.09
   3   0  -4    0.15    0.90
  -3   0   5   80.15    8.50
  -3   0   5   75.12    9.33
  -3   0   5   61.58    8.76
  -3   0   5   72.23    8.48
   3   0  -5   75.10    8.68
   3   0  -5   81.50    8.38
  -3   0   6   -0.00    0.64
  -3   0   6   -0.00    1.09
  -3   0   6   -0.00    0.96
  -3   0   6    0.22    0.72
   3   0  -6    0.04    0.76
   3   0  -6    2.18    0.96
  -3   0   7  332.09   37.08
  -3   0   7  373.49   37.98
  -3   0   7  387.21   37.86
  -3   0   7  378.52   37.31
   3   0  -7  408.70   36.68
   3   0  -7  462.35   36.72
  -3   0   8   -0.00    0.60
  -3   0   8   -0.00    0.86
  -3   0   8    0.04    0.79
  -3   0   8    0.31    0.63
  -3   0   9  609.26   61.49
  -3   0   9  749.38   62.36
  -3   0   9  697.23   61.93
  -3   0   9  679.49   61.64
  -3   0  10    0.25    0.36
  -3   0  10   -0.13    0.65
  -3   0  10   -0.00    0.46
  -3   0  10   -0.00    0.44
  -3   0  11  775.28   70.29
  -3   0  19   46.45    5.04
  -3   0  20   -0.00    0.50
  -3   0  21    2.77    1.03
  -3   0  22   -0.00    0.71
  -3   0  23  226.33   22.36
  -3   0  24   -0.00    0.63
  -3   0  25   46.93    6.34
  -3   0  26    0.00    0.93
  -3   0  27   35.24    5.55
  -3   0  38   -0.00    1.65
  -3   0  39    2.86    2.47
  -3   0  40    1.33    1.84
  -3   0  41   -0.00    1.51
  -3   0  42    0.31    1.65
  -3   0  43    1.47    1.81
  -3   1   1  783.84   76.23
  -3   1   1  781.70   77.46
   3  -1  -1  781.40   76.10
   3  -1  -1  711.60   77.01
   3  -1  -1  943.09   77.09
   3   1  -1  874.38   78.07
   3   1  -1  818.16   76.42
  -3  -1   1  807.06   77.24
  -3  -1   1  867.47   76.78
  -3   1   2  553.26   51.22
  -3   1   2  544.36   52.28
   3  -1  -2  534.60   50.93
   3  -1  -2  547.51   51.18
   3   1  -2  488.95   51.98
   3   1  -2  558.11   51.27
  -3  -1   2  514.30   51.74
  -3  -1   2  548.09   51.36
  -3   1   3   10.50    2.55
   3  -1  -3    4.78    1.79
   3  -1  -3    7.03    2.01
   3   1  -3    1.64    1.74
   3   1  -3    2.18    1.73
  -3  -1   3    6.94    2.38
  -3  -1   3    5.80    2.05
  -3   1   4    3.14    1.58
   3  -1  -4    4.84    1.71
   3  -1  -4    2.81    1.70
   3  -1  -4    3.52    1.58
   3   1  -4    1.72    1.72
   3   1  -4    3.91    1.54
  -3  -1   4    3.54    1.82
  -3  -1   4    4.34    1.91
  -3   1   5 1720.97  160.08
  -3   1   5 1719.42  160.93
   3  -1  -5 1797.15  160.21
   3  -1  -5 1811.07  160.58
   3  -1  -5 1896.16  160.30
   3   1  -5 1555.70  160.76
   3   1  -5 1727.98  162.94
   3   1  -5 1589.52  159.75
  -3  -1   5 1912.66  160.98
  -3  -1   5 1847.02  160.54
  -3   1   6    2.16    1.16
  -3   1   6    0.88    1.17
   3  -1  -6    1.54    0.94
   3  -1  -6    1.77    1.20
   3  -1  -6    2.77    1.13
   3   1  -6    1.38    1.57
   3   1  -6    1.11    0.95
   3   1  -6    1.68    1.10
  -3  -1   6    2.56    1.42
  -3  -1   6    6.83    1.89
  -3   1   7  149.03   17.72
  -3   1   7  183.65   18.60
   3  -1  -7  178.46   17.93
   3  -1  -7  181.90   17.81
   3  -1  -7  190.37   17.57
   3   1  -7  175.39   18.56
   3   1  -7  201.03   17.60
   3   1  -7  162.70   17.22
  -3  -1   7  207.19   18.39
  -3  -1   7  192.35   18.17
  -3   1   8   52.87    6.92
  -3   1   8   57.32    7.36
   3  -1  -8   72.31    7.28
   3  -1  -8   68.61    6.57
   3  -1  -8   59.14    6.29
   3   1  -8   57.57    7.40
  -3  -1   8   67.51    7.16
  -3  -1   8   59.64    7.01
  -3   1   9  746.24   72.51
  -3   1   9  748.22   72.83
   3  -1  -9  833.56   72.62
   3   1  -9  798.28   72.95
  -3  -1   9  775.88   72.32
  -3  -1   9  827.16   72.51
  -3   1  10   44.47    5.08
  -3   1  10   39.29    5.14
   3  -1 -10   40.22    4.85
   3   1 -10   35.63    4.90
  -3  -1  10   46.52    4.76
  -3  -1  10   37.97    4.67
  -3   1  11  326.77   33.69
  -3   1  11  382.93   34.14
   3  -1 -11  357.25   33.67
   3   1 -11  360.58   33.70
  -3  -1  11  398.26   33.35
  -3  -1  11  339.21   33.26
  -3   1  12    2.95    1.00
  -3   1  12    2.55    1.05
   3  -1 -12    4.22    1.03
  -3  -1  12    2.21    0.63
  -3   1  13    9.31    1.55
  -3   1  13    4.59    1.36
   3  -1 -13    7.43    1.36
  -3   1  14   14.40    1.96
  -3   1  14    8.43    1.80
   3  -1 -14   11.60    1.72
  -3   1  15  332.14   31.61
  -3   1  15  334.13   31.91
   3  -1 -15  348.92   31.36
  -3   1  16    5.01    1.17
  -3   1  16    5.69    1.37
   3  -1 -16    5.03    0.96
  -3   1  17  156.42   15.42
  -3   1  17  149.15   15.82
   3  -1 -17  168.01   15.10
  -3   1  18    1.74    0.73
  -3   1  18    2.14    0.97
   3  -1 -18    1.30    0.44
   3  -1 -18    1.87    0.57
  -3   1  19   42.94    5.44
   3  -1 -19   46.31    4.39
   3  -1 -19   38.04    4.39
  -3   1  20   42.08    5.70
   3  -1 -20   50.42    4.70
   3  -1 -20   40.83    4.67
  -3   1  21   96.08   11.43
   3  -1 -21  107.68   10.18
   3  -1 -21  106.78   10.27
  -3   1  22    1.05    1.04
   3  -1 -22    0.05    0.37
   3  -1 -22    1.24    0.56
  -3   1  23    7.36    2.11
  -3   1  24    0.53    1.07
  -3   1  25   47.04    6.80
  -3   1  26    3.55    1.80
  -3  -1  26    5.72    1.95
  -3  -1  27   37.08    5.65
  -3  -1  29    0.21    1.11
  -3  -1  30    5.40    2.55
  -3  -1  31   22.36    5.05
  -3  -1  32   -0.00    1.28
  -3  -1  33    6.43    2.89
  -3  -1  34    0.00    1.37
  -3  -1  35    0.21    1.53
  -3  -1  36    0.86    1.41
  -3  -1  37    9.91    3.66
  -3  -1  38    1.23    1.90
  -3  -1  39    2.60    2.44
  -3  -1  40   -0.00    1.18
  -3  -1  41    4.83    3.28
  -3  -1  42   -0.00    1.87
  -3  -1  43    5.80    3.30
  -3   2   1  156.00   17.46
  -3   2   1  150.93   18.43
   3  -2  -1  136.14   17.04
   3  -2  -1  163.81   18.54
   3   2  -1  175.54   18.83
   3   2  -1  172.19   17.93
  -3  -2   1  153.85   17.85
  -3  -2   1  195.51   18.57
  -3   2   2   60.26    8.17
  -3   2   2   78.00    9.79
   3  -2  -2   61.25    8.17
   3  -2  -2   56.64    8.77
   3   2  -2   79.26    9.63
   3   2  -2   57.72    8.18
  -3  -2   2   55.82    8.26
  -3  -2   2   58.38    8.44
  -3   2   3 1048.44   99.63
  -3   2   3 1101.83  100.93
   3  -2  -3 1107.46   99.72
   3   2  -3  990.61  100.26
   3   2  -3  997.90   99.57
  -3  -2   3 1082.61  100.03
  -3  -2   3 1219.86  100.64
  -3   2   4    0.27    1.30
   3  -2  -4   -0.00    1.13
   3   2  -4    1.54    1.54
   3   2  -4    0.00    1.52
  -3  -2   4    0.79    1.52
  -3  -2   4    1.88    1.47
  -3   2   5    0.74    1.19
   3  -2  -5    1.50    1.24
   3  -2  -5    4.35    1.87
   3   2  -5    0.72    1.63
   3   2  -5    1.65    1.18
  -3  -2   5    0.93    1.27
  -3  -2   5    1.57    1.55
  -3   2   6    2.90    1.74
  -3   2   6    3.37    2.14
   3  -2  -6    4.20    1.60
   3  -2  -6    3.67    1.97
   3   2  -6    4.45    2.02
   3   2  -6    3.49    1.56
  -3  -2   6    4.85    1.74
  -3  -2   6    6.36    1.93
  -3   2   7  353.64   34.25
  -3   2   7  359.52   34.93
   3  -2  -7  333.73   33.86
   3  -2  -7  403.12   34.67
   3   2  -7  291.96   33.94
   3   2  -7  405.99   33.97
  -3  -2   7  376.33   34.16
  -3  -2   7  305.86   33.93
  -3   2   8  563.93   56.48
  -3   2   8  646.85   57.44
   3  -2  -8  556.27   56.16
   3  -2  -8  635.22   56.56
   3   2  -8  597.94   56.60
   3   2  -8  620.57   55.75
  -3  -2   8  586.22   56.19
  -3  -2   8  609.54   56.69
  -3   2   9  396.36   37.47
  -3   2   9  418.75   38.14
   3  -2  -9  405.84   37.18
   3  -2  -9  366.02   36.75
   3   2  -9  353.98   37.01
   3   2  -9  381.38   35.87
  -3  -2   9  413.35   37.08
  -3  -2   9  389.85   37.31
  -3   2  10    1.77    1.32
  -3   2  10    2.19    1.41
   3  -2 -10    3.81    1.46
   3  -2 -10    4.52    1.32
   3  -2 -10    3.90    1.09
   3   2 -10    3.42    1.62
  -3  -2  10    3.23    1.34
  -3  -2  10    2.37    1.32
  -3   2  11   25.41    4.53
  -3   2  11   22.72    4.64
   3  -2 -11   28.01    4.49
   3  -2 -11   39.91    3.92
   3  -2 -11   40.33    3.84
   3   2 -11   29.56    4.44
  -3  -2  11   30.33    4.35
  -3  -2  11   35.08    4.80
  -3   2  12   13.96    2.74
  -3   2  12    9.64    2.57
   3  -2 -12    9.63    2.22
   3   2 -12    9.15    2.04
  -3  -2  12   10.89    2.06
  -3  -2  12    8.74    2.14
  -3   2  13  352.29   32.18
  -3   2  13  347.09   32.66
   3  -2 -13  350.11   31.95
   3   2 -13  329.65   31.41
  -3  -2  13  311.84   31.12
  -3  -2  13  316.66   31.61
  -3   2  14   12.23    2.58
  -3   2  14   12.79    2.90
   3  -2 -14   14.13    2.66
   3   2 -14   13.70    2.30
  -3  -2  14   13.37    2.14
  -3  -2  14   10.72    2.39
  -3   2  15   17.11    3.12
  -3   2  15   15.90    3.32
   3  -2 -15   18.08    3.10
   3   2 -15   18.44    2.64
  -3  -2  15   18.88    2.54
  -3  -2  15   13.47    2.71
  -3   2  16   10.02    2.29
  -3   2  16   11.87    2.69
   3  -2 -16    7.63    1.99
   3   2 -16    7.60    1.58
  -3  -2  16   12.57    1.80
  -3  -2  16    8.96    2.07
  -3   2  17  104.42   12.57
  -3   2  17  123.58   13.30
   3  -2 -17  135.84   12.79
   3   2 -17  119.87   11.63
  -3  -2  17  111.75   11.44
  -3  -2  17  119.32   12.51
  -3   2  18    7.74    2.12
  -3   2  18    8.79    2.45
   3  -2 -18    7.73    2.00
   3   2 -18    7.07    1.40
   3   2 -18    8.24    1.68
  -3  -2  18    6.99    1.92
  -3   2  19   32.71    5.32
  -3   2  19   38.96    5.78
   3  -2 -19   36.90    5.10
   3   2 -19   35.82    4.15
   3   2 -19   38.44    4.45
  -3  -2  19   43.39    5.50
  -3   2  20    2.11    1.37
  -3   2  20    1.00    1.15
   3  -2 -20    2.39    1.33
   3   2 -20    2.69    0.80
   3   2 -20    2.37    0.83
  -3  -2  20    2.68    1.35
  -3   2  21    2.30    1.42
  -3   2  21    1.61    1.40
   3  -2 -21    1.48    1.06
   3   2 -21    0.88    0.55
   3   2 -21    1.37    0.60
  -3  -2  21    1.71    1.28
  -3   2  22    0.86    1.30
  -3   2  22    2.82    1.51
   3   2 -22    0.60    0.52
  -3  -2  22    0.77    1.36
  -3   2  23   99.62   11.14
  -3   2  23   72.99   10.66
  -3  -2  23   92.35   10.85
  -3   2  24   33.28    5.95
  -3   2  25   28.45    5.44
  -3  -2  27   47.75    7.46
  -3  -2  28    3.90    2.19
  -3  -2  29   87.24   11.75
  -3  -2  30   -0.00    1.50
  -3  -2  31   -0.00    1.65
  -3  -2  32   -0.00    1.91
  -3  -2  33   20.11    5.04
  -3  -2  34   -0.00    1.56
  -3  -2  35   12.99    4.42
  -3  -2  36    0.00    2.21
  -3  -2  37    2.70    2.49
  -3  -2  38   -0.00    1.65
  -3  -2  39   12.09    4.28
  -3  -2  40    2.67    2.48
  -3  -2  41    0.39    1.74
  -3  -2  42    5.28    3.11
  -3  -2  43   11.76    4.31
  -3   3   1  423.80   41.29
  -3   3   1  349.98   41.66
   3  -3  -1  415.02   40.94
   3  -3  -1  494.06   43.22
   3   3  -1  477.75   42.59
   3   3  -1  334.53   40.69
  -3  -3   1  470.89   41.90
  -3  -3   1  416.46   41.83
  -3   3   2  212.57   21.52
  -3   3   2  228.09   22.87
   3  -3  -2  191.42   20.83
   3  -3  -2  163.09   21.41
   3   3  -2  192.99   21.64
   3   3  -2  165.25   20.81
  -3  -3   2  215.58   21.58
  -3  -3   2  214.86   22.02
  -3   3   3   26.08    5.36
  -3   3   3   45.00    7.11
   3  -3  -3   23.99    5.01
   3  -3  -3   37.13    6.53
   3   3  -3   45.14    6.70
   3   3  -3   30.41    5.64
  -3  -3   3   32.32    5.69
  -3  -3   3   40.72    6.52
  -3   3   4   60.47    8.89
  -3   3   4   83.12   10.45
   3  -3  -4   59.19    8.54
   3   3  -4   57.53    8.93
   3   3  -4   68.15    9.20
  -3  -3   4   70.11    9.12
  -3  -3   4   78.04    9.83
  -3   3   5  439.66   44.37
  -3   3   5  505.10   45.85
   3  -3  -5  391.32   43.66
   3   3  -5  443.37   44.54
   3   3  -5  504.68   44.74
  -3  -3   5  458.30   44.27
  -3  -3   5  475.31   44.92
  -3   3   6  519.86   47.40
   3  -3  -6  495.39   46.80
   3   3  -6  436.67   46.77
   3   3  -6  471.25   46.74
  -3  -3   6  502.52   46.89
  -3  -3   6  482.88   47.34
  -3   3   7  162.43   17.54
   3  -3  -7  150.65   16.97
   3  -3  -7  164.69   17.80
   3   3  -7  160.16   17.37
   3   3  -7  157.27   16.97
  -3  -3   7  142.90   16.81
  -3  -3   7  166.09   17.77
  -3   3   8   29.20    4.93
  -3   3   8   21.02    4.69
   3  -3  -8   22.99    4.32
   3  -3  -8   17.64    4.13
   3   3  -8   26.65    4.66
   3   3  -8   19.40    3.96
  -3  -3   8   24.98    4.34
  -3  -3   8   27.49    4.95
  -3   3   9  125.25   15.04
  -3   3   9  139.24   15.94
   3  -3  -9  133.30   14.91
   3  -3  -9  141.50   15.23
   3   3  -9  117.65   14.58
   3   3  -9  133.74   14.33
  -3  -3   9  136.58   14.78
  -3  -3   9  147.76   15.56
  -3   3  10  333.35   35.33
  -3   3  10  339.66   35.99
   3  -3 -10  377.28   35.37
   3  -3 -10  352.00   35.14
   3   3 -10  392.58   35.39
   3   3 -10  364.54   34.30
  -3  -3  10  359.78   34.97
  -3  -3  10  333.76   35.31
  -3   3  11  406.25   41.78
  -3   3  11  403.30   42.36
   3  -3 -11  407.48   41.43
   3  -3 -11  442.03   41.32
   3   3 -11  397.98   41.20
   3   3 -11  455.02   40.40
  -3  -3  11  462.32   41.48
  -3  -3  11  431.67   41.88
  -3   3  12    0.00    1.16
  -3   3  12    2.01    1.68
   3  -3 -12    1.28    1.45
   3  -3 -12    1.04    1.12
   3   3 -12    0.86    1.31
   3   3 -12    0.20    0.65
  -3  -3  12    0.00    1.06
  -3  -3  12    1.48    1.48
  -3   3  13    5.35    2.38
  -3   3  13   13.20    3.59
   3  -3 -13   10.65    2.79
   3  -3 -13   13.86    2.58
   3   3 -13   14.17    2.99
  -3  -3  13   13.70    2.85
  -3  -3  13   10.64    2.83
  -3   3  14    5.14    2.00
  -3   3  14    2.90    2.01
   3  -3 -14    2.93    1.73
   3  -3 -14    1.64    0.87
   3   3 -14    2.03    1.30
  -3  -3  14    0.89    1.13
  -3  -3  14    1.85    1.39
  -3   3  15  170.11   18.97
  -3   3  15  160.98   19.41
   3  -3 -15  183.18   18.96
   3  -3 -15  191.13   17.16
   3   3 -15  163.86   18.17
  -3  -3  15  161.84   17.92
  -3  -3  15  201.17   19.30
  -3   3  16   42.31    6.07
  -3   3  16   32.83    6.09
   3  -3 -16   33.20    5.47
   3   3 -16   35.81    5.24
  -3  -3  16   38.13    5.07
  -3  -3  16   32.80    5.44
  -3   3  17   43.85    6.66
  -3   3  17   53.24    7.67
   3  -3 -17   33.92    6.00
   3   3 -17   46.51    6.11
  -3  -3  17   44.51    5.76
  -3  -3  17   52.52    6.89
  -3   3  18    0.58    1.26
  -3   3  18    1.73    1.60
   3  -3 -18    3.99    1.90
   3   3 -18    3.47    1.54
  -3  -3  18    1.58    1.01
  -3  -3  18    0.43    1.16
  -3   3  19   14.33    3.41
  -3   3  19   11.75    3.52
   3  -3 -19   11.40    2.98
   3   3 -19   11.93    2.66
  -3  -3  19   10.48    2.33
  -3  -3  19   12.86    3.15
  -3   3  20   28.11    5.24
  -3   3  20   25.75    5.44
   3  -3 -20   42.90    5.69
   3   3 -20   28.50    4.38
  -3  -3  20   25.30    3.99
  -3  -3  20   28.66    5.09
  -3   3  21   65.79    9.20
  -3   3  21   51.11    8.87
   3  -3 -21   75.37    8.99
   3   3 -21   64.32    7.83
  -3  -3  21   65.63    7.53
  -3  -3  21   62.82    8.70
  -3   3  22   45.50    7.37
  -3   3  22   54.03    8.24
   3   3 -22   49.79    6.24
  -3  -3  22   39.39    6.80
  -3   3  23    4.89    2.47
  -3   3  23    1.98    1.67
  -3   3  24    8.97    3.33
  -3  -3  25  105.65   13.26
  -3  -3  26   46.62    7.56
  -3  -3  27   67.71    9.84
  -3  -3  28    7.06    2.94
  -3  -3  29    1.56    1.77
  -3  -3  30   14.53    4.21
  -3  -3  31   32.25    6.59
  -3  -3  32    4.98    2.72
  -3  -3  33   -0.00    1.30
  -3  -3  34    0.00    1.43
  -3  -3  35    4.01    2.41
  -3  -3  36    0.90    1.88
  -3  -3  37    2.38    2.26
  -3  -3  38    2.53    2.39
  -3  -3  39    1.84    1.74
  -3  -3  40   -0.00    1.96
  -3  -3  41    7.40    3.66
  -3  -3  42    0.00    1.83
  -3   4   1   81.34   12.23
  -3   4   1  107.21   14.00
   3  -4  -1   91.41   12.23
   3  -4  -1  106.31   14.05
   3   4  -1   95.48   13.11
   3   4  -1   96.55   12.97
  -3  -4   1   99.00   12.77
  -3  -4   1  110.90   13.80
  -3   4   2  131.27   16.00
  -3   4   2  135.99   16.99
   3  -4  -2  137.43   15.66
   3  -4  -2  159.95   17.73
   3   4  -2  107.09   15.56
   3   4  -2  138.20   16.33
  -3  -4   2  131.69   15.78
  -3  -4   2  117.24   15.99
  -3   4   3  218.02   27.48
  -3   4   3  267.74   29.18
   3  -4  -3  283.54   27.95
   3  -4  -3  285.55   29.43
   3   4  -3  222.62   27.67
   3   4  -3  327.79   29.28
  -3  -4   3  263.70   27.92
  -3  -4   3  277.30   28.84
  -3   4   4   33.80    6.54
  -3   4   4   45.53    7.77
   3  -4  -4   35.16    6.27
   3  -4  -4   50.69    8.14
   3   4  -4   28.35    6.12
   3   4  -4   47.99    7.49
  -3  -4   4   39.25    6.58
  -3  -4   4   30.94    6.63
  -3   4   5   46.99    7.33
  -3   4   5   26.11    6.53
   3  -4  -5   49.53    7.11
   3  -4  -5   24.96    6.19
   3   4  -5   45.44    7.18
   3   4  -5   40.05    6.81
  -3  -4   5   42.38    6.82
  -3  -4   5   46.37    7.61
  -3   4   6   47.91    8.97
  -3   4   6   77.11   10.77
   3  -4  -6   66.36    9.38
   3   4  -6   77.89   10.04
   3   4  -6   66.65    9.58
  -3  -4   6   71.10    9.57
  -3  -4   6   75.14   10.35
  -3   4   7  217.16   24.43
  -3   4   7  213.67   25.14
   3  -4  -7  206.28   23.81
   3   4  -7  226.21   24.32
   3   4  -7  238.21   24.27
  -3  -4   7  247.76   24.40
  -3  -4   7  231.05   24.98
  -3   4   8  190.09   19.99
   3  -4  -8  166.36   19.06
   3  -4  -8  168.25   19.72
   3   4  -8  160.34   19.05
   3   4  -8  178.13   19.13
  -3  -4   8  178.36   19.19
  -3  -4   8  163.13   19.59
  -3   4   9  109.74   14.06
   3  -4  -9  126.32   14.13
   3  -4  -9  115.09   14.45
   3   4  -9  126.55   14.18
   3   4  -9  113.58   13.44
  -3  -4   9   99.43   13.28
  -3  -4   9  113.75   14.39
  -3   4  10   37.82    6.40
   3  -4 -10   27.11    5.45
   3  -4 -10   33.93    6.14
   3   4 -10   32.91    5.86
   3   4 -10   32.05    5.41
  -3  -4  10   30.79    5.50
  -3  -4  10   31.71    6.02
  -3   4  11   71.30   10.45
  -3   4  11   67.77   10.93
   3  -4 -11   86.84   10.70
   3  -4 -11   72.24   10.34
   3   4 -11   74.41   10.24
   3   4 -11   82.77    9.87
  -3  -4  11   90.48   10.55
  -3  -4  11   79.94   10.90
  -3   4  12  183.70   24.10
  -3   4  12  216.93   25.42
   3  -4 -12  269.44   25.12
   3  -4 -12  253.96   24.73
   3   4 -12  208.95   24.04
   3   4 -12  219.78   23.35
  -3  -4  12  233.71   24.14
  -3  -4  12  294.38   25.98
  -3   4  13  215.24   25.78
  -3   4  13  217.59   26.57
   3  -4 -13  253.00   26.03
   3  -4 -13  260.83   25.74
   3   4 -13  237.52   25.54
   3   4 -13  247.50   24.62
  -3  -4  13  267.73   25.72
  -3  -4  13  261.53   26.54
  -3   4  14   13.49    4.03
  -3   4  14   26.90    5.59
   3  -4 -14   20.74    4.39
   3  -4 -14   21.70    4.11
   3   4 -14   10.74    3.41
   3   4 -14   21.97    3.52
  -3  -4  14   22.64    4.29
  -3  -4  14   24.60    5.00
  -3   4  15  120.18   14.36
  -3   4  15  140.35   15.80
   3  -4 -15  120.25   14.08
   3  -4 -15  112.92   13.13
   3   4 -15  130.37   13.99
   3   4 -15  106.89   11.81
  -3  -4  15  105.76   13.11
  -3  -4  15  110.54   14.05
  -3   4  16   28.90    5.63
  -3   4  16   25.39    5.76
   3  -4 -16   18.80    4.64
   3  -4 -16   38.63    5.15
   3   4 -16   22.97    4.82
  -3  -4  16   32.76    5.14
  -3  -4  16   36.90    6.13
  -3   4  17   46.00    8.01
  -3   4  17   66.10    9.80
   3  -4 -17   58.42    8.40
   3  -4 -17   56.17    7.10
   3   4 -17   57.04    7.95
  -3  -4  17   55.00    7.55
  -3  -4  17   57.86    8.56
  -3   4  18   73.61    9.62
  -3   4  18   57.84    9.59
   3  -4 -18   54.96    8.52
   3  -4 -18   60.06    7.23
   3   4 -18   58.38    8.25
  -3  -4  18   60.89    7.97
  -3  -4  18   60.09    8.94
  -3   4  19   12.08    3.62
  -3   4  19   16.58    4.52
   3  -4 -19   17.56    4.01
   3  -4 -19   17.13    2.61
   3   4 -19    8.23    2.79
  -3  -4  19   10.16    2.68
  -3  -4  19   18.04    4.20
  -3   4  20    9.09    3.24
  -3   4  20    6.86    3.21
   3  -4 -20    8.98    2.93
   3  -4 -20   10.46    1.70
   3   4 -20    9.93    2.85
  -3  -4  20    8.85    2.54
  -3  -4  20    7.56    2.91
  -3   4  21    0.53    1.24
  -3   4  21   -0.00    1.60
   3  -4 -21   -0.00    1.29
   3   4 -21   -0.00    1.07
  -3  -4  21    0.85    1.03
  -3   4  22    2.26    1.99
  -3   4  22    6.55    3.19
   3   4 -22    3.07    1.93
  -3   4  23   54.16    8.95
  -3  -4  24   49.09    8.14
  -3  -4  25   41.83    7.48
  -3  -4  26   -0.00    1.46
  -3  -4  27   49.61    8.44
  -3  -4  28    9.86    3.58
  -3  -4  29   33.53    6.92
  -3  -4  30    0.00    1.62
  -3  -4  31    1.41    2.01
  -3  -4  32    0.69    1.91
  -3  -4  33   12.45    4.23
  -3  -4  34    1.36    1.97
  -3  -4  35    2.09    2.33
  -3  -4  36    1.28    1.88
  -3  -4  37    1.92    2.19
  -3  -4  38    0.14    1.70
  -3  -4  39   11.42    4.22
  -3  -4  40    0.00    1.75
  -3  -4  41    2.05    2.51
  -3  -4  42   -0.00    1.63
  -3   5   1  521.73   58.68
  -3   5   1  614.61   60.59
   3  -5  -1  599.38   58.61
   3  -5  -1  638.91   61.05
   3   5  -1  681.97   60.34
   3   5  -1  564.10   59.30
  -3  -5   1  585.95   58.85
  -3  -5   1  605.10   60.06
  -3   5   2    8.25    3.55
  -3   5   2    7.54    3.76
   3  -5  -2   18.07    4.43
   3  -5  -2    8.21    3.93
   3   5  -2   16.32    4.57
   3   5  -2   12.22    4.26
  -3  -5   2   12.06    3.94
  -3  -5   2   11.61    4.21
  -3   5   3   13.06    3.95
  -3   5   3    3.65    3.15
   3  -5  -3    9.27    3.26
   3  -5  -3   10.52    4.03
   3   5  -3    8.64    3.42
   3   5  -3   10.90    3.78
  -3  -5   3    9.29    3.51
  -3  -5   3    6.15    3.47
  -3   5   4  103.46   14.65
  -3   5   4  125.27   16.19
   3  -5  -4   87.92   13.58
   3  -5  -4  118.59   15.88
   3   5  -4  119.15   15.09
   3   5  -4  125.74   15.39
  -3  -5   4  119.87   14.78
  -3  -5   4  126.79   15.85
  -3   5   5  310.60   31.32
  -3   5   5  263.15   31.36
   3  -5  -5  331.50   30.91
   3  -5  -5  282.00   31.60
   3   5  -5  250.70   30.14
   3   5  -5  330.60   31.37
  -3  -5   5  255.46   29.87
  -3  -5   5  268.75   31.08
  -3   5   6  185.05   20.75
  -3   5   6  175.90   21.43
   3  -5  -6  185.21   20.17
   3  -5  -6  161.18   20.78
   3   5  -6  147.84   19.57
   3   5  -6  181.71   20.33
  -3  -5   6  173.67   19.89
  -3  -5   6  164.17   20.56
  -3   5   7  138.71   17.68
  -3   5   7  155.62   19.03
   3  -5  -7  149.42   17.40
   3  -5  -7  130.86   17.83
   3   5  -7  133.04   17.25
   3   5  -7  131.66   17.05
  -3  -5   7  154.02   17.47
  -3  -5   7  166.61   18.83
  -3   5   8   28.42    6.18
  -3   5   8   20.97    6.05
   3  -5  -8   34.24    6.38
   3   5  -8   34.45    6.46
   3   5  -8   38.63    6.57
  -3  -5   8   27.42    5.79
  -3  -5   8   32.80    6.72
  -3   5   9    0.00    1.76
  -3   5   9    8.50    3.59
   3  -5  -9    3.35    2.17
   3   5  -9    6.69    2.93
   3   5  -9    2.12    1.70
  -3  -5   9    5.39    2.51
  -3  -5   9    6.09    2.71
  -3   5  10  212.53   25.55
  -3   5  10  215.13   26.48
   3  -5 -10  221.20   25.22
   3  -5 -10  260.45   26.72
   3   5 -10  222.75   25.31
   3   5 -10  262.65   25.52
  -3  -5  10  228.45   25.12
  -3  -5  10  238.88   26.35
  -3   5  11  228.80   26.80
   3  -5 -11  262.90   26.89
   3  -5 -11  265.10   27.55
   3   5 -11  214.98   26.08
   3   5 -11  273.76   26.46
  -3  -5  11  231.08   26.06
  -3  -5  11  246.22   27.32
  -3   5  12   20.93    5.24
   3  -5 -12   32.27    6.01
   3  -5 -12   30.19    5.99
   3   5 -12   25.29    5.41
   3   5 -12   22.03    4.80
  -3  -5  12   23.25    5.06
  -3  -5  12   26.30    5.89
  -3   5  13   24.58    5.61
   3  -5 -13   16.51    4.67
   3  -5 -13   21.20    5.09
   3   5 -13   33.84    6.02
   3   5 -13   20.28    4.41
  -3  -5  13   23.90    5.00
  -3  -5  13   27.92    6.08
  -3   5  14  105.58   14.71
  -3   5  14   99.32   15.24
   3  -5 -14  118.40   14.72
   3  -5 -14  136.86   15.19
   3   5 -14  127.85   14.94
   3   5 -14  110.26   13.47
  -3  -5  14  121.46   14.36
  -3  -5  14  106.11   14.77
  -3   5  15  337.15   33.64
  -3   5  15  280.49   33.76
   3  -5 -15  312.78   32.81
   3  -5 -15  321.73   32.58
   3   5 -15  297.59   32.39
   3   5 -15  289.75   31.17
  -3  -5  15  322.39   32.24
  -3  -5  15  348.45   33.89
  -3   5  16   48.21    8.41
  -3   5  16   43.57    8.79
   3  -5 -16   55.22    8.46
   3  -5 -16   53.28    7.98
   3   5 -16   43.61    7.63
  -3  -5  16   54.15    7.87
  -3  -5  16   49.60    8.54
  -3   5  17   36.56    7.30
  -3   5  17   42.80    8.27
   3  -5 -17   33.37    6.68
   3  -5 -17   29.24    6.00
   3   5 -17   54.99    7.83
  -3  -5  17   44.32    6.80
  -3  -5  17   47.70    8.00
  -3   5  18    1.53    1.94
  -3   5  18   -0.00    2.18
   3  -5 -18    5.25    2.76
   3  -5 -18    0.00    1.22
   3   5 -18    0.64    1.36
  -3  -5  18    0.00    1.20
  -3  -5  18    0.88    1.60
  -3   5  19   10.99    3.76
  -3   5  19    9.99    4.22
   3  -5 -19    7.84    3.08
   3  -5 -19    9.40    2.75
   3   5 -19   13.58    3.67
  -3  -5  19    8.09    2.68
  -3   5  20   37.52    7.50
  -3   5  20   43.19    8.73
   3  -5 -20   47.02    7.93
   3  -5 -20   48.68    6.66
   3   5 -20   40.36    7.16
  -3  -5  20   45.94    7.03
  -3   5  21  155.91   17.14
   3  -5 -21  128.30   15.65
   3  -5 -21  104.87   13.23
   3   5 -21  133.48   15.44
  -3   5  22   20.07    5.34
   3   5 -22   14.15    4.02
  -3  -5  22   21.03    5.21
  -3   5  23    4.63    2.92
  -3  -5  23   13.43    4.02
  -3  -5  24    4.85    2.55
  -3  -5  25   13.16    4.17
  -3  -5  26   26.86    6.20
  -3  -5  27   43.32    8.14
  -3  -5  28    0.92    1.62
  -3  -5  29    3.09    2.38
  -3  -5  30   10.21    3.98
  -3  -5  31    9.51    4.00
  -3  -5  32   12.75    4.46
  -3  -5  33    1.13    2.26
  -3  -5  34   -0.00    1.89
  -3  -5  35    0.92    2.19
  -3  -5  36    0.00    2.08
  -3  -5  37    2.49    2.26
  -3  -5  38    0.74    1.75
  -3  -5  39    0.30    1.06
  -3  -5  40    1.53    1.76
  -3  -5  41    0.00    2.26
  -3   6   1   38.69    7.63
  -3   6   1   21.16    6.53
   3  -6  -1   26.58    6.31
   3  -6  -1   40.76    8.67
   3   6  -1   36.79    7.71
   3   6  -1   30.17    6.96
  -3  -6   1   30.41    6.73
  -3  -6   1   41.62    8.42
  -3   6   2  214.16   23.54
  -3   6   2  218.09   24.60
   3  -6  -2  201.44   22.38
   3  -6  -2  181.71   23.70
   3   6  -2  186.57   22.72
   3   6  -2  187.61   22.78
  -3  -6   2  167.24   21.74
  -3  -6   2  160.65   22.54
  -3   6   3  124.75   17.15
  -3   6   3  152.46   18.94
   3  -6  -3  100.46   15.64
   3  -6  -3  120.30   17.85
   3   6  -3  158.10   18.21
   3   6  -3  141.34   17.64
  -3  -6   3  123.55   16.53
  -3  -6   3  156.04   18.80
  -3   6   4  133.45   17.78
  -3   6   4  127.22   18.45
   3  -6  -4  142.49   17.40
   3  -6  -4  144.16   19.07
   3   6  -4  140.70   17.99
   3   6  -4  123.53   17.34
  -3  -6   4  131.86   17.25
  -3  -6   4  163.71   19.34
  -3   6   5   50.99    9.23
  -3   6   5   53.79   10.08
   3  -6  -5   48.57    8.55
   3  -6  -5   43.24    9.17
   3   6  -5   52.88    9.17
   3   6  -5   52.40    9.12
  -3  -6   5   56.41    9.02
  -3  -6   5   41.25    8.79
  -3   6   6    1.77    2.14
  -3   6   6   -0.00    1.80
   3  -6  -6    0.00    2.03
   3  -6  -6   -0.00    2.43
   3   6  -6   -0.00    1.74
   3   6  -6    0.19    2.12
  -3  -6   6    0.69    1.94
  -3  -6   6    4.03    2.57
  -3   6   7   27.51    6.19
  -3   6   7   14.09    4.74
   3  -6  -7   18.20    4.82
   3  -6  -7   15.15    5.29
   3   6  -7    8.80    4.06
   3   6  -7   14.24    4.42
  -3  -6   7   17.11    4.76
  -3  -6   7   16.04    5.04
  -3   6   8  285.96   33.00
  -3   6   8  292.38   34.18
   3  -6  -8  310.58   32.71
   3  -6  -8  274.20   33.48
   3   6  -8  319.43   33.23
   3   6  -8  318.49   32.92
  -3  -6   8  301.45   32.51
  -3  -6   8  321.04   34.17
  -3   6   9  137.10   16.92
  -3   6   9  119.67   17.16
   3  -6  -9  121.41   15.71
   3  -6  -9  110.06   16.39
   3   6  -9  110.92   15.65
   3   6  -9  134.94   16.12
  -3  -6   9  105.19   15.08
  -3  -6   9  139.82   17.37
  -3   6  10    3.18    2.36
  -3   6  10   -0.00    1.75
   3  -6 -10    1.72    1.90
   3   6 -10    0.50    2.02
   3   6 -10   -0.00    1.68
  -3  -6  10   -0.00    1.33
  -3  -6  10    2.27    2.40
  -3   6  11    1.07    1.86
  -3   6  11    2.44    2.59
   3  -6 -11    0.96    1.65
   3   6 -11   -0.00    1.94
  -3  -6  11    1.64    1.81
  -3  -6  11    1.39    1.68
  -3   6  12  228.79   25.39
  -3   6  12  172.59   25.01
   3  -6 -12  249.61   25.24
   3  -6 -12  238.24   25.85
   3   6 -12  191.41   24.12
  -3  -6  12  204.60   23.95
  -3  -6  12  226.83   25.72
  -3   6  13   34.92    7.44
  -3   6  13   47.34    9.19
   3  -6 -13   33.40    7.03
   3  -6 -13   40.51    7.76
   3   6 -13   34.26    7.23
  -3  -6  13   34.67    6.88
  -3  -6  13   48.86    8.66
  -3   6  14   53.37   10.36
   3  -6 -14   81.62   11.40
   3  -6 -14   73.06   11.31
   3   6 -14   79.97   11.45
  -3  -6  14   68.92   10.50
  -3  -6  14   80.03   12.00
  -3   6  15   51.26    9.80
   3  -6 -15   65.03   10.20
   3  -6 -15   83.94   11.19
   3   6 -15   62.93   10.08
  -3  -6  15   67.98    9.90
  -3  -6  15   53.70   10.03
  -3   6  16    1.68    2.18
   3  -6 -16    6.89    3.28
   3  -6 -16    6.56    2.92
   3   6 -16    5.23    2.59
  -3  -6  16   10.61    3.34
  -3   6  17   10.94    4.21
  -3   6  17   17.21    5.35
   3  -6 -17   16.03    4.59
   3  -6 -17   17.07    4.64
   3   6 -17   13.13    4.25
  -3  -6  17   20.20    4.63
  -3   6  18  111.84   14.85
  -3   6  18   82.30   14.62
   3  -6 -18  117.18   14.56
   3  -6 -18   93.21   13.28
   3   6 -18   83.54   13.15
  -3  -6  18  120.50   13.85
  -3   6  19   18.73    5.44
   3  -6 -19   18.78    4.94
   3   6 -19   14.31    4.44
  -3  -6  19   26.12    5.30
  -3   6  20   22.70    5.82
   3  -6 -20   17.06    4.83
   3   6 -20   10.60    3.94
  -3  -6  20   19.00    4.51
  -3  -6  20   19.66    5.49
  -3   6  21    1.09    1.89
   3   6 -21    1.32    1.92
  -3  -6  21    3.50    2.62
  -3   6  22   39.57    8.51
  -3  -6  22   59.69    9.89
  -3   6  23   43.22    8.30
  -3  -6  23   29.44    7.00
  -3  -6  24   13.18    4.66
  -3  -6  25   21.17    5.73
  -3  -6  26    5.11    3.09
  -3  -6  27    5.41    3.26
  -3  -6  28    5.37    3.20
  -3  -6  29    4.10    3.18
  -3  -6  30    8.02    3.86
  -3  -6  31    2.34    2.40
  -3  -6  32    1.56    2.35
  -3  -6  33    2.95    2.84
  -3  -6  34    9.62    4.18
  -3  -6  35    2.38    2.38
  -3  -6  36    1.59    2.12
  -3  -6  37   -0.00    2.00
  -3  -6  38    0.37    1.79
  -3  -6  39    1.74    2.08
  -3  -6  40    0.05    2.31
  -3   7   1   21.41    5.79
  -3   7   1    7.26    3.80
   3  -7  -1   15.05    4.42
   3  -7  -1   10.31    4.72
   3   7  -1   13.04    4.86
   3   7  -1   18.71    5.59
  -3  -7   1    8.92    3.93
  -3  -7   1   17.94    5.96
  -3   7   2   54.91    9.89
  -3   7   2   66.36   11.38
   3  -7  -2   51.00    8.99
   3  -7  -2   31.63    8.83
   3   7  -2   38.32    8.77
   3   7  -2   54.83    9.87
  -3  -7   2   65.23   10.14
  -3  -7   2   31.35    8.50
  -3   7   3    7.21    3.99
  -3   7   3   10.24    4.54
   3  -7  -3   14.01    4.30
   3  -7  -3   10.43    4.89
   3   7  -3   15.03    4.81
   3   7  -3    9.10    4.09
  -3  -7   3   15.46    4.86
  -3  -7   3    9.52    4.18
  -3   7   4  211.31   28.12
  -3   7   4  253.86   30.11
   3  -7  -4  281.97   28.69
   3  -7  -4  263.35   30.53
   3   7  -4  256.16   28.97
   3   7  -4  241.93   28.57
  -3  -7   4  241.29   28.00
  -3  -7   4  225.39   29.09
  -3   7   5  111.43   16.99
  -3   7   5  131.31   18.61
   3  -7  -5  147.83   17.39
   3  -7  -5  149.03   19.48
   3   7  -5  129.50   17.48
   3   7  -5  117.70   17.07
  -3  -7   5  137.98   17.27
  -3  -7   5   98.92   16.86
  -3   7   6  298.80   34.09
  -3   7   6  361.47   36.59
   3  -7  -6  303.34   33.25
   3  -7  -6  271.49   34.54
   3   7  -6  317.90   34.19
  -3  -7   6  310.43   33.43
  -3  -7   6  271.43   34.20
  -3   7   7    5.27    3.69
  -3   7   7    2.64    2.60
   3  -7  -7    2.80    2.58
   3  -7  -7    1.81    2.38
   3   7  -7   -0.00    1.51
  -3  -7   7    5.42    3.05
  -3  -7   7    3.18    2.82
  -3   7   8   15.83    5.55
  -3   7   8   22.28    6.57
   3  -7  -8   26.53    6.05
   3  -7  -8   15.16    5.51
   3   7  -8   23.15    5.99
  -3  -7   8   26.47    5.98
  -3  -7   8   13.91    5.35
  -3   7   9    4.09    3.23
  -3   7   9    2.09    2.27
   3  -7  -9    6.68    3.38
   3  -7  -9    5.00    3.78
   3   7  -9   12.89    4.36
  -3  -7   9   12.53    4.15
  -3  -7   9    7.21    3.89
  -3   7  10  325.03   37.36
  -3   7  10  339.20   38.92
   3  -7 -10  428.95   38.20
   3  -7 -10  315.86   37.91
   3   7 -10  354.00   37.48
  -3  -7  10  324.20   36.32
  -3  -7  10  313.24   37.58
  -3   7  11   53.69    9.77
  -3   7  11   37.13    9.28
   3  -7 -11   41.75    8.37
   3  -7 -11   43.70    9.42
   3   7 -11   46.49    9.05
  -3  -7  11   62.74    9.58
  -3  -7  11   57.39   10.35
  -3   7  12   27.83    6.88
  -3   7  12   30.79    7.71
   3  -7 -12   39.12    7.48
   3   7 -12   32.08    7.11
  -3  -7  12   24.44    6.10
  -3  -7  12   24.87    6.93
  -3   7  13   31.44    7.35
  -3   7  13   25.21    7.31
   3  -7 -13   26.53    6.48
   3   7 -13   34.78    7.47
  -3  -7  13   34.46    6.94
  -3  -7  13   34.72    7.82
  -3   7  14    2.63    2.64
  -3   7  14   10.99    4.76
   3  -7 -14    3.29    2.42
   3   7 -14   11.15    4.30
  -3  -7  14    5.86    2.95
  -3   7  15   15.13    4.91
  -3   7  15   17.45    5.96
   3  -7 -15   10.03    4.07
   3  -7 -15   15.07    5.01
   3   7 -15    8.26    3.91
  -3  -7  15   11.84    4.14
  -3   7  16   38.17    8.33
  -3   7  16   47.29   10.00
   3  -7 -16   37.58    7.91
   3   7 -16   42.69    8.35
  -3  -7  16   43.94    8.01
  -3   7  17   13.03    4.91
   3  -7 -17   21.63    5.60
   3   7 -17   12.38    4.60
  -3  -7  17   30.15    6.09
  -3  -7  17   15.42    5.48
  -3   7  18    2.33    2.75
   3  -7 -18   -0.00    1.82
   3   7 -18    1.86    2.24
  -3  -7  18    1.95    2.23
  -3  -7  18   -0.00    0.93
  -3   7  19    3.71    2.79
   3  -7 -19    2.74    2.53
   3   7 -19    7.76    3.41
  -3  -7  19    6.29    2.98
  -3  -7  19   11.51    4.50
  -3   7  20   43.12    8.87
   3  -7 -20   34.63    7.74
   3   7 -20   40.23    8.21
  -3  -7  20   49.43    9.28
  -3   7  21   18.62    5.92
   3   7 -21   17.84    5.25
  -3  -7  21   27.49    6.60
  -3   7  22   32.01    7.43
  -3  -7  22   17.37    5.74
  -3   7  23    8.00    3.79
  -3  -7  23    6.56    3.45
  -3  -7  24    1.67    2.20
  -3  -7  25    4.68    3.68
  -3  -7  26   18.23    5.74
  -3  -7  27    8.82    3.83
  -3  -7  28    2.43    2.26
  -3  -7  29   -0.00    2.06
  -3  -7  30    4.05    3.20
  -3  -7  31    6.44    3.57
  -3  -7  32   18.56    5.88
  -3  -7  33    2.76    2.88
  -3  -7  34    0.46    1.83
  -3  -7  35    1.42    2.78
  -3  -7  36   12.08    4.87
  -3  -7  37   -0.00    2.40
  -3  -7  38    2.92    2.87
  -3   8   1    1.86    2.90
  -3   8   1    0.44    2.24
   3  -8  -1   -4.40    4.22
   3   8  -1    3.21    3.10
   3   8  -1    5.01    3.26
  -3  -8   1    0.00    1.89
  -3   8   2  271.66   30.92
  -3   8   2  268.31   31.97
   3  -8  -2  240.84   31.65
   3   8  -2  250.49   30.39
  -3  -8   2  246.52   31.21
  -3   8   3    3.96    3.04
  -3   8   3    9.92    4.91
   3  -8  -3    3.20    3.51
   3   8  -3    9.48    4.31
  -3  -8   3    5.81    3.84
  -3   8   4  180.39   26.43
  -3   8   4  234.78   29.07
   3  -8  -4  246.27   29.72
   3   8  -4  220.58   27.32
  -3  -8   4  271.02   29.91
  -3   8   5   -0.00    2.41
  -3   8   5   -0.00    2.41
   3  -8  -5   -0.00    2.96
   3   8  -5    1.02    2.08
  -3  -8   5   -0.00    2.22
  -3   8   6   23.05    6.46
  -3   8   6   18.72    6.40
   3  -8  -6    9.55    4.89
   3   8  -6   25.59    6.77
  -3  -8   6   14.87    5.07
  -3  -8   6   16.23    5.80
  -3   8   7   -0.00    2.15
  -3   8   7   -0.00    2.04
   3  -8  -7    2.86    3.34
   3   8  -7    2.57    3.22
  -3  -8   7    0.00    2.38
  -3  -8   7    0.68    2.23
  -3   8   8  419.19   45.77
  -3   8   8  373.48   46.26
   3  -8  -8  364.72   45.98
   3   8  -8  463.86   46.09
  -3  -8   8  396.96   44.25
  -3  -8   8  549.62   48.88
  -3   8   9   14.31    5.24
  -3   8   9   10.26    5.13
   3  -8  -9   16.03    6.07
   3   8  -9   23.76    6.58
  -3  -8   9   12.81    4.62
  -3  -8   9   12.37    5.32
  -3   8  10   12.99    5.22
  -3   8  10    7.28    4.77
   3  -8 -10    4.54    3.58
   3   8 -10   11.59    4.57
  -3  -8  10   19.73    5.35
  -3  -8  10    7.19    4.27
  -3   8  11    3.23    2.97
  -3   8  11    1.41    2.35
   3  -8 -11   -0.00    2.25
   3   8 -11    0.90    2.06
  -3  -8  11    0.00    1.85
  -3   8  12   50.37   10.42
  -3   8  12   66.90   12.72
   3  -8 -12   62.55   11.80
   3   8 -12   49.53   10.00
  -3  -8  12   56.76    9.97
  -3   8  13    6.68    3.82
  -3   8  13    0.27    1.86
   3  -8 -13    3.57    2.76
   3   8 -13    1.99    2.87
  -3  -8  13    1.39    2.13
  -3   8  14   38.17    8.94
  -3   8  14   42.52    9.88
   3   8 -14   34.70    8.17
  -3  -8  14   56.81    9.40
  -3  -8  14   39.70    9.11
  -3   8  15   -0.00    2.05
   3   8 -15    1.23    2.31
  -3  -8  15    4.22    2.72
  -3  -8  15    0.07    2.75
  -3   8  16    0.43    1.84
   3   8 -16    1.78    2.67
  -3  -8  16   -0.00    1.59
  -3  -8  16    0.70    1.70
  -3   8  17    4.48    3.30
   3   8 -17    4.99    3.49
  -3  -8  17    2.76    2.39
  -3  -8  17    1.05    2.50
  -3   8  18   79.87   14.15
   3   8 -18   91.75   14.29
  -3  -8  18  107.27   14.10
  -3  -8  18   88.01   14.81
  -3   8  19    2.90    2.89
   3   8 -19   -0.00    2.12
  -3  -8  19    0.00    1.54
  -3  -8  19   -0.00    2.44
  -3   8  20   27.98    7.74
   3   8 -20   50.12    9.28
  -3  -8  20   38.06    8.76
  -3   8  21    2.00    2.76
   3   8 -21    0.01    1.92
  -3  -8  21   -0.00    2.14
  -3   8  22   30.12    7.62
  -3  -8  22   22.13    6.75
  -3   8  23    4.78    3.42
  -3  -8  23    3.38    3.87
  -3  -8  24   48.57   10.10
  -3  -8  25    1.43    1.91
  -3  -8  26   -0.00    1.09
  -3  -8  27    6.99    3.77
  -3  -8  28   22.14    6.61
  -3  -8  29   -0.00    2.28
  -3  -8  30   11.83    5.05
  -3  -8  31    1.77    2.47
  -3  -8  32    1.77    2.52
  -3  -8  33    1.46    2.12
  -3  -8  34   10.07    4.50
  -3  -8  35    2.34    3.05
  -3  -8  36    0.00    2.09
  -3  -8  37    1.01    2.26
  -3   9   1    0.00    2.32
  -3   9   1   -0.00    3.11
   3  -9  -1    0.00    2.43
   3   9  -1    0.86    2.63
  -3  -9   1    5.13    3.79
  -3   9   2   23.82    7.32
  -3   9   2   18.55    6.87
   3  -9  -2   40.48    9.71
   3   9  -2   29.31    7.72
  -3  -9   2   30.63    8.57
  -3   9   3    5.02    3.97
  -3   9   3    6.78    4.04
   3  -9  -3    1.66    3.19
   3   9  -3    2.13    2.46
  -3  -9   3    1.01    2.39
  -3   9   4   66.68   12.53
  -3   9   4   62.27   12.85
   3  -9  -4   71.28   13.82
   3   9  -4   53.39   11.35
  -3  -9   4   88.36   14.64
  -3   9   5   11.71    4.92
  -3   9   5   13.85    5.77
   3  -9  -5    1.46    3.25
   3   9  -5   11.84    4.99
  -3  -9   5    4.76    4.14
  -3   9   6  115.74   17.49
  -3   9   6  105.16   17.80
   3  -9  -6  124.01   19.25
   3   9  -6   97.67   16.48
  -3  -9   6  118.43   18.42
  -3   9   7    1.09    2.44
  -3   9   7    0.93    2.84
   3  -9  -7    1.28    1.99
   3   9  -7    0.05    2.30
  -3  -9   7   -0.00    1.53
  -3   9   8    0.00    2.26
  -3   9   8    5.03    4.60
   3  -9  -8    2.87    3.44
   3   9  -8    3.28    3.06
  -3   9   9   23.18    6.82
  -3   9   9    2.76    3.48
   3  -9  -9   12.39    5.82
   3   9  -9    4.52    3.49
  -3   9  10  144.09   20.98
  -3   9  10  178.88   23.82
   3  -9 -10  145.23   22.12
   3   9 -10  146.85   20.81
  -3   9  11    4.36    3.27
  -3   9  11   -0.00    2.42
   3  -9 -11    6.26    4.32
   3   9 -11    1.84    2.77
  -3  -9  11    0.29    2.61
  -3   9  12   11.34    5.24
   3   9 -12   22.67    6.66
  -3  -9  12   11.86    5.70
  -3   9  13    1.36    2.80
   3   9 -13    0.00    2.81
  -3  -9  13   -0.00    2.23
  -3   9  14    2.59    2.94
   3   9 -14    0.00    2.72
  -3  -9  14   -0.00    2.75
  -3   9  15    1.30    2.68
   3   9 -15   -0.00    3.13
  -3  -9  15   -0.00    2.23
  -3   9  16   77.05   14.18
   3   9 -16   93.72   14.73
  -3  -9  16   90.66   15.24
  -3   9  17    3.00    3.07
   3   9 -17    4.85    3.22
  -3  -9  17   -1.90    3.20
  -3   9  18    5.27    3.61
   3   9 -18    4.82    3.61
  -3  -9  18   -0.00    3.11
   3   9 -19   -0.00    2.16
  -3  -9  19   -0.00    2.21
   3   9 -20   23.49    6.89
  -3  -9  20   28.74    7.84
   3   9 -21    1.13    2.72
  -3  -9  21    1.47    2.84
  -3  -9  22   22.66    6.91
  -3  -9  23    1.32    2.49
  -3  -9  24    4.25    3.84
  -3  -9  25    2.47    2.93
  -3  -9  26    7.95    4.65
  -3  -9  27   -0.00    1.70
  -3  -9  28    7.01    4.32
  -3  -9  29   -0.00    1.90
  -3  -9  30    7.18    4.47
  -3  -9  31   -0.00    1.52
  -3  -9  32    5.43    3.77
  -3  -9  33   -0.00    2.08
  -3  -9  34    0.00    1.89
  -3  -9  35   -0.00    2.30
  -3  10   1   -0.00    3.27
   3 -10  -1   -0.00    3.29
  -3 -10   1    1.14    2.66
  -3  10   2   61.58   13.13
   3 -10  -2   55.38   13.13
  -3 -10   2   74.02   14.09
  -3  10   3    1.83    3.37
   3 -10  -3    2.45    3.06
  -3 -10   3   11.24    5.39
  -3  10   4    9.30    5.33
   3 -10  -4   28.45    8.74
  -3  10   5    9.33    5.06
   3 -10  -5   -0.00    3.01
  -3  10   6   -0.00    2.73
   3 -10  -6   -0.00    2.17
  -3  10   7   17.58    6.86
   3 -10  -7   20.84    7.73
  -3  10   8   84.35   14.88
   3 -10  -8   40.18   11.08
  -3 -10   8   48.10   11.43
  -3 -10   9    4.20    3.15
  -3 -10  10   39.35   10.01
  -3 -10  11   -0.00    3.54
  -3 -10  12  115.47   18.91
  -3 -10  13    0.06    2.66
  -3 -10  14   30.85    9.06
  -3 -10  15   -0.00    3.07
  -3 -10  16    1.46    3.59
  -3  10  17    0.95    2.69
  -3 -10  17   -0.00    3.03
  -3  10  18   47.29   10.59
  -3 -10  18   32.06    9.34
  -3  10  19    3.28    3.45
  -3 -10  19    0.43    1.97
  -3  10  20   12.99    5.45
  -3 -10  20    8.81    4.56
  -3  10  21    1.09    2.78
  -3 -10  21    0.30    2.57
  -3  10  22   14.36    6.17
  -3 -10  22   34.33    8.47
  -3  10  23   -0.00    1.79
  -3 -10  23    1.48    3.33
  -3 -10  24    5.98    4.76
  -3 -10  25   -0.00    1.99
  -3 -10  26    0.70    2.59
  -3 -10  27    0.21    1.56
  -3 -10  28    7.56    4.77
  -3 -10  29    4.59    3.61
  -3 -10  30    7.31    5.02
  -3 -10  31   -0.00    2.49
  -3 -10  32    6.67    4.54
  -3 -10  33    0.80    2.67
  -3  11   1   -0.00    2.34
   3 -11  -1    3.62    4.59
   3  11  -1    1.82    3.57
  -3  11   2   28.29    8.31
  -3  11   2   28.65    8.80
   3 -11  -2   20.97    8.28
   3  11  -2   46.50   10.34
  -3  11   3    9.83    5.81
  -3  11   3    7.38    4.91
   3 -11  -3   13.52    6.53
   3  11  -3   12.58    5.58
  -3  11   4   22.52    6.99
  -3  11   4   14.99    6.75
   3 -11  -4   10.34    5.91
   3  11  -4    6.79    4.76
  -3  11   5   -0.00    3.94
  -3  11   5   -0.00    1.77
   3 -11  -5   12.03    6.07
   3  11  -5    6.03    4.78
  -3 -11   5   -0.00    2.77
  -3  11   6   50.61   10.75
   3 -11  -6   52.98   12.58
   3  11  -6   17.80    7.26
  -3 -11   6   35.74   10.05
  -3  11   7    0.00    3.00
   3  11  -7    1.83    2.67
  -3 -11   7    3.72    3.54
  -3  11   8   -0.00    2.76
   3  11  -8   -0.00    3.39
  -3 -11   8    0.01    1.63
  -3  11   9    3.21    3.70
   3  11  -9   12.21    5.74
  -3 -11   9   11.55    5.85
  -3  11  10   32.34    8.90
   3  11 -10   28.54    8.36
  -3 -11  10   21.58    7.60
  -3  11  11    6.37    4.17
   3  11 -11    4.71    3.86
  -3 -11  11    3.19    3.66
  -3  11  12   15.71    6.29
   3  11 -12   13.37    6.30
  -3 -11  12   13.66    6.55
  -3  11  13    8.07    4.91
   3  11 -13    0.77    3.72
  -3 -11  13    7.71    4.34
  -3  11  14    7.31    4.69
   3  11 -14   16.58    6.43
  -3 -11  14   21.69    7.96
  -3  11  15    0.21    1.88
   3  11 -15   -0.00    2.53
  -3 -11  15    1.59    3.28
  -3  11  16   39.94    9.72
   3  11 -16   35.42    8.82
  -3 -11  16   11.46    6.34
  -3  11  17    3.22    3.48
   3  11 -17   -0.00    2.15
  -3 -11  17    1.27    2.59
  -3  11  18    0.58    2.85
   3  11 -18    1.04    3.33
  -3 -11  18    1.02    2.21
  -3  11  19    2.68    3.27
   3  11 -19   -0.00    3.16
  -3 -11  19    2.03    3.67
  -3  11  20   16.71    6.48
   3  11 -20   13.60    6.37
  -3 -11  20    7.41    5.26
  -3  11  21   -0.00    2.10
  -3 -11  21    3.11    3.32
  -3  11  22   12.53    5.40
  -3 -11  22    2.30    3.35
  -3  11  23    1.84    3.12
  -3 -11  23    3.49    3.79
  -3 -11  24    2.11    2.81
  -3 -11  25    1.27    3.77
  -3 -11  26   23.01    7.70
  -3 -11  27    2.85    3.28
  -3 -11  28   -0.00    2.50
  -3 -11  29   -0.00    3.16
  -3 -11  30   12.45    5.86
  -3 -11  31    0.28    1.98
  -3 -11  32    4.77    3.81
  -3  12   1    3.76    3.49
   3 -12  -1   -0.00    3.93
   3  12  -1    1.53    3.57
  -3  12   2   74.59   13.97
   3 -12  -2   39.91   12.06
   3  12  -2   46.05   11.29
  -3 -12   2   51.65   12.85
  -3  12   3    6.59    4.61
   3 -12  -3   11.88    6.03
   3  12  -3   10.95    5.77
  -3 -12   3    3.03    4.37
  -3  12   4    0.00    3.73
   3  12  -4   17.38    6.84
  -3 -12   4    6.59    5.64
  -3  12   5    3.05    4.45
   3  12  -5    0.00    3.31
  -3 -12   5    0.11    2.35
  -3  12   6   -0.00    2.66
   3  12  -6    2.55    3.94
  -3 -12   6    3.83    4.33
  -3  12   7   -0.00    3.51
   3  12  -7    1.60    3.36
  -3 -12   7   -0.87    2.08
  -3  12   8  147.19   19.36
   3  12  -8   65.18   14.14
  -3 -12   8   57.53   14.02
  -3  12   9    0.00    2.52
   3  12  -9    1.76    3.08
  -3 -12   9   -0.00    2.47
  -3  12  10    0.73    2.67
   3  12 -10   11.43    5.84
  -3 -12  10    1.01    4.05
  -3  12  11    1.52    3.28
   3  12 -11    3.95    3.88
  -3 -12  11    4.71    4.57
  -3  12  12   31.14    8.49
   3  12 -12    7.89    5.17
  -3 -12  12    4.38    4.94
  -3  12  13    3.14    4.02
   3  12 -13    2.85    4.62
  -3 -12  13    3.34    4.75
  -3  12  14   25.86    8.34
   3  12 -14   16.62    6.69
  -3 -12  14   16.15    7.01
  -3  12  15    0.03    2.72
   3  12 -15   -0.00    2.65
  -3 -12  15   -0.00    3.55
  -3  12  16   -0.00    3.48
   3  12 -16   -0.00    1.93
  -3 -12  16   -0.00    3.87
  -3  12  17    5.07    4.17
   3  12 -17    2.57    3.53
  -3 -12  17    5.23    4.78
  -3  12  18   34.03    9.21
   3  12 -18   17.97    6.97
  -3 -12  18   16.52    6.92
  -3  12  19   -0.00    2.40
   3  12 -19    0.99    3.20
  -3 -12  19    1.97    4.49
  -3  12  20    9.23    5.13
   3  12 -20   11.13    5.47
  -3 -12  20    6.63    4.97
  -3  12  21    1.91    3.03
  -3 -12  21    4.46    3.80
  -3  12  22    3.32    3.45
  -3 -12  22    3.17    4.32
  -3  12  23    0.80    2.72
  -3 -12  23   -0.00    2.59
  -3 -12  24    2.91    4.21
  -3 -12  25   -0.00    3.29
  -3 -12  26   -0.00    3.18
  -3 -12  27   -0.00    2.49
  -3 -12  28    0.81    2.96
  -3 -12  29   -0.00    2.89
  -3  13   1    0.71    3.17
   3  13  -1    7.39    4.78
  -3 -13   1    3.28    4.40
  -3  13   2    5.32    4.46
   3  13  -2    9.02    4.96
  -3 -13   2    5.05    5.33
  -3  13   3    1.92    3.38
   3  13  -3    1.24    3.54
  -3 -13   3    0.00    4.12
  -3  13   4   20.79    7.68
   3  13  -4   11.65    5.79
  -3 -13   4   11.72    7.06
  -3  13   5   15.92    7.44
   3  13  -5    1.65    3.18
  -3 -13   5    4.70    4.90
  -3  13   6   25.15    8.65
   3  13  -6   21.46    7.94
  -3 -13   6    6.73    5.17
  -3  13   7    9.00    5.49
   3  13  -7    2.77    4.04
  -3 -13   7    5.34    4.90
  -3  13   8    2.18    2.79
   3  13  -8   -0.00    2.67
  -3 -13   8    2.56    4.52
   3  13  -9    4.62    4.22
  -3 -13   9   -0.00    2.44
  -3  13  10    5.25    4.67
   3  13 -10   13.44    5.97
  -3 -13  10    6.71    4.93
  -3  13  11   14.70    6.24
   3  13 -11   10.65    5.74
  -3 -13  11    2.01    3.98
  -3  13  12    2.58    3.88
   3  13 -12   20.67    7.41
  -3 -13  12   13.21    6.56
  -3  13  13   -0.00    3.51
   3  13 -13   -0.00    2.71
  -3 -13  13    2.26    3.13
  -3  13  14    2.62    3.86
   3  13 -14    0.77    2.79
  -3 -13  14   -0.00    4.00
  -3  13  15    6.19    4.68
   3  13 -15    0.25    3.14
  -3 -13  15    2.44    4.30
  -3  13  16   15.10    6.74
   3  13 -16    7.05    4.80
  -3 -13  16   22.72    8.20
  -3  13  17    8.00    5.21
   3  13 -17    3.17    3.73
  -3 -13  17   -0.00    2.80
  -3  13  18    3.59    3.86
   3  13 -18    1.12    3.02
  -3 -13  18    0.42    2.04
  -3  13  19    9.04    5.22
   3  13 -19    0.86    2.96
  -3 -13  19    0.84    2.96
  -3  13  20    9.81    5.61
  -3 -13  20    7.28    5.88
  -3  13  21    1.37    3.31
  -3 -13  21   10.78    6.02
  -3  13  22    3.55    4.05
  -3 -13  22    4.32    3.94
  -3  13  23    2.84    4.29
  -3 -13  23   -0.00    3.28
  -3 -13  24    0.00    2.67
  -3 -13  25    2.98    4.49
  -3 -13  26    1.90    3.06
  -3 -13  27    1.30    3.32
  -3  14   1    2.01    3.87
   3  14  -1    0.37    3.27
  -3 -14   1    0.59    3.43
  -3  14   2    1.53    4.39
   3  14  -2    3.62    4.41
  -3 -14   2    2.65    3.69
  -3  14   3   12.66    6.48
   3  14  -3   17.55    7.36
  -3 -14   3   11.96    6.84
  -3  14   4    3.48    4.55
   3  14  -4    1.72    4.14
  -3 -14   4    4.31    4.53
  -3  14   5    1.92    4.50
   3  14  -5    0.00    3.32
  -3 -14   5    1.98    4.26
  -3  14   6    1.09    4.08
   3  14  -6   -0.00    2.84
  -3 -14   6   -0.00    2.84
  -3  14   7    6.06    5.20
   3  14  -7    3.30    4.37
  -3 -14   7   11.10    5.99
  -3  14   8   29.64    9.18
   3  14  -8   19.54    7.98
  -3 -14   8   18.22    7.99
  -3  14   9    0.12    1.86
   3  14  -9    2.76    3.79
  -3 -14   9   -0.00    4.14
  -3  14  10   -0.00    3.60
   3  14 -10    3.66    4.70
  -3 -14  10   -0.00    2.60
  -3  14  11    0.82    3.44
   3  14 -11    3.90    4.02
  -3 -14  11    3.80    4.51
  -3  14  12    0.00    3.98
   3  14 -12    2.66    4.46
  -3 -14  12    0.18    3.99
  -3  14  13   10.98    5.74
   3  14 -13    4.14    3.89
  -3 -14  13    5.33    5.01
  -3  14  14    5.78    4.51
   3  14 -14    3.47    4.09
  -3 -14  14    0.15    2.37
  -3  14  15    1.48    3.67
   3  14 -15    2.73    4.48
  -3 -14  15    1.44    3.47
  -3  14  16    0.11    2.48
   3  14 -16    4.55    4.02
  -3 -14  16    0.00    3.35
  -3  14  17   -0.00    2.31
   3  14 -17   -0.00    3.70
  -3 -14  17   -0.00    3.48
  -3  14  18    6.60    4.53
   3  14 -18   11.43    6.19
  -3 -14  18   11.09    6.58
  -3  14  19   -0.00    2.64
   3  14 -19   -0.00    3.20
  -3 -14  19    0.00    3.92
  -3  14  20    2.68    3.92
  -3 -14  20    2.68    3.54
  -3  14  21    2.33    4.15
  -3 -14  21   -0.00    2.25
  -3  14  22    2.08    3.71
  -3 -14  22    3.35    4.02
  -3  14  23   -0.00    3.61
  -3 -14  23    0.72    3.47
  -3 -14  24    4.88    3.81
  -3 -14  25    0.40    4.11
  -3  15   1   -0.00    3.54
   3  15  -1    8.36    5.27
  -3 -15   1    2.10    5.19
  -3  15   2    3.46    4.81
   3  15  -2    8.17    5.16
  -3 -15   2    0.78    2.93
  -3  15   3    0.00    3.27
   3  15  -3   -0.00    3.34
  -3 -15   3    1.91    3.82
  -3  15   4    4.83    4.32
   3  15  -4    2.36    2.83
  -3 -15   4   -0.00    3.73
  -3  15   5    9.91    6.58
   3  15  -5    1.93    4.78
  -3 -15   5   -0.00    3.67
  -3  15   6    2.24    3.75
   3  15  -6    3.26    5.26
  -3 -15   6    3.40    4.09
  -3  15   7   11.55    6.38
   3  15  -7    6.73    4.96
  -3 -15   7    1.97    4.54
  -3  15   8    1.89    2.39
   3  15  -8   -0.00    3.22
  -3 -15   8    2.44    3.94
  -3  15   9    3.74    4.54
   3  15  -9    0.11    2.74
  -3 -15   9   -0.00    3.43
  -3  15  10    0.93    3.27
   3  15 -10    0.00    3.65
  -3 -15  10   -0.00    2.30
  -3  15  11    0.71    3.53
   3  15 -11    7.95    5.26
  -3 -15  11    3.99    4.16
  -3  15  12    2.13    4.15
   3  15 -12    2.72    4.23
  -3 -15  12   -0.00    2.93
  -3  15  13    1.08    3.45
   3  15 -13    2.23    3.52
  -3 -15  13   -0.00    4.02
  -3  15  14    5.29    5.19
   3  15 -14    4.24    4.89
  -3 -15  14    2.40    3.78
  -3  15  15    3.65    4.81
   3  15 -15    5.68    4.79
  -3 -15  15    4.37    4.11
  -3  15  16    7.42    4.88
   3  15 -16    3.33    4.57
  -3 -15  16    1.16    3.39
  -3  15  17    4.15    4.29
   3  15 -17   -0.00    2.70
  -3 -15  17   -0.00    3.65
  -3  15  18   -0.00    3.24
   3  15 -18   -0.00    3.38
  -3 -15  18    0.58    3.67
  -3  15  19    0.42    3.18
   3  15 -19    3.43    4.05
  -3 -15  19    7.94    5.08
  -3  15  20    1.90    4.02
  -3 -15  20   -0.00    2.78
  -3  15  21    5.36    4.55
  -3 -15  21    1.41    4.03
  -3  15  22    2.90    4.44
  -3 -15  22   -0.00    3.19
  -3  16   1    1.46    3.33
   3  16  -1   -0.00    2.47
  -3 -16   1   -0.00    1.31
  -3  16   2    0.00    4.40
   3  16  -2   10.18    5.66
  -3 -16   2    2.36    4.79
  -3  16   3    6.74    4.89
   3  16  -3    8.19    5.26
  -3 -16   3    0.00    4.11
  -3  16   4   -0.00    3.10
   3  16  -4   -0.00    3.27
  -3 -16   4   -0.00    3.94
  -3  16   5   -0.00    3.14
   3  16  -5    0.43    3.70
  -3 -16   5    2.75    4.20
  -3  16   6    5.62    5.18
   3  16  -6    0.05    2.53
  -3 -16   6    2.47    4.37
  -3  16   7    6.59    4.54
   3  16  -7    8.17    5.67
  -3 -16   7    3.55    4.25
  -3  16   8   -0.00    1.46
   3  16  -8    5.64    5.14
  -3 -16   8   -0.00    3.09
  -3  16   9   -0.00    3.76
   3  16  -9   -0.00    5.00
  -3 -16   9   -0.00    3.71
  -3  16  10    0.86    3.97
   3  16 -10   -0.00    3.69
  -3 -16  10   -0.00    3.33
  -3  16  11    1.76    4.33
   3  16 -11   -0.00    2.94
  -3 -16  11    0.66    1.87
  -3  16  12    1.40    3.21
   3  16 -12    2.13    3.69
  -3 -16  12    3.92    3.75
  -3  16  13    5.18    5.39
   3  16 -13   -0.00    3.86
  -3 -16  13   -0.00    3.84
  -3  16  14    0.41    3.72
   3  16 -14   -0.78    2.03
  -3 -16  14   -0.00    2.43
  -3  16  15   -0.00    4.50
   3  16 -15    2.02    3.25
  -3 -16  15    0.66    2.11
  -3  16  16    1.54    4.12
   3  16 -16    0.11    3.04
  -3 -16  16    2.65    4.55
  -3  16  17    4.51    4.35
   3  16 -17    1.86    3.29
  -3 -16  17    0.66    4.34
  -3  16  18    0.18    2.78
   3  16 -18   -0.00    3.64
  -3 -16  18    0.00    3.55
  -3  16  19    6.37    4.75
  -3 -16  19    1.88    4.22
  -3  16  20   -0.00    2.83
  -3  16  21    1.71    3.91
  -3  16  22   -0.00    3.45
  -3  17   1   -0.00    2.47
   3  17  -1    3.10    4.43
  -3  17   2    1.41    4.19
   3  17  -2    0.68    2.34
  -3  17   3   -0.00    3.73
   3  17  -3    3.99    4.50
  -3 -17   3   -0.00    3.08
  -3  17   4   -0.00    2.45
   3  17  -4   -0.00    4.31
  -3 -17   4   -0.00    2.91
  -3  17   5    2.12    4.16
   3  17  -5    1.87    3.68
  -3 -17   5   -0.00    2.04
  -3  17   6    1.05    3.43
   3  17  -6    0.00    5.23
  -3 -17   6    6.20    5.19
  -3  17   7    7.19    5.41
   3  17  -7   -0.00    4.03
  -3 -17   7    0.29    3.11
  -3  17   8   -0.00    2.59
   3  17  -8    1.50    3.63
  -3 -17   8   -0.00    2.73
  -3  17   9    0.00    2.91
   3  17  -9    1.10    3.50
  -3 -17   9   -0.00    3.15
  -3  17  10   -0.00    4.12
   3  17 -10   -0.00    3.43
  -3 -17  10   -0.00    3.42
  -3  17  11    0.62    3.20
   3  17 -11    2.58    5.19
  -3 -17  11    5.30    5.28
  -3  17  12   -0.00    3.31
   3  17 -12    8.47    5.69
  -3 -17  12    6.24    4.87
  -3  17  13    1.63    2.81
   3  17 -13    4.23    4.67
  -3 -17  13    0.29    4.13
  -3  17  14   -0.00    4.00
   3  17 -14   -0.00    4.98
  -3 -17  14    5.00    5.04
  -3  17  15    1.41    4.03
   3  17 -15    8.94    5.55
  -3 -17  15    0.06    2.32
  -3  17  16    0.13    3.40
   3  17 -16    0.21    2.45
  -3 -17  16   -0.00    3.71
  -3  17  17   -0.00    3.65
   3  17 -17    0.25    4.29
  -3  17  18   -0.00    3.72
  -3  17  19    2.32    3.58
  -3  17  20    0.50    3.02
  -3  17  21   -0.00    3.94
   3  18  -1   -0.00    4.23
   3  18  -2    1.69    3.80
   3  18  -3    0.86    3.91
   3  18  -4    4.74    4.52
   3  18  -5    2.49    4.19
   3  18  -6   -0.00    3.55
  -3 -18   6    0.00    4.58
   3  18  -7   -0.00    4.02
  -3 -18   7    2.39    3.43
   3  18  -8   -0.00    4.98
  -3 -18   8    1.68    3.76
   3  18  -9    1.68    4.57
  -3 -18   9    2.44    4.50
   3  18 -10   -0.00    3.22
  -3 -18  10    2.35    3.84
   3  18 -11   -0.00    2.30
  -3 -18  11   -0.00    3.61
   3  18 -12    0.89    3.86
  -3 -18  12   -0.00    3.50
   3  18 -13    0.80    3.59
  -3 -18  13    0.76    3.31
   3  18 -14    0.59    2.93
   3  18 -15   -3.68    4.57
   3  18 -16   -0.00    3.99
   3  18 -17    8.29    5.98
  -3 -19   9    0.18    3.54
  -2   0   1   -0.00    1.27
  -2   0   1    0.38    0.83
   2   0  -1    0.48    1.23
   2   0  -1    0.09    0.71
  -2   0   2  502.95   45.54
  -2   0   2  443.10   44.40
   2   0  -2  482.99   45.87
   2   0  -2  490.01   44.43
  -2   0   3   -0.00    0.56
  -2   0   3    0.86    1.13
  -2   0   3    0.34    0.53
   2   0  -3    0.30    0.98
   2   0  -3   -0.00    0.63
  -2   0   4    6.45    1.32
  -2   0   4    4.86    1.62
  -2   0   4    5.95    1.56
  -2   0   4    7.38    1.43
   2   0  -4    2.08    1.17
   2   0  -4    7.71    1.35
  -2   0   5    0.39    0.61
  -2   0   5    0.35    0.81
  -2   0   5    0.00    0.77
  -2   0   5   -0.00    0.60
   2   0  -5    0.18    0.38
   2   0  -5    0.00    0.33
  -2   0   6 2151.59  226.81
  -2   0   6 2725.16  227.88
  -2   0   6 2495.68  226.93
  -2   0   6 2877.96  227.18
  -2   0   7    0.44    0.61
   2   0 -14  570.72   54.02
   2   0 -14  623.82   54.17
   2   0 -15    0.38    0.44
   2   0 -15   -0.00    0.53
   2   0 -16   20.61    2.79
   2   0 -16   25.64    3.02
  -2   0  17    0.27    0.55
   2   0 -17    0.00    0.44
   2   0 -17    0.49    0.63
  -2   0  18  149.71   15.78
   2   0 -18  156.52   15.36
   2   0 -18  162.77   15.53
  -2   0  19    0.51    0.70
   2   0 -19   -0.00    0.60
   2   0 -19    0.19    0.65
  -2   0  20    2.74    1.31
   2   0 -20    2.20    1.01
   2   0 -20    1.76    0.95
  -2   0  21   -0.00    0.81
   2   0 -21   -0.00    0.55
   2   0 -21   -0.00    0.63
  -2   0  22  223.02   22.16
   2   0 -22  188.45   20.99
   2   0 -22  245.43   21.66
  -2   0  23    0.05    0.94
   2   0 -23   -0.00    0.71
   2   0 -23   -0.00    0.76
  -2   0  24   53.24    7.54
  -2   0  25   -0.00    0.72
  -2   0  26   13.50    3.49
  -2   0  39    0.07    1.87
  -2   0  40    2.83    3.05
  -2   0  41    1.12    2.52
  -2   0  42   -0.00    1.39
  -2   1   1   48.21    6.30
  -2   1   1   55.13    7.17
   2  -1  -1   46.81    6.22
   2  -1  -1   48.27    6.85
   2   1  -1   36.81    6.45
   2   1  -1   74.55    7.15
  -2  -1   1   53.77    6.89
  -2  -1   1   58.59    6.78
  -2   1   2   24.58    3.30
   2  -1  -2   18.39    2.95
   2   1  -2   19.56    3.55
   2   1  -2   17.35    2.91
  -2  -1   2   16.62    3.13
  -2  -1   2    8.19    2.42
  -2   1   3  615.14   66.74
   2  -1  -3  767.78   67.15
   2   1  -3  787.14   67.74
   2   1  -3  751.61   67.11
  -2  -1   3  773.18   67.42
  -2  -1   3  710.24   67.14
  -2   1   4 7004.68  720.51
  -2   1   4 9141.01  722.31
   2  -1  -4 9081.24  721.59
   2  -1  -4 8592.97  721.69
   2  -1  -4 9999.00  737.45
   2   1  -4 6935.22  721.12
   2   1  -4 8635.32  721.85
  -2  -1   4 6892.53  720.74
  -2  -1   4 8589.96  722.04
  -2   1   5   54.43    6.27
  -2   1   5   52.65    6.49
   2  -1  -5   55.38    6.21
   2  -1  -5   64.29    6.45
   2  -1  -5   57.75    6.04
   2   1  -5   47.86    6.29
   2   1  -5   51.69    5.87
  -2  -1   5   48.99    6.11
  -2  -1   5   66.37    6.50
  -2   1   6    1.56    1.09
  -2   1   6    1.97    1.06
   2  -1  -6    4.20    1.26
   2  -1  -6    4.63    1.17
   2  -1  -6    5.11    1.05
   2   1  -6    5.66    1.41
   2   1  -6    3.92    0.64
   2   1  -6    4.52    0.64
  -2  -1   6    3.85    1.15
  -2  -1   6    5.29    1.35
  -2   1   7    1.73    0.87
  -2   1   7    3.65    1.19
   2  -1  -7    2.60    0.95
   2  -1  -7    2.79    0.60
   2  -1  -7    3.84    0.60
   2   1  -7    1.96    0.96
  -2  -1   7    1.74    0.87
  -2  -1   7    1.91    0.86
  -2   1   8  175.26   18.24
  -2   1   8  201.24   18.44
   2  -1  -8  191.69   18.24
   2   1  -8  186.35   17.99
  -2  -1   8  187.48   17.92
  -2  -1   8  197.47   17.80
  -2   1   9  313.82   28.97
  -2   1   9  305.94   28.91
   2  -1  -9  298.94   28.83
   2   1  -9  308.22   28.49
  -2  -1   9  307.44   28.41
  -2  -1   9  311.47   28.21
  -2   1  10 1234.00  116.52
  -2   1  10 1417.90  116.71
   2  -1 -10 1324.19  116.56
   2   1 -10 1250.72  115.98
  -2  -1  10 1244.73  115.88
  -2   1  11   18.95    2.90
  -2   1  11   24.53    3.05
   2  -1 -11   23.01    3.00
   2   1 -11   21.14    2.48
  -2  -1  11   21.49    2.44
  -2   1  12    2.74    1.12
  -2   1  12    7.02    1.41
   2  -1 -12    2.89    1.03
   2   1 -12    4.00    0.87
   2   1 -12    5.85    1.16
  -2   1  13    5.08    1.46
  -2   1  13    7.24    1.50
   2  -1 -13    5.20    1.42
   2   1 -13    4.14    0.95
   2   1 -13    7.13    1.37
  -2   1  14  235.45   24.27
  -2   1  14  268.37   24.18
   2  -1 -14  248.28   23.96
   2   1 -14  243.66   23.38
   2   1 -14  259.13   23.74
  -2   1  15    3.65    1.42
  -2   1  15    2.40    1.02
   2  -1 -15    2.97    1.14
   2   1 -15    1.29    0.69
   2   1 -15    1.90    0.88
  -2   1  16  299.15   28.12
  -2   1  16  293.18   27.62
   2  -1 -16  295.24   27.42
   2   1 -16  262.70   26.73
   2   1 -16  294.20   27.19
  -2   1  17    7.27    2.06
  -2   1  17    2.30    1.19
   2  -1 -17    4.34    1.39
   2   1 -17    1.87    0.90
   2   1 -17    4.42    1.32
  -2   1  18   20.55    3.63
  -2   1  18    9.79    2.53
   2  -1 -18   19.77    3.03
   2   1 -18   14.43    2.37
   2   1 -18   13.21    2.55
  -2   1  19    6.01    2.17
  -2   1  19   10.95    2.42
   2  -1 -19    5.98    1.86
   2   1 -19    6.48    1.62
   2   1 -19    8.95    2.07
  -2   1  20  241.89   24.61
  -2   1  20  206.81   23.54
   2  -1 -20  246.59   23.45
   2   1 -20  245.88   22.91
   2   1 -20  231.31   23.20
  -2   1  21    0.54    0.82
   2  -1 -21   -0.00    0.56
   2  -1 -21   -0.00    0.87
   2   1 -21    0.00    0.86
   2   1 -21   -0.00    0.63
  -2   1  22   22.97    4.25
   2  -1 -22   22.13    3.57
   2  -1 -22   15.49    3.35
   2   1 -22   23.61    3.50
   2   1 -22   17.76    3.42
  -2   1  23    2.84    1.69
   2  -1 -23    4.75    1.66
   2  -1 -23    2.18    1.56
   2   1 -23    5.16    1.58
  -2   1  24   83.18   10.29
  -2  -1  24   69.70    9.45
  -2   1  25    9.24    2.84
  -2  -1  25    4.19    1.82
  -2   1  26  164.69   17.88
  -2  -1  26  141.49   16.99
  -2  -1  31   -0.00    1.31
  -2  -1  32   13.41    4.55
  -2  -1  33    0.59    1.69
  -2  -1  34    0.98    2.08
  -2  -1  35    0.00    1.59
  -2  -1  36   11.19    4.45
  -2  -1  37   -0.00    1.29
  -2  -1  38    1.83    2.22
  -2  -1  39    1.36    1.95
  -2  -1  40    9.79    4.10
  -2  -1  41    1.25    2.01
  -2  -1  42    0.80    1.72
  -2   2   1  121.17   11.92
  -2   2   1   91.61   11.97
   2  -2  -1  109.60   11.57
   2  -2  -1   96.14   12.07
   2   2  -1   95.34   11.74
   2   2  -1   85.48   11.34
  -2  -2   1  106.03   11.79
  -2  -2   1  111.58   12.07
  -2   2   2 2182.23  188.86
  -2   2   2 1948.29  189.17
   2  -2  -2 2133.80  188.60
   2  -2  -2 1947.43  189.18
   2   2  -2 2076.87  189.01
   2   2  -2 2251.07  189.20
  -2  -2   2 2005.71  188.60
  -2  -2   2 1980.61  188.93
  -2   2   3 1141.41  107.15
  -2   2   3 1109.68  107.66
   2  -2  -3 1220.67  107.08
   2   2  -3 1315.65  107.68
   2   2  -3 1094.97  107.12
  -2  -2   3  962.73  106.63
  -2  -2   3 1429.87  108.12
  -2   2   4    2.18    1.38
   2  -2  -4    0.00    0.85
   2   2  -4    0.36    1.33
   2   2  -4    0.00    1.23
  -2  -2   4    1.12    1.32
  -2  -2   4    0.17    1.00
  -2   2   5  618.68   58.39
   2  -2  -5  649.64   58.32
   2  -2  -5  691.81   58.88
   2   2  -5  602.25   58.15
   2   2  -5  629.63   58.14
  -2  -2   5  610.68   58.07
  -2  -2   5  568.94   58.26
  -2   2   6  436.22   45.23
  -2   2   6  517.00   46.06
   2  -2  -6  435.02   45.07
   2  -2  -6  499.33   45.56
   2   2  -6  497.70   45.26
   2   2  -6  461.49   44.89
  -2  -2   6  479.84   45.12
  -2  -2   6  535.71   45.74
  -2   2   7   -0.00    1.00
  -2   2   7   -0.00    0.98
   2  -2  -7    1.17    1.16
   2  -2  -7   -0.00    0.76
   2   2  -7    0.00    0.78
   2   2  -7    0.45    0.92
  -2  -2   7    0.00    0.79
  -2  -2   7    0.73    1.06
  -2   2   8  510.31   47.98
  -2   2   8  553.66   48.54
   2  -2  -8  549.19   48.00
   2  -2  -8  507.78   47.55
   2   2  -8  474.01   47.40
   2   2  -8  473.04   46.85
  -2  -2   8  507.29   47.50
  -2  -2   8  535.26   47.92
  -2   2   9   62.18    7.60
  -2   2   9   66.63    7.95
   2  -2  -9   53.27    7.27
   2  -2  -9   65.40    7.13
   2   2  -9   49.19    6.91
   2   2  -9   74.09    6.44
  -2  -2   9   54.74    6.98
  -2  -2   9   64.52    7.47
  -2   2  10    1.71    1.16
  -2   2  10    3.66    1.57
   2  -2 -10    2.58    1.32
   2  -2 -10    4.73    1.27
   2   2 -10    3.24    1.29
  -2  -2  10    2.73    1.18
  -2  -2  10    2.43    1.28
  -2   2  11  158.08   16.84
  -2   2  11  174.17   17.32
   2  -2 -11  172.49   16.95
   2  -2 -11  166.39   15.82
   2   2 -11  161.59   16.41
  -2  -2  11  161.98   16.25
  -2  -2  11  154.07   16.56
  -2   2  12  255.14   27.04
  -2   2  12  281.91   27.49
   2  -2 -12  300.95   27.34
   2  -2 -12  292.53   25.81
   2   2 -12  269.13   26.61
  -2  -2  12  251.35   26.30
  -2  -2  12  285.99   27.07
  -2   2  13  114.97   12.34
  -2   2  13  125.69   12.70
   2  -2 -13  104.99   12.06
   2  -2 -13  105.97   10.37
   2   2 -13  127.73   11.94
  -2  -2  13  110.36   11.47
  -2  -2  13  117.05   12.18
  -2   2  14  180.63   18.94
  -2   2  14  180.14   19.05
   2  -2 -14  187.76   18.80
   2   2 -14  172.15   18.13
  -2  -2  14  182.99   18.05
  -2  -2  14  198.33   18.95
  -2   2  15    0.44    1.13
  -2   2  15    0.42    0.95
   2  -2 -15    0.63    1.00
   2   2 -15    0.37    0.82
  -2  -2  15    0.21    0.69
  -2  -2  15   -0.00    1.01
  -2   2  16    1.05    1.09
  -2   2  16    0.57    0.89
   2  -2 -16    0.49    1.01
   2   2 -16    0.98    0.90
  -2  -2  16    1.01    0.82
  -2  -2  16    1.48    1.12
  -2   2  17   28.47    4.94
  -2   2  17   22.53    4.39
   2  -2 -17   24.53    4.22
   2   2 -17   26.25    3.97
  -2  -2  17   25.49    3.67
  -2  -2  17   23.91    4.35
  -2   2  18   87.51   12.02
  -2   2  18  113.90   12.55
   2  -2 -18  120.06   12.16
   2   2 -18  109.07   11.35
   2   2 -18   95.27   11.83
  -2  -2  18   93.11   11.85
  -2   2  19   62.51    8.66
  -2   2  19   56.42    8.25
   2  -2 -19   67.03    8.13
   2   2 -19   65.21    7.55
   2   2 -19   52.82    7.83
  -2  -2  19   59.01    8.21
  -2   2  20    6.95    2.60
   2  -2 -20    5.09    2.01
   2   2 -20    6.60    1.95
   2   2 -20    7.36    2.38
  -2  -2  20    9.24    2.71
  -2   2  21   27.91    5.30
  -2   2  21   18.59    4.32
   2  -2 -21   22.81    4.25
   2   2 -21   25.03    4.03
   2   2 -21   17.62    4.00
  -2  -2  21   26.72    4.91
  -2   2  22   91.90   12.03
  -2   2  22  120.00   12.63
   2  -2 -22   72.04   10.36
   2   2 -22   94.14   10.45
   2   2 -22   93.32   11.16
  -2  -2  22   79.96   11.23
  -2   2  23   24.38    5.42
  -2   2  23   33.27    5.91
   2   2 -23   25.38    4.29
  -2  -2  23   21.81    4.96
  -2   2  24  107.98   13.61
  -2   2  24   91.44   12.61
  -2   2  25   -0.00    1.28
  -2  -2  26   29.67    5.95
  -2  -2  27   -0.00    1.51
  -2  -2  28   54.56    9.06
  -2  -2  29    2.35    2.30
  -2  -2  30   -0.00    1.18
  -2  -2  31    0.03    1.43
  -2  -2  32    6.46    3.17
  -2  -2  33    4.96    2.83
  -2  -2  34   13.20    4.55
  -2  -2  35    0.70    1.82
  -2  -2  36    4.93    3.01
  -2  -2  37    0.95    2.16
  -2  -2  38    4.10    2.74
  -2  -2  39    0.09    1.79
  -2  -2  40    1.22    2.42
  -2  -2  41    1.12    2.11
  -2  -2  42    9.08    4.45
  -2   3   1  201.41   22.26
  -2   3   1  218.24   23.21
   2  -3  -1  226.84   22.31
   2  -3  -1  235.17   23.56
   2   3  -1  228.19   22.81
   2   3  -1  158.75   21.85
  -2  -3   1  236.57   22.68
  -2  -3   1  216.96   22.89
  -2   3   2  339.72   33.52
  -2   3   2  302.78   33.77
   2  -3  -2  370.54   33.50
   2  -3  -2  292.70   33.66
   2   3  -2  328.62   33.44
   2   3  -2  354.66   33.85
  -2  -3   2  397.07   33.87
  -2  -3   2  294.08   33.41
  -2   3   3   21.91    4.31
  -2   3   3   26.49    5.02
   2  -3  -3   25.25    4.31
   2  -3  -3   15.80    4.09
   2   3  -3   24.48    4.49
   2   3  -3   13.97    3.77
  -2  -3   3   19.98    4.20
  -2  -3   3   15.79    4.00
  -2   3   4 1630.38  152.74
  -2   3   4 1484.78  152.91
   2  -3  -4 1783.48  152.77
   2  -3  -4 1748.49  153.51
   2   3  -4 1481.83  152.22
   2   3  -4 1709.94  152.90
  -2  -3   4 1715.66  152.60
  -2  -3   4 1764.68  153.39
  -2   3   5  144.65   17.17
  -2   3   5  168.61   18.08
   2  -3  -5  159.72   17.17
   2   3  -5  165.20   17.29
[truncated: 760,381 more chars]
