# Supplementary material for: LED-pump-X-ray-multiprobe crystallography for sub-second timescales
Source: Commun Chem. 2022 Aug 26;5:102. doi: 10.1038/s42004-022-00716-1 (PMC9814726; doi:10.1038/s42004-022-00716-1)
Supplement: Supplementary file 15 — Supplementary Data 6 [file 42004_2022_716_MOESM15_ESM.zip › 284K_0-8s/284K_0-4s_t8_decay.hkl]

  17   0  -2   -0.00    2.92
  17  -1  -2    1.98    4.02
  17   1  -2    4.89    4.66
  16   0  -1    4.36    4.35
  16   0  -2    0.26    2.86
  16   0  -3    0.25    1.78
  16   0  -4    6.42    4.82
  16  -1  -1    0.40    2.88
  16   1  -1   -0.00    3.11
  16  -1  -2    2.09    3.07
  16   1  -2    0.74    3.43
  16  -1  -3   -0.00    3.44
  16   1  -3   -0.00    2.08
  16  -1  -4   -0.00    2.37
  16   1  -4    5.33    4.64
  16  -2  -1   -0.00    2.82
  16  -2  -1   -2.15    3.39
  16   2  -1    1.63    3.65
  16  -2  -2    2.44    3.83
  16  -2  -2   -0.00    2.36
  16   2  -2   -0.00    2.90
  16  -2  -3   -0.00    3.07
  16   2  -3    0.79    2.58
  16  -2  -4   -0.00    3.38
  16   2  -4    0.59    2.86
  16  -3  -1    3.47    3.66
  16  -3  -1   -0.00    2.58
  16   3  -1    5.54    4.69
  16  -3  -2    2.09    3.76
  16   3  -2    0.00    3.28
  16  -3  -3   -0.00    2.75
  16   3  -3    2.46    3.05
  16   3  -4    0.00    3.59
  16  -4  -1   -0.00    1.89
  16   4  -1   -0.00    2.15
  16  -4  -2   -0.00    3.59
  16   4  -2   -0.00    2.58
  16  -4  -3    0.95    3.20
  16   4  -3    4.01    3.56
  16   4  -4    2.20    3.50
  16  -5  -1    2.77    3.24
  16   5  -1    1.33    3.69
  16  -5  -2    2.89    4.25
  16   5  -2    7.27    4.95
  16  -5  -3    4.42    3.90
  16   5  -3   -0.00    3.58
  16   5  -4   -0.00    3.61
 -16   6   1   -0.00    3.68
 -16   6   2    4.87    6.15
  16   6  -2   -0.00    2.26
  16  -6  -3    3.86    4.32
  16   6  -3    4.29    4.49
  16   6  -4   -0.00    3.47
  15   0  -1    1.15    3.16
  15   0  -2   -0.00    2.54
  15   0  -3   18.06    7.24
  15   0  -4    0.34    3.12
  15   0  -5    0.32    3.00
  15   0  -6   -0.00    1.69
  15  -1  -1   -0.00    3.10
  15  -1  -1   10.78    6.11
  15   1  -1    3.69    4.34
  15  -1  -2   -0.00    2.26
  15  -1  -2   -0.00    1.47
  15   1  -2    4.89    3.93
  15  -1  -3    2.62    3.62
  15  -1  -3   -0.00    2.76
  15   1  -3    4.04    3.87
  15  -1  -4    0.00    3.58
  15  -1  -4   -0.51    2.43
  15   1  -4   -0.00    2.67
  15  -1  -5    6.09    5.62
  15  -1  -5    7.71    5.20
  15   1  -5    5.11    4.73
  15  -1  -6   -0.00    2.58
  15  -1  -6   -0.00    2.15
  15   1  -6   -0.00    2.41
  15  -1  -7   15.35    6.40
  15  -1  -8   -0.00    2.91
  15  -1  -9   -0.00    2.75
  15  -1 -10   -0.00    2.14
  15  -1 -11    8.77    5.45
  15  -2  -1   -0.00    2.35
  15  -2  -1    1.65    3.08
  15   2  -1   -0.67    3.05
  15  -2  -2   -0.00    2.89
  15  -2  -2   -0.00    2.54
  15   2  -2    0.55    2.38
  15  -2  -3   10.19    5.47
  15  -2  -3    9.19    5.76
  15   2  -3   12.62    6.42
  15  -2  -4    2.98    3.81
  15  -2  -4    4.05    4.04
  15   2  -4    1.02    2.54
  15  -2  -5   -0.00    2.76
  15  -2  -5   -0.00    2.55
  15   2  -5    5.16    4.77
  15  -2  -6   -0.00    2.63
  15   2  -6    0.00    2.81
  15  -2  -7    4.74    4.45
  15  -2  -8   -0.00    1.00
  15  -2  -9    6.34    3.91
  15  -2 -10    2.04    2.60
  15  -2 -11   -2.11    3.45
  15  -2 -12   -0.00    2.54
  15  -3  -1    0.78    4.08
  15  -3  -1    6.96    4.86
  15   3  -1    5.66    5.11
  15  -3  -2    2.68    3.41
  15  -3  -2    1.41    3.03
  15   3  -2    0.88    2.22
  15  -3  -3   -0.00    2.45
  15  -3  -3   -0.00    2.34
  15   3  -3   -0.00    1.49
  15  -3  -4   -0.00    2.00
  15  -3  -4    2.23    3.69
  15   3  -4   -0.00    2.52
  15  -3  -5    6.04    5.03
  15  -3  -5    2.14    2.61
  15   3  -5   10.44    5.56
  15  -3  -6    1.31    2.20
  15   3  -6   -0.00    2.66
  15  -3  -7    6.96    4.90
  15  -3  -8    0.00    4.04
  15  -3  -9   -0.00    4.08
  15  -3 -10   -0.00    2.33
  15  -3 -11   13.29    6.03
  15  -4  -1    2.14    3.16
  15  -4  -1   -0.00    3.70
  15   4  -1    1.73    3.68
  15  -4  -2   -0.00    2.93
  15  -4  -2   -0.00    2.89
  15   4  -2   -0.00    1.35
  15  -4  -3    2.08    3.93
  15  -4  -3    2.45    3.57
  15   4  -3    1.71    3.15
  15  -4  -4    3.56    4.10
  15  -4  -4    1.85    3.88
  15   4  -4    6.34    4.61
  15  -4  -5    2.43    3.52
  15  -4  -5    5.26    4.14
  15   4  -5    8.13    5.51
  15  -4  -6   -0.00    3.40
  15   4  -6    3.72    3.97
  15  -4  -7   -0.00    0.88
  15  -4  -8    5.12    4.24
  15  -4  -9    9.88    5.50
  15  -4 -10    0.00    3.14
 -15   5   1   24.82   10.53
  15  -5  -1    0.68    2.88
  15   5  -1    6.60    5.30
 -15   5   2   -0.00    4.56
  15  -5  -2    2.06    3.67
  15  -5  -2    1.24    3.60
  15   5  -2    2.71    3.94
 -15   5   3   -0.00    4.80
  15  -5  -3    3.40    3.36
  15  -5  -3    1.82    2.95
  15   5  -3   -0.00    3.17
 -15   5   4    1.80    5.17
  15  -5  -4    2.18    3.31
  15  -5  -4    2.62    3.62
  15   5  -4    3.90    3.99
  15  -5  -5   -0.00    2.62
  15  -5  -5    0.36    3.09
  15   5  -5   -0.00    2.52
  15  -5  -6   -0.00    3.02
  15   5  -6    8.05    5.30
  15  -5  -7    9.04    5.59
  15  -5  -8    0.46    1.73
 -15   6   1   -0.00    4.85
  15  -6  -1    1.38    2.68
  15   6  -1   -0.00    3.13
 -15   6   2    1.56    5.63
  15  -6  -2    0.00    3.06
  15   6  -2    2.31    3.80
 -15   6   3   -0.00    4.81
  15  -6  -3    2.43    3.51
  15   6  -3    1.34    3.19
 -15   6   4   -0.00    3.68
  15  -6  -4    7.78    5.27
  15   6  -4    4.59    4.60
  15  -6  -5    4.42    3.57
  15   6  -5    0.65    2.84
  15   6  -6   -0.00    1.76
 -15   7   1    7.33    6.30
  15  -7  -1    1.98    3.62
  15   7  -1    2.47    3.82
 -15   7   2    7.91    6.73
  15  -7  -2    0.00    3.50
  15   7  -2    0.56    2.45
 -15   7   3   -0.00    4.23
  15   7  -3   -0.00    3.15
  15   7  -4    3.62    4.12
  15   7  -5    3.72    4.01
  15   7  -6    9.18    5.28
 -15   8   1    0.78    3.34
  15   8  -1   -0.00    4.02
 -15   8   2    3.78    4.62
  15   8  -2    4.72    4.76
 -15   8   3    6.02    6.46
  15   8  -3    6.58    5.09
  15   8  -4    4.17    4.41
  15   8  -5   -0.00    3.21
  15   8  -6    0.00    3.07
 -15   9   2    5.84    5.99
 -15   9   3    4.18    6.41
  15   9  -5   -0.00    3.01
  15   9  -6    6.77    5.52
  14   0  -1   -0.00    2.87
  14   0  -2   19.49    7.48
  14   0  -3   -0.00    2.54
  14   0  -4   13.60    6.25
  14   0  -5    0.57    2.19
  14   0  -6    7.14    4.35
  14   0  -7    2.65    3.34
  14  -1  -1    2.26    3.63
  14  -1  -1    1.67    3.25
  14   1  -1   -1.54    2.69
  14  -1  -2    3.42    3.69
  14  -1  -2    2.85    3.41
  14   1  -2    4.57    4.25
  14  -1  -3   -0.00    2.70
  14  -1  -3   -0.00    1.54
  14   1  -3   -0.00    2.80
  14  -1  -4   -0.00    3.21
  14  -1  -4    8.40    4.75
  14   1  -4    7.20    5.00
  14  -1  -5    2.13    2.94
  14  -1  -5    0.27    1.85
  14   1  -5   -0.00    2.69
  14  -1  -6   14.76    6.38
  14  -1  -6    7.39    4.54
  14   1  -6   20.86    7.47
  14  -1  -7    1.40    3.07
  14  -1  -7   -0.00    1.66
  14   1  -7    8.23    4.29
  14  -1  -8   -3.23    3.72
  14   1  -8   -0.00    2.52
  14  -1  -9    1.49    2.76
  14  -1 -10    7.71    4.55
  14  -1 -11    0.40    2.51
  14  -1 -12   -0.00    3.70
  14  -1 -13   -0.00    1.35
  14  -1 -14    4.72    3.46
  14  -1 -15   -0.70    2.02
  14  -1 -16    7.47    4.14
  14  -1 -17    0.20    1.46
  14  -2  -1   -0.00    2.37
  14  -2  -1   -0.00    2.32
  14   2  -1   -0.00    2.38
  14  -2  -2   13.52    6.33
  14  -2  -2   24.42    8.23
  14   2  -2   16.24    7.22
  14  -2  -3    0.22    2.66
  14  -2  -3    3.52    3.68
  14   2  -3    3.47    3.52
  14  -2  -4    5.02    4.26
  14  -2  -4    1.59    3.21
  14   2  -4    6.89    4.60
  14  -2  -5    1.70    2.69
  14  -2  -5   -0.00    2.12
  14   2  -5   -0.00    2.64
  14  -2  -6    7.97    5.40
  14  -2  -6    8.61    4.84
  14   2  -6    1.73    2.76
  14  -2  -7    0.00    1.98
  14  -2  -7    1.48    2.97
  14   2  -7   -0.00    2.66
  14  -2  -8    3.44    3.33
  14   2  -8    3.94    4.01
  14  -2  -9    6.88    4.40
  14  -2 -10    1.66    2.90
  14  -2 -11    2.07    2.92
  14  -2 -12    2.18    2.69
  14  -2 -13    2.66    3.04
  14  -2 -14   -0.00    2.49
  14  -2 -15    3.12    2.59
  14  -2 -16   -0.00    2.86
  14  -2 -17   -0.00    2.73
  14  -2 -18    7.23    4.24
  14  -2 -19   -0.00    1.97
  14  -2 -20    0.32    1.87
  14  -3  -1    1.93    3.69
  14  -3  -1   -0.00    2.34
  14   3  -1    1.91    3.69
  14  -3  -2    0.58    3.26
  14  -3  -2   -0.00    2.62
  14   3  -2   -0.00    2.06
  14  -3  -3    0.00    2.49
  14  -3  -3   -0.00    2.38
  14   3  -3    1.90    2.97
  14  -3  -4    0.38    1.96
  14  -3  -4    5.54    4.27
  14   3  -4   -0.00    3.04
  14  -3  -5    0.00    2.48
  14  -3  -5    1.81    3.02
  14   3  -5    4.25    4.67
  14  -3  -6   11.53    5.73
  14  -3  -6   12.38    6.37
  14   3  -6   13.82    6.33
  14  -3  -7   -0.00    2.59
  14  -3  -7    1.65    3.25
  14   3  -7    2.62    3.17
  14  -3  -8    1.67    2.31
  14   3  -8    0.10    2.94
  14  -3  -9   -0.00    1.41
  14  -3 -10    8.11    5.03
  14  -3 -11    3.07    3.60
  14  -3 -12   -0.00    1.39
  14  -3 -13   -0.00    1.68
  14  -3 -14    0.45    2.20
  14  -3 -15    7.61    4.28
  14  -3 -16   11.95    5.12
  14  -3 -17   -0.00    1.88
  14  -3 -18    0.65    2.05
  14  -3 -19   -0.00    1.94
 -14   4   1    4.08    5.15
  14  -4  -1    0.15    3.78
  14  -4  -1    4.30    3.82
  14   4  -1    6.12    4.46
 -14   4   2    6.71    6.90
  14  -4  -2    3.32    3.33
  14  -4  -2    0.91    3.43
  14   4  -2    1.69    2.98
 -14   4   3    2.43    4.07
  14  -4  -3    3.32    3.50
  14  -4  -3   -0.00    3.19
  14   4  -3   -0.00    2.20
  14  -4  -4    2.90    3.61
  14  -4  -4   -0.00    2.27
  14   4  -4    3.43    3.74
  14  -4  -5    3.73    4.13
  14  -4  -5   -0.00    2.72
  14   4  -5   -0.00    2.43
  14  -4  -6    0.14    1.86
  14  -4  -6   -0.00    2.29
  14   4  -6   -0.00    2.75
  14  -4  -7    1.10    3.24
  14  -4  -7   -0.00    2.26
  14   4  -7    1.34    2.81
  14  -4  -8    3.73    3.49
  14   4  -8    0.20    2.06
  14  -4  -9    2.63    3.42
  14  -4 -10    3.94    3.61
  14  -4 -11    0.00    2.75
  14  -4 -12   10.89    5.31
  14  -4 -13    4.99    4.15
  14  -4 -14    6.63    4.59
  14  -4 -15    0.02    1.91
  14  -4 -16   13.89    5.65
  14  -4 -17    1.61    2.68
  14  -4 -18   -0.00    2.06
 -14   5   1    9.40    7.76
  14  -5  -1    6.06    4.82
  14   5  -1    8.50    5.11
 -14   5   2   -0.00    2.59
  14  -5  -2   -0.00    2.27
  14   5  -2    2.09    3.11
 -14   5   3    5.02    5.42
  14  -5  -3   -0.00    2.75
  14   5  -3    0.45    2.49
 -14   5   4   -0.00    6.23
  14  -5  -4   -0.00    2.67
  14   5  -4   -0.00    2.37
 -14   5   5   11.68    7.65
  14  -5  -5    7.83    5.00
  14   5  -5    7.31    4.91
 -14   5   6    7.06    6.56
  14  -5  -6    3.44    3.61
  14   5  -6    3.07    3.90
  14  -5  -7   -0.00    2.47
  14   5  -7    0.00    2.59
  14  -5  -8    1.57    2.83
  14   5  -8    0.45    2.93
  14  -5  -9    5.65    4.41
  14  -5 -10   11.22    5.51
  14  -5 -11    0.75    3.06
  14  -5 -12    2.25    3.65
  14  -5 -13    1.07    2.50
  14  -5 -14    0.62    1.95
  14  -5 -15    9.31    5.26
  14  -5 -16   -0.00    2.29
 -14   6   1   10.82    7.66
  14  -6  -1    0.72    2.94
  14   6  -1    5.82    4.88
 -14   6   2    3.21    5.02
  14  -6  -2    6.52    4.98
  14   6  -2    0.93    2.84
 -14   6   3   22.96   10.19
  14  -6  -3    1.37    4.06
  14   6  -3    0.00    2.76
 -14   6   4   11.90    7.07
  14  -6  -4    9.63    5.72
  14   6  -4    2.55    3.99
 -14   6   5    2.81    4.92
  14  -6  -5    0.68    3.20
  14   6  -5    0.71    2.17
 -14   6   6    6.39    6.30
  14  -6  -6   -0.00    1.67
  14   6  -6    0.00    2.83
  14  -6  -7   10.58    5.31
  14   6  -7    4.00    4.61
  14  -6  -8   -0.00    2.63
  14   6  -8    3.85    3.52
  14  -6  -9    6.41    4.07
  14  -6 -10    1.84    3.93
  14  -6 -11   -0.00    2.26
  14  -6 -12    0.00    3.64
  14  -6 -13    5.00    4.13
  14  -6 -14    2.26    2.19
 -14   7   1    0.72    4.19
  14  -7  -1    8.30    5.47
  14   7  -1    1.64    3.23
 -14   7   2   -0.00    3.81
  14  -7  -2    0.44    2.63
  14   7  -2   -0.00    2.67
 -14   7   3   -0.00    3.94
  14  -7  -3   -0.00    2.38
  14   7  -3    0.24    2.69
 -14   7   4    3.00    4.96
  14  -7  -4    2.05    3.89
  14   7  -4    1.15    3.69
 -14   7   5    5.54    6.42
  14  -7  -5    0.27    2.66
  14   7  -5    6.53    4.87
  14  -7  -6    2.13    3.79
  14   7  -6    5.43    4.63
  14  -7  -7    1.53    3.13
  14   7  -7    0.45    3.28
  14  -7  -8   -0.00    3.53
  14   7  -8    3.21    4.30
  14  -7  -9    3.23    3.95
  14  -7 -10   -0.00    2.06
  14  -7 -11   -0.00    3.27
 -14   8   1    8.47    7.60
  14  -8  -1    7.29    6.17
  14   8  -1    2.44    4.36
 -14   8   2   -0.00    4.21
  14  -8  -2    0.54    2.85
  14   8  -2    0.00    3.84
 -14   8   3    3.77    6.42
  14  -8  -3    7.56    5.76
  14   8  -3    1.79    4.38
 -14   8   4   -0.00    2.23
  14  -8  -4   -0.00    3.05
  14   8  -4    3.16    4.20
 -14   8   5    3.70    5.40
  14  -8  -5   -0.00    3.01
  14   8  -5   -0.00    3.22
  14  -8  -6   -0.00    2.48
  14   8  -6    5.27    4.30
  14  -8  -7    1.21    3.38
  14   8  -7    2.21    3.52
  14  -8  -8   -0.00    1.91
 -14   9   1   -0.00    6.29
  14  -9  -1    9.15    6.44
  14   9  -1    3.46    4.62
 -14   9   2    2.22    4.87
  14  -9  -2    2.70    4.59
  14   9  -2    0.95    2.94
 -14   9   3    0.24    3.93
  14  -9  -3    0.36    3.70
  14   9  -3    2.87    4.49
 -14   9   4   -0.00    4.74
  14  -9  -4   -0.00    3.25
  14   9  -4    1.91    3.40
 -14   9   5    8.90    7.07
  14  -9  -5    4.31    3.92
  14   9  -5    5.53    4.78
  14   9  -6   -0.00    3.39
  14   9  -7   -0.00    2.24
 -14  10   1   -0.00    3.95
  14 -10  -1    2.48    3.84
 -14  10   2   -0.00    4.04
  14  10  -2   -0.00    2.24
 -14  10   3    2.00    3.96
  14  10  -3    1.43    3.06
 -14  10   4   -0.00    2.87
  14  10  -4    1.30    2.78
  14  10  -5    1.46    2.85
  14  10  -6    0.07    3.32
  14  10  -7    2.44    3.77
 -14  11   3    3.16    5.12
 -14  11   4   -0.00    4.05
  14  11  -7   -0.00    3.86
  13   0  -1   37.15   10.04
  13   0  -2   -0.00    3.28
  13   0  -3    5.70    4.29
  13   0  -4    0.79    2.93
  13   0  -5   10.27    5.12
  13   0  -6   -0.00    2.14
  13   0  -7   13.44    6.01
  13   0  -8    0.00    2.82
  13   0  -9    3.07    3.49
  13  -1  -1   11.86    5.71
  13  -1  -1    3.98    3.34
  13   1  -1   -0.00    2.79
  13  -1  -2   -0.00    1.92
  13  -1  -2   -0.00    1.57
  13   1  -2    1.37    2.97
  13  -1  -3    1.94    2.97
  13  -1  -3    1.64    3.00
  13   1  -3    3.06    3.73
  13  -1  -4   -0.00    3.47
  13  -1  -4   -0.00    2.23
  13   1  -4   -1.35    3.15
  13  -1  -5   21.96    7.87
  13  -1  -5   29.19    9.02
  13   1  -5   55.45   11.49
  13  -1  -6    2.80    3.58
  13  -1  -6   -0.00    1.80
  13   1  -6    3.12    3.37
  13  -1  -7    1.59    2.75
  13  -1  -7    1.55    3.20
  13   1  -7    3.76    3.91
  13  -1  -8   -0.00    3.17
  13  -1  -8   -0.00    2.47
  13   1  -8   -0.00    2.43
  13  -1  -9   10.62    5.46
  13  -1  -9   15.69    6.04
  13   1  -9   25.27    7.58
  13  -1 -10    8.43    4.40
  13  -1 -11    2.43    2.96
  13  -1 -12   -0.00    2.85
  13  -1 -13    3.70    2.84
  13  -1 -14    0.82    2.06
  13  -1 -15    9.19    4.21
  13  -1 -16    0.74    1.67
  13  -1 -17    0.41    1.96
  13  -1 -18   -0.00    1.66
  13  -1 -19    9.48    4.18
  13  -1 -20    0.23    1.96
  13  -2  -1   26.79    8.44
  13  -2  -1   32.17    9.51
  13   2  -1   29.45    8.95
  13  -2  -2   -0.00    2.80
  13  -2  -2    0.88    2.25
  13   2  -2   -0.00    1.07
  13  -2  -3    6.88    4.16
  13  -2  -3    8.73    4.67
  13   2  -3    2.32    3.51
  13  -2  -4    1.02    3.22
  13  -2  -4    0.00    3.13
  13   2  -4    1.76    3.12
  13  -2  -5    3.74    3.64
  13  -2  -5    9.00    4.83
  13   2  -5    2.44    3.18
  13  -2  -6   -0.00    2.81
  13  -2  -6    7.52    4.35
  13   2  -6   -0.00    2.29
  13  -2  -7   18.19    6.57
  13  -2  -7   10.94    5.76
  13   2  -7   26.38    7.79
  13  -2  -8    6.99    4.18
  13  -2  -8    1.48    2.89
  13   2  -8    0.95    3.25
  13  -2  -9    0.03    1.87
  13  -2  -9    1.54    2.54
  13   2  -9   -0.00    2.37
  13  -2 -10    0.48    1.46
  13  -2 -11   11.81    5.48
  13  -2 -12    1.86    2.10
  13  -2 -13    7.98    4.30
  13  -2 -14   -0.00    2.13
  13  -2 -15    6.51    3.81
  13  -2 -16    3.68    3.19
  13  -2 -17    2.07    2.62
  13  -2 -18    1.79    2.47
  13  -2 -19    3.88    3.04
  13  -2 -20   -0.67    2.16
  13  -2 -21    4.39    3.16
  13  -2 -22    2.03    2.74
  13  -2 -23    3.40    3.01
  13  -2 -24   -0.00    1.21
  13  -2 -25   -0.00    1.49
  13  -2 -26    1.42    2.07
  13  -3  -1    4.78    4.53
  13  -3  -1    2.24    2.50
  13   3  -1    7.33    4.92
  13  -3  -2    3.54    3.50
  13  -3  -2    2.58    3.15
  13   3  -2   -0.00    2.31
  13  -3  -3    8.99    4.89
  13  -3  -3    0.17    2.07
  13   3  -3    2.45    3.40
  13  -3  -4    3.91    3.57
  13  -3  -4    3.73    3.57
  13   3  -4    2.44    3.04
  13  -3  -5    5.95    4.37
  13  -3  -5    8.90    5.19
  13   3  -5   11.21    5.65
  13  -3  -6    2.05    3.61
  13  -3  -6    4.10    3.83
  13   3  -6    7.61    4.47
  13  -3  -7    2.01    3.39
  13  -3  -7    0.51    1.84
  13   3  -7    5.11    3.84
  13  -3  -8   -0.00    2.53
  13  -3  -8    1.64    2.45
  13   3  -8    6.43    4.58
  13  -3  -9   13.74    5.96
  13  -3  -9   15.05    5.74
  13   3  -9    1.92    3.11
  13  -3 -10    4.00    3.43
  13  -3 -11    8.80    4.82
  13  -3 -12   -0.00    0.99
  13  -3 -13   13.02    5.45
  13  -3 -14    3.24    2.87
  13  -3 -15    5.39    3.77
  13  -3 -16    1.21    2.05
  13  -3 -17   -0.00    1.86
  13  -3 -18    2.77    2.44
  13  -3 -19    6.63    3.92
  13  -3 -20    0.36    1.78
  13  -3 -21   -0.00    1.37
  13  -3 -22    3.15    2.73
  13  -3 -23   -0.00    1.49
  13  -3 -24    0.84    2.08
  13  -3 -25    5.76    3.28
  13  -3 -26    2.08    2.25
 -13   4   1    6.55    6.88
  13  -4  -1    0.00    2.57
  13   4  -1    9.92    5.08
 -13   4   2    3.52    4.67
  13  -4  -2    1.98    2.56
  13   4  -2   10.75    5.62
 -13   4   3    3.49    5.27
  13  -4  -3    3.32    3.61
  13   4  -3    0.56    2.67
 -13   4   4    4.51    5.25
  13  -4  -4   -0.00    2.28
  13   4  -4    0.49    2.09
 -13   4   5    4.87    4.56
  13  -4  -5    0.78    2.39
  13   4  -5   -0.00    3.23
 -13   4   6    5.01    5.68
  13  -4  -6    0.62    2.77
  13   4  -6    6.85    4.57
 -13   4   7    8.78    6.89
  13  -4  -7   14.99    6.49
  13   4  -7   17.32    6.67
 -13   4   8    2.82    4.87
  13  -4  -8   -0.00    3.00
  13   4  -8   -0.00    2.48
  13  -4  -9    7.07    4.40
  13  -4  -9   -0.00    2.07
  13   4  -9    1.74    2.73
  13  -4 -10   -0.00    2.85
  13  -4 -11    4.82    4.06
  13  -4 -12    1.21    1.87
  13  -4 -13    7.96    4.82
  13  -4 -14   -0.00    1.96
  13  -4 -15    0.02    1.74
  13  -4 -16    5.19    4.15
  13  -4 -17   -0.00    1.24
  13  -4 -18    0.23    1.51
  13  -4 -19   -0.00    2.24
  13  -4 -20    0.96    2.01
  13  -4 -21    5.18    3.02
  13  -4 -22    0.00    1.68
  13  -4 -23    0.21    1.71
  13  -4 -24    1.56    1.97
 -13   5   1   12.81    7.87
  13  -5  -1    8.72    5.47
  13   5  -1    8.91    5.14
 -13   5   2   -0.00    3.03
  13  -5  -2   -0.00    2.91
  13   5  -2    6.80    4.72
 -13   5   3    2.65    4.46
  13  -5  -3   -0.00    2.25
  13   5  -3    4.91    4.23
 -13   5   4   -0.00    4.58
  13  -5  -4    6.57    4.81
  13   5  -4    1.62    3.50
 -13   5   5   -0.00    3.76
  13  -5  -5   11.36    6.55
  13   5  -5    1.80    2.91
 -13   5   6   -0.00    3.37
  13  -5  -6    2.64    3.59
  13   5  -6   -0.00    2.57
 -13   5   7   -0.00    2.39
  13  -5  -7   -0.00    2.90
  13   5  -7    0.44    2.33
 -13   5   8   -0.00    3.48
  13  -5  -8    7.04    4.86
  13   5  -8    9.87    5.22
  13  -5  -9   20.33    7.16
  13   5  -9    3.04    3.32
  13  -5 -10    4.01    4.51
  13  -5 -11    8.31    4.67
  13  -5 -12    0.00    2.23
  13  -5 -13    3.00    3.64
  13  -5 -14    2.78    3.51
  13  -5 -15    9.24    5.45
  13  -5 -16    3.81    3.61
  13  -5 -17    0.39    2.34
  13  -5 -18    3.88    2.91
  13  -5 -19    2.33    3.19
  13  -5 -20    2.37    3.03
  13  -5 -21    4.39    3.45
  13  -5 -22   -0.00    2.50
  13  -5 -23    0.22    2.43
 -13   6   1    8.96    6.90
  13  -6  -1   -0.00    2.27
  13   6  -1   -0.00    2.55
 -13   6   2    0.18    3.33
  13  -6  -2    1.57    3.04
  13   6  -2    1.80    2.68
 -13   6   3    2.41    4.17
  13  -6  -3    1.40    3.27
  13   6  -3   -0.00    1.44
 -13   6   4    0.60    3.28
  13  -6  -4    2.67    3.61
  13   6  -4    4.39    4.31
 -13   6   5    5.80    5.89
  13  -6  -5    2.14    3.16
  13   6  -5   -0.00    2.40
 -13   6   6    1.31    4.49
  13  -6  -6   12.67    6.19
  13   6  -6   15.86    6.75
 -13   6   7    0.77    4.39
  13  -6  -7    0.00    2.43
  13   6  -7   -0.00    2.80
  13  -6  -8    5.79    4.14
  13   6  -8    9.68    5.71
  13  -6  -9   -0.00    2.79
  13   6  -9    0.24    2.02
  13  -6 -10    2.71    3.40
  13  -6 -11    3.07    3.50
  13  -6 -12    1.95    3.74
  13  -6 -13    4.56    3.88
  13  -6 -14    0.31    1.93
  13  -6 -15    2.17    2.82
  13  -6 -16    8.26    4.38
  13  -6 -17   -0.00    2.40
  13  -6 -18   -0.00    2.92
  13  -6 -19    4.50    3.66
  13  -6 -20   -0.00    2.15
 -13   7   1   -0.00    4.31
  13  -7  -1    0.25    2.86
  13   7  -1   -0.00    2.52
 -13   7   2   -0.00    3.22
  13  -7  -2    2.19    2.59
  13   7  -2   -0.00    1.88
 -13   7   3    7.18    6.94
  13  -7  -3   -0.00    3.50
  13   7  -3   -0.00    3.03
 -13   7   4   14.40    8.45
  13  -7  -4   18.39    7.23
  13   7  -4    8.75    5.88
 -13   7   5    7.47    6.55
  13  -7  -5    2.01    3.12
  13   7  -5    5.62    4.65
 -13   7   6    0.07    3.21
  13  -7  -6    0.33    2.95
  13   7  -6    1.98    3.76
 -13   7   7   -0.00    3.43
  13  -7  -7    4.07    3.59
  13   7  -7   -0.00    3.32
  13  -7  -8    2.64    3.54
  13   7  -8   -0.00    2.35
  13  -7  -9    1.75    3.16
  13   7  -9    5.16    4.85
  13  -7 -10    9.32    5.13
  13  -7 -11   -0.00    2.93
  13  -7 -12    1.63    2.66
  13  -7 -13    1.29    2.78
  13  -7 -14    0.30    2.38
  13  -7 -15    2.83    2.92
  13  -7 -16    1.87    2.86
  13  -7 -17    4.65    4.16
  13  -7 -18    0.10    1.93
 -13   8   1    9.48    7.03
  13  -8  -1    2.23    3.78
  13   8  -1    0.48    2.30
 -13   8   2    5.43    6.68
  13  -8  -2   -0.00    4.60
  13   8  -2    3.30    4.01
 -13   8   3   -0.00    5.54
  13  -8  -3    1.38    3.61
  13   8  -3    4.43    4.21
 -13   8   4   -0.00    4.46
  13  -8  -4    6.94    5.28
  13   8  -4   -0.00    2.16
 -13   8   5   11.92    7.71
  13  -8  -5    8.91    5.18
  13   8  -5   -0.00    3.24
 -13   8   6   13.69    7.96
  13  -8  -6    9.29    5.82
  13   8  -6   10.64    5.79
 -13   8   7   -0.00    1.77
  13  -8  -7    4.77    3.97
  13   8  -7    0.00    2.62
  13  -8  -8    9.75    5.48
  13   8  -8    0.45    2.04
  13  -8  -9    0.07    2.66
  13   8  -9    0.15    2.41
  13  -8 -10    0.29    2.67
  13  -8 -11   -0.00    2.89
  13  -8 -12   -0.00    2.84
  13  -8 -13   -0.00    2.65
  13  -8 -14    0.00    3.52
  13  -8 -15   -0.00    2.51
 -13   9   1   -0.00    2.13
  13  -9  -1   -0.00    2.67
  13   9  -1   -0.00    3.30
 -13   9   2    2.95    4.36
  13  -9  -2   -0.00    2.77
  13   9  -2    2.95    4.07
 -13   9   3    5.67    5.87
  13  -9  -3   -0.00    3.45
  13   9  -3    4.36    4.30
 -13   9   4    6.12    6.26
  13  -9  -4    4.85    4.53
  13   9  -4    7.07    5.18
 -13   9   5    0.00    4.09
  13  -9  -5    0.00    4.06
  13   9  -5    2.07    3.35
 -13   9   6   -0.00    3.72
  13  -9  -6   -0.00    3.55
  13   9  -6    1.34    3.60
  13  -9  -7    0.12    2.85
  13   9  -7    4.02    4.26
  13  -9  -8   -0.00    2.92
  13   9  -8    0.73    3.25
  13  -9  -9   -0.00    3.41
  13   9  -9    1.31    3.27
  13  -9 -10    3.47    4.10
  13  -9 -11   -0.00    2.63
  13  -9 -12   -0.00    1.57
 -13  10   1    5.77    6.97
  13 -10  -1   -0.00    3.98
  13  10  -1   -0.00    3.18
 -13  10   2   -0.00    3.37
  13 -10  -2    0.00    3.48
  13  10  -2    7.12    4.98
 -13  10   3   -0.00    3.25
  13 -10  -3   -0.00    2.90
  13  10  -3    1.80    3.45
 -13  10   4    3.06    5.24
  13 -10  -4    5.26    4.65
  13  10  -4    4.35    4.46
 -13  10   5   -0.00    5.24
  13 -10  -5   -0.00    3.15
  13  10  -5    2.19    3.68
 -13  10   6   11.07    7.53
  13 -10  -6    0.69    3.42
  13  10  -6    0.00    3.12
  13 -10  -7   -0.00    3.12
  13  10  -7    1.41    2.75
  13 -10  -8    0.00    3.92
  13  10  -8    4.58    4.63
  13 -10  -9    0.77    3.60
  13  10  -9    0.29    2.85
 -13  11   1   -0.00    4.03
  13 -11  -1   -0.00    3.37
  13  11  -1    3.14    3.81
 -13  11   2    2.45    5.21
  13 -11  -2    2.02    4.19
  13  11  -2    2.09    3.41
 -13  11   3   -0.00    4.47
  13 -11  -3    0.00    3.20
  13  11  -3   -0.00    1.63
 -13  11   4    0.06    3.72
  13 -11  -4   -0.00    3.89
  13  11  -4    2.61    3.19
 -13  11   5   -0.00    2.56
  13 -11  -5    0.20    2.30
  13  11  -5    3.51    4.04
  13  11  -6    0.44    2.97
  13  11  -7    2.39    3.64
  13  11  -8    0.14    2.92
  13  11  -9   -0.00    2.74
 -13  12   1    6.50    6.16
 -13  12   2    0.00    4.16
 -13  12   3    6.49    5.73
 -13  12   4   -0.00    4.10
 -13  12   5    9.64    6.85
  13  12  -5    0.18    2.68
  13  12  -6   -0.00    3.13
  13  12  -7    1.82    3.50
  13  12  -8    2.67    3.44
  13  12  -9    1.46    3.69
  12   0  -1   -0.00    1.40
  12   0  -1    2.03    3.10
  12   0  -2   11.44    5.15
  12   0  -2    3.65    3.45
  12   0  -3   -0.00    2.79
  12   0  -3    0.32    1.72
  12   0  -4    1.26    2.68
  12   0  -4    0.00    2.46
  12   0  -5    0.00    2.57
  12   0  -5    2.87    3.41
  12   0  -6   47.06   10.87
  12   0  -6   54.96   11.76
  12   0  -7    3.55    3.32
  12   0  -7   -0.00    2.20
  12   0  -8    8.66    4.37
  12   0  -8    4.30    3.83
  12   0  -9   -0.00    2.18
  12   0  -9    1.15    1.94
  12   0 -10   59.45   11.28
  12   0 -10   32.30    8.64
  12   0 -11    0.00    2.10
  12   0 -12   10.63    5.04
  12   0 -13   -0.00    2.28
  12   0 -14   -0.00    1.25
  12  -1  -1   -0.00    2.38
  12  -1  -1    1.25    3.11
  12   1  -1   -0.00    1.89
  12  -1  -2   21.77    7.47
  12  -1  -2   29.88    8.66
  12   1  -2   35.74    9.32
  12  -1  -3    1.87    2.71
  12  -1  -3    5.18    3.64
  12   1  -3    1.28    2.72
  12  -1  -4   53.69   11.42
  12  -1  -4   54.19   11.78
  12   1  -4   44.30   10.91
  12  -1  -5   -0.00    2.49
  12  -1  -5    0.39    2.44
  12   1  -5    6.32    4.32
  12  -1  -6    0.75    2.24
  12  -1  -6   -0.00    1.78
  12   1  -6   -0.00    2.17
  12  -1  -7    1.04    2.38
  12  -1  -7    2.19    2.36
  12   1  -7   -0.00    1.94
  12  -1  -8   46.48   10.34
  12  -1  -8   32.60    9.21
  12   1  -8   52.44   11.00
  12  -1  -9    1.53    3.17
  12  -1  -9    4.33    3.96
  12   1  -9   -0.00    2.16
  12  -1 -10   18.27    6.42
  12  -1 -10   12.21    5.22
  12   1 -10   19.02    6.32
  12  -1 -11    0.52    1.99
  12  -1 -12    1.38    2.62
  12  -1 -13    1.59    2.14
  12  -1 -14   36.53    8.62
  12  -1 -15    0.00    2.26
  12  -1 -16    1.19    1.55
  12  -1 -17    1.72    2.15
  12  -1 -18    9.15    4.22
  12  -1 -19   -0.00    1.58
  12  -1 -20    6.85    3.27
  12  -1 -21    0.24    1.46
  12  -1 -22   -0.00    1.35
  12  -1 -23   -0.00    1.68
  12  -2  -1   -0.00    2.44
  12  -2  -1    5.70    4.57
  12   2  -1    3.39    3.56
  12  -2  -2   23.92    7.54
  12  -2  -2   11.01    5.38
  12   2  -2   30.19    8.43
  12  -2  -3   -0.00    2.83
  12  -2  -3    1.63    2.74
  12   2  -3   -1.14    3.16
  12  -2  -4    6.84    4.32
  12  -2  -4    5.19    4.04
  12   2  -4    1.72    2.66
  12  -2  -5    2.93    2.99
  12  -2  -5    7.33    4.54
  12   2  -5   12.09    5.71
  12  -2  -6   42.59    9.91
  12  -2  -6   38.19    9.49
  12   2  -6   26.29    8.09
  12  -2  -7    1.57    3.05
  12  -2  -7    6.81    5.04
  12   2  -7   11.89    5.41
  12  -2  -8    1.61    3.00
  12  -2  -8   10.49    4.89
  12   2  -8   10.23    4.78
  12  -2  -9    1.89    2.96
  12  -2  -9   -0.00    2.61
  12   2  -9   -0.00    2.15
  12  -2 -10   14.36    6.08
  12  -2 -10   24.50    7.25
  12   2 -10   19.48    6.57
  12  -2 -11    6.30    3.98
  12   2 -11    7.83    4.19
  12  -2 -12   17.20    5.91
  12  -2 -13    0.00    2.22
  12  -2 -14   -0.00    2.06
  12  -2 -15    0.00    1.69
  12  -2 -16   13.71    5.33
  12  -2 -17    1.54    2.14
  12  -2 -18   -0.00    2.01
  12  -2 -19    1.74    2.00
  12  -2 -20    5.04    3.04
  12  -2 -21    4.49    2.91
  12  -2 -22    2.05    2.21
  12  -2 -23    0.00    1.48
  12  -2 -24   -0.00    1.39
  12  -2 -25    0.72    1.85
  12  -2 -26    7.47    3.43
  12  -2 -27    1.58    2.16
  12  -2 -28    0.90    1.55
 -12   3   1    6.63    6.03
  12  -3  -1    0.00    1.60
  12   3  -1    2.26    2.89
 -12   3   2   10.04    7.38
  12  -3  -2   10.83    5.35
  12   3  -2   24.86    7.57
 -12   3   3    2.52    4.79
  12  -3  -3   10.81    5.33
  12   3  -3    7.65    4.59
 -12   3   4    8.15    6.88
  12  -3  -4   13.93    6.15
  12   3  -4   34.07    8.76
 -12   3   5    5.54    5.44
  12  -3  -5    8.13    4.89
  12  -3  -5   12.11    5.55
  12   3  -5    0.91    3.45
 -12   3   6    3.45    4.18
  12  -3  -6   -0.00    2.59
  12  -3  -6   -0.00    2.38
 -12   3   7    2.64    3.22
  12  -3  -7    2.06    3.02
  12  -3  -7   -0.00    1.80
  12   3  -7    3.26    3.37
  12  -3  -8   21.65    7.09
  12  -3  -8   18.64    7.40
  12   3  -8   35.91    8.92
  12  -3  -9    5.96    4.10
  12  -3  -9   11.19    5.50
  12   3  -9    8.50    4.79
  12  -3 -10   30.49    8.05
  12  -3 -10    6.18    4.39
  12   3 -10   29.26    7.76
  12  -3 -11    1.16    2.29
  12   3 -11   -0.00    1.95
  12  -3 -12   11.76    5.30
  12  -3 -13    0.00    2.22
  12  -3 -14    9.42    4.50
  12  -3 -15    2.96    3.16
  12  -3 -16   -0.00    2.43
  12  -3 -17    0.30    2.25
  12  -3 -18    3.02    2.77
  12  -3 -19    6.17    3.60
  12  -3 -20    8.82    4.00
  12  -3 -21    1.20    2.18
  12  -3 -22    1.55    2.33
  12  -3 -23    0.70    1.52
  12  -3 -24   15.04    4.71
  12  -3 -25    1.14    2.19
  12  -3 -26    3.12    2.53
  12  -3 -27   -0.00    1.21
  12  -3 -28    1.64    2.02
  12  -3 -29    1.50    1.99
  12  -3 -30    0.00    1.44
  12  -3 -31    0.38    1.52
  12  -3 -32    0.00    1.25
 -12   4   1   15.80    8.18
  12  -4  -1   16.28    6.93
  12   4  -1   10.66    5.38
 -12   4   2    5.39    5.94
  12  -4  -2    2.64    2.98
  12   4  -2    5.32    4.06
 -12   4   3    2.06    5.30
  12  -4  -3    0.20    1.99
  12   4  -3    0.00    2.56
 -12   4   4    0.94    3.75
  12  -4  -4    3.28    3.68
  12   4  -4    5.30    4.10
 -12   4   5    3.30    5.34
  12  -4  -5   -0.00    2.21
  12   4  -5    0.00    3.26
 -12   4   6   16.53    8.04
  12  -4  -6   26.78    8.28
  12   4  -6   20.59    7.29
 -12   4   7   10.20    7.43
  12  -4  -7   13.86    6.09
  12   4  -7   20.84    7.16
 -12   4   8   -0.00    3.62
  12  -4  -8   -0.00    2.53
  12   4  -8    4.72    3.73
 -12   4   9    2.47    3.87
  12  -4  -9    3.46    4.53
  12   4  -9    8.71    4.76
  12  -4 -10    9.50    4.77
  12   4 -10   13.24    5.50
  12  -4 -11    5.17    3.36
  12   4 -11    9.07    4.73
  12  -4 -12   19.47    6.71
  12  -4 -13    1.42    2.70
  12  -4 -14   -0.00    2.01
  12  -4 -15    5.18    3.67
  12  -4 -16    5.55    4.10
  12  -4 -17   22.06    6.59
  12  -4 -18    1.85    3.16
  12  -4 -19    0.91    2.51
  12  -4 -20    4.95    3.92
  12  -4 -21    6.03    3.30
  12  -4 -22   10.20    4.66
  12  -4 -23    1.71    2.26
  12  -4 -24    0.38    1.26
  12  -4 -25    0.00    1.97
  12  -4 -26    4.38    2.77
  12  -4 -27    1.83    2.03
  12  -4 -28    0.25    1.30
  12  -4 -29   -0.00    1.66
  12  -4 -30    1.88    1.65
 -12   5   1   -0.00    3.66
  12  -5  -1   -0.00    2.73
  12   5  -1   -0.00    2.42
 -12   5   2    6.25    6.67
  12  -5  -2    3.40    4.21
  12   5  -2   12.53    5.94
 -12   5   3   20.40    9.17
  12  -5  -3   14.39    6.50
  12   5  -3   23.56    7.81
 -12   5   4    6.94    6.01
  12  -5  -4    9.30    5.16
  12   5  -4    5.05    3.80
 -12   5   5    6.89    5.95
  12  -5  -5    0.00    2.84
  12   5  -5    0.59    2.30
 -12   5   6   -0.00    1.93
  12  -5  -6    5.87    4.07
  12   5  -6    0.00    1.82
 -12   5   7   12.97    7.20
  12  -5  -7    5.09    4.24
  12   5  -7    4.71    3.81
 -12   5   8   34.52   11.05
  12  -5  -8    2.55    4.74
  12   5  -8   26.73    7.76
 -12   5   9    7.17    5.97
  12  -5  -9    3.00    3.50
  12   5  -9    9.13    5.05
  12  -5 -10    2.68    2.98
  12   5 -10    0.93    2.02
  12  -5 -11    0.00    3.04
  12   5 -11   -0.00    2.59
  12  -5 -12   -0.00    2.85
  12  -5 -13   13.86    5.61
  12  -5 -14    8.76    4.63
  12  -5 -15    0.00    2.35
  12  -5 -16   -0.00    1.60
  12  -5 -17   -0.00    1.83
  12  -5 -18    7.58    4.14
  12  -5 -19    1.29    2.38
  12  -5 -20    2.49    3.21
  12  -5 -21    1.77    2.41
  12  -5 -22   -0.00    1.78
  12  -5 -23    1.16    1.88
  12  -5 -24    0.91    2.24
  12  -5 -25    6.27    3.40
  12  -5 -26    1.48    2.25
  12  -5 -27    0.00    2.05
  12  -5 -28    0.27    2.16
 -12   6   1   17.66    8.74
  12  -6  -1   10.45    5.93
  12   6  -1   19.31    7.52
 -12   6   2    3.49    4.28
  12  -6  -2    1.85    3.05
  12   6  -2    3.29    3.58
 -12   6   3    2.62    4.40
  12  -6  -3    4.27    4.03
  12   6  -3    7.16    4.77
 -12   6   4    0.74    3.28
  12  -6  -4    0.35    2.53
  12   6  -4    0.00    2.25
 -12   6   5   11.37    7.52
  12  -6  -5   20.67    7.23
  12   6  -5   43.64   10.55
 -12   6   6    0.24    3.81
  12  -6  -6    7.88    4.74
  12   6  -6   12.08    5.68
 -12   6   7    1.23    4.04
  12  -6  -7    5.11    4.25
  12   6  -7    8.28    4.88
 -12   6   8    1.29    3.27
  12  -6  -8    2.16    2.85
  12   6  -8    1.33    3.66
 -12   6   9    5.49    5.62
  12  -6  -9   -0.00    2.94
  12   6  -9   -0.00    1.71
  12  -6 -10    4.10    3.26
  12   6 -10    2.41    3.30
  12  -6 -11   22.21    7.42
  12   6 -11   22.00    7.90
  12  -6 -12   12.81    5.67
  12  -6 -13   -0.00    2.45
  12  -6 -14   -0.00    1.56
  12  -6 -15    1.13    2.69
  12  -6 -16    0.00    2.57
  12  -6 -17    1.56    2.82
  12  -6 -18    0.95    2.08
  12  -6 -19    3.87    3.07
  12  -6 -20    0.00    2.48
  12  -6 -21    0.00    2.43
  12  -6 -22    0.00    1.75
  12  -6 -23    3.09    2.92
  12  -6 -24   -0.00    2.38
  12  -6 -25    0.26    1.45
  12  -6 -26   -0.00    1.64
 -12   7   1    3.66    4.49
  12   7  -1    2.28    3.09
 -12   7   2    0.00    3.66
  12  -7  -2    0.00    3.08
  12   7  -2    1.91    3.44
 -12   7   3   14.27    7.61
  12  -7  -3    8.00    5.20
  12   7  -3   12.07    6.07
 -12   7   4   -0.00    2.52
  12  -7  -4   -0.00    3.15
  12   7  -4   -0.00    2.87
 -12   7   5    2.34    4.05
  12  -7  -5   11.92    5.86
  12   7  -5   -0.00    3.96
 -12   7   6    2.40    3.90
  12  -7  -6   -0.00    1.81
  12   7  -6   12.87    6.09
 -12   7   7    2.91    4.85
  12  -7  -7    3.44    4.07
  12   7  -7    3.70    4.26
 -12   7   8   -0.00    3.48
  12  -7  -8    5.62    4.00
  12   7  -8    4.15    3.81
 -12   7   9   14.44    7.80
  12  -7  -9   15.36    6.67
  12   7  -9   24.84    8.28
  12  -7 -10    2.61    3.17
  12   7 -10    0.26    2.04
  12  -7 -11   -0.00    3.16
  12   7 -11    6.12    4.23
  12  -7 -12    0.59    2.11
  12  -7 -13    3.52    3.13
  12  -7 -14    6.78    4.54
  12  -7 -15    1.31    2.72
  12  -7 -16    0.80    2.55
  12  -7 -17    4.01    3.50
  12  -7 -18    1.22    2.66
  12  -7 -19    6.55    4.09
  12  -7 -20   -0.00    2.51
  12  -7 -21    0.74    1.88
  12  -7 -22    0.40    1.99
  12  -7 -23   -0.00    1.91
 -12   8   1    1.97    5.57
  12  -8  -1   19.69    8.25
  12   8  -1   21.62    7.96
 -12   8   2   -0.00    3.00
  12  -8  -2   -0.00    3.04
  12   8  -2   -0.00    2.76
 -12   8   3    9.18    6.34
  12  -8  -3    0.70    2.29
  12   8  -3   -0.00    3.53
 -12   8   4    0.01    3.66
  12  -8  -4    1.74    3.19
  12   8  -4    0.08    2.19
 -12   8   5    4.51    6.08
  12  -8  -5    8.60    5.51
  12   8  -5   21.41    7.74
 -12   8   6    1.51    2.92
  12  -8  -6    1.96    3.57
  12   8  -6    1.13    2.66
 -12   8   7    9.94    6.85
  12  -8  -7   29.19    8.81
  12   8  -7   13.23    6.76
 -12   8   8    0.31    3.35
  12  -8  -8   -0.00    2.21
  12   8  -8   -0.00    2.99
  12  -8  -9    3.96    4.46
  12   8  -9    2.05    2.78
  12  -8 -10    0.00    3.66
  12   8 -10    0.00    2.67
  12  -8 -11   15.44    6.23
  12   8 -11    3.27    3.86
  12  -8 -12   -0.00    2.26
  12  -8 -13    3.35    3.49
  12  -8 -14   -0.00    3.09
  12  -8 -15    2.10    3.11
  12  -8 -16    2.23    2.88
  12  -8 -17    1.70    3.09
  12  -8 -18   -0.00    2.76
  12  -8 -19   -0.00    2.58
  12  -8 -20    0.69    1.63
  12  -8 -21    4.42    3.69
 -12   9   1    4.64    5.32
  12  -9  -1   -0.00    2.63
  12   9  -1   -0.00    3.53
 -12   9   2   -0.00    3.15
  12  -9  -2   -0.00    3.32
  12   9  -2    3.85    3.96
 -12   9   3    7.71    7.11
  12  -9  -3   13.40    7.10
  12   9  -3    6.47    5.14
 -12   9   4   -0.00    4.50
  12  -9  -4   -0.00    2.38
  12   9  -4    1.49    2.89
 -12   9   5    1.53    4.27
  12  -9  -5    6.48    5.36
  12   9  -5    5.12    4.72
 -12   9   6   -0.00    2.70
  12  -9  -6    0.61    2.29
  12   9  -6    0.45    2.94
 -12   9   7    8.23    6.57
  12  -9  -7    1.68    3.71
  12   9  -7   -0.00    2.82
 -12   9   8   -0.00    4.02
  12  -9  -8    8.06    4.55
  12   9  -8   -0.00    2.17
  12  -9  -9    6.35    5.27
  12   9  -9   23.05    7.80
  12  -9 -10   -0.00    3.48
  12   9 -10    2.76    4.04
  12  -9 -11    1.28    2.52
  12   9 -11   -0.00    2.83
  12  -9 -12   -0.00    2.22
  12  -9 -13   -0.00    1.64
  12  -9 -14   -0.00    2.79
  12  -9 -15    6.37    4.49
  12  -9 -16    2.18    2.66
  12  -9 -17    8.24    5.05
  12  -9 -18    4.77    3.82
 -12  10   1    5.33    6.14
  12 -10  -1    4.75    4.51
  12  10  -1    1.08    2.59
 -12  10   2   -0.00    3.65
  12 -10  -2   -0.00    3.47
  12  10  -2   -0.00    2.54
 -12  10   3    1.25    4.34
  12 -10  -3   -0.00    4.05
  12  10  -3   -0.00    2.81
 -12  10   4   -0.00    3.23
  12 -10  -4    0.00    2.99
  12  10  -4    2.51    3.95
 -12  10   5   -0.00    4.32
  12 -10  -5    8.68    5.34
  12  10  -5    2.94    3.80
 -12  10   6   -0.00    2.95
  12 -10  -6   -0.00    3.09
  12  10  -6   -0.00    3.33
 -12  10   7    5.18    6.37
  12 -10  -7    7.14    5.44
  12  10  -7    3.03    3.47
 -12  10   8    1.54    4.03
  12 -10  -8    4.91    4.39
  12  10  -8    0.00    3.32
  12 -10  -9   16.15    6.80
  12  10  -9    5.70    4.34
  12 -10 -10    2.70    3.84
  12  10 -10   -0.00    3.51
  12 -10 -11   -0.00    3.50
  12  10 -11    8.41    5.15
  12 -10 -12    0.91    1.93
  12 -10 -13    0.00    3.20
  12 -10 -14   -0.00    2.64
  12 -10 -15    0.00    2.89
 -12  11   1   -0.00    4.14
  12 -11  -1    0.14    3.24
  12  11  -1   -0.00    3.12
 -12  11   2    1.59    4.07
  12 -11  -2   -0.00    3.02
  12  11  -2    1.22    3.14
 -12  11   3    3.83    6.12
  12 -11  -3    0.58    2.56
  12  11  -3    5.59    5.51
 -12  11   4   -0.00    2.73
  12 -11  -4    1.50    4.10
  12  11  -4    1.27    2.86
 -12  11   5    7.66    7.75
  12 -11  -5    6.66    5.12
  12  11  -5    7.10    4.79
 -12  11   6   -0.00    3.11
  12 -11  -6   -0.00    3.02
  12  11  -6    4.12    3.60
 -12  11   7   -0.00    3.85
  12 -11  -7    2.82    3.38
  12  11  -7    0.00    3.43
  12 -11  -8   -0.00    2.15
  12  11  -8   -0.00    2.55
  12 -11  -9    0.00    3.24
  12  11  -9    1.87    3.42
  12 -11 -10   -0.00    4.38
  12  11 -10   -0.00    3.19
  12 -11 -11   -0.00    3.02
 -12  12   1   -0.00    4.38
  12 -12  -1    3.25    4.75
  12  12  -1   -0.00    2.52
 -12  12   2   -0.00    4.38
  12 -12  -2    3.27    3.77
  12  12  -2    4.78    5.31
 -12  12   3    0.00    4.38
  12 -12  -3    2.82    4.25
  12  12  -3    1.38    4.29
 -12  12   4   -0.00    4.15
  12 -12  -4    2.76    3.56
  12  12  -4    0.00    3.51
 -12  12   5   -0.00    3.32
  12 -12  -5    8.80    5.88
  12  12  -5    6.63    5.33
 -12  12   6    0.09    4.35
  12 -12  -6    3.43    5.06
  12  12  -6   -0.00    3.84
 -12  12   7    3.72    4.96
  12 -12  -7    2.96    3.90
  12  12  -7    7.45    4.87
  12  12  -8   -0.00    2.66
  12  12  -9   -0.00    3.14
  12  12 -10    6.97    5.35
 -12  13   1   15.73    8.68
  12 -13  -1   -0.00    3.44
 -12  13   2   -0.00    3.71
  12 -13  -2   -0.00    3.96
 -12  13   3    6.03    5.89
  12 -13  -3    0.69    2.99
 -12  13   4    0.00    3.88
  12  13  -4    1.90    3.80
 -12  13   5    7.93    6.24
  12  13  -5   -0.00    3.18
 -12  13   6   -0.00    3.93
  12  13  -6   -0.00    1.74
  12  13  -7    0.00    3.33
  12  13  -8    4.11    3.66
  12  13  -9    6.25    4.61
  12  13 -10    3.19    3.97
 -12  14   6    1.94    4.90
  11   0  -1  114.01   16.71
  11   0  -1   66.16   14.20
  11   0  -2    0.87    1.79
  11   0  -2    0.02    2.07
  11   0  -3   28.82    7.85
  11   0  -3   25.31    7.81
  11   0  -4   -0.00    2.67
  11   0  -4    1.38    2.70
  11   0  -5  109.64   16.13
  11   0  -5   68.24   13.85
  11   0  -6   -0.00    2.37
  11   0  -7    2.50    2.93
  11   0  -8    1.59    2.24
  11   0  -9   26.78    7.50
  11   0 -10    0.60    1.53
  11   0 -10   -0.00    1.64
  11   0 -11   48.34    9.91
  11   0 -11   42.19    9.32
  11   0 -12    0.61    2.15
  11   0 -12    0.60    1.77
  11   0 -13    9.83    4.25
  11   0 -14   -0.00    1.39
  11   0 -15   17.92    5.62
  11   0 -16    1.00    2.01
  11   0 -17    6.78    3.52
  11  -1  -1   97.40   15.70
  11  -1  -1   77.01   14.83
  11   1  -1   78.14   14.62
  11  -1  -2    0.54    2.58
  11  -1  -2    1.92    2.84
  11   1  -2    2.46    2.89
  11  -1  -3   27.71    8.21
  11  -1  -3   34.57    9.06
  11   1  -3   36.72    9.28
  11  -1  -4   -0.00    2.54
  11  -1  -4    1.42    3.05
  11   1  -4   -1.44    3.39
  11  -1  -5    0.17    2.26
  11  -1  -5    8.43    4.20
  11   1  -5    1.43    2.74
  11  -1  -6    1.24    2.16
  11  -1  -7   43.81    9.88
  11  -1  -8    1.81    2.64
  11  -1  -9   19.74    6.54
  11  -1 -10    1.82    2.33
  11  -1 -10   -0.00    2.53
  11  -1 -11    4.22    3.44
  11  -1 -11   16.37    5.39
  11   1 -11    7.59    4.37
  11  -1 -12    4.56    3.10
  11  -1 -12    4.04    2.86
  11   1 -12    2.04    2.83
  11  -1 -13   31.29    7.75
  11  -1 -14    1.08    1.58
  11  -1 -15    2.38    2.84
  11  -1 -16    0.17    2.17
  11  -1 -17   21.08    5.90
  11  -1 -18    2.14    2.63
  11  -1 -19    7.00    3.46
  11  -1 -20    0.44    1.46
  11  -1 -21   -0.00    1.02
  11  -1 -22    1.20    1.68
  11  -1 -23    9.34    3.63
  11  -1 -24   -0.00    1.33
 -11   2   1   18.13    8.89
  11  -2  -1   20.17    6.73
  11  -2  -1   22.97    7.45
  11   2  -1   10.67    5.43
  11  -2  -2   -0.00    2.94
  11  -2  -2    0.93    2.50
  11   2  -2    0.24    1.75
  11  -2  -3    3.46    3.71
  11  -2  -3   12.26    5.35
  11   2  -3    5.37    4.05
  11  -2  -4    0.80    2.05
  11  -2  -4    6.17    4.06
  11   2  -4    7.40    4.72
  11  -2  -5   31.06    8.47
  11  -2  -5   42.76    9.80
  11   2  -5   38.22    9.42
  11  -2  -6   15.61    5.64
  11  -2  -6   14.67    5.97
  11   2  -6   14.10    5.71
  11  -2  -7    8.58    4.49
  11  -2  -8   21.88    6.86
  11  -2  -9   29.10    8.04
  11  -2 -10    3.49    3.12
  11  -2 -11   30.59    7.72
  11  -2 -11   32.15    7.90
  11  -2 -12    2.86    2.57
  11  -2 -12    0.00    2.66
  11   2 -12    1.62    2.39
  11  -2 -13    0.85    1.86
  11  -2 -14    2.66    2.50
  11  -2 -15   18.76    6.07
  11  -2 -16    6.91    3.76
  11  -2 -17    2.66    2.54
  11  -2 -18    0.00    1.94
  11  -2 -19   11.82    4.55
  11  -2 -20    2.79    2.34
  11  -2 -21   21.89    5.85
  11  -2 -22    0.65    1.40
  11  -2 -23    0.28    1.66
  11  -2 -24    0.77    1.78
  11  -2 -25    9.21    3.53
  11  -2 -26    0.66    1.54
  11  -2 -27    0.00    1.33
  11  -2 -28    0.00    1.44
  11  -2 -29    0.63    1.45
 -11   3   1   11.68    7.04
  11  -3  -1   15.19    6.49
  11   3  -1   13.68    5.73
 -11   3   2   14.01    7.91
  11  -3  -2   24.67    7.62
  11   3  -2   11.09    5.73
 -11   3   3   66.01   15.50
  11  -3  -3   30.83    8.93
  11   3  -3   29.20    8.65
 -11   3   4    3.40    4.60
  11  -3  -4    6.38    3.85
  11   3  -4    3.92    3.47
 -11   3   5   10.76    6.93
  11  -3  -5    3.48    3.05
  11   3  -5    3.15    2.98
 -11   3   6    1.27    5.06
  11  -3  -6    4.20    4.04
  11   3  -6    9.64    4.73
  11  -3  -7   48.08   10.80
  11   3  -7   50.73   11.01
  11  -3  -8    4.88    3.51
  11   3  -8    4.58    3.30
  11  -3  -9    8.39    4.27
  11  -3 -10    1.35    2.15
 -11   3  11   21.32    8.33
  11  -3 -11    7.86    4.39
  11  -3 -12   11.66    4.81
  11  -3 -12    5.90    3.43
  11  -3 -13   15.04    5.55
  11  -3 -14    0.00    1.78
  11  -3 -15    1.02    1.96
  11  -3 -16    1.08    1.74
  11  -3 -17   12.34    4.70
  11  -3 -18    4.20    3.10
  11  -3 -19    8.36    3.64
  11  -3 -20   -0.00    1.06
  11  -3 -21   -0.00    1.93
  11  -3 -22    3.25    2.25
  11  -3 -23   20.58    5.55
  11  -3 -24    6.63    3.24
  11  -3 -25    1.59    1.84
  11  -3 -26   -0.20    1.47
  11  -3 -27   12.35    3.89
  11  -3 -28    3.34    2.18
  11  -3 -29    0.00    1.13
  11  -3 -30   -0.00    1.28
  11  -3 -31   -0.00    1.30
  11  -3 -32   -0.00    1.17
 -11   4   1   30.92   11.21
  11  -4  -1   34.59    9.34
  11   4  -1   28.30    8.76
 -11   4   2   -0.00    4.26
  11  -4  -2    4.73    3.63
  11   4  -2    1.69    2.28
 -11   4   3    4.04    4.64
  11  -4  -3    4.95    3.77
  11   4  -3   18.67    6.51
 -11   4   4    8.28    5.58
  11  -4  -4    4.70    4.31
  11   4  -4    2.83    3.21
 -11   4   5   48.48   13.37
  11  -4  -5   27.01    8.28
  11   4  -5   37.42    9.35
 -11   4   6   11.11    6.45
  11  -4  -6    9.40    4.91
  11   4  -6    1.65    2.82
 -11   4   7    7.53    5.38
  11  -4  -7    8.99    5.00
  11   4  -7    9.66    4.70
 -11   4   8    2.01    4.08
  11  -4  -8    4.14    3.52
  11   4  -8    3.08    3.01
  11  -4  -9   32.70    8.39
  11   4  -9   19.60    6.81
  11  -4 -10    4.41    3.36
  11   4 -10   -0.00    1.81
  11  -4 -11    7.48    4.21
  11  -4 -12    0.11    2.03
  11  -4 -13    0.65    2.60
  11  -4 -14    4.72    3.61
  11  -4 -15   11.54    5.05
  11  -4 -16    3.51    3.11
  11  -4 -17    2.00    2.43
  11  -4 -18    0.42    2.09
  11  -4 -19    4.86    3.01
  11  -4 -20    6.00    3.41
  11  -4 -21    6.26    3.42
  11  -4 -22    1.79    2.35
  11  -4 -23    0.54    1.77
  11  -4 -24    6.43    3.07
  11  -4 -25   11.03    3.99
  11  -4 -26    2.61    2.30
  11  -4 -27    5.18    3.03
  11  -4 -28    0.00    1.35
  11  -4 -29    1.80    1.72
  11  -4 -30    0.89    1.63
  11  -4 -31    3.87    2.27
  11  -4 -32   -0.00    1.04
 -11   5   1    2.18    3.59
  11  -5  -1   -0.00    2.34
  11   5  -1    4.56    3.82
 -11   5   2   35.34   11.76
  11  -5  -2   43.69   11.12
  11   5  -2   41.26   10.21
 -11   5   3   26.82   10.35
  11  -5  -3   15.06    6.64
  11   5  -3   30.68    8.54
 -11   5   4   -0.00    3.09
  11  -5  -4    9.04    4.74
  11   5  -4    2.10    2.55
 -11   5   5   -0.00    2.85
  11  -5  -5   -0.00    2.43
  11   5  -5    3.31    3.09
 -11   5   6   11.32    6.95
  11  -5  -6   20.70    6.86
  11   5  -6    5.44    4.12
 -11   5   7   11.69    7.11
  11  -5  -7   31.90    8.62
  11   5  -7   41.10    9.43
 -11   5   8    1.63    3.51
  11  -5  -8    5.59    4.24
  11   5  -8   -0.00    1.61
 -11   5   9    5.71    5.84
  11  -5  -9   14.49    5.87
  11   5  -9   18.61    6.38
  11  -5 -10    5.43    4.01
  11   5 -10   -0.00    2.43
  11  -5 -11    0.00    2.51
  11   5 -11    6.60    3.81
  11  -5 -12   19.03    6.37
  11   5 -12   18.95    6.57
  11  -5 -13   18.36    6.52
  11  -5 -14    0.78    2.21
  11  -5 -15   -0.00    2.27
  11  -5 -16   -0.00    2.28
  11  -5 -17    2.80    2.59
  11  -5 -18    7.43    4.14
  11  -5 -19   11.51    4.65
  11  -5 -20    0.03    1.91
  11  -5 -21    0.59    1.67
  11  -5 -22    5.54    3.35
  11  -5 -23    7.12    3.70
  11  -5 -24   -0.00    1.67
  11  -5 -25    0.00    1.73
  11  -5 -26    0.30    1.36
  11  -5 -27    0.85    1.70
  11  -5 -28    2.82    2.30
  11  -5 -29   -0.00    1.40
  11  -5 -30    0.30    1.31
  11  -5 -31    0.00    1.24
  11  -5 -32    2.78    2.07
  11  -5 -33    1.33    1.79
 -11   6   1   19.74    9.85
  11  -6  -1   11.26    5.99
  11   6  -1   22.04    7.41
 -11   6   2   -0.00    3.46
  11  -6  -2    3.38    3.62
  11   6  -2    0.00    3.10
 -11   6   3    5.13    6.46
  11  -6  -3    7.03    5.12
  11   6  -3    9.16    4.87
 -11   6   4   19.12    8.97
  11  -6  -4   18.49    6.86
  11   6  -4   18.58    7.02
 -11   6   5    5.13    5.65
  11  -6  -5    9.75    5.28
  11   6  -5   10.21    5.30
 -11   6   6   23.27    8.96
  11  -6  -6   13.24    6.18
  11   6  -6   14.13    6.00
 -11   6   7    5.18    4.87
  11  -6  -7    2.71    3.48
  11   6  -7   11.33    5.13
 -11   6   8   10.50    6.15
  11  -6  -8    6.18    4.01
  11   6  -8    5.11    3.73
 -11   6   9    3.23    4.71
  11  -6  -9    3.81    3.36
  11   6  -9    3.76    3.44
 -11   6  10   18.03    8.06
  11  -6 -10    6.87    4.77
  11   6 -10   25.66    7.62
 -11   6  11   10.14    6.16
  11  -6 -11    0.00    2.38
  11   6 -11   -0.00    1.91
  11  -6 -12    3.42    2.79
  11   6 -12    5.15    3.60
  11  -6 -13    0.00    2.40
  11   6 -13    7.37    4.39
  11  -6 -14    3.72    3.13
  11  -6 -15   15.56    5.88
  11  -6 -16   15.97    5.71
  11  -6 -17    7.98    4.10
  11  -6 -18    4.03    3.11
  11  -6 -19    4.70    3.44
  11  -6 -20    4.31    3.33
  11  -6 -21    1.77    2.26
  11  -6 -22    2.63    2.30
  11  -6 -23   -0.00    1.66
  11  -6 -24    3.01    2.31
  11  -6 -25    0.00    1.71
  11  -6 -26    4.59    3.05
  11  -6 -27    0.80    1.86
  11  -6 -28    0.35    1.54
  11  -6 -29   -0.00    1.60
  11  -6 -30    1.07    1.81
  11  -6 -31   -0.00    1.41
 -11   7   1   18.63    8.46
  11  -7  -1    3.73    3.84
  11   7  -1   11.78    5.91
 -11   7   2   40.15   12.67
  11  -7  -2   37.56   10.22
  11   7  -2   30.04    9.27
 -11   7   3    1.81    4.08
  11  -7  -3   -0.00    2.79
  11   7  -3   -0.00    2.83
 -11   7   4    4.99    4.98
  11  -7  -4    9.94    5.49
  11   7  -4   14.79    6.47
 -11   7   5   -0.00    3.42
  11  -7  -5    0.00    2.51
  11   7  -5   -0.00    3.22
 -11   7   6    6.00    6.02
  11  -7  -6   22.09    7.43
  11   7  -6   10.27    5.40
 -11   7   7   -0.00    1.97
  11  -7  -7    3.27    3.43
  11   7  -7   -0.00    2.11
 -11   7   8   23.17    9.63
  11  -7  -8   37.95    9.93
  11   7  -8   36.47    9.85
 -11   7   9   22.29    9.31
  11  -7  -9   14.00    6.34
  11   7  -9   18.36    6.87
 -11   7  10    1.96    3.74
  11  -7 -10    0.54    1.97
  11   7 -10   -0.00    2.81
  11  -7 -11   -0.00    3.48
  11  -7 -12   24.22    7.44
  11   7 -12   27.03    8.17
  11  -7 -13    1.54    2.01
  11   7 -13   -0.00    2.25
  11  -7 -14   -0.00    2.47
  11  -7 -15    1.11    2.20
  11  -7 -16    2.74    2.99
  11  -7 -17    1.97    2.80
  11  -7 -18    6.88    4.67
  11  -7 -19   -0.00    2.49
  11  -7 -20   -0.00    2.15
  11  -7 -21   -0.00    2.21
  11  -7 -22    7.19    3.84
  11  -7 -23    1.85    2.03
  11  -7 -24   -0.00    1.87
  11  -7 -25    0.00    2.35
  11  -7 -26   -0.00    1.55
  11  -7 -27    0.38    1.31
  11  -7 -28    2.49    2.26
 -11   8   1    0.12    3.90
  11  -8  -1   -0.00    3.39
  11   8  -1    0.03    2.37
 -11   8   2   24.13    9.65
  11  -8  -2    3.25    3.52
  11   8  -2    7.41    4.87
 -11   8   3    5.02    5.16
  11  -8  -3    0.70    3.04
  11   8  -3    0.48    2.17
 -11   8   4   19.60    9.09
  11  -8  -4   27.70    8.63
  11   8  -4   15.65    7.35
 -11   8   5    0.00    4.29
  11  -8  -5    0.29    3.17
  11   8  -5    7.02    4.30
 -11   8   6    4.30    5.15
  11  -8  -6   10.80    5.76
  11   8  -6   26.47    8.24
 -11   8   7    0.00    3.35
  11  -8  -7    2.26    3.29
  11   8  -7    3.65    3.79
 -11   8   8    1.67    3.77
  11  -8  -8    4.65    4.17
  11   8  -8   -0.00    3.10
 -11   8   9    1.68    3.76
  11  -8  -9    0.77    2.96
  11   8  -9   -0.00    2.69
 -11   8  10   10.75    6.62
  11  -8 -10    9.87    5.53
  11   8 -10   12.63    6.33
  11  -8 -11    1.67    2.37
  11   8 -11   -0.00    2.21
  11  -8 -12    0.00    2.38
  11   8 -12    3.19    3.10
  11  -8 -13    2.40    3.41
  11  -8 -14    2.49    2.78
  11  -8 -15    9.36    4.54
  11  -8 -16    9.67    5.11
  11  -8 -17   -0.00    1.58
  11  -8 -18   -0.00    2.46
  11  -8 -19    0.00    3.37
  11  -8 -20    3.31    4.02
  11  -8 -21   -0.00    2.24
  11  -8 -22    0.00    2.58
  11  -8 -23    0.03    1.42
  11  -8 -24    0.00    2.11
  11  -8 -25   -0.00    2.00
 -11   9   1    2.72    4.66
  11  -9  -1    4.29    4.42
  11   9  -1   -0.00    2.19
 -11   9   2   27.33   10.45
  11   9  -2   22.13    8.05
 -11   9   3    2.93    5.23
  11  -9  -3    1.03    2.78
  11   9  -3   -0.00    3.34
 -11   9   4    8.41    6.27
  11  -9  -4   19.46    7.89
  11   9  -4   17.23    6.98
 -11   9   5    0.00    3.17
  11  -9  -5   -0.00    2.85
  11   9  -5    0.99    2.26
 -11   9   6    0.00    3.51
  11  -9  -6   10.76    5.74
  11   9  -6    0.68    2.52
 -11   9   7   -0.00    3.84
  11  -9  -7    4.86    4.24
  11   9  -7    1.88    2.59
 -11   9   8   20.42    9.13
  11  -9  -8   14.40    6.60
  11   9  -8   20.48    7.35
 -11   9   9   -0.00    2.39
  11  -9  -9    1.53    2.82
  11   9  -9   -0.00    3.08
 -11   9  10    6.36    5.41
  11  -9 -10    0.35    3.33
  11   9 -10   -0.00    2.69
  11  -9 -11    1.20    3.25
  11   9 -11    4.76    3.88
  11  -9 -12    9.17    5.02
  11   9 -12    9.49    5.34
  11  -9 -13    0.61    1.95
  11  -9 -14   -0.00    2.46
  11  -9 -15    1.35    2.91
  11  -9 -16   -0.00    1.76
  11  -9 -17   -0.00    1.90
  11  -9 -18    9.79    5.20
  11  -9 -19    0.00    3.13
  11  -9 -20    0.51    2.89
  11  -9 -21   -0.00    1.86
  11  -9 -22    0.63    1.54
  11  -9 -23    0.45    1.58
 -11  10   1   -0.00    2.94
  11 -10  -1   -0.00    2.96
  11  10  -1   -0.00    2.94
 -11  10   2    4.76    5.20
  11 -10  -2    1.62    4.02
  11  10  -2    0.99    2.69
 -11  10   3   -0.00    4.14
  11 -10  -3    2.21    2.96
  11  10  -3   -0.00    2.12
 -11  10   4   12.22    6.50
  11 -10  -4   11.09    6.48
  11  10  -4    3.04    4.41
 -11  10   5    3.09    4.07
  11 -10  -5   -0.00    3.76
  11  10  -5    0.00    2.94
 -11  10   6   10.50    6.71
  11 -10  -6    5.49    4.69
  11  10  -6    5.91    4.89
 -11  10   7    0.49    3.93
  11 -10  -7    2.17    4.10
  11  10  -7    3.32    3.72
 -11  10   8    2.24    4.73
  11 -10  -8   -0.00    2.60
  11  10  -8    4.63    4.50
 -11  10   9   -0.00    2.73
  11 -10  -9   -0.00    3.74
  11  10  -9   -0.00    2.85
  11 -10 -10    6.07    4.73
  11  10 -10    5.67    4.24
  11 -10 -11   -0.00    2.17
  11  10 -11   -0.00    3.82
  11 -10 -12   -0.00    3.15
  11  10 -12    0.15    2.46
  11 -10 -13    1.20    3.08
  11 -10 -14    5.59    4.43
  11 -10 -15    0.00    2.78
  11 -10 -16    6.00    3.94
  11 -10 -17    4.05    3.28
  11 -10 -18   -0.00    1.73
  11 -10 -19    1.38    2.88
  11 -10 -20    1.80    3.05
 -11  11   1    4.23    5.22
  11 -11  -1    0.87    3.53
  11  11  -1    1.58    3.45
 -11  11   2   15.10    7.88
  11 -11  -2    7.02    5.27
  11  11  -2   14.16    6.89
 -11  11   3    0.59    2.41
  11 -11  -3    1.81    4.87
  11  11  -3    3.27    4.34
 -11  11   4    8.68    6.62
  11 -11  -4   -0.00    3.99
  11  11  -4   -0.00    3.73
 -11  11   5    0.00    4.82
  11 -11  -5    0.21    2.69
  11  11  -5    1.08    3.47
 -11  11   6    1.01    4.21
  11 -11  -6    0.23    3.46
  11  11  -6    6.79    4.80
 -11  11   7   -0.00    4.55
  11 -11  -7    1.27    3.10
  11  11  -7    0.47    3.16
 -11  11   8    2.90    4.39
  11 -11  -8    5.01    5.17
  11  11  -8   12.08    6.34
 -11  11   9    0.95    3.08
  11 -11  -9    0.37    2.53
  11  11  -9    2.09    3.82
  11 -11 -10   -0.00    3.29
  11  11 -10   -0.00    2.96
  11 -11 -11   -0.00    1.61
  11  11 -11    0.00    3.20
  11 -11 -12   11.78    6.20
  11  11 -12    4.18    3.71
  11 -11 -13   -0.00    2.75
  11 -11 -14    3.90    4.32
  11 -11 -15   -0.00    2.68
  11 -11 -16    0.18    2.93
 -11  12   1    1.46    4.89
  11 -12  -1   -0.00    2.95
  11  12  -1   -0.00    2.92
 -11  12   2    3.82    4.93
  11 -12  -2    6.85    5.56
  11  12  -2   -0.00    2.89
 -11  12   3   -0.00    3.32
  11 -12  -3   -0.00    2.59
  11  12  -3   -0.00    3.25
 -11  12   4    3.60    4.92
  11 -12  -4    6.62    5.28
  11  12  -4    4.26    4.28
 -11  12   5    1.55    4.50
  11 -12  -5   -0.00    3.11
  11  12  -5   -1.97    3.84
 -11  12   6    0.00    3.74
  11 -12  -6    0.96    2.97
  11  12  -6   -0.00    3.11
 -11  12   7    1.50    3.15
  11 -12  -7    1.38    3.19
  11  12  -7   -0.00    2.98
 -11  12   8    4.62    4.67
  11 -12  -8    0.87    3.68
  11  12  -8    0.95    2.75
  11 -12  -9    0.84    4.57
  11  12  -9   -0.00    2.95
  11 -12 -10    1.45    3.51
  11  12 -10    4.27    4.00
  11 -12 -11   -0.00    4.35
  11  12 -11    2.20    2.80
  11 -12 -12    7.25    5.22
  11  12 -12    3.29    3.93
  11 -12 -13    3.58    4.16
 -11  13   1    5.99    5.90
  11 -13  -1    6.74    5.40
  11  13  -1    7.50    5.61
 -11  13   2   -0.00    3.13
  11 -13  -2    1.82    3.67
  11  13  -2    1.26    3.65
 -11  13   3   -0.00    3.52
  11 -13  -3    2.50    3.70
  11  13  -3   -0.00    2.68
 -11  13   4   -0.00    3.02
  11 -13  -4    4.31    5.10
  11  13  -4    7.92    5.46
 -11  13   5    0.53    4.47
  11 -13  -5    7.36    5.58
  11  13  -5    0.47    2.78
 -11  13   6    2.22    4.43
  11 -13  -6    0.73    3.39
  11  13  -6    0.11    2.49
 -11  13   7   -0.00    4.61
  11 -13  -7    0.40    3.47
  11  13  -7   -0.00    3.03
 -11  13   8   13.19    7.46
  11 -13  -8   12.39    6.70
  11  13  -8    2.23    3.31
  11 -13  -9    1.01    2.49
  11  13  -9   -1.54    2.96
  11  13 -10   -0.00    1.82
  11  13 -11    0.08    2.02
  11  13 -12    4.94    5.63
 -11  14   1    5.88    6.31
  11 -14  -1    0.56    2.58
 -11  14   2    0.00    4.45
  11 -14  -2    0.00    4.36
 -11  14   3   -0.00    3.21
  11 -14  -3    0.60    2.61
 -11  14   4    1.39    3.61
  11 -14  -4    3.78    4.68
 -11  14   5    1.32    3.33
  11 -14  -5   -0.00    3.95
  11  14  -5    4.68    4.36
 -11  14   6    4.55    4.84
  11  14  -6    0.64    1.75
 -11  14   7    0.90    3.46
  11  14  -7   -0.00    2.83
  11  14  -8    0.39    3.29
  11  14  -9   -0.00    3.48
  11  14 -10    0.49    3.23
  11  14 -11    2.80    3.96
  10   0  -1    0.41    3.09
  10   0  -2   21.77    6.79
  10   0  -3    0.00    2.34
  10   0  -4   85.93   14.89
  10   0  -5   -0.00    2.08
  10   0  -5   -0.00    2.14
  10   0  -6   16.42    5.64
  10   0  -6   11.27    4.76
  10   0  -7   -0.00    1.59
  10   0  -7    0.00    1.58
  10   0  -8   16.70    5.49
  10   0  -8   24.28    6.69
  10   0  -9    0.26    1.59
  10   0  -9   -0.00    2.28
  10   0 -10  107.18   17.13
  10   0 -10  152.90   19.16
  10   0 -11   -0.00    1.67
  10   0 -11    0.59    1.43
  10   0 -12    0.20    2.15
  10   0 -12   -0.00    1.51
  10   0 -13    0.48    1.91
  10   0 -13   -0.00    1.14
  10   0 -14   19.50    5.45
  10   0 -14   19.90    5.54
  10   0 -15   -0.00    1.61
  10   0 -16   29.26    6.89
  10   0 -17    0.61    1.85
  10   0 -18   12.43    4.26
  10   0 -19   -0.00    1.13
  10  -1  -1    0.29    2.29
  10  -1  -2  120.07   18.64
  10  -1  -3   12.32    5.42
  10  -1  -4    1.94    2.17
  10  -1  -5    9.84    4.37
  10  -1  -5    8.07    4.12
  10   1  -5   18.24    5.90
  10  -1  -6   78.68   13.92
  10  -1  -6   88.18   14.71
  10   1  -6   96.58   15.07
  10  -1  -7    5.10    3.02
  10  -1  -7    7.99    3.86
  10   1  -7    0.20    1.87
  10  -1  -8   40.61    9.03
  10  -1  -8   33.66    8.36
  10   1  -8   52.57    9.99
  10  -1  -9   -0.00    1.56
  10  -1  -9   -0.00    1.62
  10   1  -9    3.74    3.34
  10  -1 -10   -0.00    1.69
  10  -1 -10   -0.00    1.78
  10   1 -10   -0.00    2.02
  10  -1 -11    9.85    4.15
  10  -1 -11   17.50    5.54
  10   1 -11   17.80    5.46
  10  -1 -12   78.86   13.05
  10  -1 -12   87.14   13.57
  10   1 -12   83.79   13.50
  10  -1 -13    0.98    2.05
  10  -1 -13    3.47    2.52
  10   1 -13    1.75    2.68
  10  -1 -14   15.58    4.90
  10  -1 -14    8.27    3.64
  10   1 -14   13.82    4.65
  10  -1 -15    1.60    2.04
  10  -1 -16   24.69    6.10
  10  -1 -17    0.54    1.38
  10  -1 -18   21.28    5.61
  10  -1 -19    4.96    2.55
  10  -1 -20   -0.00    1.22
  10  -1 -21   -0.00    1.41
  10  -1 -22   50.01    8.63
  10  -1 -23   -0.00    1.37
  10  -1 -24    4.56    2.45
  10  -1 -25   -0.00    1.27
  10  -1 -26    3.45    1.93
  10  -2  -1    2.34    2.52
  10   2  -1   -0.00    2.72
  10  -2  -2   -0.00    1.99
  10  -2  -3    0.32    2.01
  10  -2  -4   78.45   14.11
 -10   2   5   18.71    8.08
  10  -2  -5   19.12    6.20
 -10   2   6   26.46    9.73
  10  -2  -6   35.34    8.08
  10  -2  -6   16.96    6.53
  10   2  -6   23.67    7.18
 -10   2   7    9.75    6.12
  10  -2  -7    5.43    3.79
  10  -2  -7   12.22    4.83
  10   2  -7    3.31    2.61
  10  -2  -8   13.53    4.95
  10  -2  -8   21.02    6.43
  10   2  -8    9.09    4.55
  10  -2  -9   14.92    5.60
  10  -2  -9    9.50    4.59
  10   2  -9    7.82    4.15
  10  -2 -10   85.57   13.20
  10  -2 -10   70.69   12.73
  10   2 -10   66.22   12.28
  10  -2 -11   21.66    5.81
  10  -2 -11    7.46    4.13
  10   2 -11    4.99    3.26
  10  -2 -12   -0.00    1.71
  10  -2 -12    0.93    1.83
  10   2 -12   -0.00    1.67
  10  -2 -13   -0.00    1.63
  10  -2 -13   -0.00    1.86
  10   2 -13   -0.00    2.07
  10  -2 -14   19.98    6.04
  10   2 -14   25.80    6.60
  10  -2 -15   11.17    4.39
  10  -2 -16    7.89    3.70
  10  -2 -17   -0.00    1.72
  10  -2 -18    3.08    2.32
  10  -2 -19    3.03    2.34
  10  -2 -20   38.79    7.62
  10  -2 -21    1.79    1.79
  10  -2 -22   -1.16    1.57
  10  -2 -23    0.67    1.51
  10  -2 -24    8.10    3.09
  10  -2 -25    1.03    1.52
  10  -2 -26    8.21    3.17
  10  -2 -27    0.45    1.30
  10  -2 -28    1.03    1.52
  10  -2 -29    1.21    1.28
  10  -2 -30    3.75    1.91
 -10   3   1   11.69    7.57
  10  -3  -1    9.28    5.08
  10   3  -1   11.51    4.92
  10  -3  -2   95.79   16.98
  10   3  -2  107.20   17.03
  10  -3  -3   40.48    9.76
  10  -3  -4    0.21    1.81
  10  -3  -5   21.09    6.73
 -10   3   6   25.38    9.22
  10  -3  -6   33.61    8.77
 -10   3   7    2.63    4.37
  10  -3  -7   10.08    4.97
 -10   3   8   54.01   13.27
  10  -3  -8   36.09    9.09
  10   3  -8   52.16   10.44
 -10   3   9    2.37    3.77
  10  -3  -9    3.29    2.66
  10   3  -9    3.65    3.08
 -10   3  10    3.97    4.45
  10  -3 -10    3.19    3.04
  10   3 -10    1.36    2.37
 -10   3  11   11.73    6.30
  10  -3 -11   10.13    4.56
  10   3 -11   10.05    4.36
 -10   3  12   32.53    9.73
  10  -3 -12   26.42    7.36
  10   3 -12   45.16    9.05
 -10   3  13    2.29    2.35
  10  -3 -13    1.34    2.28
  10   3 -13   -0.00    2.14
  10  -3 -14    2.75    2.51
  10   3 -14    5.89    3.35
  10  -3 -15    5.13    2.87
  10  -3 -16   17.81    5.46
  10  -3 -17   20.75    5.84
  10  -3 -18   14.05    4.93
  10  -3 -19    5.25    2.89
  10  -3 -20    0.11    1.54
  10  -3 -21    5.44    2.94
  10  -3 -22   20.06    5.25
  10  -3 -23    4.42    2.47
  10  -3 -24   -0.00    1.30
  10  -3 -25    1.10    1.76
  10  -3 -26    7.36    2.94
  10  -3 -27    4.71    2.58
  10  -3 -28    3.30    2.22
  10  -3 -29    0.04    0.98
  10  -3 -30   -0.00    0.81
  10  -3 -31    1.79    1.44
  10  -3 -32    3.34    1.77
 -10   4   1    6.26    4.85
  10  -4  -1    4.72    3.86
  10   4  -1   -0.00    1.50
 -10   4   2    7.15    5.58
  10  -4  -2    3.04    3.47
  10   4  -2    3.13    3.02
 -10   4   3    3.39    3.95
  10  -4  -3   15.32    5.75
  10   4  -3   10.27    4.84
  10  -4  -4   43.53   10.83
  10   4  -4   84.83   13.81
  10  -4  -5   33.72    8.93
  10  -4  -6   42.29    9.81
  10  -4  -7   -0.00    1.87
 -10   4   8   47.89   12.77
  10  -4  -8   42.04    9.82
 -10   4   9    1.70    4.03
  10  -4  -9    6.48    3.77
 -10   4  10   12.20    6.54
  10  -4 -10   18.58    6.19
  10   4 -10   22.02    6.62
 -10   4  11    4.26    4.26
  10  -4 -11    2.89    2.78
  10   4 -11    7.58    4.14
 -10   4  12   -0.00    2.88
  10  -4 -12    1.92    2.65
  10   4 -12    1.95    2.28
  10  -4 -13    3.88    2.76
  10   4 -13   -0.00    2.07
  10  -4 -14   12.98    5.13
  10   4 -14   18.87    6.11
  10  -4 -15    6.95    3.55
  10  -4 -16    6.14    3.63
  10  -4 -17   -0.00    1.91
  10  -4 -18    3.56    2.48
  10  -4 -19    6.56    3.54
  10  -4 -20   21.38    5.86
  10  -4 -21   15.06    4.82
  10  -4 -22    1.48    2.04
  10  -4 -23    2.65    2.55
  10  -4 -24   11.23    4.22
  10  -4 -25    2.47    2.54
  10  -4 -26    1.85    2.03
  10  -4 -27   -0.00    1.36
  10  -4 -28    3.02    2.45
  10  -4 -29   -0.00    1.29
  10  -4 -30    3.65    2.34
  10  -4 -31    0.00    1.23
  10  -4 -32    0.00    1.35
 -10   5   1   47.87   13.03
  10  -5  -1   29.95    9.02
  10   5  -1   32.01    8.87
 -10   5   2  163.10   25.96
  10  -5  -2  121.23   20.92
  10   5  -2  160.60   22.37
 -10   5   3   21.83    8.63
  10  -5  -3    6.56    4.70
  10   5  -3   11.53    5.25
 -10   5   4   -0.00    4.14
  10  -5  -4    0.68    1.46
  10   5  -4   -0.00    2.27
 -10   5   5    6.15    5.11
  10  -5  -5    1.19    3.19
  10   5  -5    3.89    3.07
  10  -5  -6   16.64    6.49
  10   5  -6   43.61    9.49
  10  -5  -7   40.19    9.48
  10   5  -7   22.71    7.43
  10  -5  -8   19.23    6.51
  10  -5  -9    1.62    2.37
 -10   5  10    0.45    2.44
  10  -5 -10   -0.00    2.49
 -10   5  11   -0.00    2.85
  10  -5 -11   14.65    5.44
 -10   5  12   33.26    9.45
  10  -5 -12    6.33    3.95
  10   5 -13   14.80    5.60
  10  -5 -14    2.35    3.21
  10   5 -14    3.16    3.10
  10  -5 -15    3.71    3.43
  10  -5 -16    4.93    3.40
  10  -5 -17   23.37    6.62
  10  -5 -18   16.74    5.46
  10  -5 -19   -0.00    1.97
  10  -5 -20    0.00    1.66
  10  -5 -21    2.66    2.66
  10  -5 -22   15.04    4.90
  10  -5 -23    7.42    3.53
  10  -5 -24   -0.00    1.62
  10  -5 -25   -0.00    1.40
  10  -5 -26    0.39    1.10
  10  -5 -27   10.03    3.81
  10  -5 -28   -0.00    1.13
  10  -5 -29    0.94    1.60
  10  -5 -30    1.48    1.64
  10  -5 -31    0.79    1.44
  10  -5 -32    0.74    1.54
  10  -5 -33    1.04    1.45
 -10   6   1    5.07    4.93
  10  -6  -1    1.48    2.77
  10   6  -1    2.93    2.86
 -10   6   2    8.83    6.35
  10  -6  -2    3.44    4.48
  10   6  -2    6.69    4.60
 -10   6   3    8.23    6.41
  10  -6  -3   21.28    7.42
  10   6  -3    5.30    4.14
 -10   6   4   13.59    7.21
  10  -6  -4    3.09    3.92
  10   6  -4   19.45    6.70
 -10   6   5   27.51    9.43
  10  -6  -5   12.71    5.66
  10   6  -5   13.27    5.56
 -10   6   6   18.90    8.45
  10  -6  -6   28.84    8.64
  10   6  -6   49.79   10.47
 -10   6   7   -0.00    2.73
  10  -6  -7    1.37    2.49
  10   6  -7    4.80    3.34
  10  -6  -8    4.67    3.99
  10   6  -8    3.52    3.48
  10  -6  -9   25.76    7.93
  10   6  -9   33.93    8.77
  10  -6 -10   19.57    6.85
  10   6 -10   25.29    7.53
  10  -6 -11    2.11    2.67
  10  -6 -12    2.91    2.90
  10  -6 -13   16.24    5.93
  10  -6 -14   18.07    6.24
  10  -6 -15   21.47    6.70
  10  -6 -16    8.92    4.36
  10  -6 -17   -0.00    2.02
  10  -6 -18    0.00    2.64
  10  -6 -19    5.89    3.64
  10  -6 -20   15.22    5.21
  10  -6 -21    2.15    2.57
  10  -6 -22   -0.00    1.36
  10  -6 -23    5.13    3.40
  10  -6 -24    4.18    2.77
  10  -6 -25    0.96    1.74
  10  -6 -26    2.67    2.55
  10  -6 -27   -0.00    1.92
  10  -6 -28    1.34    2.01
  10  -6 -29    0.00    1.26
  10  -6 -30   -0.00    1.44
  10  -6 -31   -0.00    1.55
  10  -6 -32   -0.00    1.56
  10  -6 -33    3.53    2.23
  10  -6 -34    1.63    1.65
 -10   7   1   44.02   13.44
  10  -7  -1   50.28   12.05
  10   7  -1   61.69   12.91
 -10   7   2   -0.00    4.38
  10  -7  -2    0.00    2.80
  10   7  -2    6.94    4.54
 -10   7   3   19.54    8.84
  10  -7  -3    7.61    4.94
  10   7  -3   13.30    5.95
 -10   7   4    1.47    3.01
  10  -7  -4    3.82    3.52
  10   7  -4    4.39    3.54
 -10   7   5   29.55   10.47
  10  -7  -5   34.11    9.51
  10   7  -5   38.98    9.66
 -10   7   6    2.12    3.44
  10  -7  -6    3.13    3.13
  10   7  -6    9.18    4.78
 -10   7   7   51.64   12.77
  10  -7  -7   23.59    7.95
  10   7  -7   27.98    8.36
 -10   7   8   10.12    5.92
  10  -7  -8    5.72    4.78
  10   7  -8    1.48    3.55
 -10   7   9   -0.00    2.48
  10  -7  -9   -0.00    2.68
  10   7  -9    0.00    2.16
 -10   7  10    0.65    2.39
  10  -7 -10   -0.00    1.69
  10   7 -10   -0.00    2.25
  10  -7 -11    7.70    4.57
  10   7 -11    9.37    4.85
  10  -7 -12   -0.00    2.00
  10   7 -12    4.23    3.71
  10  -7 -13   22.25    7.37
  10   7 -13   29.12    8.24
  10  -7 -14    1.58    2.32
  10   7 -14   -0.00    2.22
  10  -7 -15    0.76    1.99
  10  -7 -16    1.99    3.13
  10  -7 -17   29.35    7.90
  10  -7 -18    3.28    2.94
  10  -7 -19   -0.00    1.62
  10  -7 -20    0.00    1.83
  10  -7 -21    3.17    2.94
  10  -7 -22    0.66    2.18
  10  -7 -23    6.76    3.78
  10  -7 -24    0.00    2.14
  10  -7 -25    2.63    2.25
  10  -7 -26    1.14    1.98
  10  -7 -27    8.81    4.13
  10  -7 -28    1.34    2.47
  10  -7 -29    0.24    1.76
  10  -7 -30    0.00    1.75
  10  -7 -31    1.95    2.45
  10  -7 -32   -0.00    1.64
 -10   8   1    8.54    5.69
  10  -8  -1    1.75    3.07
  10   8  -1   10.55    5.49
 -10   8   2    7.15    5.52
  10  -8  -2    1.08    3.51
  10   8  -2    5.47    3.74
 -10   8   3   45.74   12.46
  10  -8  -3   23.27    8.08
  10   8  -3   18.66    7.08
 -10   8   4   10.30    7.21
  10  -8  -4   14.55    6.47
  10   8  -4   12.62    5.85
 -10   8   5   17.13    8.75
  10  -8  -5   24.34    8.34
  10   8  -5   34.85    9.62
 -10   8   6    8.80    6.08
  10  -8  -6    3.09    3.21
  10   8  -6    0.89    2.53
 -10   8   7    3.30    4.66
  10  -8  -7    1.63    2.58
  10   8  -7    2.13    2.65
 -10   8   8    1.50    3.98
  10  -8  -8    3.16    3.69
  10   8  -8   -0.00    2.92
 -10   8   9   23.14    8.68
  10  -8  -9   13.66    6.10
  10   8  -9    4.04    3.95
 -10   8  10    4.96    4.14
  10  -8 -10    3.43    3.84
  10   8 -10    0.86    3.09
 -10   8  11    5.81    5.50
  10  -8 -11   10.85    5.07
  10   8 -11    8.94    5.04
 -10   8  12   -0.00    3.01
  10  -8 -12    6.00    3.96
  10   8 -12   -0.00    1.42
  10  -8 -13    2.83    3.64
  10   8 -13    3.50    3.14
  10  -8 -14    4.52    3.70
  10   8 -14    0.54    2.11
  10  -8 -15   20.33    6.94
  10  -8 -16   -0.00    2.32
  10  -8 -17    2.01    2.33
  10  -8 -18    1.58    3.05
  10  -8 -19   10.02    4.75
  10  -8 -20   -0.00    2.30
  10  -8 -21    6.37    3.74
  10  -8 -22    1.22    3.00
  10  -8 -23    5.04    3.27
  10  -8 -24    0.09    1.24
  10  -8 -25    5.89    3.69
  10  -8 -26   -0.00    1.88
  10  -8 -27    1.62    2.46
  10  -8 -28   -0.00    1.92
  10  -8 -29    2.40    2.54
 -10   9   1   33.00   11.68
  10  -9  -1   17.17    7.55
  10   9  -1   45.86   10.99
 -10   9   2    2.87    4.13
  10  -9  -2    1.01    3.12
  10   9  -2    3.81    4.07
 -10   9   3   10.25    6.95
  10  -9  -3   11.94    6.38
  10   9  -3   16.22    6.69
 -10   9   4   -0.00    2.83
  10  -9  -4    0.47    3.38
  10   9  -4   -0.00    1.98
 -10   9   5   -0.00    2.60
  10  -9  -5    7.19    5.03
  10   9  -5    7.57    5.28
 -10   9   6   -0.00    2.77
  10  -9  -6   -0.00    3.01
  10   9  -6    3.70    3.39
 -10   9   7   16.46    8.06
  10  -9  -7   22.27    8.15
  10   9  -7   16.97    6.82
 -10   9   8    2.11    4.26
  10  -9  -8    5.06    3.80
 -10   9   9    1.07    2.88
  10  -9  -9    3.21    3.54
  10   9  -9    5.06    4.34
 -10   9  10    1.31    4.19
  10  -9 -10    3.64    3.83
  10   9 -10    2.83    3.48
 -10   9  11   18.20    7.58
  10  -9 -11   18.92    7.03
  10   9 -11   12.34    6.18
  10  -9 -12   -0.00    2.22
  10   9 -12    0.51    2.01
  10  -9 -13    0.00    2.60
  10   9 -13   10.60    5.58
  10  -9 -14   -0.00    1.51
  10   9 -14    2.28    2.90
  10  -9 -15   -0.00    1.77
  10  -9 -16    0.64    3.51
  10  -9 -17   25.30    8.05
  10  -9 -18    2.57    2.98
  10  -9 -19   -0.00    2.99
  10  -9 -20   -0.00    2.21
  10  -9 -21    2.16    3.09
  10  -9 -22    2.96    3.15
  10  -9 -23    1.63    2.91
  10  -9 -24    2.11    2.97
  10  -9 -25   -0.00    1.70
  10  -9 -26   -0.00    2.18
 -10  10   1    8.65    6.73
  10 -10  -1    0.18    3.45
  10  10  -1    0.16    2.16
 -10  10   2   -0.00    3.33
  10 -10  -2   -0.00    3.27
  10  10  -2   -0.00    2.69
 -10  10   3   14.05    7.71
  10 -10  -3    3.52    3.86
  10  10  -3    5.34    4.01
 -10  10   4    1.21    3.92
  10 -10  -4   -0.00    2.11
  10  10  -4   -0.00    3.35
 -10  10   5   37.02   11.56
  10 -10  -5   13.21    6.81
  10  10  -5   39.80   10.30
 -10  10   6    2.11    3.87
  10 -10  -6    3.26    3.35
  10  10  -6    3.86    4.66
 -10  10   7    2.01    3.48
  10 -10  -7    5.21    4.42
  10  10  -7    2.87    4.10
 -10  10   8   -0.00    3.86
  10 -10  -8   -0.00    2.64
  10  10  -8   -0.00    2.32
 -10  10   9    5.39    5.01
  10 -10  -9   22.37    7.92
  10  10  -9   20.88    7.79
 -10  10  10   -0.00    2.38
  10 -10 -10    3.81    4.16
  10  10 -10   -1.65    3.35
 -10  10  11    8.06    5.73
  10 -10 -11   -0.00    2.28
  10  10 -11    8.09    5.21
  10  10 -12   -2.78    3.67
  10 -10 -13    5.21    4.43
  10  10 -13   12.49    5.87
  10 -10 -14    2.08    4.43
  10  10 -14    2.94    2.84
  10 -10 -15    4.04    4.59
  10 -10 -16    0.56    1.59
  10 -10 -17    0.24    2.50
  10 -10 -18   -0.00    3.28
  10 -10 -19    8.64    5.01
  10 -10 -20   -0.00    2.64
  10 -10 -21   -0.00    2.91
  10 -10 -22   -0.00    2.17
  10 -10 -23    3.10    3.72
 -10  11   1   14.31    7.60
  10 -11  -1    5.50    4.54
  10  11  -1    8.25    5.46
 -10  11   2    1.36    4.13
  10 -11  -2   -0.00    4.70
  10  11  -2   -0.00    2.81
 -10  11   3    6.09    5.85
  10 -11  -3    4.35    4.69
  10  11  -3    7.85    5.92
 -10  11   4    0.72    3.48
  10 -11  -4    3.46    4.58
  10  11  -4    4.07    4.19
 -10  11   5    6.27    5.76
  10 -11  -5    2.16    3.47
  10  11  -5    2.27    3.31
 -10  11   6   -0.00    2.61
  10 -11  -6    0.00    2.66
  10  11  -6    2.38    4.17
 -10  11   7   20.31    9.31
  10 -11  -7   22.01    8.21
  10  11  -7   11.06    6.34
 -10  11   8    6.26    5.69
  10 -11  -8   -0.00    3.67
  10  11  -8    5.41    4.73
 -10  11   9    2.93    4.14
  10 -11  -9   -0.00    2.53
  10  11  -9    4.58    3.82
 -10  11  10    0.91    4.05
  10 -11 -10    0.65    2.47
  10  11 -10    0.65    2.82
  10 -11 -11    2.98    4.84
  10  11 -11   10.74    5.62
  10 -11 -12   -0.00    1.96
  10  11 -12    0.21    1.41
  10 -11 -13    2.29    3.44
  10  11 -13    5.94    4.28
  10 -11 -14    1.31    3.29
  10  11 -14    3.72    4.04
  10 -11 -15    2.68    4.02
  10 -11 -16    0.27    2.50
  10 -11 -17    4.84    4.83
  10 -11 -18   -0.00    3.24
  10 -11 -19    2.94    3.23
  10 -11 -20    2.60    4.31
 -10  12   1   11.02    6.66
  10 -12  -1   -0.00    2.69
  10  12  -1   -0.00    4.26
 -10  12   2    1.68    4.52
  10 -12  -2    0.32    2.98
  10  12  -2   -0.00    2.74
 -10  12   3   19.16    8.73
  10 -12  -3    6.20    5.77
  10  12  -3    2.74    4.30
 -10  12   4    3.36    4.31
  10 -12  -4   -0.00    3.54
  10  12  -4    1.85    3.40
 -10  12   5    2.58    4.02
  10 -12  -5    8.61    6.35
  10  12  -5   18.12    7.78
 -10  12   6   -0.00    3.23
  10 -12  -6   -0.00    4.08
  10  12  -6    2.46    3.60
 -10  12   7    1.43    4.25
  10 -12  -7   -0.00    4.13
  10  12  -7    0.51    2.29
 -10  12   8    1.99    4.40
  10 -12  -8    5.14    4.63
  10  12  -8    1.03    2.92
 -10  12   9   13.31    7.21
  10 -12  -9   23.81    8.67
  10  12  -9    6.41    5.08
 -10  12  10    0.68    4.11
  10 -12 -10    1.64    3.64
  10  12 -10   -0.97    2.68
  10 -12 -11   -0.00    3.03
  10  12 -11    0.00    2.21
  10 -12 -12   -0.00    3.50
  10  12 -12   -0.00    2.91
  10 -12 -13    1.71    3.58
  10  12 -13    0.85    4.44
  10 -12 -14    1.98    3.84
  10  12 -14    3.54    3.85
  10 -12 -15    2.88    4.35
  10 -12 -16    4.35    3.93
  10 -12 -17    6.25    5.05
 -10  13   1    0.95    3.93
  10 -13  -1   -0.00    4.02
  10  13  -1    4.41    5.32
 -10  13   2   -0.00    4.26
  10 -13  -2    4.75    4.96
  10  13  -2   -0.00    2.90
 -10  13   3    4.20    5.44
  10 -13  -3    0.00    5.29
  10  13  -3    0.77    2.87
 -10  13   4   -0.00    3.51
  10 -13  -4    2.82    4.17
  10  13  -4    4.52    4.20
 -10  13   5    3.84    5.86
  10 -13  -5   -0.00    1.86
  10  13  -5    6.67    4.60
 -10  13   6   -0.00    3.29
  10 -13  -6   -0.00    3.57
  10  13  -6   -0.00    2.51
 -10  13   7    0.30    2.42
  10 -13  -7    3.93    3.83
  10  13  -7    2.21    2.74
 -10  13   8   -0.00    2.17
  10 -13  -8    1.02    2.71
  10  13  -8   -1.99    3.58
 -10  13   9   -0.00    4.18
  10 -13  -9   -0.00    2.73
  10  13  -9   -0.00    4.28
 -10  13  10    3.64    4.44
  10 -13 -10   -0.00    2.32
  10  13 -10    0.70    2.59
  10 -13 -11    0.60    1.90
  10  13 -11   -0.00    3.77
  10 -13 -12   -0.00    2.99
  10  13 -12    5.30    5.71
  10 -13 -13    0.00    3.84
  10  13 -13    5.63    5.11
  10 -13 -14    0.00    3.39
 -10  14   1   -0.00    3.65
  10 -14  -1    5.23    5.54
  10  14  -1    3.63    4.10
 -10  14   2    0.36    2.55
  10 -14  -2    0.85    3.14
  10  14  -2    5.23    4.97
 -10  14   3    6.30    6.34
  10 -14  -3    0.00    3.60
  10  14  -3    2.03    3.30
 -10  14   4    4.23    5.18
  10 -14  -4    9.28    5.93
  10  14  -4   -0.00    3.41
 -10  14   5    7.68    5.69
  10 -14  -5    1.33    3.64
  10  14  -5    0.77    2.32
 -10  14   6    1.47    3.59
  10 -14  -6    1.32    3.00
  10  14  -6    0.68    3.17
 -10  14   7    1.72    4.77
  10 -14  -7   -0.00    3.44
  10  14  -7    0.08    2.82
 -10  14   8    0.00    3.37
  10 -14  -8    1.89    3.72
  10  14  -8    0.19    3.44
 -10  14   9   -0.00    2.91
  10 -14  -9   -0.00    2.88
  10  14  -9    3.59    4.99
  10 -14 -10   -0.00    4.91
  10  14 -10   -0.00    3.90
  10  14 -11   -0.00    3.90
  10  14 -12    1.89    3.32
  10  14 -13    1.79    3.23
  10 -15  -1    4.71    5.35
 -10  15   2    0.86    2.66
  10 -15  -2    3.46    4.49
 -10  15   3    0.00    4.07
  10 -15  -3    1.04    3.50
 -10  15   4   -0.00    2.30
  10 -15  -4   -0.00    3.59
 -10  15   5    2.73    4.52
  10 -15  -5   -0.00    4.30
 -10  15   6    4.66    5.25
 -10  15   7    4.69    4.41
 -10  15   8    8.40    5.90
  10  15  -8    0.89    4.32
 -10  15   9    4.19    4.85
  10  15  -9   -0.00    3.53
  10  15 -10    3.03    5.31
  10  15 -11   -0.00    3.47
  10  15 -12    9.74    6.24
  10  15 -13    5.08    5.33
  10 -16  -1    2.80    4.40
  -9   0   1    2.24    3.19
   9   0  -1   14.78    5.19
  -9   0   2    0.16    2.31
   9   0  -2    1.39    2.46
  -9   0   3  142.25   22.13
   9   0  -3  136.70   19.38
  -9   0   4    2.02    2.58
   9   0  -4    0.19    1.93
   9   0  -5   29.55    7.25
   9   0  -6   -0.00    1.55
   9   0  -6    0.90    2.47
   9   0  -7  117.65   17.19
   9   0  -7  142.57   20.06
   9   0  -7  117.27   17.51
   9   0  -8   -0.00    1.89
   9   0  -8   -0.00    2.76
   9   0  -8   -0.19    1.89
   9   0  -9   75.32   11.55
   9   0  -9   75.05   13.02
   9   0  -9   44.58    9.93
   9   0 -10   -0.00    1.56
   9   0 -10   -0.00    1.85
   9   0 -10   -0.00    1.70
   9   0 -11   17.44    4.84
   9   0 -11    8.56    4.44
   9   0 -11    6.87    3.30
   9   0 -12    0.05    1.75
   9   0 -12   -0.00    2.19
   9   0 -12    0.09    1.53
   9   0 -13  110.40   15.73
   9   0 -13  123.43   16.41
   9   0 -14    1.26    2.04
   9   0 -14    0.65    1.59
   9   0 -15   33.65    6.65
   9   0 -15   17.43    5.12
   9   0 -16    1.96    1.95
   9   0 -17   17.40    4.67
   9   0 -18   -0.00    1.48
   9   0 -19   53.71    8.89
   9   0 -20   -0.78    1.46
  -9   1   1  418.54   48.63
   9  -1  -1  379.86   44.57
   9   1  -1  413.25   44.98
  -9  -1   1  386.75   47.96
  -9   1   2    1.42    2.86
   9  -1  -2    8.36    4.55
   9   1  -2    5.43    3.44
  -9  -1   2    5.53    4.75
  -9   1   3    2.19    3.26
   9  -1  -3    2.44    2.56
   9   1  -3    1.20    2.23
  -9  -1   3    3.67    3.63
  -9   1   4   39.15   10.19
   9  -1  -4   62.60   10.62
   9   1  -4   44.55    9.39
  -9  -1   4   33.26    9.68
   9  -1  -5  118.59   17.13
   9   1  -5  115.40   17.03
   9  -1  -6    2.93    2.38
   9  -1  -6    0.07    1.70
   9   1  -6    0.51    1.34
   9  -1  -7   39.33    8.21
   9  -1  -7   53.03   10.50
   9  -1  -7   26.88    7.38
   9   1  -7   33.99    7.89
   9  -1  -8    1.91    2.07
   9  -1  -8    2.26    2.80
   9  -1  -8    0.00    1.66
   9   1  -8    6.94    3.54
   9   1  -8    2.12    2.58
   9  -1  -9   19.10    5.57
   9  -1  -9   18.30    6.32
   9  -1  -9   18.11    5.51
   9   1  -9   20.40    5.68
   9   1  -9   17.53    6.22
   9  -1 -10   -0.00    1.46
   9  -1 -10   -0.00    1.83
   9  -1 -10   -0.00    1.54
   9   1 -10   -0.00    1.72
   9   1 -10    0.74    2.15
   9  -1 -11   92.09   13.92
   9  -1 -11   95.15   15.35
   9  -1 -11   97.13   14.40
   9   1 -11   91.14   14.06
   9   1 -11  102.27   16.34
   9  -1 -12    3.07    2.35
   9  -1 -12    2.97    3.54
   9  -1 -12    3.08    2.54
   9   1 -12    0.96    1.68
   9   1 -12    1.40    2.52
   9  -1 -13    5.70    2.79
   9  -1 -13    7.93    3.51
   9   1 -13    2.40    2.46
   9  -1 -14   -0.00    1.62
   9  -1 -14   -0.00    1.70
   9   1 -14   -0.00    1.15
   9  -1 -15   74.27   10.94
   9  -1 -15   56.38   10.30
   9   1 -15   74.03   11.14
   9  -1 -16   14.69    4.45
   9  -1 -17   32.46    6.74
   9  -1 -18    4.30    2.43
   9  -1 -19    7.11    2.94
   9  -1 -20    7.04    2.89
   9  -1 -21   62.66    9.57
   9  -1 -22   -0.00    1.84
   9  -1 -23    0.04    1.27
   9  -1 -24    1.07    1.30
   9  -1 -25    6.98    2.60
   9  -1 -26    0.00    1.00
  -9   2   1   35.54   10.72
   9   2  -1   25.63    7.36
  -9  -2   1   33.85    9.89
  -9   2   2    3.82    4.76
  -9   2   2    5.71    4.49
   9   2  -2    1.18    2.23
  -9  -2   2    3.99    4.09
  -9   2   3   99.57   18.98
   9   2  -3  108.08   16.56
  -9  -2   3  109.04   18.99
  -9   2   4    8.64    5.75
   9   2  -4    0.77    2.27
  -9   2   5   21.36    7.91
   9  -2  -5   11.81    4.82
   9   2  -5   10.13    4.51
  -9   2   6   -0.00    3.31
   9  -2  -6   -0.00    2.13
   9   2  -6    2.09    2.48
  -9   2   7   66.19   13.63
   9  -2  -7   56.72   10.61
   9   2  -7   45.05    9.81
  -9   2   8   39.02   10.30
   9  -2  -8   29.16    7.81
   9  -2  -8   16.19    5.65
   9   2  -8   31.72    7.41
  -9   2   9   42.96   10.93
   9  -2  -9   40.36    9.13
   9  -2  -9   32.03    7.74
   9   2  -9   46.91    9.04
   9   2  -9   35.42    9.34
  -9   2  10   -0.00    2.81
   9  -2 -10    2.07    2.20
   9  -2 -10    1.46    2.58
   9  -2 -10    0.90    1.76
   9   2 -10    5.55    3.17
   9   2 -10   -0.00    2.45
   9  -2 -11    2.85    2.37
   9  -2 -11    0.00    1.73
   9  -2 -11    0.00    1.82
   9   2 -11    0.24    1.33
   9   2 -11    1.31    2.45
   9  -2 -12   13.27    4.41
   9  -2 -12   20.08    5.70
   9  -2 -12    3.89    2.81
   9   2 -12    8.37    3.52
   9   2 -12   11.58    5.33
   9  -2 -13   45.89    8.29
   9  -2 -13   30.82    7.55
   9   2 -13   45.04    8.47
   9  -2 -14   31.54    6.71
   9  -2 -14   24.72    6.44
   9   2 -14   30.11    6.82
   9  -2 -15    8.46    3.59
   9  -2 -15   13.84    4.62
   9   2 -15   13.11    4.31
   9  -2 -16    0.09    1.45
   9  -2 -17   58.42    9.77
   9  -2 -18    0.00    1.44
   9  -2 -19   71.87   10.97
   9  -2 -20    2.94    2.31
   9  -2 -21    2.95    2.07
   9  -2 -22    5.05    2.46
   9  -2 -23   41.20    7.20
   9  -2 -24    0.17    1.15
   9  -2 -25    5.02    2.26
   9  -2 -26   -0.00    0.90
   9  -2 -27    2.07    1.48
   9  -2 -28    0.08    0.75
   9  -2 -29    7.53    2.34
   9  -2 -30    1.26    1.20
   9  -2 -31    1.78    1.21
   9   3  -1  166.40   25.45
  -9  -3   1  147.56   24.24
  -9   3   2   24.27    9.18
   9   3  -2   36.09   10.18
  -9  -3   2   19.74    8.08
  -9   3   3   -0.00    3.58
   9  -3  -3    6.64    4.09
   9   3  -3   -0.00    2.42
  -9   3   4    5.70    5.52
   9  -3  -4    6.39    3.61
   9   3  -4    5.19    3.51
  -9   3   5   49.75   12.42
   9  -3  -5   53.37   10.73
   9   3  -5   41.47    9.47
  -9   3   6   47.12   11.78
   9  -3  -6   36.14    8.70
   9   3  -6   42.68    9.21
  -9   3   7   28.32    8.89
   9  -3  -7   10.46    4.75
   9   3  -7   26.34    6.78
  -9   3   8    0.00    2.61
   9  -3  -8    2.20    2.32
   9   3  -8   -0.00    1.78
  -9   3   9    4.41    4.18
   9  -3  -9    7.63    3.67
   9  -3  -9    3.71    3.21
   9   3  -9    2.23    2.67
  -9   3  10    6.48    4.62
   9  -3 -10    8.06    4.41
   9  -3 -10    4.29    3.27
   9   3 -10    0.71    2.09
  -9   3  11  108.35   18.57
   9  -3 -11   96.40   15.82
   9  -3 -11  100.66   15.72
   9   3 -11  129.76   17.06
   9   3 -11  123.16   19.07
  -9   3  12   13.40    5.99
   9  -3 -12   23.92    6.43
   9  -3 -12   28.46    6.91
   9   3 -12   18.62    5.69
   9   3 -12   29.03    8.09
  -9   3  13    4.39    3.82
   9  -3 -13   10.86    4.41
   9   3 -13    3.95    2.82
  -9   3  14    0.92    1.92
   9  -3 -14   -0.00    1.92
   9   3 -14   -0.00    1.16
   9  -3 -15   71.31   10.94
   9   3 -15   52.67   10.11
   9  -3 -16   14.51    4.69
   9  -3 -17   26.81    6.29
   9  -3 -18    1.03    1.74
   9  -3 -19    0.37    1.51
   9  -3 -20   16.10    4.50
   9  -3 -21   49.14    8.53
   9  -3 -22    6.15    2.99
   9  -3 -23    5.23    2.68
   9  -3 -24    0.71    1.38
   9  -3 -25   15.79    4.13
   9  -3 -26    3.11    2.03
   9  -3 -27    2.64    1.85
   9  -3 -28    0.00    0.88
   9  -3 -29    1.29    1.46
   9  -3 -30    0.96    1.18
   9  -3 -31    7.48    2.35
   9  -4  -1    0.02    1.83
   9  -4  -2   40.95    9.71
  -9   4   3   61.48   13.83
   9  -4  -3   42.36   10.09
  -9   4   4   58.28   14.05
   9  -4  -4   64.96   12.45
  -9   4   5   65.78   14.45
   9  -4  -5   57.19   11.80
   9   4  -5   73.79   12.72
  -9   4   6   -0.00    3.03
   9  -4  -6    0.00    2.43
   9   4  -6    0.72    2.26
  -9   4   7   60.94   13.41
   9  -4  -7   59.74   11.48
   9   4  -7   58.62   11.40
  -9   4   8   73.39   15.40
   9  -4  -8   89.10   14.35
   9   4  -8   85.03   14.07
  -9   4   9   47.81   12.14
   9  -4  -9   58.32   11.01
   9   4  -9   62.04   11.34
  -9   4  10    3.30    4.08
   9  -4 -10    0.33    1.48
   9   4 -10    3.46    2.86
  -9   4  11    5.42    4.02
   9  -4 -11    9.42    4.12
   9  -4 -11    6.12    3.80
   9   4 -11    4.24    3.21
  -9   4  12    0.00    2.83
   9  -4 -12    3.34    2.99
   9   4 -12   -0.00    1.25
  -9   4  13   41.88   10.42
   9  -4 -13   54.23    9.81
   9   4 -13   32.64    8.07
  -9   4  14    5.75    4.35
   9  -4 -14    7.41    3.55
   9   4 -14    8.63    3.91
   9  -4 -15   27.34    6.59
   9   4 -15   12.25    4.77
   9  -4 -16    2.02    2.27
   9  -4 -17   28.44    6.81
   9  -4 -18   44.63    8.69
   9  -4 -19   33.02    7.26
   9  -4 -20    1.78    1.85
   9  -4 -21    2.54    2.11
   9  -4 -22    3.66    2.57
   9  -4 -23   31.54    6.62
   9  -4 -24    8.19    3.31
   9  -4 -25    3.25    2.10
   9  -4 -26   -0.00    0.97
   9  -4 -27   -0.00    1.00
   9  -4 -28    5.71    2.44
   9  -4 -29    9.17    3.15
   9  -4 -30    1.78    1.58
   9  -4 -31    0.57    1.07
   9  -4 -32   -0.00    0.91
   9  -5  -1  110.50   18.04
   9   5  -1  109.42   17.64
   9  -5  -2   45.95   10.73
   9  -5  -3    8.17    4.46
   9  -5  -4   57.75   11.92
  -9   5   5   29.27    9.69
   9  -5  -5   37.82    8.98
  -9   5   6   41.05   11.00
   9  -5  -6   44.52    9.90
  -9   5   7   61.11   13.23
   9  -5  -7   37.42    9.40
  -9   5   8   10.04    5.63
   9  -5  -8    3.01    3.52
   9   5  -8    4.80    3.72
  -9   5   9   -0.00    2.26
   9  -5  -9   -0.00    2.09
   9   5  -9    0.07    2.04
  -9   5  10   -0.00    2.74
   9  -5 -10    4.15    2.78
   9   5 -10    5.94    3.82
  -9   5  11   55.60   12.68
   9  -5 -11   45.14    9.81
   9   5 -11   46.27   10.07
  -9   5  12   20.74    7.40
   9  -5 -12    8.00    4.83
   9   5 -12   38.75    8.18
  -9   5  13   -0.00    2.84
   9  -5 -13    0.00    2.30
   9   5 -13   -0.00    1.95
  -9   5  14   18.83    6.53
   9  -5 -14   12.44    4.71
   9   5 -14    7.78    4.27
   9  -5 -15    8.18    4.08
   9   5 -15   18.28    5.80
   9  -5 -16   13.28    4.93
   9  -5 -17   19.02    5.96
   9  -5 -18    2.08    2.90
   9  -5 -19   -0.00    1.94
   9  -5 -20    1.98    2.43
   9  -5 -21   13.20    4.77
   9  -5 -22   12.88    4.62
   9  -5 -23    4.87    2.87
   9  -5 -24    0.67    2.32
   9  -5 -25    1.31    1.90
   9  -5 -26   10.23    3.89
   9  -5 -27    7.35    3.41
   9  -5 -28    1.04    1.66
   9  -5 -29   -0.00    1.59
   9  -5 -30    0.00    1.60
   9  -5 -31    3.04    2.03
   9  -5 -32    2.04    1.64
   9  -5 -33    2.80    2.25
   9  -5 -34   -0.00    1.19
  -9   6   1   -0.00    3.17
   9  -6  -1   -0.00    2.89
   9   6  -1    2.20    2.06
  -9   6   2   72.72   16.55
   9  -6  -2  104.76   17.06
   9   6  -2   86.12   15.37
   9  -6  -3   27.93    8.23
   9   6  -3   25.00    7.58
   9  -6  -4   23.56    7.49
   9   6  -4   22.15    7.09
   9  -6  -5   21.61    7.35
   9   6  -5   44.14    9.70
   9  -6  -6   10.41    5.40
   9  -6  -7   23.51    7.26
  -9   6   8   72.19   15.08
   9  -6  -8   52.16   11.56
  -9   6   9    6.97    5.00
   9  -6  -9   14.65    5.49
  -9   6  10    2.27    4.22
   9  -6 -10    1.45    2.29
  -9   6  11    4.74    3.90
   9  -6 -11   -0.00    1.32
  -9   6  12   11.15    6.14
   9  -6 -12   23.21    6.85
   9   6 -12   33.03    8.05
  -9   6  13    9.90    5.71
   9  -6 -13    9.15    4.62
   9   6 -13   20.34    6.50
   9  -6 -14   39.52    9.13
   9   6 -14   37.25    8.96
   9  -6 -15    4.80    3.39
   9   6 -15   18.69    6.17
   9  -6 -16    1.37    1.92
   9  -6 -17   -0.00    1.97
   9  -6 -18   42.54    9.26
   9  -6 -19    6.03    3.48
   9  -6 -20    6.50    3.56
   9  -6 -21    3.73    3.09
   9  -6 -22   -0.00    1.59
   9  -6 -23    5.74    3.17
   9  -6 -24    9.62    4.16
   9  -6 -25    2.70    2.57
   9  -6 -26    0.38    1.54
   9  -6 -27    0.00    1.44
   9  -6 -28    0.00    1.97
   9  -6 -29    0.18    1.83
   9  -6 -30    4.79    2.78
   9  -6 -31   -0.00    1.24
   9  -6 -32    1.99    1.90
   9  -6 -33    2.26    2.00
   9  -6 -34    2.38    2.05
   9  -6 -35   -0.00    1.19
  -9   7   1    9.18    6.76
   9  -7  -1    6.70    4.66
   9   7  -1   16.93    6.17
  -9   7   2    2.62    3.89
   9  -7  -2    2.84    3.31
   9   7  -2   11.61    5.56
  -9   7   3   -0.00    2.65
   9  -7  -3    0.00    2.90
   9   7  -3    0.00    2.07
  -9   7   4    5.30    5.22
   9  -7  -4   16.29    6.12
   9   7  -4   17.56    6.48
  -9   7   5    6.50    5.22
   9  -7  -5    5.52    4.09
   9   7  -5    5.15    4.11
  -9   7   6   61.49   13.79
   9  -7  -6   37.09   10.32
   9   7  -6   54.71   11.60
   9  -7  -7   -0.00    2.21
   9   7  -7   10.17    4.82
   9  -7  -8    3.12    2.87
   9   7  -8    0.39    2.36
   9  -7  -9   11.29    5.31
   9   7  -9   14.58    5.80
   9  -7 -10   30.31    8.63
   9  -7 -11    6.55    4.56
  -9   7  12   43.79   11.46
   9  -7 -12   47.76   10.64
  -9   7  13    0.29    3.25
   9  -7 -13    2.58    2.68
   9  -7 -14    0.00    1.85
   9  -7 -15    1.45    2.27
   9  -7 -16   37.21    8.98
   9  -7 -17    4.39    3.19
   9  -7 -18   -0.00    2.45
   9  -7 -19    1.25    2.25
   9  -7 -20   13.19    5.02
   9  -7 -21    7.72    3.99
   9  -7 -22   14.30    5.21
   9  -7 -23    1.21    1.85
   9  -7 -24   -0.00    1.62
   9  -7 -25   -0.00    1.92
   9  -7 -26    8.17    3.73
   9  -7 -27    4.09    2.82
   9  -7 -28    0.62    1.72
   9  -7 -29   -0.00    1.50
   9  -7 -30    1.50    2.19
   9  -7 -31    0.65    1.67
   9  -7 -32    4.42    2.55
   9  -7 -33    0.75    1.67
   9  -7 -34    1.51    1.82
  -9   8   1    5.05    4.55
   9  -8  -1   18.60    7.18
   9   8  -1   16.05    6.49
  -9   8   2   25.21    9.73
   9  -8  -2   21.83    7.81
  -9   8   3   -0.00    4.03
   9  -8  -3   -0.00    2.74
   9   8  -3   -0.00    2.63
  -9   8   4   46.74   12.95
   9  -8  -4   55.20   12.31
   9   8  -4   49.14   11.42
  -9   8   5    0.00    2.74
   9  -8  -5   -0.00    2.17
   9   8  -5   -0.00    2.27
  -9   8   6    2.31    3.98
   9  -8  -6    3.26    3.18
   9   8  -6    2.94    2.95
  -9   8   7    0.92    3.02
   9  -8  -7   -0.00    2.39
   9   8  -7    2.69    2.98
  -9   8   8   76.56   15.17
   9  -8  -8   45.79   11.39
   9   8  -8   36.68   10.32
  -9   8   9   12.53    6.78
   9  -8  -9   12.93    5.64
   9   8  -9    1.81    3.70
  -9   8  10   13.19    6.55
   9  -8 -10   20.58    7.16
   9   8 -10    4.73    4.37
   9  -8 -11    2.83    3.22
   9   8 -11    0.95    3.33
   9  -8 -12   18.87    6.87
   9   8 -12   19.73    7.06
   9  -8 -13    0.39    1.98
   9   8 -13   -0.00    2.37
   9  -8 -14    8.16    4.67
   9   8 -14   24.68    7.28
   9  -8 -15   -0.00    2.13
   9   8 -15    2.98    3.32
   9  -8 -16    0.00    2.68
   9  -8 -17   -0.00    1.56
   9  -8 -18   14.98    5.57
   9  -8 -19    3.35    2.93
   9  -8 -20    9.54    4.68
   9  -8 -21   -0.00    1.83
   9  -8 -22    3.40    3.00
   9  -8 -23   -0.00    2.09
   9  -8 -24    0.00    1.84
   9  -8 -25   -0.00    1.97
   9  -8 -26   -0.00    1.83
   9  -8 -27   -0.00    1.78
   9  -8 -28    2.44    2.94
   9  -8 -29   -0.00    2.06
   9  -8 -30    1.57    2.39
   9  -8 -31   -0.00    1.89
   9  -8 -32    2.56    2.78
  -9   9   1    4.11    4.82
   9  -9  -1    2.53    3.74
   9   9  -1    1.85    3.09
  -9   9   2   28.02    9.98
   9  -9  -2   31.91    9.66
   9   9  -2   20.51    7.68
  -9   9   3    0.00    2.87
   9  -9  -3    2.49    3.99
   9   9  -3    3.23    3.97
  -9   9   4   10.70    6.27
   9  -9  -4    5.87    4.74
   9   9  -4   12.66    5.58
  -9   9   5    2.59    4.85
   9  -9  -5    1.74    3.02
   9   9  -5    2.22    2.80
  -9   9   6   58.71   13.77
   9  -9  -6   48.14   11.56
   9   9  -6   31.22    9.57
  -9   9   7   -0.00    2.82
   9  -9  -7    1.58    2.44
   9   9  -7    5.61    4.25
  -9   9   8    1.83    3.64
   9  -9  -8    1.72    2.29
   9   9  -8   -0.00    2.18
  -9   9   9    2.01    3.13
   9  -9  -9   -0.00    2.34
   9   9  -9   -0.00    2.35
  -9   9  10    5.22    4.99
   9  -9 -10    7.00    4.77
   9   9 -10    8.43    4.55
  -9   9  11    0.00    3.26
   9  -9 -11   -0.00    2.57
   9   9 -11   -0.00    1.31
  -9   9  12   26.19    9.21
   9  -9 -12   38.50    9.83
   9   9 -12   31.24    9.02
  -9   9  13    0.66    2.29
   9  -9 -13    1.35    3.35
   9   9 -13   -0.41    2.02
   9  -9 -14    2.28    3.09
   9   9 -14    1.75    2.37
   9  -9 -15    1.46    2.54
   9   9 -15   -0.00    2.80
   9  -9 -16   12.08    5.92
   9  -9 -17    2.45    3.33
   9  -9 -18    0.51    2.97
   9  -9 -19   -0.00    2.74
   9  -9 -20    6.81    4.31
   9  -9 -21   -0.00    2.13
   9  -9 -22    5.86    4.30
   9  -9 -23   -0.00    2.58
   9  -9 -24   -0.00    1.62
   9  -9 -25    0.00    2.09
   9  -9 -26    4.96    3.48
   9  -9 -27    0.00    2.45
   9  -9 -28    0.00    2.28
   9  -9 -29   -0.00    1.66
  -9  10   1    8.20    6.12
   9 -10  -1    0.00    3.21
   9  10  -1    1.54    2.98
  -9  10   2    9.11    6.32
   9 -10  -2    3.57    4.45
   9  10  -2    1.99    3.24
  -9  10   3    2.34    4.22
   9 -10  -3    0.00    3.77
   9  10  -3    1.84    3.65
  -9  10   4   45.30   12.42
   9 -10  -4   28.48    9.82
   9  10  -4   41.01   10.61
  -9  10   5   -0.00    3.47
   9 -10  -5    2.12    3.31
   9  10  -5   -0.00    2.04
  -9  10   6    3.38    4.72
   9 -10  -6   -0.00    3.74
   9  10  -6    3.13    3.06
  -9  10   7    2.42    3.19
   9 -10  -7   -0.00    3.48
   9  10  -7    0.56    2.77
  -9  10   8   13.19    6.88
   9 -10  -8   14.01    6.58
   9  10  -8   11.96    6.06
  -9  10   9    1.36    3.75
   9 -10  -9    7.18    4.48
   9  10  -9   -0.00    2.13
  -9  10  10    2.54    4.38
   9 -10 -10    3.95    3.31
   9  10 -10   10.03    5.38
  -9  10  11    3.72    4.33
   9 -10 -11    4.39    3.62
   9  10 -11   -0.00    1.82
  -9  10  12    6.19    5.12
   9 -10 -12    0.51    3.17
   9  10 -12   10.18    5.46
   9 -10 -13    1.69    3.29
   9  10 -13    1.10    2.36
   9 -10 -14   12.81    5.96
   9  10 -14    5.56    4.81
   9 -10 -15   -0.00    2.12
   9  10 -15    0.21    3.22
   9 -10 -16    0.10    1.62
   9 -10 -17   -0.00    3.91
   9 -10 -18    8.78    5.25
   9 -10 -19    0.91    3.23
   9 -10 -20    4.75    3.80
   9 -10 -21   -0.00    3.04
   9 -10 -22   -0.00    2.40
   9 -10 -23   -0.00    2.09
   9 -10 -24   10.23    5.09
   9 -10 -25    1.89    3.26
   9 -10 -26   -0.00    1.88
  -9  11   1   -0.00    3.96
   9 -11  -1   -0.00    3.89
   9  11  -1   -0.00    2.89
  -9  11   2   10.34    7.75
   9 -11  -2   20.69    8.40
   9  11  -2   27.49    8.79
  -9  11   3   -3.00    4.31
   9 -11  -3    2.36    3.79
   9  11  -3    1.13    4.35
  -9  11   4    8.78    6.51
   9 -11  -4   11.23    6.53
   9  11  -4   11.63    6.23
  -9  11   5    1.45    3.18
   9 -11  -5   -0.00    3.23
   9  11  -5    0.00    3.18
  -9  11   6   34.66   10.51
   9 -11  -6    8.21    6.05
   9  11  -6    5.38    4.29
  -9  11   7    1.38    3.49
   9 -11  -7    0.88    3.77
   9  11  -7   -0.00    2.67
  -9  11   8   -0.00    2.98
   9 -11  -8   -0.00    2.96
   9  11  -8    0.73    2.52
  -9  11   9   12.08    6.77
   9 -11  -9   11.21    6.37
   9  11  -9   12.00    5.92
  -9  11  10   15.64    7.39
   9 -11 -10   15.76    6.98
   9  11 -10    9.08    5.37
  -9  11  11   -0.00    2.31
   9 -11 -11    2.58    3.26
   9  11 -11    2.18    2.79
  -9  11  12    9.49    5.88
   9 -11 -12    7.88    4.66
   9  11 -12   17.10    7.00
   9  11 -13   -0.00    2.79
   9 -11 -14   -0.00    2.27
   9  11 -14   -0.00    2.88
   9 -11 -15    0.15    2.07
   9  11 -15    1.62    3.01
   9 -11 -16   13.29    6.46
   9 -11 -17    1.48    3.22
   9 -11 -18    2.50    3.49
   9 -11 -19   -0.00    1.73
   9 -11 -20    7.86    5.62
   9 -11 -21    1.52    2.81
   9 -11 -22    8.70    4.56
   9 -11 -23   -0.00    2.79
   9 -11 -24    0.00    2.36
  -9  12   1    4.46    4.96
   9 -12  -1   -0.00    3.50
   9  12  -1    1.38    2.75
  -9  12   2   -0.00    2.89
   9 -12  -2   -0.00    4.44
   9  12  -2   -0.00    3.83
  -9  12   3    2.28    3.94
   9 -12  -3    0.32    3.25
   9  12  -3    0.49    2.51
  -9  12   4   15.64    7.86
   9 -12  -4    7.38    5.54
   9  12  -4    1.08    3.72
  -9  12   5    0.00    3.39
   9 -12  -5    1.27    3.51
   9  12  -5   -0.00    1.01
  -9  12   6    1.30    3.57
   9 -12  -6    3.77    4.99
   9  12  -6    3.19    3.52
  -9  12   7    0.00    3.14
   9 -12  -7   -0.00    2.57
   9  12  -7    4.08    3.64
  -9  12   8   24.24    9.25
   9 -12  -8    3.74    4.47
   9  12  -8   27.64    8.67
  -9  12   9   -0.00    2.45
   9 -12  -9   -0.00    3.08
   9  12  -9    0.12    0.55
  -9  12  10    6.45    6.05
   9 -12 -10   -0.00    3.03
   9  12 -10    5.29    4.81
  -9  12  11    2.24    4.12
   9 -12 -11    1.05    2.83
   9  12 -11    3.20    3.83
  -9  12  12    0.90    3.33
   9 -12 -12    1.67    3.62
   9  12 -12    6.17    5.51
   9 -12 -13    0.00    2.61
   9  12 -13   -0.00    3.60
   9 -12 -14   18.49    6.93
   9  12 -14    9.09    5.87
   9 -12 -15   -0.00    2.40
   9  12 -15   -0.00    2.62
   9 -12 -16    0.24    1.87
   9 -12 -17    0.19    1.86
   9 -12 -18    0.00    3.00
   9 -12 -19    0.00    4.11
   9 -12 -20   -0.00    2.86
  -9  13   1    1.16    5.12
   9 -13  -1   -0.00    2.29
   9  13  -1    0.00    3.23
  -9  13   2    0.60    4.58
   9 -13  -2    4.19    5.20
   9  13  -2    0.19    2.79
  -9  13   3   -0.00    2.68
   9 -13  -3    0.32    2.89
   9  13  -3   -0.00    1.80
  -9  13   4   -0.00    4.03
   9 -13  -4   -0.00    3.43
   9  13  -4   -0.00    2.57
  -9  13   5    4.26    5.76
   9 -13  -5   -0.00    3.68
   9  13  -5    4.91    4.14
  -9  13   6    1.79    3.82
   9 -13  -6    7.14    5.58
   9  13  -6    7.93    5.23
  -9  13   7    4.57    4.46
   9 -13  -7    2.60    4.46
   9  13  -7   -0.00    3.31
  -9  13   8    2.45    4.28
   9 -13  -8    2.50    3.38
   9  13  -8    0.00    3.47
  -9  13   9   -0.00    3.37
   9 -13  -9    0.50    2.81
   9  13  -9   -0.00    3.15
  -9  13  10    5.97    5.64
   9 -13 -10    0.48    3.16
   9  13 -10    7.03    5.58
  -9  13  11    3.37    4.22
   9 -13 -11    4.11    4.48
   9  13 -11    1.17    3.41
   9 -13 -12    0.37    3.21
   9  13 -12    3.13    3.97
   9 -13 -13    0.26    3.39
   9  13 -13   -0.00    3.04
   9 -13 -14   -0.00    2.69
   9  13 -14   -0.00    3.38
   9 -13 -15   -0.00    2.97
   9  13 -15   -0.00    3.76
   9 -13 -16   -0.00    2.60
   9 -13 -17   -0.00    3.34
  -9  14   1   -0.00    4.86
   9 -14  -1   -0.00    4.99
   9  14  -1    1.21    2.89
  -9  14   2   -0.00    4.85
   9 -14  -2    2.63    3.49
   9  14  -2   -2.85    4.03
  -9  14   3    5.24    6.69
   9 -14  -3    2.47    3.99
   9  14  -3    4.94    4.62
  -9  14   4    7.42    6.97
   9 -14  -4    0.40    4.71
   9  14  -4   -1.52    2.95
  -9  14   5   -0.00    2.84
   9 -14  -5    2.31    3.90
   9  14  -5    0.61    3.42
  -9  14   6    0.58    3.94
   9 -14  -6   -0.00    4.16
   9  14  -6    1.07    3.68
  -9  14   7    5.00    5.20
   9 -14  -7    7.28    5.84
   9  14  -7   -0.00    3.32
  -9  14   8    3.47    5.31
   9 -14  -8    1.76    4.13
   9  14  -8    2.13    4.29
  -9  14   9   -0.00    3.44
   9 -14  -9    2.62    3.59
   9  14  -9    0.68    2.66
  -9  14  10    7.92    6.22
   9 -14 -10    0.89    3.39
   9  14 -10   -0.00    3.08
  -9  14  11   -0.00    3.20
   9 -14 -11   -0.00    3.87
   9  14 -11    0.00    3.69
   9 -14 -12   -0.00    2.09
   9  14 -12   -0.00    2.75
   9 -14 -13    5.21    5.19
   9  14 -13    4.47    4.91
   9 -14 -14    2.83    4.43
   9  14 -14   -0.00    2.59
   9  14 -15   -0.00    3.48
  -9  15   1    2.75    4.87
   9 -15  -1    0.00    3.50
   9  15  -1   -0.00    3.14
  -9  15   2    0.92    4.03
   9 -15  -2   -0.00    2.71
   9  15  -2    0.00    4.56
  -9  15   3   -0.00    4.27
   9 -15  -3    0.23    3.48
   9  15  -3    0.00    2.86
  -9  15   4   -0.00    3.97
   9 -15  -4    7.26    5.82
   9  15  -4    2.11    3.27
  -9  15   5    0.00    4.74
   9 -15  -5    3.72    3.74
   9  15  -5   -0.00    3.54
  -9  15   6   12.25    7.58
   9 -15  -6   -0.00    3.20
   9  15  -6    2.65    4.17
  -9  15   7    8.12    6.44
   9 -15  -7    4.51    5.23
   9  15  -7   -0.00    4.02
  -9  15   8   -0.00    1.88
   9 -15  -8    2.06    3.97
   9  15  -8    0.59    3.10
  -9  15   9    4.08    4.74
   9 -15  -9   -0.00    4.00
   9  15  -9    1.32    3.98
  -9  15  10   -0.00    3.90
   9 -15 -10    2.12    4.52
   9  15 -10    2.48    4.80
   9  15 -11   -0.00    2.69
   9  15 -12    3.84    4.55
   9  15 -13   -0.00    2.92
   9  15 -14    2.16    3.44
   9 -16  -1    1.50    4.68
   9 -16  -2    5.09    5.80
   9 -16  -3   -0.00    3.80
  -9  16   4    0.60    2.73
   9 -16  -4    7.60    6.03
  -9  16   5    3.81    5.56
   9 -16  -5    4.62    4.98
  -9  16   6    1.39    2.89
   9 -16  -6   -0.00    3.54
  -9  16   7    0.01    3.94
  -9  16   8    2.00    3.55
  -9  16   9   -0.00    4.42
  -9  16  10   -0.00    2.72
  -8   0   1    2.10    2.79
   8   0  -1   -0.00    1.63
   8   0  -1   -0.00    2.22
  -8   0   2  438.72   52.82
   8   0  -2  479.60   50.64
   8   0  -2  420.40   51.97
   8   0  -2  542.36   52.15
  -8   0   3    4.45    3.75
   8   0  -3   -0.00    1.66
   8   0  -3   -0.00    2.23
   8   0  -3   -0.47    1.48
  -8   0   4   54.54   11.49
   8   0  -4   87.47   11.88
   8   0  -4   99.81   14.57
   8   0  -4   31.71    8.75
   8   0  -5    1.21    2.22
   8   0  -5   -0.00    2.51
   8   0  -5   -0.00    1.86
   8   0  -6   63.04   11.32
   8   0  -6   96.59   14.80
   8   0  -6   82.09   12.66
  -8   0   7   -0.00    2.09
   8   0  -7   -1.74    2.03
   8   0  -7   -0.00    1.79
   8   0  -7   -0.00    1.77
  -8   0   8  144.69   20.73
   8   0  -8  162.98   20.09
   8   0  -8  167.70   22.05
  -8   0   9   -0.00    1.95
   8   0  -9    0.88    2.01
   8   0  -9   -0.00    2.07
  -8   0  10    0.30    1.19
   8   0 -10    0.02    1.40
   8   0 -10   -0.00    1.91
  -8   0  11    0.04    1.31
   8   0 -11    0.87    1.59
   8   0 -11    0.68    1.94
  -8   0  12  154.77   18.21
   8   0 -12  136.86   18.09
   8   0 -12  152.78   20.00
  -8   0  13   -0.00    1.28
   8   0 -13    2.58    1.92
   8   0 -13   -0.00    1.98
  -8   0  14   61.03    8.42
   8   0 -14   62.75    9.87
   8   0 -14   89.58   12.31
  -8   0  15    0.49    0.71
   8   0 -15   -0.00    1.52
   8   0 -15   -0.00    1.68
   8   0 -16    2.73    1.85
   8   0 -16    5.52    2.64
   8   0 -17    0.16    1.64
   8   0 -18   93.11   12.39
   8   0 -19   -0.00    0.92
   8   0 -20    8.35    2.84
   8   0 -21   -0.00    1.22
  -8   1   1   48.47   11.65
  -8   1   1   79.52   13.48
   8  -1  -1   37.41    8.54
   8   1  -1   41.28    8.49
   8   1  -1   17.92    6.54
  -8  -1   1   40.67   10.46
  -8   1   2    1.86    3.02
  -8   1   2    6.62    3.93
   8  -1  -2    4.73    3.70
   8  -1  -2    5.10    3.04
   8   1  -2    3.37    2.53
   8   1  -2    3.41    2.94
  -8  -1   2    1.97    2.95
  -8   1   3   16.06    6.83
  -8   1   3    1.67    2.05
   8  -1  -3    6.88    3.45
   8  -1  -3    3.69    3.21
   8  -1  -3    4.68    3.18
   8   1  -3    8.28    3.69
   8   1  -3    6.03    4.23
   8   1  -3    4.10    2.89
  -8  -1   3    0.00    3.09
  -8   1   4   33.92    9.49
  -8   1   4   34.13    8.69
   8  -1  -4   32.25    7.36
   8  -1  -4   30.32    8.16
   8  -1  -4   32.86    7.75
   8   1  -4   36.83    7.76
   8   1  -4   27.68    8.24
   8   1  -4   37.45    8.14
  -8  -1   4   36.40    9.02
   8  -1  -5    3.45    2.40
   8  -1  -5    4.55    3.10
   8  -1  -5    2.23    2.23
   8   1  -5    5.37    3.09
   8   1  -5    7.61    4.61
   8   1  -5    2.63    2.27
  -8   1   6   58.45   12.21
   8  -1  -6   62.79   11.11
   8  -1  -6   84.48   13.70
   8  -1  -6   85.55   12.76
   8   1  -6   67.83   11.47
   8   1  -6   75.79   13.62
   8   1  -6   78.65   12.51
  -8   1   7    6.42    3.59
   8  -1  -7    7.58    3.16
   8  -1  -7   -0.00    2.65
   8   1  -7    3.69    2.33
   8   1  -7    0.00    2.89
  -8  -1   7    1.83    2.76
  -8   1   8    5.33    3.40
   8  -1  -8    4.47    2.63
   8  -1  -8    8.95    4.41
   8   1  -8    3.71    2.86
   8   1  -8    8.53    4.58
  -8  -1   8    3.61    2.94
  -8   1   9    7.36    3.84
   8  -1  -9   12.99    4.22
   8  -1  -9    8.42    4.11
   8   1  -9   13.42    4.28
   8   1  -9   10.62    4.69
  -8  -1   9   16.25    5.08
  -8   1  10  149.56   17.89
   8  -1 -10  140.53   16.81
   8  -1 -10  102.16   16.63
   8   1 -10  133.62   16.85
   8   1 -10  107.65   17.52
  -8  -1  10  109.47   16.30
  -8   1  11    5.48    2.91
   8  -1 -11    9.03    3.32
   8  -1 -11    3.32    2.97
   8   1 -11    4.82    2.95
   8   1 -11    2.68    2.96
   8   1 -11    9.26    4.48
  -8  -1  11    7.42    3.32
  -8   1  12    8.11    3.18
   8  -1 -12    3.91    2.50
   8  -1 -12   11.12    4.26
   8   1 -12    6.89    2.99
   8   1 -12   10.77    4.77
   8   1 -12    9.92    4.49
  -8  -1  12    8.28    3.17
  -8   1  13    0.00    1.25
   8  -1 -13   -0.00    0.84
   8  -1 -13    0.80    2.00
   8   1 -13    0.53    1.25
   8   1 -13   -0.00    1.19
   8   1 -13    1.64    2.79
  -8  -1  13    1.25    1.68
  -8   1  14   61.62    7.84
   8  -1 -14   60.64    9.16
   8  -1 -14   46.54    9.22
   8  -1 -14   58.43    9.42
   8   1 -14   47.39    8.65
   8   1 -14   67.43   11.09
   8   1 -14   50.22   10.53
  -8  -1  14   63.16    8.28
  -8   1  15   31.62    4.01
   8  -1 -15   42.58    6.90
   8  -1 -15   33.99    6.72
   8   1 -15   36.05    6.64
  -8  -1  15   36.99    4.99
   8  -1 -16   82.65   10.71
   8  -1 -16   60.06   10.20
   8   1 -16   81.18   10.88
   8  -1 -17    0.84    1.48
   8  -1 -18    3.18    1.94
   8  -1 -19    5.10    2.27
   8  -1 -20   15.00    3.81
   8  -1 -21    0.26    1.05
   8  -1 -22   52.94    7.85
   8  -1 -23   -0.00    0.79
   8  -1 -24    3.41    1.66
   8  -1 -25    0.00    0.79
   8  -1 -26   14.31    3.12
   8  -1 -27    0.00    0.76
  -8   2   1    2.03    3.60
   8  -2  -1    0.00    3.18
   8   2  -1   -0.00    1.44
  -8  -2   1   -0.00    3.07
  -8   2   2   24.21    9.11
   8  -2  -2   43.55    9.44
   8   2  -2   77.95   11.57
  -8  -2   2   44.80   10.96
  -8   2   3   13.58    6.56
   8  -2  -3    3.86    3.72
   8  -2  -3   13.24    4.72
   8   2  -3   14.09    4.76
   8   2  -3   12.02    6.28
  -8  -2   3    4.96    3.98
  -8   2   4   28.13    9.07
  -8   2   4   49.81   10.40
   8  -2  -4   35.09    8.71
   8  -2  -4   34.69    8.29
   8   2  -4   28.22    7.25
   8   2  -4   44.33   10.31
   8   2  -4   42.12   10.19
  -8  -2   4   23.49    7.54
  -8   2   5    4.58    3.92
   8  -2  -5    0.33    2.13
   8  -2  -5    4.91    2.99
   8   2  -5    8.30    3.66
   8   2  -5    3.88    3.75
   8   2  -5    6.51    4.25
  -8   2   6   88.58   16.36
   8  -2  -6   79.26   14.31
   8   2  -6   88.24   13.82
   8   2  -6  104.72   16.72
   8   2  -6  105.94   16.98
  -8   2   7   49.12   10.98
  -8   2   7   54.53    9.98
   8  -2  -7   27.92    7.55
   8   2  -7   31.61    7.30
   8   2  -7   36.89    9.12
   8   2  -7   24.21    8.08
  -8  -2   7   25.43    7.26
  -8   2   8   94.96   17.09
  -8   2   8  115.95   16.57
   8  -2  -8   96.64   15.63
   8   2  -8  103.34   15.06
   8   2  -8  103.84   17.14
   8   2  -8  107.17   17.33
  -8  -2   8  119.45   16.85
  -8   2   9    4.35    4.17
  -8   2   9   18.13    5.19
   8  -2  -9    7.15    3.87
   8   2  -9    6.36    3.13
   8   2  -9   10.05    4.67
  -8  -2   9   15.05    5.22
  -8   2  10    2.08    3.07
  -8   2  10   -0.00    1.80
   8  -2 -10    0.91    1.87
   8   2 -10   -0.00    1.41
   8   2 -10    1.46    2.79
  -8  -2  10    0.96    1.91
  -8   2  11   -0.00    2.50
  -8   2  11    5.17    2.73
   8  -2 -11   -0.66    2.02
   8   2 -11    2.89    2.39
   8   2 -11   -0.00    2.65
   8   2 -11   -0.00    2.45
  -8  -2  11    2.09    1.98
  -8   2  12   45.92   10.55
  -8   2  12   69.94    9.85
   8  -2 -12   47.81    9.15
   8   2 -12   43.49    8.53
   8   2 -12   63.92   11.45
   8   2 -12   45.80   10.18
  -8   2  13   34.07    8.45
  -8   2  13   44.37    7.04
   8  -2 -13   36.70    7.00
   8  -2 -13   35.50    7.36
   8  -2 -13   33.64    6.96
   8   2 -13   28.21    6.51
   8   2 -13   59.82   10.51
   8   2 -13   21.23    7.15
  -8   2  14   14.53    3.87
   8  -2 -14   28.34    5.62
   8  -2 -14   26.74    5.90
   8  -2 -14   25.33    5.80
   8   2 -14   22.84    5.41
   8   2 -14   27.36    6.97
  -8   2  15   20.18    3.20
   8  -2 -15   23.05    5.03
   8  -2 -15   16.00    4.62
   8   2 -15   17.64    4.72
   8  -2 -16   31.84    5.95
   8  -2 -16   24.42    5.69
   8   2 -16   28.19    6.01
  -8  -2  16   29.32    4.05
   8  -2 -17   13.22    3.86
   8  -2 -18  115.74   14.92
   8  -2 -19    1.96    1.93
   8  -2 -20    2.75    2.03
   8  -2 -21    0.72    0.98
   8  -2 -22   25.98    5.13
   8  -2 -23    0.32    1.14
   8  -2 -24    5.70    2.19
   8  -2 -25    0.00    0.97
   8  -2 -26    1.98    1.34
   8  -2 -27    0.37    0.92
   8  -2 -28   12.43    2.81
   8  -2 -29    1.91    1.08
   8  -2 -30    1.04    0.93
  -8   3   1   58.13   13.92
   8  -3  -1   78.78   13.54
   8   3  -1  106.41   14.66
   8   3  -1   77.97   15.30
  -8  -3   1   56.71   13.40
  -8   3   2    5.42    4.36
   8  -3  -2    2.29    2.50
   8   3  -2    1.06    2.74
   8   3  -2   -0.00    2.33
  -8  -3   2    1.80    2.74
  -8   3   3   36.52   10.12
   8  -3  -3   40.72    8.82
   8   3  -3   43.00    8.98
   8   3  -3   31.27    9.23
  -8  -3   3   36.32    9.59
  -8   3   4  106.89   17.90
   8  -3  -4   96.79   15.47
   8   3  -4   79.10   13.82
   8   3  -4  103.71   17.26
  -8  -3   4   86.54   15.77
  -8   3   5   28.76    8.22
   8  -3  -5   18.82    6.11
   8   3  -5   11.54    4.39
   8   3  -5    5.72    4.82
  -8  -3   5   14.49    4.56
  -8  -3   5   12.03    5.45
  -8   3   6   23.86    8.07
   8  -3  -6   24.20    7.24
   8   3  -6   36.97    7.90
   8   3  -6   31.35    8.99
  -8  -3   6   41.84    7.79
  -8   3   7   32.27    8.50
   8  -3  -7   14.95    5.22
   8   3  -7   26.73    6.50
   8   3  -7   19.24    6.87
  -8  -3   7   12.09    4.29
  -8   3   8   13.58    6.07
  -8   3   8   10.74    4.19
   8  -3  -8    5.17    3.14
   8   3  -8    4.99    2.85
   8   3  -8    3.45    3.19
  -8  -3   8    2.93    2.37
  -8  -3   8    7.86    4.26
  -8   3   9    5.10    3.75
  -8   3   9    2.01    2.65
   8  -3  -9    0.00    2.44
   8   3  -9    2.78    2.47
   8   3  -9    3.60    3.33
  -8  -3   9   -0.00    1.60
  -8  -3   9    2.65    2.63
  -8   3  10   89.02   15.21
   8  -3 -10   65.81   11.97
   8   3 -10   69.22   11.98
  -8  -3  10  101.48   12.92
  -8   3  11   80.43   14.47
   8  -3 -11   78.06   12.39
   8  -3 -11   70.03   11.96
   8   3 -11   90.93   12.92
  -8  -3  11   78.19   11.85
  -8   3  12    2.03    2.49
   8  -3 -12    2.87    2.99
   8  -3 -12    0.61    1.71
   8   3 -12    6.32    3.03
  -8  -3  12    1.50    1.91
  -8   3  13    6.90    3.96
   8  -3 -13    8.64    3.78
   8  -3 -13    8.37    3.44
   8   3 -13    9.82    4.00
  -8  -3  13   10.22    3.45
  -8   3  14   26.57    7.14
   8  -3 -14   21.76    5.55
   8  -3 -14   13.35    4.54
   8   3 -14   28.63    6.20
  -8  -3  14   18.33    4.74
  -8   3  15   30.32    7.91
   8  -3 -15   27.55    6.27
   8   3 -15   24.09    5.94
   8  -3 -16   70.61   11.11
   8   3 -16   74.50   11.39
   8  -3 -17    0.00    1.44
   8   3 -17    0.22    1.79
   8  -3 -18    2.12    1.69
   8  -3 -19   16.96    4.38
   8  -3 -20   82.97   11.70
   8  -3 -21   10.77    3.49
   8  -3 -22    8.34    2.97
   8  -3 -23    2.97    1.90
   8  -3 -24   22.56    4.76
   8  -3 -25    9.70    2.96
   8  -3 -26    7.10    2.45
   8  -3 -27    0.94    1.01
   8  -3 -28    0.16    0.99
   8  -3 -29    0.00    1.03
   8  -3 -30    2.23    1.36
   8  -3 -31   -0.00    0.81
  -8   4   1   60.89   13.89
   8  -4  -1   56.05   11.52
   8   4  -1   62.73   11.85
   8   4  -1   83.85   15.33
  -8  -4   1   65.57   13.92
  -8   4   2   25.75    8.61
   8   4  -2   26.11    7.18
   8   4  -2   18.45    7.74
  -8  -4   2   33.19    9.23
  -8   4   3   17.74    7.22
   8   4  -3   26.26    6.86
   8   4  -3   15.19    6.72
  -8  -4   3    7.80    4.75
  -8   4   4   79.96   16.39
   8   4  -4  108.59   15.80
   8   4  -4  104.92   18.01
  -8  -4   4   96.62   16.95
  -8   4   5    5.21    4.58
   8   4  -5    6.60    3.67
   8   4  -5   12.02    6.28
  -8  -4   5   12.68    5.40
  -8   4   6   44.37   10.68
   8  -4  -6   36.38    8.55
   8   4  -6   52.00    9.75
   8   4  -6   55.84   12.01
  -8  -4   6   27.75    8.58
  -8   4   7   66.60   13.99
   8  -4  -7   80.46   13.03
   8   4  -7   68.07   12.35
   8   4  -7   95.74   16.36
  -8   4   8   17.92    7.13
   8  -4  -8   21.89    6.18
   8   4  -8   27.49    6.78
   8   4  -8   29.40    8.36
  -8  -4   8   19.91    5.52
  -8   4   9    4.92    3.79
   8  -4  -9    7.36    3.85
   8  -4  -9   12.48    5.17
   8   4  -9   10.83    4.39
  -8  -4   9   13.94    4.32
  -8   4  10    0.68    2.13
   8  -4 -10    2.99    2.82
   8  -4 -10    1.41    2.29
   8   4 -10    2.34    2.68
  -8  -4  10    2.99    2.52
  -8   4  11   10.60    4.93
   8  -4 -11    5.63    3.33
   8  -4 -11   12.62    4.80
   8   4 -11    9.86    4.09
  -8  -4  11    8.15    3.43
  -8   4  12   90.12   15.25
   8  -4 -12   91.83   13.20
   8  -4 -12   64.74   12.10
   8   4 -12   81.76   13.08
  -8  -4  12   90.17   12.67
  -8   4  13   22.98    6.58
   8  -4 -13   24.47    5.80
   8  -4 -13    5.82    3.68
   8   4 -13    7.42    3.61
  -8  -4  13   22.64    5.25
  -8   4  14   36.03    9.15
   8  -4 -14   34.40    7.80
   8   4 -14   37.34    8.06
  -8  -4  14   51.22    8.38
  -8   4  15   -0.00    2.56
   8  -4 -15    0.30    0.95
   8   4 -15   -0.00    2.03
   8  -4 -16   25.08    5.87
   8   4 -16   12.25    4.58
   8  -4 -17    8.66    3.67
   8   4 -17   12.21    4.29
   8  -4 -18   56.92    9.76
   8  -4 -19    1.16    2.11
   8  -4 -20    6.22    3.10
   8  -4 -21    1.81    1.95
   8  -4 -22   11.84    3.96
   8  -4 -23    7.32    3.26
   8  -4 -24    9.24    3.23
   8  -4 -25   -0.00    0.98
   8  -4 -26   -0.00    0.75
   8  -4 -27    2.18    1.83
   8  -4 -28    8.39    2.94
   8  -4 -29    3.33    2.06
   8  -4 -30    1.02    1.34
   8  -4 -31    0.03    0.86
   8  -4 -32    4.10    1.87
   8  -4 -33    4.81    2.02
  -8   5   1   26.41    9.12
   8   5  -1   16.56    7.40
  -8  -5   1   36.14   10.16
  -8   5   2   28.90    9.05
   8   5  -2   26.36    7.34
   8   5  -2   17.29    7.53
  -8  -5   2   30.72    9.16
  -8   5   3   84.99   15.80
   8   5  -3   58.61   11.92
   8   5  -3   70.49   14.78
  -8  -5   3   73.31   14.79
  -8   5   4   13.09    6.24
   8   5  -4   10.83    4.83
   8   5  -4    8.88    5.29
  -8  -5   4    5.07    4.16
  -8   5   5   56.49   12.59
   8   5  -5   36.38    9.00
   8   5  -5   60.17   12.97
  -8   5   6   75.62   14.74
   8  -5  -6   61.37   12.36
   8   5  -6   83.55   13.50
  -8   5   7    2.20    3.39
   8  -5  -7    4.78    3.75
   8   5  -7    7.00    4.34
  -8   5   8   12.96    5.84
   8  -5  -8    5.21    3.46
   8   5  -8   12.26    4.77
  -8   5   9   16.39    6.46
   8  -5  -9    4.99    3.25
   8  -5  -9   10.21    4.37
   8   5  -9    7.52    3.96
  -8   5  10  162.93   23.22
   8  -5 -10  151.21   20.32
   8  -5 -10  133.52   20.44
   8   5 -10  173.76   21.68
  -8   5  11   22.47    7.65
   8  -5 -11   47.33    8.60
   8  -5 -11   23.98    6.95
   8   5 -11   32.48    7.72
  -8   5  12    2.01    2.97
   8  -5 -12    0.02    1.68
   8  -5 -12   -0.00    1.18
   8   5 -12    1.52    2.24
  -8  -5  12    0.82    1.58
  -8   5  13   -0.00    2.32
   8  -5 -13    1.28    2.28
   8  -5 -13    2.97    3.12
   8   5 -13    0.13    2.14
  -8  -5  13    0.87    1.50
  -8   5  14   14.39    5.74
   8  -5 -14   16.29    5.16
   8   5 -14   10.31    4.56
  -8   5  15   14.67    5.95
   8  -5 -15   19.73    5.80
   8   5 -15   21.53    6.03
   8  -5 -16   39.25    8.37
   8   5 -16   38.40    8.39
   8  -5 -17    2.99    2.75
   8   5 -17    7.89    3.74
   8  -5 -18    1.25    2.31
   8  -5 -19   17.40    5.25
   8  -5 -20   21.73    5.75
   8  -5 -21   14.96    4.76
   8  -5 -22   15.66    4.76
   8  -5 -23    2.28    1.86
   8  -5 -24    3.26    2.32
   8  -5 -25    5.96    2.78
   8  -5 -26    4.59    2.37
   8  -5 -27    1.13    1.67
   8  -5 -28    1.10    1.72
   8  -5 -29    1.48    1.79
   8  -5 -30    7.62    3.12
   8  -5 -31    3.00    2.05
   8  -5 -32    4.18    2.24
   8  -5 -33    0.00    1.38
   8  -5 -34   -0.00    1.21
   8   6  -1  107.44   19.49
  -8  -6   1   83.08   17.29
   8  -6  -2   56.57   12.28
   8   6  -2   60.26   13.83
  -8  -6   2   62.94   13.91
   8  -6  -3   74.41   13.99
  -8   6   4   21.35    7.89
   8  -6  -4   27.18    7.98
  -8   6   5   11.88    5.80
   8  -6  -5   10.71    4.94
  -8   6   6   40.78   10.14
   8  -6  -6   19.91    6.84
   8   6  -6   23.40    6.96
  -8   6   7   38.64    9.96
   8  -6  -7   23.61    7.37
   8   6  -7   27.01    7.50
  -8   6   8   17.81    6.93
   8  -6  -8   17.93    6.25
   8   6  -8   24.18    6.99
  -8   6   9    0.00    2.37
   8  -6  -9   -0.00    1.73
   8   6  -9    0.11    2.13
  -8   6  10    3.69    3.77
   8  -6 -10    2.65    3.71
   8   6 -10    2.72    3.36
  -8   6  11   20.99    7.00
   8  -6 -11   10.66    4.69
   8   6 -11   19.16    6.07
  -8   6  12   19.76    6.90
   8  -6 -12   18.88    6.09
   8   6 -12   10.33    4.82
  -8   6  13   17.42    6.51
   8  -6 -13   13.24    5.16
   8   6 -13    9.48    4.32
  -8   6  14   32.76    8.75
   8  -6 -14   24.58    7.06
   8   6 -14   28.76    7.60
  -8   6  15   23.78    7.22
   8  -6 -15    9.22    4.41
   8   6 -15   12.24    5.02
   8  -6 -16    9.46    4.52
   8   6 -16    8.67    4.06
   8  -6 -17   59.42   10.70
   8   6 -17   43.65    9.74
   8  -6 -18   21.01    6.23
   8  -6 -19    5.11    3.32
   8  -6 -20    1.29    1.97
   8  -6 -21   -0.00    1.85
   8  -6 -22    3.41    2.34
   8  -6 -23   13.89    4.59
   8  -6 -24    1.01    2.01
   8  -6 -25    9.20    3.84
   8  -6 -26   -0.00    1.90
   8  -6 -27    4.63    2.98
   8  -6 -28    2.52    2.25
   8  -6 -29    5.04    2.75
   8  -6 -30    1.38    1.88
   8  -6 -31   -0.00    2.06
   8  -6 -32   -0.00    1.22
   8  -6 -33    5.98    2.94
   8  -6 -34    1.03    1.96
   8  -6 -35    4.89    2.28
   8  -6 -36   -0.00    1.50
  -8   7   1   68.81   15.16
   8  -7  -1   64.95   13.66
   8   7  -1   74.47   13.82
   8  -7  -2    0.00    3.15
   8   7  -2   -0.00    2.61
   8  -7  -3   34.21    9.22
   8   7  -3   24.11    7.72
   8  -7  -4    1.10    2.37
   8  -7  -5   49.85   11.46
   8  -7  -6   16.32    6.52
  -8   7   7   -0.00    2.58
   8  -7  -7    1.14    2.44
  -8   7   8    0.28    2.34
   8  -7  -8    0.22    1.68
  -8   7   9   29.79    9.43
   8  -7  -9   48.81   10.55
  -8   7  10   22.49    7.79
   8  -7 -10   14.82    5.93
  -8   7  11   29.75    8.57
   8  -7 -11   24.31    7.40
  -8   7  12    0.00    3.42
   8  -7 -12    1.47    2.29
   8   7 -12    2.11    2.51
  -8   7  13   10.63    5.22
   8  -7 -13   25.26    7.09
   8   7 -13   13.01    5.47
  -8   7  14    8.57    5.30
   8  -7 -14   18.55    6.05
   8   7 -14   17.67    5.96
  -8   7  15   52.78   11.40
   8  -7 -15   40.99    9.72
   8   7 -15   45.46   10.11
   8  -7 -16    0.00    2.63
   8   7 -16    7.24    3.97
   8  -7 -17    0.80    1.60
   8   7 -17    3.90    3.61
   8  -7 -18   -0.00    1.84
   8  -7 -19    0.00    2.35
   8  -7 -20    1.55    2.26
   8  -7 -21    7.04    4.06
   8  -7 -22    2.07    2.45
   8  -7 -23   -0.00    1.10
   8  -7 -24    0.87    1.95
   8  -7 -25    8.82    4.14
   8  -7 -26    1.94    2.29
   8  -7 -27    3.97    2.84
   8  -7 -28    0.87    2.38
   8  -7 -29    1.74    2.09
   8  -7 -30    0.94    2.08
   8  -7 -31    4.24    2.68
   8  -7 -32    0.94    1.98
   8  -7 -33    1.48    2.23
   8  -7 -34    0.85    2.17
   8  -7 -35    0.00    1.63
   8  -7 -36    0.00    1.71
  -8   8   1   63.38   14.67
   8  -8  -1   52.31   12.65
   8   8  -1   71.44   13.51
  -8   8   2    3.97    4.66
   8  -8  -2   -0.00    2.08
   8   8  -2   -0.00    2.34
  -8   8   3   34.16   10.26
   8  -8  -3   27.98    8.70
   8   8  -3   31.20    8.68
  -8   8   4   11.81    6.21
   8  -8  -4   34.94    9.02
   8   8  -4    4.36    3.49
  -8   8   5    5.95    4.65
   8  -8  -5    0.32    2.64
   8   8  -5   -0.00    1.75
   8  -8  -6   -0.00    3.38
   8   8  -6   -0.00    2.65
   8  -8  -7   82.26   14.61
   8   8  -7   48.45   11.71
   8  -8  -8    0.00    3.54
   8   8  -8    5.13    3.87
   8  -8  -9    0.85    3.90
   8   8  -9    3.80    3.74
   8  -8 -10    7.09    4.56
   8   8 -10    4.61    3.90
   8  -8 -11    1.45    2.88
  -8   8  12   -0.00    1.69
   8  -8 -12    0.00    2.94
  -8   8  13   55.99   11.97
   8  -8 -13   28.50    8.36
  -8   8  14   -0.00    2.27
   8  -8 -14    1.38    2.49
   8  -8 -15    0.73    2.69
   8  -8 -16   -0.00    2.37
   8  -8 -17   12.94    5.55
   8  -8 -18    0.91    2.48
   8  -8 -19    4.72    3.48
   8  -8 -20   -0.00    2.14
   8  -8 -21    2.59    3.00
   8  -8 -22    1.00    2.34
   8  -8 -23   16.19    5.88
   8  -8 -24    7.31    4.03
   8  -8 -25    5.67    3.70
   8  -8 -26    0.26    2.08
   8  -8 -27    3.21    3.03
   8  -8 -28    1.11    2.51
   8  -8 -29    3.38    2.57
   8  -8 -30    0.81    2.26
   8  -8 -31   -0.00    2.12
   8  -8 -32    2.82    2.56
   8  -8 -33   -0.00    1.78
   8  -8 -34   -0.00    2.03
  -8   9   1   83.59   16.68
   8  -9  -1   60.14   14.00
   8   9  -1   58.98   13.14
  -8   9   2    1.64    3.82
   8  -9  -2    8.79    5.65
   8   9  -2    6.21    4.34
  -8   9   3   36.11   11.00
   8  -9  -3   23.63    8.76
   8   9  -3   21.78    7.56
  -8   9   4    7.15    5.18
   8  -9  -4    1.35    2.94
   8   9  -4    2.46    3.67
  -8   9   5   55.17   12.60
   8  -9  -5   38.07   10.46
   8   9  -5   25.49    8.44
  -8   9   6   -0.00    2.65
   8  -9  -6   -0.00    2.46
   8   9  -6    1.64    2.65
  -8   9   7    1.58    3.35
   8  -9  -7    2.11    3.28
   8   9  -7    4.53    3.95
  -8   9   8   -0.00    3.23
   8  -9  -8   -0.00    2.35
   8   9  -8    0.82    1.77
  -8   9   9    2.87    3.71
   8  -9  -9   15.70    6.15
   8   9  -9   -0.00    2.58
  -8   9  10    0.43    2.92
   8  -9 -10    1.09    2.47
   8   9 -10    3.66    3.66
  -8   9  11   76.08   14.83
   8  -9 -11   33.04   10.42
   8   9 -11   90.46   14.87
   8  -9 -12   -0.00    2.92
   8   9 -12   -0.00    2.12
   8  -9 -13   -0.00    2.13
   8   9 -13    1.72    2.46
   8  -9 -14    3.23    2.97
   8   9 -14    1.83    2.84
   8  -9 -15   16.71    7.02
   8   9 -15   37.71    9.57
   8  -9 -16   -0.00    2.99
   8   9 -16   -0.00    2.61
   8  -9 -17    0.60    2.02
   8   9 -17    4.79    3.73
   8  -9 -18    2.89    2.73
   8  -9 -19    3.79    3.06
   8  -9 -20   -0.00    2.67
   8  -9 -21    6.23    4.71
   8  -9 -22    3.33    2.84
   8  -9 -23   -0.00    2.79
   8  -9 -24    3.75    3.52
   8  -9 -25   15.71    5.89
   8  -9 -26    4.92    3.95
   8  -9 -27   -0.00    2.55
   8  -9 -28    1.39    2.39
   8  -9 -29    1.00    2.17
   8  -9 -30    1.08    2.60
   8  -9 -31    0.00    2.59
  -8  10   1   23.22    8.94
   8 -10  -1   15.87    7.16
   8  10  -1   15.34    7.23
  -8  10   2   -0.00    3.61
   8 -10  -2    0.29    2.74
   8  10  -2    3.46    3.53
  -8  10   3   31.67   10.10
   8 -10  -3   23.61    8.57
   8  10  -3   14.82    7.05
  -8  10   4   10.18    6.67
   8 -10  -4    4.56    4.29
   8  10  -4    0.93    2.55
  -8  10   5    3.35    4.73
   8 -10  -5    3.96    4.25
   8  10  -5    5.61    4.20
  -8  10   6    3.17    4.01
   8 -10  -6   -0.00    3.25
   8  10  -6   -0.00    2.46
  -8  10   7   63.42   14.13
   8 -10  -7   46.85   11.98
   8  10  -7   43.86   11.12
  -8  10   8    2.00    4.33
   8 -10  -8   -0.00    2.29
   8  10  -8   -1.50    2.61
  -8  10   9    0.00    2.54
   8 -10  -9    2.89    4.22
   8  10  -9    1.55    2.72
  -8  10  10   -0.00    4.11
   8 -10 -10    1.88    2.81
   8  10 -10    0.35    2.11
  -8  10  11    6.16    5.14
   8 -10 -11    9.38    4.90
   8  10 -11    3.83    3.69
  -8  10  12    2.23    3.25
   8 -10 -12   -0.00    2.64
   8  10 -12    0.00    3.24
  -8  10  13   23.96    8.76
   8 -10 -13   29.19    8.81
   8  10 -13   38.71   10.05
  -8  10  14    1.21    3.02
   8 -10 -14    3.59    2.79
   8  10 -14   -0.00    2.18
   8 -10 -15    4.62    3.51
   8  10 -15    2.96    3.35
   8 -10 -16   -0.00    3.72
   8  10 -16   -0.00    2.85
   8 -10 -17   26.82    8.57
   8  10 -17   25.23    8.42
   8 -10 -18   -0.00    2.75
   8 -10 -19    4.36    3.75
   8 -10 -20   -0.00    2.42
   8 -10 -21    8.99    5.19
   8 -10 -22    2.01    2.66
   8 -10 -23    1.87    3.23
   8 -10 -24    0.95    1.85
   8 -10 -25   -0.00    2.65
   8 -10 -26    2.67    2.72
   8 -10 -27    0.00    1.97
   8 -10 -28    1.54    2.81
   8 -10 -29    4.20    3.52
  -8  11   1   39.54   11.60
   8 -11  -1   12.17    6.79
   8  11  -1   22.32    8.24
  -8  11   2    3.06    4.10
   8 -11  -2    3.44    4.47
   8  11  -2    2.41    3.87
  -8  11   3   10.30    6.15
   8 -11  -3   10.15    6.22
   8  11  -3    6.45    4.90
  -8  11   4    3.37    3.99
   8 -11  -4    1.74    3.85
   8  11  -4   -0.00    2.29
  -8  11   5   11.75    6.88
   8 -11  -5   18.01    7.81
   8  11  -5   17.94    7.41
  -8  11   6   -0.00    3.64
   8 -11  -6   -0.00    2.48
   8  11  -6   -0.00    2.88
  -8  11   7   -0.00    3.47
   8 -11  -7    1.78    3.65
   8  11  -7   -0.00    2.74
  -8  11   8    6.14    5.03
   8 -11  -8   -0.00    3.49
   8  11  -8    2.65    3.36
  -8  11   9   25.24    8.90
   8 -11  -9   11.82    6.25
   8  11  -9   10.07    5.36
  -8  11  10   -0.00    3.89
   8 -11 -10   -0.00    3.46
   8  11 -10    2.67    3.93
  -8  11  11   16.59    7.90
   8 -11 -11   12.87    6.15
  -8  11  12    0.00    2.54
   8 -11 -12   -0.00    2.95
   8  11 -12    1.83    3.69
  -8  11  13    0.53    2.29
   8 -11 -13    0.00    2.46
   8  11 -13    4.53    4.12
   8 -11 -14    3.22    3.68
   8  11 -14    1.60    3.81
   8 -11 -15   22.57    7.94
   8  11 -15   25.07    8.65
   8 -11 -16    0.00    2.95
   8  11 -16   -0.00    3.47
   8 -11 -17    0.19    3.03
   8  11 -17    2.52    3.43
   8 -11 -18   -0.00    2.78
   8 -11 -19    3.97    3.68
   8 -11 -20    2.82    3.53
   8 -11 -21   -0.00    3.26
   8 -11 -22    2.25    3.58
   8 -11 -23    0.33    1.77
   8 -11 -24    1.94    3.31
   8 -11 -25    6.55    4.67
   8 -11 -26    1.71    2.52
  -8  12   1   -0.00    3.87
   8 -12  -1    2.50    4.01
   8  12  -1    0.41    1.72
  -8  12   2   -0.00    3.70
   8 -12  -2    3.17    4.02
   8  12  -2    1.91    3.30
  -8  12   3    9.90    7.14
   8 -12  -3   25.71    8.89
   8  12  -3   30.61    9.54
  -8  12   4   -0.00    2.80
   8 -12  -4   -0.00    3.92
   8  12  -4   -2.96    3.89
  -8  12   5    0.00    3.87
   8 -12  -5   -0.00    3.38
   8  12  -5    0.00    2.90
  -8  12   6   -0.00    4.52
   8 -12  -6   -0.00    3.63
   8  12  -6   -0.36    2.20
  -8  12   7    6.25    5.19
   8 -12  -7   25.17    9.03
   8  12  -7    8.78    5.62
  -8  12   8    0.63    3.96
   8 -12  -8    9.55    5.93
   8  12  -8   17.58    7.12
  -8  12   9   14.37    7.00
   8 -12  -9   11.35    6.78
   8  12  -9    7.61    5.54
  -8  12  10    2.31    4.32
   8 -12 -10    2.23    3.40
   8  12 -10    1.21    3.80
  -8  12  11    0.00    3.10
   8 -12 -11    3.35    4.18
   8  12 -11    0.63    3.49
  -8  12  12    0.90    2.77
   8 -12 -12   -0.00    2.58
   8  12 -12   -0.00    3.20
  -8  12  13   24.14    8.68
   8 -12 -13   16.23    6.77
   8  12 -13   14.47    6.88
   8 -12 -14   -0.00    2.60
   8  12 -14   -0.00    2.51
   8 -12 -15    1.76    3.95
   8  12 -15    4.59    4.53
   8 -12 -16    1.69    3.22
   8  12 -16    0.00    2.58
   8 -12 -17    5.39    4.76
   8 -12 -18    0.42    3.12
   8 -12 -19    2.04    4.99
   8 -12 -20   -0.00    2.84
   8 -12 -21    4.36    3.95
   8 -12 -22    1.39    2.15
   8 -12 -23    5.75    4.42
  -8  13   1    4.37    5.56
   8 -13  -1    4.56    4.83
   8  13  -1    6.57    4.70
  -8  13   2    1.98    3.30
   8 -13  -2    1.82    3.56
   8  13  -2   -0.00    2.14
  -8  13   3    0.57    3.29
   8 -13  -3   -0.00    3.39
   8  13  -3    0.30    2.59
  -8  13   4    0.69    3.33
   8 -13  -4    7.52    5.84
   8  13  -4   18.51    7.68
  -8  13   5   21.33    8.66
   8 -13  -5   10.52    6.79
   8  13  -5   17.67    7.37
  -8  13   6   -0.00    2.14
   8 -13  -6   -0.00    1.68
   8  13  -6   -0.00    3.30
  -8  13   7    0.00    4.31
   8 -13  -7   -0.00    3.65
   8  13  -7   12.59    6.38
  -8  13   8    1.15    3.71
   8 -13  -8    0.00    4.64
   8  13  -8    2.26    3.72
  -8  13   9    6.81    5.28
   8 -13  -9    3.96    4.54
   8  13  -9   -0.00    3.54
  -8  13  10   -0.00    3.10
   8 -13 -10    4.37    4.57
   8  13 -10    0.54    2.84
  -8  13  11    6.22    5.37
   8 -13 -11   23.74    8.82
   8  13 -11    2.67    4.29
  -8  13  12   -0.00    3.34
   8 -13 -12    0.28    2.34
   8  13 -12    2.22    3.42
  -8  13  13   -0.00    3.62
   8 -13 -13    0.00    3.99
   8  13 -13    0.00    3.82
   8 -13 -14    3.46    4.11
   8  13 -14    0.92    2.93
   8 -13 -15    2.52    3.92
   8  13 -15   13.51    6.74
   8 -13 -16   -0.00    2.75
   8  13 -16    5.48    5.49
   8 -13 -17    0.74    2.43
   8 -13 -18    0.59    2.21
   8 -13 -19    2.26    3.70
   8 -13 -20   -0.00    3.57
  -8  14   1    8.10    5.49
   8 -14  -1    0.29    2.95
   8  14  -1    6.72    4.91
  -8  14   2   23.40    9.31
   8 -14  -2   -0.00    3.14
   8  14  -2   11.74    6.74
  -8  14   3    5.25    5.09
   8 -14  -3   -0.00    3.56
   8  14  -3    2.23    4.08
  -8  14   4   -0.00    3.86
   8 -14  -4    1.47    4.56
   8  14  -4    1.94    3.35
  -8  14   5    0.00    2.95
   8 -14  -5    0.00    3.82
   8  14  -5    5.03    5.55
  -8  14   6    7.54    5.17
   8 -14  -6    0.62    4.01
   8  14  -6   -0.00    4.01
  -8  14   7    5.53    5.77
   8 -14  -7    4.11    4.58
   8  14  -7    2.68    4.19
  -8  14   8    1.68    3.71
   8 -14  -8    0.69    3.96
   8  14  -8    5.39    4.74
  -8  14   9    1.49    4.01
   8 -14  -9    2.23    4.47
   8  14  -9    3.98    4.15
  -8  14  10    1.78    3.03
   8 -14 -10   -0.00    3.45
   8  14 -10   -0.00    2.61
  -8  14  11   -0.00    3.88
   8 -14 -11    5.57    5.38
   8  14 -11    4.07    4.50
  -8  14  12    1.84    3.52
   8 -14 -12   -0.00    2.80
   8  14 -12   -0.00    3.07
   8 -14 -13    1.96    3.62
   8  14 -13    4.60    4.74
   8 -14 -14   -0.00    2.73
   8  14 -14    0.96    3.12
   8 -14 -15    4.08    3.95
   8  14 -15    3.36    4.04
   8 -14 -16    1.26    2.89
   8  14 -16    0.00    3.74
   8 -14 -17    3.54    4.39
  -8  15   1    6.58    6.54
   8 -15  -1    1.84    3.99
   8  15  -1    0.12    3.96
  -8  15   2   -0.00    1.83
   8 -15  -2   -0.00    4.07
   8  15  -2    0.72    3.60
  -8  15   3    2.59    5.01
   8 -15  -3   -0.00    3.26
   8  15  -3    2.95    4.36
  -8  15   4    4.78    5.54
   8 -15  -4    3.35    3.88
   8  15  -4   -8.49    7.03
  -8  15   5    6.82    5.36
   8 -15  -5    6.44    5.81
   8  15  -5    6.04    5.12
  -8  15   6    1.01    3.71
   8 -15  -6   -0.00    2.39
   8  15  -6    4.30    5.25
  -8  15   7   -0.00    2.65
   8 -15  -7   -0.00    2.17
   8  15  -7   -0.00    4.41
  -8  15   8    0.00    3.11
   8 -15  -8    0.72    2.89
   8  15  -8   -0.00    2.85
  -8  15   9    2.06    4.49
   8 -15  -9    1.32    3.06
   8  15  -9   -0.00    4.30
  -8  15  10   -0.00    3.38
   8 -15 -10    0.00    3.55
   8  15 -10    4.05    4.56
  -8  15  11   -0.00    3.36
   8 -15 -11    2.26    3.94
   8  15 -11    0.61    3.07
  -8  15  12    1.39    3.52
   8 -15 -12    0.33    3.47
   8  15 -12    7.39    5.75
   8 -15 -13   -0.00    2.97
   8  15 -13    1.11    2.84
   8  15 -14    2.09    4.01
   8  15 -15    4.67    4.68
   8  15 -16    0.23    3.59
  -8  16   1    6.38    5.58
   8 -16  -1    3.07    5.59
  -8  16   2    9.56    6.59
   8 -16  -2    1.67    4.06
  -8  16   3    3.40    5.01
   8 -16  -3   -0.00    3.43
   8  16  -3   -0.00    3.12
  -8  16   4   -0.00    4.93
   8 -16  -4    0.00    3.52
   8  16  -4   -0.00    4.39
  -8  16   5   -0.00    4.00
   8 -16  -5   -0.00    4.24
   8  16  -5    0.00    3.85
  -8  16   6   -0.00    3.64
   8 -16  -6   -0.00    3.05
   8  16  -6    0.00    4.03
  -8  16   7   -0.00    2.87
   8 -16  -7    0.19    2.78
   8  16  -7   -0.00    4.29
  -8  16   8    3.85    4.40
   8 -16  -8   -0.00    5.79
   8  16  -8    0.70    3.49
  -8  16   9    2.22    3.81
   8 -16  -9   -0.00    3.26
   8  16  -9    2.97    5.27
  -8  16  10   -1.54    4.34
   8  16 -10    0.34    3.61
  -8  16  11    2.06    4.57
   8  16 -11    0.33    3.11
   8  16 -12   11.86    7.10
   8  16 -13   -0.00    3.24
   8  16 -14    1.64    4.29
   8  16 -15    1.15    3.79
   8 -17  -2   -0.00    4.56
   8 -17  -3    0.77    3.51
   8 -17  -4   -0.00    3.18
   8 -17  -5    0.18    3.41
  -7   0   1  764.17   76.36
  -7   0   1  754.56   72.83
   7   0  -1  728.15   73.21
   7   0  -1  699.78   75.23
   7   0  -1  660.29   73.05
  -7   0   2    0.00    1.97
  -7   0   2   -0.00    1.74
   7   0  -2   -0.00    1.94
   7   0  -2    1.79    3.38
   7   0  -2   -0.00    1.63
  -7   0   3   11.66    5.03
   7   0  -3    7.36    3.21
   7   0  -3    8.53    4.23
   7   0  -3    3.94    2.71
   7   0  -4    0.42    1.65
   7   0  -4   -0.00    2.06
   7   0  -4   -0.00    1.78
   7   0  -5   28.15    6.46
   7   0  -5   37.41    8.43
   7   0  -5   35.88    7.38
  -7   0   6    0.15    0.91
   7   0  -6   -0.00    1.10
   7   0  -6    1.11    2.05
   7   0  -6   -0.00    1.66
  -7   0   7  293.68   33.13
   7   0  -7  278.04   31.43
   7   0  -7  290.67   33.58
   7   0  -7  289.22   32.05
  -7   0   8   -0.00    1.82
   7   0  -8    0.45    1.46
   7   0  -8    1.82    2.48
   7   0  -8   -0.00    1.51
  -7   0   9   10.10    3.58
   7   0  -9   12.62    3.57
   7   0  -9    5.21    3.44
   7   0  -9    8.63    3.14
  -7   0  10    0.00    1.29
   7   0 -10    0.00    1.28
   7   0 -10    0.44    1.90
   7   0 -10    0.57    1.71
  -7   0  11  311.46   30.55
   7   0 -11  290.44   30.60
   7   0 -11  283.87   32.04
   7   0 -11  247.30   30.22
  -7   0  12    0.00    1.15
   7   0 -12    0.00    1.09
   7   0 -12    1.45    1.99
   7   0 -12    0.50    1.35
  -7   0  13   96.96   10.75
   7   0 -13   72.97   11.41
   7   0 -13  103.52   13.62
   7   0 -13  100.38   12.58
   7   0 -14    0.42    1.14
   7   0 -14    0.24    1.61
   7   0 -14    0.00    1.32
   7   0 -15    1.91    1.56
   7   0 -15    7.25    2.87
   7   0 -15   10.75    3.06
   7   0 -16   -0.00    0.94
   7   0 -16    0.00    1.61
   7   0 -17  430.80   42.76
  -7   1   1   -0.00    3.36
  -7   1   1    3.41    3.18
  -7   1   1   -0.00    1.66
   7  -1  -1    1.21    2.52
   7  -1  -1   -0.00    1.74
   7   1  -1    1.12    2.01
   7   1  -1   -0.00    1.93
   7   1  -1    1.62    2.27
  -7  -1   1    0.00    2.62
  -7  -1   1    1.00    2.03
  -7   1   2   24.88    7.89
  -7   1   2   52.14   10.02
   7  -1  -2   28.02    7.57
   7  -1  -2   17.59    5.48
   7   1  -2   28.41    6.66
   7   1  -2   46.81    9.85
   7   1  -2   31.77    7.20
  -7  -1   2   25.58    7.64
  -7   1   3  233.23   31.10
  -7   1   3  190.68   28.36
   7  -1  -3  234.32   29.32
   7  -1  -3  273.56   29.04
   7   1  -3  271.09   28.38
   7   1  -3  258.18   30.74
   7   1  -3  204.91   27.48
  -7  -1   3  256.13   30.40
  -7   1   4    1.06    2.64
   7  -1  -4    0.99    2.29
   7  -1  -4   -0.00    2.01
   7   1  -4    0.17    1.19
   7   1  -4    2.92    2.97
   7   1  -4   -0.00    2.03
  -7  -1   4   -0.00    2.60
  -7   1   5   77.53   14.27
   7  -1  -5   77.73   12.99
   7  -1  -5   74.64   11.93
   7   1  -5   84.53   12.09
   7   1  -5   81.11   13.75
   7   1  -5   64.45   11.37
  -7   1   6    2.44    2.66
  -7   1   6   -0.00    2.21
   7  -1  -6    4.80    3.10
   7  -1  -6    1.82    1.70
   7   1  -6    1.56    1.74
   7   1  -6   -0.00    2.42
   7   1  -6   -0.00    2.25
   7   1  -6    3.41    1.97
  -7  -1   6    1.09    2.25
  -7   1   7   31.58    8.29
  -7   1   7   29.66    7.18
   7  -1  -7   36.50    6.98
   7  -1  -7   23.89    6.79
   7  -1  -7   25.17    6.35
   7   1  -7   51.77    8.08
   7   1  -7   34.73    8.26
   7   1  -7   43.61    7.59
  -7  -1   7   33.81    7.53
  -7   1   8   12.34    4.36
   7  -1  -8   17.62    4.64
   7  -1  -8   17.10    5.14
   7  -1  -8   17.52    5.04
   7   1  -8   15.25    4.42
   7   1  -8   18.90    5.77
   7   1  -8   17.05    4.70
  -7  -1   8   14.86    4.80
  -7   1   9  290.74   32.24
   7  -1  -9  282.90   31.47
   7  -1  -9  274.19   32.59
   7  -1  -9  302.02   32.18
   7   1  -9  296.61   31.77
   7   1  -9  339.63   34.89
   7   1  -9  266.74   33.44
   7   1  -9  268.63   31.77
  -7  -1   9  293.04   32.20
  -7   1  10    8.50    3.65
   7  -1 -10   20.62    4.64
   7  -1 -10   15.26    4.69
   7  -1 -10   10.57    3.81
   7   1 -10   20.29    4.81
   7   1 -10   17.53    5.62
   7   1 -10   18.93    5.74
   7   1 -10   22.06    5.13
  -7  -1  10   14.60    4.26
  -7   1  11   87.75   10.79
   7  -1 -11   69.11   10.13
   7  -1 -11   82.65   11.79
   7  -1 -11   71.16   10.62
   7   1 -11   57.53    9.81
   7   1 -11   87.68   12.83
   7   1 -11   77.99   12.37
   7   1 -11   68.64   10.49
  -7  -1  11   57.60    9.71
  -7   1  12   -0.00    1.11
   7  -1 -12    1.06    1.71
   7  -1 -12    2.96    1.98
   7  -1 -12   -0.00    1.73
   7   1 -12    1.54    1.49
   7   1 -12    0.00    1.95
   7   1 -12   -0.00    1.57
  -7  -1  12   -0.00    1.67
  -7   1  13  180.36   17.92
   7  -1 -13  171.22   19.34
   7  -1 -13  174.53   20.48
   7  -1 -13  175.48   20.01
   7   1 -13  150.05   19.14
   7   1 -13  176.52   21.43
   7   1 -13  172.54   21.56
  -7  -1  13  154.63   18.10
   7  -1 -14    2.46    1.72
   7  -1 -14    4.27    2.37
   7  -1 -14    6.10    2.64
   7   1 -14    3.99    2.15
   7   1 -14    1.95    2.19
   7   1 -14    5.61    2.98
  -7  -1  14    3.87    1.41
  -7  -1  14    4.38    1.23
   7  -1 -15   92.87   12.21
   7  -1 -15  102.48   13.03
   7  -1 -15  101.03   12.95
   7   1 -15  109.19   12.94
   7   1 -15   86.08   13.34
   7   1 -15  118.05   15.11
   7  -1 -16   27.73    5.09
   7  -1 -16   33.55    5.69
   7   1 -16   31.78    5.54
   7   1 -16   25.22    5.81
   7   1 -16   32.76    6.87
   7  -1 -17   25.58    4.43
   7   1 -17   22.95    4.48
   7   1 -17   18.45    5.36
   7   1 -18   -0.00    1.05
   7   1 -18   -0.00    1.13
   7   1 -19  143.47   17.92
   7   1 -20    5.72    3.09
   7   1 -21   59.19    9.19
   7  -1 -22    1.26    1.09
   7   1 -22    0.83    1.50
   7  -1 -23   27.02    4.38
   7  -1 -24   12.20    2.61
   7  -1 -25   37.92    5.18
   7  -1 -26   -0.00    0.54
   7  -1 -27    1.73    0.85
  -7   2   1   44.04   10.42
   7  -2  -1   36.16    8.74
   7  -2  -1   33.28    7.76
   7   2  -1   33.07    7.58
   7   2  -1   39.02    9.78
   7   2  -1   27.25    8.00
  -7  -2   1   34.85    9.04
  -7   2   2   59.77   12.10
   7  -2  -2   34.30    8.69
   7  -2  -2   57.12    9.94
   7   2  -2   49.66    9.18
   7   2  -2   51.53   11.21
   7   2  -2   58.66   11.63
  -7  -2   2   32.23    8.98
  -7   2   3    7.24    4.45
   7  -2  -3    1.60    2.47
   7  -2  -3    3.00    3.03
   7   2  -3    2.49    2.42
   7   2  -3    3.20    2.94
   7   2  -3   -0.00    2.11
  -7  -2   3    8.58    4.10
  -7   2   4    3.15    3.46
   7  -2  -4    1.46    2.13
   7  -2  -4    1.20    1.93
   7   2  -4   12.41    4.13
   7   2  -4    1.94    3.04
   7   2  -4    2.72    3.32
  -7  -2   4    5.26    3.41
  -7   2   5  235.80   32.13
   7  -2  -5  234.45   30.53
   7  -2  -5  293.43   30.94
   7   2  -5  248.55   29.76
   7   2  -5  233.64   32.04
   7   2  -5  286.72   32.97
  -7  -2   5  298.00   30.37
  -7   2   6   21.11    6.55
  -7   2   6   17.19    5.17
   7  -2  -6    6.13    3.63
   7  -2  -6    3.16    2.83
   7   2  -6   17.28    4.74
   7   2  -6   22.35    6.68
   7   2  -6   15.24    5.40
  -7  -2   6   21.77    4.95
  -7   2   7  207.68   29.14
  -7   2   7  251.23   28.81
   7  -2  -7  280.43   29.32
   7  -2  -7  226.43   27.30
   7   2  -7  224.43   27.06
   7   2  -7  212.44   29.26
   7   2  -7  239.85   29.62
  -7  -2   7  260.14   27.47
  -7  -2   7  227.27   28.21
  -7   2   8    7.28    3.94
  -7   2   8   -0.00    1.59
   7  -2  -8    7.77    3.82
   7  -2  -8    1.12    2.14
   7   2  -8    1.48    2.17
   7   2  -8    9.07    4.58
  -7  -2   8    6.85    2.74
  -7  -2   8    0.92    2.25
  -7   2   9   51.57   11.19
  -7   2   9   75.11   11.19
   7  -2  -9   78.36   11.65
   7  -2  -9   65.63   10.55
   7   2  -9   69.69   10.59
   7   2  -9   50.74   11.08
  -7  -2   9   71.23   11.26
  -7   2  10   17.49    5.66
  -7   2  10    4.40    2.60
   7  -2 -10   10.65    4.03
   7  -2 -10   14.79    4.37
   7   2 -10   15.78    4.30
   7   2 -10    6.15    3.77
   7   2 -10    8.45    4.09
  -7  -2  10   12.17    3.95
  -7   2  11  138.95   19.18
  -7   2  11  112.90   16.01
   7  -2 -11  168.74   18.30
   7  -2 -11  112.56   16.34
   7   2 -11  133.49   16.80
   7   2 -11  125.72   18.57
   7   2 -11  175.66   20.39
  -7  -2  11  132.63   16.78
  -7   2  12   31.84    7.99
  -7   2  12   51.39    7.44
   7  -2 -12   35.25    7.24
   7  -2 -12   28.07    6.71
   7   2 -12   49.66    8.04
   7   2 -12   60.05   10.29
   7   2 -12   64.44   10.56
  -7  -2  12   55.31    8.05
  -7   2  13   44.65    9.77
  -7   2  13   68.70    8.35
   7  -2 -13   65.76    9.68
   7  -2 -13   48.25    8.78
   7   2 -13   61.77    9.44
   7   2 -13   72.04   11.63
   7   2 -13   60.84   10.87
  -7  -2  13   63.71    8.78
  -7   2  14    1.13    1.86
  -7   2  14    3.76    1.16
  -7   2  14    2.64    1.04
   7  -2 -14    1.87    1.81
   7   2 -14    4.12    2.24
   7   2 -14    4.76    2.98
   7   2 -14    1.63    2.32
  -7  -2  14    3.32    1.58
   7  -2 -15   38.23    6.07
   7  -2 -15   27.46    5.67
   7   2 -15   25.28    5.59
   7   2 -15   30.03    7.03
   7   2 -15   29.17    7.12
  -7  -2  15   34.50    4.31
   7  -2 -16   84.64   10.14
   7  -2 -16   79.12   10.19
   7   2 -16   74.17   10.36
   7   2 -16   71.33   11.57
   7   2 -16   53.57   10.83
   7  -2 -17   51.47    7.60
   7   2 -17   73.11    9.18
   7   2 -17   45.38    9.21
   7   2 -18   40.54    6.33
   7   2 -18   26.97    6.80
   7   2 -19    1.52    2.04
   7  -2 -21   48.49    7.16
   7  -2 -22    4.06    1.80
   7  -2 -23   25.01    4.44
   7  -2 -24    0.90    1.06
   7  -2 -25    8.04    2.17
   7  -2 -26    0.00    0.67
   7  -2 -27   19.11    3.28
   7  -2 -28    5.76    1.59
   7  -2 -29    9.65    1.92
   7  -2 -30    0.61    0.64
  -7   3   1   -0.37    2.88
   7  -3  -1   -0.00    2.36
   7  -3  -1   -0.00    1.77
   7   3  -1   -0.00    1.04
   7   3  -1    1.08    2.75
  -7  -3   1   -0.00    1.26
  -7  -3   1   -0.00    2.73
  -7   3   2   94.01   18.88
   7  -3  -2  178.65   21.15
   7  -3  -2  119.18   18.41
   7   3  -2  153.67   19.33
   7   3  -2  134.31   20.51
  -7  -3   2  170.20   19.00
  -7  -3   2  126.47   20.14
  -7   3   3   48.96   10.78
   7  -3  -3   47.91    9.36
   7  -3  -3   34.30    8.01
   7   3  -3   36.03    8.00
   7   3  -3   51.60   10.96
  -7  -3   3   49.69    8.42
  -7  -3   3   26.66    8.30
  -7   3   4    0.00    2.30
   7  -3  -4    9.95    4.40
   7  -3  -4    3.86    2.98
   7   3  -4   10.42    4.03
   7   3  -4    2.22    3.12
  -7  -3   4    3.70    2.57
  -7  -3   4    4.02    2.89
  -7   3   5   84.69   14.79
   7  -3  -5   94.22   13.92
   7  -3  -5   81.22   12.96
   7   3  -5   80.45   12.67
   7   3  -5   89.50   15.11
  -7  -3   5   75.28   11.86
  -7  -3   5   76.65   13.61
  -7   3   6    7.51    4.17
   7  -3  -6   18.92    5.40
   7  -3  -6   18.14    5.26
   7   3  -6    6.44    3.28
   7   3  -6   10.77    5.04
  -7  -3   6   20.40    5.04
  -7   3   7    8.61    4.15
   7  -3  -7    0.94    2.05
   7  -3  -7    8.52    3.53
   7   3  -7    4.25    2.53
   7   3  -7    5.93    3.65
  -7  -3   7    3.99    2.43
  -7  -3   7    3.04    3.01
  -7   3   8   -0.00    2.04
   7  -3  -8   -0.00    2.15
   7  -3  -8    1.16    2.00
   7   3  -8   -0.00    1.59
   7   3  -8   -0.00    3.06
  -7  -3   8   -0.00    1.44
  -7  -3   8   -1.10    1.75
  -7   3   9  182.46   26.41
   7  -3  -9  188.14   24.87
   7  -3  -9  196.93   25.07
   7   3  -9  239.94   25.91
  -7  -3   9  262.09   25.61
  -7  -3   9  221.14   26.18
  -7   3  10   64.12   12.26
  -7   3  10   67.32   11.19
   7  -3 -10   66.58   11.01
   7  -3 -10   71.37   11.31
   7   3 -10   71.29   11.22
  -7  -3  10   99.17   11.88
  -7  -3  10   62.97   11.08
  -7   3  11    5.66    3.73
  -7   3  11    9.53    3.52
   7  -3 -11    5.69    2.76
   7  -3 -11    7.60    3.34
   7   3 -11    2.72    2.46
   7   3 -11    9.55    4.58
  -7  -3  11    5.73    2.84
  -7  -3  11    4.46    2.35
  -7   3  12   -0.00    2.24
  -7   3  12   -0.00    1.33
   7  -3 -12    0.00    1.32
   7   3 -12    0.81    2.01
   7   3 -12    1.72    2.54
  -7  -3  12    0.02    1.43
  -7  -3  12   -0.00    1.36
  -7   3  13   76.15   13.18
  -7   3  13   92.08   11.34
   7  -3 -13   79.02   11.71
   7   3 -13   80.14   12.10
   7   3 -13   87.99   14.22
  -7  -3  13   88.34   11.87
  -7  -3  13   83.30   11.66
  -7   3  14   96.62   14.69
  -7   3  14  119.62   11.97
   7  -3 -14   96.59   12.98
   7   3 -14   96.37   13.40
   7   3 -14   94.07   15.05
  -7  -3  14   99.02   12.88
  -7  -3  14   75.31   11.78
  -7   3  15  130.61   19.31
  -7   3  15  156.58   14.83
  -7   3  15  147.44   14.74
   7  -3 -15  162.45   18.31
   7   3 -15  141.69   18.37
   7   3 -15  153.19   20.68
  -7  -3  15  157.89   18.14
  -7  -3  15  151.94   16.97
  -7   3  16   28.06    6.46
   7  -3 -16   19.08    4.55
   7   3 -16   23.60    5.43
   7   3 -16   26.18    6.75
  -7  -3  16   25.38    5.04
  -7  -3  16   18.31    3.36
  -7   3  17    4.52    2.58
   7   3 -17    0.24    1.24
   7   3 -17    1.66    2.70
   7  -3 -18   24.91    5.26
   7   3 -18   18.21    4.59
   7  -3 -19  233.68   25.91
   7  -3 -20   -0.00    1.05
   7  -3 -21    4.30    2.11
   7  -3 -22   -0.00    1.10
   7  -3 -23    9.31    2.91
   7  -3 -24    9.22    2.79
   7  -3 -25   17.05    3.78
   7  -3 -26   -0.00    0.97
   7  -3 -27    0.13    0.80
   7  -3 -28    0.43    0.86
   7  -3 -29   12.63    2.87
   7  -3 -30    0.64    0.84
   7  -3 -31    4.50    1.64
   7  -3 -32    1.29    0.91
  -7   4   1   43.93   11.55
   7  -4  -1   68.14   11.83
   7   4  -1   47.45   10.07
   7   4  -1   88.59   14.72
  -7  -4   1   56.70   12.19
  -7   4   2   89.54   16.28
   7  -4  -2  118.16   15.97
   7  -4  -2   67.35   13.37
   7   4  -2   91.59   14.29
   7   4  -2  100.19   16.72
  -7  -4   2   92.46   16.04
  -7   4   3   11.19    5.41
   7  -4  -3    3.89    3.15
   7  -4  -3   17.48    5.54
   7   4  -3   14.91    4.94
   7   4  -3   21.27    7.07
  -7  -4   3   10.10    3.80
  -7  -4   3   15.84    5.90
  -7   4   4   19.82    7.12
   7  -4  -4   44.06    8.41
   7  -4  -4   24.39    6.76
   7   4  -4   28.60    6.90
   7   4  -4   32.35    9.03
  -7  -4   4   31.06    6.75
  -7  -4   4   30.17    8.07
  -7   4   5   73.95   13.65
   7  -4  -5   76.87   12.18
   7  -4  -5   51.47   10.81
   7   4  -5   53.58   10.75
   7   4  -5   82.13   14.57
  -7  -4   5   80.50   11.60
  -7  -4   5   76.69   13.44
  -7   4   6   71.45   13.08
   7  -4  -6   62.13   10.75
   7  -4  -6   63.40   11.21
   7   4  -6   61.66   10.85
   7   4  -6   48.04   11.36
  -7  -4   6   58.28    9.96
  -7  -4   6   57.92   11.46
  -7   4   7   30.78    8.73
   7  -4  -7   44.47    8.74
   7  -4  -7   45.48    8.93
   7   4  -7   41.66    8.47
   7   4  -7   47.69   10.72
  -7  -4   7   46.36    8.27
  -7   4   8   55.67   11.21
   7  -4  -8   47.31    9.07
   7  -4  -8   39.35    8.75
   7   4  -8   75.19   11.00
   7   4  -8   41.38   10.23
  -7  -4   8   49.07    8.77
  -7  -4   8   55.58   10.85
  -7   4   9   25.59    7.07
   7  -4  -9   18.74    5.39
   7   4  -9   19.67    5.72
   7   4  -9   20.61    7.21
  -7  -4   9   27.62    6.04
  -7  -4   9   16.38    5.83
  -7   4  10   -0.00    2.16
   7  -4 -10    0.00    1.26
   7   4 -10    2.52    2.48
  -7  -4  10    1.36    1.60
  -7  -4  10    0.87    1.82
  -7   4  11  109.79   17.07
   7  -4 -11  112.44   15.55
   7   4 -11  106.68   15.75
  -7  -4  11  135.33   16.06
  -7  -4  11  112.09   16.16
  -7   4  12  130.49   18.71
   7  -4 -12  127.74   16.96
   7   4 -12  118.58   17.08
   7   4 -12  110.39   18.65
  -7  -4  12  149.57   17.37
  -7  -4  12  145.40   18.06
  -7   4  13  105.37   16.45
  -7   4  13  128.90   15.30
   7  -4 -13  102.98   14.67
   7   4 -13  120.13   15.91
   7   4 -13  108.91   17.44
  -7  -4  13  100.75   14.51
  -7  -4  13  122.61   15.68
  -7   4  14   24.43    6.88
  -7   4  14   34.10    5.88
   7  -4 -14   35.32    6.74
   7   4 -14   23.45    6.15
   7   4 -14   24.48    7.55
  -7  -4  14   33.05    6.43
  -7   4  15   40.31    8.68
  -7   4  15   48.78    6.60
   7  -4 -15   44.97    7.75
   7  -4 -15   25.24    6.78
   7   4 -15   48.62    8.51
  -7  -4  15   52.16    8.23
  -7   4  16   25.59    6.68
  -7   4  16   28.10    3.68
   7  -4 -16   33.12    6.84
   7   4 -16   24.63    6.06
   7  -4 -17  115.26   15.61
   7   4 -17  116.44   15.61
   7  -4 -18   18.92    4.92
   7   4 -18   24.26    5.63
  -7  -4  18   17.66    2.86
   7  -4 -19   29.54    6.17
   7  -4 -20   14.91    4.33
   7  -4 -21   17.50    4.65
   7  -4 -22   28.15    5.86
   7  -4 -23    7.39    2.90
   7  -4 -24    0.22    1.29
   7  -4 -25    2.99    2.06
   7  -4 -26   16.66    4.04
   7  -4 -27    8.22    2.99
   7  -4 -28    6.21    2.63
   7  -4 -29    1.74    1.59
   7  -4 -30    0.59    1.30
   7  -4 -31    3.63    1.80
   7  -4 -32    2.13    1.58
   7  -4 -33    3.76    2.03
   7  -4 -34   -0.00    0.95
  -7   5   1   -0.00    2.80
   7  -5  -1    2.72    2.82
   7   5  -1   -0.00    1.72
   7   5  -1    3.34    3.48
  -7  -5   1    0.63    2.87
  -7   5   2    0.50    2.06
   7  -5  -2    1.44    2.97
   7   5  -2    2.56    2.49
   7   5  -2    1.47    3.16
  -7  -5   2    2.73    2.99
  -7   5   3   46.26   10.87
   7  -5  -3   44.37    9.75
   7   5  -3   56.26   10.33
   7   5  -3   30.89    9.49
  -7  -5   3   47.09   10.85
  -7   5   4   83.43   16.24
   7  -5  -4   85.86   15.30
   7   5  -4  120.10   16.45
   7   5  -4  108.71   18.22
  -7  -5   4  117.77   17.95
  -7   5   5   34.22    9.19
   7  -5  -5   35.84    7.94
   7  -5  -5   21.72    6.76
   7   5  -5   50.16    9.25
   7   5  -5   17.92    7.43
  -7  -5   5   28.57    8.63
  -7   5   6    3.75    3.51
   7  -5  -6    0.99    2.36
   7   5  -6    0.86    2.01
   7   5  -6   -0.00    3.03
  -7  -5   6    3.46    2.61
  -7  -5   6    1.30    2.24
  -7   5   7   20.04    6.72
   7  -5  -7   16.98    5.29
   7   5  -7   14.40    5.12
   7   5  -7   20.83    7.07
  -7  -5   7   15.04    4.75
  -7   5   8   73.03   13.19
   7  -5  -8   62.83   10.90
   7   5  -8   47.31   10.28
   7   5  -8   61.44   12.87
  -7  -5   8   80.66   11.61
  -7   5   9  116.85   18.29
   7  -5  -9  137.07   17.36
   7   5  -9  115.59   16.96
   7   5  -9   90.93   17.72
  -7  -5   9  143.61   17.28
  -7  -5   9  111.28   17.67
  -7   5  10   46.36    9.97
   7  -5 -10   29.51    7.05
   7   5 -10   27.38    7.22
   7   5 -10   27.84    8.64
  -7  -5  10   48.07    8.28
  -7  -5  10   42.37    8.98
  -7   5  11   65.09   12.88
   7  -5 -11   77.59   12.12
   7   5 -11   63.45   11.88
  -7  -5  11  101.48   13.01
  -7   5  12   -0.00    2.26
   7  -5 -12   -0.00    1.66
   7  -5 -12    0.73    1.88
   7   5 -12    0.00    1.90
  -7  -5  12    0.99    1.85
  -7   5  13   33.24    8.18
   7  -5 -13   55.38    8.73
   7  -5 -13   35.74    7.90
   7   5 -13   22.63    6.46
  -7  -5  13   36.84    7.41
  -7   5  14   43.69    9.74
   7  -5 -14   47.51    8.75
   7  -5 -14   43.76    9.09
   7   5 -14   51.97    9.59
  -7  -5  14   57.86    9.30
  -7   5  15  188.66   22.94
   7  -5 -15  191.00   21.15
   7  -5 -15  141.06   20.54
   7   5 -15  158.31   21.09
  -7  -5  15  158.37   20.19
  -7   5  16    2.74    2.79
   7  -5 -16   -0.00    2.11
   7   5 -16    1.16    2.17
   7  -5 -17    0.94    1.85
   7   5 -17    6.29    3.47
   7  -5 -18    5.31    2.84
   7   5 -18    2.53    2.30
   7  -5 -19   26.04    6.27
   7  -5 -20   26.99    6.23
   7  -5 -21    4.57    2.57
   7  -5 -22   -0.00    1.59
   7  -5 -23    3.84    2.46
   7  -5 -24    9.38    3.38
   7  -5 -25    3.64    2.22
   7  -5 -26    3.87    2.45
   7  -5 -27    1.32    2.12
   7  -5 -28    1.38    1.94
   7  -5 -29    5.84    2.74
   7  -5 -30    5.61    2.48
   7  -5 -31    5.49    2.78
   7  -5 -32    0.00    1.20
   7  -5 -33    0.93    1.75
   7  -5 -34    1.78    2.23
   7  -5 -35    1.19    1.75
  -7   6   1   69.56   13.91
   7  -6  -1   34.89   10.10
   7   6  -1   76.39   12.53
   7   6  -1   63.94   13.70
  -7  -6   1   58.05   12.95
  -7   6   2   47.19   11.62
   7  -6  -2   62.00   12.00
   7   6  -2   65.66   11.78
   7   6  -2   52.46   12.58
  -7  -6   2   51.08   12.16
  -7   6   3   28.78    8.97
   7   6  -3   28.18    7.72
   7   6  -3   27.05    8.79
  -7  -6   3   34.13    9.59
  -7   6   4   15.46    6.42
   7   6  -4   12.07    4.97
   7   6  -4    0.00    3.38
  -7  -6   4    0.96    3.02
  -7   6   5    0.00    2.10
   7   6  -5   -0.00    2.19
   7   6  -5   -0.00    2.81
  -7  -6   5    0.09    3.17
  -7   6   6   63.76   13.68
   7   6  -6   76.02   13.10
   7   6  -6   93.99   16.26
  -7  -6   6   67.06   13.79
  -7   6   7  142.28   20.85
   7   6  -7  149.10   19.65
   7   6  -7  117.68   20.37
  -7  -6   7  114.27   19.44
  -7   6   8   54.58   11.71
   7  -6  -8   69.45   11.16
   7   6  -8   52.94   10.58
   7   6  -8   42.26   11.19
  -7   6   9    1.58    3.05
   7  -6  -9   -0.00    1.84
   7  -6  -9    3.51    2.78
   7   6  -9    0.00    2.05
  -7   6  10   80.97   14.21
   7  -6 -10   78.50   12.34
   7  -6 -10   67.95   12.60
   7   6 -10   60.99   11.97
  -7   6  11  104.32   17.46
   7  -6 -11  123.43   16.54
   7  -6 -11  107.67   16.60
   7   6 -11  109.78   16.82
  -7   6  12   12.52    5.57
   7  -6 -12   14.58    5.06
   7  -6 -12   22.32    6.43
   7   6 -12   16.32    5.65
  -7  -6  12   17.60    5.20
  -7   6  13    7.49    4.30
   7  -6 -13   15.05    4.93
   7  -6 -13    1.68    3.01
   7   6 -13   15.98    5.29
  -7  -6  13    8.96    3.70
  -7   6  14    5.14    4.01
   7  -6 -14   14.62    4.56
   7  -6 -14    6.05    3.85
   7   6 -14    8.77    4.49
  -7  -6  14    8.65    3.77
  -7   6  15    1.22    2.68
   7  -6 -15    1.62    2.64
   7   6 -15    2.64    2.59
  -7  -6  15    4.35    2.98
  -7   6  16   52.66   10.55
   7  -6 -16   56.42   10.28
   7   6 -16   44.60    9.75
   7  -6 -17   40.55    8.77
   7   6 -17   48.42    9.64
   7  -6 -18   57.01   10.45
   7   6 -18   58.61   10.85
   7  -6 -19    1.44    2.23
   7  -6 -20    0.35    1.95
   7  -6 -21    0.00    1.54
   7  -6 -22   24.78    6.29
   7  -6 -23   10.04    4.08
   7  -6 -24    7.66    3.59
   7  -6 -25    0.13    1.78
   7  -6 -26    7.24    3.14
   7  -6 -27    1.84    2.20
   7  -6 -28    9.90    3.83
   7  -6 -29   -0.00    1.29
   7  -6 -30   -0.00    1.56
   7  -6 -31    0.00    1.53
   7  -6 -32    6.22    2.99
   7  -6 -33    0.00    1.54
   7  -6 -34    2.32    2.25
   7  -6 -35    0.86    1.82
   7  -6 -36    0.00    1.26
   7  -6 -37    1.41    1.86
   7   7  -1    4.00    4.50
  -7  -7   1    2.28    3.24
   7   7  -2   22.12    8.31
  -7  -7   2   11.90    6.43
  -7   7   3    6.05    4.89
   7   7  -3   12.87    6.84
  -7  -7   3    5.32    4.67
  -7   7   4  223.30   29.69
   7   7  -4  247.17   31.72
  -7  -7   4  173.66   28.11
  -7   7   5  100.89   16.76
   7  -7  -5   60.51   13.45
   7   7  -5   98.38   17.60
  -7  -7   5   82.28   15.85
  -7   7   6   15.99    6.42
   7  -7  -6   -0.00    2.73
   7   7  -6    4.48    3.17
  -7   7   7   65.61   13.55
   7  -7  -7   84.36   14.18
   7   7  -7   57.14   12.13
  -7   7   8   13.28    5.90
   7  -7  -8   14.58    6.04
   7   7  -8   15.87    5.89
  -7   7   9   21.81    7.45
   7  -7  -9   24.85    8.12
   7   7  -9   32.38    8.07
  -7   7  10  102.10   15.93
   7  -7 -10   47.80   11.66
   7   7 -10   94.04   14.60
  -7   7  11   38.58    9.29
   7  -7 -11   17.99    6.63
   7   7 -11   27.86    7.44
  -7   7  12    8.29    4.49
   7  -7 -12   -0.00    2.42
   7   7 -12    3.11    2.50
  -7   7  13    8.85    5.25
   7  -7 -13   19.27    5.72
   7  -7 -13    8.97    4.44
   7   7 -13   18.89    6.13
  -7   7  14  114.21   18.16
   7  -7 -14  111.92   17.36
   7   7 -14  116.37   17.71
  -7   7  15    3.64    3.55
   7  -7 -15    0.97    2.21
   7   7 -15    1.48    2.39
  -7   7  16    2.35    2.69
   7  -7 -16    1.32    2.54
   7   7 -16    3.12    2.82
   7  -7 -17    1.51    2.28
   7   7 -17    0.00    2.36
   7  -7 -18    7.82    3.78
   7   7 -18    6.94    4.09
   7  -7 -19   -0.00    1.83
   7  -7 -20   22.44    6.29
   7  -7 -21    2.15    2.58
   7  -7 -22    1.53    1.89
   7  -7 -23    0.00    2.09
   7  -7 -24   13.78    4.95
   7  -7 -25    0.16    2.14
   7  -7 -26   14.75    4.98
   7  -7 -27   -0.00    1.97
   7  -7 -28    0.00    2.02
   7  -7 -29    2.60    2.79
   7  -7 -30    5.58    3.31
   7  -7 -31    1.14    2.19
   7  -7 -32    3.79    2.97
   7  -7 -33    0.83    2.44
   7  -7 -34    2.10    2.12
   7  -7 -35    1.65    2.00
   7  -7 -36    0.00    1.70
   7  -7 -37    0.84    1.65
  -7   8   1   21.19    7.70
   7   8  -1    8.14    5.35
   7   8  -1   19.43    8.16
  -7  -8   1   34.80   10.59
   7  -8  -2   81.47   15.02
   7   8  -2   57.81   12.19
  -7  -8   2   54.71   13.66
   7  -8  -3    0.77    2.96
   7   8  -3    3.74    3.60
   7  -8  -4   14.27    5.88
   7  -8  -5    9.40    5.03
   7  -8  -6   23.53    7.49
   7  -8  -7    1.01    2.45
  -7   8   8   64.41   12.08
   7  -8  -8   16.16    6.42
  -7   8   9    0.00    2.67
   7  -8  -9    4.64    3.71
  -7   8  10   11.06    5.70
   7  -8 -10    3.34    3.55
  -7   8  11    3.69    3.54
   7  -8 -11    0.70    2.27
  -7   8  12  104.55   17.15
   7  -8 -12   83.79   15.24
  -7   8  13    1.40    2.66
   7  -8 -13    0.00    2.46
  -7   8  14    6.88    4.03
   7  -8 -14    3.87    3.64
   7   8 -14    8.84    4.93
  -7   8  15    2.03    2.74
   7  -8 -15    0.98    3.30
   7   8 -15    3.13    3.67
  -7   8  16   42.01   10.37
   7  -8 -16   47.03   10.32
   7   8 -16   72.91   12.84
   7  -8 -17   -0.00    2.48
   7   8 -17   -0.00    2.51
   7  -8 -18    3.87    3.63
   7   8 -18    9.50    4.72
   7  -8 -19   -0.00    2.36
   7  -8 -20    4.94    3.52
   7  -8 -21    3.73    2.98
   7  -8 -22   16.97    5.95
   7  -8 -23   10.92    4.85
   7  -8 -24    0.00    2.91
   7  -8 -25    1.07    2.35
   7  -8 -26    7.74    3.76
   7  -8 -27   -0.00    1.63
   7  -8 -28    4.58    3.18
   7  -8 -29   -0.00    2.12
   7  -8 -30    1.54    2.38
   7  -8 -31   -0.00    2.10
   7  -8 -32    1.06    2.36
   7  -8 -33   -0.00    1.93
   7  -8 -34    2.24    2.28
   7  -8 -35   -0.00    1.27
  -7   9   1    1.20    4.42
   7  -9  -1   -0.00    2.79
   7   9  -1   -0.00    2.74
  -7   9   2   14.27    6.88
   7  -9  -2    4.86    5.05
   7   9  -2   26.36    7.90
  -7   9   3    3.84    5.34
   7  -9  -3    0.18    3.03
   7   9  -3    1.82    2.83
  -7   9   4   32.19    9.72
   7  -9  -4   41.85   10.32
   7   9  -4   16.40    6.63
  -7   9   5    2.67    3.76
   7  -9  -5   -0.00    1.73
   7   9  -5   -0.00    2.22
  -7   9   6   16.75    7.13
   7  -9  -6   24.84    8.17
   7   9  -6   21.87    7.33
   7  -9  -7    6.14    4.66
   7   9  -7   13.20    5.62
   7  -9  -8   16.71    6.66
   7   9  -8   24.72    7.56
   7  -9  -9   -0.00    3.00
   7   9  -9    3.12    2.90
   7  -9 -10   86.01   15.64
   7   9 -10   76.87   14.75
   7  -9 -11   -0.00    2.60
   7   9 -11    0.61    2.15
   7  -9 -12   -0.00    2.48
   7   9 -12    0.67    2.65
   7  -9 -13    0.00    2.42
   7   9 -13    5.69    3.80
   7  -9 -14   23.54    7.73
  -7   9  15    0.92    2.77
   7  -9 -15    0.44    2.08
  -7   9  16    0.00    2.04
   7  -9 -16    9.85    5.28
   7  -9 -17    0.85    2.13
   7  -9 -18   16.73    6.24
   7  -9 -19   -0.00    2.15
   7  -9 -20   12.40    5.27
   7  -9 -21    0.27    2.42
   7  -9 -22    5.00    3.50
   7  -9 -23   -0.00    2.36
   7  -9 -24    8.24    4.71
   7  -9 -25    1.13    2.47
   7  -9 -26    5.02    3.83
   7  -9 -27    1.25    2.73
   7  -9 -28    2.79    2.87
   7  -9 -29    0.00    1.88
   7  -9 -30    9.08    4.66
   7  -9 -31   -0.00    1.99
   7  -9 -32    2.56    3.18
   7  -9 -33    0.00    2.45
  -7  10   1    8.47    6.50
   7 -10  -1    9.54    5.61
   7  10  -1   12.75    5.42
  -7  10   2   21.23    8.52
   7 -10  -2   24.00    8.53
   7  10  -2   41.70   10.30
  -7  10   3    0.33    2.85
   7 -10  -3    0.00    3.00
   7  10  -3    0.69    2.79
  -7  10   4    4.84    4.29
   7 -10  -4   -0.00    3.19
   7  10  -4    1.19    3.06
  -7  10   5    0.00    3.48
   7 -10  -5    0.00    3.80
   7  10  -5   -0.00    2.84
  -7  10   6  102.92   17.09
   7 -10  -6   46.99   12.62
   7  10  -6   74.86   14.47
  -7  10   7    1.05    3.11
   7 -10  -7   -0.00    2.25
   7  10  -7   -0.00    2.59
  -7  10   8    0.00    2.33
   7 -10  -8    3.18    4.94
   7  10  -8    1.38    2.29
  -7  10   9   -0.00    2.14
   7 -10  -9    1.34    2.33
   7  10  -9    0.90    2.69
  -7  10  10    0.11    2.26
   7 -10 -10    1.18    2.60
   7  10 -10    2.50    4.26
  -7  10  11    2.31    3.57
   7 -10 -11   -0.00    2.75
   7  10 -11    0.14    3.44
  -7  10  12   35.02    9.84
   7 -10 -12   30.20    8.96
   7  10 -12   44.12   10.68
  -7  10  13   -0.00    2.90
   7 -10 -13   -0.00    3.38
   7  10 -13    1.99    3.37
  -7  10  14   17.14    6.40
   7 -10 -14    3.15    3.42
   7  10 -14   -0.00    2.86
   7 -10 -15    0.00    2.87
   7  10 -15   -0.00    2.73
   7 -10 -16   32.46    8.79
   7  10 -16   15.09    6.41
   7 -10 -17   -0.00    2.75
   7  10 -17   -0.00    2.80
   7 -10 -18    6.32    4.63
   7  10 -18    6.22    4.69
   7 -10 -19    0.01    2.67
   7 -10 -20    3.24    3.69
   7 -10 -21    2.28    3.77
   7 -10 -22   24.81    7.67
   7 -10 -23    1.15    2.29
   7 -10 -24   -0.00    2.45
   7 -10 -25    0.00    2.49
   7 -10 -26    3.00    3.69
   7 -10 -27    1.99    2.47
   7 -10 -28   10.77    5.42
   7 -10 -29    2.71    3.28
   7 -10 -30    0.33    2.05
  -7  11   1    6.28    5.16
   7 -11  -1    1.61    3.34
   7  11  -1    0.93    3.72
  -7  11   2    6.17    5.03
   7 -11  -2    4.87    4.77
   7  11  -2   -0.00    3.37
  -7  11   3    5.64    5.14
   7 -11  -3    3.25    3.75
   7  11  -3    1.77    3.28
  -7  11   4   11.29    6.40
   7 -11  -4   18.63    7.90
   7  11  -4   22.77    7.78
  -7  11   5   15.71    7.03
   7 -11  -5   19.69    7.49
   7  11  -5    7.80    4.98
  -7  11   6    6.66    4.78
   7 -11  -6    2.63    3.72
   7  11  -6    0.00    2.00
  -7  11   7   11.05    6.26
   7 -11  -7   18.76    7.42
   7  11  -7    9.07    4.92
  -7  11   8    1.96    3.37
   7 -11  -8   14.63    6.60
   7  11  -8    7.39    4.97
  -7  11   9   -0.00    2.82
   7 -11  -9   -0.00    3.15
   7  11  -9   -0.00    1.91
  -7  11  10   19.63    7.25
   7 -11 -10    8.36    5.62
   7  11 -10   17.80    7.10
  -7  11  11    1.35    3.72
   7 -11 -11    6.37    5.16
   7  11 -11    1.74    3.18
  -7  11  12    1.29    2.44
   7 -11 -12    3.30    3.52
   7  11 -12    0.32    2.30
  -7  11  13    2.10    2.97
   7 -11 -13    3.94    4.06
   7  11 -13   -0.00    3.27
  -7  11  14   24.43    8.27
   7 -11 -14   28.34    8.44
   7  11 -14   15.33    7.08
  -7  11  15   -0.00    2.04
   7 -11 -15    2.52    3.17
   7  11 -15    1.37    3.35
   7 -11 -16    0.04    2.63
   7  11 -16   10.37    5.46
   7 -11 -17    2.40    3.50
   7  11 -17    4.66    4.47
   7 -11 -18    7.38    4.71
   7  11 -18   13.82    6.28
   7 -11 -19    0.00    3.77
   7 -11 -20    4.34    3.90
   7 -11 -21   -0.00    2.46
   7 -11 -22    2.29    3.39
   7 -11 -23   -0.00    2.51
   7 -11 -24   14.50    6.70
   7 -11 -25   -0.00    2.74
   7 -11 -26    1.80    3.05
   7 -11 -27   -0.00    1.70
   7 -11 -28    2.08    3.39
  -7  12   1    8.30    5.12
   7 -12  -1    1.01    2.94
   7  12  -1   -0.00    1.94
  -7  12   2   18.53    7.93
   7 -12  -2    5.07    4.83
   7  12  -2   12.34    6.10
  -7  12   3    2.87    3.94
   7 -12  -3   -0.00    3.03
   7  12  -3    2.11    2.84
  -7  12   4   -0.00    2.74
   7 -12  -4    3.49    4.69
   7  12  -4   -1.22    3.23
  -7  12   5    7.03    5.08
   7 -12  -5    1.66    3.73
   7  12  -5    4.53    5.25
  -7  12   6   27.20    9.14
   7 -12  -6   25.92    8.75
   7  12  -6   19.63    7.79
  -7  12   7   -0.00    1.97
   7 -12  -7   -0.00    2.84
   7  12  -7   -0.00    3.25
  -7  12   8    7.22    5.08
   7 -12  -8    6.75    4.77
   7  12  -8   13.82    6.03
  -7  12   9    3.64    4.45
   7 -12  -9    0.42    2.87
   7  12  -9    3.21    3.93
  -7  12  10   19.93    7.63
   7 -12 -10   -0.00    3.70
   7  12 -10   14.59    6.39
  -7  12  11   -0.00    2.83
   7 -12 -11    0.00    3.23
   7  12 -11    2.92    3.98
  -7  12  12   23.96    8.38
   7 -12 -12   10.79    6.73
   7  12 -12   12.36    6.45
  -7  12  13    0.66    3.15
   7 -12 -13    1.90    3.92
   7  12 -13   -0.00    2.61
  -7  12  14    3.94    3.77
   7 -12 -14   -0.00    3.17
   7  12 -14    7.45    4.93
  -7  12  15    1.67    3.68
   7 -12 -15   -0.00    2.67
   7  12 -15    0.01    3.38
   7 -12 -16    1.93    4.68
   7  12 -16   19.93    8.02
   7 -12 -17    2.25    3.61
   7  12 -17   -0.00    2.47
   7 -12 -18   12.61    5.69
   7  12 -18    9.79    5.64
   7 -12 -19   -0.00    3.33
   7 -12 -20   -0.00    3.76
   7 -12 -21    0.00    4.03
   7 -12 -22    2.27    3.43
   7 -12 -23    0.69    2.71
   7 -12 -24    3.60    2.87
   7 -12 -25   -0.00    2.57
  -7  13   1   -0.00    3.72
   7 -13  -1    2.27    3.70
   7  13  -1   -0.00    3.34
  -7  13   2    1.82    3.16
   7 -13  -2   -0.00    2.68
   7  13  -2    9.88    6.27
  -7  13   3    8.13    6.10
   7 -13  -3   10.64    7.20
   7  13  -3   15.16    7.04
  -7  13   4   32.74   10.57
   7 -13  -4   14.68    7.70
   7  13  -4   37.48   10.69
  -7  13   5    4.93    4.88
   7 -13  -5    1.85    3.97
   7  13  -5    7.18    5.26
  -7  13   6    3.43    4.11
   7 -13  -6    1.39    3.38
   7  13  -6    0.29    2.81
  -7  13   7    4.05    4.41
   7 -13  -7    0.70    3.06
   7  13  -7    0.76    3.20
  -7  13   8    6.03    4.81
   7 -13  -8    2.29    4.14
   7  13  -8    3.85    4.42
  -7  13   9   17.53    7.71
   7 -13  -9    0.09    2.70
   7  13  -9   11.79    6.21
  -7  13  10   19.75    7.74
   7 -13 -10    8.67    5.78
   7  13 -10    7.44    5.27
  -7  13  11    4.76    4.57
   7 -13 -11    0.00    3.74
   7  13 -11    1.67    3.40
  -7  13  12   -0.00    2.80
   7 -13 -12    5.35    4.92
   7  13 -12   -0.00    2.67
  -7  13  13    2.14    3.61
   7 -13 -13    0.98    3.83
   7  13 -13    3.53    3.73
  -7  13  14    8.58    5.68
   7 -13 -14    8.84    6.56
   7  13 -14   10.02    6.19
   7 -13 -15    0.56    3.13
   7  13 -15   -0.00    3.09
   7 -13 -16    0.19    2.63
   7  13 -16   -0.00    3.11
   7 -13 -17   -0.00    3.09
   7  13 -17    1.36    3.60
   7 -13 -18   -0.00    2.54
   7  13 -18   -0.00    3.13
   7 -13 -19    1.04    3.18
   7 -13 -20   -0.00    3.27
   7 -13 -21    0.09    1.29
   7 -13 -22    1.87    3.54
  -7  14   1    9.66    6.08
   7 -14  -1    0.95    2.83
   7  14  -1    8.29    5.41
  -7  14   2    6.42    4.98
   7 -14  -2    9.20    6.38
   7  14  -2    8.57    6.88
  -7  14   3   -0.00    5.42
   7 -14  -3    0.00    3.27
   7  14  -3    4.05    4.66
  -7  14   4   -0.00    3.84
   7 -14  -4   -0.00    3.83
   7  14  -4   -3.00    4.53
  -7  14   5    3.51    3.70
   7 -14  -5   -0.00    2.94
   7  14  -5    2.63    3.55
  -7  14   6   10.87    6.78
   7 -14  -6   22.48    8.85
   7  14  -6   31.14   10.08
  -7  14   7    7.08    5.77
   7 -14  -7    2.22    3.88
   7  14  -7   15.48    7.36
  -7  14   8   -0.00    3.68
   7 -14  -8    0.27    3.64
   7  14  -8    6.42    4.32
  -7  14   9    0.46    2.71
   7 -14  -9    0.74    3.72
   7  14  -9    0.00    2.90
  -7  14  10    7.07    5.36
   7 -14 -10    4.25    4.16
   7  14 -10   12.07    6.21
  -7  14  11    0.98    3.19
   7 -14 -11    3.65    4.68
   7  14 -11   -0.00    3.59
  -7  14  12   15.09    6.99
   7 -14 -12    9.32    6.48
   7  14 -12    4.03    4.65
  -7  14  13    1.16    3.40
   7 -14 -13   -0.00    3.08
   7  14 -13    1.12    3.62
  -7  14  14   -0.00    3.38
   7 -14 -14    3.04    3.79
   7  14 -14    2.41    3.95
   7 -14 -15    0.53    3.71
   7  14 -15   -0.00    2.95
   7 -14 -16   -0.00    1.76
   7  14 -16    0.77    4.04
   7 -14 -17    0.25    4.76
   7  14 -17    3.77    4.03
   7 -14 -18   -0.00    3.63
   7 -14 -19    4.86    4.60
  -7  15   1   -0.00    3.26
   7 -15  -1   -0.00    4.16
   7  15  -1    1.15    3.96
  -7  15   2    0.58    3.38
   7 -15  -2    0.38    3.10
   7  15  -2    0.00    4.02
  -7  15   3    0.00    3.96
   7 -15  -3    8.28    5.79
   7  15  -3   10.03    6.09
  -7  15   4    6.97    5.35
   7 -15  -4   12.82    7.17
   7  15  -4   -0.00    3.55
  -7  15   5   -0.00    2.84
   7 -15  -5    7.21    5.08
   7  15  -5   -0.00    2.80
  -7  15   6    0.09    1.97
   7 -15  -6    6.59    5.64
   7  15  -6   -0.00    4.47
  -7  15   7   -0.00    2.98
   7 -15  -7   -0.00    2.79
   7  15  -7   -0.00    3.50
  -7  15   8    0.00    4.05
   7 -15  -8    2.27    4.30
   7  15  -8   -0.00    1.18
  -7  15   9   -0.00    3.79
   7 -15  -9    3.07    5.03
   7  15  -9   -0.00    3.02
  -7  15  10    1.02    3.61
   7 -15 -10    0.04    3.56
   7  15 -10    4.19    4.91
  -7  15  11   -0.00    2.43
   7 -15 -11    3.00    4.45
   7  15 -11   -0.00    4.13
  -7  15  12   -0.00    2.66
   7 -15 -12   -0.00    1.73
   7  15 -12   -0.00    3.57
  -7  15  13    2.05    3.67
   7 -15 -13    1.98    3.80
   7  15 -13   -0.00    3.00
   7 -15 -14    1.51    2.86
   7  15 -14   -0.00    3.59
   7 -15 -15    6.22    4.86
   7  15 -15    3.36    4.19
   7 -15 -16    0.07    3.48
   7  15 -16    0.12    3.81
   7  15 -17   -0.00    4.30
  -7  16   1    0.43    3.18
   7 -16  -1    4.13    5.41
   7  16  -1   -0.00    4.20
  -7  16   2    5.58    5.90
   7 -16  -2   -0.00    4.64
   7  16  -2    1.00    3.85
  -7  16   3    1.29    4.13
   7 -16  -3    2.84    4.99
   7  16  -3   -0.00    4.64
  -7  16   4    1.59    3.50
   7 -16  -4    0.69    3.30
   7  16  -4    2.30    3.59
  -7  16   5   -0.00    3.58
   7 -16  -5   -0.00    2.20
   7  16  -5   -0.00    4.12
  -7  16   6    2.36    4.23
   7 -16  -6   -0.00    2.53
   7  16  -6   -0.00    2.38
  -7  16   7    2.40    4.31
   7 -16  -7   -0.00    4.06
   7  16  -7    0.58    3.24
  -7  16   8   -0.00    3.55
   7 -16  -8   -0.00    3.89
   7  16  -8   -0.00    3.26
  -7  16   9    0.87    3.84
   7 -16  -9   -0.00    2.98
   7  16  -9   -0.00    3.27
  -7  16  10    0.00    3.18
   7 -16 -10    3.59    4.38
   7  16 -10   -0.00    3.32
  -7  16  11   -0.00    2.48
   7 -16 -11   -0.00    2.15
   7  16 -11    2.71    5.11
  -7  16  12   -0.00    2.92
   7 -16 -12   11.01    6.09
   7  16 -12    0.00    3.82
  -7  16  13    5.53    4.75
   7  16 -13   -0.00    3.43
   7  16 -14   -0.00    3.79
   7  16 -15    4.87    5.73
   7  16 -16    1.53    3.84
   7  16 -17    1.40    4.62
   7 -17  -2   -0.00    3.99
   7 -17  -3   -0.00    4.00
  -7  17   4    1.56    3.41
   7 -17  -4    0.45    4.42
  -7  17   5   -0.00    4.18
   7 -17  -5    0.32    2.89
  -7  17   6   -0.00    2.91
   7 -17  -6    4.70    5.62
  -7  17   7    0.59    2.86
   7 -17  -7   -0.00    3.72
  -7  17   8    2.57    4.73
   7 -17  -8   -0.00    4.05
  -7  17   9    9.00    6.14
  -7  17  10    2.13    4.73
  -7  17  11    3.61    4.57
  -7  17  12   -0.00    3.58
   7 -18  -4    1.04    3.57
  -6   0   1    2.03    3.15
  -6   0   1   -0.00    1.69
   6   0  -1    0.00    1.37
   6   0  -1   -0.00    2.01
   6   0  -1    0.88    2.08
  -6   0   2  295.87   34.05
  -6   0   2  296.15   31.88
   6   0  -2  306.49   32.35
   6   0  -2  318.53   34.71
   6   0  -2  254.93   31.79
  -6   0   3    0.57    1.86
  -6   0   3    0.96    1.54
   6   0  -3    0.00    1.86
   6   0  -3    0.02    1.77
   6   0  -3    0.28    1.86
  -6   0   4   29.82    5.89
   6   0  -4   35.78    6.49
   6   0  -4   22.75    6.37
   6   0  -4   26.12    5.96
  -6   0   5   -0.00    1.37
   6   0  -5    0.80    1.59
   6   0  -5    0.57    2.05
   6   0  -5    0.24    1.71
  -6   0   6 1139.98  123.27
  -6   0   6 1377.52  122.34
   6   0  -6 1314.91  122.81
   6   0  -6 1220.99  124.29
   6   0  -6 1280.26  123.00
  -6   0   7   -0.00    1.56
  -6   0   7    0.14    1.41
   6   0  -7   -0.00    1.44
   6   0  -7   -0.00    1.82
   6   0  -7    0.08    1.71
  -6   0   8   24.89    5.50
  -6   0   8   22.65    4.72
   6   0  -8   26.33    5.19
   6   0  -8   26.77    6.30
   6   0  -8   27.60    5.50
  -6   0   9   -0.00    1.10
  -6   0   9    1.24    1.28
   6   0  -9    0.35    1.27
   6   0  -9    0.00    1.82
   6   0  -9    0.35    1.44
  -6   0  10  254.44   25.08
  -6   0  10  223.17   24.04
   6   0 -10  210.69   24.70
   6   0 -10  239.51   26.59
   6   0 -10  238.46   25.43
  -6   0  11    0.40    0.94
  -6   0  11    0.36    0.78
   6   0 -11   -0.00    1.13
   6   0 -11   -0.00    2.05
   6   0 -11    0.09    1.19
  -6   0  12  252.01   25.69
  -6   0  12  262.54   25.59
   6   0 -12  292.74   27.77
   6   0 -12  279.53   28.88
   6   0 -12  262.32   29.35
   6   0 -12  235.83   27.38
   6   0 -13   -0.00    1.01
   6   0 -13   -0.00    1.34
   6   0 -13    1.28    1.66
   6   0 -13    1.38    1.42
   6   0 -14   85.14   10.08
   6   0 -14   70.97   10.40
   6   0 -14   84.58   11.42
   6   0 -14   82.61   10.37
   6   0 -15    0.24    0.73
   6   0 -15   -0.00    1.12
   6   0 -15    0.42    1.28
   6   0 -15    0.72    1.29
   6   0 -16  230.19   24.38
   6   0 -16  254.31   25.23
   6   0 -16  244.90   26.28
   6   0 -16  242.88   25.15
   6   0 -17    0.56    0.73
   6   0 -17    0.09    0.62
   6   0 -17   -0.00    1.43
   6   0 -17   -0.00    0.95
   6   0 -18  134.30   13.43
   6   0 -18  144.61   13.60
   6   0 -18  129.69   15.32
   6   0 -18  111.37   14.16
   6   0 -19    0.49    1.16
   6   0 -19   -0.00    0.88
   6   0 -20    0.26    1.17
   6   0 -20    3.23    1.37
   6   0 -21    0.26    1.09
   6   0 -21    0.89    0.89
   6   0 -22   92.86   10.74
   6   0 -23    0.43    0.92
   6   0 -24    0.00    0.73
   6   0 -25   -0.00    0.58
   6   0 -26   40.21    4.89
   6   0 -27    0.02    0.60
  -6   1   1    0.00    2.43
  -6   1   1   -0.00    1.66
   6  -1  -1    2.70    2.87
   6  -1  -1    3.68    2.54
   6   1  -1    4.75    2.71
   6   1  -1   10.72    4.68
   6   1  -1    0.00    2.07
  -6  -1   1    2.15    3.05
  -6  -1   1    2.40    2.21
  -6   1   2  618.08   61.65
  -6   1   2  646.04   57.85
   6  -1  -2  537.88   58.83
   6  -1  -2  579.75   58.04
   6   1  -2  503.68   56.76
   6   1  -2  505.65   59.38
   6   1  -2  555.34   58.15
  -6  -1   2  533.64   59.16
  -6  -1   2  583.12   57.21
  -6   1   3   29.00    7.70
  -6   1   3   34.27    7.38
  -6   1   3   19.95    5.30
   6  -1  -3   22.55    6.45
   6  -1  -3   27.55    6.27
   6   1  -3   47.51    7.54
   6   1  -3   42.51    8.75
   6   1  -3   20.70    6.54
   6   1  -3   25.48    6.25
  -6  -1   3   30.29    7.29
  -6  -1   3   18.92    5.09
  -6   1   4  786.46   81.53
  -6   1   4  800.20   77.84
   6  -1  -4  959.71   81.23
   6  -1  -4  724.61   78.09
   6   1  -4  831.42   78.35
   6   1  -4  716.93   80.21
   6   1  -4  775.49   80.99
   6   1  -4  791.42   79.13
  -6  -1   4  754.74   77.42
  -6   1   5   68.20   14.22
  -6   1   5  100.54   13.37
   6  -1  -5  137.70   16.31
   6  -1  -5  101.08   13.89
   6   1  -5  106.68   13.78
   6   1  -5   97.45   15.36
   6   1  -5  121.16   16.11
   6   1  -5   98.30   13.77
  -6  -1   5  101.91   13.27
  -6   1   6  101.13   15.27
  -6   1   6   79.19   12.96
  -6   1   6   81.00   12.02
   6  -1  -6   91.45   13.79
   6  -1  -6   95.91   13.08
   6   1  -6   90.63   12.68
   6   1  -6  103.17   15.05
   6   1  -6  113.56   13.71
  -6  -1   6  114.95   14.55
  -6  -1   6   91.40   12.18
  -6   1   7  178.89   25.01
  -6   1   7  187.82   23.63
  -6   1   7  233.90   23.37
   6  -1  -7  230.70   25.06
   6  -1  -7  160.53   22.62
   6   1  -7  214.51   23.47
   6   1  -7  261.41   26.85
   6   1  -7  172.30   22.90
  -6  -1   7  219.77   24.40
  -6  -1   7  233.43   23.05
  -6   1   8  759.73   73.50
  -6   1   8  680.15   69.90
  -6   1   8  637.66   68.47
   6  -1  -8  787.52   71.46
   6  -1  -8  831.80   70.71
   6   1  -8  797.78   70.18
   6   1  -8  767.71   72.64
   6   1  -8  608.24   70.76
   6   1  -8  576.92   69.38
  -6  -1   8  718.19   70.21
  -6  -1   8  699.51   68.62
  -6   1   9    7.79    3.96
  -6   1   9    8.17    3.11
  -6   1   9   17.45    3.59
   6  -1  -9    4.09    2.26
   6  -1  -9    8.29    3.43
   6  -1  -9   10.93    3.37
   6   1  -9    6.10    2.62
   6   1  -9   20.37    5.41
   6   1  -9    9.87    3.96
   6   1  -9   12.92    3.70
  -6  -1   9   14.07    3.83
  -6  -1   9   11.05    2.85
  -6   1  10  100.92   12.31
  -6   1  10  104.09   11.69
   6  -1 -10   72.73   11.54
   6  -1 -10   86.57   12.81
   6  -1 -10  101.60   12.79
   6   1 -10   98.61   12.47
   6   1 -10   94.11   13.86
   6   1 -10  108.36   14.31
   6   1 -10   98.22   12.71
  -6  -1  10  104.05   12.47
  -6  -1  10  101.26   11.63
  -6   1  11   11.21    2.78
  -6   1  11    9.79    2.53
   6  -1 -11   21.15    4.03
   6  -1 -11   19.09    4.53
   6  -1 -11    9.34    3.01
   6   1 -11   13.70    3.49
   6   1 -11   22.05    5.19
   6   1 -11   10.26    3.92
   6   1 -11   11.29    3.29
  -6  -1  11    8.53    2.71
  -6  -1  11   11.83    2.77
  -6   1  12  260.05   27.22
  -6   1  12  271.90   27.18
   6  -1 -12  317.35   29.37
   6  -1 -12  301.30   30.13
   6  -1 -12  234.92   28.84
   6   1 -12  271.21   29.09
   6   1 -12  297.92   31.25
   6   1 -12  304.58   31.35
  -6  -1  12  311.55   28.21
  -6  -1  12  266.86   27.52
   6  -1 -13   55.31    7.29
   6  -1 -13   59.02    8.08
   6  -1 -13   47.74    7.44
   6   1 -13   57.68    7.66
   6   1 -13   43.16    8.12
   6   1 -13   50.14    8.54
  -6  -1  13   53.30    5.46
  -6  -1  13   44.05    5.21
   6  -1 -14  116.30   15.04
   6  -1 -14  148.90   16.14
   6  -1 -14  154.09   16.29
   6   1 -14  132.07   15.68
   6   1 -14  154.38   17.45
   6   1 -14  152.25   17.67
   6  -1 -15    6.93    2.08
   6  -1 -15    8.24    2.51
   6  -1 -15    7.88    2.49
   6   1 -15   15.43    3.13
   6   1 -15    2.71    2.02
   6   1 -15    6.37    2.81
   6  -1 -16    1.23    1.06
   6  -1 -16    3.15    1.46
   6  -1 -16    4.97    1.86
   6   1 -16    3.37    1.60
   6   1 -16    5.95    2.39
   6   1 -16    1.20    1.75
   6  -1 -17    5.78    1.59
   6  -1 -17    6.27    1.76
   6  -1 -17    5.35    1.91
   6   1 -17    4.36    1.77
   6   1 -17    6.23    2.25
   6   1 -17    6.43    2.73
   6  -1 -18  217.36   20.56
   6  -1 -18  220.08   20.70
   6  -1 -18  190.52   21.64
   6   1 -18  186.21   21.16
   6   1 -18  227.44   22.14
   6   1 -18  214.28   23.25
   6  -1 -19   39.66    5.10
   6   1 -19   30.62    4.10
   6   1 -19   23.04    5.13
   6  -1 -20   -0.00    0.72
   6   1 -20    0.03    1.02
   6  -1 -21    1.82    1.08
   6   1 -21    1.86    1.57
   6  -1 -22   11.42    2.27
   6   1 -22   11.32    3.04
   6   1 -23    7.42    2.39
   6   1 -24   27.11    4.55
   6   1 -25   -0.00    0.96
   6   1 -26    2.53    1.39
  -6   2   1   -0.00    2.95
  -6   2   1    2.85    2.39
   6  -2  -1    8.88    4.40
   6  -2  -1    1.72    2.23
   6   2  -1    2.95    2.49
   6   2  -1    9.63    4.48
  -6  -2   1    4.34    2.62
  -6  -2   1    8.71    4.22
  -6  -2   1    5.18    2.68
  -6   2   2   14.99    5.62
  -6   2   2   11.30    3.90
   6  -2  -2   11.10    4.51
   6  -2  -2   11.46    4.12
   6   2  -2    7.66    3.59
   6   2  -2    8.55    4.18
  -6  -2   2   14.90    4.12
  -6  -2   2    3.44    3.57
  -6  -2   2   14.82    4.10
  -6   2   3    9.86    4.43
  -6   2   3    4.65    2.50
   6  -2  -3    4.80    3.37
   6  -2  -3    0.00    1.66
   6   2  -3    8.89    3.52
   6   2  -3    0.00    2.97
  -6  -2   3    5.65    2.75
  -6  -2   3   -0.00    2.53
  -6  -2   3    3.78    2.16
  -6   2   4   72.24   12.54
  -6   2   4   57.41    9.82
   6  -2  -4   62.79   11.06
   6  -2  -4   65.30   10.58
   6   2  -4   84.83   11.37
   6   2  -4   67.33   11.96
  -6  -2   4   71.15   10.21
  -6  -2   4   67.19   11.60
  -6  -2   4   58.25    9.67
  -6   2   5    3.74    3.26
  -6   2   5    7.85    3.10
   6  -2  -5   16.56    5.10
   6  -2  -5   13.31    4.27
   6   2  -5   13.53    4.17
   6   2  -5   13.66    5.43
  -6  -2   5   19.41    4.47
  -6  -2   5   15.33    4.12
  -6   2   6  363.10   37.55
  -6   2   6  302.96   33.70
   6  -2  -6  291.25   34.79
   6  -2  -6  261.49   33.72
   6   2  -6  314.69   34.29
   6   2  -6  392.91   37.82
  -6  -2   6  343.65   34.25
  -6  -2   6  312.29   35.30
  -6  -2   6  338.00   33.92
  -6   2   7   37.68    9.15
  -6   2   7   55.47    9.48
  -6   2   7   59.18    8.64
   6  -2  -7   50.90    9.19
   6  -2  -7   56.77    9.13
   6   2  -7   55.05    8.88
  -6  -2   7   69.15    9.21
  -6  -2   7   52.13    9.32
  -6  -2   7   53.28    8.22
  -6   2   8    3.29    3.07
  -6   2   8    8.09    3.17
  -6   2   8    4.18    2.15
   6  -2  -8    7.14    3.16
   6  -2  -8    4.99    2.48
   6   2  -8    8.67    3.16
  -6  -2   8   10.09    3.21
  -6  -2   8    4.41    2.57
  -6  -2   8    4.69    2.21
  -6   2   9   -0.00    1.87
  -6   2   9   -0.00    1.05
  -6   2   9    0.42    1.07
   6  -2  -9    0.31    1.55
   6  -2  -9    1.88    1.91
   6   2  -9    0.36    1.55
   6   2  -9    0.79    1.87
  -6  -2   9    1.23    1.35
  -6  -2   9    1.28    1.90
  -6  -2   9   -0.00    1.18
  -6   2  10  243.03   30.00
  -6   2  10  272.97   28.41
  -6   2  10  281.03   27.77
   6  -2 -10  289.20   29.26
   6  -2 -10  268.85   28.79
   6   2 -10  243.52   28.23
   6   2 -10  256.65   30.32
  -6  -2  10  235.61   27.78
  -6  -2  10  244.30   28.27
  -6  -2  10  286.74   27.71
  -6   2  11  247.60   28.20
  -6   2  11  229.52   25.39
  -6   2  11  224.74   24.79
   6  -2 -11  234.18   26.28
   6  -2 -11  216.52   26.03
   6   2 -11  278.61   26.88
   6   2 -11  280.65   28.99
  -6  -2  11  268.44   26.31
  -6  -2  11  248.23   26.05
  -6  -2  11  222.63   24.78
  -6   2  12   96.25   13.60
  -6   2  12   98.44   10.90
  -6   2  12   99.34   10.62
   6  -2 -12   90.08   11.95
   6  -2 -12   87.91   12.04
   6   2 -12   73.14   11.42
   6   2 -12   87.59   13.36
  -6  -2  12  100.37   11.98
  -6  -2  12   88.61   11.29
  -6  -2  12   93.07   10.76
  -6   2  13   13.16    4.21
  -6   2  13    8.48    1.45
  -6   2  13    9.32    1.48
   6  -2 -13    7.62    2.71
   6  -2 -13    3.17    2.11
   6   2 -13   13.72    3.45
   6   2 -13    5.75    3.15
  -6  -2  13   13.85    3.33
  -6  -2  13   10.60    2.46
  -6  -2  13   10.42    2.18
  -6   2  14   91.67   12.88
   6  -2 -14   92.34   11.53
   6  -2 -14   89.55   11.86
   6   2 -14   95.16   11.92
   6   2 -14   91.85   13.17
  -6  -2  14  109.75   11.94
  -6  -2  14   90.88    9.63
  -6  -2  14   88.17    9.44
  -6   2  15   29.39    6.05
   6  -2 -15   34.91    5.32
   6  -2 -15   22.34    4.91
   6   2 -15   25.65    5.03
   6   2 -15   26.20    5.99
  -6  -2  15   35.39    5.38
   6  -2 -16   63.36    8.00
   6  -2 -16   59.03    7.98
   6  -2 -16   62.60    8.72
   6   2 -16   55.00    8.29
   6   2 -16   60.61    9.78
  -6  -2  16   69.13    8.48
   6  -2 -17   27.95    3.89
   6  -2 -17   16.51    3.41
   6  -2 -17   18.11    4.03
   6   2 -17   14.67    3.58
   6   2 -17   16.21    4.52
  -6  -2  17   23.64    4.03
   6  -2 -18   19.38    2.99
   6  -2 -18   14.07    2.80
   6  -2 -18   20.15    3.92
   6   2 -18   14.38    3.38
   6   2 -18   14.48    4.01
   6   2 -18   18.07    4.53
   6  -2 -19   11.41    2.98
   6   2 -19   13.30    2.94
   6   2 -19   11.62    3.66
   6  -2 -20  136.60   16.01
   6   2 -20  163.26   17.93
   6   2 -21    2.79    2.03
   6   2 -22   27.90    5.49
   6   2 -23    0.45    1.41
   6  -2 -26   27.17    3.96
   6  -2 -27    0.83    0.86
   6  -2 -28   12.17    2.25
   6  -2 -29    1.37    0.86
   6  -2 -30    5.34    1.39
   6  -2 -31   -0.00    0.57
   6  -2 -32   15.11    2.43
  -6   3   1    5.83    3.99
  -6   3   1    3.01    2.54
   6  -3  -1    0.00    2.27
   6  -3  -1    2.55    2.47
   6   3  -1    4.88    3.22
   6   3  -1    0.88    2.98
  -6  -3   1    4.18    2.74
  -6  -3   1    0.00    2.33
  -6  -3   1    1.78    2.03
  -6   3   2  137.09   19.60
  -6   3   2  163.60   18.29
   6  -3  -2  142.87   18.45
   6  -3  -2  106.88   16.73
   6   3  -2   93.45   15.98
   6   3  -2  141.95   19.71
  -6  -3   2  177.26   18.10
  -6  -3   2  126.45   18.72
  -6  -3   2  113.14   16.20
  -6   3   3  129.32   19.64
  -6   3   3  150.53   18.40
   6  -3  -3  120.12   18.13
   6  -3  -3  150.32   19.05
   6   3  -3  135.47   18.11
   6   3  -3  158.43   20.92
  -6  -3   3  164.84   18.37
  -6  -3   3  154.76   20.29
  -6  -3   3  118.95   17.08
  -6   3   4   30.99    8.33
  -6   3   4   39.89    7.58
   6  -3  -4   50.52    8.89
   6  -3  -4   23.26    6.50
   6   3  -4   41.73    7.77
   6   3  -4   41.89    9.11
  -6  -3   4   41.49    7.34
  -6  -3   4   26.97    7.25
  -6  -3   4   47.29    7.62
  -6   3   5   11.94    4.66
  -6   3   5   15.97    4.24
   6  -3  -5    4.26    2.97
   6  -3  -5    8.45    3.75
   6   3  -5    8.18    3.34
   6   3  -5   12.82    4.92
  -6  -3   5    8.01    3.21
  -6  -3   5    9.74    3.34
  -6   3   6   27.59    6.78
  -6   3   6   10.17    3.51
   6  -3  -6   22.73    5.39
   6  -3  -6   12.12    4.29
   6   3  -6   13.58    4.46
   6   3  -6   15.18    5.37
  -6  -3   6   24.34    5.11
  -6  -3   6   13.75    4.01
  -6   3   7   25.56    6.79
  -6   3   7   15.41    4.60
   6  -3  -7   33.02    6.52
   6  -3  -7   19.92    5.41
   6   3  -7   16.47    4.97
   6   3  -7   20.76    6.45
  -6  -3   7   18.21    4.69
  -6  -3   7   28.99    6.56
  -6  -3   7   22.53    4.83
  -6   3   8  317.55   39.76
  -6   3   8  370.67   38.23
   6  -3  -8  338.86   38.56
   6  -3  -8  364.94   39.22
   6   3  -8  380.93   39.07
  -6  -3   8  433.17   39.08
  -6  -3   8  343.30   39.29
  -6  -3   8  359.19   37.75
  -6   3   9   56.15   10.70
  -6   3   9   74.51    9.99
   6  -3  -9   57.79    9.76
   6  -3  -9   69.71   10.63
   6   3  -9   77.99   10.84
  -6  -3   9   76.81   10.25
  -6  -3   9   49.43    9.73
  -6   3  10   21.99    6.17
  -6   3  10   29.22    5.31
   6  -3 -10   20.07    5.13
   6  -3 -10   13.22    4.54
   6   3 -10   39.98    6.73
   6   3 -10   18.53    5.82
  -6  -3  10   22.27    4.95
  -6  -3  10   29.58    6.07
  -6   3  11   13.49    4.37
  -6   3  11    5.77    2.70
  -6   3  11    9.53    2.84
   6  -3 -11    6.07    2.88
   6  -3 -11    6.84    3.03
   6   3 -11    7.22    2.94
   6   3 -11   10.02    4.06
  -6  -3  11    9.99    3.10
  -6  -3  11   11.76    3.67
  -6   3  12   64.82   11.06
  -6   3  12   71.97    9.58
  -6   3  12   66.72    9.01
   6  -3 -12   70.92   10.15
   6  -3 -12   72.85   10.74
   6   3 -12   64.47   10.25
   6   3 -12   68.79   11.67
  -6  -3  12   73.64   10.14
  -6  -3  12   88.16   10.85
  -6   3  13  102.36   15.15
  -6   3  13  115.98   13.00
  -6   3  13  109.30   12.56
   6  -3 -13  122.10   14.43
   6  -3 -13  128.35   15.28
   6   3 -13  107.26   14.51
   6   3 -13  109.38   15.90
  -6  -3  13  114.37   14.24
  -6  -3  13  123.72   14.21
  -6   3  14  164.48   20.26
  -6   3  14  156.99   16.13
  -6   3  14  168.63   16.12
   6  -3 -14  171.68   18.98
   6  -3 -14  169.45   19.68
   6   3 -14  166.14   19.52
   6   3 -14  157.84   20.71
  -6  -3  14  180.15   19.20
  -6  -3  14  160.88   18.03
  -6   3  15   16.22    4.45
   6  -3 -15   15.34    3.67
   6  -3 -15   23.84    4.85
   6   3 -15   22.31    4.68
   6   3 -15   16.40    5.00
  -6  -3  15   12.34    3.47
  -6  -3  15   11.97    2.67
  -6   3  16   20.11    4.90
   6  -3 -16   21.62    4.35
   6  -3 -16   13.80    4.04
   6   3 -16   22.74    4.90
   6   3 -16   23.22    5.72
  -6  -3  16   28.69    4.96
  -6   3  17   69.72   10.05
   6  -3 -17   60.25    8.69
   6  -3 -17   63.22    9.47
   6   3 -17   62.02    9.47
   6   3 -17   69.73   10.99
  -6  -3  17   81.67    9.69
  -6   3  18  115.27   13.01
   6   3 -18   92.18   12.16
   6   3 -18   75.27   12.72
   6   3 -19   26.25    5.30
   6   3 -19   35.63    6.93
   6   3 -20    1.22    1.69
   6   3 -21    0.09    1.63
   6  -3 -23   15.42    3.50
   6  -3 -24   50.18    7.23
   6  -3 -25    0.14    0.90
   6  -3 -26    1.64    1.26
   6  -3 -27   -0.00    1.09
   6  -3 -29    3.56    1.62
   6  -3 -30   12.28    2.85
   6  -3 -31    0.16    0.88
   6  -3 -32    0.49    1.16
   6  -3 -33    3.34    1.59
   6  -3 -34    1.52    1.34
  -6   4   1  156.95   23.04
  -6   4   1  171.00   21.38
   6  -4  -1  195.17   22.43
   6  -4  -1  147.00   21.23
   6   4  -1  139.81   20.47
   6   4  -1  204.52   24.83
  -6  -4   1  162.80   20.52
  -6  -4   1  170.18   23.34
  -6   4   2   18.44    6.41
  -6   4   2   10.65    4.26
   6  -4  -2    9.04    4.06
   6  -4  -2    5.65    3.55
   6   4  -2    6.57    3.56
   6   4  -2    1.27    3.30
  -6  -4   2   12.91    4.11
  -6  -4   2   25.69    6.90
  -6   4   3    6.54    3.96
  -6   4   3    0.86    2.29
   6  -4  -3    2.58    2.59
   6  -4  -3    0.82    2.36
   6   4  -3    3.53    2.65
   6   4  -3    6.20    3.92
  -6  -4   3    2.85    2.54
  -6  -4   3    7.26    4.20
  -6   4   4   12.54    4.98
   6  -4  -4   23.89    5.96
   6  -4  -4   13.98    4.94
   6   4  -4   12.08    4.38
   6   4  -4   17.38    6.15
  -6  -4   4   23.34    5.34
  -6  -4   4    5.52    3.87
  -6   4   5  235.10   28.17
   6  -4  -5  305.90   28.01
   6  -4  -5  252.49   27.49
   6   4  -5  235.73   26.44
   6   4  -5  181.44   27.07
  -6  -4   5  207.33   25.18
  -6  -4   5  154.41   25.53
  -6   4   6  238.14   27.98
   6  -4  -6  235.18   26.15
   6  -4  -6  255.40   27.32
   6   4  -6  163.05   24.49
   6   4  -6  202.91   27.45
  -6  -4   6  237.54   25.61
  -6   4   7   71.53   12.61
   6  -4  -7   84.35   11.87
   6  -4  -7   70.11   11.87
   6   4  -7   64.94   11.01
   6   4  -7   60.80   12.19
  -6  -4   7   74.61   11.05
  -6   4   8    7.55    4.28
   6  -4  -8    5.64    2.76
   6  -4  -8    3.04    3.03
   6   4  -8    5.60    2.83
   6   4  -8    3.57    2.94
  -6  -4   8    7.34    3.26
  -6  -4   8    2.26    2.26
  -6   4   9   71.25   11.54
   6  -4  -9   57.06    9.36
   6  -4  -9   46.11    9.20
   6   4  -9   44.64    8.95
  -6  -4   9   63.14    9.52
  -6  -4   9   61.57   10.34
  -6   4  10   32.52    7.44
   6  -4 -10   38.72    6.88
   6  -4 -10   33.23    6.92
   6   4 -10   22.51    5.90
  -6  -4  10   22.65    6.04
  -6   4  11  139.88   18.37
   6  -4 -11  114.25   16.15
   6  -4 -11  114.93   16.80
   6   4 -11  152.68   17.81
  -6  -4  11  134.41   16.70
  -6  -4  11  147.05   17.82
  -6   4  12   96.64   14.62
   6  -4 -12  114.33   13.90
   6  -4 -12   84.88   13.46
   6   4 -12  102.09   14.08
   6   4 -12   90.77   14.91
  -6  -4  12  101.55   13.43
  -6  -4  12  104.92   14.01
  -6   4  13   45.77    8.28
   6  -4 -13   41.63    7.06
   6  -4 -13   37.38    7.18
   6   4 -13   42.39    7.48
   6   4 -13   18.37    6.27
  -6  -4  13   35.02    6.50
  -6  -4  13   23.69    5.86
  -6   4  14    2.52    2.44
  -6   4  14    3.26    1.73
   6  -4 -14    0.29    1.67
   6  -4 -14    0.00    1.76
   6   4 -14    0.87    1.91
   6   4 -14    2.26    2.18
  -6  -4  14    2.01    1.76
  -6  -4  14    2.92    2.21
  -6   4  15  101.21   14.90
  -6   4  15  114.14   11.98
   6  -4 -15  118.90   14.30
   6   4 -15   96.56   14.25
   6   4 -15  134.80   17.21
  -6  -4  15  111.33   14.18
  -6  -4  15   98.19   13.26
  -6   4  16  132.25   17.91
   6  -4 -16  160.55   17.43
   6   4 -16  135.66   17.71
   6   4 -16  131.18   18.85
  -6  -4  16  134.19   16.98
  -6  -4  16  151.21   16.17
  -6   4  17   16.77    4.86
   6  -4 -17   14.60    3.80
   6   4 -17   13.97    4.26
   6   4 -17   11.42    4.78
  -6  -4  17   18.85    4.43
  -6  -4  17   12.16    2.68
  -6   4  18   38.89    7.57
   6   4 -18   62.92    9.00
   6   4 -18   48.50    9.31
  -6  -4  18   44.12    4.75
   6   4 -19   81.87   11.77
   6  -4 -20  112.79   14.43
   6  -4 -21    4.66    2.29
   6  -4 -22    2.05    2.09
   6  -4 -23    0.01    1.65
   6  -4 -24    1.15    1.72
   6  -4 -25    0.77    1.37
   6  -4 -26   16.76    4.17
   6  -4 -27    9.31    3.06
   6  -4 -28    8.47    2.94
   6  -4 -29    0.35    1.33
   6  -4 -30   10.20    3.11
   6  -4 -31    1.97    1.59
   6  -4 -32   12.85    3.50
   6  -4 -33    2.10    1.75
   6  -4 -34   -0.00    1.14
   6  -4 -35    0.94    1.37
   6  -4 -36    0.98    1.37
  -6   5   1   16.38    6.49
   6  -5  -1   19.62    5.96
   6  -5  -1   30.34    7.58
   6   5  -1   26.46    6.81
   6   5  -1   21.23    7.06
  -6  -5   1   21.74    5.73
  -6  -5   1   14.94    6.02
  -6   5   2   79.63   15.42
   6  -5  -2  124.86   16.27
   6  -5  -2   97.97   15.76
   6   5  -2  109.39   15.61
   6   5  -2  105.88   17.52
  -6  -5   2   94.68   14.37
  -6  -5   2   97.29   16.56
  -6   5   3  131.21   19.65
   6  -5  -3  126.65   17.80
   6  -5  -3  154.12   19.72
   6   5  -3  123.88   17.86
   6   5  -3   99.33   18.60
  -6  -5   3  152.20   18.13
  -6  -5   3  123.53   19.47
  -6   5   4   78.32   14.45
   6  -5  -4  121.69   15.02
   6  -5  -4   62.38   12.90
   6   5  -4  110.67   14.89
   6   5  -4   68.65   14.26
  -6  -5   4   90.43   13.21
  -6  -5   4   97.32   15.66
  -6   5   5    0.73    2.97
   6  -5  -5    0.00    2.08
   6  -5  -5   -0.00    1.39
   6   5  -5    1.00    1.94
   6   5  -5    6.40    3.96
  -6  -5   5   -0.00    1.31
  -6  -5   5    2.25    2.92
  -6   5   6   -0.00    1.48
   6  -5  -6   -0.00    1.44
   6  -5  -6    1.43    2.29
   6   5  -6    2.10    2.15
   6   5  -6    2.67    3.13
  -6  -5   6    1.82    2.24
  -6  -5   6   -0.00    2.17
  -6   5   7   46.25   10.10
   6  -5  -7   57.84    9.80
   6  -5  -7   41.83    9.27
   6   5  -7   58.32   10.18
   6   5  -7   54.85   11.32
  -6  -5   7   56.31    9.52
  -6   5   8   47.61    9.79
   6  -5  -8   48.72    8.60
   6  -5  -8   54.86    9.67
   6   5  -8   27.08    7.32
   6   5  -8   46.39   10.09
  -6  -5   8   42.35    8.04
  -6   5   9   91.70   14.38
   6  -5  -9   82.35   12.54
   6  -5  -9  111.42   14.65
   6   5  -9   51.98   11.41
   6   5  -9   67.64   13.67
  -6  -5   9   98.96   13.13
  -6  -5   9  132.98   16.10
  -6   5  10   40.64    8.90
   6  -5 -10   58.24    9.05
   6  -5 -10   32.02    7.63
   6   5 -10   55.18    9.41
   6   5 -10   27.28    8.16
  -6  -5  10   37.27    7.48
  -6  -5  10   38.18    8.39
  -6   5  11    1.06    2.50
   6  -5 -11    2.89    2.15
   6  -5 -11    2.56    2.17
   6   5 -11   -0.00    1.52
  -6  -5  11    5.79    2.81
  -6  -5  11    1.16    1.91
  -6   5  12    6.15    3.83
   6  -5 -12    5.60    3.12
   6   5 -12    5.51    3.20
  -6  -5  12    5.79    2.87
  -6  -5  12    5.69    3.44
  -6   5  13  212.54   25.64
   6  -5 -13  198.00   23.94
   6   5 -13  218.61   25.27
   6   5 -13  165.20   25.34
  -6  -5  13  239.02   24.81
  -6  -5  13  201.48   24.75
  -6   5  14  227.69   28.73
   6  -5 -14  258.76   28.02
   6   5 -14  268.11   29.20
   6   5 -14  248.37   30.52
  -6  -5  14  247.56   27.78
  -6  -5  14  227.63   27.84
  -6   5  15    0.83    2.22
   6  -5 -15    0.62    1.61
   6   5 -15   -0.00    1.66
   6   5 -15   -0.00    2.15
  -6  -5  15   -0.00    1.63
  -6  -5  15    0.52    1.61
  -6   5  16    9.61    3.86
   6  -5 -16   19.67    4.65
   6   5 -16    7.34    3.65
  -6  -5  16    8.09    3.30
  -6   5  17    0.92    1.86
  -6   5  17    0.81    0.81
   6  -5 -17    1.07    1.84
   6   5 -17    2.69    2.44
  -6  -5  17   -0.00    1.11
  -6   5  18  108.40   14.81
   6  -5 -18   98.58   14.25
   6   5 -18  101.50   14.63
   6  -5 -19   16.38    4.80
   6   5 -19   17.96    4.88
   6  -5 -20   12.82    4.11
   6  -5 -21    2.44    2.16
   6  -5 -22    0.27    1.56
   6  -5 -23   32.44    6.74
   6  -5 -24   14.94    4.40
   6  -5 -25    6.85    3.15
   6  -5 -26    0.84    1.96
   6  -5 -27    0.30    1.55
   6  -5 -28    5.63    3.02
   6  -5 -29   13.93    4.15
   6  -5 -30   12.49    3.90
   6  -5 -31    0.96    1.83
   6  -5 -32    1.35    1.70
   6  -5 -33    4.91    2.59
   6  -5 -34    2.85    2.17
   6  -5 -35    2.11    1.86
   6  -5 -36    1.78    1.87
   6  -5 -37    0.91    1.31
  -6   6   1  162.77   21.91
   6  -6  -1  129.63   19.80
   6   6  -1  132.42   19.04
   6   6  -1  127.49   20.71
  -6  -6   1  114.83   19.84
  -6   6   2    7.87    4.97
   6  -6  -2   41.13    8.85
   6   6  -2   25.95    6.82
   6   6  -2   18.45    6.79
  -6  -6   2   22.73    7.33
  -6   6   3    8.33    4.53
   6  -6  -3    7.70    4.25
   6   6  -3    7.77    3.84
   6   6  -3    6.80    4.18
  -6  -6   3    4.75    4.21
  -6   6   4   25.07    7.40
   6  -6  -4   30.48    7.09
   6  -6  -4   23.34    6.74
   6   6  -4   21.92    6.47
   6   6  -4   17.35    6.49
  -6  -6   4   17.19    6.64
  -6   6   5  116.85   18.70
   6  -6  -5  127.16   17.52
   6  -6  -5  134.74   19.11
   6   6  -5  123.12   17.92
   6   6  -5  114.52   19.21
  -6  -6   5  130.72   19.64
  -6   6   6   88.86   14.79
   6  -6  -6  102.62   14.03
   6  -6  -6   72.89   13.57
   6   6  -6   80.24   13.41
   6   6  -6   84.88   15.34
  -6  -6   6   82.29   12.81
  -6  -6   6   67.98   13.76
  -6   6   7   50.85   11.27
   6  -6  -7   64.95   10.88
   6  -6  -7   77.50   12.52
   6   6  -7   56.11   10.89
   6   6  -7   50.39   11.63
  -6  -6   7   68.42   10.85
  -6  -6   7   57.64   11.87
  -6   6   8   15.58    5.80
   6  -6  -8   10.06    4.37
   6   6  -8    8.64    4.05
   6   6  -8   13.68    5.66
  -6  -6   8   14.71    4.69
  -6  -6   8   18.43    5.97
  -6   6   9  108.23   16.53
   6  -6  -9  120.76   15.72
   6   6  -9   78.20   14.45
   6   6  -9  132.55   18.92
  -6  -6   9   99.21   14.62
  -6   6  10   74.61   12.82
   6  -6 -10   72.25   11.71
   6   6 -10   75.54   12.56
   6   6 -10   85.86   14.68
  -6  -6  10   60.54   10.92
  -6   6  11   79.19   12.84
   6  -6 -11   66.67   11.07
   6   6 -11   53.34   10.85
   6   6 -11   51.91   11.79
  -6  -6  11   71.75   11.20
  -6  -6  11   84.11   13.26
  -6   6  12   65.90   11.84
   6  -6 -12   59.03   10.54
   6   6 -12   54.74   10.88
   6   6 -12   56.93   12.23
  -6  -6  12   96.63   12.33
  -6   6  13    2.59    3.07
   6  -6 -13    1.64    2.58
   6  -6 -13   -0.00    2.06
   6   6 -13    1.39    2.37
  -6  -6  13    3.89    2.38
  -6   6  14    0.44    2.10
   6  -6 -14    1.11    1.95
   6  -6 -14    0.00    1.98
   6   6 -14   -0.00    2.26
  -6  -6  14    0.77    1.93
  -6   6  15   66.25   11.26
   6  -6 -15   57.91    9.87
   6  -6 -15   61.24   10.74
   6   6 -15   57.96   10.76
  -6  -6  15   53.14    9.59
  -6   6  16    8.67    4.06
   6  -6 -16    7.56    3.40
   6  -6 -16    6.74    3.62
   6   6 -16    7.79    3.72
  -6  -6  16    5.92    2.89
  -6   6  17   18.46    5.50
   6  -6 -17   13.59    4.86
   6   6 -17   12.73    4.80
  -6   6  18   55.69    9.36
   6  -6 -18   26.20    7.18
   6   6 -18   42.38    8.71
   6  -6 -19   11.35    4.48
   6   6 -19   13.44    4.79
   6  -6 -20    2.22    2.49
   6   6 -20   -0.00    1.86
   6  -6 -21   17.61    5.33
   6  -6 -22   14.54    4.72
   6  -6 -23   13.04    4.51
   6  -6 -24    0.00    1.60
   6  -6 -25   11.52    4.20
   6  -6 -26   15.63    4.96
   6  -6 -27    5.79    3.27
   6  -6 -28    2.35    2.13
   6  -6 -29   -0.00    1.35
   6  -6 -30    1.32    2.20
   6  -6 -31   10.15    4.00
   6  -6 -32    3.99    2.53
   6  -6 -33    3.07    2.52
   6  -6 -34    1.84    2.14
   6  -6 -35    0.90    1.69
   6  -6 -36    0.44    1.54
   6  -6 -37    3.98    2.55
   6  -6 -38   -0.00    1.26
   6  -6 -39   -0.00    1.94
  -6   7   1   10.95    5.71
   6  -7  -1   22.39    7.28
   6   7  -1   16.27    5.58
   6   7  -1   18.67    7.23
  -6  -7   1   16.90    6.89
  -6   7   2   13.32    6.11
   6  -7  -2   21.65    6.86
   6   7  -2   17.42    6.05
   6   7  -2    0.00    3.56
  -6  -7   2   14.65    6.28
  -6   7   3  259.43   30.74
   6  -7  -3  257.54   30.48
   6   7  -3  209.07   28.11
   6   7  -3  229.11   30.92
  -6  -7   3  184.21   29.08
  -6   7   4   70.46   13.48
   6  -7  -4   68.01   13.22
   6   7  -4   77.93   13.31
   6   7  -4   70.88   14.37
  -6  -7   4   52.35   12.72
  -6   7   5   24.63    7.33
   6   7  -5    7.85    4.77
   6   7  -5   21.90    7.38
  -6  -7   5   29.43    8.31
  -6   7   6   15.53    6.14
   6   7  -6   13.68    5.32
   6   7  -6   21.81    8.04
  -6  -7   6   16.42    6.63
  -6   7   7   14.23    5.55
   6   7  -7    6.48    4.02
   6   7  -7   21.79    7.62
  -6  -7   7    9.06    4.84
  -6   7   8   20.95    7.13
   6   7  -8   30.87    7.76
   6   7  -8   43.65   10.41
  -6  -7   8   32.45    8.75
  -6   7   9  115.32   18.12
   6  -7  -9  149.77   18.38
   6   7  -9  131.87   18.57
   6   7  -9   82.83   17.66
  -6  -7   9  131.60   19.57
  -6   7  10    2.63    3.00
   6  -7 -10    4.57    3.60
   6  -7 -10    0.23    2.57
   6   7 -10    1.57    2.43
  -6   7  11    0.71    2.77
   6  -7 -11   -0.00    2.03
   6  -7 -11   -0.00    2.67
   6   7 -11   -0.00    1.30
  -6   7  12   18.58    6.24
   6  -7 -12   18.57    5.78
   6  -7 -12   15.22    5.82
   6   7 -12   25.56    6.90
  -6   7  13  143.38   19.52
   6  -7 -13  142.45   18.34
   6  -7 -13  112.44   18.19
   6   7 -13  122.85   18.66
  -6   7  14    4.24    3.26
   6  -7 -14   -0.00    1.90
   6  -7 -14    2.21    2.66
   6   7 -14    3.43    3.01
  -6   7  15    4.78    3.34
   6  -7 -15    0.27    2.09
   6  -7 -15    0.00    2.18
   6   7 -15    2.39    2.70
  -6   7  16    0.00    2.05
   6  -7 -16    0.78    2.46
   6   7 -16    3.25    2.81
  -6  -7  16    2.10    1.95
  -6   7  17    2.06    2.38
   6  -7 -17    1.79    3.05
   6   7 -17    2.54    3.54
   6  -7 -18    0.34    2.11
   6   7 -18    9.49    4.20
   6  -7 -19   37.93    8.89
   6   7 -19   56.04   10.50
   6  -7 -20    0.00    2.60
   6   7 -20   -0.00    1.90
   6  -7 -21    0.72    1.99
   6  -7 -22   -0.00    2.27
   6  -7 -23    5.28    3.32
   6  -7 -24    6.14    3.21
   6  -7 -25   15.44    5.42
   6  -7 -26    0.35    1.44
   6  -7 -27    4.78    3.11
   6  -7 -28    6.06    3.45
   6  -7 -29    9.69    4.28
   6  -7 -30    1.11    2.28
   6  -7 -31    2.04    2.38
   6  -7 -32    1.49    2.25
   6  -7 -33    3.16    2.79
   6  -7 -34    3.38    2.66
   6  -7 -35    3.91    2.58
   6  -7 -36    0.90    2.07
   6  -7 -37    0.28    1.71
   6  -7 -38    1.70    2.10
   6   8  -1   92.93   18.44
  -6  -8   1  131.14   21.14
   6   8  -2   15.67    6.78
  -6  -8   2    4.15    4.12
  -6   8   3    2.55    2.94
   6   8  -3    1.44    3.33
  -6  -8   3   -0.00    2.76
  -6   8   4   -0.00    2.21
   6   8  -4    3.63    3.82
  -6  -8   4    0.48    2.54
  -6   8   5  211.24   28.65
   6   8  -5  221.81   30.57
  -6  -8   5  214.14   30.10
  -6   8   6    5.23    3.84
   6  -8  -6    3.90    3.85
   6   8  -6    3.14    3.41
  -6  -8   6    9.63    5.60
  -6   8   7   56.85   11.93
   6  -8  -7   59.47   12.20
   6   8  -7   55.16   11.53
  -6   8   8   -0.00    2.17
   6  -8  -8   -0.00    2.06
   6   8  -8    0.60    3.33
  -6   8   9  110.93   18.19
   6  -8  -9  108.37   18.14
   6   8  -9  129.31   18.81
  -6   8  10   19.46    6.58
   6  -8 -10    9.22    5.28
   6   8 -10   32.18    7.98
  -6   8  11   79.86   14.16
   6  -8 -11   75.42   14.02
   6   8 -11   77.03   14.10
  -6   8  12   18.24    6.08
   6  -8 -12   10.37    4.59
   6   8 -12   12.78    5.38
  -6   8  13    3.48    3.40
   6  -8 -13    1.68    2.57
   6   8 -13    3.81    3.56
  -6   8  14    1.05    2.58
   6  -8 -14    1.27    2.76
   6   8 -14    4.24    3.96
  -6   8  15   95.64   15.61
   6  -8 -15   86.61   15.14
   6   8 -15   91.01   15.73
  -6   8  16   -0.00    2.08
   6  -8 -16   -0.00    2.72
   6   8 -16    1.33    2.32
  -6   8  17   32.39    7.85
   6  -8 -17   21.00    6.72
   6   8 -17   12.09    5.45
   6  -8 -18   -0.00    2.93
   6   8 -18    1.03    2.56
   6  -8 -19    8.54    4.25
   6   8 -19   15.96    5.75
   6  -8 -20    3.10    3.24
   6   8 -20   -0.00    2.25
   6  -8 -21   12.67    5.52
   6  -8 -22    0.05    2.26
   6  -8 -23    9.62    4.32
   6  -8 -24    0.74    2.28
   6  -8 -25    7.14    3.90
   6  -8 -26    9.19    4.15
   6  -8 -27   16.36    5.63
   6  -8 -28    1.07    2.20
   6  -8 -29   -0.00    1.37
   6  -8 -30   -0.00    1.79
   6  -8 -31    3.71    3.29
   6  -8 -32    2.55    2.85
   6  -8 -33    2.87    2.71
   6  -8 -34   -0.00    2.27
   6  -8 -35    1.53    2.74
   6  -8 -36    0.12    1.28
  -6   9   1    1.38    3.72
   6   9  -1    7.46    4.79
   6   9  -1   10.54    6.86
  -6  -9   1   -0.00    3.67
  -6   9   2   10.39    5.62
   6   9  -2    5.95    4.35
   6   9  -2    6.95    5.50
  -6  -9   2    6.20    5.00
   6  -9  -3  139.82   21.69
   6   9  -3  117.23   19.79
   6   9  -3  184.26   25.15
  -6  -9   3  113.45   21.85
   6  -9  -4    7.82    4.65
   6   9  -4    8.09    4.67
   6  -9  -5   -0.00    2.59
   6   9  -5    1.35    2.41
   6  -9  -6    7.42    4.84
   6   9  -6   18.37    6.42
   6  -9  -7   15.74    6.41
   6  -9  -8    3.39    3.47
   6  -9  -9   52.94   11.81
   6  -9 -10    9.66    4.89
  -6   9  11    1.26    3.28
   6  -9 -11    0.75    3.14
  -6   9  12    2.79    3.44
   6  -9 -12    1.95    2.58
  -6   9  13   66.27   13.05
   6  -9 -13   62.61   12.87
  -6   9  14   11.01    5.12
   6  -9 -14    4.63    3.81
  -6   9  15   14.01    5.62
   6  -9 -15   14.12    5.53
  -6   9  16    7.31    4.53
   6  -9 -16    7.38    4.55
  -6   9  17    1.02    3.39
   6  -9 -17    2.20    4.35
   6  -9 -18    0.89    2.88
   6  -9 -19   16.36    6.50
   6  -9 -20    0.49    2.49
   6  -9 -21   -0.00    2.91
   6  -9 -22    0.47    3.01
   6  -9 -23   23.36    7.32
   6  -9 -24    0.73    3.03
   6  -9 -25    1.31    2.35
   6  -9 -26   -0.00    2.81
   6  -9 -27    0.67    2.00
   6  -9 -28   -0.00    1.96
   6  -9 -29    7.20    4.20
   6  -9 -30    0.76    2.59
   6  -9 -31    4.51    3.57
   6  -9 -32    2.08    2.76
   6  -9 -33    0.63    2.60
   6  -9 -34    0.39    2.31
  -6  10   1   23.75    8.05
   6 -10  -1   12.80    6.39
   6  10  -1   11.07    5.83
  -6  10   2   10.23    5.90
   6 -10  -2    2.82    3.58
   6  10  -2    8.76    4.90
  -6  10   3    0.00    2.75
   6 -10  -3    3.09    3.96
   6  10  -3   -0.00    2.43
  -6  10   4    3.40    3.04
   6 -10  -4    1.88    3.42
   6  10  -4    9.59    4.68
  -6  10   5   45.44   10.60
   6 -10  -5   14.77    6.86
   6  10  -5   18.19    6.83
  -6  10   6   -0.00    2.52
   6 -10  -6   -0.00    1.90
   6  10  -6   -1.38    2.48
  -6  10   7   11.08    5.78
   6 -10  -7   16.46    6.89
   6  10  -7   15.55    6.26
  -6  10   8    2.23    2.88
   6 -10  -8    0.00    2.63
   6  10  -8   -0.00    2.56
  -6  10   9    0.07    2.18
   6 -10  -9    1.31    2.70
   6  10  -9   -0.00    2.39
  -6  10  10    2.83    3.35
   6 -10 -10    3.50    3.51
   6  10 -10    4.16    4.08
   6 -10 -11   50.86   12.07
   6  10 -11   43.80   11.03
   6 -10 -12    0.81    3.18
   6  10 -12   -0.00    3.01
   6 -10 -13    8.05    4.69
   6  10 -13    9.90    5.40
   6 -10 -14    2.40    3.43
   6  10 -14    3.39    3.74
   6 -10 -15   30.58    9.17
   6  10 -15   45.19   10.80
   6 -10 -16    0.00    2.65
   6  10 -16   -0.00    2.40
   6 -10 -17   11.69    5.93
   6  10 -17   30.73    8.61
   6 -10 -18    1.78    3.11
   6  10 -18   -0.00    3.02
   6 -10 -19    0.00    2.78
   6  10 -19   10.48    5.47
   6 -10 -20   -0.00    3.16
   6  10 -20   -0.00    2.83
   6 -10 -21   23.99    7.43
   6 -10 -22    0.70    2.65
   6 -10 -23    0.00    3.90
   6 -10 -24    1.05    2.38
   6 -10 -25    0.72    3.47
   6 -10 -26    1.44    2.68
   6 -10 -27    9.30    4.81
   6 -10 -28   -0.00    2.15
   6 -10 -29    2.21    2.57
   6 -10 -30   -0.00    2.16
   6 -10 -31   -0.00    3.06
   6 -10 -32    0.88    2.27
  -6  11   1   16.16    7.02
   6 -11  -1    7.31    6.02
   6  11  -1    1.27    3.01
  -6  11   2    1.30    3.37
   6 -11  -2   -0.00    2.68
   6  11  -2    2.37    3.57
  -6  11   3   34.87    9.72
   6 -11  -3   22.46    8.66
   6  11  -3   27.86    8.90
  -6  11   4    2.87    3.20
   6 -11  -4    3.19    3.76
   6  11  -4   -0.00    2.14
  -6  11   5    9.77    5.35
   6 -11  -5   -0.00    2.65
   6  11  -5    2.16    3.74
  -6  11   6    3.41    4.09
   6 -11  -6   -0.00    2.89
   6  11  -6    0.00    2.71
  -6  11   7    3.55    3.74
   6 -11  -7    3.59    3.84
   6  11  -7    4.09    4.01
  -6  11   8   17.09    6.89
   6 -11  -8   -0.00    2.85
   6  11  -8    7.29    4.95
  -6  11   9   21.76    7.59
   6 -11  -9   24.54    8.87
   6  11  -9   19.77    7.48
  -6  11  10    4.46    3.76
   6 -11 -10   -0.00    1.83
   6  11 -10    2.16    3.64
  -6  11  11   -0.00    2.21
   6 -11 -11   -0.00    3.33
   6  11 -11   -0.00    2.88
  -6  11  12    6.84    4.52
   6 -11 -12   13.61    6.17
   6  11 -12    3.69    4.04
  -6  11  13   15.01    6.99
   6 -11 -13   11.58    6.47
   6  11 -13   31.64    8.87
  -6  11  14   -0.00    2.20
   6 -11 -14    1.25    3.13
   6  11 -14    5.28    4.65
  -6  11  15   13.47    5.94
   6 -11 -15   27.11    8.49
  -6  11  16    0.41    1.96
   6 -11 -16   -0.00    2.39
   6  11 -16    1.81    3.93
   6 -11 -17   11.60    5.40
   6  11 -17   10.14    5.48
   6 -11 -18    3.04    3.78
   6 -11 -19   14.64    6.65
   6  11 -19   16.22    6.77
   6 -11 -20    1.89    2.74
   6 -11 -21    2.95    4.12
   6 -11 -22    2.47    3.97
   6 -11 -23   11.03    5.56
   6 -11 -24    0.41    3.06
   6 -11 -25    2.65    3.81
   6 -11 -26    2.50    3.68
   6 -11 -27    0.97    3.67
   6 -11 -28    2.58    4.19
   6 -11 -29   11.40    5.76
  -6  12   1   26.95    9.10
   6 -12  -1   40.04   11.35
   6  12  -1   24.91    8.42
  -6  12   2   10.08    5.62
   6 -12  -2    3.93    4.33
   6  12  -2    4.79    4.95
  -6  12   3    6.89    4.63
   6 -12  -3    7.34    5.75
   6  12  -3    0.58    1.65
  -6  12   4   11.48    5.81
   6 -12  -4    2.43    3.88
   6  12  -4    4.98    4.51
  -6  12   5   22.84    8.74
   6 -12  -5   20.11    8.48
  -6  12   6   -0.00    2.19
   6 -12  -6   -0.00    2.91
   6  12  -6    0.23    2.48
  -6  12   7    4.65    4.93
   6 -12  -7    1.81    2.62
   6  12  -7    4.83    5.07
  -6  12   8   -0.00    2.66
   6 -12  -8    3.17    3.96
   6  12  -8    2.34    3.20
  -6  12   9    0.02    2.49
   6 -12  -9    6.37    4.91
   6  12  -9    4.40    4.60
  -6  12  10    2.14    3.28
   6 -12 -10   -0.00    2.78
   6  12 -10    3.06    3.72
  -6  12  11   30.74    9.09
   6 -12 -11    2.66    4.89
   6  12 -11   19.36    7.70
  -6  12  12   -0.00    3.24
   6 -12 -12    1.13    3.48
   6  12 -12   -0.00    2.42
  -6  12  13    5.77    4.28
   6 -12 -13    0.34    3.28
   6  12 -13    4.48    3.96
  -6  12  14   -0.00    2.67
   6 -12 -14    0.19    2.43
   6  12 -14    0.00    2.80
  -6  12  15   26.37    8.68
   6 -12 -15   15.56    6.86
   6  12 -15   10.54    5.64
  -6  12  16    0.71    2.88
   6 -12 -16    0.61    2.31
   6  12 -16    1.99    3.62
   6 -12 -17    2.71    4.96
   6  12 -17    2.36    3.92
   6 -12 -18    1.25    3.21
   6  12 -18    1.72    3.33
   6 -12 -19   -0.00    2.54
   6  12 -19    0.01    2.22
   6 -12 -20    2.03    3.38
   6 -12 -21    7.04    5.37
   6 -12 -22    1.77    2.80
   6 -12 -23   -0.00    3.40
   6 -12 -24    0.09    3.12
   6 -12 -25    0.00    3.06
   6 -12 -26    0.83    3.09
   6 -12 -27    3.40    3.46
  -6  13   1   11.64    6.17
   6 -13  -1   14.31    7.20
   6  13  -1    8.44    5.85
  -6  13   2    5.91    4.85
   6 -13  -2    3.83    4.55
   6  13  -2    1.99    3.35
  -6  13   3   28.65    9.82
   6 -13  -3   34.47   10.91
   6  13  -3   34.41   10.75
  -6  13   4    2.31    4.29
   6 -13  -4   22.35    8.48
   6  13  -4    4.44    4.51
  -6  13   5    5.44    4.32
   6 -13  -5    0.84    3.33
   6  13  -5    6.50    4.97
  -6  13   6    0.00    3.04
   6 -13  -6    5.33    4.41
   6  13  -6    5.61    4.49
  -6  13   7   12.14    6.01
   6 -13  -7    3.55    4.67
   6  13  -7    5.90    4.89
  -6  13   8    3.54    4.21
   6 -13  -8   -0.00    2.80
   6  13  -8    0.20    3.22
  -6  13   9   27.94    9.17
   6 -13  -9   14.50    7.15
   6  13  -9   32.04    9.83
  -6  13  10    2.69    3.77
   6 -13 -10    0.00    3.71
   6  13 -10    0.00    2.87
  -6  13  11    3.24    4.62
   6 -13 -11    2.00    3.72
   6  13 -11    1.52    3.96
  -6  13  12    3.98    4.38
   6 -13 -12   13.77    7.03
   6  13 -12    3.25    4.31
  -6  13  13    7.49    5.40
   6 -13 -13    1.68    3.62
   6  13 -13    8.73    6.01
  -6  13  14    3.57    4.37
   6 -13 -14    1.94    3.59
   6  13 -14    0.59    3.01
  -6  13  15    0.61    2.69
   6 -13 -15    2.50    3.78
   6  13 -15    5.21    5.44
  -6  13  16    0.00    2.61
   6 -13 -16   -0.00    2.53
   6  13 -16    0.23    2.93
   6 -13 -17    2.40    2.51
   6  13 -17    1.89    4.38
   6 -13 -18   -0.00    3.89
   6  13 -18    3.72    3.80
   6 -13 -19    6.67    5.12
   6  13 -19   12.08    6.14
   6 -13 -20    1.47    2.97
   6 -13 -21    2.04    3.41
   6 -13 -22    2.66    3.25
   6 -13 -23    0.05    2.40
   6 -13 -24    4.94    3.73
  -6  14   1    3.72    5.37
   6 -14  -1   20.51    8.88
   6  14  -1    4.80    5.19
  -6  14   2    2.54    3.79
   6 -14  -2    3.35    4.25
   6  14  -2    4.20    3.96
  -6  14   3   -0.00    3.13
   6 -14  -3    0.84    3.07
   6  14  -3    0.00    3.20
  -6  14   4    6.43    5.30
   6 -14  -4    0.32    4.37
   6  14  -4    3.23    4.88
  -6  14   5    8.04    6.13
   6 -14  -5    2.83    4.31
   6  14  -5    3.73    4.72
  -6  14   6    7.53    5.04
   6 -14  -6    9.90    5.67
   6  14  -6    2.33    4.17
  -6  14   7    8.76    5.54
   6 -14  -7    6.95    5.68
   6  14  -7    0.98    3.27
  -6  14   8    5.07    4.25
   6 -14  -8    0.52    3.87
   6  14  -8   -0.00    3.81
  -6  14   9    3.92    4.60
   6 -14  -9    3.82    4.76
   6  14  -9    1.31    3.33
  -6  14  10   -0.00    3.39
   6 -14 -10    2.15    3.65
   6  14 -10    0.65    3.29
  -6  14  11    8.39    5.73
   6 -14 -11   10.44    6.04
   6  14 -11    5.94    5.07
  -6  14  12   -0.00    2.88
   6 -14 -12    2.23    4.11
   6  14 -12    0.92    3.34
  -6  14  13   -0.00    2.75
   6 -14 -13   -0.00    1.82
   6  14 -13   -0.00    3.66
  -6  14  14    0.23    2.29
   6 -14 -14   -0.00    2.78
   6  14 -14   -0.00    2.73
  -6  14  15    7.00    4.79
   6 -14 -15    0.00    4.02
   6  14 -15    1.39    4.01
   6 -14 -16    3.97    5.29
   6  14 -16    0.00    4.03
   6 -14 -17    0.00    3.37
   6  14 -17    0.76    3.89
   6 -14 -18   -0.00    4.49
   6  14 -18   -0.00    3.69
   6 -14 -19   -0.00    1.88
   6  14 -19    1.64    3.16
   6 -14 -20   -0.00    3.48
   6 -14 -21    1.20    4.77
  -6  15   1   -0.00    2.94
   6 -15  -1   -0.00    4.23
   6  15  -1   -0.00    3.31
  -6  15   2    3.32    4.28
   6 -15  -2   -0.00    3.85
   6  15  -2   -0.00    4.35
  -6  15   3    4.84    4.54
   6 -15  -3    2.15    3.98
   6  15  -3    4.08    4.59
  -6  15   4   -0.00    3.59
   6 -15  -4    1.04    4.05
   6  15  -4    0.50    4.53
  -6  15   5    1.00    3.63
   6 -15  -5    1.01    2.65
   6  15  -5    0.00    4.28
  -6  15   6   -0.00    4.24
   6 -15  -6   -0.00    2.07
   6  15  -6    4.31    5.00
  -6  15   7   -0.00    3.56
   6 -15  -7   -0.00    3.48
   6  15  -7   -0.00    3.31
  -6  15   8    2.68    4.58
   6 -15  -8    1.98    4.22
   6  15  -8    3.50    4.37
  -6  15   9    3.90    4.65
   6 -15  -9    4.08    4.76
   6  15  -9    1.33    3.33
  -6  15  10   -0.00    3.33
   6 -15 -10    0.77    4.36
   6  15 -10    6.96    5.67
  -6  15  11    0.00    3.18
   6 -15 -11   -0.00    4.34
   6  15 -11   -0.00    4.63
  -6  15  12    4.47    4.79
   6 -15 -12    3.64    4.23
   6  15 -12    0.18    3.35
  -6  15  13    3.59    4.29
   6 -15 -13    4.13    4.61
   6  15 -13   10.75    6.04
  -6  15  14    7.28    5.06
   6 -15 -14    5.95    4.60
   6  15 -14   -0.00    2.85
  -6  15  15   -0.00    3.89
   6 -15 -15    1.83    2.61
   6  15 -15   -0.00    2.93
   6 -15 -16    1.48    3.62
   6  15 -16    3.17    4.01
   6 -15 -17   -0.00    3.55
   6  15 -17   -0.00    3.86
   6 -15 -18   -0.00    4.21
   6  15 -18    0.00    3.39
   6  15 -19    3.66    4.63
  -6  16   1   -0.00    3.79
   6 -16  -1    2.60    4.34
   6  16  -1    0.52    2.19
  -6  16   2    0.30    2.21
   6 -16  -2    2.41    4.12
   6  16  -2   -0.00    3.04
  -6  16   3   -0.00    3.50
   6 -16  -3   -0.00    3.81
   6  16  -3   -0.00    2.85
  -6  16   4    1.95    4.04
   6 -16  -4   -0.00    3.28
   6  16  -4   -0.00    3.20
  -6  16   5    6.13    5.62
   6 -16  -5   -0.00    2.71
   6  16  -5    6.33    5.85
  -6  16   6   -0.00    3.39
   6 -16  -6    2.15    3.21
   6  16  -6    1.71    3.51
  -6  16   7    2.46    3.68
   6 -16  -7   -0.00    2.95
   6  16  -7   -0.00    3.39
  -6  16   8    7.33    5.35
   6 -16  -8    0.38    3.13
   6  16  -8   -0.00    2.80
  -6  16   9    2.15    4.84
   6 -16  -9   -0.00    3.56
   6  16  -9    4.33    4.64
  -6  16  10   -0.00    3.42
   6 -16 -10   -0.00    4.17
   6  16 -10    1.80    4.19
  -6  16  11    1.93    4.42
   6 -16 -11    7.17    5.81
   6  16 -11    1.51    3.35
  -6  16  12   11.74    6.60
   6 -16 -12    8.74    6.38
   6  16 -12    2.34    3.49
  -6  16  13    3.26    3.94
   6 -16 -13    0.32    2.01
   6  16 -13   -0.00    2.82
  -6  16  14    2.74    3.54
   6 -16 -14    0.00    3.92
   6  16 -14    1.93    3.69
   6 -16 -15   -0.00    4.67
   6  16 -15   -0.00    2.68
   6  16 -16   -0.00    3.35
   6  16 -17    3.81    4.59
   6  16 -18   -0.00    4.37
  -6  17   1    0.03    2.50
  -6  17   2    0.00    4.14
   6 -17  -2   -0.00    3.09
  -6  17   3    4.22    5.71
   6 -17  -3   -0.00    3.12
  -6  17   4    8.54    5.21
   6 -17  -4   -0.00    3.12
   6  17  -4    3.36    4.05
  -6  17   5    6.72    5.83
   6 -17  -5    0.68    3.59
   6  17  -5    1.97    3.71
  -6  17   6   -0.00    4.65
   6 -17  -6   -0.00    4.27
   6  17  -6    3.70    5.04
  -6  17   7   -0.00    3.18
   6 -17  -7    2.44    3.39
   6  17  -7    2.57    3.84
  -6  17   8   -0.00    4.06
   6 -17  -8    1.18    2.37
   6  17  -8    0.00    3.61
  -6  17   9    6.45    4.86
   6 -17  -9    3.21    4.49
   6  17  -9    4.89    4.71
  -6  17  10    6.69    5.43
   6 -17 -10    4.08    5.02
   6  17 -10   -0.00    3.21
  -6  17  11   -0.00    3.55
   6 -17 -11    0.20    2.70
   6  17 -11    3.61    4.77
  -6  17  12    1.77    3.55
   6  17 -12    0.36    4.05
  -6  17  13    1.60    3.41
   6  17 -13    0.00    4.04
   6  17 -14    0.54    3.30
   6  17 -15    0.20    2.96
   6 -18  -4    2.34    4.51
   6 -18  -5    3.00    4.88
   6 -18  -6   11.53    6.65
   6 -18  -7    1.50    3.43
  -5   0   1    5.42    3.47
  -5   0   1    2.26    1.83
   5   0  -1    3.61    2.21
   5   0  -1    4.65    3.08
   5   0  -1   -2.96    2.50
  -5   0   2    1.19    1.76
  -5   0   2    0.00    1.46
   5   0  -2   -0.00    0.90
   5   0  -2    0.82    2.55
   5   0  -2    0.00    1.61
  -5   0   3   78.77   11.41
   5   0  -3  100.04   12.30
   5   0  -3   96.90   13.75
   5   0  -3   88.95   12.22
  -5   0   4   -0.00    1.67
   5   0  -4    0.00    1.16
   5   0  -4   -0.00    1.83
   5   0  -4   -0.00    1.12
  -5   0   5 2320.43  215.06
  -5   0   5 2285.36  213.33
   5   0  -5 2188.54  213.92
   5   0  -5 2339.24  215.81
   5   0  -5 2221.71  213.98
  -5   0   6    0.69    1.85
  -5   0   6    1.15    1.20
   5   0  -6    0.49    1.08
   5   0  -6    4.95    3.04
   5   0  -6   -0.00    1.48
  -5   0   7   79.96   10.55
  -5   0   7   80.70    9.73
   5   0  -7   59.69    9.33
   5   0  -7   71.68   10.99
   5   0  -7   90.89   10.72
  -5   0   8   -0.00    1.25
  -5   0   8    0.01    0.86
   5   0  -8   -0.00    1.26
   5   0  -8    0.86    1.80
   5   0  -8    1.40    2.44
   5   0  -8    0.90    1.17
  -5   0   9  528.30   51.15
  -5   0   9  528.58   50.69
   5   0  -9  513.15   51.31
   5   0  -9  482.18   52.44
   5   0  -9  566.82   53.58
   5   0  -9  526.36   51.75
  -5   0  10    1.03    1.01
  -5   0  10    0.27    0.64
   5   0 -10    0.38    0.96
   5   0 -10   -0.00    1.61
   5   0 -10   -0.00    1.13
   5   0 -10    0.04    1.23
   5   0 -11   27.51    4.69
   5   0 -11   26.82    5.28
   5   0 -11   31.87    5.73
   5   0 -11   34.03    5.15
   5   0 -12    0.37    0.79
   5   0 -12    0.74    1.15
   5   0 -12   -0.00    1.45
   5   0 -12    0.00    0.69
   5   0 -13    8.80    2.04
   5   0 -13    5.57    2.04
   5   0 -13    3.92    1.98
   5   0 -13    7.80    2.21
   5   0 -14    0.68    0.73
   5   0 -14    0.12    0.89
   5   0 -14   -0.00    0.90
   5   0 -14    0.76    0.87
   5   0 -15  112.46   12.67
   5   0 -15  122.12   13.07
   5   0 -15  133.33   14.15
   5   0 -15  137.30   13.52
   5   0 -16    0.63    0.44
   5   0 -16    0.33    0.47
   5   0 -16    0.83    0.90
   5   0 -16    0.00    0.65
   5   0 -17   83.27    9.37
   5   0 -17   76.17    8.72
   5   0 -18    0.47    0.83
   5   0 -18    0.36    0.57
   5   0 -19  148.52   14.48
   5   0 -19  133.10   13.97
   5   0 -20   -0.00    0.59
   5   0 -20   -0.00    0.47
   5   0 -21  177.24   17.44
   5   0 -22    0.20    0.44
   5   0 -25   22.14    2.78
   5   0 -26    0.02    0.48
   5   0 -27   32.36    3.98
   5   0 -28    0.08    0.60
   5   0 -35    7.85    2.37
   5   0 -36   -0.00    0.97
  -5   1   1  478.75   50.30
  -5   1   1  431.60   46.90
   5  -1  -1  487.18   49.19
   5  -1  -1  532.08   48.49
   5   1  -1  430.73   46.95
   5   1  -1  485.84   50.39
   5   1  -1  435.19   49.31
   5   1  -1  455.74   48.02
  -5  -1   1  425.84   48.67
  -5  -1   1  469.62   47.17
  -5   1   2   10.14    4.48
  -5   1   2    3.24    2.02
   5  -1  -2    4.31    3.02
   5  -1  -2    5.43    2.50
   5   1  -2    4.12    2.15
   5   1  -2    2.53    3.19
   5   1  -2    7.75    3.93
   5   1  -2    2.11    1.91
  -5  -1   2    4.18    2.96
  -5  -1   2    4.83    2.38
  -5   1   3  420.26   51.36
  -5   1   3  454.21   49.29
   5  -1  -3  551.66   51.89
   5  -1  -3  555.54   50.72
   5   1  -3  513.02   49.89
   5   1  -3  509.61   52.73
   5   1  -3  457.88   51.27
   5   1  -3  468.30   50.23
  -5  -1   3  500.58   49.59
  -5   1   4    1.91    2.50
  -5   1   4   12.49    3.56
   5  -1  -4   19.68    4.98
   5  -1  -4    4.95    2.51
   5   1  -4   14.31    3.65
   5   1  -4   12.61    4.43
   5   1  -4    8.91    3.92
   5   1  -4    8.91    3.33
  -5  -1   4    9.25    2.92
  -5   1   5  118.44   15.71
  -5   1   5   93.57   13.71
  -5   1   5  108.42   13.26
   5  -1  -5  107.86   14.45
   5  -1  -5   89.83   13.08
   5   1  -5  111.10   13.50
   5   1  -5  112.68   15.40
   5   1  -5  104.98   13.52
  -5  -1   5   97.69   13.87
  -5  -1   5  118.30   13.35
  -5   1   6  505.48   53.32
  -5   1   6  537.52   52.11
  -5   1   6  524.68   50.89
   5  -1  -6  548.86   52.58
   5  -1  -6  475.69   51.02
   5   1  -6  549.45   51.40
   5   1  -6  572.12   54.44
   5   1  -6  472.27   51.38
  -5  -1   6  531.50   52.06
  -5  -1   6  453.61   50.21
  -5   1   7  632.33   63.55
  -5   1   7  638.46   61.77
  -5   1   7  576.99   60.43
   5  -1  -7  636.43   62.29
   5  -1  -7  664.50   61.62
   5   1  -7  662.20   61.42
   5   1  -7  636.11   63.94
   5   1  -7  603.39   62.64
   5   1  -7  616.15   61.94
  -5  -1   7  594.33   61.49
  -5  -1   7  603.73   60.45
  -5   1   8   -0.00    1.28
  -5   1   8    0.09    1.32
  -5   1   8    2.06    1.55
   5  -1  -8    1.02    1.77
   5  -1  -8    1.81    1.90
   5   1  -8   -0.00    1.12
   5   1  -8   -0.00    1.60
   5   1  -8   -0.00    1.43
   5   1  -8    0.00    1.40
  -5  -1   8    0.92    1.36
  -5  -1   8    1.59    1.23
  -5   1   9   38.76    7.35
  -5   1   9   39.16    5.96
  -5   1   9   39.47    5.59
   5  -1  -9   51.81    7.40
   5  -1  -9   35.37    6.12
   5   1  -9   33.21    5.83
   5   1  -9   38.38    7.26
   5   1  -9   31.87    6.77
   5   1  -9   44.14    6.56
  -5  -1   9   41.66    6.22
  -5  -1   9   38.71    5.52
  -5   1  10    3.10    2.37
  -5   1  10    5.05    1.58
  -5   1  10    2.32    1.19
   5  -1 -10    3.17    2.04
   5  -1 -10    3.43    1.63
   5   1 -10    1.73    1.42
   5   1 -10    2.06    1.99
   5   1 -10    2.05    1.99
  -5  -1  10    1.48    1.16
  -5  -1  10    1.85    1.08
  -5   1  11  171.67   16.46
  -5   1  11  165.34   16.42
   5  -1 -11  184.95   18.67
   5  -1 -11  181.18   19.16
   5  -1 -11  149.26   18.36
   5   1 -11  180.30   18.73
   5   1 -11  211.83   21.01
   5   1 -11  164.74   19.74
  -5  -1  11  165.29   17.37
  -5  -1  11  182.47   17.28
   5  -1 -12   12.95    2.90
   5  -1 -12   16.02    3.40
   5  -1 -12   14.23    3.24
   5   1 -12   16.77    3.30
   5   1 -12   15.69    3.98
   5   1 -12   18.84    4.26
   5  -1 -13  445.29   37.52
   5  -1 -13  345.72   37.24
   5  -1 -13  377.70   37.63
   5   1 -13  370.10   37.47
   5   1 -13  383.54   38.96
   5   1 -13  349.21   38.42
   5  -1 -14    1.67    0.94
   5  -1 -14    2.52    1.21
   5  -1 -14    0.64    0.87
   5   1 -14    0.84    0.86
   5   1 -14    0.77    1.31
   5   1 -14    0.00    1.12
   5  -1 -15   44.48    5.09
   5  -1 -15   50.47    5.37
   5  -1 -15   32.99    5.30
   5   1 -15   31.77    5.16
   5   1 -15   47.82    6.49
   5   1 -15   37.16    6.11
   5  -1 -16    3.13    0.84
   5  -1 -16    3.50    0.99
   5  -1 -16    3.64    1.40
   5   1 -16    2.82    1.26
   5   1 -16    6.00    1.81
   5   1 -16    2.81    1.63
   5  -1 -17   27.49    4.02
   5   1 -17   26.57    3.63
   5   1 -17   25.61    3.92
   5   1 -17   32.65    4.93
   5  -1 -18    2.75    1.10
   5   1 -18    2.56    0.72
   5   1 -18    3.66    0.94
   5   1 -18    2.43    1.47
   5  -1 -19  134.66   13.84
   5   1 -19  137.51   14.88
   5  -1 -20    4.69    1.11
   5   1 -20    0.92    0.93
   5  -1 -21    2.96    0.84
   5   1 -21    0.00    0.83
   5  -1 -22    6.94    1.25
   5   1 -22    6.93    1.95
   5   1 -23   36.89    5.19
   5   1 -24    4.59    1.61
   5   1 -25   14.79    2.93
   5   1 -26    3.90    1.50
   5   1 -27   50.86    6.74
   5  -1 -28    6.38    1.31
   5  -1 -29   39.80    4.40
   5  -1 -29   26.29    3.79
   5  -1 -30    0.00    0.71
   5  -1 -31    1.45    1.01
   5  -1 -32    0.00    0.81
   5  -1 -33   35.81    5.22
   5  -1 -34   -0.00    0.74
   5  -1 -35    6.20    2.03
  -5   2   1    9.35    4.16
  -5   2   1    2.58    2.13
   5  -2  -1    1.89    2.47
   5  -2  -1    4.91    2.48
   5   2  -1    5.76    2.81
   5   2  -1    3.19    3.06
  -5  -2   1    2.27    1.77
  -5  -2   1    2.00    2.27
  -5  -2   1    5.22    2.71
  -5   2   2   14.38    5.05
  -5   2   2   17.84    4.59
   5  -2  -2    9.40    4.09
   5  -2  -2   10.18    3.78
   5   2  -2   20.96    4.87
   5   2  -2   18.57    5.56
  -5  -2   2   21.64    4.70
  -5  -2   2   13.86    4.98
  -5  -2   2   10.94    3.64
  -5   2   3  168.67   23.63
  -5   2   3  227.58   23.24
   5  -2  -3  159.06   22.57
   5  -2  -3  212.53   23.21
   5   2  -3  195.56   22.59
   5   2  -3  192.87   24.22
  -5  -2   3  168.92   21.64
  -5  -2   3  227.52   24.73
  -5  -2   3  237.74   22.96
  -5   2   4   91.88   12.74
  -5   2   4   64.98    9.90
   5  -2  -4   78.27   11.34
   5  -2  -4   66.72   10.31
   5   2  -4   66.82   10.14
   5   2  -4   55.14   10.66
  -5  -2   4   69.04    9.88
  -5  -2   4   77.07   10.11
  -5   2   5  611.67   62.58
  -5   2   5  566.07   60.12
   5  -2  -5  587.64   61.32
   5  -2  -5  627.34   61.14
   5   2  -5  607.07   60.67
   5   2  -5  626.28   62.74
  -5  -2   5  584.83   60.16
  -5  -2   5  670.72   60.65
  -5   2   6    3.81    2.90
  -5   2   6    7.55    2.68
   5  -2  -6    9.14    3.43
   5  -2  -6    5.28    2.87
   5   2  -6    5.80    2.50
  -5  -2   6   10.74    3.17
  -5  -2   6    5.67    2.80
  -5  -2   6    3.91    2.09
  -5   2   7   74.24   11.68
  -5   2   7   80.39   10.29
   5  -2  -7   84.76   11.28
   5  -2  -7   57.44   10.09
   5   2  -7   93.49   11.26
  -5  -2   7   91.94   10.79
  -5  -2   7   68.50   10.73
  -5  -2   7   74.37    9.96
  -5   2   8    7.37    3.30
  -5   2   8    9.65    3.29
  -5   2   8   13.00    3.22
   5  -2  -8   10.31    3.42
   5  -2  -8   13.90    3.62
   5   2  -8   12.28    3.35
   5   2  -8   16.29    4.63
  -5  -2   8    7.43    2.61
  -5  -2   8    7.92    3.08
  -5  -2   8   15.65    3.39
  -5   2   9  679.83   64.66
  -5   2   9  680.43   63.09
  -5   2   9  677.79   62.28
   5  -2  -9  605.73   62.83
   5  -2  -9  606.89   63.02
   5   2  -9  606.82   62.71
   5   2  -9  574.14   63.95
  -5  -2   9  644.89   62.62
  -5  -2   9  652.16   63.05
  -5  -2   9  652.51   62.06
  -5   2  10    3.15    2.40
  -5   2  10    5.57    1.89
  -5   2  10    0.00    0.81
   5  -2 -10    1.39    1.55
   5  -2 -10    2.80    1.73
   5   2 -10    4.88    2.09
   5   2 -10    4.85    2.49
  -5  -2  10    3.23    1.75
  -5  -2  10    0.40    1.36
  -5  -2  10    0.84    1.08
  -5   2  11    9.05    3.21
  -5   2  11    8.59    2.07
  -5   2  11    9.34    2.03
   5  -2 -11    9.15    2.77
   5  -2 -11   10.46    3.16
   5   2 -11   14.08    3.32
   5   2 -11    5.48    2.82
  -5  -2  11   12.55    3.02
  -5  -2  11    7.07    2.36
  -5  -2  11    7.13    1.97
  -5   2  12   61.57    9.52
   5  -2 -12   84.45    9.31
   5  -2 -12   63.51    9.03
   5   2 -12   61.54    8.85
   5   2 -12   77.67   10.47
  -5  -2  12   67.51    8.77
  -5  -2  12   68.08    8.05
  -5  -2  12   61.75    7.54
  -5   2  13   59.07    8.43
   5  -2 -13   52.23    7.22
   5  -2 -13   53.20    7.70
   5   2 -13   49.29    7.50
   5   2 -13   53.85    8.53
  -5  -2  13   47.11    7.10
  -5  -2  13   57.14    5.80
  -5  -2  13   54.20    5.70
  -5   2  14   34.05    5.78
   5  -2 -14   30.67    4.87
   5  -2 -14   35.01    5.47
   5   2 -14   30.72    5.25
   5   2 -14   31.84    6.08
  -5  -2  14   32.69    5.08
  -5   2  15  341.96   33.70
   5  -2 -15  340.28   32.55
   5  -2 -15  301.55   32.88
   5   2 -15  327.52   33.19
   5   2 -15  310.06   34.06
  -5  -2  15  340.00   32.87
  -5   2  16    5.09    1.88
   5  -2 -16    2.51    1.22
   5  -2 -16    2.75    1.34
   5   2 -16    1.81    1.35
   5   2 -16    3.41    2.12
  -5  -2  16    4.32    1.55
   5  -2 -17   10.04    1.75
   5  -2 -17    9.68    1.76
   5  -2 -17    7.01    2.05
   5   2 -17    4.98    1.82
   5   2 -17    7.69    2.67
  -5  -2  17    3.77    1.51
   5  -2 -18    0.34    0.38
   5  -2 -18    0.18    0.36
   5  -2 -18    0.00    0.83
   5   2 -18    1.43    1.11
   5   2 -18    0.00    1.03
  -5  -2  18    0.75    0.84
   5  -2 -19  100.04   11.97
   5   2 -19  107.06   11.82
   5   2 -19  101.37   13.05
  -5  -2  19  119.24   11.72
   5  -2 -20   50.88    6.27
   5   2 -20   43.77    5.69
   5   2 -20   43.65    6.95
   5  -2 -21    6.41    1.74
   5   2 -21    0.00    1.09
   5  -2 -22   10.14    2.31
   5   2 -22   12.91    3.24
   5  -2 -23   11.33    2.42
   5   2 -23   12.98    3.35
   5   2 -24    0.00    1.12
   5   2 -25   91.57   11.61
   5  -2 -27   46.15    5.95
   5  -2 -28    1.49    1.07
   5  -2 -29   27.81    4.27
   5  -2 -30    2.01    1.29
   5  -2 -31   25.21    4.17
   5  -2 -32    0.29    0.79
   5  -2 -33   -0.00    0.93
   5  -2 -34    1.36    1.26
   5  -2 -35    2.51    1.58
   5  -2 -36    1.87    1.39
  -5   3   1  333.36   34.46
  -5   3   1  251.54   30.99
   5  -3  -1  271.70   31.78
   5  -3  -1  303.27   32.27
   5   3  -1  221.40   30.32
   5   3  -1  312.86   33.98
  -5  -3   1  309.52   31.30
  -5  -3   1  325.59   34.08
  -5   3   2   62.77   10.58
  -5   3   2   44.81    8.35
   5  -3  -2   52.13    9.21
   5  -3  -2   29.42    7.54
   5   3  -2   57.88    8.94
   5   3  -2   50.62    9.72
  -5  -3   2   65.45    9.13
  -5  -3   2   34.30    8.39
  -5   3   3  126.11   16.69
  -5   3   3  100.11   14.19
   5  -3  -3  100.10   14.64
   5  -3  -3   97.02   14.58
   5   3  -3  114.39   14.80
   5   3  -3  116.66   16.48
  -5  -3   3  116.61   14.44
  -5  -3   3  107.99   15.78
  -5   3   4    0.34    2.44
  -5   3   4    4.34    2.37
   5  -3  -4    0.15    1.71
   5  -3  -4    0.00    1.74
   5   3  -4    2.56    2.42
   5   3  -4    2.32    2.74
  -5  -3   4    1.24    1.50
  -5  -3   4    5.28    2.99
  -5   3   5  173.73   23.41
  -5   3   5  186.57   22.14
   5  -3  -5  198.81   22.84
   5  -3  -5  206.24   23.31
   5   3  -5  172.65   22.07
   5   3  -5  194.50   24.32
  -5  -3   5  230.50   22.86
  -5   3   6  208.84   22.87
  -5   3   6  195.70   20.87
   5  -3  -6  151.15   20.29
   5  -3  -6  168.78   21.08
   5   3  -6  142.93   19.98
   5   3  -6  181.83   22.54
  -5  -3   6  211.18   21.10
  -5   3   7   61.58   10.84
  -5   3   7   69.84   10.01
   5  -3  -7   69.40   10.26
   5  -3  -7   68.05   10.58
   5   3  -7   62.46   10.03
  -5  -3   7   67.64    9.96
  -5  -3   7   71.22   10.91
  -5  -3   7   85.75   10.33
  -5   3   8  109.66   13.81
  -5   3   8   64.98   10.67
   5  -3  -8   79.74   11.53
   5  -3  -8   75.31   11.71
   5   3  -8   95.63   12.23
  -5  -3   8   98.62   11.97
  -5  -3   8  118.49   13.47
  -5  -3   8   82.22   11.03
  -5   3   9   86.88   12.24
  -5   3   9   86.81   10.73
   5  -3  -9   88.27   11.22
   5  -3  -9   83.75   11.49
   5   3  -9   57.22   10.23
   5   3  -9   80.38   12.26
  -5  -3   9   75.40   10.64
  -5  -3   9   82.58   11.40
  -5  -3   9   81.27   10.32
  -5   3  10   18.42    4.96
  -5   3  10   17.25    3.66
   5  -3 -10   23.91    4.59
   5  -3 -10   16.78    4.38
   5   3 -10   11.94    3.73
   5   3 -10    7.11    3.47
  -5  -3  10   16.01    3.93
  -5  -3  10   16.58    4.21
  -5  -3  10   19.62    3.78
  -5   3  11   -0.00    1.33
  -5   3  11    0.00    1.00
   5  -3 -11    0.00    1.19
   5  -3 -11    4.43    2.20
   5   3 -11    0.27    0.78
   5   3 -11    0.00    1.30
  -5  -3  11    0.16    1.31
  -5  -3  11   -0.00    1.50
  -5  -3  11    1.05    1.06
  -5   3  12   36.77    6.51
  -5   3  12   31.92    4.68
  -5   3  12   31.13    4.41
   5  -3 -12   31.46    5.39
   5  -3 -12   22.77    5.12
   5   3 -12   18.63    4.82
   5   3 -12   26.55    6.14
  -5  -3  12   32.84    5.55
  -5  -3  12   25.57    4.99
  -5  -3  12   27.82    4.54
  -5   3  13  202.51   21.51
  -5   3  13  198.86   18.08
  -5   3  13  167.53   17.78
   5  -3 -13  201.06   20.38
   5  -3 -13  155.04   20.14
   5   3 -13  209.46   21.24
   5   3 -13  163.20   21.37
  -5  -3  13  179.59   20.20
  -5  -3  13  193.77   19.81
  -5  -3  13  175.65   18.88
  -5   3  14   31.94    5.60
   5  -3 -14   16.06    3.83
   5  -3 -14   21.82    4.64
   5   3 -14   25.58    4.92
   5   3 -14    6.89    3.50
  -5  -3  14   27.35    4.75
  -5  -3  14   22.13    3.53
  -5  -3  14   24.37    3.40
  -5   3  15    5.28    2.54
   5  -3 -15   11.88    2.87
   5  -3 -15    8.01    2.87
   5   3 -15    6.41    2.62
   5   3 -15   13.77    4.02
  -5  -3  15    9.55    2.70
  -5  -3  15    7.88    1.55
  -5  -3  15    9.11    1.55
  -5   3  16   33.41    5.90
   5  -3 -16   36.76    5.52
   5  -3 -16   40.21    6.31
   5   3 -16   32.69    5.95
   5   3 -16   28.42    6.28
  -5  -3  16   36.92    5.81
  -5   3  17   69.63    9.25
   5  -3 -17   65.07    8.40
   5  -3 -17   69.52    9.40
   5   3 -17   73.34    9.64
   5   3 -17   63.83   10.14
  -5  -3  17   67.76    8.97
  -5   3  18   13.59    3.17
   5  -3 -18   14.15    2.66
   5  -3 -18    9.22    2.87
   5   3 -18    8.78    2.86
   5   3 -18   12.04    3.71
  -5  -3  18    8.84    2.62
  -5   3  19   -0.00    0.98
   5  -3 -19   -0.00    0.56
   5  -3 -19    1.02    1.27
   5   3 -19    0.46    1.25
   5   3 -19    0.48    1.45
  -5  -3  19    1.25    1.06
   5  -3 -20   -0.00    0.90
   5   3 -20    0.45    1.10
   5   3 -20    1.00    1.25
   5  -3 -21   48.16    6.75
   5   3 -21   35.06    6.93
   5   3 -22   74.85   10.91
   5   3 -23   71.55   10.57
   5  -3 -25    1.21    1.31
   5  -3 -26    1.39    1.52
   5  -3 -27   27.48    4.83
   5  -3 -28    6.28    2.22
   5  -3 -29   21.24    4.19
   5  -3 -30    0.48    1.18
   5  -3 -31    1.12    1.33
   5  -3 -32    3.07    1.67
   5  -3 -33   16.71    3.80
   5  -3 -34    0.69    1.33
   5  -3 -35    1.03    1.35
   5  -3 -36    1.39    1.40
   5  -3 -37    6.54    2.54
  -5   4   1   69.49   12.21
  -5   4   1   66.26   10.76
   5  -4  -1   73.22   11.43
   5  -4  -1   70.30   11.75
   5   4  -1   67.50   10.98
   5   4  -1   63.41   12.01
  -5  -4   1   56.42    9.97
  -5  -4   1   66.35   12.16
  -5   4   2    3.11    3.56
  -5   4   2    8.20    3.77
   5  -4  -2   11.15    3.97
   5  -4  -2   11.40    4.73
   5   4  -2    9.74    3.62
   5   4  -2    7.62    3.85
  -5  -4   2    8.26    3.35
  -5  -4   2    5.19    3.69
  -5   4   3   30.39    7.66
  -5   4   3   35.79    7.20
   5  -4  -3   40.84    7.69
   5  -4  -3   32.64    7.55
   5   4  -3   41.41    7.82
   5   4  -3   41.93    8.97
  -5  -4   3   32.12    6.78
  -5  -4   3   33.91    7.95
  -5   4   4   65.07   11.03
  -5   4   4   56.19    9.40
   5  -4  -4   51.00    9.20
   5  -4  -4   66.28   10.56
   5   4  -4   52.59    9.34
   5   4  -4   48.67   10.24
  -5  -4   4   46.69    8.56
  -5  -4   4   66.27   11.06
  -5   4   5  147.44   21.14
  -5   4   5  151.12   20.14
   5  -4  -5  159.62   20.38
   5  -4  -5  164.25   21.10
   5   4  -5  218.54   22.03
   5   4  -5  180.96   22.71
  -5  -4   5  177.06   20.42
  -5  -4   5  169.68   21.84
  -5   4   6   -0.00    1.82
  -5   4   6    1.56    1.49
   5  -4  -6   -0.00    1.34
   5  -4  -6    0.01    2.42
   5   4  -6    1.54    2.02
   5   4  -6   -0.00    2.35
  -5  -4   6   -0.00    1.33
  -5   4   7    6.41    3.58
  -5   4   7   16.43    4.12
   5  -4  -7   15.88    4.21
   5  -4  -7   10.13    3.98
   5   4  -7    4.37    2.65
   5   4  -7   14.58    4.84
  -5  -4   7   14.77    4.01
  -5   4   8   63.02   11.01
  -5   4   8   63.89    9.99
   5  -4  -8   63.46   10.08
   5  -4  -8   73.33   11.10
   5   4  -8   68.19   10.58
  -5  -4   8   77.63   10.58
  -5  -4   8   76.74   11.53
  -5   4   9  105.42   14.11
  -5   4   9   87.12   12.18
   5  -4  -9  104.82   13.07
   5  -4  -9   86.38   12.93
   5   4  -9   97.87   13.30
  -5  -4   9   88.88   12.44
  -5  -4   9   85.54   13.13
  -5   4  10  133.56   18.77
  -5   4  10  171.72   18.27
   5  -4 -10  163.89   18.56
   5  -4 -10  148.72   18.82
   5   4 -10  145.35   18.65
  -5  -4  10  137.29   17.90
  -5  -4  10  170.48   19.56
  -5   4  11  162.10   21.61
  -5   4  11  211.01   20.92
   5  -4 -11  178.95   21.08
   5  -4 -11  187.49   21.93
   5   4 -11  185.74   21.83
   5   4 -11  190.44   23.30
  -5  -4  11  194.27   21.36
  -5  -4  11  160.79   21.22
  -5   4  12    5.12    2.77
  -5   4  12    6.55    2.26
   5  -4 -12    2.26    1.83
   5  -4 -12    3.49    2.30
   5   4 -12    9.99    3.44
   5   4 -12    3.60    2.80
  -5  -4  12    5.71    2.47
  -5  -4  12    3.82    2.33
  -5   4  13    1.61    1.57
  -5   4  13    0.14    0.99
   5  -4 -13    0.99    1.86
   5  -4 -13    0.15    1.31
   5   4 -13    5.12    2.38
   5   4 -13   -0.00    1.54
  -5  -4  13    1.59    1.50
  -5  -4  13    1.28    1.47
  -5   4  14   45.29    7.20
  -5   4  14   30.86    4.45
   5  -4 -14   26.69    5.31
   5  -4 -14   24.70    5.66
   5   4 -14   23.70    5.58
   5   4 -14   37.86    7.55
  -5  -4  14   18.05    4.72
  -5  -4  14   32.04    5.55
  -5   4  15  279.98   31.04
  -5   4  15  292.84   27.55
  -5   4  15  283.06   27.40
   5  -4 -15  304.53   30.56
   5  -4 -15  284.03   31.16
   5   4 -15  276.45   31.15
   5   4 -15  297.85   32.74
  -5  -4  15  286.72   30.55
  -5  -4  15  278.25   29.60
  -5   4  16   45.91    8.49
   5  -4 -16   63.32    8.67
   5  -4 -16   57.13    9.17
   5   4 -16   55.51    9.17
   5   4 -16   60.20   10.26
  -5  -4  16   61.25    8.84
  -5  -4  16   66.59    7.91
  -5   4  17   90.07   11.73
   5  -4 -17   79.54   10.76
   5  -4 -17   69.33   11.19
   5   4 -17   90.94   12.08
   5   4 -17   90.61   13.16
  -5  -4  17   89.92   11.42
  -5  -4  17   85.39    9.56
  -5   4  18    1.66    1.79
   5  -4 -18    0.00    0.95
   5  -4 -18    1.64    1.62
   5   4 -18    3.67    2.38
   5   4 -18    2.63    2.78
  -5  -4  18    5.18    2.17
  -5   4  19  164.20   18.24
   5   4 -19  154.13   18.58
   5   4 -19  148.03   19.76
   5   4 -20    5.78    2.52
   5   4 -20    2.70    2.46
   5   4 -21   35.58    6.61
   5   4 -21   43.77    8.20
   5  -4 -22    0.96    1.45
   5  -4 -23    2.64    1.84
   5  -4 -24    0.47    1.23
   5  -4 -25   20.53    4.72
   5  -4 -26   17.86    4.27
   5  -4 -27   10.91    3.33
   5  -4 -28    1.00    1.57
   5  -4 -29   14.22    3.86
   5  -4 -31   15.44    3.94
   5  -4 -32    6.74    2.72
   5  -4 -33    1.37    1.49
   5  -4 -34    6.60    2.89
   5  -4 -35    6.52    2.67
   5  -4 -36    0.45    1.38
   5  -4 -37    4.34    2.51
   5  -4 -38   -0.00    1.48
   5  -4 -39    0.57    1.50
  -5   5   1  177.47   23.08
  -5   5   1  182.26   21.92
   5  -5  -1  141.59   20.49
   5  -5  -1  153.76   21.81
   5   5  -1  198.76   22.44
   5   5  -1  196.76   24.35
  -5  -5   1  147.40   20.20
  -5  -5   1  165.45   23.01
  -5   5   2   39.87    9.88
  -5   5   2   49.91    9.48
   5  -5  -2   64.56   10.35
   5  -5  -2   54.79   10.39
   5   5  -2   57.98   10.06
   5   5  -2   58.49   11.37
  -5  -5   2   47.61    8.92
  -5  -5   2   50.43   10.54
  -5   5   3  162.88   21.36
  -5   5   3  143.68   19.66
   5  -5  -3  144.10   19.45
   5  -5  -3  140.56   20.27
   5   5  -3  180.33   20.95
   5   5  -3  173.51   22.48
  -5  -5   3  134.78   18.83
  -5  -5   3  185.47   22.65
  -5   5   4   51.85    9.64
  -5   5   4   36.00    7.77
   5  -5  -4   37.59    7.68
   5  -5  -4   33.91    7.89
   5   5  -4   45.96    8.57
   5   5  -4   34.30    8.61
  -5  -5   4   38.32    7.44
  -5  -5   4   34.85    8.65
  -5   5   5   26.16    6.56
  -5   5   5   14.94    4.84
   5  -5  -5   15.15    4.69
   5  -5  -5   15.33    5.26
   5   5  -5   12.45    4.54
   5   5  -5   22.37    6.52
  -5  -5   5   21.67    5.27
  -5  -5   5   13.08    5.15
  -5   5   6    6.16    3.83
  -5   5   6    9.15    3.82
   5  -5  -6    8.86    3.95
   5  -5  -6   20.39    5.46
   5   5  -6   18.12    5.13
   5   5  -6    8.72    4.12
  -5  -5   6   17.43    4.50
  -5  -5   6    8.47    4.30
  -5   5   7  254.26   29.41
   5  -5  -7  242.20   28.01
   5  -5  -7  229.20   28.55
   5   5  -7  235.02   28.41
   5   5  -7  263.39   30.68
  -5  -5   7  257.82   28.10
  -5   5   8  126.07   17.40
   5  -5  -8  131.74   16.66
   5  -5  -8   95.46   16.08
   5   5  -8  127.57   17.07
   5   5  -8  126.00   18.36
  -5  -5   8  155.30   17.23
  -5   5   9   13.02    4.61
   5  -5  -9   23.94    5.60
   5  -5  -9   26.72    6.07
   5   5  -9   19.14    5.30
   5   5  -9   16.90    5.75
  -5  -5   9   15.33    4.51
  -5  -5   9   19.55    5.91
  -5   5  10    3.63    2.64
   5  -5 -10    2.32    2.06
   5  -5 -10    1.31    2.07
   5   5 -10    2.08    2.60
  -5  -5  10    0.70    1.42
  -5  -5  10    1.82    1.97
  -5   5  11   10.75    3.91
   5  -5 -11   10.24    3.58
   5  -5 -11   10.17    3.83
   5   5 -11   11.48    4.12
  -5  -5  11    5.94    2.88
  -5  -5  11   10.38    4.06
  -5   5  12  267.79   29.30
   5  -5 -12  273.78   28.68
   5  -5 -12  245.34   29.09
   5   5 -12  241.90   28.90
  -5  -5  12  255.90   28.35
  -5  -5  12  235.44   28.83
  -5   5  13  222.08   27.05
   5  -5 -13  233.28   26.58
   5  -5 -13  218.63   27.19
   5   5 -13  225.68   27.34
   5   5 -13  246.14   29.27
  -5  -5  13  261.92   27.15
  -5  -5  13  256.59   27.72
  -5   5  14   15.01    4.62
   5  -5 -14   13.03    4.00
   5  -5 -14   14.24    4.69
   5   5 -14   18.04    5.20
   5   5 -14   18.32    5.64
  -5  -5  14   30.48    5.80
  -5  -5  14   17.65    4.72
  -5   5  15    4.25    2.52
   5  -5 -15    0.27    1.35
   5  -5 -15    2.45    2.68
   5   5 -15    1.98    2.31
   5   5 -15   11.96    4.42
  -5  -5  15    2.49    1.85
  -5  -5  15    1.53    1.84
  -5   5  16   38.52    7.34
   5  -5 -16   46.98    7.47
   5   5 -16   39.56    7.76
   5   5 -16   29.65    7.65
  -5  -5  16   50.30    7.85
  -5  -5  16   32.48    6.45
  -5   5  17   70.96   10.75
   5  -5 -17   72.17   10.31
   5   5 -17   67.26   11.04
   5   5 -17   56.01   11.31
  -5  -5  17   88.28   11.26
  -5  -5  17   72.09    9.82
  -5   5  18   31.68    6.34
   5  -5 -18   35.97    6.21
   5   5 -18   18.99    5.54
   5   5 -18   31.17    7.49
  -5  -5  18   39.45    6.76
  -5  -5  18   30.52    5.27
  -5   5  19   69.36   10.23
   5   5 -19   69.56   10.87
  -5  -5  19   66.94    8.66
   5  -5 -20   -0.00    1.52
   5   5 -20   -0.00    1.98
  -5  -5  20   -0.00    0.71
   5  -5 -21    1.19    1.83
   5   5 -21    0.39    1.70
   5  -5 -22   34.60    6.98
   5  -5 -23   20.65    5.35
   5  -5 -24   13.77    4.10
   5  -5 -25    1.35    1.64
   5  -5 -26    0.78    1.54
   5  -5 -27   13.61    4.25
   5  -5 -28   16.97    4.74
   5  -5 -29    3.02    2.46
   5  -5 -30   -0.00    1.54
   5  -5 -31    1.21    1.62
   5  -5 -32    9.45    3.61
   5  -5 -33    9.31    3.62
   5  -5 -34    3.20    2.37
   5  -5 -35    0.04    1.53
   5  -5 -36    5.43    2.82
   5  -5 -37   -0.00    1.88
   5  -5 -38    2.91    2.43
   5  -5 -39    0.89    1.99
   5  -5 -40    1.18    2.05
  -5   6   1   16.30    6.20
  -5   6   1   18.21    5.79
   5  -6  -1   16.01    5.17
   5  -6  -1   19.18    6.09
   5   6  -1   11.06    4.57
   5   6  -1    8.47    4.69
  -5  -6   1   16.27    5.19
  -5  -6   1   27.22    7.66
  -5   6   2    0.10    2.40
   5  -6  -2    0.54    1.82
   5  -6  -2   -0.00    1.91
   5   6  -2    0.00    2.17
   5   6  -2    1.86    2.50
  -5  -6   2    3.34    2.42
  -5  -6   2    2.74    3.53
  -5   6   3   73.34   12.80
   5  -6  -3   85.96   12.51
   5  -6  -3   68.61   12.39
   5   6  -3   69.73   12.04
   5   6  -3   80.92   14.19
  -5  -6   3   53.78   10.48
  -5  -6   3   71.79   13.39
  -5   6   4   90.96   15.63
   5  -6  -4  106.13   15.29
   5  -6  -4   99.52   16.01
   5   6  -4  113.11   16.20
   5   6  -4  113.22   17.86
  -5  -6   4  109.78   15.22
  -5  -6   4  121.41   17.90
  -5   6   5   92.70   14.66
   5  -6  -5  103.92   14.18
   5  -6  -5   92.22   14.60
   5   6  -5   72.21   13.23
   5   6  -5  101.82   16.11
  -5  -6   5   88.45   13.23
  -5  -6   5   83.18   14.82
  -5   6   6   34.06    7.66
   5  -6  -6   18.73    5.49
   5  -6  -6   11.94    5.03
   5   6  -6   44.23    8.28
   5   6  -6   21.39    6.74
  -5  -6   6   24.93    5.87
  -5  -6   6   11.19    5.38
  -5   6   7   82.72   13.11
   5  -6  -7   74.29   11.95
   5  -6  -7   79.15   12.94
   5   6  -7   81.47   12.84
   5   6  -7   67.05   13.12
  -5  -6   7   87.05   12.34
  -5  -6   7   57.12   12.16
  -5   6   8   22.83    6.48
   5  -6  -8   32.04    6.84
   5  -6  -8   22.15    6.27
   5   6  -8   18.82    5.77
   5   6  -8   23.00    7.15
  -5  -6   8   27.94    6.39
  -5  -6   8   28.65    7.57
  -5   6   9  102.71   15.18
   5  -6  -9  111.66   14.79
   5  -6  -9   84.04   14.39
   5   6  -9   94.35   14.74
   5   6  -9  109.04   16.68
  -5  -6   9   94.19   13.89
  -5   6  10   90.66   14.73
   5  -6 -10  127.60   15.49
   5  -6 -10  111.05   15.80
   5   6 -10   73.91   13.97
   5   6 -10  137.78   18.37
  -5  -6  10   99.83   14.32
  -5   6  11   89.25   13.88
   5  -6 -11   95.09   13.46
   5  -6 -11   86.38   13.91
   5   6 -11   95.66   14.31
   5   6 -11   95.98   15.41
  -5  -6  11   83.83   12.85
  -5  -6  11   89.03   14.43
  -5   6  12   25.58    6.23
   5  -6 -12   24.17    5.70
   5   6 -12   16.80    5.36
   5   6 -12    7.68    5.00
  -5  -6  12   21.53    5.47
  -5  -6  12   17.76    5.80
  -5   6  13    4.78    2.85
   5  -6 -13    2.11    2.22
   5   6 -13    5.13    3.07
  -5  -6  13    2.95    2.13
  -5  -6  13    5.00    2.74
  -5   6  14   86.39   13.34
   5  -6 -14   91.31   13.01
   5   6 -14   83.50   13.51
  -5  -6  14   94.18   13.14
  -5  -6  14   79.96   13.15
  -5   6  15   65.85   11.09
   5  -6 -15   74.07   11.09
   5   6 -15   62.75   11.33
  -5  -6  15   71.81   11.01
  -5   6  16   -0.00    2.03
   5  -6 -16    1.39    1.97
   5   6 -16   -0.00    1.84
  -5  -6  16    1.80    2.09
  -5   6  17   92.08   12.04
   5  -6 -17   72.44   10.56
   5  -6 -17   43.90    9.97
   5   6 -17   47.87   10.06
  -5  -6  17   84.03   11.45
  -5   6  18   12.66    4.22
   5  -6 -18   10.48    4.12
   5   6 -18    9.69    3.98
  -5  -6  18   10.59    3.94
  -5   6  19   18.67    5.24
   5  -6 -19   16.29    5.22
   5   6 -19   21.36    5.81
   5  -6 -20    4.08    3.00
   5   6 -20    4.54    3.00
   5  -6 -21    3.94    2.88
   5   6 -21    5.33    3.30
   5  -6 -22   15.36    5.13
   5  -6 -23   -0.00    1.79
   5  -6 -24    6.24    3.30
   5  -6 -25    7.98    3.48
   5  -6 -26    3.11    2.42
   5  -6 -27    1.10    1.78
   5  -6 -28    1.77    2.01
   5  -6 -29    1.63    2.07
   5  -6 -30   13.48    4.34
   5  -6 -31    2.03    2.27
   5  -6 -32    4.70    3.04
   5  -6 -33    0.24    1.19
   5  -6 -34    1.76    2.42
   5  -6 -35   -0.00    1.81
   5  -6 -36    7.77    3.52
   5  -6 -37   -0.00    1.59
   5  -6 -38   -0.00    1.32
   5  -6 -39   -0.00    1.70
   5  -6 -40    0.55    2.13
  -5   7   1    9.99    5.03
   5  -7  -1    9.93    4.90
   5   7  -1   12.02    4.86
   5   7  -1   10.88    5.54
  -5  -7   1   13.98    6.44
  -5   7   2  158.63   22.32
   5  -7  -2  178.51   23.29
   5   7  -2  152.57   21.54
   5   7  -2  155.89   23.24
  -5  -7   2  146.83   22.88
  -5   7   3  121.14   17.86
   5  -7  -3   77.97   15.83
   5   7  -3  124.06   17.55
   5   7  -3  118.64   18.83
  -5  -7   3  130.89   19.47
  -5   7   4   71.67   13.90
   5  -7  -4  111.47   16.05
   5   7  -4   74.03   13.60
   5   7  -4  101.21   16.58
  -5  -7   4   84.41   15.33
  -5   7   5   25.39    6.88
   5  -7  -5    8.22    3.98
   5  -7  -5   16.72    6.14
   5   7  -5    5.53    3.50
   5   7  -5   16.67    6.44
  -5  -7   5   18.84    6.64
  -5   7   6   24.23    6.98
   5  -7  -6   17.93    5.89
   5  -7  -6   43.15    9.28
   5   7  -6   37.00    8.22
   5   7  -6   23.04    7.51
  -5  -7   6   40.18    9.54
  -5   7   7  103.53   17.01
   5  -7  -7  124.66   17.11
   5  -7  -7  142.20   19.00
   5   7  -7  121.18   17.71
   5   7  -7  103.17   18.15
  -5  -7   7  114.39   18.39
  -5   7   8  247.09   30.84
   5  -7  -8  269.83   30.35
   5  -7  -8  300.80   32.54
   5   7  -8  258.50   31.08
   5   7  -8  250.13   32.46
  -5  -7   8  207.72   30.79
  -5   7   9   33.45    7.78
   5  -7  -9   24.20    6.41
   5   7  -9   21.94    6.53
   5   7  -9   18.50    6.95
  -5  -7   9   24.93    6.42
  -5  -7   9   23.68    7.13
  -5   7  10   14.33    5.31
   5  -7 -10    5.74    3.33
   5   7 -10    8.38    4.40
   5   7 -10   10.51    5.12
  -5  -7  10   20.82    5.39
  -5   7  11    7.40    3.82
   5  -7 -11   12.97    4.51
   5   7 -11    7.17    4.15
   5   7 -11   16.17    6.50
  -5  -7  11    8.99    3.86
  -5   7  12   91.63   16.23
   5  -7 -12  134.07   17.31
   5   7 -12  119.05   17.60
   5   7 -12  156.21   21.02
  -5  -7  12  138.40   17.41
  -5  -7  12  104.53   17.40
  -5   7  13   68.62   12.13
   5  -7 -13   88.06   12.59
   5  -7 -13   76.14   12.94
   5   7 -13   62.01   11.88
   5   7 -13   53.60   12.40
  -5  -7  13   71.60   11.63
  -5   7  14    0.10    2.25
   5  -7 -14    0.00    2.03
   5  -7 -14    0.74    1.92
   5   7 -14   -0.00    2.49
  -5  -7  14    0.87    1.84
  -5   7  15   43.40    8.66
   5  -7 -15   46.84    8.40
   5  -7 -15   20.91    7.03
   5   7 -15   31.22    7.95
  -5  -7  15   43.60    8.18
  -5   7  16    4.41    3.16
   5  -7 -16    2.03    2.27
   5  -7 -16    4.76    3.46
   5   7 -16    5.11    3.51
  -5  -7  16    7.74    3.58
  -5   7  17    2.22    2.72
   5  -7 -17    0.00    1.18
   5  -7 -17    1.30    2.40
   5   7 -17    0.30    2.07
  -5  -7  17    2.38    1.98
  -5   7  18  109.12   15.20
   5  -7 -18   96.06   15.15
   5   7 -18   79.22   14.25
  -5  -7  18  102.60   14.52
  -5   7  19   -0.00    1.87
   5  -7 -19   -0.00    2.22
   5   7 -19   -0.00    2.27
   5  -7 -20    3.67    3.16
   5   7 -20    1.29    2.56
   5  -7 -21    1.02    1.89
   5   7 -21    2.40    2.53
   5  -7 -22   23.05    6.43
   5  -7 -23   12.17    4.68
   5  -7 -24   21.57    6.17
   5  -7 -25    2.65    2.36
   5  -7 -26    0.65    2.06
   5  -7 -27    9.43    4.12
   5  -7 -28   20.07    5.98
   5  -7 -29   -0.00    2.10
   5  -7 -30    0.02    2.08
   5  -7 -31    0.00    1.68
   5  -7 -32    3.38    2.71
   5  -7 -33   -0.00    1.56
   5  -7 -34   11.04    4.66
   5  -7 -35    1.50    2.22
   5  -7 -36    2.25    2.94
   5  -7 -37    0.22    2.10
   5  -7 -38    0.00    2.27
  -5   8   1   19.14    6.81
   5  -8  -1   22.92    7.68
   5   8  -1   12.42    5.29
   5   8  -1   18.37    7.08
  -5  -8   1   18.99    7.12
  -5   8   2    4.71    3.88
   5  -8  -2   -0.00    3.16
   5   8  -2   16.38    5.77
   5   8  -2   13.81    6.26
  -5  -8   2   22.68    7.52
  -5   8   3   12.06    5.41
   5  -8  -3   16.54    6.22
   5   8  -3    5.80    3.76
   5   8  -3   17.40    6.85
  -5  -8   3   16.95    6.89
  -5   8   4  376.62   41.25
   5  -8  -4  361.22   41.21
   5   8  -4  302.91   39.31
   5   8  -4  344.44   42.08
  -5  -8   4  337.63   42.06
  -5   8   5   37.64    9.40
   5   8  -5   48.73   10.15
   5   8  -5   43.75   11.13
  -5  -8   5   39.10   10.55
  -5   8   6  103.33   15.77
   5   8  -6   96.17   15.40
   5   8  -6   95.65   16.66
  -5  -8   6   57.25   13.82
  -5   8   7   -0.00    2.62
   5   8  -7    0.20    2.39
   5   8  -7    0.93    2.98
  -5  -8   7   -0.00    2.53
  -5   8   8   62.88   13.03
   5   8  -8   70.17   13.46
   5   8  -8   99.89   16.89
  -5  -8   8  108.02   17.04
  -5   8   9  159.08   20.45
   5   8  -9  125.42   19.19
   5   8  -9  105.06   19.45
  -5  -8   9  134.20   20.84
  -5   8  10   50.35   10.78
   5  -8 -10   62.09   12.19
   5   8 -10   68.34   12.30
   5   8 -10   57.98   12.92
  -5   8  11   21.18    6.50
   5  -8 -11   10.37    5.18
   5   8 -11   29.50    7.63
  -5   8  12   14.16    5.58
   5  -8 -12   18.60    6.54
   5   8 -12   18.99    6.69
  -5   8  13    3.80    3.16
   5  -8 -13   -0.00    3.47
   5   8 -13    0.45    2.12
  -5   8  14   87.63   15.10
   5  -8 -14   91.82   14.54
   5  -8 -14  106.41   16.56
   5   8 -14  106.59   16.39
  -5   8  15    0.93    2.16
   5  -8 -15    1.48    2.55
   5  -8 -15    0.00    2.29
   5   8 -15    0.00    1.92
  -5   8  16   29.13    7.17
   5  -8 -16   28.44    6.84
   5  -8 -16   17.93    6.42
   5   8 -16   16.08    6.03
  -5   8  17    2.20    2.62
   5  -8 -17    4.01    3.64
   5   8 -17    7.68    3.98
  -5   8  18    0.15    2.46
   5  -8 -18    1.24    2.24
   5   8 -18    3.60    3.51
   5  -8 -19    2.82    3.14
   5   8 -19    3.45    2.89
   5  -8 -20   29.50    8.14
   5   8 -20   56.16   10.68
   5  -8 -21    3.84    2.94
   5   8 -21    2.05    2.59
   5  -8 -22   10.55    4.51
   5  -8 -23    0.00    2.80
   5  -8 -24   12.79    5.20
   5  -8 -25    6.78    3.99
   5  -8 -26    6.79    3.68
   5  -8 -27    0.00    2.24
   5  -8 -28   -0.00    1.79
   5  -8 -29    1.31    2.27
   5  -8 -30   16.72    5.84
   5  -8 -31    5.47    3.73
   5  -8 -32    8.75    4.24
   5  -8 -33    0.00    2.56
   5  -8 -34    1.52    2.20
   5  -8 -35   -0.00    2.00
   5  -8 -36    2.70    3.24
   5  -8 -37   -0.00    1.93
   5  -9  -1    0.06    2.95
   5   9  -1   -0.00    3.44
  -5  -9   1   -0.00    1.99
   5   9  -2  172.72   24.37
  -5  -9   2  118.04   21.88
   5   9  -3   10.65    6.43
  -5  -9   3   17.16    6.94
   5   9  -4   -0.00    3.45
  -5  -9   4    0.07    2.32
   5   9  -5    0.34    2.50
  -5  -9   5    4.40    5.08
  -5   9   6   46.03   10.45
   5   9  -6   43.84   11.34
  -5  -9   6   34.81   10.44
  -5   9   7    4.33    4.00
   5  -9  -7   11.38    5.53
  -5   9   8  137.16   20.55
   5  -9  -8  132.71   20.89
  -5   9   9    9.51    5.09
   5  -9  -9   11.91    5.87
  -5   9  10    0.00    2.43
   5  -9 -10   -0.00    2.66
  -5   9  11    5.63    4.33
   5  -9 -11    5.18    4.76
  -5   9  12  134.24   20.00
  -5   9  13    8.62    4.52
   5  -9 -13    3.27    3.21
  -5   9  14   32.12    8.31
   5  -9 -14   19.94    7.12
  -5   9  15    1.87    3.30
   5  -9 -15    0.57    3.04
   5  -9 -16   11.19    4.93
  -5   9  17   -0.00    1.56
   5  -9 -17    0.06    2.66
  -5   9  18   46.51    9.92
   5  -9 -18   25.65    7.94
   5  -9 -19    7.30    4.32
   5  -9 -20    0.00    1.94
   5  -9 -21   -0.00    2.07
   5  -9 -22   25.48    7.87
   5  -9 -23   -0.00    2.65
   5  -9 -24    8.50    4.26
   5  -9 -25   -0.00    1.81
   5  -9 -26    0.16    2.08
   5  -9 -27    1.45    3.03
   5  -9 -28    1.91    2.68
   5  -9 -29   -0.00    1.86
   5  -9 -30   -0.00    2.68
   5  -9 -31   -0.00    2.80
   5  -9 -32    3.58    3.05
   5  -9 -33    0.00    1.81
   5  -9 -34    1.44    2.44
   5  -9 -35    0.23    1.60
  -5  10   1   10.88    5.56
   5  10  -1    7.04    4.10
   5  10  -1    5.96    4.90
  -5 -10   1    9.63    5.76
  -5  10   2    0.00    2.18
   5  10  -2   -0.00    1.55
   5  10  -2    4.20    3.64
  -5 -10   2    2.58    3.57
  -5  10   3   -0.00    2.57
   5 -10  -3   -0.00    3.26
   5  10  -3    1.37    2.10
   5  10  -3    1.13    2.40
  -5 -10   3    2.33    3.32
  -5  10   4    9.43    5.58
   5 -10  -4    0.23    2.65
   5  10  -4    6.27    4.95
  -5 -10   4    4.96    4.81
  -5  10   5    4.07    3.83
   5 -10  -5    2.07    2.93
   5  10  -5    0.97    2.95
   5 -10  -6   32.05    9.49
   5  10  -6   33.23    9.04
   5 -10  -7    0.50    3.54
   5  10  -7    0.55    2.53
   5 -10  -8    1.72    3.30
   5  10  -8    1.96    3.82
   5 -10  -9    0.99    3.60
   5  10  -9   -0.00    2.63
   5 -10 -10   76.45   14.06
   5  10 -10   28.00    8.88
   5 -10 -11    2.90    2.96
   5  10 -11    0.85    2.62
   5 -10 -12    2.06    3.16
   5  10 -12    8.19    5.07
   5 -10 -13    3.79    3.99
   5  10 -13    2.54    3.53
   5 -10 -14   14.02    6.60
   5  10 -14   21.81    7.44
   5 -10 -15   -0.00    3.41
   5  10 -15    0.10    2.39
   5 -10 -16   21.28    7.82
   5  10 -16   20.36    7.13
   5 -10 -17    2.20    2.91
   5  10 -17    1.08    3.04
   5 -10 -18   -0.00    2.30
   5  10 -18    1.33    3.58
   5 -10 -19    1.17    2.74
   5  10 -19    3.96    3.81
   5 -10 -20   31.06    8.75
   5  10 -20   42.55   10.22
   5 -10 -21   -0.00    2.73
   5  10 -21    1.15    3.23
   5 -10 -22    3.89    3.77
   5 -10 -23   -0.00    2.06
   5 -10 -24    3.67    3.49
   5 -10 -25    1.94    2.81
   5 -10 -26   14.16    6.11
   5 -10 -27    0.59    2.74
   5 -10 -28    0.60    2.50
   5 -10 -29   -0.00    2.20
   5 -10 -30    9.39    4.97
   5 -10 -31   -0.00    2.53
   5 -10 -32   -0.00    3.11
   5 -10 -33   -0.00    2.35
  -5  11   1   10.86    5.76
   5 -11  -1   13.16    6.62
   5  11  -1   18.45    7.39
  -5 -11   1   13.45    6.82
  -5  11   2   72.53   14.76
   5 -11  -2   45.61   12.78
   5  11  -2  102.88   16.66
  -5  11   3    6.74    4.93
   5 -11  -3   12.48    6.16
   5  11  -3   10.41    6.37
  -5  11   4   -0.00    3.06
   5 -11  -4    1.15    3.46
   5  11  -4    3.63    4.02
  -5  11   5    0.85    2.86
   5 -11  -5    2.34    2.96
   5  11  -5   -0.00    3.11
  -5  11   6    8.96    5.16
   5 -11  -6    3.55    4.04
   5  11  -6    4.88    4.13
  -5  11   7   -0.00    2.21
   5 -11  -7    0.04    2.79
   5  11  -7   -0.00    2.55
  -5  11   8   39.01   10.06
   5 -11  -8   18.14    7.36
   5  11  -8   35.72    9.73
  -5  11   9    7.10    4.49
   5 -11  -9   -0.00    2.73
   5  11  -9   -0.00    3.17
  -5  11  10    1.53    2.93
   5 -11 -10    1.04    4.09
   5  11 -10    1.00    2.84
  -5  11  11    1.86    3.62
   5 -11 -11    0.61    3.17
   5  11 -11    4.53    4.14
  -5  11  12   18.75    7.53
   5 -11 -12   28.96    9.41
   5  11 -12   41.87   10.24
  -5  11  13   -0.00    2.42
   5 -11 -13    0.00    2.93
   5  11 -13    1.97    4.13
  -5  11  14   17.25    6.83
   5 -11 -14    4.43    4.83
   5  11 -14   24.40    7.96
  -5  11  15   -0.00    3.63
   5 -11 -15    2.12    3.25
   5  11 -15    2.17    3.79
  -5  11  16   19.19    6.74
   5 -11 -16    8.50    5.53
   5  11 -16    2.16    3.91
  -5  11  17   -0.00    2.73
   5 -11 -17   -0.00    2.98
   5  11 -17    5.17    4.50
  -5  11  18   23.75    7.60
   5 -11 -18    8.68    5.39
   5  11 -18   35.42    9.73
   5 -11 -19    3.73    3.81
   5  11 -19   -0.00    2.89
   5 -11 -20   -0.00    3.78
   5  11 -20   -0.00    2.64
   5 -11 -21    2.70    3.65
   5  11 -21    2.22    3.18
   5 -11 -22    3.38    5.11
   5 -11 -23   -0.00    2.33
   5 -11 -24    6.83    4.94
   5 -11 -25   -0.00    3.22
   5 -11 -26    0.00    4.16
   5 -11 -27    1.44    3.28
   5 -11 -28    3.83    4.03
   5 -11 -29    0.67    3.04
   5 -11 -30    0.67    2.81
  -5  12   1    4.30    4.25
   5 -12  -1    2.16    3.78
   5  12  -1    3.83    4.10
  -5  12   2    3.27    4.19
   5 -12  -2    0.00    2.95
   5  12  -2    0.57    3.33
  -5  12   3    3.10    3.67
   5 -12  -3   -0.00    3.00
   5  12  -3    0.00    3.02
  -5  12   4   59.83   13.28
   5 -12  -4   39.52   12.01
   5  12  -4   80.58   15.13
  -5  12   5    2.49    4.04
   5 -12  -5    8.62    5.39
   5  12  -5    9.32    5.39
  -5  12   6    2.32    3.66
   5 -12  -6    4.84    5.03
   5  12  -6    4.91    4.53
  -5  12   7    0.90    2.81
   5 -12  -7   -0.00    3.61
   5  12  -7    0.18    3.46
  -5  12   8    2.48    3.37
   5 -12  -8    0.66    3.00
   5  12  -8    0.44    2.96
  -5  12   9   -0.00    3.37
   5 -12  -9    0.95    2.70
   5  12  -9   -0.00    3.00
  -5  12  10   17.65    6.74
   5 -12 -10   18.89    7.60
   5  12 -10   18.48    7.58
  -5  12  11   -0.00    2.89
   5 -12 -11    1.64    3.89
   5  12 -11   -0.00    2.16
  -5  12  12    2.17    3.27
   5 -12 -12    1.01    3.30
   5  12 -12    7.02    5.74
  -5  12  13   -0.00    2.15
   5 -12 -13    0.93    2.04
   5  12 -13    3.07    3.79
  -5  12  14   11.67    5.67
   5 -12 -14    8.67    5.50
   5  12 -14    3.20    4.38
  -5  12  15    5.59    4.62
   5 -12 -15    5.13    4.03
   5  12 -15    3.18    4.05
  -5  12  16   16.03    6.58
   5 -12 -16    7.65    5.26
   5  12 -16    7.27    5.35
  -5  12  17    2.29    3.36
   5 -12 -17    1.68    3.20
   5  12 -17    0.11    3.86
   5 -12 -18    1.26    3.33
   5  12 -18    1.51    3.08
   5 -12 -19    0.00    3.88
   5  12 -19    3.05    3.41
   5 -12 -20   21.90    8.17
   5  12 -20    3.09    4.22
   5 -12 -21    2.08    4.56
   5  12 -21    1.66    3.29
   5 -12 -22    0.19    2.96
   5 -12 -23    0.74    2.15
   5 -12 -24   15.57    6.36
   5 -12 -25    0.43    2.57
   5 -12 -26    5.00    3.85
   5 -12 -27   -0.26    3.30
   5 -12 -28   -0.00    3.95
  -5  13   1   17.62    7.37
   5 -13  -1   10.62    6.11
   5  13  -1    8.63    5.28
  -5  13   2   35.58   10.30
   5 -13  -2   24.99    9.42
   5  13  -2   44.53   11.60
  -5  13   3   -0.00    3.64
   5 -13  -3    0.72    3.07
   5  13  -3   12.85    6.40
  -5  13   4   12.18    6.80
   5 -13  -4    4.18    4.44
   5  13  -4   17.27    7.43
  -5  13   5   -0.00    2.14
   5 -13  -5    5.18    5.01
   5  13  -5   -0.00    3.18
  -5  13   6   22.06    8.49
   5 -13  -6   24.70    9.20
   5  13  -6   28.12    9.42
  -5  13   7   10.15    5.77
   5 -13  -7    7.65    5.49
   5  13  -7    2.47    4.22
  -5  13   8   25.15    8.96
   5 -13  -8   32.15   10.63
   5  13  -8   43.87   11.58
  -5  13   9    0.00    3.43
   5 -13  -9    0.98    3.86
   5  13  -9    2.81    3.30
  -5  13  10   -0.00    3.44
   5 -13 -10   -0.00    2.80
   5  13 -10    3.56    4.25
  -5  13  11    8.87    5.34
   5 -13 -11   14.41    7.35
   5  13 -11   -0.00    2.69
  -5  13  12   30.57    9.01
   5 -13 -12    8.11    6.27
   5  13 -12   18.35    7.48
  -5  13  13    1.79    3.12
   5 -13 -13   -0.00    3.60
   5  13 -13   -0.00    2.99
  -5  13  14    7.24    5.05
   5 -13 -14   11.42    6.51
   5  13 -14    8.53    5.68
  -5  13  15    3.24    3.37
   5 -13 -15   -0.00    3.64
   5  13 -15    2.65    4.02
  -5  13  16    3.85    4.18
   5 -13 -16   -0.00    2.87
   5  13 -16   -0.00    3.34
  -5  13  17   -0.00    3.42
   5 -13 -17    1.01    3.35
   5  13 -17    0.12    3.30
   5 -13 -18    5.03    5.69
   5  13 -18   11.94    6.49
   5 -13 -19    5.01    4.31
   5  13 -19    4.26    4.57
   5 -13 -20    0.54    3.43
   5  13 -20    1.00    4.10
   5 -13 -21    0.09    2.52
   5 -13 -22    2.76    3.35
   5 -13 -23    2.03    2.71
   5 -13 -24   -0.00    3.60
   5 -13 -25    0.00    2.45
  -5  14   1    0.06    3.00
   5 -14  -1    1.42    3.67
   5  14  -1    0.00    4.77
  -5  14   2   -0.00    4.75
   5 -14  -2   -0.00    3.55
   5  14  -2   -0.00    2.80
  -5  14   3    6.41    5.99
   5 -14  -3    6.25    5.78
   5  14  -3    7.61    6.19
  -5  14   4   15.60    6.66
   5 -14  -4    6.12    5.64
   5  14  -4    6.26    5.33
  -5  14   5    5.42    5.09
   5 -14  -5    0.06    2.56
   5  14  -5    4.14    4.29
  -5  14   6   10.61    6.60
   5 -14  -6   12.95    6.98
   5  14  -6   10.52    6.24
  -5  14   7   -0.00    3.26
   5 -14  -7   -0.00    2.50
   5  14  -7   -0.00    3.13
  -5  14   8   -0.00    3.32
   5 -14  -8    0.21    3.58
   5  14  -8   -0.00    2.65
  -5  14   9    6.24    4.92
   5  14  -9    5.18    4.82
  -5  14  10   18.18    7.63
   5 -14 -10    7.82    5.46
   5  14 -10    6.93    5.54
  -5  14  11    8.80    5.63
   5 -14 -11    3.70    4.67
   5  14 -11   -0.00    3.49
  -5  14  12    1.68    3.44
   5 -14 -12   -0.00    3.57
   5  14 -12    0.00    3.46
  -5  14  13    0.00    3.02
   5 -14 -13    2.45    3.47
   5  14 -13    0.56    3.36
  -5  14  14    7.33    5.16
   5 -14 -14    4.20    4.15
   5  14 -14    3.03    4.48
  -5  14  15    2.42    4.11
   5 -14 -15    5.48    4.71
   5  14 -15    8.57    5.92
  -5  14  16    3.68    4.00
   5 -14 -16    7.57    5.44
   5  14 -16    3.34    4.71
   5 -14 -17    1.26    2.23
   5  14 -17    1.18    3.18
   5 -14 -18   -0.00    3.27
   5  14 -18   -0.00    3.48
   5 -14 -19    2.39    3.55
   5  14 -19    2.22    3.66
   5 -14 -20    4.91    4.46
   5  14 -20    2.51    5.50
   5 -14 -21    1.55    3.23
   5 -14 -22    0.00    3.68
   5 -14 -23   -0.00    3.72
  -5  15   1    2.89    4.01
   5 -15  -1    4.83    4.74
   5  15  -1    8.14    5.57
  -5  15   2    3.63    5.06
   5 -15  -2    0.13    3.30
   5  15  -2    0.04    2.94
  -5  15   3    6.66    5.35
   5 -15  -3    4.30    4.94
   5  15  -3    3.57    4.46
  -5  15   4    0.07    2.59
   5 -15  -4    2.35    4.73
   5  15  -4    2.11    3.64
  -5  15   5   -0.00    3.25
   5 -15  -5   -0.00    4.32
   5  15  -5   -0.00    2.67
  -5  15   6   -0.00    3.99
   5 -15  -6    4.77    5.10
   5  15  -6    5.47    4.21
  -5  15   7   10.66    6.19
   5 -15  -7    0.60    4.39
   5  15  -7    4.19    4.95
  -5  15   8    0.16    2.65
   5 -15  -8    0.21    4.65
   5  15  -8    1.18    4.42
  -5  15   9    0.32    1.67
   5 -15  -9   -0.00    2.22
   5  15  -9   -0.00    3.47
  -5  15  10   -0.00    4.61
   5 -15 -10   -0.00    3.71
   5  15 -10    0.55    4.70
  -5  15  11    0.09    2.31
   5 -15 -11    1.72    4.00
   5  15 -11    5.46    4.74
  -5  15  12   14.34    6.57
   5 -15 -12    9.23    5.84
   5  15 -12   23.96    9.12
  -5  15  13    0.41    3.66
   5 -15 -13   -0.00    4.17
   5  15 -13   -3.31    4.29
  -5  15  14    0.00    2.90
   5 -15 -14   -0.00    2.81
   5  15 -14    0.00    3.89
  -5  15  15    0.78    2.91
   5 -15 -15    2.93    4.21
   5  15 -15    0.00    4.40
  -5  15  16   -0.00    3.96
   5 -15 -16   -0.00    2.36
   5  15 -16    3.57    5.13
   5 -15 -17    0.02    2.90
   5  15 -17    1.28    3.22
   5 -15 -18    5.31    5.41
   5  15 -18    5.01    5.29
   5 -15 -19   -0.00    4.56
   5  15 -19    9.77    6.53
   5 -15 -20    0.00    4.13
   5  15 -20    0.07    2.70
  -5  16   1   -0.00    3.64
   5 -16  -1   -0.00    5.06
   5  16  -1    0.00    2.89
  -5  16   2    0.10    3.88
   5 -16  -2    0.71    3.55
   5  16  -2   -0.00    3.05
  -5  16   3   -0.00    3.24
   5 -16  -3    0.67    3.57
   5  16  -3   -0.00    2.39
  -5  16   4   -0.00    2.86
   5 -16  -4   -0.00    3.60
   5  16  -4    0.37    3.69
  -5  16   5    2.71    3.83
   5 -16  -5    5.57    5.70
   5  16  -5    9.13    6.89
  -5  16   6    2.60    3.77
   5 -16  -6   -0.00    3.73
   5  16  -6    1.53    4.12
  -5  16   7    2.06    4.14
   5 -16  -7    2.57    4.30
   5  16  -7    0.00    3.63
  -5  16   8    3.46    3.97
   5 -16  -8   -0.00    2.75
   5  16  -8   -0.00    3.31
  -5  16   9    2.22    3.47
   5 -16  -9    6.25    5.17
   5  16  -9    0.00    3.13
  -5  16  10   -0.00    3.61
   5 -16 -10   -0.00    1.36
   5  16 -10   -0.00    4.36
  -5  16  11   -0.00    2.98
   5 -16 -11    0.55    3.35
   5  16 -11   -0.00    1.20
  -5  16  12   -0.00    4.28
   5 -16 -12   -0.00    3.74
   5  16 -12    0.00    4.61
  -5  16  13   -0.00    3.76
   5 -16 -13   -0.00    4.34
   5  16 -13    2.22    3.17
  -5  16  14    3.01    4.93
   5 -16 -14    4.22    4.66
   5  16 -14    0.17    2.81
  -5  16  15    2.79    3.84
   5 -16 -15    1.87    4.11
   5  16 -15    0.79    2.68
   5 -16 -16   -0.00    2.43
   5  16 -16    0.95    3.95
   5 -16 -17    0.51    4.36
   5  16 -17    0.00    3.07
   5  16 -18    4.12    5.08
   5  16 -19    4.35    4.74
   5  16 -20    0.00    3.99
  -5  17   1   -0.00    2.19
   5  17  -1   -0.00    3.76
  -5  17   2    4.33    4.57
   5 -17  -2    2.52    5.24
   5  17  -2   -0.00    3.11
  -5  17   3   14.46    7.89
   5 -17  -3    3.02    3.56
   5  17  -3   11.50    6.67
  -5  17   4   -0.00    2.85
   5 -17  -4   -0.00    4.14
   5  17  -4   -0.00    3.42
  -5  17   5   -0.00    2.35
   5 -17  -5    2.15    4.15
   5  17  -5   -0.00    3.44
  -5  17   6   -0.00    4.86
   5 -17  -6   -0.00    3.62
   5  17  -6    2.11    3.81
  -5  17   7    1.74    3.83
   5 -17  -7   -0.00    4.11
   5  17  -7    0.01    3.33
  -5  17   8   -0.00    3.26
   5 -17  -8    1.88    4.82
   5  17  -8   -0.00    3.69
  -5  17   9   -0.00    3.34
   5 -17  -9    3.19    3.84
   5  17  -9    2.03    4.29
  -5  17  10    5.00    4.67
   5 -17 -10   -0.00    4.33
   5  17 -10    1.31    3.16
  -5  17  11    0.69    3.93
   5 -17 -11    0.01    3.11
   5  17 -11    2.84    4.30
  -5  17  12    1.77    4.16
   5 -17 -12    3.04    4.69
   5  17 -12    2.01    3.87
  -5  17  13    3.81    5.22
   5 -17 -13    7.10    5.48
   5  17 -13    0.00    4.48
  -5  17  14    1.10    3.27
   5  17 -14    0.39    3.58
  -5  17  15   -0.00    1.97
   5  17 -15   -0.00    4.23
   5  17 -16   -0.00    4.02
   5  17 -17    4.12    5.37
   5  17 -18    2.02    5.06
   5  17 -19    4.01    4.68
   5 -18  -4    0.69    3.59
   5 -18  -5    5.05    6.21
   5 -18  -6   -0.00    5.24
   5 -18  -7   -0.00    4.09
   5 -18  -8   -0.00    4.74
   5 -18  -9    2.11    3.07
   5 -18 -10   -0.00    3.47
  -4   0   1   -0.00    1.95
  -4   0   1   -0.00    1.41
  -4   0   1    1.67    1.90
   4   0  -1    0.68    1.33
   4   0  -1   -0.00    1.67
   4   0  -1    0.65    1.67
  -4   0   2   19.72    4.66
  -4   0   2   14.15    3.62
   4   0  -2   20.95    4.15
   4   0  -2   19.05    4.90
   4   0  -2   15.58    3.95
  -4   0   3   -1.07    1.28
   4   0  -3   -0.00    1.19
   4   0  -3   -0.00    2.09
   4   0  -3    0.65    1.26
  -4   0   4 1239.79  111.79
  -4   0   4 1167.24  110.30
   4   0  -4 1126.37  110.77
   4   0  -4 1118.88  111.99
   4   0  -4 1151.99  110.75
  -4   0   5   -0.00    1.21
  -4   0   5    0.00    1.12
   4   0  -5    0.00    1.14
   4   0  -5   -0.00    1.54
   4   0  -5   -0.00    1.22
  -4   0   6  705.65   66.92
  -4   0   6  776.23   66.37
   4   0  -6  641.30   66.21
   4   0  -6  755.61   68.18
   4   0  -6  656.43   67.72
   4   0  -6  616.54   66.30
  -4   0   7   -0.00    1.06
  -4   0   7   -0.00    1.02
   4   0  -7    0.59    0.91
   4   0  -7   -0.00    1.41
   4   0  -7    0.00    1.26
   4   0  -7   -0.00    1.02
  -4   0   8 2530.68  232.41
  -4   0   8 2515.69  232.11
   4   0  -8 2726.06  233.23
   4   0  -8 2588.39  234.27
   4   0  -8 2189.99  233.75
   4   0  -8 2356.02  233.04
  -4   0   9   -0.00    0.51
  -4   0   9   -0.00    0.48
   4   0  -9    0.00    0.83
   4   0  -9    1.29    1.42
   4   0  -9    0.89    1.17
   4   0  -9   -0.00    1.17
   4   0 -10   24.11    4.22
   4   0 -10   32.94    5.18
   4   0 -10   35.29    5.23
   4   0 -10   43.37    5.07
   4   0 -11    0.00    0.62
   4   0 -11    0.00    0.97
   4   0 -11    0.49    1.01
   4   0 -11    0.00    0.69
   4   0 -12   10.43    2.11
   4   0 -12   17.05    2.79
   4   0 -12   14.37    2.78
   4   0 -12   17.90    2.68
   4   0 -13   -0.00    0.44
   4   0 -13   -0.00    0.58
   4   0 -13    0.00    0.83
   4   0 -13   -0.00    0.57
   4   0 -14 1392.43  127.51
   4   0 -14 1340.42  127.19
   4   0 -15    0.26    0.53
   4   0 -15   -0.00    0.40
   4   0 -16   44.98    4.72
   4   0 -22   17.06    2.24
   4   0 -23    0.31    0.45
   4   0 -24   37.87    4.65
   4   0 -25    0.05    0.45
   4   0 -26   51.17    6.33
   4   0 -27   -0.00    0.55
   4   0 -28   12.57    2.68
   4   0 -37   -0.02    1.07
   4   0 -38   -0.00    1.64
   4   0 -39    0.00    1.41
   4   0 -40    3.20    2.36
   4   0 -41   -0.00    1.57
  -4   1   1   18.03    5.07
  -4   1   1   23.45    4.58
   4  -1  -1   12.10    4.08
   4  -1  -1   15.84    3.84
   4   1  -1   14.26    3.65
   4   1  -1   19.94    5.01
  -4  -1   1   10.14    2.98
  -4  -1   1    9.79    3.91
  -4  -1   1   14.72    3.82
  -4   1   2  985.17   97.03
  -4   1   2  905.77   94.65
   4  -1  -2  956.93   96.12
   4  -1  -2  895.67   94.89
   4   1  -2 1115.58   95.49
   4   1  -2 1051.45   97.07
  -4  -1   2  926.02   94.98
  -4  -1   2  955.25   96.30
  -4  -1   2 1139.24   95.54
  -4   1   3    6.06    3.53
  -4   1   3   13.37    3.41
   4  -1  -3   18.55    4.67
   4  -1  -3    9.03    3.17
   4   1  -3   17.26    3.74
   4   1  -3   16.16    4.44
   4   1  -3    9.64    2.97
  -4  -1   3   19.88    3.78
  -4  -1   3   10.86    3.00
  -4   1   4    1.18    1.89
  -4   1   4    1.78    1.57
   4  -1  -4    0.00    1.64
   4  -1  -4    0.58    1.01
   4   1  -4    2.12    1.61
   4   1  -4   -0.00    1.11
  -4  -1   4    0.00    0.75
  -4  -1   4    1.42    1.42
  -4   1   5   21.51    4.59
  -4   1   5   12.32    3.34
  -4   1   5   10.14    2.71
   4  -1  -5    9.38    3.06
   4  -1  -5   11.36    3.06
   4   1  -5   11.66    3.00
   4   1  -5    7.51    2.57
  -4  -1   5   13.05    2.95
  -4  -1   5    4.93    2.44
  -4  -1   5    7.44    2.35
  -4   1   6  450.65   47.95
  -4   1   6  452.03   46.91
  -4   1   6  451.80   46.20
   4  -1  -6  403.30   46.90
   4  -1  -6  523.18   47.13
   4   1  -6  440.95   46.46
   4   1  -6  470.66   47.88
   4   1  -6  486.79   47.60
  -4  -1   6  420.72   46.21
  -4  -1   6  540.94   47.55
  -4  -1   6  597.39   46.99
  -4   1   7   45.30    7.26
  -4   1   7   29.11    5.60
  -4   1   7   38.63    5.64
   4  -1  -7   38.83    6.45
   4  -1  -7   51.93    6.66
   4   1  -7   51.50    6.54
   4   1  -7   46.92    7.29
  -4  -1   7   53.13    6.45
  -4  -1   7   45.79    6.44
  -4  -1   7   35.45    5.56
  -4   1   8 1149.87  110.57
  -4   1   8 1099.83  108.58
  -4   1   8 1147.19  108.35
   4  -1  -8 1044.86  109.27
   4  -1  -8 1302.78  109.62
   4   1  -8 1165.77  109.08
   4   1  -8  981.69  109.59
  -4  -1   8 1231.73  109.45
  -4  -1   8 1244.23  109.06
  -4  -1   8 1150.54  108.34
  -4   1   9    1.05    1.69
  -4   1   9    1.19    0.77
  -4   1   9    0.43    0.69
   4  -1  -9   -0.00    0.90
   4  -1  -9    0.32    1.17
   4   1  -9   -0.00    0.72
   4   1  -9    2.50    1.67
  -4  -1   9    0.25    0.82
  -4  -1   9   -0.00    0.85
  -4  -1   9    0.94    0.78
  -4   1  10  453.67   46.19
   4  -1 -10  469.19   45.25
   4  -1 -10  416.24   45.04
   4   1 -10  424.90   44.95
   4   1 -10  503.39   46.28
  -4  -1  10  506.73   45.32
  -4  -1  10  464.30   43.68
  -4  -1  10  473.88   43.60
  -4   1  11  146.50   16.15
   4  -1 -11  134.44   15.05
   4  -1 -11  128.80   15.14
   4   1 -11  155.73   15.46
   4   1 -11  131.22   15.74
  -4  -1  11  174.07   15.51
   4  -1 -12  383.88   39.56
   4  -1 -12  420.54   39.65
   4  -1 -12  402.10   39.86
   4   1 -12  399.58   39.92
   4   1 -12  433.18   40.76
  -4  -1  12  447.05   40.09
   4  -1 -13   99.64    9.53
   4  -1 -13   94.75    9.59
   4  -1 -13   88.02    9.87
   4   1 -13   86.91    9.97
   4   1 -13   76.58   10.29
  -4  -1  13   94.60    9.92
   4  -1 -14   -0.00    0.30
   4  -1 -14    0.15    0.34
   4  -1 -14    0.09    0.60
   4   1 -14   -0.00    0.64
   4   1 -14    0.03    0.84
  -4  -1  14    0.00    0.47
   4  -1 -15   29.77    3.85
   4   1 -15   30.44    3.95
   4   1 -15   34.93    4.52
   4   1 -15   34.00    4.68
   4  -1 -16  247.08   22.33
   4   1 -16  220.92   22.19
   4   1 -16  227.46   22.63
   4   1 -16  233.56   23.30
   4   1 -17   -0.00    0.68
   4   1 -18  281.07   27.73
   4   1 -19   14.26    2.60
   4   1 -20   20.71    3.30
   4   1 -21    6.72    1.74
   4   1 -22  208.12   21.16
   4   1 -23    5.20    1.64
   4  -1 -24   11.50    2.16
   4   1 -24   10.05    2.49
   4  -1 -25   15.90    2.75
   4   1 -25   10.24    2.56
   4   1 -26   64.69    8.35
   4  -1 -27    0.10    0.56
   4   1 -27    1.29    1.25
   4  -1 -28   34.07    5.31
   4  -1 -28   35.57    5.03
   4  -1 -29    0.45    0.98
   4  -1 -30    0.66    1.09
   4  -1 -31    1.22    1.34
   4  -1 -32   27.24    5.11
   4  -1 -33   -0.00    0.91
   4  -1 -34    7.06    2.62
   4  -1 -35   -0.00    1.20
   4  -1 -36    3.94    2.08
   4  -1 -37   -0.00    1.04
   4  -1 -38   10.27    3.49
   4  -1 -39    1.18    1.64
   4  -1 -40    1.70    1.89
   4  -1 -41   -0.00    1.26
  -4   2   1   66.44   11.27
  -4   2   1   78.62   10.72
   4  -2  -1   78.10   11.29
   4  -2  -1   76.86   10.77
   4   2  -1   62.10    9.93
   4   2  -1   82.46   12.01
  -4  -2   1   79.17   10.29
  -4  -2   1   73.56   11.50
  -4   2   2  191.92   22.48
  -4   2   2  208.06   21.47
   4  -2  -2  172.92   21.37
   4  -2  -2  197.11   21.48
   4   2  -2  152.29   20.31
   4   2  -2  164.57   21.80
  -4  -2   2  201.25   20.89
  -4  -2   2  196.59   22.34
  -4  -2   2  190.68   20.99
  -4   2   3   21.38    5.53
  -4   2   3   21.94    4.56
   4  -2  -3   23.16    5.16
   4  -2  -3   10.08    3.66
   4   2  -3   20.94    4.46
   4   2  -3   19.72    5.38
  -4  -2   3   14.32    3.80
  -4  -2   3   24.61    5.64
  -4  -2   3   18.66    4.11
  -4   2   4 1728.38  159.62
  -4   2   4 1881.73  158.48
   4  -2  -4 1635.34  158.40
   4  -2  -4 1819.37  158.87
   4   2  -4 1466.35  157.44
   4   2  -4 1872.10  160.39
  -4  -2   4 1621.88  157.61
  -4  -2   4 1457.57  158.45
  -4   2   5   40.38    7.12
  -4   2   5   42.01    6.32
   4  -2  -5   30.06    6.05
   4  -2  -5   29.99    6.14
   4   2  -5   42.87    6.49
  -4  -2   5   35.44    5.94
  -4  -2   5   43.46    6.20
  -4   2   6    3.66    2.46
  -4   2   6    7.60    2.51
   4  -2  -6    6.26    2.48
   4  -2  -6    9.85    3.01
   4   2  -6    5.05    2.20
  -4  -2   6    3.66    1.86
  -4  -2   6    6.64    2.57
  -4  -2   6   11.91    2.80
  -4   2   7  316.44   31.49
  -4   2   7  316.04   30.10
   4  -2  -7  322.55   30.65
   4  -2  -7  250.45   30.05
   4   2  -7  250.29   29.79
   4   2  -7  284.59   31.30
  -4  -2   7  294.36   30.06
  -4  -2   7  323.96   30.93
  -4  -2   7  293.11   29.74
  -4   2   8  617.67   66.62
  -4   2   8  742.18   65.76
   4  -2  -8  593.64   65.67
   4  -2  -8  712.50   66.54
   4   2  -8  630.28   65.95
   4   2  -8  689.23   67.33
  -4  -2   8  691.97   66.04
  -4  -2   8  742.72   66.61
  -4  -2   8  717.04   65.75
  -4   2   9  168.03   20.61
  -4   2   9  180.91   19.64
  -4   2   9  202.27   19.49
   4  -2  -9  168.27   19.86
   4  -2  -9  194.36   20.50
   4   2  -9  189.63   20.39
   4   2  -9  192.72   21.31
  -4  -2   9  185.51   20.11
  -4  -2   9  188.47   20.16
  -4  -2   9  207.44   19.69
  -4   2  10   57.56    8.34
  -4   2  10   60.88    6.84
  -4   2  10   62.28    6.75
   4  -2 -10   62.61    7.89
   4  -2 -10   54.97    7.88
   4   2 -10   56.14    7.96
   4   2 -10   61.29    8.81
  -4  -2  10   68.26    8.18
  -4  -2  10   63.72    7.72
  -4  -2  10   52.57    6.99
  -4   2  11   54.76    7.87
   4  -2 -11   50.54    7.11
   4  -2 -11   57.79    7.65
   4   2 -11   46.27    7.34
   4   2 -11   48.26    7.92
  -4  -2  11   62.39    7.63
  -4  -2  11   56.45    6.75
  -4  -2  11   68.62    6.71
  -4   2  12    1.75    1.37
   4  -2 -12    0.00    1.06
   4  -2 -12    1.79    1.41
   4   2 -12   -0.00    1.15
   4   2 -12    0.09    1.47
  -4  -2  12    0.00    0.71
  -4  -2  12    1.38    0.59
  -4  -2  12    1.11    0.50
  -4   2  13   19.97    3.55
   4  -2 -13   15.10    2.89
   4  -2 -13   17.26    3.34
   4   2 -13   12.57    3.04
   4   2 -13   17.83    3.83
  -4  -2  13   13.87    2.98
  -4   2  14  724.04   69.12
   4  -2 -14  712.65   68.48
   4  -2 -14  727.59   69.20
   4   2 -14  699.55   69.30
   4   2 -14  685.65   69.97
  -4  -2  14  773.97   69.15
  -4   2  15   47.47    6.18
   4  -2 -15   41.34    5.58
   4  -2 -15   53.38    6.56
   4   2 -15   54.23    6.77
   4   2 -15   52.41    7.34
  -4  -2  15   52.35    6.43
  -4   2  16   16.49    2.67
   4  -2 -16   15.73    2.30
   4  -2 -16   15.33    2.96
   4   2 -16   17.59    3.19
   4   2 -16   16.07    3.54
  -4  -2  16   15.20    2.84
   4  -2 -17    0.81    0.39
   4  -2 -17    1.38    1.04
   4   2 -17    0.00    0.82
   4   2 -17    1.76    1.47
  -4  -2  17    0.83    0.87
   4  -2 -18  105.07   12.14
   4   2 -18  107.56   12.30
   4   2 -18  114.37   13.38
  -4  -2  18  126.84   12.28
   4  -2 -19   91.67   10.58
   4   2 -19   98.89   10.82
   4   2 -19   86.87   11.54
  -4  -2  19  104.38   10.54
   4  -2 -20   36.11    5.20
   4   2 -20   42.64    5.52
   4   2 -20   34.55    5.99
  -4  -2  20   46.60    5.19
   4  -2 -21    2.49    1.29
   4   2 -21    3.69    1.44
   4   2 -21    2.79    1.62
   4  -2 -22    9.66    2.28
   4   2 -22   10.25    2.82
   4  -2 -23    1.82    1.19
   4   2 -23    0.29    1.06
   4  -2 -24  101.28   11.20
   4   2 -24   89.98   11.89
   4   2 -25   22.18    4.62
   4   2 -26   38.25    6.54
   4  -2 -27    2.95    1.67
   4  -2 -28   29.44    5.11
   4  -2 -29   16.34    3.68
   4  -2 -30   54.80    7.97
   4  -2 -31   -0.00    0.99
   4  -2 -32    0.14    1.28
   4  -2 -33    1.87    1.65
   4  -2 -34   10.35    3.24
   4  -2 -35    0.57    1.42
   4  -2 -36    3.19    2.12
   4  -2 -37    1.49    1.71
   4  -2 -38   -0.00    1.41
   4  -2 -39   -0.00    1.53
   4  -2 -40   12.97    3.97
   4  -2 -41    0.83    1.71
  -4   3   1   39.47    8.00
  -4   3   1   42.89    7.25
   4  -3  -1   38.09    7.12
   4  -3  -1   39.13    7.30
   4   3  -1   25.52    5.93
   4   3  -1   46.77    8.59
  -4  -3   1   23.97    5.78
  -4  -3   1   47.27    8.43
  -4   3   2  334.50   36.81
  -4   3   2  368.31   35.97
   4  -3  -2  290.15   35.15
   4  -3  -2  286.04   35.45
   4   3  -2  322.53   35.30
   4   3  -2  403.29   38.20
  -4  -3   2  347.00   35.29
  -4  -3   2  378.98   37.52
  -4   3   3    5.51    3.51
  -4   3   3   10.32    3.44
   4  -3  -3   14.12    3.91
   4  -3  -3   14.12    4.18
   4   3  -3   13.73    3.82
   4   3  -3   10.89    4.08
  -4  -3   3   12.53    3.49
  -4  -3   3   10.21    3.99
  -4   3   4    8.73    3.43
  -4   3   4   12.38    3.67
   4  -3  -4    9.13    3.16
   4  -3  -4    9.70    3.68
   4   3  -4    8.67    3.19
   4   3  -4   16.54    4.84
  -4  -3   4   11.13    3.33
  -4  -3   4   15.16    4.28
  -4   3   5   29.69    6.21
  -4   3   5   43.81    6.65
   4  -3  -5   33.01    6.00
   4  -3  -5   22.61    5.65
   4   3  -5   25.41    5.42
   4   3  -5   22.61    5.83
  -4  -3   5   31.89    5.67
  -4   3   6   86.20   10.88
  -4   3   6   60.06    9.07
   4  -3  -6   73.90    9.66
   4  -3  -6   55.64    9.19
   4   3  -6   52.31    8.90
  -4  -3   6   69.07    9.31
  -4   3   7  476.28   46.77
  -4   3   7  460.53   45.58
   4  -3  -7  514.65   46.14
   4  -3  -7  474.35   46.36
   4   3  -7  443.45   45.87
  -4  -3   7  402.20   45.12
  -4  -3   7  417.37   46.08
  -4   3   8   75.69   11.82
  -4   3   8  101.07   11.78
   4  -3  -8  101.47   12.03
   4  -3  -8   80.90   11.85
   4   3  -8   93.87   12.08
  -4  -3   8   94.63   11.77
  -4  -3   8  103.26   12.68
  -4   3   9    1.16    1.61
  -4   3   9    0.00    1.03
   4  -3  -9    0.00    1.33
   4  -3  -9    0.00    1.63
   4   3  -9   -0.00    1.32
   4   3  -9    0.00    1.40
  -4  -3   9    1.75    1.49
  -4  -3   9    0.45    1.75
  -4   3  10  193.61   20.69
  -4   3  10  187.72   19.23
   4  -3 -10  189.36   19.97
   4  -3 -10  155.82   19.89
   4   3 -10  193.06   20.59
   4   3 -10  170.21   20.97
  -4  -3  10  165.42   19.66
  -4  -3  10  191.15   20.34
  -4   3  11  330.15   34.90
  -4   3  11  359.64   33.46
   4  -3 -11  315.52   34.21
   4  -3 -11  334.10   35.02
   4   3 -11  368.54   35.36
   4   3 -11  348.65   36.09
  -4  -3  11  313.56   34.32
  -4  -3  11  338.00   34.52
  -4   3  12  314.77   30.06
  -4   3  12  259.63   27.43
   4  -3 -12  263.55   29.00
   4  -3 -12  296.13   30.05
   4   3 -12  297.22   30.07
   4   3 -12  304.72   31.07
  -4  -3  12  278.59   29.34
  -4  -3  12  314.41   29.24
  -4   3  13   91.28   11.66
   4  -3 -13   98.97   11.49
   4  -3 -13   81.06   11.56
   4   3 -13  104.67   12.33
   4   3 -13  109.84   13.28
  -4  -3  13   94.97   11.62
  -4  -3  13   91.65   10.72
  -4  -3  13   94.98   10.50
  -4   3  14    0.00    1.32
   4  -3 -14    4.37    1.78
   4  -3 -14    1.36    1.57
   4   3 -14    4.31    2.01
   4   3 -14    2.66    1.81
  -4  -3  14    5.08    1.90
  -4  -3  14    4.25    1.30
  -4  -3  14    3.54    1.10
  -4   3  15   37.01    5.66
   4  -3 -15   36.29    5.37
   4  -3 -15   30.76    5.73
   4   3 -15   32.50    5.84
   4   3 -15   32.21    6.28
  -4  -3  15   36.41    5.71
  -4  -3  15   34.64    3.86
  -4  -3  15   38.27    3.90
  -4   3  16  237.76   23.67
   4  -3 -16  240.93   23.24
   4  -3 -16  198.46   23.70
   4   3 -16  227.17   24.22
   4   3 -16  225.35   25.11
  -4  -3  16  221.39   23.72
  -4   3  17   13.05    2.85
   4  -3 -17   14.68    2.67
   4  -3 -17   11.19    2.98
   4   3 -17   15.89    3.52
   4   3 -17    5.49    2.90
  -4  -3  17    8.52    2.63
  -4   3  18   57.13    7.07
   4  -3 -18   49.03    6.39
   4  -3 -18   57.49    7.71
   4   3 -18   48.72    7.38
   4   3 -18   54.08    8.47
  -4  -3  18   53.64    7.33
  -4   3  19    4.49    1.62
   4  -3 -19    6.17    1.54
   4  -3 -19    6.80    2.27
   4   3 -19    8.26    2.50
   4   3 -19    5.88    2.55
  -4  -3  19    4.91    1.99
  -4   3  20   15.27    2.69
   4  -3 -20   11.51    2.16
   4  -3 -20   10.25    2.96
   4   3 -20   13.01    3.19
   4   3 -20   16.43    4.16
  -4  -3  20   11.82    2.90
   4  -3 -21   48.48    6.83
   4   3 -21   37.53    6.39
   4   3 -21   48.07    7.84
   4  -3 -22   61.03    8.42
   4   3 -22   64.05    8.71
   4   3 -22   60.82    9.43
   4   3 -23   36.58    6.89
   4   3 -24    0.00    1.22
   4  -3 -26   53.92    7.98
   4  -3 -27   14.97    3.73
   4  -3 -28   64.47    9.21
   4  -3 -29    2.87    1.99
   4  -3 -30    4.28    2.41
   4  -3 -31    9.80    3.29
   4  -3 -32   29.16    5.77
   4  -3 -33    4.35    2.23
   4  -3 -34    1.06    1.68
   4  -3 -35   -0.00    1.20
   4  -3 -36    9.10    3.27
   4  -3 -37   -0.00    1.82
   4  -3 -38    6.10    3.03
   4  -3 -39   -0.00    1.95
   4  -3 -40    0.90    2.02
   4  -3 -41   -0.00    1.84
  -4   4   1   66.51   10.93
  -4   4   1   48.02    9.21
   4  -4  -1   65.83   10.09
   4  -4  -1   73.62   10.98
   4   4  -1   57.56    9.78
   4   4  -1   62.36   11.12
  -4  -4   1   61.49    9.55
  -4  -4   1   52.98   10.36
  -4   4   2  139.48   18.48
  -4   4   2  160.53   18.40
   4  -4  -2  124.47   17.18
   4  -4  -2  184.52   19.65
   4   4  -2  113.14   16.92
   4   4  -2  168.01   19.93
  -4  -4   2  137.70   17.19
  -4  -4   2  123.57   18.30
  -4   4   3   62.08   10.16
  -4   4   3   50.82    9.02
   4  -4  -3   83.82   10.52
   4  -4  -3   50.15    9.26
   4   4  -3   55.83    9.31
   4   4  -3   60.03   10.47
  -4  -4   3   45.23    8.35
  -4  -4   3   59.71   10.34
  -4   4   4  296.09   32.40
  -4   4   4  343.06   32.57
   4  -4  -4  291.66   31.47
   4  -4  -4  270.44   31.84
   4   4  -4  276.85   31.52
   4   4  -4  334.47   33.94
  -4  -4   4  251.65   30.63
  -4  -4   4  284.87   32.69
  -4   4   5   11.14    3.73
  -4   4   5    4.06    2.61
   4  -4  -5   10.04    3.44
   4  -4  -5    8.72    3.49
   4   4  -5    3.77    2.50
   4   4  -5   15.80    4.76
  -4  -4   5   12.23    3.60
  -4  -4   5    7.28    3.50
  -4   4   6   59.07   11.10
  -4   4   6   93.70   12.22
   4  -4  -6   86.72   11.71
   4  -4  -6  104.91   13.00
   4   4  -6   80.26   11.77
   4   4  -6   67.99   12.13
  -4  -4   6  107.49   12.35
  -4   4   7    3.23    2.50
  -4   4   7    5.22    2.42
   4  -4  -7    5.67    2.55
   4  -4  -7    4.02    2.44
   4   4  -7    4.22    2.69
   4   4  -7    3.94    2.91
  -4  -4   7    0.00    1.48
  -4   4   8   68.51   11.33
  -4   4   8   89.24   11.63
   4  -4  -8   85.54   11.56
   4  -4  -8   92.14   12.43
   4   4  -8   80.39   11.77
  -4  -4   8   80.84   11.35
  -4  -4   8  101.96   13.01
  -4   4   9  313.26   32.21
  -4   4   9  254.16   30.62
   4  -4  -9  345.38   32.10
   4  -4  -9  286.32   32.10
   4   4  -9  273.54   31.68
  -4  -4   9  299.10   31.48
  -4  -4   9  319.91   32.71
  -4   4  10  241.78   26.07
  -4   4  10  193.94   24.43
   4  -4 -10  284.85   26.28
   4  -4 -10  251.92   26.62
   4   4 -10  233.33   26.10
  -4  -4  10  220.17   25.29
  -4  -4  10  232.78   26.18
  -4   4  11   22.99    5.42
  -4   4  11   28.36    5.19
   4  -4 -11   28.68    5.50
   4  -4 -11   35.93    6.60
   4   4 -11   31.08    6.16
   4   4 -11   30.94    6.73
  -4  -4  11   28.64    5.62
  -4  -4  11   27.08    5.73
  -4   4  12   47.87    7.57
  -4   4  12   45.94    6.48
   4  -4 -12   38.06    6.76
   4  -4 -12   52.89    8.14
   4   4 -12   39.82    7.38
   4   4 -12   44.57    8.24
  -4  -4  12   40.88    7.04
  -4  -4  12   39.74    7.06
  -4   4  13   93.89   12.27
  -4   4  13  105.04   11.17
   4  -4 -13   97.19   12.10
   4  -4 -13   83.77   12.29
   4   4 -13   93.20   12.69
   4   4 -13   87.55   13.23
  -4  -4  13   90.49   12.09
  -4  -4  13   88.82   11.92
  -4   4  14  293.88   29.13
  -4   4  14  264.52   26.82
   4  -4 -14  267.50   28.49
   4  -4 -14  275.31   29.53
   4   4 -14  266.20   29.42
   4   4 -14  264.85   30.38
  -4  -4  14  287.59   29.12
  -4  -4  14  253.14   28.07
  -4   4  15  102.13   12.40
  -4   4  15   88.84    9.50
   4  -4 -15  106.30   12.22
   4  -4 -15   96.56   12.80
   4   4 -15   98.97   12.91
   4   4 -15   97.36   13.77
  -4  -4  15   97.85   12.40
  -4  -4  15  105.64   11.83
  -4   4  16   24.50    4.79
   4  -4 -16   25.65    4.59
   4  -4 -16   29.15    5.57
   4   4 -16   20.89    4.86
   4   4 -16   19.56    5.17
  -4  -4  16   28.04    5.11
  -4  -4  16   15.00    3.53
  -4   4  17    1.34    1.48
   4  -4 -17    5.67    2.13
   4  -4 -17    2.26    1.94
   4   4 -17    2.37    1.93
   4   4 -17    4.82    2.70
  -4  -4  17    1.99    1.77
  -4  -4  17    4.06    1.41
  -4   4  18   95.80   11.69
   4  -4 -18   90.44   11.18
   4  -4 -18   91.72   12.32
   4   4 -18   76.95   11.79
   4   4 -18  100.79   13.74
  -4  -4  18   75.30   11.40
  -4  -4  18   95.59    9.73
  -4  -4  18   98.03    9.78
  -4   4  19   60.55    8.53
   4  -4 -19   60.90    8.21
   4  -4 -19   68.64    9.65
   4   4 -19   62.53    9.38
   4   4 -19   51.66    9.68
  -4  -4  19   73.47    9.44
  -4   4  20   54.69    7.51
   4  -4 -20   51.29    7.00
   4  -4 -20   50.27    8.11
   4   4 -20   56.86    8.47
   4   4 -20   30.74    7.81
  -4  -4  20   64.55    8.44
   4   4 -21   25.40    5.19
   4   4 -21   16.60    5.02
   4   4 -22    4.23    2.44
   4   4 -22    4.75    2.77
   4  -4 -24   71.50   10.33
   4  -4 -25   46.61    7.74
   4  -4 -26   49.04    8.10
   4  -4 -27   -0.00    1.42
   4  -4 -28   39.40    7.15
   4  -4 -29   10.32    3.47
   4  -4 -30    9.25    3.30
   4  -4 -31    6.63    2.77
   4  -4 -32    0.82    1.41
   4  -4 -33    1.48    1.96
   4  -4 -34    9.90    3.63
   4  -4 -35    0.00    1.78
   4  -4 -36    1.63    1.93
   4  -4 -37   -0.00    1.45
   4  -4 -38   -0.00    1.32
   4  -4 -39    6.13    3.02
   4  -4 -40    5.51    2.88
   4  -4 -41    5.55    2.97
   4  -4 -42   -0.00    1.88
  -4   5   1   94.35   13.69
  -4   5   1   71.67   12.10
   4  -5  -1   84.62   12.34
   4  -5  -1   61.62   11.90
   4   5  -1   71.11   11.91
   4   5  -1  111.12   15.13
  -4  -5   1   88.47   12.13
  -4  -5   1   65.41   12.62
  -4   5   2  320.71   34.76
  -4   5   2  327.90   34.46
   4  -5  -2  269.68   32.92
   4  -5  -2  325.63   34.89
   4   5  -2  311.62   34.02
   4   5  -2  315.79   35.62
  -4  -5   2  312.03   33.26
  -4  -5   2  251.14   34.10
  -4   5   3  195.50   22.70
  -4   5   3  172.72   21.72
   4  -5  -3  206.82   22.13
   4  -5  -3  175.41   22.24
   4   5  -3  160.50   21.32
   4   5  -3  200.04   23.82
  -4  -5   3  154.59   20.58
  -4  -5   3  156.33   22.23
  -4   5   4   28.31    6.46
  -4   5   4   27.62    6.11
   4  -5  -4   23.08    5.65
   4  -5  -4   18.97    5.53
   4   5  -4   14.69    5.01
   4   5  -4   23.06    6.83
  -4  -5   4   22.54    5.52
  -4  -5   4   18.96    5.89
  -4   5   5   34.09    7.77
  -4   5   5   45.91    8.26
   4  -5  -5   33.55    7.19
   4  -5  -5   42.77    8.55
   4   5  -5   43.18    8.23
   4   5  -5   38.61    8.62
  -4  -5   5   50.48    8.14
  -4  -5   5   40.33    8.58
  -4   5   6   75.44   11.65
  -4   5   6   65.41   10.78
   4  -5  -6   72.19   11.09
   4  -5  -6   79.58   12.12
   4   5  -6   59.46   10.78
   4   5  -6   77.05   12.66
  -4  -5   6   70.92   10.82
  -4  -5   6   91.88   13.08
  -4   5   7  212.91   26.11
  -4   5   7  251.08   26.42
   4  -5  -7  216.82   25.61
   4  -5  -7  233.74   26.93
   4   5  -7  263.87   27.17
   4   5  -7  209.10   27.13
  -4  -5   7  234.76   25.86
  -4  -5   7  189.77   26.25
  -4   5   8   35.07    7.17
  -4   5   8   37.67    7.01
   4  -5  -8   43.59    7.46
   4  -5  -8   28.87    7.21
   4   5  -8   33.47    7.24
   4   5  -8   28.86    7.36
  -4  -5   8   38.32    7.11
  -4   5   9   28.90    6.30
  -4   5   9   21.33    5.33
   4  -5  -9   33.49    6.35
   4  -5  -9   34.99    7.08
   4   5  -9   29.69    6.51
   4   5  -9   25.06    6.55
  -4  -5   9   22.96    5.57
  -4   5  10   23.00    5.45
  -4   5  10   19.88    4.82
   4  -5 -10   15.27    4.47
   4  -5 -10   20.10    5.44
   4   5 -10   33.39    6.60
  -4  -5  10   24.50    5.38
  -4  -5  10   20.06    5.42
  -4   5  11  285.22   29.75
  -4   5  11  269.67   28.61
   4  -5 -11  278.55   29.25
   4  -5 -11  233.89   29.46
   4   5 -11  239.53   29.42
  -4  -5  11  262.03   29.06
  -4  -5  11  272.82   30.12
  -4   5  12  269.51   30.49
  -4   5  12  246.32   29.24
   4  -5 -12  306.40   30.77
   4  -5 -12  272.11   31.25
   4   5 -12  275.44   31.20
  -4  -5  12  296.80   30.77
  -4  -5  12  296.90   31.49
  -4   5  13   50.42    8.31
   4  -5 -13   43.48    7.66
   4  -5 -13   43.31    8.41
   4   5 -13   53.44    9.02
   4   5 -13   43.22    8.98
  -4  -5  13   56.80    8.63
  -4  -5  13   38.48    7.81
  -4   5  14   14.57    4.12
   4  -5 -14   14.52    4.10
   4  -5 -14   12.97    4.22
   4   5 -14   19.08    5.03
   4   5 -14   17.79    5.30
  -4  -5  14   19.57    4.71
  -4  -5  14    7.55    3.15
  -4   5  15   69.31   11.50
   4  -5 -15   89.55   12.03
   4  -5 -15   85.26   12.78
   4   5 -15  103.36   13.49
   4   5 -15  111.29   14.92
  -4  -5  15   96.78   12.64
  -4  -5  15   85.18   11.97
  -4   5  16  111.04   14.95
   4  -5 -16  127.29   15.09
   4  -5 -16  108.27   15.52
   4   5 -16  120.06   15.98
   4   5 -16  139.87   17.81
  -4  -5  16  116.11   15.21
  -4  -5  16  119.65   14.80
  -4   5  17   90.48   11.94
   4  -5 -17   87.37   11.46
   4  -5 -17   81.51   12.37
   4   5 -17   70.76   11.82
   4   5 -17   58.83   12.07
  -4  -5  17  108.99   12.80
  -4  -5  17   91.20   11.44
  -4   5  18  106.29   15.07
   4  -5 -18  139.14   15.53
   4   5 -18  117.20   16.15
   4   5 -18  114.65   17.31
  -4  -5  18  149.42   16.57
  -4  -5  18  124.79   14.81
  -4   5  19    0.23    1.74
   4  -5 -19    2.38    1.54
   4   5 -19    3.18    2.28
   4   5 -19   -0.00    2.11
  -4  -5  19    1.57    1.62
  -4  -5  19    0.26    1.13
  -4   5  20    0.00    1.68
   4   5 -20   -0.00    1.61
   4   5 -20    0.98    1.90
  -4  -5  20    4.18    2.33
  -4  -5  20    0.25    0.77
   4  -5 -21   16.48    4.96
   4   5 -21   35.52    6.82
  -4  -5  21   26.06    3.78
   4  -5 -22   96.48   13.28
   4   5 -22   93.30   13.22
  -4  -5  22   90.92    9.29
   4  -5 -23   15.37    4.63
   4  -5 -24    4.17    2.71
   4  -5 -25   -0.00    1.77
   4  -5 -26    7.41    3.31
   4  -5 -27   28.67    6.34
   4  -5 -28    8.58    3.63
   4  -5 -29    3.21    2.26
   4  -5 -30   -0.00    1.77
   4  -5 -31   16.16    4.82
   4  -5 -32    9.60    3.86
   4  -5 -33   11.21    4.12
   4  -5 -34    1.54    2.21
   4  -5 -35   -0.00    1.99
   4  -5 -36   -0.00    1.53
   4  -5 -37    5.88    3.24
   4  -5 -38    4.39    2.98
   4  -5 -39    0.25    1.49
   4  -5 -40    1.16    1.96
   4  -5 -41    1.07    2.05
  -4   6   1   42.37    9.38
  -4   6   1   44.43    9.30
   4  -6  -1   56.60    9.85
   4  -6  -1   46.34    9.79
   4   6  -1   73.39   11.13
   4   6  -1   44.14   10.19
  -4  -6   1   54.67    9.35
  -4  -6   1   47.13   10.44
  -4   6   2   71.87   12.33
  -4   6   2   78.95   12.57
   4  -6  -2   78.30   12.04
   4  -6  -2   73.98   12.65
   4   6  -2   63.05   11.58
   4   6  -2   79.31   13.42
  -4  -6   2   74.76   11.52
  -4  -6   2   59.23   12.30
  -4   6   3   96.26   13.95
  -4   6   3   81.55   13.06
   4  -6  -3   72.80   12.09
   4  -6  -3   77.10   13.19
   4   6  -3  101.67   13.94
   4   6  -3   95.64   14.67
  -4  -6   3   66.82   11.60
  -4  -6   3   71.17   13.44
  -4   6   4  138.44   18.84
  -4   6   4  141.25   18.71
   4  -6  -4  154.19   18.69
   4  -6  -4  151.19   19.64
   4   6  -4  121.99   18.09
   4   6  -4  129.46   19.45
  -4  -6   4  130.81   17.64
  -4  -6   4  133.69   19.61
  -4   6   5   93.19   13.85
  -4   6   5   65.06   12.20
   4  -6  -5   99.42   13.60
   4  -6  -5  102.78   14.66
   4   6  -5   79.69   13.11
   4   6  -5   84.89   14.38
  -4  -6   5   89.51   12.91
  -4  -6   5   82.29   14.26
  -4   6   6   36.65    7.97
  -4   6   6   31.94    7.48
   4  -6  -6   35.65    7.65
   4  -6  -6   36.20    8.35
   4   6  -6   38.51    8.11
   4   6  -6   40.25    9.11
  -4  -6   6   43.55    8.00
  -4  -6   6   40.65    8.90
  -4   6   7    1.79    1.78
   4  -6  -7   -0.00    2.04
   4  -6  -7    0.92    2.26
   4   6  -7   -0.00    1.85
   4   6  -7    0.00    1.80
  -4  -6   7    1.83    2.12
  -4  -6   7   -0.00    2.81
  -4   6   8  269.15   31.12
   4  -6  -8  293.56   31.02
   4  -6  -8  262.37   31.76
   4   6  -8  239.67   30.72
   4   6  -8  290.31   33.16
  -4  -6   8  277.72   30.66
  -4  -6   8  265.47   32.09
  -4   6   9  341.42   35.43
   4  -6  -9  286.61   33.95
   4  -6  -9  312.45   35.73
   4   6  -9  274.11   34.56
   4   6  -9  314.63   36.67
  -4  -6   9  349.07   34.96
  -4   6  10   10.06    3.83
   4  -6 -10    6.42    3.14
   4  -6 -10    4.85    3.39
   4   6 -10    4.65    3.17
   4   6 -10    2.33    2.84
  -4  -6  10    1.66    2.03
  -4   6  11    0.00    2.12
   4  -6 -11    2.02    2.23
   4  -6 -11   -0.00    1.69
   4   6 -11    2.45    2.61
   4   6 -11    2.99    2.84
  -4  -6  11    1.71    2.11
  -4  -6  11    3.10    2.46
  -4   6  12    4.55    2.89
   4  -6 -12    3.15    2.43
   4  -6 -12    1.48    2.35
   4   6 -12    0.97    1.71
   4   6 -12    0.01    1.61
  -4  -6  12    2.92    2.15
  -4  -6  12    5.26    2.96
  -4   6  13   98.46   14.75
   4  -6 -13  112.51   14.98
   4  -6 -13  115.89   16.32
   4   6 -13  100.77   15.36
  -4  -6  13  101.12   14.69
  -4  -6  13  150.30   17.50
  -4   6  14  100.85   14.28
   4  -6 -14  106.36   14.14
   4  -6 -14   73.09   13.78
   4   6 -14  112.79   15.46
  -4  -6  14  112.32   14.59
  -4  -6  14  108.26   14.99
  -4   6  15  100.83   13.08
   4  -6 -15   78.12   11.76
   4   6 -15   68.44   12.31
  -4  -6  15   92.34   12.71
  -4  -6  15   73.80   12.12
  -4   6  16   23.89    5.97
   4  -6 -16   34.79    6.60
   4   6 -16   22.64    6.23
   4   6 -16   33.62    7.97
  -4  -6  16   27.73    6.41
  -4  -6  16   31.10    6.59
  -4   6  17    2.62    2.33
   4  -6 -17   -0.00    1.62
   4   6 -17    0.00    1.68
   4   6 -17    2.00    2.94
  -4  -6  17   -0.00    1.69
  -4  -6  17    0.72    1.38
  -4   6  18   46.16    8.50
   4  -6 -18   47.58    8.15
   4   6 -18   46.26    9.02
  -4  -6  18   50.88    8.87
  -4   6  19   55.85    9.29
   4  -6 -19   53.06    8.65
   4  -6 -19   40.56    9.00
   4   6 -19   55.32   10.03
  -4  -6  19   67.68   10.05
  -4   6  20   38.30    6.89
   4  -6 -20   15.91    5.38
   4   6 -20   17.97    5.47
   4  -6 -21    7.57    3.90
   4   6 -21   27.94    6.44
   4  -6 -22   -0.00    2.02
   4   6 -22   -0.00    2.25
   4  -6 -23    7.13    3.74
   4  -6 -24    4.59    3.04
   4  -6 -25   26.39    6.59
   4  -6 -26   14.83    4.90
   4  -6 -27   -0.00    1.89
   4  -6 -28    7.27    3.63
   4  -6 -29   11.05    4.38
   4  -6 -30    1.99    2.34
   4  -6 -31    6.90    3.52
   4  -6 -32   -0.00    1.95
   4  -6 -33   10.06    4.03
   4  -6 -34    0.22    1.64
   4  -6 -35   11.07    4.27
   4  -6 -36    3.81    2.82
   4  -6 -37    0.05    1.45
   4  -6 -38    3.09    2.40
   4  -6 -39    0.05    1.40
   4  -6 -40    1.80    2.27
  -4   7   1  267.44   30.82
  -4   7   1  213.42   29.19
   4  -7  -1  223.99   28.62
   4  -7  -1  293.55   32.02
   4   7  -1  243.85   29.83
   4   7  -1  259.91   31.60
  -4  -7   1  230.10   31.00
  -4   7   2   28.86    7.94
  -4   7   2   30.18    7.78
   4  -7  -2   37.00    8.09
   4  -7  -2   31.69    8.33
   4   7  -2   36.62    8.41
   4   7  -2   42.58    9.45
  -4  -7   2   31.42    7.26
  -4  -7   2   30.59    8.43
  -4   7   3   87.33   14.69
   4  -7  -3  103.77   14.87
   4  -7  -3   84.15   14.83
   4   7  -3   94.02   14.88
   4   7  -3  107.30   16.59
  -4  -7   3   91.65   13.91
  -4  -7   3   92.76   15.97
  -4   7   4   10.80    4.28
   4  -7  -4    6.47    3.57
   4  -7  -4   12.66    5.18
   4   7  -4   15.85    5.44
   4   7  -4   12.54    5.23
  -4  -7   4   12.39    4.41
  -4  -7   4   21.92    6.74
  -4   7   5  134.66   19.24
   4  -7  -5  140.35   18.80
   4  -7  -5  140.08   20.06
   4   7  -5  118.95   18.73
   4   7  -5  130.60   20.41
  -4  -7   5  157.54   19.20
  -4  -7   5  153.58   21.28
  -4   7   6  210.53   23.99
   4  -7  -6  187.56   22.66
   4  -7  -6  177.90   23.74
   4   7  -6  153.41   22.36
   4   7  -6  155.03   23.63
  -4  -7   6  178.88   22.20
  -4  -7   6  170.21   24.12
  -4   7   7  410.12   44.82
   4  -7  -7  438.13   44.55
   4  -7  -7  411.53   45.81
   4   7  -7  436.78   45.57
   4   7  -7  466.38   47.82
  -4  -7   7  344.65   43.00
  -4  -7   7  375.69   45.78
  -4   7   8    0.97    2.07
   4  -7  -8    0.90    2.02
   4  -7  -8    0.44    2.15
   4   7  -8    2.06    2.57
   4   7  -8   -0.00    2.13
  -4  -7   8   -0.00    1.68
  -4  -7   8    0.58    2.14
  -4   7   9    7.93    4.07
   4  -7  -9   14.39    4.62
   4  -7  -9   14.52    5.33
   4   7  -9   13.63    5.11
   4   7  -9   26.19    7.30
  -4  -7   9   16.75    4.91
  -4  -7   9    7.88    4.06
  -4   7  10    8.52    3.92
   4  -7 -10    6.32    3.32
   4  -7 -10    6.36    3.62
   4   7 -10   10.15    4.52
   4   7 -10    2.81    2.81
  -4  -7  10    2.04    2.11
  -4  -7  10    3.87    3.69
  -4   7  11  124.91   18.22
   4  -7 -11  166.39   19.20
   4  -7 -11  136.29   19.79
   4   7 -11  145.07   19.48
   4   7 -11  121.51   19.65
  -4  -7  11  124.53   17.74
  -4   7  12   18.94    5.70
   4  -7 -12   21.59    5.97
   4   7 -12   35.69    7.71
   4   7 -12   20.80    6.70
  -4  -7  12   23.96    6.04
  -4   7  13   31.32    7.75
   4  -7 -13   40.05    8.13
   4   7 -13   32.73    8.03
   4   7 -13   44.85    9.98
  -4  -7  13   63.93    9.77
  -4  -7  13   40.03    8.99
  -4   7  14    1.79    2.52
   4  -7 -14    3.07    2.68
   4   7 -14    3.54    3.26
   4   7 -14    6.11    3.91
  -4  -7  14    4.31    2.81
  -4  -7  14    2.51    2.62
  -4   7  15   51.74    9.89
   4  -7 -15   63.79   10.14
   4   7 -15   40.69    9.64
   4   7 -15   57.98   11.81
  -4  -7  15   64.21   10.41
  -4   7  16    1.28    2.30
   4  -7 -16   -0.00    1.54
   4  -7 -16    0.73    2.39
   4   7 -16    1.67    2.40
  -4  -7  16    7.17    3.23
  -4   7  17   23.94    6.26
   4  -7 -17   42.09    7.35
   4  -7 -17   23.97    6.71
   4   7 -17   15.53    5.57
  -4  -7  17   15.71    5.04
  -4   7  18    0.36    2.22
   4  -7 -18    0.77    1.82
   4  -7 -18   -0.00    1.74
   4   7 -18    6.08    3.76
  -4  -7  18    1.79    2.16
  -4   7  19   -0.00    1.66
   4  -7 -19   -0.00    2.54
   4   7 -19   -0.00    2.34
  -4  -7  19   -0.00    1.70
  -4   7  20   -0.00    2.24
   4  -7 -20    1.96    2.86
   4   7 -20    0.66    2.55
   4  -7 -21   50.41   10.40
   4   7 -21   59.93   10.77
   4  -7 -22   14.96    5.52
   4   7 -22   29.84    7.00
   4  -7 -23   39.92    8.75
   4  -7 -24    0.29    2.25
   4  -7 -25   -0.00    1.77
   4  -7 -26    3.42    2.76
   4  -7 -27    6.46    3.59
   4  -7 -28    2.58    2.51
   4  -7 -29    4.85    3.47
   4  -7 -30    5.08    3.39
   4  -7 -31    8.35    4.04
   4  -7 -32    3.18    2.86
   4  -7 -33    9.55    4.41
   4  -7 -34    3.11    2.97
   4  -7 -35   -0.00    1.83
   4  -7 -36    2.07    2.61
   4  -7 -37    3.12    2.70
   4  -7 -38   -0.00    1.94
  -4   8   1    8.11    4.62
   4  -8  -1   18.85    6.90
   4   8  -1   19.52    6.49
   4   8  -1   21.90    7.30
  -4  -8   1   10.74    5.50
  -4   8   2   26.58    7.94
   4  -8  -2   34.24    8.87
   4   8  -2   26.80    7.58
   4   8  -2   24.74    8.04
  -4  -8   2   42.98   10.26
  -4   8   3  163.21   20.93
   4  -8  -3  144.49   20.85
   4   8  -3  130.93   19.50
   4   8  -3  134.28   20.86
  -4  -8   3  104.59   19.41
  -4   8   4   33.59    8.02
   4  -8  -4   15.59    5.95
   4   8  -4   23.68    6.89
   4   8  -4    8.88    5.16
  -4  -8   4   24.64    7.89
  -4   8   5   56.03   11.33
   4  -8  -5   58.52   12.00
   4   8  -5   57.08   11.51
   4   8  -5   56.75   12.42
  -4  -8   5   72.75   13.77
  -4   8   6   21.40    6.86
   4  -8  -6   30.11    8.15
   4   8  -6   32.46    8.12
   4   8  -6   26.49    8.29
  -4  -8   6   35.02    8.93
  -4   8   7   -0.00    2.41
   4  -8  -7    4.00    3.85
   4   8  -7    3.19    3.12
   4   8  -7    6.25    4.14
  -4  -8   7    2.05    3.75
  -4   8   8   35.33    8.08
   4  -8  -8   27.68    7.87
   4   8  -8   15.13    6.08
   4   8  -8   29.23    8.54
  -4  -8   8   30.61    8.51
  -4   8   9  335.85   39.23
   4   8  -9  363.11   40.20
   4   8  -9  299.32   40.34
  -4  -8   9  371.97   41.85
  -4   8  10    1.65    2.83
   4  -8 -10    3.68    2.89
   4   8 -10    3.38    3.16
   4   8 -10    3.58    3.85
  -4  -8  10    0.17    1.82
  -4   8  11   25.17    7.24
   4  -8 -11   42.01    8.17
   4   8 -11   37.09    8.59
   4   8 -11   32.75    9.00
  -4  -8  11   13.64    6.34
  -4   8  12    0.92    2.54
   4  -8 -12    2.68    2.54
   4   8 -12    1.11    2.34
   4   8 -12    2.07    3.43
  -4   8  13   84.61   14.36
   4  -8 -13  123.05   15.55
   4  -8 -13   59.66   13.50
   4   8 -13  127.70   17.19
  -4   8  14   18.32    5.52
   4  -8 -14    5.91    3.54
   4  -8 -14    4.16    3.60
   4   8 -14   12.52    5.14
  -4   8  15   26.44    7.32
   4  -8 -15   29.00    7.05
   4  -8 -15   32.96    8.48
   4   8 -15   47.82    9.73
  -4   8  16    3.37    3.08
   4  -8 -16    1.86    2.12
   4  -8 -16    0.82    1.69
   4   8 -16   -0.00    2.14
  -4   8  17    0.00    2.24
   4  -8 -17    4.07    2.83
   4  -8 -17   -0.00    1.96
   4   8 -17    5.08    3.41
  -4   8  18   12.28    4.62
   4  -8 -18    3.19    3.95
   4   8 -18    7.11    4.09
  -4   8  19   84.02   13.10
   4  -8 -19   57.49   11.99
   4   8 -19   71.31   12.88
  -4   8  20   -0.00    2.19
   4  -8 -20   -0.00    2.08
   4   8 -20   -0.00    2.16
   4  -8 -21   37.79    9.29
   4   8 -21   39.61    9.22
   4  -8 -22    8.00    4.04
   4   8 -22    9.77    4.77
   4  -8 -23   11.24    4.96
   4  -8 -24    1.97    3.17
   4  -8 -25   29.25    7.68
   4  -8 -26   -0.00    1.83
   4  -8 -27    0.40    1.94
   4  -8 -28   -0.00    1.98
   4  -8 -29   12.48    5.36
   4  -8 -30   -0.00    2.47
   4  -8 -31    3.71    3.15
   4  -8 -32    1.27    2.22
   4  -8 -33    2.55    2.86
   4  -8 -34    0.63    2.27
   4  -8 -35    6.80    4.24
   4  -8 -36    1.01    2.23
   4  -8 -37   -0.00    2.18
   4  -9  -1  214.25   26.80
   4   9  -1  152.01   24.57
  -4  -9   1  159.25   25.33
  -4   9   2   -0.00    2.43
   4  -9  -2    0.00    2.37
   4   9  -2    2.79    3.82
  -4  -9   2    6.03    4.69
  -4   9   3   24.15    7.15
   4  -9  -3   18.36    6.72
   4   9  -3   14.46    6.38
  -4  -9   3   22.58    8.09
  -4   9   4    0.00    2.66
   4  -9  -4    3.53    2.92
   4   9  -4    3.85    3.98
  -4  -9   4    2.19    3.54
  -4   9   5   94.58   16.19
   4   9  -5   86.52   16.92
  -4  -9   5  128.48   19.79
  -4   9   6    1.50    2.08
   4   9  -6   -0.00    2.18
  -4  -9   6    5.01    4.88
  -4   9   7  205.15   29.13
   4   9  -7  247.71   30.61
   4   9  -7  206.98   30.76
  -4  -9   7  302.74   34.25
  -4   9   8    1.44    2.75
   4   9  -8    2.94    3.66
   4   9  -8    0.00    2.41
  -4  -9   8    0.64    1.51
  -4   9   9   15.00    5.85
   4  -9  -9   12.97    6.08
   4   9  -9    7.30    4.62
   4   9  -9    8.01    4.88
  -4  -9   9   27.78    8.14
  -4   9  10    3.11    3.23
   4  -9 -10    0.00    3.27
   4   9 -10    6.62    4.71
  -4   9  11  170.80   21.50
   4  -9 -11  107.56   19.66
   4   9 -11  140.73   20.71
  -4   9  12    0.20    2.11
   4  -9 -12    3.41    3.15
   4   9 -12    1.40    2.80
  -4   9  13    3.22    3.74
   4  -9 -13    0.80    2.80
   4   9 -13    0.00    2.11
  -4   9  14   10.94    4.90
   4  -9 -14    9.18    4.72
   4   9 -14   10.54    5.23
  -4   9  15   45.41    9.54
   4  -9 -15   26.33    8.33
   4   9 -15   34.59    8.93
  -4   9  16   -0.00    2.34
   4  -9 -16   -0.00    2.19
   4   9 -16   -0.00    2.94
  -4   9  17  100.78   14.94
   4  -9 -17   52.79   12.49
   4   9 -17   78.10   14.10
  -4   9  18    0.26    2.37
   4  -9 -18   -0.00    1.97
   4   9 -18   -0.00    2.72
  -4   9  19    1.31    3.13
   4  -9 -19   -0.00    1.95
   4   9 -19   -0.00    2.74
  -4   9  20   -0.00    2.13
   4  -9 -20    1.38    2.49
   4  -9 -21   23.12    7.37
   4  -9 -22   -0.00    2.73
   4  -9 -23   17.54    6.77
   4  -9 -24   -0.00    1.75
   4  -9 -25    8.06    4.57
   4  -9 -26    2.10    2.38
   4  -9 -27   15.13    5.89
   4  -9 -28   -0.00    2.84
   4  -9 -29    1.29    2.60
   4  -9 -30    6.79    4.66
   4  -9 -31    5.68    3.65
   4  -9 -32    0.00    2.50
   4  -9 -33    9.50    4.79
   4  -9 -34    4.80    3.68
   4  -9 -35   -0.00    2.04
  -4  10   1    0.06    2.83
   4 -10  -1    0.00    2.59
   4  10  -1    1.66    3.28
   4  10  -1    5.17    4.14
  -4 -10   1   -0.00    2.89
   4  10  -2   -0.00    1.80
   4  10  -2    2.09    2.55
  -4 -10   2   -0.00    2.82
   4  10  -3   35.18    9.34
   4  10  -3   34.73   10.26
  -4 -10   3   35.71   10.39
   4  10  -4    3.63    3.63
   4  10  -4    5.03    4.98
  -4 -10   4    8.10    5.02
   4  10  -5   11.86    6.02
   4  10  -5   17.75    7.18
  -4 -10   5    6.59    5.02
   4 -10  -6   -0.00    2.47
   4  10  -6    0.78    3.29
   4  10  -6    2.46    3.45
  -4 -10   6    6.93    4.90
   4 -10  -7   10.16    5.30
   4  10  -7   19.47    7.07
   4 -10  -8    0.18    3.09
   4  10  -8    0.62    3.08
   4 -10  -9    5.44    4.01
   4  10  -9    4.73    4.64
   4 -10 -10   -0.00    3.75
   4  10 -10   -0.00    2.48
   4 -10 -11   12.55    5.92
   4 -10 -12    1.82    2.37
   4 -10 -13   22.81    7.74
   4 -10 -14   -0.00    2.68
   4  10 -14   -0.00    2.18
   4 -10 -15   25.92    8.81
   4  10 -15   48.27   10.85
   4 -10 -16    8.11    4.25
   4  10 -16   10.74    5.58
   4 -10 -17   -0.00    2.53
   4  10 -17    3.70    3.68
  -4  10  18   -0.00    4.04
   4 -10 -18    2.97    3.65
   4  10 -18    2.17    2.81
  -4  10  19   38.21    8.96
   4 -10 -19   13.95    6.07
   4  10 -19   12.67    6.04
   4 -10 -20    0.24    2.76
   4  10 -20    0.04    2.38
   4 -10 -21    4.46    3.25
   4  10 -21   11.39    5.30
   4 -10 -22   -0.00    2.47
   4  10 -22    0.13    2.56
   4 -10 -23   13.04    5.53
   4 -10 -24    0.60    3.22
   4 -10 -25   21.48    7.23
   4 -10 -26    3.10    3.16
   4 -10 -27    2.68    2.51
   4 -10 -28   -0.00    2.43
   4 -10 -29   24.18    7.77
   4 -10 -30   -0.00    0.89
   4 -10 -31    2.88    3.19
   4 -10 -32    0.53    1.92
   4 -10 -33    2.49    2.66
  -4  11   1   66.92   13.62
   4  11  -1   72.10   13.83
  -4 -11   1   38.15   11.92
  -4  11   2   -0.00    3.63
   4  11  -2    4.98    3.80
   4  11  -2    1.43    3.48
  -4 -11   2    1.05    3.32
  -4  11   3    9.38    5.58
   4 -11  -3    0.08    2.46
   4  11  -3    9.40    5.51
   4  11  -3    3.71    4.25
  -4 -11   3    2.37    3.63
  -4  11   4   -0.00    3.23
   4 -11  -4   14.61    6.97
   4  11  -4    2.67    3.46
  -4 -11   4   12.80    6.65
  -4  11   5    6.47    4.58
   4 -11  -5    5.41    4.57
   4  11  -5    3.33    3.36
  -4  11   6    1.26    2.80
   4 -11  -6    5.12    4.17
   4  11  -6    3.01    3.77
  -4  11   7   35.61    9.27
   4 -11  -7   19.88    7.99
   4  11  -7   34.31    9.52
  -4  11   8    3.16    3.83
   4 -11  -8   -0.00    2.54
   4  11  -8    1.92    3.37
  -4  11   9    2.38    3.33
   4 -11  -9    0.20    2.32
   4  11  -9   -0.00    1.83
  -4  11  10    1.31    3.32
   4 -11 -10    2.31    3.86
   4  11 -10    3.55    3.31
  -4  11  11   90.01   16.33
   4 -11 -11   96.71   17.62
   4  11 -11   82.63   16.28
  -4  11  12    1.14    2.76
   4 -11 -12    0.00    3.57
   4  11 -12   -0.00    2.68
  -4  11  13   26.32    7.86
   4 -11 -13   11.40    6.01
   4  11 -13   14.66    6.69
  -4  11  14   26.68    7.76
   4 -11 -14    4.41    4.14
   4  11 -14    1.84    3.68
  -4  11  15   13.63    6.64
   4 -11 -15   24.95    8.16
   4  11 -15   22.42    7.74
  -4  11  16   -0.00    3.27
   4 -11 -16    2.74    3.59
   4  11 -16   -0.00    2.12
  -4  11  17   41.29    9.97
   4 -11 -17   17.29    7.35
   4  11 -17   35.83    9.81
  -4  11  18    2.94    3.43
   4 -11 -18   -0.00    2.60
   4  11 -18    8.82    5.66
  -4  11  19    2.49    3.28
   4 -11 -19    1.20    2.42
   4  11 -19    2.29    3.55
   4 -11 -20   -0.00    3.51
   4  11 -20    1.65    2.97
   4 -11 -21   13.66    6.14
   4  11 -21   14.13    6.26
   4 -11 -22   -0.00    2.57
   4  11 -22   -0.00    2.95
   4 -11 -23    3.62    4.85
   4 -11 -24   -0.00    2.80
   4 -11 -25    1.50    3.92
   4 -11 -26    0.57    2.74
   4 -11 -27    4.29    4.40
   4 -11 -28    2.13    3.11
   4 -11 -29   -0.00    3.56
   4 -11 -30    0.22    2.10
   4 -11 -31    0.00    2.97
  -4  12   1   -0.00    2.38
   4 -12  -1   -0.00    3.65
   4  12  -1    0.10    3.92
  -4 -12   1   -0.00    2.13
  -4  12   2   -0.00    2.56
   4 -12  -2    1.85    3.54
   4  12  -2    0.00    3.35
  -4  12   3   53.01   12.21
   4 -12  -3   35.67   11.17
   4  12  -3   38.88   11.28
  -4  12   4    1.07    4.05
   4 -12  -4    4.91    4.54
   4  12  -4   10.87    6.05
  -4  12   5   22.15    7.60
   4 -12  -5    5.87    5.69
   4  12  -5   17.65    7.43
  -4  12   6   -0.00    3.89
   4 -12  -6    1.44    3.79
   4  12  -6   -0.00    3.95
  -4  12   7   -0.00    3.40
   4 -12  -7    1.51    3.71
   4  12  -7    4.17    3.66
  -4  12   8    3.02    3.68
   4 -12  -8    6.12    5.38
   4  12  -8    4.01    3.46
  -4  12   9   65.03   13.01
   4 -12  -9   30.77   10.67
  -4  12  10    0.08    2.79
   4 -12 -10   -0.00    2.17
   4  12 -10   -0.00    2.73
  -4  12  11    4.24    4.18
   4 -12 -11    1.80    3.62
   4  12 -11    1.40    2.99
  -4  12  12    6.15    4.92
   4 -12 -12    3.88    4.52
   4  12 -12    0.66    3.95
  -4  12  13   18.63    7.11
   4 -12 -13   10.07    6.12
   4  12 -13   13.89    6.44
  -4  12  14   12.88    6.17
   4 -12 -14    5.72    5.11
   4  12 -14    6.92    4.88
  -4  12  15   23.01    7.59
   4 -12 -15   14.11    6.92
   4  12 -15   16.50    7.04
  -4  12  16   -0.00    2.73
   4 -12 -16    1.61    2.67
   4  12 -16   -0.00    3.05
  -4  12  17   -0.00    2.44
   4 -12 -17    0.51    2.46
   4  12 -17    5.74    4.50
  -4  12  18    5.25    4.13
   4 -12 -18   -0.00    3.70
   4  12 -18    3.60    4.54
  -4  12  19   24.76    8.17
   4 -12 -19   11.72    6.07
   4  12 -19   15.01    6.68
   4 -12 -20   -0.00    3.16
   4  12 -20    2.13    3.57
   4 -12 -21    3.45    3.92
   4  12 -21    1.35    3.30
   4 -12 -22   -0.00    2.05
   4  12 -22   -0.00    3.54
   4 -12 -23    3.07    3.49
   4 -12 -24    7.68    4.90
   4 -12 -25    5.91    4.25
   4 -12 -26    2.12    2.99
   4 -12 -27   -0.00    3.10
   4 -12 -28    0.48    1.91
   4 -12 -29   -0.00    2.33
  -4  13   1   45.75   11.52
   4 -13  -1   41.99   12.03
   4  13  -1   27.93    9.96
  -4  13   2   -0.00    3.44
   4 -13  -2    1.84    3.41
   4  13  -2   15.01    7.09
  -4  13   3    3.23    3.59
   4 -13  -3    4.16    4.60
   4  13  -3    2.26    4.34
  -4  13   4   -0.00    3.46
   4 -13  -4    1.47    3.09
   4  13  -4    1.65    3.50
  -4  13   5   40.77   11.07
   4 -13  -5   35.05   10.86
   4  13  -5   41.40   11.51
  -4  13   6    6.57    6.29
   4 -13  -6    8.31    5.72
   4  13  -6    8.52    5.17
  -4  13   7   17.71    7.00
   4 -13  -7   22.81    8.50
   4  13  -7    1.71    3.37
  -4  13   8   -0.00    2.73
   4 -13  -8    1.24    3.07
   4  13  -8    0.31    3.15
  -4  13   9   -0.00    3.25
   4 -13  -9    0.85    3.30
   4  13  -9    1.47    3.72
  -4  13  10   -0.00    3.21
   4 -13 -10    1.17    3.41
   4  13 -10    1.45    3.66
  -4  13  11   20.09    7.53
   4 -13 -11   11.92    6.31
   4  13 -11    7.20    5.79
  -4  13  12   10.40    5.64
   4 -13 -12   12.51    6.39
   4  13 -12    3.37    4.01
  -4  13  13    8.53    5.02
   4 -13 -13    5.30    4.80
   4  13 -13    4.25    3.77
  -4  13  14    0.00    2.70
   4 -13 -14   -0.00    4.31
   4  13 -14    0.41    2.80
  -4  13  15   -0.00    2.13
   4 -13 -15    7.48    5.51
   4  13 -15    4.54    4.42
  -4  13  16    2.23    2.89
   4 -13 -16    5.45    4.97
   4  13 -16    3.51    4.26
  -4  13  17   -0.00    3.12
   4 -13 -17   12.53    6.30
   4  13 -17    7.58    5.62
  -4  13  18    2.30    3.42
   4 -13 -18   -0.00    3.44
   4  13 -18   -0.00    3.25
   4 -13 -19    8.50    5.36
   4  13 -19    1.06    3.30
   4 -13 -20    0.47    3.37
   4  13 -20   -0.00    3.40
   4 -13 -21    0.74    4.19
   4  13 -21    9.43    6.12
   4 -13 -22   10.22    6.19
   4  13 -22    3.17    5.37
   4 -13 -23    4.07    4.04
   4 -13 -24   -0.00    0.00
   4 -13 -25    2.27    3.07
   4 -13 -26    0.93    2.36
  -4  14   1    3.72    4.52
   4 -14  -1    0.08    2.27
   4  14  -1    0.48    2.70
  -4  14   2    0.64    3.86
   4 -14  -2   18.34    8.10
   4  14  -2    3.05    4.22
  -4  14   3    9.22    6.20
   4 -14  -3   13.65    7.49
   4  14  -3    8.71    6.09
  -4  14   4   34.88   10.26
   4 -14  -4   24.85    9.39
   4  14  -4   17.72    7.53
  -4  14   5   11.74    6.32
   4 -14  -5    5.27    4.90
   4  14  -5   11.31    7.00
  -4  14   6    6.42    4.50
   4 -14  -6   -0.00    2.51
   4  14  -6   -0.00    3.68
  -4  14   7   -0.00    2.73
   4 -14  -7   -0.00    4.05
   4  14  -7    9.30    5.52
  -4  14   8   24.57    8.32
   4 -14  -8    0.45    2.98
   4  14  -8    3.51    4.95
  -4  14   9   23.30    8.85
   4 -14  -9   23.31    9.11
   4  14  -9   19.22    8.13
  -4  14  10    0.73    2.20
   4 -14 -10    5.88    5.46
   4  14 -10    0.20    2.66
  -4  14  11    1.24    3.42
   4 -14 -11    0.00    4.00
   4  14 -11    1.99    3.89
  -4  14  12   -0.00    2.61
   4 -14 -12    0.00    3.62
   4  14 -12    9.23    5.62
  -4  14  13    4.95    4.60
   4 -14 -13    0.83    2.41
   4  14 -13    4.22    4.49
  -4  14  14    2.41    3.48
   4 -14 -14    3.24    3.86
   4  14 -14    3.96    5.01
  -4  14  15   -0.00    2.55
   4 -14 -15    4.03    4.18
   4  14 -15    6.17    5.59
  -4  14  16    0.28    2.54
   4 -14 -16   -0.00    3.24
   4  14 -16   -0.00    3.10
  -4  14  17    0.07    3.16
   4 -14 -17   -0.00    3.53
   4  14 -17   -0.00    3.61
  -4  14  18    5.47    4.88
   4 -14 -18    4.55    4.94
   4  14 -18    4.51    4.73
   4 -14 -19    2.36    3.73
   4  14 -19    1.32    4.06
   4 -14 -20    1.65    3.75
   4  14 -20    4.02    4.35
   4 -14 -21    2.17    4.13
   4  14 -21    3.77    4.27
   4 -14 -22    2.14    4.02
   4 -14 -23    1.51    3.46
   4 -14 -24   -0.00    3.42
  -4  15   1   -0.00    4.55
   4 -15  -1    0.31    2.69
   4  15  -1    6.40    5.76
  -4  15   2    3.12    4.07
   4 -15  -2    3.94    4.81
   4  15  -2   12.00    6.81
  -4  15   3   14.34    6.74
   4 -15  -3    5.26    4.79
   4  15  -3    2.18    4.32
  -4  15   4    9.39    5.90
   4 -15  -4    1.28    3.47
   4  15  -4   -0.00    3.12
  -4  15   5    1.62    2.64
   4 -15  -5    3.37    4.65
   4  15  -5    4.72    5.16
  -4  15   6   11.01    6.11
   4 -15  -6   -0.00    3.85
   4  15  -6   24.70    8.38
  -4  15   7    3.81    4.99
   4 -15  -7    3.37    5.03
   4  15  -7    0.00    3.47
  -4  15   8   -0.00    4.09
   4 -15  -8    1.89    4.54
   4  15  -8    5.77    4.79
  -4  15   9   -0.00    2.56
   4 -15  -9   -0.00    3.28
   4  15  -9   -0.00    4.14
  -4  15  10   -0.00    3.52
   4 -15 -10   -0.00    3.12
   4  15 -10   -0.00    4.12
  -4  15  11    0.16    3.03
   4 -15 -11    3.12    5.11
   4  15 -11   12.46    6.96
  -4  15  12    3.98    4.30
   4 -15 -12   -0.00    3.27
   4  15 -12    5.57    4.13
  -4  15  13    0.04    3.15
   4 -15 -13    1.89    2.95
   4  15 -13    0.00    3.95
  -4  15  14    0.94    3.19
   4 -15 -14   -0.00    3.93
   4  15 -14    0.13    3.47
  -4  15  15    1.18    3.52
   4 -15 -15   -0.00    3.23
   4  15 -15    0.83    3.72
  -4  15  16    2.17    3.92
   4 -15 -16    1.46    5.12
   4  15 -16   15.74    7.31
  -4  15  17    8.40    5.64
   4 -15 -17    3.83    4.84
   4  15 -17    0.77    3.73
   4 -15 -18    1.11    4.49
   4  15 -18    2.39    4.13
   4 -15 -19   -0.00    3.50
   4  15 -19    1.53    3.63
   4 -15 -20   -0.00    3.05
   4  15 -20   -0.00    3.36
   4 -15 -21    0.81    3.32
   4  15 -21    4.54    4.77
  -4  16   1   -0.00    3.42
   4 -16  -1   -0.00    3.93
   4  16  -1   -0.00    4.99
  -4  16   2   -0.00    4.32
   4 -16  -2    1.92    4.08
   4  16  -2    3.81    4.35
  -4  16   3    0.00    4.54
   4 -16  -3    4.93    5.05
   4  16  -3   -0.00    4.97
  -4  16   4   18.42    7.96
   4 -16  -4    5.41    5.51
   4  16  -4   10.26    6.66
  -4  16   5    1.69    3.90
   4 -16  -5   -0.00    3.70
   4  16  -5    0.99    4.58
  -4  16   6    0.00    3.94
   4 -16  -6    6.90    5.50
   4  16  -6   -0.00    3.12
  -4  16   7    0.52    3.29
   4 -16  -7    1.81    3.31
   4  16  -7   -0.00    2.96
  -4  16   8    6.42    5.43
   4 -16  -8   -0.00    3.09
   4  16  -8    8.62    5.58
  -4  16   9    1.13    3.72
   4 -16  -9    5.20    4.63
   4  16  -9    5.07    4.77
  -4  16  10    0.00    3.28
   4 -16 -10    0.00    4.84
   4  16 -10    1.99    3.90
  -4  16  11   -0.00    2.88
   4 -16 -11    2.57    4.62
   4  16 -11    1.85    3.36
  -4  16  12    3.27    4.40
   4 -16 -12   -0.00    4.10
   4  16 -12    0.52    3.91
  -4  16  13   12.28    6.57
   4 -16 -13   -0.00    3.26
   4  16 -13    5.23    5.14
  -4  16  14    0.00    3.15
   4 -16 -14    4.11    4.51
   4  16 -14    9.21    6.29
  -4  16  15    4.55    4.65
   4 -16 -15    1.15    3.08
   4  16 -15    0.08    3.55
  -4  16  16   -0.00    2.75
   4 -16 -16   -0.00    3.61
   4  16 -16    4.62    5.26
  -4  16  17   -0.00    3.59
   4 -16 -17   -0.00    3.88
   4  16 -17    0.66    4.28
   4 -16 -18    5.46    5.90
   4  16 -18   -0.00    4.18
   4  16 -19   -0.00    3.29
   4  16 -20    4.93    5.30
   4  16 -21   -0.00    3.01
  -4  17   1    2.11    5.24
   4  17  -1    0.00    4.76
  -4  17   2   -0.00    4.20
   4 -17  -2   -0.00    3.62
   4  17  -2    1.99    3.76
  -4  17   3    2.84    4.53
   4 -17  -3   -0.00    2.26
   4  17  -3   -0.00    4.09
  -4  17   4    2.33    4.54
   4 -17  -4   -0.00    2.33
   4  17  -4   -0.00    2.06
  -4  17   5    3.88    4.33
   4 -17  -5   -0.00    4.73
   4  17  -5   -0.00    3.43
  -4  17   6   -0.00    2.35
   4 -17  -6   -1.77    4.37
   4  17  -6    4.03    4.98
  -4  17   7    5.80    6.14
   4 -17  -7   -0.00    3.54
   4  17  -7   -0.00    3.57
  -4  17   8   -0.00    3.46
   4 -17  -8    1.92    4.16
   4  17  -8   -0.00    3.23
  -4  17   9    2.47    4.53
   4 -17  -9    7.76    6.66
   4  17  -9    1.76    4.08
  -4  17  10    2.29    4.13
   4 -17 -10   -0.00    4.05
   4  17 -10    0.60    4.58
  -4  17  11    2.13    3.55
   4 -17 -11    0.92    4.69
   4  17 -11    0.32    4.65
  -4  17  12   -0.00    4.21
   4 -17 -12   -0.00    4.02
   4  17 -12   -0.00    4.90
  -4  17  13   -0.00    4.16
   4 -17 -13   -0.00    3.96
   4  17 -13    0.30    5.00
  -4  17  14    5.35    4.82
   4 -17 -14    0.98    5.54
   4  17 -14   -0.00    2.93
  -4  17  15   -0.00    2.91
   4 -17 -15   -0.00    4.12
   4  17 -15    0.70    3.76
  -4  17  16    1.78    3.42
   4  17 -16    0.33    3.81
   4  17 -17   -0.00    4.26
   4  17 -18    0.94    2.29
   4  17 -19    1.18    4.18
   4  17 -20    0.00    3.18
   4  17 -21    6.24    5.51
   4 -18  -5    2.86    3.75
  -4  18   6    1.66    4.94
   4 -18  -6    0.24    4.29
  -4  18   7    0.16    4.10
   4 -18  -7    2.19    3.92
  -4  18   8    8.76    6.17
   4 -18  -8   -0.00    4.40
  -4  18   9    0.00    5.05
   4 -18  -9   -0.00    4.60
  -4  18  10    0.00    4.02
   4 -18 -10    2.21    4.15
  -4  18  11    6.51    4.84
   4 -18 -11    0.51    3.45
  -4  18  12   -0.00    3.15
  -4  18  13   -0.00    3.57
  -4  18  14    7.77    5.35
  -4  18  15   -0.00    3.85
  -4  18  16    4.87    5.58
   4 -19  -8    1.53    4.63
  -3   0   1   -0.00    2.14
  -3   0   1    0.83    1.31
  -3   0   1    0.58    1.30
   3   0  -1    2.00    2.18
   3   0  -1    0.44    1.24
  -3   0   2    1.91    2.51
  -3   0   2    0.88    0.98
   3   0  -2    0.23    0.94
   3   0  -2   -0.00    1.77
   3   0  -2   -0.00    1.22
  -3   0   3 5392.13  485.19
   3   0  -3 4943.04  488.91
   3   0  -3 5086.86  487.15
   3   0  -3 5256.97  485.80
  -3   0   4   -0.00    1.25
  -3   0   4    0.00    0.90
   3   0  -4   -0.00    1.06
   3   0  -4   -0.00    1.63
   3   0  -4    0.12    0.97
  -3   0   5   71.59    8.64
  -3   0   5   81.65    8.42
   3   0  -5   72.27    8.36
   3   0  -5   55.77    8.80
   3   0  -5   73.79    9.08
   3   0  -5   72.40    8.51
  -3   0   6   -0.00    0.80
  -3   0   6    0.81    0.80
   3   0  -6   -0.00    0.71
   3   0  -6   -0.00    1.15
   3   0  -6    1.31    1.20
   3   0  -6    0.28    0.83
  -3   0   7  434.26   40.78
  -3   0   7  483.52   40.81
   3   0  -7  367.33   41.23
   3   0  -7  391.93   42.06
   3   0  -7  446.31   42.13
   3   0  -7  434.79   41.56
   3   0  -8    0.71    0.70
   3   0  -8   -0.00    0.93
   3   0  -8   -0.00    0.82
   3   0  -8   -0.00    0.75
   3   0  -9  628.77   63.84
   3   0  -9  739.16   64.66
   3   0  -9  700.04   64.28
   3   0  -9  683.98   63.98
   3   0 -10    0.21    0.41
   3   0 -10   -0.80    0.67
   3   0 -10    0.04    0.46
   3   0 -10   -0.00    0.46
   3   0 -11  879.98   81.90
   3   0 -19   49.75    5.50
   3   0 -20    0.24    0.54
   3   0 -21    2.65    1.02
   3   0 -22   -0.00    0.58
   3   0 -23  219.48   22.35
   3   0 -24   -0.00    0.80
   3   0 -25   56.37    7.47
   3   0 -26    0.31    0.85
   3   0 -27   37.16    5.93
   3   0 -38   -0.00    2.05
   3   0 -39   12.13    4.42
   3   0 -40   -0.00    1.79
   3   0 -41    2.52    2.44
   3   0 -42   -0.00    1.76
   3   0 -43   -0.00    1.48
  -3   1   1  872.97   85.52
  -3   1   1  927.81   84.37
   3  -1  -1  895.60   85.17
   3  -1  -1  879.30   84.34
   3   1  -1  742.21   83.60
   3   1  -1  896.71   85.43
  -3  -1   1  905.04   84.12
  -3  -1   1  835.45   85.12
  -3  -1   1  985.90   84.75
  -3   1   2  522.27   54.42
  -3   1   2  551.88   53.48
   3  -1  -2  546.10   54.20
   3  -1  -2  529.76   53.45
   3   1  -2  567.80   53.45
   3   1  -2  570.44   54.60
  -3  -1   2  557.41   53.24
  -3  -1   2  527.49   53.23
  -3   1   3    2.99    2.16
  -3   1   3    7.55    2.33
   3  -1  -3    6.92    2.64
   3  -1  -3    4.39    1.92
   3   1  -3    9.82    2.46
  -3  -1   3    6.89    2.09
  -3  -1   3    6.02    1.92
  -3   1   4    6.49    2.58
  -3   1   4    3.12    1.69
   3  -1  -4    7.65    2.60
   3  -1  -4    5.39    1.98
   3   1  -4    6.89    2.01
  -3  -1   4    6.12    1.99
  -3  -1   4    2.60    1.66
  -3  -1   4    2.77    1.41
  -3   1   5 1724.05  167.65
  -3   1   5 1935.21  170.67
  -3   1   5 1803.89  166.60
   3  -1  -5 1568.47  166.87
   3  -1  -5 1995.45  167.37
   3   1  -5 1766.04  166.66
   3   1  -5 1599.09  167.21
  -3  -1   5 1917.36  166.91
  -3  -1   5 1662.06  166.83
  -3  -1   5 1898.20  166.81
  -3   1   6    4.46    1.87
  -3   1   6    1.65    1.22
  -3   1   6    1.72    1.11
   3  -1  -6    2.45    1.55
   3  -1  -6    3.56    1.57
   3   1  -6    2.89    1.31
   3   1  -6    5.00    2.09
  -3  -1   6    0.09    0.82
  -3  -1   6    1.28    1.22
  -3  -1   6    1.15    1.00
  -3   1   7  170.34   18.92
  -3   1   7  172.25   17.81
  -3   1   7  179.64   17.74
   3  -1  -7  191.15   18.68
   3  -1  -7  219.62   18.89
   3   1  -7  156.90   18.24
   3   1  -7  171.59   18.90
  -3  -1   7  171.14   18.28
  -3  -1   7  186.44   18.28
  -3  -1   7  187.12   17.97
  -3   1   8   70.63    8.44
   3  -1  -8   61.93    7.80
   3  -1  -8   67.16    7.91
   3   1  -8   67.01    7.99
   3   1  -8   74.33    8.55
  -3  -1   8   74.58    8.04
  -3  -1   8   63.58    7.28
  -3  -1   8   75.72    7.25
  -3   1   9  819.14   77.01
   3  -1  -9  798.67   76.37
   3  -1  -9  828.32   76.52
   3   1  -9  716.63   76.45
   3   1  -9  878.70   77.23
  -3  -1   9  855.02   76.67
  -3   1  10   34.91    4.93
   3  -1 -10   40.14    4.68
   3  -1 -10   37.26    4.73
   3   1 -10   39.60    5.00
   3   1 -10   45.02    5.43
  -3  -1  10   43.19    4.98
  -3   1  11  366.90   35.51
   3  -1 -11  409.64   35.16
   3  -1 -11  348.51   35.07
   3   1 -11  356.74   35.60
   3   1 -11  373.54   35.89
  -3  -1  11  361.59   35.44
   3  -1 -12    2.19    0.63
   3   1 -12    3.40    1.15
   3   1 -12    2.44    1.10
  -3  -1  12    4.46    1.15
   3   1 -13    7.41    1.50
   3   1 -13    6.71    1.59
  -3  -1  13    6.83    1.36
   3   1 -14   10.71    1.90
   3   1 -14   10.46    1.98
  -3  -1  14   13.06    1.84
   3   1 -15  354.15   33.59
   3   1 -15  331.92   33.79
  -3  -1  15  361.36   33.30
   3   1 -16    5.42    1.20
   3   1 -16    3.13    1.10
  -3  -1  16    4.97    0.98
   3   1 -17  165.68   16.75
   3   1 -17  169.71   17.31
  -3  -1  17  173.16   16.41
   3   1 -18    0.84    0.71
   3   1 -18    1.58    0.93
  -3  -1  18    0.90    0.44
  -3  -1  18    1.82    0.60
   3   1 -19   57.65    6.33
  -3  -1  19   43.52    4.83
  -3  -1  19   46.96    4.97
   3   1 -20   38.71    5.90
  -3  -1  20   50.77    4.97
  -3  -1  20   45.71    5.01
   3   1 -21  114.62   12.82
  -3  -1  21  113.41   11.31
  -3  -1  21  116.89   11.43
   3   1 -22    0.47    0.79
  -3  -1  22    1.34    0.57
  -3  -1  22    1.71    0.66
   3   1 -23    8.09    2.31
   3   1 -24    0.69    1.00
   3   1 -25   38.94    6.14
   3  -1 -26    3.77    1.68
   3   1 -26    2.73    1.63
   3  -1 -27   42.48    6.39
   3  -1 -29    0.00    1.05
   3  -1 -30    7.02    2.95
   3  -1 -31   18.38    4.57
   3  -1 -32   -0.00    1.37
   3  -1 -33    2.40    2.22
   3  -1 -34    2.10    1.86
   3  -1 -35    1.99    2.15
   3  -1 -36   -0.00    1.48
   3  -1 -37    8.22    3.50
   3  -1 -38    2.83    2.04
   3  -1 -39    2.50    2.31
   3  -1 -40    0.93    1.90
   3  -1 -41   12.84    4.46
   3  -1 -42    0.06    1.37
   3  -1 -43    4.75    3.10
  -3   2   1  184.63   20.08
  -3   2   1  158.29   18.73
   3  -2  -1  145.60   18.73
   3  -2  -1  179.89   19.42
   3   2  -1  182.61   18.98
   3   2  -1  173.42   20.03
  -3  -2   1  154.61   18.34
  -3  -2   1  179.93   20.01
  -3   2   2   68.78    9.60
  -3   2   2   61.44    8.59
   3  -2  -2   75.76    9.35
   3  -2  -2   42.26    8.08
   3   2  -2   58.80    8.41
   3   2  -2   76.59   10.06
  -3  -2   2   68.00    8.63
  -3  -2   2   64.71    9.35
  -3   2   3  956.85  105.08
  -3   2   3 1116.97  104.84
   3  -2  -3  991.47  104.63
   3  -2  -3 1201.97  105.55
   3   2  -3 1120.30  104.78
   3   2  -3 1098.96  105.84
  -3  -2   3 1215.80  104.91
  -3   2   4    1.39    1.87
  -3   2   4    0.00    1.62
   3  -2  -4    3.46    1.85
   3  -2  -4    1.30    1.60
   3   2  -4    1.49    1.32
  -3  -2   4    1.77    1.50
  -3   2   5    4.42    2.13
  -3   2   5    1.04    1.07
   3  -2  -5    1.34    1.44
   3  -2  -5    1.63    1.69
   3   2  -5    0.00    1.11
  -3  -2   5    3.01    1.65
  -3  -2   5    1.31    1.34
  -3   2   6    7.68    2.59
  -3   2   6    5.30    1.96
   3  -2  -6    2.69    1.50
   3  -2  -6    5.35    1.95
   3   2  -6    4.53    1.93
   3   2  -6    5.79    2.41
  -3  -2   6    6.54    2.01
  -3  -2   6    2.80    1.71
  -3   2   7  361.18   35.76
  -3   2   7  392.98   35.19
   3  -2  -7  368.01   35.34
   3  -2  -7  348.32   35.56
   3   2  -7  348.00   35.49
   3   2  -7  334.05   36.01
  -3  -2   7  290.66   34.86
  -3  -2   7  424.81   36.13
  -3   2   8  631.13   61.27
  -3   2   8  662.24   60.39
   3  -2  -8  677.91   61.04
   3  -2  -8  620.82   61.25
   3   2  -8  590.14   61.08
   3   2  -8  624.77   61.82
  -3  -2   8  620.41   60.96
  -3  -2   8  627.38   61.06
  -3   2   9  402.04   42.00
  -3   2   9  442.35   40.81
   3  -2  -9  430.08   41.87
   3  -2  -9  426.89   42.23
   3   2  -9  432.87   42.32
   3   2  -9  440.56   42.92
  -3  -2   9  435.47   42.04
  -3  -2   9  418.08   41.76
  -3   2  10    4.65    1.63
   3  -2 -10    4.69    1.57
   3  -2 -10    4.86    1.73
   3   2 -10    2.28    1.44
   3   2 -10    6.05    2.15
  -3  -2  10    2.47    1.39
  -3  -2  10    3.03    1.23
  -3  -2  10    3.19    1.08
  -3   2  11   28.40    4.48
   3  -2 -11   30.62    4.48
   3  -2 -11   31.07    4.77
   3   2 -11   25.23    4.62
   3   2 -11   36.71    5.51
  -3  -2  11   23.82    4.39
  -3  -2  11   40.69    4.05
  -3  -2  11   36.13    3.81
  -3   2  12   14.59    2.61
   3  -2 -12   16.32    2.63
   3  -2 -12   13.00    2.65
   3   2 -12    9.00    2.53
   3   2 -12   15.06    3.21
  -3  -2  12   10.53    2.49
  -3   2  13  375.44   34.52
   3  -2 -13  327.32   34.10
   3  -2 -13  354.82   34.73
   3   2 -13  366.62   35.18
   3   2 -13  393.46   35.93
  -3  -2  13  335.48   34.77
  -3   2  14   18.46    2.70
   3  -2 -14   10.89    2.12
   3  -2 -14   13.21    2.64
   3   2 -14   15.42    2.97
   3   2 -14   15.48    3.33
  -3  -2  14   13.87    2.78
  -3   2  15   17.83    2.84
   3  -2 -15   18.01    2.72
   3  -2 -15   22.42    3.45
   3   2 -15   20.86    3.56
   3   2 -15   20.22    3.86
  -3  -2  15   21.82    3.50
  -3   2  16   10.81    1.94
   3  -2 -16   14.38    2.04
   3  -2 -16    6.85    2.11
   3   2 -16   13.28    2.71
   3   2 -16    9.78    2.63
  -3  -2  16   11.41    2.48
  -3   2  17  111.39   11.99
   3  -2 -17  127.84   12.01
   3  -2 -17  116.65   12.94
   3   2 -17  114.42   13.22
   3   2 -17  117.07   13.68
  -3  -2  17  124.11   13.05
  -3   2  18   10.07    1.67
  -3   2  18    8.53    1.83
   3  -2 -18    8.43    2.28
   3   2 -18    9.27    2.45
   3   2 -18   11.79    2.81
  -3  -2  18    8.18    2.11
  -3   2  19   36.66    4.19
  -3   2  19   32.17    4.31
   3  -2 -19   40.66    5.50
   3   2 -19   42.67    5.86
   3   2 -19   46.66    6.31
  -3  -2  19   30.06    4.86
  -3   2  20    1.39    0.65
  -3   2  20    1.19    0.69
   3  -2 -20    2.21    1.37
   3   2 -20    1.72    1.42
   3   2 -20    0.00    0.92
  -3  -2  20    1.05    1.10
  -3   2  21    1.36    0.61
  -3   2  21    3.20    0.90
   3  -2 -21    1.68    1.29
   3   2 -21    2.91    1.68
   3   2 -21    2.23    1.46
  -3  -2  21   -0.00    1.01
  -3   2  22   -0.00    0.41
   3  -2 -22    2.27    1.48
   3   2 -22    0.35    0.99
   3   2 -22   -0.00    0.89
   3  -2 -23   91.15   11.98
   3   2 -23  107.77   12.56
   3   2 -23  105.35   12.82
   3   2 -24   33.23    6.03
   3   2 -25   30.05    5.84
   3  -2 -27   35.09    6.27
   3  -2 -28    3.85    2.18
   3  -2 -29   68.89   10.17
   3  -2 -30   -0.00    1.29
   3  -2 -31   -0.00    1.37
   3  -2 -32    1.42    1.69
   3  -2 -33   27.16    6.16
   3  -2 -34   -0.00    1.85
   3  -2 -35   15.72    4.62
   3  -2 -36    0.95    1.83
   3  -2 -37    4.89    2.84
   3  -2 -38   -0.00    1.43
   3  -2 -39    5.67    3.20
   3  -2 -40    0.72    1.78
   3  -2 -41   -0.00    1.46
   3  -2 -42    0.00    1.85
   3  -2 -43    1.63    2.09
  -3   3   1  456.87   46.19
  -3   3   1  471.45   45.81
   3  -3  -1  442.18   45.42
   3  -3  -1  438.60   45.85
   3   3  -1  456.76   45.45
   3   3  -1  453.39   46.71
  -3  -3   1  389.08   44.59
  -3  -3   1  504.46   47.10
  -3   3   2  238.34   24.21
  -3   3   2  154.40   22.40
   3  -3  -2  213.26   23.21
   3  -3  -2  238.48   24.08
   3   3  -2  252.48   23.90
   3   3  -2  199.55   24.03
  -3  -3   2  216.24   22.95
  -3  -3   2  195.30   23.81
  -3   3   3   36.15    6.80
  -3   3   3   48.85    7.38
   3  -3  -3   42.46    6.82
   3  -3  -3   40.09    7.02
   3   3  -3   36.90    6.63
   3   3  -3   40.48    7.44
  -3  -3   3   39.88    6.51
  -3  -3   3   46.98    7.66
  -3   3   4   69.01   10.18
  -3   3   4   97.59   11.00
   3  -3  -4   79.28   10.14
   3  -3  -4   77.82   10.46
   3   3  -4   85.87   10.52
   3   3  -4   70.76   10.69
  -3  -3   4   55.57    9.23
  -3   3   5  511.40   48.24
  -3   3   5  537.31   48.18
   3  -3  -5  478.60   47.54
   3  -3  -5  510.91   48.39
   3   3  -5  431.72   47.47
   3   3  -5  499.71   48.96
  -3  -3   5  410.58   47.01
  -3   3   6  445.27   48.62
  -3   3   6  483.21   48.64
   3  -3  -6  503.65   48.67
   3  -3  -6  467.42   49.05
   3   3  -6  506.65   49.08
  -3  -3   6  534.25   48.90
  -3   3   7  178.14   18.13
  -3   3   7  177.81   17.73
   3  -3  -7  138.66   17.16
   3  -3  -7  153.27   17.99
   3   3  -7  143.66   17.57
  -3  -3   7  166.44   17.73
  -3  -3   7  141.93   17.79
  -3   3   8   18.59    4.22
  -3   3   8   23.34    4.31
   3  -3  -8   23.44    4.44
   3  -3  -8   23.13    4.74
   3   3  -8   25.75    4.88
   3   3  -8   26.36    5.31
  -3  -3   8   23.50    4.56
  -3  -3   8   27.92    5.17
  -3   3   9  126.27   15.40
  -3   3   9  150.60   15.26
   3  -3  -9  165.65   16.00
   3  -3  -9  155.22   16.44
   3   3  -9  128.99   15.76
   3   3  -9  143.22   16.77
  -3  -3   9  110.10   15.13
  -3  -3   9  127.92   15.67
  -3   3  10  353.53   37.32
  -3   3  10  397.10   36.78
   3  -3 -10  386.57   37.48
   3  -3 -10  347.92   37.73
   3   3 -10  378.10   38.06
   3   3 -10  355.51   38.44
  -3  -3  10  398.65   37.83
  -3  -3  10  355.17   37.45
  -3   3  11  429.24   42.43
  -3   3  11  411.27   41.23
   3  -3 -11  430.37   42.34
   3  -3 -11  426.60   42.93
   3   3 -11  467.53   43.37
   3   3 -11  438.97   43.79
  -3  -3  11  411.97   42.53
  -3  -3  11  426.32   42.28
  -3   3  12    0.00    1.07
  -3   3  12    0.22    0.64
   3  -3 -12    1.40    1.28
   3  -3 -12    0.20    1.06
   3   3 -12    1.63    1.68
   3   3 -12    0.00    1.24
  -3  -3  12    0.57    1.20
  -3  -3  12   -0.00    0.79
  -3   3  13   13.11    2.98
   3  -3 -13   12.62    2.85
   3  -3 -13   11.48    3.01
   3   3 -13   11.62    3.41
   3   3 -13   10.79    3.29
  -3  -3  13   11.55    3.05
  -3  -3  13   11.08    2.49
  -3   3  14    0.72    1.05
   3  -3 -14    1.72    1.26
   3  -3 -14    0.21    1.23
   3   3 -14    4.57    2.09
   3   3 -14    1.30    1.64
  -3  -3  14    2.65    1.62
  -3  -3  14    1.07    0.85
  -3   3  15  175.26   18.89
   3  -3 -15  203.32   19.00
   3  -3 -15  176.43   19.52
   3   3 -15  178.12   19.67
   3   3 -15  164.49   20.15
  -3  -3  15  171.91   19.35
  -3  -3  15  175.47   17.62
  -3   3  16   35.77    5.43
   3  -3 -16   40.16    5.41
   3  -3 -16   41.14    6.19
   3   3 -16   35.22    5.95
   3   3 -16   30.67    6.28
  -3  -3  16   41.11    6.10
  -3   3  17   34.47    5.67
   3  -3 -17   46.35    5.85
   3  -3 -17   44.96    6.66
   3   3 -17   40.09    6.51
   3   3 -17   37.42    6.93
  -3  -3  17   54.03    6.95
  -3   3  18    3.57    1.61
   3  -3 -18    1.02    1.04
   3  -3 -18    0.00    0.94
   3   3 -18    3.21    1.66
   3   3 -18    2.56    1.83
  -3  -3  18    2.57    1.57
  -3   3  19   14.10    2.93
   3  -3 -19   12.13    2.60
   3  -3 -19   10.51    3.10
   3   3 -19   10.65    3.17
   3   3 -19   13.51    3.77
  -3  -3  19   16.23    3.44
  -3   3  20   29.13    4.58
   3  -3 -20   30.81    4.33
   3  -3 -20   28.09    5.33
   3   3 -20   28.49    5.51
   3   3 -20   26.38    5.60
  -3  -3  20   25.90    4.94
  -3   3  21   67.15    7.89
   3  -3 -21   70.06    7.61
   3  -3 -21   60.67    8.74
   3   3 -21   56.27    8.81
   3   3 -21   48.33    8.79
  -3  -3  21   53.90    8.13
  -3   3  22   49.99    6.49
   3  -3 -22   39.21    7.03
   3   3 -22   49.41    7.88
   3   3 -22   53.81    8.46
   3   3 -23    3.51    2.36
   3   3 -23    7.13    2.82
   3   3 -24    6.98    3.17
   3  -3 -25   90.50   12.13
   3  -3 -26   45.33    7.71
   3  -3 -27   68.50   10.25
   3  -3 -28    7.38    3.05
   3  -3 -29    8.90    3.13
   3  -3 -30   28.64    6.15
   3  -3 -31   47.03    8.38
   3  -3 -32    2.74    2.46
   3  -3 -33   -0.00    1.66
   3  -3 -34   -0.00    1.91
   3  -3 -35    4.99    2.88
   3  -3 -36    0.74    2.06
   3  -3 -37    6.89    3.37
   3  -3 -38    0.00    2.17
   3  -3 -39    1.78    2.31
   3  -3 -40   -0.00    1.84
   3  -3 -41    7.46    3.59
   3  -3 -42   -0.00    1.41
  -3   4   1   98.41   13.94
  -3   4   1   89.13   13.36
   3  -4  -1  108.53   13.74
   3  -4  -1  120.81   14.71
   3   4  -1   97.18   13.51
   3   4  -1  118.11   15.28
  -3  -4   1   84.62   12.70
  -3  -4   1  115.65   15.14
  -3   4   2  154.12   17.05
  -3   4   2  103.41   15.47
   3  -4  -2  127.96   15.73
   3  -4  -2  125.73   16.29
   3   4  -2  104.53   15.24
   3   4  -2  156.31   17.84
  -3  -4   2  128.42   15.55
  -3  -4   2  124.23   16.74
  -3   4   3  284.74   30.59
  -3   4   3  276.88   30.45
   3  -4  -3  293.02   30.24
   3  -4  -3  261.10   30.49
   3   4  -3  262.32   30.07
   3   4  -3  276.90   31.34
  -3  -4   3  266.42   29.71
  -3  -4   3  320.34   32.01
  -3   4   4   36.76    7.31
  -3   4   4   50.75    8.16
   3  -4  -4   52.06    7.87
   3  -4  -4   44.94    7.98
   3   4  -4   43.99    7.68
   3   4  -4   44.50    8.27
  -3  -4   4   40.30    7.17
  -3  -4   4   44.46    8.24
  -3   4   5   35.78    6.88
  -3   4   5   35.50    6.94
   3  -4  -5   44.29    7.16
   3  -4  -5   54.92    8.28
   3   4  -5   31.72    6.62
   3   4  -5   41.39    7.79
  -3  -4   5   43.13    6.99
  -3  -4   5   37.58    7.41
  -3   4   6   59.52    9.92
  -3   4   6   66.18   10.12
   3  -4  -6   74.84   10.35
   3  -4  -6   77.98   11.07
   3   4  -6   69.49   10.49
   3   4  -6   88.07   11.96
  -3  -4   6   86.26   10.73
  -3   4   7  246.08   25.02
  -3   4   7  197.83   24.02
   3  -4  -7  216.36   24.30
   3  -4  -7  211.90   25.03
   3   4  -7  223.42   24.90
   3   4  -7  241.88   26.17
  -3  -4   7  226.44   24.49
  -3   4   8  163.63   20.74
  -3   4   8  179.26   20.78
   3  -4  -8  187.41   20.97
   3  -4  -8  204.08   22.15
   3   4  -8  201.52   21.80
  -3  -4   8  197.33   21.28
  -3  -4   8  179.34   21.68
  -3   4   9  127.19   15.66
  -3   4   9  147.24   15.74
   3  -4  -9  122.05   15.37
   3  -4  -9  124.94   16.17
   3   4  -9  146.30   16.62
  -3  -4   9  113.92   15.26
  -3  -4   9  133.09   16.35
  -3   4  10   35.37    6.26
  -3   4  10   35.21    5.94
   3  -4 -10   29.51    5.82
   3  -4 -10   36.35    6.81
   3   4 -10   44.35    7.22
  -3  -4  10   32.57    6.19
  -3  -4  10   43.00    7.11
  -3   4  11   70.64   10.51
  -3   4  11   66.68    9.86
   3  -4 -11   83.99   10.83
   3  -4 -11   69.13   10.88
   3   4 -11   91.84   11.72
   3   4 -11   95.79   12.59
  -3  -4  11   96.30   11.47
  -3  -4  11   93.26   11.60
  -3   4  12  225.49   25.36
  -3   4  12  224.93   24.55
   3  -4 -12  241.04   25.37
   3  -4 -12  247.18   26.37
   3   4 -12  213.36   25.74
   3   4 -12  246.05   27.12
  -3  -4  12  249.82   25.91
  -3  -4  12  250.19   25.82
  -3   4  13  251.01   27.19
  -3   4  13  287.14   26.51
   3  -4 -13  242.42   26.85
   3  -4 -13  260.46   28.00
   3   4 -13  237.09   27.65
   3   4 -13  239.93   28.52
  -3  -4  13  242.81   27.33
  -3  -4  13  268.48   27.34
  -3   4  14   18.83    4.26
  -3   4  14   18.97    3.48
   3  -4 -14   20.28    4.21
   3  -4 -14   25.41    5.20
   3   4 -14   27.19    5.34
   3   4 -14   27.35    5.93
  -3  -4  14   15.69    4.12
  -3  -4  14   14.87    3.76
  -3   4  15  110.74   14.39
  -3   4  15  121.40   12.89
   3  -4 -15  132.08   14.58
   3  -4 -15  142.34   15.84
   3   4 -15  127.98   15.47
   3   4 -15   96.82   15.26
  -3  -4  15  144.42   15.58
  -3  -4  15  113.86   14.11
  -3   4  16   42.89    6.48
   3  -4 -16   32.40    5.55
   3  -4 -16   24.76    5.68
   3   4 -16   33.90    6.39
   3   4 -16   48.49    8.09
  -3  -4  16   36.03    6.37
  -3  -4  16   35.51    5.53
  -3   4  17   67.18    9.06
   3  -4 -17   60.18    8.42
   3  -4 -17   64.87    9.62
   3   4 -17   73.87   10.00
   3   4 -17   63.75   10.32
  -3  -4  17   47.83    8.58
  -3  -4  17   71.48    8.29
  -3   4  18   56.97    8.50
   3  -4 -18   60.93    8.24
   3  -4 -18   61.22    9.34
   3   4 -18   55.16    9.05
   3   4 -18   56.59    9.94
  -3  -4  18   64.75    9.21
  -3  -4  18   67.33    7.69
  -3   4  19   11.10    3.32
   3  -4 -19   25.38    4.21
   3  -4 -19   17.25    4.53
   3   4 -19   19.68    4.74
   3   4 -19   10.02    3.95
  -3  -4  19   18.06    4.31
  -3  -4  19   18.00    2.89
  -3   4  20    9.09    2.98
   3  -4 -20   10.43    2.74
   3  -4 -20   11.36    3.50
   3   4 -20   12.49    3.70
   3   4 -20    6.23    3.17
  -3  -4  20    8.27    2.99
  -3  -4  20    8.12    1.59
  -3   4  21    1.53    1.42
   3  -4 -21    0.50    0.92
   3   4 -21    0.00    1.57
   3   4 -21   -0.00    1.81
  -3  -4  21    0.65    1.25
  -3   4  22    2.96    2.24
   3   4 -22    2.40    2.21
   3   4 -22    1.69    2.15
   3   4 -23   57.69    9.64
   3  -4 -24   52.98    8.79
   3  -4 -25   34.32    6.93
   3  -4 -26   -0.00    1.59
   3  -4 -27   38.06    7.42
   3  -4 -28   11.58    4.00
   3  -4 -29   30.85    6.66
   3  -4 -30    4.74    2.97
   3  -4 -31    3.06    2.19
   3  -4 -32    1.09    1.95
   3  -4 -33    7.34    3.50
   3  -4 -34    1.92    2.67
   3  -4 -35    1.09    2.04
   3  -4 -36   -0.00    1.69
   3  -4 -37    0.48    2.26
   3  -4 -38   -0.00    1.80
   3  -4 -39    3.78    3.31
   3  -4 -40    4.89    3.31
   3  -4 -41    0.00    1.93
   3  -4 -42    0.00    1.89
  -3   5   1  653.00   61.73
  -3   5   1  582.74   61.19
   3  -5  -1  448.60   59.23
   3  -5  -1  646.01   62.13
   3   5  -1  557.73   60.56
   3   5  -1  674.26   63.05
  -3  -5   1  703.93   61.12
  -3  -5   1  618.14   62.45
  -3   5   2   20.15    5.26
  -3   5   2   16.57    4.75
   3  -5  -2   13.85    4.41
   3  -5  -2   13.53    4.78
   3   5  -2    9.99    3.98
   3   5  -2    9.85    4.63
  -3  -5   2   11.51    3.75
  -3  -5   2   19.65    5.71
  -3   5   3    8.09    3.74
  -3   5   3   10.25    3.99
   3  -5  -3    9.64    3.88
   3  -5  -3   18.76    5.30
   3   5  -3   13.52    4.19
   3   5  -3    9.25    4.08
  -3  -5   3   18.06    4.51
  -3  -5   3   15.74    5.08
  -3   5   4  111.37   15.86
  -3   5   4  138.07   16.83
   3  -5  -4  119.24   15.79
   3  -5  -4  145.29   17.56
   3   5  -4  110.62   15.85
   3   5  -4  132.41   17.58
  -3  -5   4  128.58   15.97
  -3  -5   4  106.86   16.51
  -3   5   5  266.13   31.80
  -3   5   5  340.34   33.04
   3  -5  -5  228.24   30.91
   3  -5  -5  319.81   33.51
   3   5  -5  279.53   32.17
   3   5  -5  337.80   34.39
  -3  -5   5  295.79   31.86
  -3  -5   5  335.19   34.09
  -3   5   6  215.04   22.41
  -3   5   6  216.76   22.40
   3  -5  -6  149.46   20.57
   3  -5  -6  157.26   21.68
   3   5  -6  204.08   22.39
   3   5  -6  166.42   22.34
  -3  -5   6  215.85   22.03
  -3  -5   6  141.23   21.42
  -3   5   7  119.87   18.00
  -3   5   7  188.55   19.69
   3  -5  -7  151.20   18.58
   3  -5  -7  124.72   18.77
   3   5  -7  182.35   20.02
   3   5  -7  178.58   20.84
  -3  -5   7  156.82   18.76
  -3  -5   7  154.40   19.83
  -3   5   8   28.98    6.35
  -3   5   8   36.12    6.71
   3  -5  -8   35.94    6.67
   3  -5  -8   35.80    7.39
   3   5  -8   29.07    6.65
   3   5  -8   26.49    6.73
  -3  -5   8   36.39    6.68
  -3   5   9    4.74    2.68
  -3   5   9    4.58    2.43
   3  -5  -9    5.94    2.82
   3  -5  -9    3.81    2.77
   3   5  -9    0.99    2.16
   3   5  -9   10.87    4.33
  -3  -5   9    7.90    3.02
  -3   5  10  223.57   27.04
  -3   5  10  254.91   27.14
   3  -5 -10  261.25   27.40
   3  -5 -10  255.23   28.49
   3   5 -10  239.20   27.85
   3   5 -10  259.43   29.29
  -3  -5  10  216.51   26.81
  -3  -5  10  268.36   28.70
  -3   5  11  215.55   26.99
  -3   5  11  240.20   26.87
   3  -5 -11  265.48   27.52
   3  -5 -11  256.13   28.51
   3   5 -11  264.38   28.46
  -3  -5  11  228.87   27.20
  -3  -5  11  275.57   28.74
  -3   5  12   11.71    4.16
  -3   5  12   30.92    5.60
   3  -5 -12   27.11    5.51
   3  -5 -12   20.47    5.35
   3   5 -12   34.65    6.72
  -3  -5  12   26.99    5.61
  -3  -5  12   22.26    5.42
  -3   5  13   24.33    5.46
  -3   5  13   19.79    4.58
   3  -5 -13   18.72    4.62
   3  -5 -13   23.63    5.67
   3   5 -13   24.26    5.73
  -3  -5  13   33.85    6.18
  -3  -5  13   18.80    5.07
  -3   5  14   90.24   14.20
  -3   5  14  126.39   14.37
   3  -5 -14  108.01   14.37
   3  -5 -14  122.07   15.84
   3   5 -14  116.52   15.57
   3   5 -14  155.15   17.97
  -3  -5  14  124.75   15.36
  -3  -5  14  113.60   14.93
  -3   5  15  317.07   34.63
  -3   5  15  322.95   33.51
   3  -5 -15  335.87   34.37
   3  -5 -15  307.67   35.29
   3   5 -15  366.09   36.01
   3   5 -15  310.40   36.33
  -3  -5  15  323.94   34.86
  -3  -5  15  320.69   34.59
  -3   5  16   50.41    8.39
   3  -5 -16   56.07    8.22
   3  -5 -16   60.33    9.49
   3   5 -16   56.21    9.18
   3   5 -16   37.37    8.63
  -3  -5  16   47.98    8.32
  -3  -5  16   48.27    8.09
  -3   5  17   38.59    7.08
   3  -5 -17   48.62    7.30
   3  -5 -17   31.39    7.12
   3   5 -17   46.30    8.09
   3   5 -17   40.82    8.56
  -3  -5  17   35.87    7.09
  -3  -5  17   45.49    7.20
  -3   5  18    2.52    2.22
   3  -5 -18    0.00    1.36
   3  -5 -18    0.00    1.85
   3   5 -18    5.28    2.77
   3   5 -18    1.21    2.00
  -3  -5  18    2.71    2.16
  -3  -5  18    0.40    1.17
  -3   5  19    7.69    3.06
   3  -5 -19   10.52    3.20
   3   5 -19   16.20    4.64
   3   5 -19    8.40    3.99
  -3  -5  19   16.41    4.26
  -3  -5  19   13.50    3.41
  -3   5  20   49.91    8.18
   3  -5 -20   46.22    7.45
   3   5 -20   50.79    8.86
   3   5 -20   44.74    9.37
  -3  -5  20   47.80    8.36
  -3  -5  20   50.61    7.17
  -3   5  21  144.32   16.55
   3   5 -21  131.48   17.14
  -3  -5  21  118.24   16.20
  -3  -5  21  124.09   14.45
  -3   5  22   25.92    5.61
   3  -5 -22   25.97    6.08
   3   5 -22   21.71    5.77
   3  -5 -23   19.21    5.05
   3   5 -23   11.46    4.41
   3  -5 -24    1.68    1.88
   3  -5 -25   21.16    5.54
   3  -5 -26   27.00    6.58
   3  -5 -27   31.66    7.00
   3  -5 -28    3.64    2.64
   3  -5 -29    3.98    2.63
   3  -5 -30   15.22    4.84
   3  -5 -31   17.23    5.13
   3  -5 -32    8.35    4.01
   3  -5 -33    0.00    2.07
   3  -5 -34    1.63    2.34
   3  -5 -35    0.00    2.22
   3  -5 -36   11.29    4.32
   3  -5 -37    3.30    2.75
   3  -5 -38   -0.00    1.77
   3  -5 -39    2.66    2.63
   3  -5 -40    4.19    3.02
   3  -5 -41   -0.00    2.69
  -3   6   1   34.57    7.97
  -3   6   1   42.54    8.46
   3  -6  -1   38.38    7.88
   3  -6  -1   42.52    8.74
   3   6  -1   29.96    7.37
   3   6  -1   42.85    9.26
  -3  -6   1   35.73    7.45
  -3  -6   1   28.80    7.90
  -3   6   2  189.75   23.73
  -3   6   2  199.18   24.18
   3  -6  -2  200.12   23.51
   3  -6  -2  169.33   23.82
   3   6  -2  186.29   23.70
   3   6  -2  181.76   24.54
  -3  -6   2  208.78   23.48
  -3  -6   2  203.27   25.34
  -3   6   3  157.89   19.87
  -3   6   3  158.00   20.09
   3  -6  -3  180.14   20.11
   3  -6  -3  153.35   20.54
   3   6  -3  146.71   19.65
   3   6  -3  137.44   20.19
  -3  -6   3  155.02   19.21
  -3  -6   3  117.70   19.62
  -3   6   4  169.76   19.14
  -3   6   4  175.06   19.29
   3  -6  -4  111.16   16.74
   3  -6  -4  166.56   19.83
   3   6  -4  104.99   16.96
   3   6  -4  144.55   19.40
  -3  -6   4  101.74   16.29
  -3  -6   4  148.08   19.53
  -3   6   5   50.12    9.44
  -3   6   5   68.26   10.57
   3  -6  -5   55.41    9.48
   3  -6  -5   48.94    9.94
   3   6  -5   47.69    9.55
   3   6  -5   68.37   11.53
  -3  -6   5   50.47    9.22
  -3  -6   5   61.29   11.00
  -3   6   6   -0.00    1.87
  -3   6   6   -0.00    2.09
   3  -6  -6    0.41    1.58
   3  -6  -6   -0.00    2.26
   3   6  -6    0.00    1.37
   3   6  -6    0.69    2.52
  -3  -6   6    0.00    1.88
  -3  -6   6   -0.00    2.07
  -3   6   7   16.35    5.29
  -3   6   7   14.40    4.79
   3  -6  -7   12.63    4.37
   3  -6  -7   18.64    5.55
   3   6  -7   22.11    5.84
   3   6  -7   14.93    5.41
  -3  -6   7   18.30    5.03
  -3  -6   7   25.65    6.69
  -3   6   8  328.25   36.50
  -3   6   8  334.45   36.38
   3  -6  -8  362.52   36.66
   3  -6  -8  329.99   37.48
   3   6  -8  348.35   37.34
   3   6  -8  350.22   38.50
  -3  -6   8  296.60   35.63
  -3  -6   8  317.23   37.52
  -3   6   9  128.91   17.00
  -3   6   9  143.75   17.09
   3  -6  -9  144.06   17.13
   3  -6  -9  117.74   17.31
   3   6  -9  116.59   16.95
   3   6  -9  103.04   17.26
  -3  -6   9  124.39   16.53
  -3  -6   9  122.57   17.71
  -3   6  10    2.72    2.66
  -3   6  10   -0.00    1.53
   3  -6 -10    3.07    2.19
   3  -6 -10    2.33    2.32
   3   6 -10    1.06    1.85
   3   6 -10    2.58    2.46
  -3  -6  10    0.79    1.48
  -3   6  11    2.55    2.17
   3  -6 -11   -0.00    1.72
   3  -6 -11   -0.00    1.86
   3   6 -11    3.08    2.66
   3   6 -11    1.10    2.33
  -3  -6  11    2.06    2.40
  -3   6  12  220.23   25.64
   3  -6 -12  215.95   25.08
   3  -6 -12  204.70   26.12
   3   6 -12  216.40   26.11
   3   6 -12  218.80   27.29
  -3  -6  12  216.40   25.43
  -3  -6  12  231.56   26.70
  -3   6  13   57.25    9.12
   3  -6 -13   43.91    7.94
   3  -6 -13   39.57    8.52
   3   6 -13   43.70    8.72
   3   6 -13   67.66   11.09
  -3  -6  13   34.85    7.57
  -3  -6  13   39.55    8.20
  -3   6  14   83.37   12.43
   3  -6 -14   88.31   12.14
   3  -6 -14   76.39   12.60
   3   6 -14   67.14   12.00
  -3  -6  14   86.11   12.42
  -3  -6  14   88.64   12.91
  -3   6  15   71.50   11.03
   3  -6 -15   71.56   10.48
   3  -6 -15   55.10   10.62
   3   6 -15   85.03   12.27
  -3  -6  15   54.58   10.08
  -3  -6  15   71.11   11.09
  -3   6  16    4.76    2.79
   3  -6 -16    3.45    2.30
   3   6 -16   10.01    3.86
  -3  -6  16    5.34    2.92
  -3  -6  16    7.64    3.15
  -3   6  17   18.25    5.10
   3  -6 -17   18.84    4.62
   3   6 -17   11.77    4.49
   3   6 -17   15.66    5.43
  -3  -6  17   11.94    4.06
  -3  -6  17   12.97    4.29
  -3   6  18  106.83   15.30
   3  -6 -18  118.65   15.08
   3   6 -18  111.32   16.05
   3   6 -18  111.35   17.35
  -3  -6  18  109.66   15.45
  -3  -6  18  129.23   15.94
  -3   6  19   18.92    5.41
   3  -6 -19   25.07    5.57
   3   6 -19   25.87    6.31
  -3  -6  19   22.36    5.72
  -3   6  20   19.72    5.20
   3  -6 -20   14.57    4.24
   3  -6 -20   15.64    5.25
   3   6 -20   19.49    5.68
  -3  -6  20   17.11    5.02
  -3   6  21    0.72    1.87
   3  -6 -21    0.95    1.41
   3   6 -21   -0.00    1.19
   3  -6 -22   46.85    9.36
   3   6 -22   55.51    9.97
   3  -6 -23   32.17    7.56
   3   6 -23   36.55    8.10
   3  -6 -24   11.57    4.34
   3  -6 -25   20.52    5.85
   3  -6 -26    2.84    2.73
   3  -6 -27    4.25    3.01
   3  -6 -28    7.10    3.68
   3  -6 -29    6.52    3.67
   3  -6 -30    7.53    3.77
   3  -6 -31   -0.00    1.49
   3  -6 -32    0.00    2.11
   3  -6 -33    3.07    2.94
   3  -6 -34    7.80    3.65
   3  -6 -35    0.00    2.18
   3  -6 -36   -0.00    1.54
   3  -6 -37    1.21    2.35
   3  -6 -38   -0.00    1.83
   3  -6 -39    0.45    2.02
   3  -6 -40    3.01    2.89
  -3   7   1   14.23    5.08
  -3   7   1    1.84    2.42
   3  -7  -1   16.16    5.18
   3  -7  -1   10.32    4.66
   3   7  -1   12.81    4.82
   3   7  -1   10.62    5.08
  -3  -7   1    9.01    3.76
  -3  -7   1    6.21    4.25
  -3   7   2   56.31   10.79
  -3   7   2   47.96   10.33
   3  -7  -2   73.52   11.33
   3  -7  -2   53.99   10.99
   3   7  -2   53.50   10.69
   3   7  -2   68.45   12.40
  -3  -7   2   52.59    9.78
  -3  -7   2   75.82   13.08
  -3   7   3   13.89    4.99
  -3   7   3   19.30    5.75
   3  -7  -3    8.98    4.37
   3  -7  -3    8.48    4.54
   3   7  -3    9.30    4.21
   3   7  -3    7.95    4.49
  -3  -7   3    9.49    4.02
  -3  -7   3   16.38    6.09
  -3   7   4  262.71   32.77
  -3   7   4  315.79   33.88
   3  -7  -4  276.21   32.46
   3  -7  -4  335.21   35.44
   3   7  -4  279.90   33.28
   3   7  -4  300.70   34.97
  -3  -7   4  278.99   32.29
  -3  -7   4  247.63   33.71
  -3   7   5   99.53   16.65
  -3   7   5  138.53   18.20
   3  -7  -5  122.96   17.13
   3  -7  -5  140.70   19.17
   3   7  -5  102.45   16.91
   3   7  -5  110.68   18.18
  -3  -7   5  163.00   18.36
  -3  -7   5  135.50   19.42
  -3   7   6  266.14   36.37
   3  -7  -6  345.68   37.31
   3  -7  -6  314.88   38.41
   3   7  -6  373.90   38.83
   3   7  -6  338.32   39.25
  -3  -7   6  370.80   37.61
  -3  -7   6  347.87   39.54
  -3   7   7    0.66    1.96
   3  -7  -7    4.39    2.75
   3  -7  -7    6.71    4.01
   3   7  -7    2.15    3.37
   3   7  -7    3.21    3.22
  -3  -7   7    3.47    2.44
  -3  -7   7    3.82    3.30
  -3   7   8   10.98    4.54
   3  -7  -8   16.50    5.08
   3  -7  -8   10.65    4.69
   3   7  -8   17.66    5.70
   3   7  -8   13.38    5.54
  -3  -7   8   29.83    6.42
  -3  -7   8   21.43    6.31
  -3   7   9    7.88    4.06
   3  -7  -9    6.79    3.46
   3  -7  -9    8.24    4.21
   3   7  -9    4.22    3.02
   3   7  -9    7.31    4.31
  -3  -7   9   10.43    4.10
  -3  -7   9   14.53    5.46
  -3   7  10  372.51   40.36
   3  -7 -10  347.57   39.38
   3  -7 -10  301.72   40.12
   3   7 -10  338.28   40.33
   3   7 -10  386.45   42.58
  -3  -7  10  582.97   43.18
  -3  -7  10  291.42   40.14
  -3   7  11   50.32    9.43
   3  -7 -11   44.69    8.61
   3  -7 -11   38.10    9.02
   3   7 -11   46.32    9.62
   3   7 -11   54.12   10.84
  -3  -7  11   45.02    8.83
  -3  -7  11   46.36    9.89
  -3   7  12   22.21    6.43
   3  -7 -12   27.35    6.55
   3  -7 -12   40.28    8.74
   3   7 -12   44.42    8.77
   3   7 -12   31.66    8.31
  -3  -7  12   38.01    7.65
  -3   7  13   38.32    7.97
   3  -7 -13   31.40    6.78
   3  -7 -13   23.07    6.81
   3   7 -13   35.26    7.88
   3   7 -13   22.43    7.04
  -3  -7  13   27.98    6.87
  -3   7  14    2.14    2.59
   3  -7 -14    6.14    3.16
   3   7 -14    5.32    3.61
   3   7 -14    0.00    2.32
  -3  -7  14    6.52    3.57
  -3   7  15    3.86    3.21
   3  -7 -15    9.82    3.66
   3   7 -15    9.52    4.11
   3   7 -15    8.45    4.37
  -3  -7  15   10.44    3.96
  -3  -7  15    5.68    3.22
  -3   7  16   47.81    9.24
   3  -7 -16   39.24    7.91
   3   7 -16   41.43    8.86
   3   7 -16   51.90   10.93
  -3  -7  16   43.19    8.58
  -3   7  17   21.45    5.89
   3  -7 -17   18.51    5.00
   3  -7 -17   14.10    5.37
   3   7 -17   15.70    5.33
  -3  -7  17   14.86    5.06
  -3   7  18    0.92    1.75
   3  -7 -18    3.61    2.54
   3  -7 -18   -0.00    2.13
   3   7 -18    3.00    2.35
  -3  -7  18    3.58    2.53
  -3   7  19    2.09    2.41
   3  -7 -19    2.67    2.38
   3  -7 -19    2.43    2.52
   3   7 -19   -0.00    2.29
  -3  -7  19    4.93    3.02
  -3   7  20   41.80    8.50
   3  -7 -20   29.86    7.93
   3   7 -20   36.23    8.15
  -3  -7  20   34.84    7.74
  -3   7  21   18.93    5.73
   3  -7 -21   18.72    5.96
   3   7 -21   28.08    7.32
   3  -7 -22   33.25    8.11
   3   7 -22   38.50    8.52
   3  -7 -23   12.69    4.70
   3   7 -23    2.73    2.48
   3  -7 -24    5.11    3.23
   3  -7 -25    0.95    2.05
   3  -7 -26   22.89    6.44
   3  -7 -27   11.65    4.73
   3  -7 -28    2.81    2.66
   3  -7 -29   -0.00    1.91
   3  -7 -30    6.81    3.96
   3  -7 -31    7.80    3.91
   3  -7 -32   11.02    5.00
   3  -7 -33    0.00    2.88
   3  -7 -34    0.01    2.01
   3  -7 -35    2.52    2.79
   3  -7 -36   11.57    4.86
   3  -7 -37    3.30    2.89
   3  -7 -38    3.95    3.17
  -3   8   1   -0.00    2.24
  -3   8   1    1.59    2.55
   3  -8  -1    3.42    3.43
   3   8  -1    1.35    3.35
   3   8  -1   -0.00    2.87
  -3  -8   1    0.00    2.21
  -3   8   2  260.41   34.28
   3  -8  -2  310.15   36.68
   3   8  -2  307.15   35.54
   3   8  -2  297.40   36.46
  -3  -8   2  318.88   37.58
  -3   8   3    0.00    2.40
   3  -8  -3    3.71    3.93
   3   8  -3    6.69    3.86
   3   8  -3    4.61    3.55
  -3  -8   3    7.33    4.57
  -3   8   4  233.14   29.43
   3  -8  -4  278.76   32.05
   3   8  -4  231.03   29.71
   3   8  -4  253.68   31.43
  -3  -8   4  210.89   30.38
  -3   8   5    4.38    2.86
   3  -8  -5    2.31    3.02
   3   8  -5    0.00    2.90
   3   8  -5   -0.00    2.35
  -3  -8   5   -0.00    2.21
  -3   8   6   23.20    6.74
   3  -8  -6   24.66    6.57
   3  -8  -6   19.55    6.94
   3   8  -6   14.83    5.80
   3   8  -6   35.28    8.90
  -3  -8   6   20.52    6.93
  -3   8   7    2.65    3.07
   3  -8  -7    2.37    2.41
   3  -8  -7    0.00    2.55
   3   8  -7    0.00    1.71
   3   8  -7   -0.00    1.31
  -3  -8   7    1.72    3.58
  -3   8   8  400.12   47.69
   3  -8  -8  473.38   48.12
   3  -8  -8  468.35   50.19
   3   8  -8  447.50   48.96
   3   8  -8  405.18   49.52
  -3  -8   8  444.65   50.31
  -3   8   9   13.41    5.17
   3  -8  -9   14.25    4.80
   3  -8  -9    8.22    4.79
   3   8  -9   15.73    5.72
   3   8  -9   11.60    5.26
  -3  -8   9   16.36    6.46
  -3   8  10   11.00    4.66
   3  -8 -10   16.68    5.16
   3  -8 -10   18.84    6.42
   3   8 -10   11.81    5.00
   3   8 -10    4.55    4.18
  -3  -8  10   14.25    6.11
  -3   8  11    0.00    2.28
   3  -8 -11   -0.00    1.56
   3   8 -11    0.82    2.24
   3   8 -11    0.09    1.99
  -3  -8  11   -0.00    2.13
  -3   8  12   56.49   10.56
   3  -8 -12   34.29    8.22
   3   8 -12   65.45   11.50
   3   8 -12   56.56   11.73
  -3  -8  12   40.69   10.05
  -3   8  13   -0.00    2.11
   3  -8 -13    1.76    2.41
   3   8 -13   -0.00    1.43
   3   8 -13    1.90    2.17
  -3  -8  13    6.03    3.70
  -3   8  14   40.68    9.20
   3  -8 -14   46.89    9.16
   3  -8 -14   45.97   10.21
   3   8 -14   56.08   10.84
   3   8 -14   53.36   11.87
  -3   8  15   -0.00    2.03
   3  -8 -15    0.68    1.79
   3  -8 -15    0.67    1.41
   3   8 -15    1.96    2.94
  -3   8  16   -0.00    1.94
   3  -8 -16   -0.00    1.38
   3  -8 -16    0.27    1.99
   3   8 -16   -0.00    2.52
  -3   8  17    3.80    2.88
   3  -8 -17    6.07    3.40
   3  -8 -17    0.91    2.29
   3   8 -17    6.32    3.81
  -3   8  18  110.72   16.10
   3  -8 -18  112.16   15.19
   3  -8 -18   89.20   15.88
   3   8 -18   89.45   15.51
  -3   8  19    0.33    2.56
   3  -8 -19   -0.00    1.60
   3  -8 -19    0.55    2.38
   3   8 -19   -0.00    2.40
  -3   8  20   33.59    8.65
   3  -8 -20   47.59   10.25
   3   8 -20   65.95   11.51
  -3   8  21    2.86    2.85
   3  -8 -21   -0.00    2.44
   3   8 -21    0.36    2.51
   3  -8 -22   24.99    7.45
   3   8 -22   25.81    7.30
   3  -8 -23    3.37    3.65
   3   8 -23    9.89    4.63
   3  -8 -24   56.94   11.57
   3  -8 -25    1.93    2.18
   3  -8 -26   -0.00    2.02
   3  -8 -27   -0.00    2.28
   3  -8 -28   13.47    5.49
   3  -8 -29    1.06    2.73
   3  -8 -30    5.98    3.93
   3  -8 -31    1.29    2.30
   3  -8 -32    0.11    1.91
   3  -8 -33    1.36    2.58
   3  -8 -34    6.87    3.88
   3  -8 -35    2.00    2.74
   3  -8 -36   -0.00    1.72
   3  -8 -37    1.08    2.39
  -3   9   1   -0.00    3.00
   3  -9  -1    4.11    4.01
   3   9  -1    1.39    2.94
   3   9  -1    1.92    2.39
  -3  -9   1   -0.00    2.70
  -3   9   2   31.24    8.25
   3  -9  -2   30.11    9.14
   3   9  -2   47.42   10.33
   3   9  -2   40.58    9.95
  -3  -9   2   27.76    8.86
  -3   9   3    0.36    2.80
   3  -9  -3    2.63    2.87
   3   9  -3    4.94    3.71
   3   9  -3   12.09    5.35
  -3  -9   3    5.02    4.56
  -3   9   4   61.82   12.44
   3  -9  -4   59.82   13.10
   3   9  -4   98.26   15.10
   3   9  -4   57.27   13.06
  -3  -9   4   77.26   15.04
  -3   9   5   15.83    5.92
   3  -9  -5   20.41    7.08
   3   9  -5    6.86    4.58
   3   9  -5    7.84    4.57
  -3  -9   5    6.94    5.21
  -3   9   6  114.57   17.98
   3  -9  -6  108.30   18.74
   3   9  -6  117.52   18.44
   3   9  -6  115.29   19.22
  -3  -9   6  127.39   20.25
  -3   9   7    1.75    2.72
   3  -9  -7    0.76    2.48
   3   9  -7    1.19    2.18
   3   9  -7    0.00    3.19
  -3  -9   7    1.48    2.48
  -3   9   8    0.00    2.96
   3   9  -8    0.80    2.53
   3   9  -8    7.45    5.38
  -3  -9   8    0.00    3.11
  -3   9   9   11.13    5.05
   3   9  -9    9.33    4.78
   3   9  -9   21.95    7.46
  -3  -9   9   25.77    8.05
  -3   9  10  149.55   20.54
   3   9 -10  154.02   21.20
   3   9 -10  128.64   21.35
  -3  -9  10  112.89   20.31
  -3   9  11    4.71    3.67
   3  -9 -11    7.78    5.05
   3   9 -11   14.91    5.64
   3   9 -11    8.00    4.96
  -3  -9  11    0.00    3.17
  -3   9  12   22.18    6.72
   3  -9 -12    5.85    4.62
   3   9 -12   26.64    7.45
  -3   9  13    3.19    3.44
   3  -9 -13    1.21    3.02
   3   9 -13    1.57    3.41
  -3   9  14    2.21    2.47
   3  -9 -14    0.60    2.79
   3   9 -14    2.68    3.25
  -3   9  15    0.00    2.64
   3  -9 -15    1.23    2.75
   3   9 -15    3.91    3.53
  -3   9  16   83.91   14.11
   3  -9 -16   50.77   12.64
   3   9 -16  112.14   16.15
  -3   9  17   -0.00    2.46
   3  -9 -17    1.65    2.58
   3   9 -17    5.32    3.96
  -3   9  18   -0.00    2.56
   3  -9 -18   -0.00    2.22
   3   9 -18    0.23    2.64
  -3   9  19    0.28    2.78
   3  -9 -19   -0.00    2.18
  -3   9  20   28.42    8.22
   3  -9 -20   43.71   10.11
  -3   9  21   -0.00    1.79
   3  -9 -21   -0.00    2.59
   3  -9 -22   28.15    8.28
   3  -9 -23   -0.00    1.73
   3  -9 -24    1.66    3.41
   3  -9 -25    0.00    2.97
   3  -9 -26   32.53    8.47
   3  -9 -27    0.10    2.75
   3  -9 -28    5.27    3.95
   3  -9 -29    0.19    2.76
   3  -9 -30   14.36    5.65
   3  -9 -31   -0.00    2.54
   3  -9 -32    7.75    4.83
   3  -9 -33   -0.00    2.37
   3  -9 -34    2.59    3.29
   3  -9 -35    2.16    2.89
   3 -10  -1    2.06    3.37
   3  10  -1   -0.00    2.75
  -3 -10   1    0.54    3.10
   3 -10  -2   81.62   15.68
   3  10  -2   85.54   15.81
  -3 -10   2   63.91   14.74
   3 -10  -3    2.67    4.17
   3  10  -3    1.86    3.24
  -3 -10   3    0.00    2.80
   3  10  -4   25.88    8.73
  -3 -10   4   27.31    9.05
   3  10  -5    3.66    3.81
  -3 -10   5    5.66    4.51
   3  10  -6   -0.00    2.17
  -3 -10   6    1.25    3.84
   3  10  -7   14.33    6.80
  -3 -10   7   11.95    6.07
   3 -10  -8   52.25   11.85
   3  10  -8   31.54   10.32
  -3 -10   8   54.74   12.61
   3 -10  -9    1.90    3.19
   3 -10 -10   37.19   10.07
   3 -10 -11    3.32    3.93
   3 -10 -12  116.67   19.57
   3 -10 -13    0.68    3.20
   3 -10 -14   29.67    8.82
   3 -10 -15    2.63    3.55
   3 -10 -16    2.60    2.79
   3 -10 -17    2.59    4.21
   3  10 -17   -0.00    2.51
   3 -10 -18   29.63    9.42
   3  10 -18   33.09    8.83
   3 -10 -19    0.00    3.13
   3  10 -19    2.00    3.33
   3 -10 -20    5.22    4.41
   3  10 -20   12.49    5.87
   3 -10 -21   -0.00    2.82
   3  10 -21    0.00    2.91
   3 -10 -22   13.34    6.52
   3  10 -22   22.89    7.41
   3 -10 -23    0.52    1.92
   3  10 -23    2.35    3.39
   3 -10 -24    4.71    4.02
   3 -10 -25   -0.00    3.13
   3 -10 -26   -0.00    2.21
   3 -10 -27    3.64    3.71
   3 -10 -28   29.85    8.84
   3 -10 -29    1.37    3.27
   3 -10 -30   11.16    5.26
   3 -10 -31   -0.00    2.62
   3 -10 -32    0.00    2.76
   3 -10 -33    2.10    3.46
  -3  11   1   -0.00    3.43
   3  11  -1   -0.00    4.22
  -3 -11   1   -0.00    3.53
  -3  11   2   24.71    8.10
   3  11  -2   18.38    7.55
   3  11  -2   34.66    9.92
  -3 -11   2   31.58    9.95
  -3  11   3    5.71    5.38
   3  11  -3   11.46    5.45
   3  11  -3    5.98    5.66
  -3 -11   3    8.98    5.67
  -3  11   4   15.25    6.30
   3  11  -4   17.07    6.76
   3  11  -4    8.43    5.78
  -3 -11   4   29.82    9.51
  -3  11   5    0.09    2.75
   3 -11  -5   -0.00    2.31
   3  11  -5    0.62    3.03
   3  11  -5    5.08    4.78
  -3 -11   5    2.75    3.31
  -3  11   6   34.10    9.58
   3 -11  -6   37.02   10.33
   3  11  -6   34.27    9.69
  -3 -11   6   58.70   13.89
  -3  11   7    0.18    2.75
   3 -11  -7    1.44    3.72
   3  11  -7    0.00    2.91
  -3  11   8   -0.00    2.84
   3 -11  -8   -0.00    2.87
   3  11  -8    0.00    3.37
  -3  11   9   14.62    6.11
   3 -11  -9    9.80    5.64
   3  11  -9   10.16    5.79
  -3  11  10   60.20   11.78
   3 -11 -10   32.82    9.87
   3  11 -10   15.98    7.09
  -3  11  11    4.52    4.23
   3 -11 -11   -0.00    3.53
   3  11 -11    5.12    5.04
  -3  11  12   19.82    7.06
   3 -11 -12   16.31    7.38
   3  11 -12   26.66    8.28
  -3  11  13    4.45    4.16
   3 -11 -13    3.37    3.70
   3  11 -13   17.09    6.81
  -3  11  14   20.13    7.30
   3 -11 -14   27.39    8.42
   3  11 -14   14.18    6.70
  -3  11  15    0.92    3.20
   3 -11 -15   -0.00    3.22
   3  11 -15   -0.00    3.44
  -3  11  16   12.31    6.10
   3 -11 -16   36.52   10.04
   3  11 -16   22.82    7.84
  -3  11  17   -0.00    2.92
   3 -11 -17    0.62    1.68
   3  11 -17    0.00    2.56
  -3  11  18    1.18    2.63
   3 -11 -18    0.19    2.63
   3  11 -18    3.33    3.90
  -3  11  19    5.91    4.39
   3 -11 -19    2.14    3.80
   3  11 -19   -0.00    2.90
  -3  11  20    8.72    5.03
   3 -11 -20   17.65    7.09
   3  11 -20   11.21    6.04
   3 -11 -21   -0.00    2.30
   3  11 -21    2.57    3.21
   3 -11 -22   11.78    5.98
   3  11 -22   18.56    6.93
   3 -11 -23    2.72    3.41
   3  11 -23    2.72    3.54
   3 -11 -24    3.86    4.38
   3 -11 -25   -0.00    3.44
   3 -11 -26   15.66    6.95
   3 -11 -27   -0.00    3.14
   3 -11 -28    4.47    3.59
   3 -11 -29    5.58    4.31
   3 -11 -30    7.28    5.39
   3 -11 -31    2.66    3.28
   3 -11 -32    1.88    2.05
  -3  12   1    0.00    3.35
   3  12  -1   -0.00    2.61
  -3 -12   1   -0.00    2.43
  -3  12   2   52.40   11.96
   3 -12  -2   40.10   11.32
   3  12  -2   34.68   10.10
  -3 -12   2   49.84   13.20
  -3  12   3   12.92    6.22
   3 -12  -3    0.00    3.87
   3  12  -3    8.83    5.32
  -3 -12   3   25.89    9.61
  -3  12   4   13.59    6.20
   3 -12  -4    4.41    4.68
   3  12  -4   15.40    6.48
  -3  12   5   -0.00    2.82
   3 -12  -5    0.00    4.00
   3  12  -5    0.38    3.08
  -3  12   6    0.98    2.75
   3 -12  -6    0.00    2.78
   3  12  -6    3.20    4.01
  -3  12   7    9.01    4.80
   3 -12  -7    1.85    3.58
   3  12  -7   -0.00    3.08
  -3  12   8   78.65   15.99
   3 -12  -8  103.79   18.95
   3  12  -8   96.16   17.41
  -3  12   9    0.45    2.87
   3 -12  -9    2.64    3.54
   3  12  -9    3.68    4.64
  -3  12  10    6.62    4.66
   3 -12 -10    3.12    4.04
   3  12 -10    6.65    5.09
  -3  12  11    8.76    5.04
   3 -12 -11    6.98    4.80
   3  12 -11    3.26    4.23
  -3  12  12   31.78    8.95
   3 -12 -12    8.51    5.56
   3  12 -12   13.66    6.50
  -3  12  13    9.57    5.31
   3 -12 -13    3.07    4.84
   3  12 -13    9.94    5.37
  -3  12  14   22.57    7.67
   3 -12 -14   28.37    9.27
   3  12 -14   15.79    7.35
  -3  12  15   -0.00    2.68
   3 -12 -15    2.88    3.61
   3  12 -15   -0.00    2.93
  -3  12  16   -0.00    3.46
   3 -12 -16    5.18    4.18
   3  12 -16   -0.00    2.38
  -3  12  17    3.65    3.87
   3 -12 -17    0.22    2.13
   3  12 -17    6.42    5.00
  -3  12  18   28.56    8.91
   3 -12 -18   26.48    8.72
   3  12 -18   21.06    7.90
  -3  12  19    3.41    3.48
   3 -12 -19    2.54    3.21
   3  12 -19   -0.00    2.61
  -3  12  20    2.87    3.40
   3 -12 -20    4.40    4.65
   3  12 -20    6.56    5.35
   3 -12 -21   -0.00    3.00
   3  12 -21    1.67    2.81
   3 -12 -22    8.66    5.22
   3  12 -22   15.74    6.46
   3 -12 -23    3.05    4.84
   3  12 -23   -0.00    2.42
   3 -12 -24   13.02    6.82
   3 -12 -25    0.00    2.53
   3 -12 -26    0.90    2.44
   3 -12 -27    2.27    3.46
   3 -12 -28    1.61    3.67
   3 -12 -29    1.59    2.56
  -3  13   1    7.17    4.96
   3 -13  -1   10.16    6.11
   3  13  -1   10.53    6.03
  -3  13   2    7.54    5.87
   3 -13  -2    1.86    3.92
   3  13  -2    6.63    5.25
  -3  13   3    1.81    3.29
   3 -13  -3    0.11    3.77
  -3  13   4   14.06    6.85
   3 -13  -4   31.57   10.08
   3  13  -4    2.83    4.96
  -3  13   5   23.80    8.46
   3 -13  -5   20.57    8.42
   3  13  -5    6.52    4.68
  -3  13   6   26.68    9.06
   3 -13  -6   27.88    9.93
   3  13  -6   36.79   10.33
  -3  13   7   13.09    6.08
   3 -13  -7   -0.00    3.10
   3  13  -7   -0.00    3.49
  -3  13   8    1.87    3.24
   3 -13  -8   -0.00    3.26
   3  13  -8    0.84    2.82
  -3  13   9    0.68    3.30
   3 -13  -9    2.30    4.25
  -3  13  10   11.22    6.27
   3 -13 -10   15.04    7.07
   3  13 -10   19.26    7.97
  -3  13  11   24.12    8.58
   3 -13 -11    7.48    5.55
   3  13 -11   12.65    6.26
  -3  13  12    5.26    5.61
   3 -13 -12   14.78    6.87
   3  13 -12   25.85    8.40
  -3  13  13   -0.00    2.48
   3 -13 -13   -0.00    3.01
   3  13 -13   -0.00    2.13
  -3  13  14    6.83    4.98
   3 -13 -14    4.67    4.05
   3  13 -14   -0.00    2.79
  -3  13  15   18.21    7.44
   3 -13 -15    4.65    4.13
   3  13 -15   11.13    6.41
  -3  13  16    9.62    5.37
   3 -13 -16   11.14    6.61
   3  13 -16   21.02    7.77
  -3  13  17    3.95    4.70
   3 -13 -17    0.69    2.56
   3  13 -17    8.84    5.49
  -3  13  18    2.81    3.58
   3 -13 -18   -0.00    3.03
   3  13 -18    0.82    3.68
  -3  13  19    0.74    2.43
   3 -13 -19    1.06    3.02
   3  13 -19    0.81    2.99
   3 -13 -20   10.44    6.67
   3  13 -20   13.33    6.67
   3 -13 -21    0.26    2.02
   3  13 -21    5.03    5.39
   3 -13 -22    1.74    2.78
   3  13 -22    8.90    6.00
   3 -13 -23    3.39    3.75
   3  13 -23    1.95    3.36
   3 -13 -24    2.22    4.25
   3 -13 -25   -0.00    3.67
   3 -13 -26   10.97    6.11
   3 -13 -27   -0.00    2.83
  -3  14   1    1.96    3.07
   3 -14  -1    3.74    3.99
   3  14  -1    7.33    5.72
  -3  14   2   13.75    6.82
   3 -14  -2    5.61    5.65
   3  14  -2   12.40    6.44
  -3  14   3   15.56    6.47
   3 -14  -3    7.24    6.01
   3  14  -3   -0.00    4.43
  -3  14   4    9.34    5.73
   3 -14  -4    2.33    4.95
   3  14  -4   -0.00    3.37
  -3  14   5    1.14    3.31
   3 -14  -5    1.06    3.74
   3  14  -5    1.40    4.23
  -3  14   6    1.33    3.37
   3 -14  -6   -0.00    2.31
   3  14  -6   -0.00    3.15
  -3  14   7    8.04    5.32
   3 -14  -7   -0.00    3.32
   3  14  -7    1.52    3.99
  -3  14   8   10.50    6.86
   3 -14  -8   19.67    9.20
   3  14  -8   37.12   10.10
  -3  14   9    5.05    3.79
   3 -14  -9   -0.00    3.79
   3  14  -9    0.69    3.28
  -3  14  10    5.17    4.59
   3 -14 -10   -0.65    2.32
   3  14 -10    1.44    4.55
  -3  14  11    0.34    3.09
   3 -14 -11    0.72    1.82
   3  14 -11   -0.00    2.81
  -3  14  12   -0.00    3.84
   3 -14 -12    3.81    4.48
   3  14 -12    6.18    4.67
  -3  14  13    7.28    5.21
   3 -14 -13    7.08    5.48
   3  14 -13    2.93    4.69
  -3  14  14    4.23    3.82
   3 -14 -14   -0.00    4.00
   3  14 -14    3.48    4.73
  -3  14  15   -0.00    3.10
   3 -14 -15    1.01    4.60
   3  14 -15    1.76    3.27
  -3  14  16   -0.00    3.39
   3 -14 -16   -0.00    2.81
   3  14 -16    0.63    3.04
  -3  14  17   -0.00    2.15
   3 -14 -17    4.30    3.95
   3  14 -17   -0.00    3.65
  -3  14  18   17.89    7.74
   3 -14 -18   11.92    6.60
   3  14 -18   11.48    6.66
  -3  14  19    1.33    3.59
   3 -14 -19    2.15    5.05
   3  14 -19    7.81    5.38
   3 -14 -20   -0.00    3.93
   3  14 -20    2.29    3.89
   3 -14 -21   -0.00    3.07
   3  14 -21   -0.00    3.84
   3 -14 -22    2.82    4.69
   3  14 -22    3.41    3.97
   3 -14 -23   -0.00    3.85
   3  14 -23    2.77    3.61
   3 -14 -24   -0.00    3.45
   3 -14 -25    6.85    4.78
  -3  15   1   15.13    7.13
   3 -15  -1    5.66    6.58
   3  15  -1   11.42    6.85
  -3  15   2    0.27    3.12
   3 -15  -2    0.56    3.35
   3  15  -2    7.44    5.08
  -3  15   3    1.66    3.79
   3 -15  -3    0.00    3.56
   3  15  -3    0.00    3.54
  -3  15   4   -0.00    1.48
   3 -15  -4    3.33    4.98
   3  15  -4    9.94    6.06
  -3  15   5    6.84    5.32
   3 -15  -5    0.61    2.84
   3  15  -5    2.55    4.70
  -3  15   6    2.70    5.40
   3 -15  -6   -0.00    1.86
   3  15  -6    3.37    5.13
  -3  15   7    0.00    3.77
   3 -15  -7    1.21    4.01
   3  15  -7   20.78    8.00
  -3  15   8   -0.00    2.82
   3 -15  -8   -0.00    3.90
   3  15  -8   -0.00    4.07
  -3  15   9    3.19    3.85
   3 -15  -9    1.45    2.82
   3  15  -9    4.23    4.80
  -3  15  10    1.86    3.39
   3 -15 -10    1.65    4.26
   3  15 -10   10.74    6.17
  -3  15  11    6.16    4.84
   3 -15 -11    0.80    2.82
   3  15 -11    8.90    5.44
  -3  15  12    0.46    3.81
   3 -15 -12    3.77    4.64
   3  15 -12   -0.00    2.90
  -3  15  13   -0.00    3.03
   3 -15 -13   -0.00    3.73
   3  15 -13    0.43    3.54
  -3  15  14    0.00    3.38
   3 -15 -14    3.90    5.66
   3  15 -14    2.92    4.47
  -3  15  15    3.77    4.10
   3 -15 -15    1.63    3.55
   3  15 -15    0.00    4.02
  -3  15  16    7.33    5.98
   3 -15 -16   11.21    6.84
   3  15 -16    8.00    5.54
  -3  15  17   -0.00    3.02
   3 -15 -17   -0.00    2.55
   3  15 -17    1.02    4.58
  -3  15  18    0.44    3.13
   3 -15 -18    0.51    3.15
   3  15 -18    0.00    3.76
  -3  15  19    2.15    4.31
   3 -15 -19    0.01    3.30
   3  15 -19    1.91    4.62
   3 -15 -20    0.00    3.22
   3  15 -20    0.33    3.40
   3 -15 -21   -0.00    3.16
   3  15 -21    8.41    5.40
   3 -15 -22    2.36    3.63
   3  15 -22    3.44    4.88
  -3  16   1    3.27    4.76
   3 -16  -1   -0.00    2.86
   3  16  -1   -0.00    3.55
  -3  16   2   12.28    6.50
   3 -16  -2   -0.00    3.42
   3  16  -2    3.81    4.11
  -3  16   3   20.00    7.88
   3 -16  -3    4.99    4.82
   3  16  -3    7.05    6.40
  -3  16   4    3.43    3.78
   3 -16  -4   -0.00    3.72
   3  16  -4   -0.00    4.97
  -3  16   5    2.06    3.20
   3 -16  -5   -0.00    3.40
   3  16  -5   -0.00    2.98
  -3  16   6    3.42    3.79
   3 -16  -6    2.79    4.03
   3  16  -6   -0.00    3.62
  -3  16   7    1.40    4.10
   3 -16  -7    0.00    3.58
   3  16  -7    6.69    5.81
  -3  16   8   -0.00    3.21
   3 -16  -8    1.97    4.44
   3  16  -8    0.46    4.34
  -3  16   9    1.18    3.57
   3 -16  -9    1.71    3.51
   3  16  -9    3.82    4.86
  -3  16  10    0.25    3.65
   3 -16 -10    3.53    4.46
   3  16 -10    1.83    4.37
  -3  16  11    4.62    4.56
   3 -16 -11   -0.00    2.49
   3  16 -11    4.33    4.86
  -3  16  12   -0.00    3.75
   3 -16 -12    0.99    5.37
   3  16 -12   -0.00    4.00
  -3  16  13    1.90    4.08
   3 -16 -13   -0.00    3.92
   3  16 -13   -0.00    3.33
  -3  16  14    0.56    3.38
   3 -16 -14   -0.00    4.35
   3  16 -14    1.90    4.56
  -3  16  15   -0.00    3.99
   3 -16 -15    4.86    4.89
   3  16 -15   -0.00    4.06
  -3  16  16   -0.00    3.71
   3 -16 -16    3.91    5.33
   3  16 -16    0.63    3.13
  -3  16  17    0.00    3.17
   3 -16 -17   -0.00    3.92
   3  16 -17    3.69    5.42
  -3  16  18    1.23    2.77
   3 -16 -18   -0.00    3.57
   3  16 -18    0.99    3.55
   3 -16 -19    1.43    3.66
   3  16 -19    2.59    4.37
   3  16 -20    0.66    3.84
   3  16 -21    0.71    3.89
   3  16 -22    3.30    4.30
  -3  17   1    0.84    3.77
   3  17  -1   -0.00    3.57
  -3  17   2   -0.00    3.89
   3  17  -2    2.19    3.77
  -3  17   3   -0.00    4.53
   3 -17  -3    1.95    4.13
   3  17  -3   -0.00    3.88
  -3  17   4    0.98    3.83
   3 -17  -4    1.14    3.63
   3  17  -4    0.00    4.05
  -3  17   5   -0.00    3.80
   3 -17  -5    1.44    3.08
   3  17  -5    0.00    4.71
  -3  17   6    4.31    5.24
   3 -17  -6    2.46    4.25
   3  17  -6    5.44    5.82
  -3  17   7    4.65    5.39
   3 -17  -7    2.79    3.99
   3  17  -7   -0.00    4.85
  -3  17   8   -0.00    3.07
   3 -17  -8    0.25    3.53
   3  17  -8    4.41    4.87
  -3  17   9   -0.00    3.27
   3 -17  -9    4.40    4.88
   3  17  -9    4.11    4.88
  -3  17  10    1.71    3.80
   3 -17 -10   -0.00    4.23
   3  17 -10    0.00    4.07
  -3  17  11    0.75    4.62
   3 -17 -11    0.39    2.47
   3  17 -11    4.85    5.94
  -3  17  12   10.69    6.15
   3 -17 -12    2.36    4.56
   3  17 -12    3.37    3.44
  -3  17  13   -0.00    3.31
   3 -17 -13   -0.00    4.06
   3  17 -13    2.19    3.88
  -3  17  14    3.42    4.34
   3 -17 -14   -0.00    3.90
   3  17 -14    0.00    4.07
  -3  17  15    9.02    6.18
   3 -17 -15    2.62    4.31
   3  17 -15    4.01    5.31
  -3  17  16    0.63    3.29
   3 -17 -16   -0.00    4.52
   3  17 -16    2.16    4.50
  -3  17  17    2.91    4.00
   3  17 -17    1.66    3.77
   3  17 -18   -0.00    4.27
   3  17 -19    0.70    3.39
   3  17 -20    5.18    4.75
   3  17 -21    4.95    5.43
  -3  18   1    8.27    5.56
  -3  18   2   -0.00    4.61
  -3  18   3    1.55    4.69
  -3  18   4   -0.00    1.71
  -3  18   5    0.56    4.30
  -3  18   6    1.58    4.05
   3 -18  -6    0.96    3.26
  -3  18   7   -0.00    3.65
   3 -18  -7    0.00    4.47
  -3  18   8   -0.00    2.82
   3 -18  -8    1.22    5.04
  -3  18   9   10.08    6.32
   3 -18  -9   -0.00    3.51
  -3  18  10    1.20    2.50
   3 -18 -10    1.35    3.59
  -3  18  11   -0.00    2.61
   3 -18 -11   -0.00    0.00
  -3  18  12    8.50    6.24
   3 -18 -12   -0.00    4.36
  -3  18  13   -0.00    4.08
   3 -18 -13    1.08    3.75
  -3  18  14    0.62    3.55
  -3  18  15   -0.00    4.86
  -3  18  16    3.57    4.81
  -3  18  17    4.44    5.08
   3 -19  -9    2.15    5.31
  -2   0   1    0.09    1.23
  -2   0   1    0.78    0.96
   2   0  -1   -0.00    1.48
   2   0  -1    0.45    0.98
  -2   0   2  492.48   48.55
  -2   0   2  498.33   46.88
   2   0  -2  457.65   47.70
   2   0  -2  501.44   47.05
  -2   0   3   -0.00    0.98
  -2   0   3   -0.00    0.64
   2   0  -3   -0.00    0.78
   2   0  -3    0.71    1.39
   2   0  -3   -0.00    0.71
  -2   0   4    4.61    1.34
  -2   0   4    5.71    1.23
   2   0  -4    2.68    1.02
   2   0  -4    3.50    1.45
   2   0  -4    6.44    1.66
   2   0  -4    4.61    1.24
  -2   0   5    0.00    0.38
  -2   0   5    0.19    0.38
   2   0  -5    0.00    0.55
   2   0  -5    0.00    0.88
   2   0  -5    0.42    0.86
   2   0  -5    0.19    0.53
   2   0  -6 2200.94  245.07
   2   0  -6 2855.68  246.22
   2   0  -6 2678.24  245.32
   2   0  -6 3126.63  245.62
   2   0  -7    0.29    0.55
  -2   0  14  592.84   59.11
  -2   0  14  688.10   59.32
  -2   0  15    0.36    0.41
  -2   0  15   -0.00    0.49
  -2   0  16   25.41    3.24
  -2   0  16   26.72    3.36
  -2   0  17    0.25    0.49
  -2   0  17    0.00    0.52
   2   0 -17   -0.00    0.40
  -2   0  18  169.60   17.10
  -2   0  18  175.85   17.24
   2   0 -18  166.55   17.59
  -2   0  19   -0.00    0.64
  -2   0  19   -0.00    0.72
   2   0 -19    0.09    0.69
  -2   0  20    1.08    0.89
  -2   0  20    0.78    0.80
   2   0 -20    1.29    0.99
  -2   0  21   -0.00    0.70
  -2   0  21    0.94    1.01
   2   0 -21   -0.00    0.77
  -2   0  22  224.86   23.42
  -2   0  22  247.11   23.76
   2   0 -22  226.55   24.29
  -2   0  23    0.09    0.90
  -2   0  23   -0.00    0.92
   2   0 -23    0.00    0.66
   2   0 -24   51.18    7.54
   2   0 -25    0.73    1.47
   2   0 -26    6.58    2.67
   2   0 -39    0.99    2.21
   2   0 -40    3.66    3.30
   2   0 -41   -0.00    1.55
   2   0 -42    1.09    1.98
  -2   1   1   54.02    7.40
  -2   1   1   61.87    7.12
   2  -1  -1   55.90    7.28
   2  -1  -1   57.83    7.05
   2   1  -1   56.95    6.84
   2   1  -1   61.52    7.64
  -2  -1   1   38.37    6.21
  -2  -1   1   47.15    7.06
  -2   1   2   22.97    3.91
  -2   1   2   17.23    3.11
   2  -1  -2   17.65    3.40
   2  -1  -2   14.65    3.00
   2   1  -2   18.32    3.11
  -2  -1   2   15.95    2.95
  -2   1   3  866.54   74.68
  -2   1   3  706.09   73.67
   2  -1  -3  811.27   74.22
   2  -1  -3  812.68   74.13
   2   1  -3  769.78   73.84
  -2  -1   3  756.97   73.78
  -2   1   4 7587.76  766.61
  -2   1   4 9431.80  767.47
   2  -1  -4 7084.93  765.90
   2  -1  -4 8800.68  767.19
   2   1  -4 7227.17  765.70
   2   1  -4 9011.05  767.33
  -2  -1   4 8480.34  766.28
  -2  -1   4 9601.32  767.37
  -2  -1   4 9999.00  784.32
  -2   1   5   59.55    6.97
  -2   1   5   54.27    6.33
   2  -1  -5   55.83    6.65
   2  -1  -5   69.35    6.98
   2   1  -5   50.82    6.61
   2   1  -5   55.96    6.98
  -2  -1   5   60.38    6.73
  -2  -1   5   64.98    6.87
  -2  -1   5   57.21    6.44
  -2   1   6    3.89    1.26
  -2   1   6    6.39    0.79
  -2   1   6    4.44    0.71
   2  -1  -6    5.11    1.28
   2  -1  -6    3.01    1.10
   2   1  -6    4.22    1.31
   2   1  -6    6.01    1.55
  -2  -1   6    3.27    1.18
  -2  -1   6    5.13    1.24
  -2  -1   6    5.33    1.11
  -2   1   7    3.87    1.11
   2  -1  -7    2.44    1.01
   2  -1  -7    2.10    0.89
   2   1  -7    1.51    0.91
   2   1  -7    1.96    1.16
  -2  -1   7    3.47    1.14
  -2  -1   7    3.04    0.63
  -2  -1   7    2.30    0.55
  -2   1   8  187.77   18.89
   2  -1  -8  192.44   18.84
   2  -1  -8  195.73   18.69
   2   1  -8  188.47   19.23
   2   1  -8  207.92   19.39
  -2  -1   8  199.00   19.18
  -2   1   9  316.05   31.38
   2  -1  -9  334.21   31.35
   2  -1  -9  334.35   31.13
   2   1  -9  330.82   31.90
   2   1  -9  344.27   31.92
  -2  -1   9  333.67   31.82
  -2   1  10 1348.68  126.61
   2  -1 -10 1339.18  126.52
   2   1 -10 1317.88  127.15
   2   1 -10 1440.18  127.27
  -2  -1  10 1391.92  127.16
  -2   1  11   20.00    2.46
   2  -1 -11   25.27    2.51
   2   1 -11   17.61    2.90
   2   1 -11   17.10    2.83
  -2  -1  11   21.61    2.98
  -2   1  12    2.39    0.71
  -2   1  12    2.47    0.89
   2   1 -12    2.86    1.08
   2   1 -12    5.22    1.28
  -2  -1  12    2.59    1.08
  -2   1  13    4.75    1.04
  -2   1  13    3.56    1.09
   2   1 -13    6.03    1.72
   2   1 -13    5.87    1.43
  -2  -1  13    5.35    1.40
  -2   1  14  253.06   24.40
  -2   1  14  252.04   24.68
   2   1 -14  247.28   25.37
   2   1 -14  263.05   25.15
  -2  -1  14  256.96   25.03
  -2   1  15    2.85    0.97
  -2   1  15    3.87    1.15
   2   1 -15    4.27    1.58
   2   1 -15    2.88    1.16
  -2  -1  15    2.39    1.19
  -2   1  16  287.23   28.80
  -2   1  16  326.88   29.33
   2   1 -16  285.87   29.95
   2   1 -16  291.32   29.59
  -2  -1  16  306.55   29.46
  -2   1  17    2.26    1.00
  -2   1  17    3.88    1.31
   2   1 -17    2.37    1.49
   2   1 -17    4.93    1.55
  -2  -1  17    3.78    1.45
  -2   1  18   12.39    2.40
  -2   1  18   18.93    3.01
   2   1 -18   15.25    3.38
   2   1 -18   14.42    2.98
  -2  -1  18   16.51    2.91
  -2   1  19    7.16    1.78
  -2   1  19    7.36    1.98
   2   1 -19    9.88    2.70
   2   1 -19   11.28    2.61
  -2  -1  19    9.22    2.30
  -2   1  20  258.73   25.72
  -2   1  20  252.13   26.09
   2   1 -20  282.10   27.98
   2   1 -20  230.55   26.48
  -2  -1  20  282.34   26.44
  -2   1  21    0.27    0.72
  -2   1  21   -0.00    1.05
   2   1 -21   -0.00    0.89
  -2  -1  21   -0.00    0.85
  -2  -1  21    0.00    0.80
  -2   1  22   19.45    3.25
  -2   1  22   16.25    3.28
   2   1 -22   14.60    3.59
  -2  -1  22   14.93    3.04
  -2  -1  22   20.17    3.65
  -2   1  23    4.76    1.73
   2   1 -23    7.25    2.46
  -2  -1  23    4.75    1.73
  -2  -1  23    6.21    2.08
   2  -1 -24   82.95   10.71
   2   1 -24   83.34   11.06
   2  -1 -25    8.02    2.65
   2   1 -25    4.03    2.14
   2  -1 -26  158.66   18.16
   2   1 -26  154.08   18.45
   2  -1 -31    1.46    1.97
   2  -1 -32   11.61    4.22
   2  -1 -33    1.08    1.86
   2  -1 -34   -1.50    2.22
   2  -1 -35    1.24    2.11
   2  -1 -36   23.34    6.22
   2  -1 -37    0.41    1.57
   2  -1 -38    2.79    2.38
   2  -1 -39   -0.00    2.21
   2  -1 -40   10.22    4.57
   2  -1 -41    0.10    1.63
   2  -1 -42   -0.00    1.67
  -2   2   1  109.49   12.45
  -2   2   1  107.55   12.19
   2  -2  -1   96.83   11.92
   2  -2  -1   84.84   11.81
   2   2  -1  126.10   12.44
   2   2  -1  109.03   12.80
  -2  -2   1   94.05   11.63
  -2  -2   1   97.19   12.46
  -2   2   2 2082.64  210.45
  -2   2   2 2440.17  210.95
   2  -2  -2 2469.84  210.73
   2  -2  -2 2440.93  211.16
   2   2  -2 2033.01  210.09
   2   2  -2 2366.44  211.40
  -2  -2   2 1954.80  209.84
  -2  -2   2 2442.14  211.58
  -2   2   3 1334.95  122.72
  -2   2   3 1505.63  123.18
   2  -2  -3 1210.76  122.23
   2  -2  -3 1237.96  122.61
   2   2  -3 1455.21  122.91
   2   2  -3 1098.56  122.65
  -2  -2   3 1294.60  122.31
  -2   2   4    0.97    1.32
  -2   2   4    2.09    1.58
   2  -2  -4    0.38    1.26
   2  -2  -4    0.38    1.17
   2   2  -4    0.38    1.25
  -2  -2   4   -0.00    1.19
  -2   2   5  620.99   65.10
  -2   2   5  731.71   65.40
   2  -2  -5  719.12   65.33
   2  -2  -5  633.85   65.42
   2   2  -5  672.52   65.44
  -2  -2   5  661.64   65.25
  -2  -2   5  754.12   66.02
  -2   2   6  540.90   51.06
  -2   2   6  548.55   50.88
   2  -2  -6  495.45   50.83
   2  -2  -6  525.25   51.31
   2   2  -6  515.39   51.21
   2   2  -6  584.76   52.00
  -2  -2   6  487.62   50.93
  -2  -2   6  554.77   51.48
  -2   2   7    0.26    1.06
  -2   2   7    0.72    0.94
   2  -2  -7    0.19    0.98
   2  -2  -7    0.19    1.09
   2   2  -7    0.99    1.30
   2   2  -7   -0.00    1.08
  -2  -2   7    0.00    0.92
  -2  -2   7   -0.00    1.01
  -2   2   8  505.27   53.01
  -2   2   8  545.99   52.57
   2  -2  -8  542.63   53.14
   2  -2  -8  579.35   53.57
   2   2  -8  559.70   53.69
   2   2  -8  567.51   54.07
  -2  -2   8  568.86   53.53
  -2  -2   8  588.62   53.33
  -2   2   9   67.02    7.98
  -2   2   9   68.16    7.07
   2  -2  -9   67.33    7.94
   2  -2  -9   69.48    8.27
   2   2  -9   67.95    8.42
   2   2  -9   74.25    8.89
  -2  -2   9   68.76    8.32
  -2  -2   9   69.13    7.93
  -2   2  10    4.78    1.55
   2  -2 -10    3.31    1.27
   2  -2 -10    3.82    1.56
   2   2 -10    3.26    1.56
   2   2 -10    6.88    2.01
  -2  -2  10    3.29    1.53
  -2  -2  10    7.82    1.63
  -2   2  11  171.10   18.01
   2  -2 -11  177.35   17.91
   2  -2 -11  171.03   18.25
   2   2 -11  166.29   18.42
   2   2 -11  184.62   18.96
  -2  -2  11  187.38   18.59
  -2  -2  11  178.14   17.41
  -2   2  12  281.75   27.83
   2  -2 -12  252.87   27.45
   2  -2 -12  289.12   28.25
   2   2 -12  256.03   28.19
   2   2 -12  295.36   28.75
  -2  -2  12  289.03   28.38
  -2  -2  12  300.32   26.96
  -2   2  13  116.15   12.09
   2  -2 -13  104.64   11.68
   2  -2 -13  124.28   12.62
   2   2 -13  107.21   12.52
   2   2 -13  109.58   12.71
  -2  -2  13  104.39   12.36
  -2  -2  13  110.81   10.64
  -2   2  14  181.74   19.15
   2  -2 -14  185.46   18.95
   2  -2 -14  200.11   19.88
   2   2 -14  169.72   19.71
   2   2 -14  195.39   20.18
  -2  -2  14  199.54   19.88
  -2   2  15    0.06    0.82
   2  -2 -15    0.86    0.87
   2  -2 -15    0.62    1.13
   2   2 -15   -0.00    1.14
   2   2 -15   -0.00    0.86
  -2  -2  15    0.15    0.74
  -2   2  16    2.04    1.18
   2  -2 -16    2.68    1.10
   2  -2 -16    1.30    1.21
   2   2 -16    1.32    1.29
   2   2 -16    0.73    1.26
  -2  -2  16    1.07    1.23
  -2   2  17   23.80    3.86
   2  -2 -17   21.22    3.48
   2  -2 -17   29.22    4.73
   2   2 -17   24.25    4.63
   2   2 -17   22.80    4.52
  -2  -2  17   24.67    4.25
  -2   2  18  108.86   11.44
  -2   2  18  106.66   12.32
   2  -2 -18   96.61   12.05
   2   2 -18   92.18   12.31
   2   2 -18   91.20   12.14
  -2  -2  18  100.22   11.85
  -2   2  19   73.75    8.75
  -2   2  19   68.10    9.36
   2  -2 -19   63.41    9.31
   2   2 -19   75.50   10.11
   2   2 -19   66.53    9.66
  -2  -2  19   87.99    9.74
  -2   2  20    9.65    2.35
  -2   2  20   10.23    2.80
   2  -2 -20    6.27    2.40
   2   2 -20    6.20    2.54
   2   2 -20    6.97    2.68
  -2  -2  20    5.85    2.33
  -2   2  21   24.09    4.10
  -2   2  21   22.98    4.58
   2  -2 -21   20.20    4.52
   2   2 -21   30.72    5.75
   2   2 -21   19.60    4.58
  -2  -2  21   25.76    4.61
  -2   2  22  100.54   12.02
  -2   2  22  122.10   13.29
   2  -2 -22   95.30   13.03
   2   2 -22  113.64   14.07
   2   2 -22  104.24   13.53
  -2  -2  22   99.44   12.56
  -2   2  23   27.01    4.39
   2  -2 -23   22.75    4.97
   2   2 -23   21.53    5.34
   2   2 -23   18.54    4.80
   2   2 -24   86.70   12.48
   2   2 -24   87.30   12.21
   2   2 -25    0.27    1.51
   2  -2 -26   43.36    7.70
   2  -2 -27    5.31    2.68
   2  -2 -28   50.55    8.80
   2  -2 -29    0.00    1.51
   2  -2 -30    1.86    2.05
   2  -2 -31   -0.00    1.50
   2  -2 -32    8.87    3.77
   2  -2 -33    2.33    2.36
   2  -2 -34   18.43    5.47
   2  -2 -35   -0.00    1.92
   2  -2 -36    0.67    1.46
   2  -2 -37    1.33    1.77
   2  -2 -38    6.16    3.27
   2  -2 -39    0.34    1.98
   2  -2 -40    1.47    2.26
   2  -2 -41   -0.00    2.12
   2  -2 -42    2.77    2.78
  -2   3   1  218.57   23.55
  -2   3   1  228.95   23.96
   2  -3  -1  219.18   23.30
   2  -3  -1  206.64   23.67
   2   3  -1  230.60   23.61
   2   3  -1  212.94   24.10
  -2  -3   1  217.85   23.18
  -2  -3   1  194.04   23.81
  -2   3   2  363.76   38.21
  -2   3   2  433.84   39.07
   2  -3  -2  359.17   37.97
   2  -3  -2  351.40   38.47
   2   3  -2  347.02   38.03
   2   3  -2  358.86   38.87
  -2  -3   2  363.99   37.93
  -2  -3   2  491.70   40.24
  -2   3   3   15.49    4.00
  -2   3   3   17.91    4.11
   2  -3  -3   24.76    4.55
   2  -3  -3   17.15    4.39
   2   3  -3   22.42    4.42
   2   3  -3   16.87    4.40
  -2  -3   3   31.38    4.88
  -2  -3   3   16.24    4.28
  -2   3   4 1417.55  152.16
  -2   3   4 1392.26  152.27
   2  -3  -4 1724.22  152.75
   2  -3  -4 1881.98  153.97
   2   3  -4 1522.39  152.56
   2   3  -4 1602.52  153.42
  -2  -3   4 1807.36  152.97
  -2  -3   4 1732.61  153.66
  -2   3   5  143.02   17.58
  -2   3   5  181.79   18.30
[truncated: 760,149 more chars]
