# Supplementary material for: LED-pump-X-ray-multiprobe crystallography for sub-second timescales
Source: Commun Chem. 2022 Aug 26;5:102. doi: 10.1038/s42004-022-00716-1 (PMC9814726; doi:10.1038/s42004-022-00716-1)
Supplement: Supplementary file 15 — Supplementary Data 6 [file 42004_2022_716_MOESM15_ESM.zip › 284K_0-8s/284K_0-4s_t9_decay.hkl]

  17   0  -2    3.97    3.44
  17  -1  -2    2.26    3.16
  17   1  -2   -0.00    2.65
  16   0  -1    6.01    4.55
  16   0  -2    1.90    3.82
  16   0  -3   -0.00    2.28
  16   0  -4   10.79    5.59
  16  -1  -1   -0.00    3.28
  16   1  -1   -0.00    2.13
  16  -1  -2   -0.00    2.78
  16   1  -2    3.57    3.42
  16  -1  -3   -0.00    3.21
  16   1  -3   -0.00    1.54
  16  -1  -4    1.16    2.41
  16   1  -4    1.70    2.90
  16  -2  -1   -0.00    2.75
  16  -2  -1   -0.00    1.88
  16   2  -1   -0.00    3.38
  16  -2  -2    4.79    4.35
  16  -2  -2    4.85    3.68
  16   2  -2    1.86    3.24
  16  -2  -3    1.82    2.64
  16   2  -3   -0.00    2.35
  16  -2  -4    2.15    3.32
  16   2  -4    9.84    5.58
  16  -3  -1    1.15    3.07
  16  -3  -1   -0.00    2.20
  16   3  -1    6.12    4.38
  16  -3  -2   11.71    5.63
  16   3  -2   -0.00    3.15
  16  -3  -3   -0.00    2.59
  16   3  -3    1.51    2.67
  16   3  -4    0.00    2.34
  16  -4  -1    4.59    3.81
  16   4  -1   -0.00    2.41
  16  -4  -2    3.11    3.31
  16   4  -2   -0.00    1.82
  16  -4  -3    0.02    1.45
  16   4  -3    2.83    3.56
  16   4  -4   -0.00    3.21
  16  -5  -1    3.02    2.93
  16   5  -1    1.10    3.30
  16  -5  -2    6.95    4.88
  16   5  -2   10.75    5.64
  16  -5  -3    0.00    2.71
  16   5  -3   -0.00    3.23
  16   5  -4    1.62    2.75
 -16   6   1    0.27    2.30
 -16   6   2    0.64    4.41
  16   6  -2   -0.00    2.72
  16  -6  -3    3.68    4.15
  16   6  -3   -0.00    1.34
  16   6  -4    3.02    3.44
  15   0  -1    0.37    2.46
  15   0  -2    0.02    2.91
  15   0  -3    9.93    5.38
  15   0  -4   -0.00    1.74
  15   0  -5    5.54    4.23
  15   0  -6   -0.00    2.20
  15  -1  -1    3.00    3.49
  15  -1  -1    6.15    4.52
  15   1  -1    0.89    2.15
  15  -1  -2    0.03    2.45
  15  -1  -2   -0.00    2.49
  15   1  -2    4.60    4.08
  15  -1  -3    1.38    2.07
  15  -1  -3   -0.00    2.39
  15   1  -3    0.46    2.41
  15  -1  -4   -0.00    2.68
  15  -1  -4   -0.00    2.92
  15   1  -4    0.00    1.74
  15  -1  -5    8.20    4.71
  15  -1  -5   -0.00    2.83
  15   1  -5    3.81    3.27
  15  -1  -6    0.14    2.54
  15  -1  -6   -0.00    1.60
  15   1  -6    5.01    3.92
  15  -1  -7    2.79    3.52
  15  -1  -8    0.00    2.60
  15  -1  -9   -0.00    3.13
  15  -1 -10    1.70    2.38
  15  -1 -11    1.89    3.05
  15  -2  -1   -0.00    3.04
  15  -2  -1   -0.00    2.77
  15   2  -1   -0.00    2.12
  15  -2  -2    0.39    1.89
  15  -2  -2   -0.00    3.28
  15   2  -2   -0.00    2.79
  15  -2  -3    5.29    3.95
  15  -2  -3   10.13    5.47
  15   2  -3    0.82    2.68
  15  -2  -4   -0.00    2.48
  15  -2  -4    0.71    2.21
  15   2  -4    3.28    3.72
  15  -2  -5    5.58    4.13
  15  -2  -5    6.66    4.53
  15   2  -5    3.21    3.62
  15  -2  -6    0.00    3.03
  15   2  -6    2.22    2.93
  15  -2  -7   -0.00    2.96
  15  -2  -8   -0.00    2.07
  15  -2  -9    7.72    4.71
  15  -2 -10    2.30    3.32
  15  -2 -11    3.00    3.26
  15  -2 -12   -0.00    2.07
  15  -3  -1    3.00    3.51
  15  -3  -1    2.03    3.18
  15   3  -1    3.11    3.57
  15  -3  -2   -0.00    3.61
  15  -3  -2   -0.00    2.01
  15   3  -2    4.12    3.66
  15  -3  -3    3.94    3.87
  15  -3  -3    1.12    2.31
  15   3  -3   -0.00    2.23
  15  -3  -4   -0.00    2.73
  15  -3  -4    0.77    2.69
  15   3  -4   -0.00    2.26
  15  -3  -5    2.37    3.25
  15  -3  -5    8.03    4.52
  15   3  -5    6.47    4.52
  15  -3  -6   -0.00    2.89
  15   3  -6    0.70    2.02
  15  -3  -7    1.50    3.03
  15  -3  -8    0.81    2.43
  15  -3  -9    1.47    2.48
  15  -3 -10    1.66    2.80
  15  -3 -11    7.56    4.43
  15  -4  -1    0.00    2.28
  15  -4  -1   -0.00    3.17
  15   4  -1    0.24    2.72
  15  -4  -2    2.00    3.07
  15  -4  -2    2.99    3.66
  15   4  -2    1.45    2.50
  15  -4  -3   -0.66    2.55
  15  -4  -3    3.06    3.96
  15   4  -3   -0.00    2.53
  15  -4  -4    7.23    4.61
  15  -4  -4    1.10    2.41
  15   4  -4    9.85    5.06
  15  -4  -5    5.46    4.16
  15  -4  -5    8.74    5.35
  15   4  -5    6.12    4.70
  15  -4  -6   -0.00    2.82
  15   4  -6    2.36    3.30
  15  -4  -7    1.66    2.92
  15  -4  -8    1.51    2.59
  15  -4  -9    0.52    2.29
  15  -4 -10    2.14    2.71
 -15   5   1    3.49    5.87
  15  -5  -1    2.13    3.29
  15   5  -1    2.36    3.57
 -15   5   2   -0.00    3.63
  15  -5  -2    5.47    4.15
  15  -5  -2    2.89    3.26
  15   5  -2   -0.00    3.64
 -15   5   3   -0.00    4.52
  15  -5  -3   -0.00    2.61
  15  -5  -3    0.92    3.10
  15   5  -3   -0.00    1.86
 -15   5   4   -0.00    2.73
  15  -5  -4   -0.00    2.61
  15  -5  -4    5.74    4.47
  15   5  -4    0.20    2.96
  15  -5  -5   -0.00    2.57
  15  -5  -5   -0.00    2.29
  15   5  -5   -0.00    2.29
  15  -5  -6    4.02    3.37
  15   5  -6    7.41    4.87
  15  -5  -7    7.44    4.60
  15  -5  -8   -0.00    2.84
 -15   6   1    0.88    4.00
  15  -6  -1   -0.00    2.03
  15   6  -1    0.00    2.51
 -15   6   2   -0.00    4.76
  15  -6  -2    1.96    2.89
  15   6  -2   -0.00    3.62
 -15   6   3    2.06    3.41
  15  -6  -3    2.26    3.55
  15   6  -3    2.13    3.05
 -15   6   4    6.74    6.52
  15  -6  -4   -0.00    2.57
  15   6  -4    3.75    3.88
  15  -6  -5    5.51    5.00
  15   6  -5    0.56    2.89
  15   6  -6    3.45    3.99
 -15   7   1    6.20    5.98
  15  -7  -1    4.41    4.18
  15   7  -1    0.22    2.29
 -15   7   2    2.71    4.79
  15  -7  -2   -0.00    3.06
  15   7  -2    3.49    3.92
 -15   7   3   -7.52    7.52
  15   7  -3   -0.00    2.80
  15   7  -4    2.76    3.79
  15   7  -5    2.68    3.56
  15   7  -6    1.83    3.25
 -15   8   1   -1.58    3.44
  15   8  -1   -0.00    2.53
 -15   8   2   11.10    7.30
  15   8  -2    8.08    5.00
 -15   8   3    1.88    4.11
  15   8  -3    1.16    3.33
  15   8  -4    1.68    3.28
  15   8  -5    0.22    2.35
  15   8  -6   -0.00    2.25
 -15   9   2   -0.00    2.94
 -15   9   3   -0.00    5.24
  15   9  -5    4.35    3.92
  15   9  -6    0.01    2.72
  14   0  -1    0.42    1.33
  14   0  -2   10.46    5.06
  14   0  -3    1.05    2.97
  14   0  -4    8.48    4.97
  14   0  -5   -0.00    2.44
  14   0  -6    5.95    4.30
  14   0  -7   -0.00    2.61
  14  -1  -1   -0.00    2.35
  14  -1  -1    0.55    2.63
  14   1  -1   -0.00    2.59
  14  -1  -2    0.38    1.97
  14  -1  -2    1.50    2.89
  14   1  -2    0.75    2.67
  14  -1  -3    0.54    2.62
  14  -1  -3   -0.00    2.74
  14   1  -3    1.26    1.98
  14  -1  -4    0.00    2.44
  14  -1  -4    1.66    3.51
  14   1  -4    5.94    4.20
  14  -1  -5   -0.00    2.25
  14  -1  -5    0.04    3.05
  14   1  -5    1.77    2.99
  14  -1  -6    8.85    4.72
  14  -1  -6    6.50    4.40
  14   1  -6    6.52    4.23
  14  -1  -7    5.63    3.61
  14  -1  -7    1.92    2.90
  14   1  -7    1.15    2.04
  14  -1  -8    1.43    2.53
  14   1  -8    2.78    2.93
  14  -1  -9    0.00    1.84
  14  -1 -10    6.66    4.13
  14  -1 -11    1.71    1.98
  14  -1 -12    6.49    4.23
  14  -1 -13   -0.00    2.09
  14  -1 -14   -0.00    3.24
  14  -1 -15   -0.00    2.02
  14  -1 -16    2.74    2.94
  14  -1 -17    1.13    2.25
  14  -2  -1   -0.00    2.39
  14  -2  -1   -0.00    2.66
  14   2  -1    2.49    2.95
  14  -2  -2   10.47    4.83
  14  -2  -2   16.18    6.46
  14   2  -2   12.63    5.79
  14  -2  -3    0.98    3.21
  14  -2  -3    1.63    2.74
  14   2  -3   -0.00    1.77
  14  -2  -4    7.13    4.52
  14  -2  -4    4.14    3.59
  14   2  -4    4.90    4.45
  14  -2  -5   -0.00    2.38
  14  -2  -5   -0.00    2.14
  14   2  -5    1.26    2.58
  14  -2  -6    3.43    3.29
  14  -2  -6    7.12    4.19
  14   2  -6   16.73    6.26
  14  -2  -7    4.85    3.45
  14  -2  -7    1.41    2.85
  14   2  -7    2.54    3.66
  14  -2  -8    1.30    2.82
  14   2  -8    5.86    3.87
  14  -2  -9   -0.00    1.77
  14  -2 -10    1.12    2.34
  14  -2 -11    0.00    2.53
  14  -2 -12    2.73    3.17
  14  -2 -13    1.20    2.54
  14  -2 -14    4.49    3.40
  14  -2 -15    1.21    2.39
  14  -2 -16    1.36    2.27
  14  -2 -17    0.10    1.53
  14  -2 -18    8.76    4.23
  14  -2 -19   -0.00    2.07
  14  -2 -20   -0.00    1.55
  14  -3  -1    1.08    2.17
  14  -3  -1    0.00    2.46
  14   3  -1   -0.00    2.87
  14  -3  -2   -0.00    1.87
  14  -3  -2   -0.00    2.25
  14   3  -2    1.81    2.87
  14  -3  -3   -0.00    2.66
  14  -3  -3    1.31    3.35
  14   3  -3   -0.00    2.16
  14  -3  -4   -0.00    2.87
  14  -3  -4   -0.00    1.93
  14   3  -4   -0.00    2.96
  14  -3  -5   -0.00    2.63
  14  -3  -5   -0.00    2.78
  14   3  -5    4.10    3.43
  14  -3  -6   18.85    6.42
  14  -3  -6    6.76    4.70
  14   3  -6   30.01    8.24
  14  -3  -7    3.54    3.30
  14  -3  -7   -0.00    2.20
  14   3  -7    0.82    2.43
  14  -3  -8   -0.00    1.66
  14   3  -8    3.00    3.75
  14  -3  -9   -0.00    2.44
  14  -3 -10    8.78    4.67
  14  -3 -11    3.86    3.39
  14  -3 -12    0.94    2.09
  14  -3 -13   -0.00    1.82
  14  -3 -14   -0.00    2.38
  14  -3 -15    1.60    2.52
  14  -3 -16    5.46    3.88
  14  -3 -17    2.03    2.86
  14  -3 -18    2.12    2.69
  14  -3 -19    0.00    2.33
 -14   4   1    6.41    5.47
  14  -4  -1    2.86    3.79
  14  -4  -1   -0.00    2.56
  14   4  -1    0.00    2.17
 -14   4   2   11.88    7.18
  14  -4  -2    1.30    3.14
  14  -4  -2    7.71    4.82
  14   4  -2    4.82    3.89
 -14   4   3    4.56    5.07
  14  -4  -3    1.19    3.19
  14  -4  -3   -0.00    2.70
  14   4  -3   -0.00    1.71
  14  -4  -4    2.85    3.29
  14  -4  -4    0.02    2.81
  14   4  -4   -0.00    2.75
  14  -4  -5   -0.00    2.59
  14  -4  -5   -0.00    2.69
  14   4  -5   -0.00    2.22
  14  -4  -6   -0.00    2.34
  14  -4  -6    0.68    1.93
  14   4  -6    0.65    2.79
  14  -4  -7    1.46    2.37
  14  -4  -7   -0.00    2.40
  14   4  -7    0.00    2.72
  14  -4  -8    2.65    3.42
  14   4  -8    4.20    4.04
  14  -4  -9   -0.00    2.43
  14  -4 -10    2.63    3.69
  14  -4 -11   -0.00    2.90
  14  -4 -12    4.92    3.62
  14  -4 -13    8.34    4.46
  14  -4 -14    9.25    5.03
  14  -4 -15    2.76    3.08
  14  -4 -16    0.18    2.15
  14  -4 -17    0.03    2.35
  14  -4 -18   -0.00    2.50
 -14   5   1    6.78    5.33
  14  -5  -1    0.96    3.50
  14   5  -1    5.87    4.00
 -14   5   2   -0.00    3.77
  14  -5  -2    6.12    4.62
  14   5  -2    1.59    2.74
 -14   5   3    3.89    4.41
  14  -5  -3   -0.00    2.29
  14   5  -3    0.31    2.43
 -14   5   4    3.42    4.38
  14  -5  -4   -0.00    2.75
  14   5  -4   -0.00    2.72
 -14   5   5   13.52    7.83
  14  -5  -5    4.57    3.87
  14   5  -5    2.00    3.08
 -14   5   6    1.15    4.55
  14  -5  -6    0.00    2.43
  14   5  -6    3.77    3.51
  14  -5  -7    1.10    1.83
  14   5  -7   -0.00    1.97
  14  -5  -8   -0.00    3.00
  14   5  -8   -0.00    2.83
  14  -5  -9    0.00    2.82
  14  -5 -10    8.10    4.79
  14  -5 -11    9.35    4.99
  14  -5 -12    0.00    2.75
  14  -5 -13    1.98    2.58
  14  -5 -14    1.60    2.99
  14  -5 -15    3.03    2.95
  14  -5 -16    7.67    3.98
 -14   6   1    6.05    5.25
  14  -6  -1    6.34    4.69
  14   6  -1    0.00    3.03
 -14   6   2    5.22    5.50
  14  -6  -2    4.45    4.38
  14   6  -2    2.78    2.98
 -14   6   3   -0.00    3.88
  14  -6  -3    0.85    2.18
  14   6  -3   -0.00    2.83
 -14   6   4    6.47    5.56
  14  -6  -4    7.85    4.47
  14   6  -4    7.00    4.44
 -14   6   5    1.08    3.12
  14  -6  -5    2.58    3.40
  14   6  -5    1.49    2.67
 -14   6   6    2.85    4.00
  14  -6  -6    3.43    3.34
  14   6  -6    7.30    4.31
  14  -6  -7    0.00    3.08
  14   6  -7    1.81    3.67
  14  -6  -8    1.95    3.01
  14   6  -8   -0.00    1.26
  14  -6  -9   -0.00    3.50
  14  -6 -10    0.69    2.57
  14  -6 -11    1.77    2.12
  14  -6 -12    0.30    2.32
  14  -6 -13   -0.00    1.94
  14  -6 -14    2.85    2.90
 -14   7   1   10.42    6.93
  14  -7  -1    0.41    2.77
  14   7  -1    1.25    3.52
 -14   7   2   -0.00    4.32
  14  -7  -2   -0.00    2.86
  14   7  -2    0.41    2.66
 -14   7   3    2.70    3.81
  14  -7  -3    1.79    2.61
  14   7  -3   -0.00    1.83
 -14   7   4   -0.00    2.72
  14  -7  -4   -0.00    2.16
  14   7  -4    0.02    2.72
 -14   7   5    3.16    4.78
  14  -7  -5    8.22    5.15
  14   7  -5    6.09    4.49
  14  -7  -6    2.75    3.69
  14   7  -6    0.00    2.10
  14  -7  -7   -0.00    3.24
  14   7  -7    3.86    3.89
  14  -7  -8   -0.00    1.98
  14   7  -8    2.35    3.77
  14  -7  -9   -0.00    2.48
  14  -7 -10   -0.00    1.98
  14  -7 -11    3.80    3.28
 -14   8   1   -0.98    3.74
  14  -8  -1    2.72    3.44
  14   8  -1    7.01    4.84
 -14   8   2    1.20    3.87
  14  -8  -2    0.00    2.75
  14   8  -2    0.69    2.99
 -14   8   3   11.07    7.13
  14  -8  -3    7.46    4.93
  14   8  -3    4.20    4.02
 -14   8   4    2.90    5.02
  14  -8  -4    2.47    3.39
  14   8  -4    2.06    3.21
 -14   8   5    1.45    4.44
  14  -8  -5   -0.00    3.45
  14   8  -5    0.49    2.66
  14  -8  -6    2.41    3.15
  14   8  -6   -0.00    2.56
  14  -8  -7   -0.00    3.01
  14   8  -7    2.85    2.98
  14  -8  -8    3.71    3.04
 -14   9   1    7.24    5.93
  14  -9  -1   -0.00    2.94
  14   9  -1    0.37    2.56
 -14   9   2   -0.00    3.71
  14  -9  -2    2.25    2.80
  14   9  -2    0.38    2.36
 -14   9   3    0.38    2.57
  14  -9  -3    1.01    2.33
  14   9  -3    3.91    3.56
 -14   9   4    0.00    4.49
  14  -9  -4   -0.00    2.21
  14   9  -4   -0.00    2.58
 -14   9   5    2.92    5.61
  14  -9  -5    6.09    4.57
  14   9  -5    5.18    3.98
  14   9  -6   -0.00    2.54
  14   9  -7   -0.00    2.45
 -14  10   1    0.72    3.47
  14 -10  -1   -0.00    2.27
 -14  10   2   -0.00    3.75
  14  10  -2   -0.00    1.27
 -14  10   3    3.93    4.72
  14  10  -3   -0.00    2.61
 -14  10   4   -0.00    3.29
  14  10  -4    0.69    2.26
  14  10  -5   -0.00    1.91
  14  10  -6   -0.00    2.99
  14  10  -7    0.00    2.69
 -14  11   3    1.71    4.47
 -14  11   4   -0.00    3.93
  14  11  -7   -0.00    2.55
  13   0  -1   32.69    8.73
  13   0  -2    0.63    1.96
  13   0  -3    0.80    3.49
  13   0  -4   -0.00    1.83
  13   0  -5   13.32    5.74
  13   0  -6   -0.00    1.49
  13   0  -7   15.96    5.84
  13   0  -8    1.20    2.08
  13   0  -9    2.82    2.99
  13  -1  -1    3.24    3.34
  13  -1  -1    3.47    3.79
  13   1  -1    5.08    3.82
  13  -1  -2    0.91    2.73
  13  -1  -2   -0.00    2.15
  13   1  -2    4.12    3.21
  13  -1  -3    2.72    3.06
  13  -1  -3    9.56    5.59
  13   1  -3    5.40    4.01
  13  -1  -4   -2.43    3.47
  13  -1  -4    0.00    1.88
  13   1  -4    5.88    3.82
  13  -1  -5   35.18    8.72
  13  -1  -5   22.36    7.64
  13   1  -5   39.73    9.50
  13  -1  -6    0.00    2.04
  13  -1  -6    0.00    2.44
  13   1  -6   -0.00    1.87
  13  -1  -7    0.42    2.09
  13  -1  -7    0.00    2.96
  13   1  -7    3.84    2.98
  13  -1  -8   -0.00    2.38
  13  -1  -8    0.00    2.47
  13   1  -8   -0.00    1.65
  13  -1  -9   12.28    5.27
  13  -1  -9   32.60    8.15
  13   1  -9   13.20    5.43
  13  -1 -10    1.25    1.87
  13  -1 -11    1.41    2.49
  13  -1 -12    1.68    2.34
  13  -1 -13    2.29    2.88
  13  -1 -14    2.21    2.62
  13  -1 -15   19.33    5.96
  13  -1 -16    1.76    2.35
  13  -1 -17   -0.00    1.49
  13  -1 -18   -0.00    1.70
  13  -1 -19    3.40    2.92
  13  -1 -20    3.75    2.89
  13  -2  -1   17.16    6.24
  13  -2  -1   17.86    6.76
  13   2  -1   13.94    5.79
  13  -2  -2   -0.00    3.07
  13  -2  -2    0.65    2.72
  13   2  -2   -0.00    2.33
  13  -2  -3    0.09    2.00
  13  -2  -3    4.94    3.96
  13   2  -3    3.04    3.34
  13  -2  -4    5.28    3.85
  13  -2  -4   10.45    4.99
  13   2  -4    4.38    3.31
  13  -2  -5    0.07    1.27
  13  -2  -5    2.09    2.66
  13   2  -5    1.11    2.61
  13  -2  -6    0.00    1.89
  13  -2  -6   -0.00    2.00
  13   2  -6   -0.00    2.28
  13  -2  -7   18.83    6.71
  13  -2  -7   25.51    7.26
  13   2  -7   21.96    7.07
  13  -2  -8    0.00    2.49
  13  -2  -8    1.48    2.20
  13   2  -8    2.47    3.01
  13  -2  -9    2.70    2.87
  13  -2  -9   -0.00    2.33
  13   2  -9    1.51    2.45
  13  -2 -10   -0.00    2.02
  13  -2 -11   11.59    4.91
  13  -2 -12    0.00    1.84
  13  -2 -13   13.67    5.10
  13  -2 -14    1.92    1.90
  13  -2 -15    1.38    1.81
  13  -2 -16    3.03    2.51
  13  -2 -17    6.76    3.72
  13  -2 -18   -0.00    2.30
  13  -2 -19    2.28    2.73
  13  -2 -20    0.00    1.50
  13  -2 -21   -0.00    2.10
  13  -2 -22    2.68    2.40
  13  -2 -23    6.26    3.32
  13  -2 -24    1.85    1.91
  13  -2 -25    0.38    1.36
  13  -2 -26    0.02    1.29
  13  -3  -1    1.53    2.50
  13  -3  -1    0.61    3.07
  13   3  -1    3.87    3.68
  13  -3  -2   -0.00    3.29
  13  -3  -2    3.52    3.35
  13   3  -2    1.09    3.02
  13  -3  -3    3.85    3.59
  13  -3  -3    0.00    2.63
  13   3  -3    1.83    3.07
  13  -3  -4    3.08    3.30
  13  -3  -4    6.22    4.45
  13   3  -4    1.82    3.18
  13  -3  -5    8.99    4.71
  13  -3  -5   17.18    6.02
  13   3  -5    9.07    5.01
  13  -3  -6    4.60    3.73
  13  -3  -6   -0.00    2.14
  13   3  -6    4.68    3.64
  13  -3  -7    1.28    2.54
  13  -3  -7   -0.00    1.85
  13   3  -7    0.02    1.64
  13  -3  -8   -0.00    2.11
  13  -3  -8   -0.00    2.35
  13   3  -8   -0.00    1.87
  13  -3  -9    8.91    4.35
  13  -3  -9   10.11    4.36
  13   3  -9    1.73    2.76
  13  -3 -10    4.00    3.30
  13  -3 -11    0.57    2.47
  13  -3 -12    0.33    1.88
  13  -3 -13   -0.00    1.64
  13  -3 -14    3.34    2.97
  13  -3 -15    9.96    4.85
  13  -3 -16    1.24    2.37
  13  -3 -17    2.88    2.64
  13  -3 -18    2.31    2.63
  13  -3 -19    4.70    2.95
  13  -3 -20    4.01    2.70
  13  -3 -21   -0.00    1.50
  13  -3 -22    0.01    1.17
  13  -3 -23    1.25    2.00
  13  -3 -24    4.79    2.85
  13  -3 -25    3.55    2.56
  13  -3 -26    1.28    1.86
 -13   4   1    2.12    4.57
  13  -4  -1   11.01    5.23
  13   4  -1    6.91    4.29
 -13   4   2   17.14    8.09
  13  -4  -2    3.22    3.36
  13   4  -2    7.12    4.34
 -13   4   3    4.91    5.31
  13  -4  -3    0.00    2.62
  13   4  -3    2.33    3.40
 -13   4   4    3.06    4.99
  13  -4  -4    8.84    4.35
  13   4  -4    0.00    2.05
 -13   4   5    2.44    4.49
  13  -4  -5   -0.00    2.20
  13   4  -5    0.00    2.32
 -13   4   6    5.09    4.97
  13  -4  -6    6.68    4.53
  13   4  -6    4.95    3.78
 -13   4   7    3.21    4.37
  13  -4  -7   14.79    6.02
  13   4  -7   14.54    5.71
 -13   4   8   -0.00    2.99
  13  -4  -8    4.11    3.49
  13   4  -8   -0.00    2.47
  13  -4  -9    1.58    2.44
  13  -4  -9    0.23    1.98
  13   4  -9    2.82    2.84
  13  -4 -10    2.13    2.38
  13  -4 -11    8.40    4.63
  13  -4 -12    8.51    4.91
  13  -4 -13    2.66    3.01
  13  -4 -14    1.57    2.60
  13  -4 -15   -0.00    1.79
  13  -4 -16    4.31    3.11
  13  -4 -17   11.49    4.66
  13  -4 -18    1.08    1.96
  13  -4 -19   -0.00    1.82
  13  -4 -20    2.71    2.67
  13  -4 -21    3.12    2.63
  13  -4 -22    3.56    2.59
  13  -4 -23    9.82    4.16
  13  -4 -24   -0.00    1.71
  13  -5  -1   10.98    5.54
  13   5  -1   11.91    5.46
 -13   5   2    3.80    4.40
  13  -5  -2    8.86    4.76
  13   5  -2    2.51    2.87
 -13   5   3    7.63    5.94
  13  -5  -3    3.01    3.71
  13   5  -3   11.29    5.34
 -13   5   4    1.90    4.03
  13  -5  -4    1.66    2.66
  13   5  -4    3.09    3.63
 -13   5   5    5.54    5.36
  13  -5  -5    9.35    5.08
  13   5  -5   11.62    5.47
 -13   5   6   -0.00    3.05
  13  -5  -6    2.22    2.81
  13   5  -6    5.23    4.53
 -13   5   7   -0.00    2.81
  13  -5  -7    1.07    3.27
  13   5  -7    0.46    1.96
 -13   5   8    5.84    5.50
  13  -5  -8    6.80    4.28
  13   5  -8   -0.00    2.83
  13  -5  -9    8.54    4.46
  13   5  -9    1.32    2.86
  13  -5 -10    9.73    5.04
  13  -5 -11   10.45    4.91
  13  -5 -12    0.00    2.33
  13  -5 -13   -0.00    3.61
  13  -5 -14    7.06    4.09
  13  -5 -15    5.04    3.65
  13  -5 -16    2.01    2.88
  13  -5 -17    2.09    2.58
  13  -5 -18    1.36    3.26
  13  -5 -19    4.01    3.22
  13  -5 -20   -0.00    2.01
  13  -5 -21    0.97    2.03
  13  -5 -22    0.62    1.94
  13  -5 -23   -0.00    1.84
 -13   6   1    1.50    3.97
  13  -6  -1    0.00    2.55
  13   6  -1    3.34    3.01
 -13   6   2   -0.00    3.44
  13  -6  -2    0.59    2.69
  13   6  -2   -0.00    2.45
 -13   6   3    0.43    3.66
  13   6  -3   -0.00    2.56
 -13   6   4   -0.00    2.81
  13  -6  -4    2.02    2.91
  13   6  -4   10.03    4.99
 -13   6   5   -0.00    2.18
  13  -6  -5    1.58    3.24
  13   6  -5   -0.00    2.71
 -13   6   6    7.02    5.37
  13  -6  -6    5.14    4.20
  13   6  -6    7.83    4.51
 -13   6   7   -0.00    3.05
  13  -6  -7    5.69    4.14
  13   6  -7   12.37    5.21
  13  -6  -8   11.96    5.34
  13   6  -8    5.70    3.98
  13  -6  -9   -0.00    2.22
  13   6  -9    4.63    3.65
  13  -6 -10   -0.00    3.12
  13  -6 -11    1.15    2.42
  13  -6 -12   14.90    5.59
  13  -6 -13    2.32    2.92
  13  -6 -14    3.79    2.92
  13  -6 -15   -0.00    2.12
  13  -6 -16    3.04    3.04
  13  -6 -17    0.51    2.21
  13  -6 -18    2.44    2.90
  13  -6 -19    0.00    2.26
  13  -6 -20    2.80    2.65
 -13   7   1   -0.00    4.46
  13  -7  -1   -0.00    2.62
  13   7  -1   -0.00    2.27
 -13   7   2   -0.00    3.33
  13  -7  -2   -0.00    3.06
  13   7  -2    1.15    2.93
 -13   7   3    0.68    4.26
  13  -7  -3    2.89    3.05
  13   7  -3   -0.00    2.93
 -13   7   4   25.60    9.80
  13  -7  -4   12.52    6.09
  13   7  -4    6.11    4.11
 -13   7   5    4.32    5.20
  13  -7  -5   -0.00    2.82
  13   7  -5    0.80    3.04
 -13   7   6   -2.11    4.11
  13  -7  -6    0.77    2.86
  13   7  -6    2.79    3.35
 -13   7   7    1.52    3.24
  13  -7  -7   -0.00    2.88
  13   7  -7    2.48    3.05
  13  -7  -8    2.63    3.60
  13   7  -8    0.71    1.93
  13  -7  -9    6.80    5.05
  13   7  -9   11.59    5.38
  13  -7 -10    4.02    3.98
  13  -7 -11    0.93    2.94
  13  -7 -12    2.06    2.47
  13  -7 -13    1.15    2.39
  13  -7 -14    3.23    3.04
  13  -7 -15    2.64    2.37
  13  -7 -16    0.40    1.67
  13  -7 -17   -0.00    2.43
  13  -7 -18    1.20    2.55
 -13   8   1    2.13    5.17
  13  -8  -1    0.53    2.20
  13   8  -1   -0.00    2.25
 -13   8   2   12.48    7.18
  13  -8  -2    0.00    2.46
  13   8  -2    3.54    3.40
 -13   8   3    1.40    4.05
  13  -8  -3   -0.00    2.32
  13   8  -3   -0.00    2.72
 -13   8   4   -0.00    3.51
  13  -8  -4    0.35    2.28
  13   8  -4   -0.00    2.65
 -13   8   5   -0.00    3.23
  13  -8  -5    3.69    3.83
  13   8  -5    2.86    3.69
 -13   8   6   10.28    6.83
  13  -8  -6    7.38    4.70
  13   8  -6    5.70    4.59
 -13   8   7    2.45    4.11
  13  -8  -7    1.14    2.85
  13   8  -7    3.85    3.61
  13  -8  -8    6.02    4.60
  13   8  -8    3.78    4.09
  13  -8  -9   -0.00    1.99
  13   8  -9    0.00    2.22
  13  -8 -10    2.40    2.80
  13  -8 -11    2.20    2.73
  13  -8 -12    1.84    3.08
  13  -8 -13   -0.00    2.16
  13  -8 -14    3.61    2.97
  13  -8 -15    0.79    1.60
 -13   9   1   -0.00    3.62
  13  -9  -1    0.98    3.28
  13   9  -1    0.56    3.01
 -13   9   2    0.81    4.63
  13  -9  -2   -0.00    2.23
  13   9  -2    0.37    2.75
 -13   9   3   -0.00    3.70
  13  -9  -3    1.73    3.43
  13   9  -3    6.11    4.32
 -13   9   4    0.48    3.65
  13  -9  -4    3.50    3.69
  13   9  -4    7.90    4.73
 -13   9   5   -0.00    2.45
  13  -9  -5    0.00    3.26
  13   9  -5    0.52    2.88
 -13   9   6    1.72    3.54
  13  -9  -6    0.36    2.65
  13   9  -6    1.77    2.90
  13  -9  -7   -0.00    2.91
  13   9  -7    2.17    2.73
  13  -9  -8    6.14    4.81
  13   9  -8    7.85    4.82
  13  -9  -9    0.26    1.58
  13   9  -9   -0.00    1.83
  13  -9 -10    9.04    5.70
  13  -9 -11    0.62    2.57
  13  -9 -12    0.59    2.24
 -13  10   1   -0.00    2.28
  13 -10  -1    2.03    3.44
  13  10  -1   -0.00    2.10
 -13  10   2    2.84    4.23
  13 -10  -2    7.30    6.07
  13  10  -2   13.66    6.26
 -13  10   3    0.00    4.24
  13 -10  -3   -0.00    2.15
 -13  10   4    2.47    4.88
  13 -10  -4   -0.00    3.09
  13  10  -4    1.11    2.72
 -13  10   5   -0.00    3.48
  13 -10  -5    2.45    3.38
  13  10  -5    2.24    2.94
 -13  10   6   11.10    7.13
  13 -10  -6    5.82    4.95
  13  10  -6   -0.00    2.34
  13 -10  -7   -0.00    2.66
  13  10  -7    0.78    3.27
  13 -10  -8    4.65    4.06
  13  10  -8    3.76    3.45
  13 -10  -9    0.21    2.21
  13  10  -9   -0.00    3.15
 -13  11   1   -0.00    3.54
  13 -11  -1    1.79    2.63
  13  11  -1    3.22    3.67
 -13  11   2    9.49    6.86
  13 -11  -2    5.36    4.55
  13  11  -2   -0.00    2.39
 -13  11   3   -0.00    2.85
  13 -11  -3   -0.00    3.03
  13  11  -3   -0.00    2.10
 -13  11   4   -0.00    3.93
  13 -11  -4   -0.00    3.72
  13  11  -4    0.30    2.25
 -13  11   5    0.15    4.72
  13 -11  -5   -0.00    2.38
  13  11  -5   -0.00    2.27
  13  11  -6    1.39    2.65
  13  11  -7    0.06    2.18
  13  11  -8    3.72    3.37
  13  11  -9    1.05    2.61
 -13  12   1   -0.00    4.13
 -13  12   2    1.90    4.87
 -13  12   3    0.00    3.57
 -13  12   4    0.11    3.44
 -13  12   5    2.34    4.86
  13  12  -5    2.92    3.59
  13  12  -6    2.40    3.31
  13  12  -7   -0.00    2.20
  13  12  -8    3.17    3.34
  13  12  -9    0.35    2.31
  12   0  -1    0.32    1.69
  12   0  -1   -0.00    2.63
  12   0  -2    8.63    4.87
  12   0  -2    9.27    4.59
  12   0  -3   -0.00    2.43
  12   0  -3   -0.00    2.54
  12   0  -4    0.52    2.18
  12   0  -4    6.79    3.63
  12   0  -5    1.49    2.90
  12   0  -5   -0.00    2.31
  12   0  -6   57.50   11.03
  12   0  -6   35.64    9.29
  12   0  -7   -0.00    1.61
  12   0  -7    0.35    1.67
  12   0  -8    2.52    2.71
  12   0  -8    2.48    3.14
  12   0  -9    2.43    2.81
  12   0  -9    3.60    2.72
  12   0 -10   45.17    9.50
  12   0 -10   36.09    8.69
  12   0 -11    0.17    2.27
  12   0 -12   13.27    5.18
  12   0 -13    0.00    1.54
  12   0 -14    3.78    3.10
  12  -1  -1   -0.00    1.90
  12  -1  -1   -0.00    2.03
  12   1  -1   -0.00    3.00
  12  -1  -2   27.36    7.73
  12  -1  -2   34.05    9.03
  12   1  -2   29.75    8.22
  12  -1  -3    7.92    4.46
  12  -1  -3    3.54    3.13
  12   1  -3    1.47    2.57
  12  -1  -4   55.63   10.88
  12  -1  -4   59.48   11.63
  12   1  -4   33.16    9.18
  12  -1  -5   -0.00    1.80
  12  -1  -5    0.44    2.03
  12   1  -5   -0.00    1.95
  12  -1  -6   -0.00    2.62
  12  -1  -6    0.94    1.66
  12   1  -6    5.19    3.21
  12  -1  -7    0.08    1.81
  12  -1  -7   -0.00    2.25
  12   1  -7    1.69    2.30
  12  -1  -8   57.21   10.63
  12  -1  -8   37.25    9.17
  12   1  -8   36.38    9.00
  12  -1  -9    0.96    2.15
  12  -1  -9    2.36    2.60
  12   1  -9    2.76    2.80
  12  -1 -10    8.81    4.54
  12  -1 -10   12.42    5.25
  12   1 -10   14.93    5.49
  12  -1 -11   -0.00    1.72
  12  -1 -12    8.10    3.91
  12  -1 -13   -0.00    1.49
  12  -1 -14   26.78    7.00
  12  -1 -15    0.65    1.88
  12  -1 -16   -0.00    2.31
  12  -1 -17   -0.00    1.33
  12  -1 -18   16.83    5.16
  12  -1 -19    1.14    2.20
  12  -1 -20    2.18    2.13
  12  -1 -21   -0.00    1.35
  12  -1 -22    1.22    1.53
  12  -1 -23    0.02    1.01
  12  -2  -1    3.89    3.57
  12  -2  -1    2.31    2.79
  12   2  -1    3.15    2.96
  12  -2  -2   17.25    6.03
  12  -2  -2   27.94    7.52
  12   2  -2    6.16    4.33
  12  -2  -3    0.00    2.06
  12  -2  -3    0.67    1.82
  12   2  -3    2.30    2.64
  12  -2  -4    5.37    3.48
  12  -2  -4    9.03    4.49
  12   2  -4    7.62    4.07
  12  -2  -5    6.86    3.92
  12  -2  -5    5.02    3.38
  12   2  -5    0.00    2.06
  12  -2  -6   22.32    6.82
  12  -2  -6   25.30    7.36
  12   2  -6   29.20    8.00
  12  -2  -7   12.65    5.14
  12  -2  -7    4.62    3.93
  12   2  -7    9.70    4.81
  12  -2  -8    2.82    2.77
  12  -2  -8    2.51    2.70
  12   2  -8   10.93    4.81
  12  -2  -9    2.41    2.48
  12  -2  -9   -0.00    2.18
  12   2  -9   -0.00    2.61
  12  -2 -10   22.45    6.47
  12  -2 -10   23.81    6.82
  12   2 -10   12.97    5.37
  12  -2 -11    3.37    3.48
  12   2 -11   10.26    4.45
  12  -2 -12   11.89    4.92
  12  -2 -13    0.62    2.12
  12  -2 -14    1.92    2.32
  12  -2 -15    4.20    2.94
  12  -2 -16   18.81    5.77
  12  -2 -17    0.00    2.06
  12  -2 -18    1.55    2.19
  12  -2 -19    1.35    2.08
  12  -2 -20    0.00    1.58
  12  -2 -21    0.00    1.97
  12  -2 -22    2.43    2.31
  12  -2 -23    1.80    2.19
  12  -2 -24   -0.00    1.19
  12  -2 -25   -0.00    1.22
  12  -2 -26   12.76    3.93
  12  -2 -27   -0.00    1.36
  12  -2 -28   -0.00    1.35
 -12   3   1    3.47    4.90
  12  -3  -1    1.17    2.77
  12   3  -1    1.40    2.37
 -12   3   2   22.73    9.53
  12  -3  -2   10.06    4.87
  12   3  -2   20.80    6.74
 -12   3   3    4.13    4.90
  12  -3  -3   13.46    5.74
  12   3  -3    3.02    2.99
 -12   3   4   19.91    8.42
  12  -3  -4    9.49    5.23
  12   3  -4   19.19    6.40
 -12   3   5    3.88    5.10
  12  -3  -5    4.39    3.58
  12  -3  -5    3.38    3.06
  12   3  -5    2.51    3.18
 -12   3   6    0.43    3.56
  12  -3  -6    0.86    1.90
  12  -3  -6    0.82    1.94
 -12   3   7   -0.00    3.61
  12  -3  -7    3.86    2.88
  12  -3  -7    0.28    2.19
  12   3  -7    2.93    3.00
  12  -3  -8    8.68    4.61
  12  -3  -8   11.70    5.18
  12   3  -8   17.24    6.15
  12  -3  -9   12.73    5.19
  12  -3  -9    4.38    3.30
  12   3  -9    2.75    3.00
  12  -3 -10   21.26    6.50
  12  -3 -10   19.51    6.36
  12   3 -10   18.90    6.42
  12  -3 -11   -0.00    2.23
  12   3 -11    1.68    2.58
  12  -3 -12   11.97    4.99
  12  -3 -13    7.42    3.55
  12  -3 -14   18.13    5.91
  12  -3 -15    4.86    3.77
  12  -3 -16    1.45    1.63
  12  -3 -17   -0.00    1.67
  12  -3 -18    2.48    2.07
  12  -3 -19    7.12    3.70
  12  -3 -20    6.17    3.38
  12  -3 -21    0.13    1.32
  12  -3 -22    0.83    1.98
  12  -3 -23    2.35    2.10
  12  -3 -24   10.40    3.77
  12  -3 -25   -0.00    1.17
  12  -3 -26    0.19    1.37
  12  -3 -27   -0.00    1.09
  12  -3 -28    3.37    2.17
  12  -3 -29    1.21    1.71
  12  -3 -30    1.10    1.37
  12  -3 -31   -0.00    1.14
  12  -3 -32   -0.00    1.26
 -12   4   1    7.23    5.98
  12  -4  -1    5.59    4.28
  12   4  -1    9.35    4.98
 -12   4   2    7.09    5.16
  12  -4  -2    2.60    2.60
  12   4  -2    9.88    4.70
 -12   4   3    0.96    3.68
  12  -4  -3   -0.00    3.06
  12   4  -3    1.45    2.40
 -12   4   4    1.10    2.92
  12  -4  -4    1.25    3.04
  12   4  -4    1.67    2.66
 -12   4   5    5.67    4.62
  12  -4  -5    7.09    4.51
  12   4  -5    0.75    2.55
 -12   4   6   28.21    9.87
  12  -4  -6   15.33    6.10
  12   4  -6   22.32    7.30
 -12   4   7    5.01    4.90
  12  -4  -7   18.44    6.37
  12   4  -7   21.54    6.56
 -12   4   8    1.76    4.08
  12  -4  -8    1.09    2.67
  12   4  -8    2.70    3.03
 -12   4   9    6.04    4.91
  12  -4  -9    3.37    3.49
  12   4  -9    3.91    3.41
  12  -4 -10    8.77    4.48
  12   4 -10   12.92    5.49
  12  -4 -11    5.36    3.87
  12   4 -11    6.70    4.00
  12  -4 -12    3.98    3.09
  12  -4 -13    1.53    3.00
  12  -4 -14    1.90    2.22
  12  -4 -15    3.02    3.55
  12  -4 -16    9.42    4.56
  12  -4 -17    6.30    3.65
  12  -4 -18    3.12    2.60
  12  -4 -19   -0.00    2.11
  12  -4 -20    2.67    2.32
  12  -4 -21    3.37    2.97
  12  -4 -22    4.56    2.89
  12  -4 -23    1.18    1.86
  12  -4 -24   -0.00    1.80
  12  -4 -25    1.68    2.18
  12  -4 -26    0.74    1.87
  12  -4 -27   -0.00    1.46
  12  -4 -28    0.56    1.41
  12  -4 -29    1.72    1.75
  12  -4 -30    1.07    1.54
 -12   5   1    4.96    5.07
  12  -5  -1    0.62    2.15
  12   5  -1   -0.00    3.13
 -12   5   2    3.39    4.42
  12  -5  -2    1.02    3.09
  12   5  -2    2.36    3.23
 -12   5   3   20.98    8.48
  12  -5  -3    9.62    5.63
  12   5  -3   14.80    6.18
 -12   5   4    7.76    5.91
  12  -5  -4    6.52    3.97
  12   5  -4    9.75    4.89
 -12   5   5    5.08    5.41
  12  -5  -5    0.45    1.97
  12   5  -5    8.71    4.46
 -12   5   6   -0.00    2.82
  12  -5  -6    1.64    1.97
  12   5  -6    3.85    2.99
 -12   5   7    9.57    5.72
  12  -5  -7    0.00    2.20
  12   5  -7    1.34    3.14
 -12   5   8    9.06    6.30
  12  -5  -8    6.22    3.91
  12   5  -8   10.20    4.72
 -12   5   9    6.91    5.53
  12  -5  -9   18.33    6.16
  12   5  -9    6.72    4.17
  12  -5 -10    9.46    4.50
  12   5 -10    9.22    5.01
  12  -5 -11    1.59    2.35
  12   5 -11   -0.00    2.09
  12  -5 -12    0.20    2.60
  12  -5 -13   18.96    6.36
  12  -5 -14   19.58    6.21
  12  -5 -15    4.23    3.30
  12  -5 -16   -0.00    1.92
  12  -5 -17    2.77    2.73
  12  -5 -18    3.85    2.72
  12  -5 -19    4.84    3.10
  12  -5 -20    5.94    3.80
  12  -5 -21    1.09    2.19
  12  -5 -22   -0.00    1.43
  12  -5 -23    1.80    1.88
  12  -5 -24    3.03    3.10
  12  -5 -25    0.08    1.62
  12  -5 -26   -0.00    1.09
  12  -5 -27    2.67    2.29
  12  -5 -28   -0.00    1.58
 -12   6   1   17.96    8.48
  12  -6  -1    8.66    5.58
  12   6  -1   42.02    9.58
 -12   6   2    6.40    5.60
  12  -6  -2    8.29    4.68
  12   6  -2    4.16    3.86
 -12   6   3   10.83    6.52
  12  -6  -3    0.00    2.63
  12   6  -3    0.42    2.31
 -12   6   4    2.85    3.37
  12  -6  -4    0.50    2.89
  12   6  -4   -0.00    2.20
 -12   6   5    7.67    5.94
  12  -6  -5   21.60    7.23
  12   6  -5   15.50    6.38
 -12   6   6   12.25    6.60
  12  -6  -6   12.52    5.95
  12   6  -6    5.79    4.41
 -12   6   7    8.25    5.83
  12  -6  -7   15.83    6.43
  12   6  -7    4.85    3.77
 -12   6   8    0.89    2.44
  12  -6  -8    2.01    2.69
  12   6  -8   -0.00    2.44
 -12   6   9   -0.00    3.54
  12  -6  -9    0.00    1.94
  12   6  -9   -0.00    2.64
  12  -6 -10    5.74    3.59
  12   6 -10   -0.00    2.03
  12  -6 -11   19.48    6.60
  12   6 -11   19.65    6.67
  12  -6 -12    7.60    4.22
  12  -6 -13    0.00    2.64
  12  -6 -14    1.31    2.85
  12  -6 -15    6.64    3.36
  12  -6 -16   -0.00    2.18
  12  -6 -17    3.85    3.59
  12  -6 -18    0.00    1.83
  12  -6 -19    1.47    2.70
  12  -6 -20   -0.00    2.16
  12  -6 -21    0.00    1.89
  12  -6 -22    5.44    3.11
  12  -6 -23    0.96    1.80
  12  -6 -24    0.25    1.69
  12  -6 -25    0.42    1.86
  12  -6 -26   -0.00    1.34
 -12   7   1    1.30    4.61
  12   7  -1    4.63    3.70
 -12   7   2    8.59    6.11
  12  -7  -2    0.00    2.62
  12   7  -2    2.68    3.51
 -12   7   3   18.48    8.07
  12  -7  -3    6.00    4.52
  12   7  -3    5.39    3.62
 -12   7   4    0.78    3.16
  12  -7  -4    3.36    3.68
  12   7  -4    2.54    3.90
 -12   7   5    1.31    3.86
  12  -7  -5    1.95    2.57
  12   7  -5    1.55    2.17
 -12   7   6    0.43    3.09
  12  -7  -6   -0.00    2.54
  12   7  -6    2.88    2.97
 -12   7   7   -4.04    4.90
  12  -7  -7    2.75    3.89
  12   7  -7    2.23    3.08
 -12   7   8    1.64    4.38
  12  -7  -8   -0.00    2.66
  12   7  -8   -0.00    1.53
 -12   7   9   20.85    8.67
  12  -7  -9   17.99    6.74
  12   7  -9   16.10    6.29
  12  -7 -10    4.22    3.67
  12   7 -10    2.50    2.88
  12  -7 -11    1.23    1.94
  12   7 -11   -0.00    2.14
  12  -7 -12    1.35    2.22
  12  -7 -13    3.98    2.89
  12  -7 -14    3.80    3.91
  12  -7 -15    5.98    3.75
  12  -7 -16   -0.00    2.89
  12  -7 -17    4.38    3.05
  12  -7 -18    3.22    3.68
  12  -7 -19    3.02    2.61
  12  -7 -20   -0.00    1.64
  12  -7 -21    1.28    1.96
  12  -7 -22    1.50    3.19
  12  -7 -23    0.76    1.89
  12  -7 -24    5.77    3.15
 -12   8   1    4.63    5.24
  12  -8  -1    9.91    5.75
  12   8  -1   19.63    6.88
 -12   8   2    0.49    3.52
  12  -8  -2    4.99    4.23
  12   8  -2   -0.00    2.80
 -12   8   3   -0.00    4.58
  12  -8  -3    1.50    3.11
  12   8  -3   -0.00    2.75
 -12   8   4   -0.00    3.56
  12  -8  -4    7.07    4.73
  12   8  -4    2.51    3.18
 -12   8   5    8.54    6.69
  12  -8  -5    3.21    4.82
  12   8  -5   10.77    5.36
 -12   8   6    1.87    4.03
  12  -8  -6    3.52    3.25
  12   8  -6    0.86    2.78
 -12   8   7    0.06    2.42
  12  -8  -7    0.75    3.15
  12   8  -7   15.76    5.97
 -12   8   8   -0.00    2.64
  12  -8  -8    3.30    3.72
  12   8  -8   -0.00    1.98
  12  -8  -9   10.54    4.98
  12   8  -9    2.81    3.11
  12  -8 -10   -0.00    0.99
  12   8 -10    3.73    3.27
  12  -8 -11   -0.00    3.64
  12   8 -11   14.30    5.66
  12  -8 -12    2.93    3.24
  12  -8 -13    4.57    3.71
  12  -8 -14   -0.00    3.11
  12  -8 -15    3.41    4.09
  12  -8 -16    2.25    3.11
  12  -8 -17    1.70    3.00
  12  -8 -18    4.47    3.50
  12  -8 -19   -0.00    2.28
  12  -8 -20    1.29    1.66
  12  -8 -21    4.96    3.39
 -12   9   1    0.77    4.06
  12  -9  -1    1.02    2.64
  12   9  -1   -0.00    1.79
 -12   9   2   -0.00    4.85
  12  -9  -2    1.86    3.93
  12   9  -2   -0.00    2.55
 -12   9   3    7.07    6.01
  12  -9  -3   -0.00    3.32
  12   9  -3    3.44    4.22
 -12   9   4    2.22    4.07
  12  -9  -4    2.82    3.87
  12   9  -4   -0.00    2.22
 -12   9   5    2.72    4.38
  12  -9  -5    5.77    4.44
  12   9  -5    3.56    3.41
 -12   9   6    0.00    4.19
  12  -9  -6    0.16    2.05
  12   9  -6   -0.00    2.44
 -12   9   7   -0.00    3.40
  12  -9  -7    2.04    3.50
  12   9  -7    5.86    4.24
 -12   9   8    0.58    3.71
  12  -9  -8    3.02    4.17
  12   9  -8    1.37    2.66
  12  -9  -9    9.27    5.12
  12   9  -9   11.76    5.71
  12  -9 -10   -0.00    3.07
  12   9 -10    2.97    3.35
  12  -9 -11    5.92    3.48
  12   9 -11   -0.00    1.71
  12  -9 -12   -0.00    1.83
  12  -9 -13    0.00    2.42
  12  -9 -14   -0.00    2.75
  12  -9 -15    2.38    2.71
  12  -9 -16    0.00    2.13
  12  -9 -17    0.50    1.82
  12  -9 -18    2.37    2.93
 -12  10   1    0.68    3.51
  12 -10  -1    1.27    3.59
  12  10  -1   -0.00    2.51
 -12  10   2    1.37    3.47
  12 -10  -2   -0.00    3.40
  12  10  -2   -0.00    1.87
 -12  10   3    1.54    5.22
  12 -10  -3   -0.00    1.82
  12  10  -3    2.14    3.82
 -12  10   4    3.19    4.40
  12 -10  -4   -0.00    3.34
  12  10  -4    1.42    2.67
 -12  10   5   -0.00    3.39
  12 -10  -5   11.32    5.47
  12  10  -5   14.13    6.13
 -12  10   6   -0.00    2.37
  12 -10  -6    4.40    3.76
  12  10  -6   -0.00    2.15
 -12  10   7    2.67    3.78
  12 -10  -7   14.34    6.36
  12  10  -7    5.56    4.03
 -12  10   8   -0.00    4.68
  12 -10  -8   -0.00    2.94
  12  10  -8    0.58    2.34
  12 -10  -9    0.00    3.80
  12  10  -9   10.66    5.23
  12 -10 -10   -0.00    1.83
  12  10 -10   -0.00    2.35
  12 -10 -11    8.21    4.69
  12  10 -11    6.44    4.56
  12 -10 -12    1.27    3.18
  12 -10 -13    0.00    3.40
  12 -10 -14   -0.00    2.17
  12 -10 -15   -0.00    2.51
 -12  11   1   -0.00    4.78
  12 -11  -1   -0.00    3.24
  12  11  -1   -0.00    2.14
 -12  11   2    1.14    3.66
  12 -11  -2   -0.00    2.73
  12  11  -2   -0.00    2.90
 -12  11   3    4.40    5.33
  12 -11  -3    5.40    4.75
  12  11  -3    9.66    5.19
 -12  11   4    5.50    4.40
  12 -11  -4   -0.00    2.34
  12  11  -4    1.48    2.57
 -12  11   5    4.79    5.30
  12 -11  -5    6.19    5.02
  12  11  -5    3.29    4.02
 -12  11   6    2.50    3.60
  12 -11  -6   -0.00    2.44
  12  11  -6   -0.00    2.46
 -12  11   7    5.70    5.04
  12 -11  -7    5.35    4.10
  12  11  -7   -0.00    1.81
  12 -11  -8   -0.00    3.23
  12  11  -8    0.02    1.78
  12 -11  -9    7.51    4.48
  12  11  -9    4.48    3.80
  12 -11 -10    1.68    3.69
  12  11 -10    4.53    4.13
  12 -11 -11    0.00    2.86
 -12  12   1    1.01    4.68
  12 -12  -1   -0.00    2.39
  12  12  -1   10.06    5.82
 -12  12   2   -0.00    4.54
  12 -12  -2    0.08    2.64
  12  12  -2   -0.00    3.46
 -12  12   3    3.74    5.22
  12 -12  -3    0.95    2.64
  12  12  -3    3.53    3.07
 -12  12   4   -0.00    3.63
  12 -12  -4    1.48    3.11
  12  12  -4   -0.00    2.67
 -12  12   5   -0.00    3.82
  12 -12  -5    3.02    3.58
  12  12  -5    7.13    4.31
 -12  12   6   -0.00    3.83
  12 -12  -6    4.85    4.57
  12  12  -6    0.71    2.79
 -12  12   7    0.27    3.76
  12 -12  -7   -0.00    2.97
  12  12  -7    3.60    3.86
  12  12  -8   -0.00    2.85
  12  12  -9   -0.00    2.54
  12  12 -10    0.78    2.91
 -12  13   1   -0.00    3.55
  12 -13  -1    6.43    4.53
 -12  13   2   -0.00    3.81
  12 -13  -2    1.37    3.96
 -12  13   3   -0.00    3.78
  12 -13  -3    4.76    4.57
 -12  13   4   -0.00    2.13
  12  13  -4    3.15    4.36
 -12  13   5   -0.00    4.15
  12  13  -5    0.00    2.94
 -12  13   6   -0.00    3.60
  12  13  -6    1.24    2.89
  12  13  -7   -0.00    3.01
  12  13  -8   -0.00    4.09
  12  13  -9    2.86    4.18
  12  13 -10    0.00    2.87
 -12  14   6   -0.00    3.39
  11   0  -1   60.56   12.15
  11   0  -1   74.50   13.45
  11   0  -2    0.50    2.41
  11   0  -2    1.83    2.49
  11   0  -3   17.92    6.11
  11   0  -3   30.83    7.99
  11   0  -4    0.00    2.22
  11   0  -4    1.62    2.55
  11   0  -5   83.26   14.40
  11   0  -5   99.27   15.81
  11   0  -6   -0.00    0.99
  11   0  -7    0.67    1.79
  11   0  -8    3.39    2.76
  11   0  -9   31.62    7.83
  11   0 -10    1.01    1.97
  11   0 -10   -0.00    1.96
  11   0 -11   47.23    9.48
  11   0 -11   42.55    9.16
  11   0 -12    1.95    2.24
  11   0 -12    0.58    2.15
  11   0 -13    3.68    3.17
  11   0 -14    0.06    1.80
  11   0 -15   25.49    6.45
  11   0 -16   -0.00    1.14
  11   0 -17    8.04    3.40
  11  -1  -1   58.11   12.37
  11  -1  -1  112.00   16.33
  11   1  -1   81.44   14.01
  11  -1  -2    0.60    2.18
  11  -1  -2    1.52    2.78
  11   1  -2    5.41    3.56
  11  -1  -3   43.91    9.62
  11  -1  -3   43.85    9.89
  11   1  -3   40.94    9.35
  11  -1  -4   -0.00    2.13
  11  -1  -4    0.93    2.30
  11   1  -4   -0.00    2.32
  11  -1  -5   -0.00    2.36
  11  -1  -5    5.11    3.37
  11   1  -5    0.00    2.09
  11  -1  -6    4.46    3.18
  11  -1  -7   38.25    8.74
  11  -1  -8    1.70    2.63
  11  -1  -9   19.84    6.23
  11  -1 -10    1.47    1.91
  11  -1 -10   -0.00    1.56
  11  -1 -11    7.36    3.79
  11  -1 -11   13.61    4.83
  11   1 -11    9.46    4.34
  11  -1 -12   -0.00    2.04
  11  -1 -12    4.21    2.58
  11   1 -12    9.23    3.87
  11  -1 -13   17.78    5.61
  11  -1 -14   -0.00    1.05
  11  -1 -15   -0.00    1.42
  11  -1 -16   -0.00    2.10
  11  -1 -17   30.06    6.88
  11  -1 -18    1.47    2.14
  11  -1 -19    6.88    3.35
  11  -1 -20    0.55    1.50
  11  -1 -21   -0.00    1.43
  11  -1 -22    1.33    1.59
  11  -1 -23   22.75    5.48
  11  -1 -24   -0.00    1.56
 -11   2   1   13.77    7.57
  11  -2  -1   10.83    5.06
  11  -2  -1   29.97    7.86
  11   2  -1   13.42    5.23
  11  -2  -2   -0.00    2.49
  11  -2  -2    1.11    2.85
  11   2  -2    1.96    2.58
  11  -2  -3   12.92    5.32
  11  -2  -3   14.57    5.39
  11   2  -3   10.24    4.46
  11  -2  -4    4.38    3.28
  11  -2  -4    6.45    3.86
  11   2  -4    0.93    2.02
  11  -2  -5   31.56    8.09
  11  -2  -5   41.82    9.36
  11   2  -5   27.67    7.59
  11  -2  -6    4.47    3.02
  11  -2  -6   16.90    6.15
  11   2  -6   16.94    5.70
  11  -2  -7    4.23    3.24
  11  -2  -8    8.01    4.12
  11  -2  -9   26.60    7.20
  11  -2 -10    5.90    3.48
  11  -2 -11   34.13    7.72
  11  -2 -11   29.18    7.51
  11  -2 -12   -0.00    1.51
  11  -2 -12   -0.00    2.34
  11   2 -12    2.51    2.45
  11  -2 -13   -0.00    2.08
  11  -2 -14    2.44    2.16
  11  -2 -15    9.93    3.94
  11  -2 -16    4.55    2.91
  11  -2 -17    2.45    2.36
  11  -2 -18   -0.00    1.60
  11  -2 -19   10.47    3.94
  11  -2 -20    4.87    2.69
  11  -2 -21   11.14    3.82
  11  -2 -22    4.44    2.40
  11  -2 -23    0.12    1.51
  11  -2 -24   -0.00    1.42
  11  -2 -25    9.39    3.58
  11  -2 -26   -0.00    1.16
  11  -2 -27    1.92    1.90
  11  -2 -28    0.05    1.07
  11  -2 -29    2.06    1.73
 -11   3   1    8.02    5.78
  11  -3  -1   11.95    5.12
  11   3  -1    6.83    4.39
 -11   3   2   16.61    7.89
  11  -3  -2   16.68    6.03
  11   3  -2   12.86    5.60
 -11   3   3   38.12   12.36
  11  -3  -3   50.76   11.05
  11   3  -3   48.45   10.23
 -11   3   4    2.37    3.76
  11  -3  -4    7.14    3.97
  11   3  -4    4.79    3.63
 -11   3   5    1.80    3.35
  11  -3  -5    3.03    2.86
  11   3  -5    1.29    2.23
 -11   3   6   14.20    6.60
  11  -3  -6   10.95    4.65
  11   3  -6    3.48    2.85
  11  -3  -7   32.52    8.50
  11   3  -7   49.17    9.87
  11  -3  -8    4.80    3.34
  11   3  -8    6.30    4.02
  11  -3  -9    3.73    2.97
  11  -3 -10    1.90    2.75
 -11   3  11    6.44    5.48
  11  -3 -11   15.84    5.14
  11  -3 -12   13.46    4.74
  11  -3 -12   10.03    4.43
  11  -3 -13   11.97    4.79
  11  -3 -14   -0.00    1.41
  11  -3 -15   -0.00    1.95
  11  -3 -16    0.07    1.40
  11  -3 -17    5.60    3.46
  11  -3 -18    5.08    2.84
  11  -3 -19    3.47    2.53
  11  -3 -20    1.69    2.01
  11  -3 -21   -0.00    1.74
  11  -3 -22    8.59    3.46
  11  -3 -23    8.42    3.59
  11  -3 -24    2.57    2.07
  11  -3 -25    0.90    1.77
  11  -3 -26    0.67    1.70
  11  -3 -27    7.80    3.05
  11  -3 -28    1.13    1.42
  11  -3 -29    6.02    2.53
  11  -3 -30   -0.00    0.77
  11  -3 -31   -0.00    1.21
  11  -3 -32    0.25    1.09
 -11   4   1   19.73    8.62
  11  -4  -1   30.19    8.31
  11   4  -1   38.42    9.02
 -11   4   2   -0.00    3.73
  11  -4  -2    5.15    3.40
  11   4  -2    1.53    3.04
 -11   4   3   12.41    6.63
  11  -4  -3   -0.00    1.93
  11   4  -3    2.08    3.11
 -11   4   4    0.00    3.79
  11  -4  -4    7.68    4.34
  11   4  -4   -0.00    1.63
 -11   4   5   40.13   11.46
  11  -4  -5   44.34   10.14
  11   4  -5   43.08    9.75
 -11   4   6   14.09    6.71
  11  -4  -6    6.08    4.08
  11   4  -6   13.14    5.10
 -11   4   7   30.41    9.40
  11  -4  -7    6.00    3.72
  11   4  -7    6.00    3.79
 -11   4   8   -0.00    3.02
  11  -4  -8    1.76    2.18
  11   4  -8    1.83    2.31
  11  -4  -9   25.25    7.09
  11   4  -9   37.11    8.62
  11  -4 -10    6.27    3.91
  11   4 -10    6.63    3.88
  11  -4 -11   22.19    6.45
  11  -4 -12    0.00    2.38
  11  -4 -13   -0.00    2.35
  11  -4 -14    3.35    3.04
  11  -4 -15    6.91    4.01
  11  -4 -16    6.72    3.95
  11  -4 -17    0.29    1.81
  11  -4 -18   -0.00    1.54
  11  -4 -19    0.83    2.07
  11  -4 -20    2.75    2.65
  11  -4 -21   11.85    4.21
  11  -4 -22    2.54    2.32
  11  -4 -23   -0.00    1.47
  11  -4 -24    5.09    2.76
  11  -4 -25    7.98    3.28
  11  -4 -26    1.24    1.95
  11  -4 -27    2.14    2.08
  11  -4 -28    0.14    1.40
  11  -4 -29   -0.00    1.40
  11  -4 -30    1.54    1.62
  11  -4 -31   -0.00    1.16
  11  -4 -32    1.60    1.49
 -11   5   1    2.53    3.47
  11  -5  -1   -0.00    2.69
  11   5  -1    1.82    2.59
 -11   5   2   35.12   11.30
  11  -5  -2   39.99    9.86
  11   5  -2   37.07    9.41
 -11   5   3   34.96   10.96
  11  -5  -3   36.70    9.59
  11   5  -3   44.34    9.89
 -11   5   4   -4.51    5.07
  11  -5  -4    5.33    3.66
  11   5  -4    5.72    4.03
 -11   5   5   -0.00    3.22
  11  -5  -5    0.15    1.99
  11   5  -5    0.51    2.33
 -11   5   6   14.70    7.27
  11  -5  -6   11.71    4.86
  11   5  -6    7.69    4.61
 -11   5   7   40.81   11.29
  11  -5  -7   14.70    5.75
  11   5  -7   17.39    6.22
 -11   5   8   11.62    6.24
  11  -5  -8    1.07    2.12
  11   5  -8   10.29    4.39
 -11   5   9   18.84    7.78
  11  -5  -9    6.44    4.00
  11   5  -9    4.91    3.46
  11  -5 -10    4.32    3.73
  11   5 -10   -0.00    1.78
  11  -5 -11    0.00    2.56
  11   5 -11    3.27    3.27
  11  -5 -12   12.61    5.01
  11   5 -12   10.06    4.77
  11  -5 -13   26.83    7.19
  11  -5 -14    1.11    2.35
  11  -5 -15    0.00    2.34
  11  -5 -16    1.38    2.37
  11  -5 -17   -0.00    1.72
  11  -5 -18    9.07    4.02
  11  -5 -19    4.79    2.85
  11  -5 -20    0.00    1.64
  11  -5 -21    0.87    1.66
  11  -5 -22    3.93    2.77
  11  -5 -23   12.14    4.19
  11  -5 -24    0.50    1.95
  11  -5 -25    0.40    1.75
  11  -5 -26    0.12    1.41
  11  -5 -27    1.08    1.94
  11  -5 -28    6.59    3.21
  11  -5 -29    3.07    2.16
  11  -5 -30   -0.00    1.24
  11  -5 -31   -0.00    1.03
  11  -5 -32   -0.00    1.59
  11  -5 -33    1.47    1.44
 -11   6   1   11.88    6.88
  11  -6  -1   22.69    7.49
  11   6  -1   16.28    6.40
 -11   6   2    0.19    2.39
  11  -6  -2    1.85    2.36
  11   6  -2    0.00    2.51
 -11   6   3    7.77    5.41
  11  -6  -3    3.35    3.24
  11   6  -3    9.94    4.77
 -11   6   4   10.75    6.28
  11  -6  -4   16.10    5.84
  11   6  -4    6.78    4.40
 -11   6   5    7.38    5.88
  11  -6  -5   11.71    5.18
  11   6  -5    9.06    4.68
 -11   6   6    0.85    3.09
  11  -6  -6   12.45    5.24
  11   6  -6   14.23    5.42
 -11   6   7    1.08    3.73
  11  -6  -7   -0.00    2.27
  11   6  -7    3.02    2.96
 -11   6   8    3.52    4.23
  11  -6  -8    9.90    4.75
  11   6  -8    2.82    2.91
 -11   6   9    3.02    4.33
  11  -6  -9    2.16    3.54
  11   6  -9    8.88    4.41
 -11   6  10   14.41    6.87
  11  -6 -10   12.83    5.25
  11   6 -10   12.53    5.52
 -11   6  11    0.75    3.04
  11  -6 -11    4.25    3.86
  11   6 -11   14.81    5.44
  11  -6 -12    2.26    2.34
  11   6 -12    5.10    3.42
  11  -6 -13    7.22    4.45
  11   6 -13    5.82    3.53
  11  -6 -14    2.19    2.70
  11  -6 -15    1.13    2.34
  11  -6 -16    8.95    4.27
  11  -6 -17    1.24    2.37
  11  -6 -18   -0.00    2.43
  11  -6 -19    5.68    3.67
  11  -6 -20    5.67    3.62
  11  -6 -21    2.10    2.37
  11  -6 -22    1.16    1.76
  11  -6 -23   -0.00    1.17
  11  -6 -24    0.91    1.64
  11  -6 -25    0.00    1.47
  11  -6 -26    0.97    1.58
  11  -6 -27    0.65    1.72
  11  -6 -28   -0.00    1.06
  11  -6 -29   -0.00    0.95
  11  -6 -30    1.96    1.75
  11  -6 -31    1.77    1.55
 -11   7   1    1.81    3.56
  11  -7  -1    5.20    4.09
  11   7  -1    8.02    4.54
 -11   7   2   39.16   12.07
  11  -7  -2   19.61    7.47
  11   7  -2   18.79    6.98
 -11   7   3   10.96    6.13
  11  -7  -3    6.95    4.37
  11   7  -3   -0.00    2.22
 -11   7   4    9.64    6.56
  11  -7  -4   23.87    7.24
  11   7  -4    9.22    4.61
 -11   7   5    0.00    3.19
  11  -7  -5    0.35    2.55
  11   7  -5    0.06    2.25
 -11   7   6    3.51    3.73
  11  -7  -6    7.93    4.31
  11   7  -6   18.51    6.38
 -11   7   7   -0.00    3.11
  11  -7  -7   -0.00    1.93
  11   7  -7   -0.00    2.05
 -11   7   8   19.60    8.13
  11  -7  -8    8.23    4.62
  11   7  -8   22.63    6.90
 -11   7   9    6.81    5.47
  11  -7  -9   30.45    8.31
  11   7  -9   15.05    5.97
 -11   7  10   -0.00    3.15
  11  -7 -10    3.53    3.23
  11   7 -10   -0.00    2.66
  11  -7 -11   -0.00    2.63
  11  -7 -12   14.28    5.78
  11   7 -12   14.07    5.47
  11  -7 -13    3.22    3.54
  11   7 -13    1.19    3.04
  11  -7 -14    1.84    2.37
  11  -7 -15   -0.00    2.90
  11  -7 -16   -0.00    2.29
  11  -7 -17    2.22    2.51
  11  -7 -18    4.07    3.93
  11  -7 -19    0.00    2.06
  11  -7 -20   -0.00    1.65
  11  -7 -21   -0.00    1.16
  11  -7 -22    0.96    1.88
  11  -7 -23    2.16    2.76
  11  -7 -24   -0.00    2.15
  11  -7 -25    0.97    1.80
  11  -7 -26    0.02    1.55
  11  -7 -27    2.39    2.23
  11  -7 -28    1.60    2.05
 -11   8   1    1.14    3.56
  11  -8  -1    0.00    3.17
  11   8  -1    1.06    2.04
 -11   8   2    2.77    4.48
  11  -8  -2    4.63    3.58
  11   8  -2    4.81    3.80
 -11   8   3    2.42    4.30
  11  -8  -3    0.74    2.89
  11   8  -3    0.00    2.31
 -11   8   4    0.82    4.45
  11  -8  -4    8.72    5.08
  11   8  -4    8.90    4.69
 -11   8   5   -0.00    3.88
  11  -8  -5    3.66    3.90
  11   8  -5    0.73    1.80
 -11   8   6   18.28    7.95
  11  -8  -6   11.86    5.48
  11   8  -6   12.22    5.74
 -11   8   7    6.10    5.33
  11  -8  -7    0.00    2.68
  11   8  -7    2.21    2.77
 -11   8   8    2.32    3.55
  11  -8  -8    0.00    2.64
  11   8  -8    2.81    3.15
 -11   8   9   -0.00    2.55
  11  -8  -9    1.96    2.61
  11   8  -9    3.26    3.29
 -11   8  10    9.33    6.31
  11  -8 -10   12.63    5.51
  11   8 -10   29.84    8.03
  11  -8 -11    0.00    2.60
  11   8 -11   -0.00    2.10
  11  -8 -12    1.50    2.73
  11   8 -12   -0.00    2.08
  11  -8 -13    1.20    2.48
  11  -8 -14    0.50    2.44
  11  -8 -15    8.23    4.70
  11  -8 -16    6.31    5.11
  11  -8 -17    0.00    2.28
  11  -8 -18   -0.00    1.85
  11  -8 -19    0.00    1.91
  11  -8 -20    5.47    3.69
  11  -8 -21    1.32    2.38
  11  -8 -22    9.04    4.12
  11  -8 -23    1.46    1.85
  11  -8 -24    0.58    1.81
  11  -8 -25    1.27    1.90
 -11   9   1   -0.00    2.56
  11  -9  -1   -0.00    2.79
  11   9  -1   -0.00    1.94
 -11   9   2   23.43    9.63
  11   9  -2   33.58    9.04
 -11   9   3    1.67    3.82
  11  -9  -3    0.15    2.33
  11   9  -3   -0.00    2.05
 -11   9   4    3.11    4.01
  11  -9  -4   12.92    6.29
  11   9  -4    9.91    4.78
 -11   9   5    0.59    3.38
  11  -9  -5   -0.00    2.14
  11   9  -5   -0.00    2.10
 -11   9   6    0.00    4.08
  11  -9  -6   12.34    6.13
  11   9  -6   12.20    5.28
 -11   9   7    0.72    3.81
  11  -9  -7    0.10    2.41
  11   9  -7    0.00    2.23
 -11   9   8    7.70    5.92
  11  -9  -8   15.18    6.22
  11   9  -8   15.53    6.07
 -11   9   9   -0.00    3.02
  11  -9  -9   -0.00    2.72
  11   9  -9   -0.00    2.07
 -11   9  10    0.30    3.80
  11  -9 -10   -0.00    3.23
  11   9 -10   -0.00    1.94
  11  -9 -11    3.10    3.63
  11   9 -11    0.81    2.34
  11  -9 -12    3.84    3.65
  11   9 -12    6.43    4.08
  11  -9 -13    1.65    3.09
  11  -9 -14    4.85    3.96
  11  -9 -15    1.03    2.70
  11  -9 -16   -0.00    2.18
  11  -9 -17    0.97    1.83
  11  -9 -18    5.98    4.06
  11  -9 -19   -0.00    1.90
  11  -9 -20    3.92    3.29
  11  -9 -21   -0.00    2.80
  11  -9 -22    3.83    3.69
  11  -9 -23    1.06    1.78
 -11  10   1   -0.00    3.88
  11 -10  -1    0.51    2.38
  11  10  -1   -0.00    2.38
 -11  10   2    7.11    5.28
  11 -10  -2   -0.00    3.21
  11  10  -2    4.18    3.82
 -11  10   3   14.59    7.23
  11 -10  -3   -0.00    3.21
  11  10  -3   -0.00    2.16
 -11  10   4    0.00    4.13
  11 -10  -4    1.57    3.00
  11  10  -4   11.20    5.41
 -11  10   5    0.20    3.78
  11 -10  -5   -0.00    2.13
  11  10  -5   -0.00    2.01
 -11  10   6   13.99    7.36
  11 -10  -6    6.97    4.69
  11  10  -6   18.96    6.85
 -11  10   7    2.94    4.11
  11 -10  -7    1.98    3.01
  11  10  -7    0.38    1.61
 -11  10   8    4.89    4.76
  11 -10  -8    0.84    2.49
  11  10  -8    5.10    3.84
 -11  10   9   -0.00    2.98
  11 -10  -9    2.99    3.85
  11  10  -9    1.40    2.95
  11 -10 -10   16.01    6.96
  11  10 -10    8.27    4.57
  11 -10 -11    0.52    3.10
  11  10 -11    5.66    4.30
  11 -10 -12    2.15    3.36
  11  10 -12   -0.00    3.25
  11 -10 -13    0.00    2.47
  11 -10 -14    3.56    3.58
  11 -10 -15   -0.00    1.95
  11 -10 -16    5.36    4.10
  11 -10 -17   -0.00    1.86
  11 -10 -18    1.45    3.19
  11 -10 -19   -0.00    2.19
  11 -10 -20    7.13    4.35
 -11  11   1    3.13    4.94
  11 -11  -1    0.15    3.04
  11  11  -1    0.18    2.26
 -11  11   2    2.11    4.25
  11 -11  -2   -0.00    3.23
  11  11  -2   15.86    6.50
 -11  11   3   -0.00    2.41
  11 -11  -3    1.31    3.45
  11  11  -3    0.37    3.13
 -11  11   4    1.83    4.17
  11 -11  -4    2.78    3.40
  11  11  -4   -0.00    1.64
 -11  11   5   13.71    7.20
  11 -11  -5    0.95    2.35
  11  11  -5    2.62    3.35
 -11  11   6    0.00    3.26
  11 -11  -6    1.86    2.92
  11  11  -6    0.51    2.83
 -11  11   7   -0.00    3.63
  11 -11  -7   -0.00    2.09
  11  11  -7   -0.00    2.55
 -11  11   8   21.84    8.36
  11 -11  -8    5.52    5.18
  11  11  -8    7.31    5.27
 -11  11   9    4.29    4.82
  11 -11  -9    2.21    3.15
  11  11  -9    1.98    2.61
  11 -11 -10    2.72    3.22
  11  11 -10   -0.00    2.66
  11 -11 -11   -0.00    3.69
  11  11 -11    0.00    2.60
  11 -11 -12    6.61    5.35
  11  11 -12   14.91    6.68
  11 -11 -13    3.36    3.28
  11 -11 -14    1.63    2.73
  11 -11 -15    0.03    1.99
  11 -11 -16    0.00    2.65
 -11  12   1    3.77    4.86
  11 -12  -1    7.41    4.44
  11  12  -1    0.72    2.46
 -11  12   2    3.16    4.50
  11 -12  -2    3.04    3.54
  11  12  -2    1.64    2.61
 -11  12   3   -0.00    1.80
  11 -12  -3   -0.00    1.93
  11  12  -3   -0.00    2.28
 -11  12   4    5.51    5.33
  11 -12  -4    6.86    5.15
  11  12  -4    6.11    4.36
 -11  12   5   -0.00    2.78
  11 -12  -5    1.23    3.10
  11  12  -5    0.94    3.17
 -11  12   6    2.41    4.91
  11 -12  -6   -0.00    2.29
  11  12  -6    3.98    4.17
 -11  12   7    1.08    3.74
  11 -12  -7    3.15    3.47
  11  12  -7   -0.00    2.05
 -11  12   8   -0.00    2.64
  11 -12  -8    0.92    2.80
  11  12  -8    2.18    3.80
  11 -12  -9    1.92    3.09
  11  12  -9   -0.00    2.80
  11 -12 -10    3.05    3.67
  11  12 -10   17.82    6.94
  11 -12 -11    1.93    2.92
  11  12 -11    3.17    3.50
  11 -12 -12    7.05    4.37
  11  12 -12    0.75    2.37
  11 -12 -13    2.11    2.51
 -11  13   1    0.89    3.34
  11 -13  -1    0.11    2.63
  11  13  -1   -0.00    3.96
 -11  13   2    0.79    3.40
  11 -13  -2   -0.00    2.41
  11  13  -2   -0.00    2.57
 -11  13   3   -0.00    3.62
  11 -13  -3   -0.00    3.02
  11  13  -3   -0.00    2.96
 -11  13   4   -0.00    3.01
  11 -13  -4   -0.00    2.28
  11  13  -4   -0.00    3.76
 -11  13   5   -0.00    2.71
  11 -13  -5   -0.00    1.83
  11  13  -5    3.24    3.70
 -11  13   6    3.39    5.07
  11 -13  -6   -0.00    2.53
  11  13  -6    0.42    3.11
 -11  13   7    2.44    3.72
  11 -13  -7   -0.00    3.12
  11  13  -7   -0.00    3.04
 -11  13   8    2.72    3.89
  11 -13  -8    1.31    3.57
  11  13  -8    9.07    5.74
  11 -13  -9    3.35    4.43
  11  13  -9    1.10    2.90
  11  13 -10    6.09    4.91
  11  13 -11   -0.00    2.18
  11  13 -12    1.83    3.23
 -11  14   1    2.80    3.01
  11 -14  -1    1.11    2.80
 -11  14   2   -0.00    3.85
  11 -14  -2    6.35    5.14
 -11  14   3   -0.00    4.13
  11 -14  -3   -0.00    2.56
 -11  14   4   13.24    7.34
  11 -14  -4   11.16    6.35
 -11  14   5    6.19    5.60
  11 -14  -5    3.05    4.46
  11  14  -5   -0.00    1.77
 -11  14   6   -0.00    2.82
  11  14  -6    4.83    4.09
 -11  14   7    0.94    3.99
  11  14  -7   -0.00    3.47
  11  14  -8    0.00    2.64
  11  14  -9   -0.00    3.09
  11  14 -10    2.82    4.31
  11  14 -11   -0.00    3.79
  10   0  -1    1.72    2.36
  10   0  -2   19.93    6.18
  10   0  -3    2.64    2.71
  10   0  -4   93.94   15.25
  10   0  -5   -0.00    1.42
  10   0  -5    1.44    1.76
  10   0  -6   25.20    6.22
  10   0  -6    7.52    4.13
  10   0  -7    1.98    2.12
  10   0  -7    0.30    1.55
  10   0  -8   25.87    6.45
  10   0  -8   17.12    5.53
  10   0  -9   -0.00    1.38
  10   0  -9   -0.00    1.48
  10   0 -10  120.22   16.51
  10   0 -10  101.42   16.00
  10   0 -11    0.43    1.58
  10   0 -11    1.41    2.13
  10   0 -12   -0.00    1.40
  10   0 -12   -0.00    1.46
  10   0 -13   -0.00    1.85
  10   0 -13    1.36    1.91
  10   0 -14   15.22    4.54
  10   0 -14   14.62    4.64
  10   0 -15    0.36    1.11
  10   0 -16   16.56    4.83
  10   0 -17    0.43    1.02
  10   0 -18   17.83    4.87
  10   0 -19    0.83    1.72
  10  -1  -1    1.18    2.32
  10  -1  -2  136.09   20.04
  10  -1  -3    8.22    4.29
  10  -1  -4    0.00    2.48
  10  -1  -5   16.73    5.43
  10  -1  -5   14.98    5.41
  10   1  -5   19.94    5.89
  10  -1  -6  107.12   14.09
  10  -1  -6   68.71   12.37
  10   1  -6   53.13   11.30
  10  -1  -7    3.23    2.70
  10  -1  -7    4.11    3.39
  10   1  -7    3.86    3.02
  10  -1  -8   47.74    9.59
  10  -1  -8   51.40   10.10
  10   1  -8   66.33   11.08
  10  -1  -9   -0.00    1.82
  10  -1  -9   -0.00    2.08
  10   1  -9    0.14    1.40
  10  -1 -10    0.00    1.60
  10  -1 -10   -0.00    1.57
  10   1 -10   -0.00    2.17
  10  -1 -11   15.28    4.68
  10  -1 -11    8.24    3.62
  10   1 -11   13.01    4.59
  10  -1 -12   44.41    9.50
  10  -1 -12   76.37   11.46
  10   1 -12   70.13   11.27
  10  -1 -13    0.86    1.94
  10  -1 -13    2.32    2.43
  10   1 -13    2.77    2.65
  10  -1 -14   16.11    4.66
  10  -1 -14    8.04    3.59
  10   1 -14    7.15    3.35
  10  -1 -15    0.37    0.84
  10  -1 -16   24.32    5.99
  10  -1 -17   -0.00    1.23
  10  -1 -18   16.14    4.50
  10  -1 -19    1.71    1.62
  10  -1 -20   -0.00    1.21
  10  -1 -21   -0.00    1.33
  10  -1 -22   48.05    8.20
  10  -1 -23    1.48    1.66
  10  -1 -24    0.15    1.20
  10  -1 -25    0.55    1.14
  10  -1 -26    1.79    1.36
  10  -2  -1    6.50    4.01
  10   2  -1    0.24    1.37
  10  -2  -2    2.32    3.23
  10  -2  -3   -0.00    1.88
  10  -2  -4   75.21   13.31
 -10   2   5   36.15   10.47
  10  -2  -5   31.32    7.74
 -10   2   6   19.97    7.88
  10  -2  -6   25.77    6.88
  10  -2  -6   19.94    6.18
  10   2  -6   25.86    6.81
 -10   2   7   10.62    5.60
  10  -2  -7    3.71    2.91
  10  -2  -7    5.65    3.42
  10   2  -7    0.71    1.69
  10  -2  -8   13.50    4.94
  10  -2  -8   12.85    5.19
  10   2  -8   18.68    5.63
  10  -2  -9    3.67    2.72
  10  -2  -9    6.81    3.53
  10   2  -9    1.91    2.77
  10  -2 -10   63.05   11.16
  10  -2 -10   63.96   11.36
  10   2 -10   64.35   11.38
  10  -2 -11   11.44    3.96
  10  -2 -11    5.17    3.44
  10   2 -11    5.98    3.55
  10  -2 -12   -0.00    2.01
  10  -2 -12   -0.00    1.37
  10   2 -12   -0.00    1.35
  10  -2 -13   -0.59    1.71
  10  -2 -13    0.49    1.69
  10   2 -13   -0.00    1.93
  10  -2 -14   22.64    5.91
  10   2 -14   25.73    6.18
  10  -2 -15   12.02    4.32
  10  -2 -16    1.84    2.07
  10  -2 -17    0.00    1.48
  10  -2 -18    1.58    1.95
  10  -2 -19    5.56    2.53
  10  -2 -20   18.81    4.85
  10  -2 -21   -0.00    1.04
  10  -2 -22    1.65    1.70
  10  -2 -23    0.00    1.37
  10  -2 -24   15.41    4.09
  10  -2 -25    0.00    1.14
  10  -2 -26    9.90    3.12
  10  -2 -27    0.29    1.15
  10  -2 -28   -0.00    1.16
  10  -2 -29   -0.00    1.21
  10  -2 -30    1.54    1.37
 -10   3   1    6.96    5.56
  10  -3  -1   12.86    5.10
  10   3  -1   11.72    5.06
  10  -3  -2   86.13   14.75
  10   3  -2   77.44   13.86
  10  -3  -3   18.70    6.15
  10  -3  -4    4.30    2.93
  10  -3  -5   19.27    6.21
 -10   3   6   34.65   10.44
  10  -3  -6   32.66    8.23
 -10   3   7   14.59    6.57
  10  -3  -7   17.21    5.53
 -10   3   8   48.84   12.05
  10  -3  -8   35.88    8.82
  10   3  -8   58.81   10.35
 -10   3   9    6.74    4.24
  10  -3  -9    7.00    3.78
  10   3  -9    7.99    3.70
 -10   3  10    0.74    2.18
  10  -3 -10    3.81    3.05
  10   3 -10    7.63    3.77
 -10   3  11   10.30    5.29
  10  -3 -11    9.50    4.20
  10   3 -11    0.00    2.01
 -10   3  12   40.74   10.32
  10  -3 -12   36.88    7.91
  10   3 -12   26.89    7.05
 -10   3  13    0.17    2.52
  10  -3 -13    1.04    1.78
  10   3 -13    1.91    2.13
  10  -3 -14    2.54    2.67
  10   3 -14   -0.00    1.38
  10  -3 -15    3.24    2.22
  10  -3 -16   10.04    4.16
  10  -3 -17   11.95    4.23
  10  -3 -18   21.92    5.61
  10  -3 -19    4.02    2.46
  10  -3 -20   -0.00    1.63
  10  -3 -21    7.93    3.16
  10  -3 -22   29.76    6.28
  10  -3 -23    2.42    1.95
  10  -3 -24    0.81    1.55
  10  -3 -25   -0.00    1.26
  10  -3 -26    2.82    2.04
  10  -3 -27    4.80    2.36
  10  -3 -28    5.73    2.45
  10  -3 -29    0.26    1.00
  10  -3 -30   -0.00    1.01
  10  -3 -31    0.00    1.10
  10  -3 -32    2.51    1.48
 -10   4   1    3.50    4.93
  10  -4  -1    0.00    2.51
  10   4  -1    2.83    2.81
 -10   4   2   -0.00    3.43
  10  -4  -2    4.80    3.40
  10   4  -2    0.00    2.02
 -10   4   3    4.25    4.77
  10  -4  -3    6.98    3.87
  10   4  -3    5.62    3.73
  10  -4  -4   53.83   12.06
  10   4  -4   94.39   14.13
  10  -4  -5   31.60    8.10
  10  -4  -6   21.64    6.69
  10  -4  -7   -0.00    2.07
 -10   4   8   71.09   15.10
  10  -4  -8   72.23   12.87
 -10   4   9    6.51    4.54
  10  -4  -9    3.56    2.82
 -10   4  10   12.98    6.17
  10  -4 -10    2.54    3.12
  10   4 -10   13.39    4.81
 -10   4  11    4.50    4.51
  10  -4 -11    7.36    3.73
  10   4 -11    6.05    3.49
 -10   4  12    0.00    2.57
  10  -4 -12   -0.00    1.34
  10   4 -12   -0.00    1.50
  10  -4 -13   -0.00    2.21
  10   4 -13    3.44    2.37
  10  -4 -14   15.03    5.09
  10   4 -14   14.01    5.09
  10  -4 -15    6.83    3.35
  10  -4 -16   10.87    4.05
  10  -4 -17    1.57    2.11
  10  -4 -18    0.85    1.88
  10  -4 -19    9.89    3.99
  10  -4 -20   22.72    5.70
  10  -4 -21    7.64    3.39
  10  -4 -22    0.73    1.45
  10  -4 -23    7.63    3.30
  10  -4 -24   10.85    3.78
  10  -4 -25    2.97    1.79
  10  -4 -26    1.19    1.63
  10  -4 -27    1.00    1.30
  10  -4 -28    0.00    1.53
  10  -4 -29    1.55    1.59
  10  -4 -30    7.48    2.71
  10  -4 -31    1.97    1.47
  10  -4 -32   -0.00    1.05
 -10   5   1   16.00    7.82
  10  -5  -1   33.22    8.97
  10   5  -1   40.02    9.04
 -10   5   2  110.48   21.32
  10  -5  -2  120.38   19.39
  10   5  -2  141.63   19.87
 -10   5   3    4.20    5.22
  10  -5  -3   10.02    5.15
  10   5  -3    3.82    3.64
 -10   5   4   -0.00    2.89
  10  -5  -4    2.01    2.48
  10   5  -4    1.54    2.31
 -10   5   5    2.86    4.01
  10  -5  -5    7.45    4.23
  10   5  -5    2.75    3.04
  10  -5  -6   28.05    7.76
  10   5  -6   31.33    7.92
  10  -5  -7   32.45    8.00
  10   5  -7   27.92    7.35
  10  -5  -8   10.11    4.70
  10  -5  -9    0.14    2.35
 -10   5  10    6.12    4.64
  10  -5 -10    0.00    2.85
 -10   5  11    7.35    4.72
  10  -5 -11   12.43    4.82
 -10   5  12   26.83    8.77
  10  -5 -12   32.02    7.88
  10   5 -13   13.13    5.08
  10  -5 -14    1.24    2.18
  10   5 -14    2.35    2.76
  10  -5 -15    4.38    3.50
  10  -5 -16    2.15    2.62
  10  -5 -17   22.93    6.64
  10  -5 -18    8.57    3.90
  10  -5 -19    2.46    2.53
  10  -5 -20    0.27    1.16
  10  -5 -21    2.99    2.34
  10  -5 -22   11.71    3.98
  10  -5 -23    6.17    2.97
  10  -5 -24    2.73    1.84
  10  -5 -25    0.61    1.40
  10  -5 -26    0.00    1.42
  10  -5 -27    7.37    2.97
  10  -5 -28    1.60    1.52
  10  -5 -29    0.86    1.31
  10  -5 -30    0.00    0.99
  10  -5 -31    0.70    1.42
  10  -5 -32    1.67    1.64
  10  -5 -33    2.59    1.64
 -10   6   1   -0.00    1.40
  10  -6  -1   -0.00    2.75
  10   6  -1    3.66    3.04
 -10   6   2    2.99    5.16
  10  -6  -2    6.28    4.36
  10   6  -2   10.55    4.97
 -10   6   3   13.91    7.19
  10  -6  -3   20.36    6.62
  10   6  -3   25.12    7.42
 -10   6   4    0.00    3.70
  10  -6  -4   10.20    4.71
  10   6  -4   11.91    5.09
 -10   6   5    9.11    5.62
  10  -6  -5    6.21    3.91
  10   6  -5    6.01    3.61
 -10   6   6    4.16    5.39
  10  -6  -6   17.01    6.06
  10   6  -6   17.93    5.93
 -10   6   7    3.67    3.71
  10  -6  -7    1.47    2.45
  10   6  -7    1.68    2.62
  10  -6  -8    7.58    4.18
  10   6  -8    1.49    2.48
  10  -6  -9   25.62    7.29
  10   6  -9   30.24    7.86
  10  -6 -10   23.93    7.11
  10   6 -10   17.18    5.87
  10  -6 -11    3.80    3.07
  10  -6 -12   -0.00    2.61
  10  -6 -13    7.82    3.99
  10  -6 -14    1.94    2.13
  10  -6 -15   10.34    4.82
  10  -6 -16    0.00    2.17
  10  -6 -17   -0.00    1.57
  10  -6 -18    8.00    3.84
  10  -6 -19    9.48    4.34
  10  -6 -20    5.50    3.37
  10  -6 -21    4.12    2.92
  10  -6 -22    0.60    1.28
  10  -6 -23    1.37    1.88
  10  -6 -24    1.82    1.98
  10  -6 -25    3.67    2.48
  10  -6 -26    1.08    1.60
  10  -6 -27    0.07    1.40
  10  -6 -28   -0.00    0.93
  10  -6 -29    1.06    1.66
  10  -6 -30    0.89    1.57
  10  -6 -31    2.42    1.88
  10  -6 -32    1.15    1.39
  10  -6 -33   -0.00    1.49
  10  -6 -34   -0.00    1.08
 -10   7   1   37.83   11.79
  10  -7  -1   40.77   10.77
  10   7  -1   55.92   11.33
 -10   7   2   -0.00    3.85
  10  -7  -2    1.24    3.68
  10   7  -2    3.39    2.91
 -10   7   3    4.50    5.07
  10  -7  -3   10.74    5.91
  10   7  -3   10.72    5.01
 -10   7   4   12.94    6.30
  10  -7  -4   -0.00    2.40
  10   7  -4    0.05    1.95
 -10   7   5   29.90    9.66
  10  -7  -5   23.75    7.78
  10   7  -5   32.73    8.33
 -10   7   6    1.24    2.93
  10  -7  -6    4.90    3.60
  10   7  -6   10.36    4.85
 -10   7   7   21.25    8.37
  10  -7  -7   29.42    8.07
  10   7  -7   31.83    8.20
 -10   7   8    3.28    4.29
  10  -7  -8   12.86    5.16
  10   7  -8    7.94    4.26
 -10   7   9   -0.00    3.51
  10  -7  -9   -0.00    2.08
  10   7  -9   -1.53    2.31
 -10   7  10   -0.00    2.95
  10  -7 -10    1.64    3.02
  10   7 -10   -0.00    2.22
  10  -7 -11    1.06    3.05
  10   7 -11    9.06    4.47
  10  -7 -12    1.46    2.07
  10   7 -12   12.59    5.02
  10  -7 -13    6.43    4.44
  10   7 -13   21.68    6.35
  10  -7 -14   -0.00    2.60
  10   7 -14   -0.00    1.28
  10  -7 -15    0.51    2.03
  10  -7 -16    1.84    2.62
  10  -7 -17   11.72    5.07
  10  -7 -18    0.22    1.68
  10  -7 -19   -0.00    1.34
  10  -7 -20    0.83    2.43
  10  -7 -21    0.51    2.34
  10  -7 -22   -0.00    1.21
  10  -7 -23    3.84    2.62
  10  -7 -24   -0.00    1.37
  10  -7 -25   -0.00    2.07
  10  -7 -26    2.58    2.43
  10  -7 -27   15.02    4.88
  10  -7 -28    0.39    1.37
  10  -7 -29   -0.00    1.46
  10  -7 -30    1.36    1.65
  10  -7 -31    0.90    1.44
  10  -7 -32    0.79    1.56
 -10   8   1    3.45    4.31
  10  -8  -1   10.52    5.10
  10   8  -1    5.23    3.69
 -10   8   2    1.39    3.80
  10  -8  -2    0.11    1.57
  10   8  -2    3.53    3.65
 -10   8   3   31.20   10.01
  10  -8  -3   23.19    7.79
  10   8  -3   28.59    8.38
 -10   8   4    1.14    3.86
  10  -8  -4    6.36    4.32
  10   8  -4   10.16    4.81
 -10   8   5   26.85    9.77
  10  -8  -5   30.62    9.15
  10   8  -5   30.76    8.54
 -10   8   6    7.24    5.70
  10  -8  -6    2.19    3.31
  10   8  -6    8.67    4.41
 -10   8   7    0.91    2.66
  10  -8  -7    1.48    2.86
  10   8  -7    1.36    3.04
 -10   8   8   -0.00    2.89
  10  -8  -8    0.95    2.14
  10   8  -8   -0.00    2.02
 -10   8   9   11.24    5.87
  10  -8  -9    8.36    4.97
  10   8  -9   10.46    5.07
 -10   8  10    0.00    3.24
  10  -8 -10   10.19    5.04
  10   8 -10   -0.00    2.09
 -10   8  11   11.72    6.19
  10  -8 -11    5.80    3.82
  10   8 -11   28.72    7.56
 -10   8  12    2.78    3.91
  10  -8 -12   -0.00    1.36
  10   8 -12   -0.00    2.57
  10  -8 -13    0.02    1.30
  10   8 -13    3.50    3.23
  10  -8 -14    1.16    2.61
  10   8 -14    4.40    3.32
  10  -8 -15   13.11    5.58
  10  -8 -16   -0.00    1.82
  10  -8 -17    0.46    1.84
  10  -8 -18    0.00    2.91
  10  -8 -19   12.70    5.30
  10  -8 -20   -0.00    1.61
  10  -8 -21    1.37    2.31
  10  -8 -22    3.86    2.78
  10  -8 -23    1.12    2.31
  10  -8 -24    0.00    1.53
  10  -8 -25    3.98    3.07
  10  -8 -26   -0.00    2.03
  10  -8 -27    0.41    1.34
  10  -8 -28   -0.00    1.59
  10  -8 -29    0.00    1.50
 -10   9   1   18.87    7.78
  10  -9  -1   21.95    7.76
  10   9  -1   22.58    7.50
 -10   9   2    0.81    2.20
  10  -9  -2    3.76    3.97
  10   9  -2    5.58    4.14
 -10   9   3   32.48   10.05
  10  -9  -3   11.39    6.09
  10   9  -3   18.08    6.55
 -10   9   4   -0.00    3.41
  10  -9  -4   -0.00    3.15
  10   9  -4    1.09    1.73
 -10   9   5    0.70    2.46
  10  -9  -5    3.98    3.35
  10   9  -5    6.05    3.99
 -10   9   6   -0.00    3.34
  10  -9  -6    2.61    3.41
  10   9  -6    1.44    2.66
 -10   9   7   18.23    7.79
  10  -9  -7   33.57    8.95
  10   9  -7   34.68    9.16
 -10   9   8    1.74    2.72
  10  -9  -8    0.26    2.27
 -10   9   9    1.77    2.72
  10  -9  -9    1.32    2.36
  10   9  -9    0.00    2.15
 -10   9  10    0.00    3.17
  10  -9 -10   -0.00    1.91
  10   9 -10    0.57    2.18
 -10   9  11    2.89    4.33
  10  -9 -11    5.68    3.86
  10   9 -11   13.11    5.61
  10  -9 -12    3.05    3.89
  10   9 -12    1.43    3.02
  10  -9 -13    0.00    3.17
  10   9 -13    2.61    2.77
  10  -9 -14    0.00    2.96
  10   9 -14   -0.00    2.15
  10  -9 -15    5.54    3.71
  10  -9 -16    4.64    3.72
  10  -9 -17   11.32    5.21
  10  -9 -18    1.52    2.77
  10  -9 -19    0.00    2.28
  10  -9 -20    1.26    2.36
  10  -9 -21    7.48    4.52
  10  -9 -22    0.00    2.43
  10  -9 -23    6.66    4.06
  10  -9 -24    1.40    2.75
  10  -9 -25    0.05    1.97
  10  -9 -26   -0.00    1.55
 -10  10   1    0.25    3.01
  10 -10  -1   -0.00    2.11
  10  10  -1    7.91    4.45
 -10  10   2   -0.00    3.10
  10 -10  -2    0.22    2.45
  10  10  -2    2.80    3.40
 -10  10   3    9.14    5.54
  10 -10  -3    6.99    4.80
  10  10  -3   14.87    5.81
 -10  10   4   -0.00    3.48
  10 -10  -4    0.75    2.19
  10  10  -4    0.56    2.19
 -10  10   5   12.89    6.50
  10 -10  -5   19.33    7.33
  10  10  -5   16.44    6.51
 -10  10   6    0.00    3.03
  10 -10  -6    2.06    3.01
  10  10  -6    0.55    2.18
 -10  10   7   -0.00    3.03
  10 -10  -7    2.44    3.34
  10  10  -7    3.54    3.43
 -10  10   8    0.31    2.69
  10 -10  -8    2.48    3.29
  10  10  -8    1.98    3.44
 -10  10   9   16.92    7.44
  10 -10  -9   21.01    7.39
  10  10  -9   12.46    5.78
 -10  10  10   -0.00    3.00
  10 -10 -10    2.60    2.67
  10  10 -10   -0.00    2.17
 -10  10  11    4.93    4.13
  10 -10 -11    8.07    4.66
  10  10 -11    0.00    2.77
  10  10 -12    0.76    2.75
  10 -10 -13   11.67    5.23
  10  10 -13    9.53    5.35
  10 -10 -14    1.67    2.91
  10  10 -14    3.63    3.45
  10 -10 -15    5.30    4.21
  10 -10 -16    0.58    2.15
  10 -10 -17   -0.00    2.31
  10 -10 -18    0.13    1.84
  10 -10 -19    3.40    3.17
  10 -10 -20    2.65    3.30
  10 -10 -21    6.11    4.17
  10 -10 -22    0.30    2.29
  10 -10 -23   -0.00    1.84
 -10  11   1    8.21    5.46
  10 -11  -1    2.58    4.02
  10  11  -1    5.57    3.77
 -10  11   2    1.86    4.74
  10 -11  -2    0.47    2.75
  10  11  -2    3.16    3.37
 -10  11   3    4.72    4.62
  10 -11  -3   13.73    6.31
  10  11  -3    8.05    5.10
 -10  11   4    4.26    4.80
  10 -11  -4    2.06    2.82
  10  11  -4    0.29    2.14
 -10  11   5   -0.00    3.23
  10 -11  -5    4.29    3.94
  10  11  -5   -0.00    2.71
 -10  11   6    0.07    2.56
  10 -11  -6    0.00    3.13
  10  11  -6    1.13    3.00
 -10  11   7   22.69    8.83
  10 -11  -7   18.14    7.78
  10  11  -7   29.55    8.80
 -10  11   8    2.29    3.77
  10 -11  -8    1.22    2.72
  10  11  -8    0.30    2.46
 -10  11   9    2.58    3.75
  10 -11  -9   -0.00    3.40
  10  11  -9    4.13    3.48
 -10  11  10   -0.00    2.71
  10 -11 -10   -0.00    2.17
  10  11 -10   -0.00    2.86
  10 -11 -11   11.30    5.74
  10  11 -11   16.15    6.68
  10 -11 -12    3.91    3.12
  10  11 -12    0.96    2.71
  10 -11 -13    3.58    3.39
  10  11 -13   -0.00    2.26
  10 -11 -14    1.19    2.89
  10  11 -14    0.76    2.69
  10 -11 -15    1.48    2.70
  10 -11 -16    7.94    4.39
  10 -11 -17    0.00    2.27
  10 -11 -18    4.86    3.84
  10 -11 -19    3.62    3.69
  10 -11 -20   -0.00    2.44
 -10  12   1   -0.00    3.46
  10 -12  -1   -0.00    2.08
  10  12  -1    0.00    2.91
 -10  12   2   -0.00    3.71
  10 -12  -2    1.75    2.79
  10  12  -2    0.00    2.25
 -10  12   3    5.43    5.10
  10 -12  -3    5.68    4.29
  10  12  -3    7.89    5.46
 -10  12   4    0.36    3.09
  10 -12  -4    0.02    2.19
  10  12  -4    3.52    3.65
 -10  12   5   14.07    7.45
  10 -12  -5    8.45    5.27
  10  12  -5    3.71    3.37
 -10  12   6    2.53    4.58
  10 -12  -6   -0.00    2.38
  10  12  -6   -0.00    2.69
 -10  12   7    8.41    5.96
  10 -12  -7   -0.00    3.27
  10  12  -7   -0.00    3.01
 -10  12   8    2.58    4.06
  10 -12  -8   -0.00    2.35
  10  12  -8    4.47    3.81
 -10  12   9   12.49    7.06
  10 -12  -9    4.52    4.57
  10  12  -9    7.56    4.81
 -10  12  10    2.34    4.04
  10 -12 -10    0.00    2.70
  10  12 -10    1.03    2.49
  10 -12 -11    3.40    3.72
  10  12 -11    2.30    3.15
  10 -12 -12   -0.00    2.39
  10  12 -12    0.57    2.27
  10 -12 -13    7.13    4.52
  10  12 -13   -0.00    3.71
  10 -12 -14    0.69    3.47
  10  12 -14   -0.00    2.64
  10 -12 -15    4.47    3.87
  10 -12 -16    1.26    3.48
  10 -12 -17   -0.00    3.24
 -10  13   1    3.91    4.72
  10 -13  -1    1.54    2.54
  10  13  -1    4.96    4.63
 -10  13   2    2.92    4.21
  10 -13  -2    0.00    2.46
  10  13  -2    2.50    3.75
 -10  13   3    0.00    3.84
  10 -13  -3    2.40    3.24
  10  13  -3    9.46    5.13
 -10  13   4    2.96    3.94
  10 -13  -4    2.30    4.00
  10  13  -4   -0.00    2.48
 -10  13   5   -0.00    3.18
  10 -13  -5    3.70    4.32
  10  13  -5    8.42    5.36
 -10  13   6   -0.00    3.38
  10 -13  -6   -0.00    1.75
  10  13  -6    2.04    3.48
 -10  13   7    1.68    3.93
  10 -13  -7    7.14    5.43
  10  13  -7    3.78    4.26
 -10  13   8    2.00    3.86
  10 -13  -8    0.77    2.71
  10  13  -8    1.08    3.48
 -10  13   9    4.56    5.23
  10 -13  -9    0.90    2.51
  10  13  -9    0.00    2.92
 -10  13  10   -0.00    2.71
  10 -13 -10    0.66    1.28
  10  13 -10   -0.00    2.32
  10 -13 -11    3.54    3.68
  10  13 -11    3.96    4.18
  10 -13 -12    1.28    4.39
  10  13 -12    0.00    2.50
  10 -13 -13    0.00    3.48
  10  13 -13    0.00    3.59
  10 -13 -14    1.60    3.17
 -10  14   1   -0.00    2.10
  10 -14  -1    0.35    2.20
  10  14  -1   -0.00    3.31
 -10  14   2    0.30    3.60
  10 -14  -2   -0.00    3.27
  10  14  -2   -0.00    3.31
 -10  14   3   -0.00    4.55
  10 -14  -3    1.89    3.20
  10  14  -3   -0.00    2.76
 -10  14   4   -0.00    3.54
  10 -14  -4   -0.00    2.87
  10  14  -4    1.45    3.03
 -10  14   5    2.26    4.10
  10 -14  -5    2.38    3.71
  10  14  -5    4.03    5.16
 -10  14   6    2.86    4.12
  10 -14  -6    2.84    3.33
  10  14  -6    2.57    3.39
 -10  14   7   -0.00    3.36
  10 -14  -7    4.27    4.35
  10  14  -7   -0.00    3.35
 -10  14   8    0.07    2.71
  10 -14  -8    0.57    3.28
  10  14  -8   -0.00    3.85
 -10  14   9    0.00    3.35
  10 -14  -9    3.64    3.87
  10  14  -9    4.51    4.08
  10 -14 -10   -0.00    3.46
  10  14 -10   -0.00    3.48
  10  14 -11    0.28    2.71
  10  14 -12   -0.00    2.47
  10  14 -13    0.51    3.47
  10 -15  -1   -0.00    2.99
 -10  15   2   -0.00    3.12
  10 -15  -2   -0.00    2.97
 -10  15   3    3.36    3.90
  10 -15  -3   -0.00    2.98
 -10  15   4   -0.00    3.83
  10 -15  -4    3.33    4.06
 -10  15   5   -0.00    2.36
  10 -15  -5   -0.00    3.33
 -10  15   6    1.55    4.32
 -10  15   7    6.86    5.12
 -10  15   8   -0.00    3.49
  10  15  -8    2.02    3.88
 -10  15   9    1.54    2.47
  10  15  -9   -0.00    4.44
  10  15 -10    0.14    3.07
  10  15 -11   -0.00    2.57
  10  15 -12   -0.00    3.47
  10  15 -13    3.28    3.78
  10 -16  -1    8.74    5.45
  -9   0   1    7.79    5.16
   9   0  -1   11.85    4.56
  -9   0   2    3.38    3.22
   9   0  -2   -0.00    1.76
  -9   0   3  126.72   20.71
   9   0  -3  140.13   18.89
  -9   0   4    1.45    3.06
   9   0  -4    0.54    1.70
   9   0  -5   39.60    8.19
   9   0  -6    0.00    1.37
   9   0  -6    0.88    1.40
   9   0  -7  125.52   16.05
   9   0  -7   76.90   15.40
   9   0  -7  122.03   16.35
   9   0  -8    2.98    2.24
   9   0  -8    2.43    2.68
   9   0  -8   -0.00    2.05
   9   0  -9   58.34   10.28
   9   0  -9   79.48   12.83
   9   0  -9   57.69   10.37
   9   0 -10    0.10    1.40
   9   0 -10   -0.00    2.18
   9   0 -10    1.48    1.57
   9   0 -11    7.95    3.57
   9   0 -11    9.10    4.49
   9   0 -11   14.37    4.47
   9   0 -12   -0.00    1.39
   9   0 -12    0.00    1.69
   9   0 -12   -0.00    1.77
   9   0 -13  120.27   15.67
   9   0 -13  104.49   15.29
   9   0 -14   -0.00    0.94
   9   0 -14    0.11    1.38
   9   0 -15   27.64    5.83
   9   0 -15   21.54    5.35
   9   0 -16   -0.00    1.45
   9   0 -17   16.23    4.33
   9   0 -18   -0.00    1.24
   9   0 -19   56.47    8.99
   9   0 -20   -0.00    0.89
  -9   1   1  348.32   41.99
   9  -1  -1  306.82   38.53
   9   1  -1  359.95   39.20
  -9  -1   1  301.86   41.14
  -9   1   2    0.00    3.72
   9  -1  -2   11.10    4.33
   9   1  -2    4.48    3.01
  -9  -1   2    3.88    3.33
  -9   1   3    0.05    3.15
   9  -1  -3    4.62    2.83
   9   1  -3    0.77    1.54
  -9  -1   3    3.78    3.31
  -9   1   4   73.72   12.86
   9  -1  -4   66.39   10.67
   9   1  -4   38.39    8.79
  -9  -1   4   42.52   10.69
   9  -1  -5  119.18   16.55
   9   1  -5  104.05   15.97
   9  -1  -6    0.35    1.31
   9  -1  -6   -0.00    1.16
   9   1  -6   -0.00    1.71
   9  -1  -7   42.90    8.10
   9  -1  -7   57.39   10.34
   9  -1  -7   27.79    7.22
   9   1  -7   32.48    7.45
   9  -1  -8    1.56    1.91
   9  -1  -8    1.18    2.33
   9  -1  -8    0.52    2.15
   9   1  -8    1.14    1.90
   9   1  -8    1.24    2.49
   9  -1  -9    7.97    3.44
   9  -1  -9    9.59    4.75
   9  -1  -9   16.78    4.95
   9   1  -9   24.67    5.81
   9   1  -9   13.64    5.31
   9  -1 -10    0.19    1.46
   9  -1 -10    2.15    2.36
   9  -1 -10    0.08    1.21
   9   1 -10   -0.00    1.48
   9   1 -10   -0.00    2.78
   9  -1 -11   41.72    9.54
   9  -1 -11   66.42   11.90
   9  -1 -11   93.56   12.42
   9   1 -11   88.18   12.09
   9   1 -11   96.67   14.10
   9  -1 -12    5.00    2.75
   9  -1 -12    1.59    2.40
   9  -1 -12    5.83    2.77
   9   1 -12    4.47    2.53
   9   1 -12    1.12    2.75
   9  -1 -13    0.67    1.62
   9  -1 -13    2.97    2.44
   9   1 -13    3.38    2.62
   9  -1 -14    0.00    1.30
   9  -1 -14   -0.00    1.45
   9   1 -14   -0.00    1.07
   9  -1 -15   76.47   10.29
   9  -1 -15   47.74    9.18
   9   1 -15   57.21    9.52
   9  -1 -16   13.46    4.02
   9  -1 -17   29.80    6.17
   9  -1 -18    3.53    2.22
   9  -1 -19    7.07    2.97
   9  -1 -20    2.33    1.94
   9  -1 -21   51.74    8.15
   9  -1 -22    0.00    1.12
   9  -1 -23    7.31    2.70
   9  -1 -24    0.51    1.13
   9  -1 -25    5.00    2.14
   9  -1 -26    1.10    1.03
  -9   2   1   37.18   10.23
   9   2  -1   23.45    6.83
  -9  -2   1   31.52    9.13
  -9   2   2   -0.00    2.66
  -9   2   2    7.46    4.66
   9   2  -2   12.94    4.61
  -9  -2   2    7.39    5.38
  -9   2   3  103.36   18.74
   9   2  -3   91.64   15.16
  -9  -2   3  118.96   18.69
  -9   2   4    9.34    5.45
   9   2  -4    0.41    2.45
  -9   2   5   15.83    6.42
   9  -2  -5    7.02    3.41
   9   2  -5    8.78    4.09
  -9   2   6   -0.00    1.95
   9  -2  -6    1.15    1.90
   9   2  -6   -0.00    1.69
  -9   2   7   37.96   10.70
   9  -2  -7   61.89   10.62
   9   2  -7   59.90   10.35
  -9   2   8   20.83    7.51
   9  -2  -8   18.86    6.04
   9  -2  -8   20.68    5.80
   9   2  -8   26.74    6.44
  -9   2   9   31.88    8.54
   9  -2  -9   35.30    7.75
   9  -2  -9   18.40    5.66
   9   2  -9   16.54    5.39
   9   2  -9   26.91    7.57
  -9   2  10    2.74    2.69
   9  -2 -10    1.42    1.96
   9  -2 -10    1.04    2.07
   9  -2 -10   -0.00    1.88
   9   2 -10    1.81    1.92
   9   2 -10    1.86    2.57
   9  -2 -11    0.83    1.58
   9  -2 -11   -0.00    2.17
   9  -2 -11    1.90    2.49
   9   2 -11   -0.00    1.79
   9   2 -11   -0.00    2.54
   9  -2 -12   15.94    4.52
   9  -2 -12   15.64    4.92
   9  -2 -12    6.02    3.24
   9   2 -12   17.46    4.86
   9   2 -12   18.37    6.21
   9  -2 -13   34.08    6.94
   9  -2 -13   32.82    7.06
   9   2 -13   39.73    7.59
   9  -2 -14   23.33    5.55
   9  -2 -14   30.48    6.43
   9   2 -14   23.09    5.79
   9  -2 -15   16.06    4.08
   9  -2 -15    4.74    2.84
   9   2 -15   15.68    4.42
   9  -2 -16    0.96    2.12
   9  -2 -17   42.93    7.89
   9  -2 -18    3.14    2.36
   9  -2 -19   71.78   10.78
   9  -2 -20    4.59    2.54
   9  -2 -21    1.77    1.54
   9  -2 -22    8.46    2.95
   9  -2 -23   30.44    5.74
   9  -2 -24   -0.00    1.14
   9  -2 -25    3.18    1.86
   9  -2 -26   -0.00    0.93
   9  -2 -27    4.06    1.88
   9  -2 -28    0.46    0.88
   9  -2 -29    8.90    2.40
   9  -2 -30    0.40    0.82
   9  -2 -31    0.16    0.77
   9   3  -1  188.07   26.64
  -9  -3   1  163.44   25.82
  -9   3   2   20.77    7.81
   9   3  -2   25.58    8.00
  -9  -3   2   22.49    7.85
  -9   3   3    0.00    2.50
   9  -3  -3    0.00    1.96
   9   3  -3   -0.00    2.23
  -9   3   4    1.19    3.17
   9  -3  -4    1.60    2.21
   9   3  -4    1.04    1.94
  -9   3   5   53.40   12.34
   9  -3  -5   41.98    9.57
   9   3  -5   59.47   10.44
  -9   3   6   40.82   10.86
   9  -3  -6   37.34    8.43
   9   3  -6   51.99    9.52
  -9   3   7   31.98    9.17
   9  -3  -7   17.81    5.73
   9   3  -7   16.90    5.48
  -9   3   8   -0.00    2.49
   9  -3  -8   -0.00    1.82
   9   3  -8    2.21    2.47
  -9   3   9    8.47    5.40
   9  -3  -9   11.53    4.33
   9  -3  -9   12.43    4.47
   9   3  -9    8.11    3.66
  -9   3  10    5.07    4.04
   9  -3 -10    4.90    3.30
   9  -3 -10    5.07    2.93
   9   3 -10    3.61    2.92
  -9   3  11  133.79   19.96
   9  -3 -11  108.07   16.26
   9  -3 -11  105.25   16.07
   9   3 -11  131.14   16.97
   9   3 -11  102.09   17.84
  -9   3  12   21.86    6.99
   9  -3 -12   11.78    4.44
   9  -3 -12   19.19    5.57
   9   3 -12   35.69    6.96
   9   3 -12   22.12    7.01
  -9   3  13   12.30    5.18
   9  -3 -13    8.30    3.63
   9   3 -13   11.86    4.06
  -9   3  14    0.48    2.46
   9  -3 -14   -0.00    1.92
   9   3 -14    0.32    1.62
   9  -3 -15   41.08    8.55
   9   3 -15   64.89    9.94
   9  -3 -16   12.81    4.22
   9  -3 -17   22.08    5.40
   9  -3 -18    1.09    1.60
   9  -3 -19    0.00    1.34
   9  -3 -20   16.39    4.50
   9  -3 -21   38.52    7.12
   9  -3 -22    1.85    1.98
   9  -3 -23    7.36    2.81
   9  -3 -24    1.29    1.49
   9  -3 -25   12.33    3.54
   9  -3 -26    4.51    2.13
   9  -3 -27    7.81    2.64
   9  -3 -28    1.19    1.22
   9  -3 -29    0.07    1.26
   9  -3 -30   -0.00    0.83
   9  -3 -31    8.44    2.31
   9  -4  -1    2.50    2.96
   9  -4  -2   45.03    9.82
  -9   4   3   25.68    8.81
   9  -4  -3   39.52    8.69
  -9   4   4   36.82   10.29
   9  -4  -4   43.80    9.39
  -9   4   5   54.56   12.19
   9  -4  -5   40.22    9.40
   9   4  -5   56.46   10.42
  -9   4   6    2.07    3.64
   9  -4  -6    4.75    3.48
   9   4  -6    3.60    2.88
  -9   4   7   43.95   10.90
   9  -4  -7   49.54    9.94
   9   4  -7   48.36    9.63
  -9   4   8   71.44   14.35
   9  -4  -8   73.78   12.58
   9   4  -8   74.13   12.50
  -9   4   9   63.98   12.94
   9  -4  -9   43.34    9.65
   9   4  -9   74.01   11.59
  -9   4  10    0.11    1.97
   9  -4 -10    1.87    2.19
   9   4 -10   -0.00    1.74
  -9   4  11    7.38    4.62
   9  -4 -11    2.66    2.55
   9  -4 -11    6.76    3.65
   9   4 -11    2.00    2.54
  -9   4  12    1.18    2.42
   9  -4 -12   -0.00    0.99
   9   4 -12    2.97    2.62
  -9   4  13   28.11    8.25
   9  -4 -13   30.10    7.22
   9   4 -13   38.89    7.84
  -9   4  14   22.02    6.69
   9  -4 -14    6.63    3.29
   9   4 -14    9.06    3.61
   9  -4 -15   12.68    4.41
   9   4 -15   11.29    4.29
   9  -4 -16    1.08    1.83
   9  -4 -17   24.04    6.02
   9  -4 -18   43.81    8.26
   9  -4 -19   41.28    7.80
   9  -4 -20    1.91    2.11
   9  -4 -21   -0.00    1.36
   9  -4 -22    3.97    2.25
   9  -4 -23   22.58    5.23
   9  -4 -24    6.51    2.90
   9  -4 -25    2.19    1.86
   9  -4 -26   -0.00    1.19
   9  -4 -27    1.21    1.53
   9  -4 -28    2.87    1.69
   9  -4 -29   12.09    3.38
   9  -4 -30    0.87    1.17
   9  -4 -31    2.89    1.59
   9  -4 -32    0.05    0.66
   9  -5  -1  106.71   18.08
   9   5  -1  132.24   18.67
   9  -5  -2   27.33    7.66
   9  -5  -3    1.18    2.50
   9  -5  -4   62.09   11.96
  -9   5   5   27.91    8.74
   9  -5  -5   22.83    7.10
  -9   5   6   43.68   11.29
   9  -5  -6   51.62   10.42
  -9   5   7   66.90   14.10
   9  -5  -7   69.42   12.45
  -9   5   8    2.84    3.57
   9  -5  -8   -0.00    2.12
   9   5  -8    1.03    2.01
  -9   5   9    0.45    2.48
   9  -5  -9    0.41    2.10
   9   5  -9   -0.00    1.56
  -9   5  10    0.08    1.87
   9  -5 -10    2.10    2.31
   9   5 -10    5.14    3.74
  -9   5  11   51.74   11.57
   9  -5 -11   47.94    9.58
   9   5 -11   44.22    9.48
  -9   5  12   22.03    7.43
   9  -5 -12   12.97    5.02
   9   5 -12   33.58    7.27
  -9   5  13   -0.00    2.01
   9  -5 -13    0.95    1.47
   9   5 -13   -0.00    1.94
  -9   5  14   16.15    5.89
   9  -5 -14   11.51    4.34
   9   5 -14   18.33    5.48
   9  -5 -15   13.34    5.01
   9   5 -15   12.62    4.61
   9  -5 -16   27.04    6.63
   9  -5 -17   18.14    5.17
   9  -5 -18    4.50    2.74
   9  -5 -19   -0.00    1.63
   9  -5 -20   10.30    3.73
   9  -5 -21   11.52    3.92
   9  -5 -22   14.97    4.50
   9  -5 -23    2.45    2.08
   9  -5 -24   -0.00    1.31
   9  -5 -25    2.77    2.30
   9  -5 -26    6.45    2.82
   9  -5 -27   10.07    3.37
   9  -5 -28   -0.00    0.87
   9  -5 -29    1.36    1.49
   9  -5 -30    2.79    1.74
   9  -5 -31    1.01    1.34
   9  -5 -32   -0.00    1.04
   9  -5 -33    0.32    0.93
   9  -5 -34    0.29    0.90
  -9   6   1    4.79    4.61
   9  -6  -1   -0.00    2.96
   9   6  -1   -0.00    2.30
  -9   6   2   70.20   15.33
   9  -6  -2   85.50   14.90
   9   6  -2   75.52   13.71
   9  -6  -3   22.43    7.06
   9   6  -3   16.46    6.01
   9  -6  -4   23.15    6.90
   9   6  -4   16.51    5.82
   9  -6  -5   10.33    4.57
   9   6  -5    9.51    4.62
   9  -6  -6    5.97    3.74
   9  -6  -7   17.64    5.86
  -9   6   8   75.18   14.75
   9  -6  -8   63.70   12.51
  -9   6   9    7.95    4.65
   9  -6  -9    3.75    3.38
  -9   6  10   -0.00    2.07
   9  -6 -10   -0.00    1.25
  -9   6  11   -0.00    2.34
   9  -6 -11   -0.00    2.19
  -9   6  12   16.57    6.99
   9  -6 -12   31.66    7.67
   9   6 -12   29.19    7.40
  -9   6  13    6.84    4.68
   9  -6 -13    9.73    4.25
   9   6 -13   12.54    4.82
   9  -6 -14   24.83    6.68
   9   6 -14   17.19    5.70
   9  -6 -15   12.25    4.50
   9   6 -15    4.82    3.07
   9  -6 -16    0.00    2.52
   9  -6 -17    7.99    3.67
   9  -6 -18   35.78    8.10
   9  -6 -19    5.97    3.70
   9  -6 -20    8.53    3.69
   9  -6 -21    3.81    2.77
   9  -6 -22    1.16    2.14
   9  -6 -23   13.13    4.34
   9  -6 -24    4.33    2.58
   9  -6 -25    2.69    2.07
   9  -6 -26    0.66    1.66
   9  -6 -27   -0.00    1.29
   9  -6 -28    4.89    2.57
   9  -6 -29    3.58    2.12
   9  -6 -30    5.14    2.82
   9  -6 -31    0.35    1.15
   9  -6 -32   -0.00    1.34
   9  -6 -33    0.00    1.38
   9  -6 -34    2.67    2.11
   9  -6 -35   -0.00    1.20
  -9   7   1    5.36    4.61
   9  -7  -1    8.65    4.75
   9   7  -1    6.24    4.04
  -9   7   2   -0.00    4.23
   9  -7  -2    2.29    4.19
   9   7  -2    1.28    2.76
  -9   7   3    1.73    2.82
   9  -7  -3   -0.00    2.28
   9   7  -3    0.38    1.72
  -9   7   4   20.21    7.81
   9  -7  -4   20.48    6.71
   9   7  -4   11.28    4.89
  -9   7   5    0.00    2.86
   9  -7  -5    9.88    4.77
   9   7  -5    6.68    3.73
  -9   7   6   32.96    9.94
   9  -7  -6   29.50    8.53
   9   7  -6   40.81    9.08
   9  -7  -7    0.30    1.79
   9   7  -7    4.64    3.35
   9  -7  -8   -0.00    2.92
   9   7  -8    0.25    1.45
   9  -7  -9    9.22    4.51
   9   7  -9    7.20    3.79
   9  -7 -10    4.46    3.22
   9  -7 -11    9.74    4.50
  -9   7  12   31.83    9.40
   9  -7 -12   42.23    9.42
  -9   7  13    0.06    2.07
   9  -7 -13    7.62    3.72
   9  -7 -14    7.68    4.26
   9  -7 -15    1.22    2.57
   9  -7 -16   22.20    6.76
   9  -7 -17    0.00    2.27
   9  -7 -18    1.54    2.54
   9  -7 -19    1.77    2.10
   9  -7 -20   13.15    4.97
   9  -7 -21    4.37    2.66
   9  -7 -22    5.38    3.14
   9  -7 -23    3.31    2.69
   9  -7 -24   -0.00    1.84
   9  -7 -25    0.89    1.62
   9  -7 -26    9.09    3.73
   9  -7 -27    1.29    1.75
   9  -7 -28    0.18    1.56
   9  -7 -29    1.27    1.80
   9  -7 -30   -0.00    1.59
   9  -7 -31    2.71    1.98
   9  -7 -32    4.56    2.53
   9  -7 -33   -0.00    1.74
   9  -7 -34    0.47    1.60
  -9   8   1    7.66    5.73
   9  -8  -1    6.43    4.23
   9   8  -1   10.55    5.14
  -9   8   2    9.85    6.28
   9  -8  -2   13.01    5.70
   9   8  -2    9.93    4.98
  -9   8   3   -0.00    3.15
   9  -8  -3    2.29    2.96
   9   8  -3   -0.00    1.57
  -9   8   4   34.37   10.15
   9  -8  -4   33.76    9.56
   9   8  -4   49.75   10.55
  -9   8   5    0.00    2.77
   9  -8  -5   -0.00    2.41
   9   8  -5    5.66    3.49
  -9   8   6   -0.00    3.42
   9  -8  -6   -0.00    1.93
   9   8  -6    3.94    3.45
  -9   8   7    4.60    4.77
   9  -8  -7   -0.00    2.05
   9   8  -7    1.08    2.40
  -9   8   8   60.95   13.19
   9  -8  -8   51.41   11.19
   9   8  -8   38.43    9.77
  -9   8   9    2.37    4.04
   9  -8  -9    2.68    3.04
   9   8  -9    4.69    3.67
  -9   8  10   16.62    6.80
   9  -8 -10    4.11    4.15
   9   8 -10   14.12    5.54
   9  -8 -11    2.96    2.89
   9   8 -11   -0.00    1.95
   9  -8 -12    7.29    4.51
   9   8 -12   23.58    6.72
   9  -8 -13   -0.00    2.22
   9   8 -13    3.84    3.00
   9  -8 -14    8.63    4.90
   9   8 -14   11.46    4.85
   9  -8 -15    1.41    2.56
   9   8 -15    0.68    2.41
   9  -8 -16   -0.00    1.94
   9  -8 -17    2.04    2.66
   9  -8 -18    8.22    4.63
   9  -8 -19    1.24    2.20
   9  -8 -20   12.37    4.76
   9  -8 -21    0.00    2.10
   9  -8 -22    2.76    2.72
   9  -8 -23   -0.00    1.45
   9  -8 -24    1.80    2.13
   9  -8 -25    2.75    2.25
   9  -8 -26    3.54    2.86
   9  -8 -27    0.64    1.90
   9  -8 -28    2.22    2.23
   9  -8 -29    1.18    1.94
   9  -8 -30    3.34    2.37
   9  -8 -31   -0.00    1.77
   9  -8 -32   -0.00    1.45
  -9   9   1    7.17    4.94
   9  -9  -1    1.46    2.84
   9   9  -1    0.99    2.20
  -9   9   2   30.98    9.40
   9  -9  -2   17.22    7.20
   9   9  -2   18.79    6.98
  -9   9   3    8.92    5.20
   9  -9  -3    0.22    2.32
   9   9  -3    0.22    1.94
  -9   9   4    7.02    5.05
   9  -9  -4    0.00    2.58
   9   9  -4   14.48    5.57
  -9   9   5    6.67    4.76
   9  -9  -5    1.57    2.90
   9   9  -5    0.79    2.07
  -9   9   6   37.07   10.78
   9  -9  -6   26.82    9.27
   9   9  -6   69.47   12.32
  -9   9   7   -0.00    3.30
   9  -9  -7   -0.00    2.17
   9   9  -7   -0.00    2.07
  -9   9   8    0.61    3.52
   9  -9  -8    1.65    2.56
   9   9  -8    0.48    2.17
  -9   9   9   -0.00    2.87
   9  -9  -9   -0.00    2.79
   9   9  -9    0.37    1.40
  -9   9  10    5.91    4.83
   9  -9 -10   13.63    5.47
   9   9 -10   13.11    5.83
  -9   9  11   -0.00    3.13
   9  -9 -11    0.60    1.81
   9   9 -11    2.64    2.46
  -9   9  12   25.00    8.33
   9  -9 -12   24.80    8.01
   9   9 -12   25.62    7.78
  -9   9  13    0.35    2.93
   9  -9 -13    2.81    2.51
   9   9 -13    0.82    2.64
   9  -9 -14    2.51    3.35
   9   9 -14    3.11    3.80
   9  -9 -15   -0.00    1.84
   9   9 -15    3.12    3.23
   9  -9 -16   14.42    6.02
   9  -9 -17   -0.00    2.13
   9  -9 -18    1.07    2.64
   9  -9 -19    0.00    1.92
   9  -9 -20    4.24    3.63
   9  -9 -21   -0.00    2.49
   9  -9 -22   12.14    5.12
   9  -9 -23    7.64    3.62
   9  -9 -24   -0.00    2.28
   9  -9 -25    2.48    2.61
   9  -9 -26    2.59    2.65
   9  -9 -27    0.58    1.59
   9  -9 -28   -0.00    1.93
   9  -9 -29   -0.00    1.08
  -9  10   1    0.00    3.14
   9 -10  -1   -0.00    2.85
   9  10  -1    6.79    4.04
  -9  10   2   14.36    7.22
   9 -10  -2   10.01    5.74
   9  10  -2   24.68    7.70
  -9  10   3   12.46    6.75
   9 -10  -3    2.05    3.53
   9  10  -3   -2.39    3.35
  -9  10   4   48.11   11.96
   9 -10  -4   40.00   10.81
   9  10  -4   42.13   10.23
  -9  10   5    5.10    4.33
   9 -10  -5   -0.00    2.22
   9  10  -5   -0.00    1.93
  -9  10   6   -0.00    2.24
   9 -10  -6   -0.00    2.20
   9  10  -6    3.77    3.34
  -9  10   7   -0.00    3.57
   9 -10  -7    2.79    3.54
   9  10  -7    5.03    4.45
  -9  10   8   13.20    6.78
   9 -10  -8    2.31    4.19
   9  10  -8   15.83    6.68
  -9  10   9   -0.00    3.71
   9 -10  -9    2.10    3.67
   9  10  -9    3.32    2.82
  -9  10  10    6.25    4.63
   9 -10 -10    4.67    4.49
   9  10 -10    6.87    4.23
  -9  10  11    8.52    4.91
   9 -10 -11    3.99    3.24
   9  10 -11    3.53    3.55
  -9  10  12    3.77    3.85
   9 -10 -12    9.53    5.56
   9  10 -12    2.79    3.30
   9 -10 -13   -0.00    2.32
   9  10 -13    0.30    2.32
   9 -10 -14   11.73    5.61
   9  10 -14   18.76    6.59
   9 -10 -15   -0.00    2.15
   9  10 -15   -0.00    1.77
   9 -10 -16    0.34    1.79
   9 -10 -17    1.43    2.91
   9 -10 -18    5.84    4.18
   9 -10 -19    1.45    2.38
   9 -10 -20    5.84    3.66
   9 -10 -21    1.11    2.27
   9 -10 -22    1.91    2.69
   9 -10 -23    0.34    1.80
   9 -10 -24    0.00    2.74
   9 -10 -25    1.40    2.32
   9 -10 -26    0.11    2.26
  -9  11   1   -0.00    2.09
   9 -11  -1    4.13    3.91
   9  11  -1    2.55    3.27
  -9  11   2   20.45    8.52
   9 -11  -2   21.39    7.98
   9  11  -2   27.85    8.47
  -9  11   3    0.00    3.94
   9 -11  -3   -0.00    3.42
   9  11  -3    0.69    2.89
  -9  11   4    6.78    5.45
   9 -11  -4    5.70    4.82
   9  11  -4   11.40    5.75
  -9  11   5   -0.00    3.07
   9 -11  -5   -0.00    2.36
   9  11  -5   -0.00    2.74
  -9  11   6   18.29    7.46
   9 -11  -6   13.86    6.55
   9  11  -6    2.13    3.70
  -9  11   7    1.28    3.86
   9 -11  -7   -0.00    2.73
   9  11  -7    0.00    3.01
  -9  11   8    0.54    2.36
   9 -11  -8    2.95    3.00
   9  11  -8    0.58    2.70
  -9  11   9    1.59    3.36
   9 -11  -9   -0.00    2.87
   9  11  -9    1.75    3.00
  -9  11  10   13.15    6.39
   9 -11 -10   14.52    5.86
   9  11 -10    7.97    5.04
  -9  11  11   -0.00    3.05
   9 -11 -11    2.61    3.78
   9  11 -11   -0.00    2.19
  -9  11  12   11.48    5.74
   9 -11 -12   -0.00    1.80
   9  11 -12    6.66    4.89
   9  11 -13    1.72    3.01
   9 -11 -14    0.00    3.25
   9  11 -14    6.11    4.37
   9 -11 -15   -0.00    2.93
   9  11 -15    2.68    3.21
   9 -11 -16   22.48    7.41
   9 -11 -17    2.90    3.34
   9 -11 -18    2.05    2.85
   9 -11 -19    0.83    2.53
   9 -11 -20    7.78    4.42
   9 -11 -21    1.40    2.41
   9 -11 -22    5.08    4.21
   9 -11 -23   -0.00    2.35
   9 -11 -24    0.14    1.55
  -9  12   1    9.80    6.19
   9 -12  -1   -0.00    2.81
   9  12  -1    3.68    3.82
  -9  12   2   -0.00    3.16
   9 -12  -2   -0.00    2.07
   9  12  -2    0.75    3.34
  -9  12   3    0.00    2.82
   9 -12  -3    4.17    3.95
   9  12  -3    0.00    3.14
  -9  12   4   12.23    6.68
   9 -12  -4   13.21    6.48
   9  12  -4   21.06    7.66
  -9  12   5   -0.00    3.73
   9 -12  -5    5.48    4.28
   9  12  -5    2.89    2.84
  -9  12   6   -0.00    2.85
   9 -12  -6   -0.00    2.98
   9  12  -6   -0.00    1.67
  -9  12   7    0.23    1.90
   9 -12  -7    1.36    2.13
   9  12  -7    0.00    2.74
  -9  12   8   12.73    7.17
   9 -12  -8   10.12    6.23
   9  12  -8   27.55    8.12
  -9  12   9   -0.00    3.92
   9 -12  -9    6.48    4.18
   9  12  -9   -0.00    2.44
  -9  12  10    2.03    3.10
   9 -12 -10    2.53    4.31
   9  12 -10    0.00    2.74
  -9  12  11    0.00    3.73
   9 -12 -11   -0.00    2.80
   9  12 -11   -0.00    3.43
  -9  12  12    5.17    4.74
   9 -12 -12    5.29    4.75
   9  12 -12    1.21    3.60
   9 -12 -13    4.25    3.29
   9  12 -13    1.80    3.89
   9 -12 -14   13.42    5.88
   9  12 -14    9.05    5.85
   9 -12 -15   -0.00    2.62
   9  12 -15   -0.00    2.39
   9 -12 -16   -0.00    2.98
   9 -12 -17    0.76    2.28
   9 -12 -18    1.96    2.71
   9 -12 -19    5.66    4.24
   9 -12 -20    2.19    3.27
  -9  13   1    9.99    6.85
   9 -13  -1    6.14    5.48
   9  13  -1    4.44    4.16
  -9  13   2   -0.00    2.98
   9 -13  -2    3.10    4.45
   9  13  -2   -0.00    2.75
  -9  13   3   -0.00    3.36
   9 -13  -3   -0.00    2.67
   9  13  -3    1.58    3.53
  -9  13   4    4.00    4.76
   9 -13  -4    1.38    2.87
   9  13  -4    2.70    3.87
  -9  13   5    3.02    4.53
   9 -13  -5    1.39    2.84
   9  13  -5    1.85    3.94
  -9  13   6    3.72    4.86
   9 -13  -6    5.20    4.91
   9  13  -6    9.17    5.54
  -9  13   7   -0.00    3.67
   9 -13  -7    5.30    5.20
   9  13  -7    0.41    3.32
  -9  13   8   -0.00    3.78
   9 -13  -8   -0.00    2.65
   9  13  -8    3.96    3.79
  -9  13   9    0.00    2.78
   9 -13  -9   -0.00    3.18
   9  13  -9    0.00    2.36
  -9  13  10    9.49    5.71
   9 -13 -10    1.58    3.43
   9  13 -10    1.41    3.00
  -9  13  11   -0.00    3.20
   9 -13 -11    1.44    2.33
   9  13 -11    4.05    3.60
   9 -13 -12    1.24    2.81
   9  13 -12    0.24    2.36
   9 -13 -13    1.23    2.70
   9  13 -13    1.11    3.42
   9 -13 -14    0.55    2.28
   9  13 -14    7.18    4.95
   9 -13 -15   -0.00    1.49
   9  13 -15    0.00    3.26
   9 -13 -16   -0.00    2.78
   9 -13 -17   -0.00    2.37
  -9  14   1   -0.00    4.26
   9 -14  -1    1.70    3.15
   9  14  -1   -0.00    3.10
  -9  14   2    6.91    5.47
   9 -14  -2    2.24    3.53
   9  14  -2    2.50    4.36
  -9  14   3    2.50    4.17
   9 -14  -3    0.16    2.71
   9  14  -3    3.14    4.13
  -9  14   4   -0.00    4.10
   9 -14  -4   -0.00    3.30
   9  14  -4    5.33    4.86
  -9  14   5    0.21    3.44
   9 -14  -5   -0.00    3.81
   9  14  -5   -0.00    3.27
  -9  14   6    1.40    3.92
   9 -14  -6   -0.00    2.77
   9  14  -6    0.84    3.20
  -9  14   7    4.95    4.44
   9 -14  -7    1.77    2.66
   9  14  -7    1.60    3.73
  -9  14   8    0.00    4.66
   9 -14  -8    1.26    3.72
   9  14  -8    1.82    3.32
  -9  14   9    2.04    3.62
   9 -14  -9    3.87    3.97
   9  14  -9   -0.00    3.30
  -9  14  10   -0.00    2.96
   9 -14 -10    6.85    5.16
   9  14 -10    5.55    4.65
  -9  14  11    4.92    4.84
   9 -14 -11    4.01    4.31
   9  14 -11   -0.00    2.75
   9 -14 -12   -0.00    1.81
   9  14 -12    1.25    4.15
   9 -14 -13    1.67    3.32
   9  14 -13    4.92    4.57
   9 -14 -14    4.55    3.78
   9  14 -14    0.90    3.53
   9  14 -15   -0.00    2.99
  -9  15   1   -0.00    2.94
   9 -15  -1    0.24    2.81
   9  15  -1    0.47    2.33
  -9  15   2    1.44    4.49
   9 -15  -2    0.75    3.12
   9  15  -2   -0.00    2.38
  -9  15   3    2.16    3.98
   9 -15  -3    3.27    4.43
   9  15  -3   -0.00    2.95
  -9  15   4    1.21    3.76
   9 -15  -4    2.06    2.83
   9  15  -4    4.47    4.27
  -9  15   5    3.30    5.21
   9 -15  -5   -0.00    3.47
   9  15  -5   -0.00    3.18
  -9  15   6    3.61    4.42
   9 -15  -6    0.97    3.61
   9  15  -6   -0.00    3.47
  -9  15   7    2.04    4.24
   9 -15  -7    3.98    4.40
   9  15  -7   -0.00    2.55
  -9  15   8   -0.00    2.89
   9 -15  -8    0.57    3.11
   9  15  -8   -0.00    3.27
  -9  15   9    1.60    3.57
   9 -15  -9    5.10    4.02
   9  15  -9    1.79    3.13
  -9  15  10    1.62    4.72
   9 -15 -10   -0.00    3.78
   9  15 -10    1.68    4.37
   9  15 -11    1.80    3.99
   9  15 -12   -0.00    3.64
   9  15 -13    0.77    4.16
   9  15 -14    1.96    4.19
   9 -16  -1   -0.00    1.27
   9 -16  -2    0.22    2.84
   9 -16  -3   -0.00    2.97
  -9  16   4    2.73    3.98
   9 -16  -4   -0.00    2.62
  -9  16   5   -0.00    4.75
   9 -16  -5   -0.00    3.85
  -9  16   6   -0.00    3.41
   9 -16  -6    2.19    4.40
  -9  16   7   -0.00    3.04
  -9  16   8    2.03    4.07
  -9  16   9    1.16    4.57
  -9  16  10    1.28    4.08
  -8   0   1   -0.00    2.61
   8   0  -1   -3.08    2.73
   8   0  -1   -0.00    1.77
  -8   0   2  347.20   46.95
   8   0  -2  467.48   46.39
   8   0  -2  408.19   47.68
   8   0  -2  400.70   46.07
  -8   0   3   -0.00    2.88
   8   0  -3   -1.00    2.08
   8   0  -3    4.35    3.09
   8   0  -3   -0.00    1.63
  -8   0   4   59.06   11.16
   8   0  -4   37.76    8.27
   8   0  -4   66.75   11.57
   8   0  -4   56.04    9.82
   8   0  -5    0.70    1.61
   8   0  -5   -0.00    2.06
   8   0  -5    1.52    1.90
   8   0  -6   63.30   10.64
   8   0  -6   77.56   12.82
   8   0  -6   67.36   11.13
  -8   0   7    0.52    1.37
   8   0  -7    0.74    1.58
   8   0  -7    0.00    2.43
   8   0  -7    0.91    1.62
  -8   0   8  167.98   22.09
   8   0  -8  175.13   21.00
   8   0  -8  152.39   21.93
  -8   0   9    0.22    1.18
   8   0  -9   -0.00    1.20
   8   0  -9    4.88    3.50
  -8   0  10   -0.00    1.05
   8   0 -10   -0.00    1.23
   8   0 -10   -0.00    2.10
  -8   0  11   -0.00    1.09
   8   0 -11   -0.00    1.13
   8   0 -11    0.73    1.71
  -8   0  12  148.71   17.38
   8   0 -12  147.79   17.72
   8   0 -12  114.11   17.95
  -8   0  13    0.46    1.10
   8   0 -13    0.75    1.33
   8   0 -13    1.21    1.91
  -8   0  14   58.04    8.45
   8   0 -14   86.47   10.76
   8   0 -14   76.11   11.35
  -8   0  15   -0.00    0.54
   8   0 -15   -0.00    1.16
   8   0 -15    0.00    1.22
   8   0 -16    1.59    1.49
   8   0 -16    6.57    2.58
   8   0 -17   -0.00    1.24
   8   0 -18   73.99   10.39
   8   0 -19    1.43    1.27
   8   0 -20    7.99    2.67
   8   0 -21    1.44    1.31
  -8   1   1   66.39   13.09
  -8   1   1   57.57   11.24
   8  -1  -1   27.21    7.36
   8   1  -1   50.61    9.05
   8   1  -1   28.82    7.71
  -8  -1   1   42.51   10.00
  -8   1   2    5.53    3.99
  -8   1   2    8.29    4.39
   8  -1  -2    7.26    3.78
   8  -1  -2   -0.00    1.15
   8   1  -2    2.58    2.21
   8   1  -2    0.00    2.12
  -8  -1   2    4.93    4.06
  -8   1   3    0.91    2.88
  -8   1   3    1.53    2.55
   8  -1  -3    1.75    2.15
   8  -1  -3    3.15    2.78
   8  -1  -3    3.45    2.67
   8   1  -3    0.94    1.55
   8   1  -3    7.30    4.16
   8   1  -3    6.68    3.16
  -8  -1   3    3.83    3.27
  -8   1   4   41.87   10.17
  -8   1   4   40.28    8.96
   8  -1  -4   36.45    7.51
   8  -1  -4   38.52    8.45
   8  -1  -4   28.34    6.87
   8   1  -4   26.97    6.62
   8   1  -4   38.96    9.06
   8   1  -4   34.75    7.80
  -8  -1   4   30.40    8.23
   8  -1  -5    6.68    3.14
   8  -1  -5    2.86    2.67
   8  -1  -5    0.84    1.93
   8   1  -5   10.17    3.60
   8   1  -5   10.49    4.74
   8   1  -5    0.82    1.95
  -8   1   6   67.16   12.26
   8  -1  -6   73.32   11.41
   8  -1  -6   75.44   12.65
   8  -1  -6   68.43   11.51
   8   1  -6   69.42   11.28
   8   1  -6   67.66   12.70
   8   1  -6   75.82   12.02
  -8   1   7    2.98    2.94
   8  -1  -7    7.74    3.12
   8  -1  -7    9.53    3.92
   8   1  -7    6.34    2.88
   8   1  -7    2.77    2.65
  -8  -1   7    1.70    2.37
  -8   1   8    3.90    2.86
   8  -1  -8    0.73    1.54
   8  -1  -8    5.00    3.10
   8   1  -8    5.47    2.72
   8   1  -8    2.98    2.80
  -8  -1   8   10.15    4.13
  -8   1   9   10.18    4.00
   8  -1  -9    9.99    3.39
   8  -1  -9    8.55    3.78
   8   1  -9   21.20    4.88
   8   1  -9    3.79    3.21
  -8  -1   9    9.35    3.74
  -8   1  10  135.51   17.29
   8  -1 -10  144.34   16.89
   8  -1 -10  118.76   17.22
   8   1 -10  111.01   16.12
   8   1 -10  151.95   19.16
  -8  -1  10  102.51   16.12
  -8   1  11    2.30    1.78
   8  -1 -11    6.07    2.75
   8  -1 -11   10.72    3.92
   8   1 -11    7.40    3.05
   8   1 -11   10.90    4.23
   8   1 -11    0.02    1.87
  -8  -1  11    2.89    2.45
  -8   1  12    9.05    2.96
   8  -1 -12    8.20    2.81
   8  -1 -12    2.96    2.48
   8   1 -12    7.01    2.82
   8   1 -12    6.34    3.57
   8   1 -12    6.54    3.57
  -8  -1  12    4.54    2.23
  -8   1  13    0.42    1.26
   8  -1 -13    0.36    1.12
   8  -1 -13    0.71    1.42
   8   1 -13    0.44    1.29
   8   1 -13   -0.00    1.32
   8   1 -13   -0.00    2.41
  -8  -1  13   -0.00    1.30
  -8   1  14   66.85    7.99
   8  -1 -14   47.05    8.45
   8  -1 -14   64.83   10.00
   8   1 -14   62.40    9.32
   8   1 -14   77.66   11.31
   8   1 -14   56.25   10.42
  -8  -1  14   48.52    7.70
  -8   1  15   30.97    4.10
   8  -1 -15   40.47    6.62
   8  -1 -15   45.15    7.24
   8   1 -15   32.89    6.27
  -8  -1  15   42.55    5.14
   8  -1 -16   71.09    9.31
   8  -1 -16   43.95    8.49
   8   1 -16   72.12    9.47
   8  -1 -17    1.59    1.54
   8  -1 -18    2.05    1.61
   8  -1 -19    2.76    1.87
   8  -1 -20   16.67    3.86
   8  -1 -21    0.05    0.98
   8  -1 -22   45.32    6.90
   8  -1 -23    0.43    0.86
   8  -1 -24    5.02    1.88
   8  -1 -25    0.75    0.95
   8  -1 -26   14.10    3.00
   8  -1 -27    0.45    0.75
  -8   2   1    6.80    4.93
   8  -2  -1    0.54    1.36
   8   2  -1    0.47    1.90
  -8  -2   1    3.88    4.10
  -8   2   2   33.22   10.34
   8  -2  -2   58.79   10.63
   8   2  -2   64.61   10.75
  -8  -2   2   75.38   13.40
  -8   2   3    5.53    4.08
   8  -2  -3    7.52    3.98
   8  -2  -3   13.20    4.76
   8   2  -3    7.56    3.59
   8   2  -3    1.38    3.26
  -8  -2   3    8.94    4.42
  -8   2   4   31.60    8.83
  -8   2   4   23.48    7.22
   8  -2  -4   30.08    7.53
   8  -2  -4   22.17    6.31
   8   2  -4   25.26    6.49
   8   2  -4   59.00   11.07
   8   2  -4   32.93    8.39
  -8  -2   4   44.65    9.21
  -8   2   5   -0.00    2.34
   8  -2  -5    1.59    2.14
   8  -2  -5    2.12    2.47
   8   2  -5   15.04    4.35
   8   2  -5   11.28    4.86
   8   2  -5    8.67    4.60
  -8   2   6   61.94   13.40
   8  -2  -6   94.12   13.66
   8   2  -6   61.18   11.34
   8   2  -6   81.19   14.21
   8   2  -6   94.58   14.79
  -8   2   7   19.79    6.86
  -8   2   7   41.40    8.20
   8  -2  -7   21.06    6.19
   8   2  -7   17.07    5.19
   8   2  -7   43.27    9.17
   8   2  -7   33.95    8.26
  -8  -2   7   30.61    7.23
  -8   2   8   92.56   15.77
  -8   2   8   79.58   13.55
   8  -2  -8   81.43   13.58
   8   2  -8   96.18   13.57
   8   2  -8   76.70   14.42
   8   2  -8   98.07   15.56
  -8  -2   8  106.16   14.94
  -8   2   9   13.59    5.42
  -8   2   9    8.68    3.91
   8  -2  -9    7.73    3.36
   8   2  -9   11.82    3.93
   8   2  -9    7.99    3.93
  -8  -2   9    2.60    2.36
  -8   2  10    0.63    2.16
  -8   2  10    1.42    1.59
   8  -2 -10   -0.00    1.70
   8   2 -10   -0.00    1.44
   8   2 -10    4.67    3.30
  -8  -2  10    0.61    1.85
  -8   2  11   -0.00    2.22
  -8   2  11    1.08    1.83
   8  -2 -11    2.88    2.44
   8   2 -11    0.00    1.73
   8   2 -11   -0.00    1.60
   8   2 -11    1.22    2.44
  -8  -2  11   -0.00    1.44
  -8   2  12   44.88    9.96
  -8   2  12   41.46    7.92
   8  -2 -12   54.24    9.10
   8   2 -12   40.52    7.98
   8   2 -12   65.61   11.26
   8   2 -12   77.42   12.04
  -8   2  13   13.49    5.40
  -8   2  13   22.81    4.94
   8  -2 -13   40.69    6.63
   8  -2 -13   26.12    5.82
   8  -2 -13   38.87    6.81
   8   2 -13   28.48    5.94
   8   2 -13   27.32    7.10
   8   2 -13   17.35    5.96
  -8   2  14   14.73    3.56
   8  -2 -14   21.11    4.87
   8  -2 -14   31.81    6.01
   8  -2 -14   20.37    4.93
   8   2 -14   21.95    5.06
   8   2 -14   28.64    6.79
  -8   2  15   20.73    3.14
   8  -2 -15   25.45    4.94
   8  -2 -15   17.43    4.69
   8   2 -15   15.34    4.34
   8  -2 -16   25.00    5.06
   8  -2 -16   24.87    5.48
   8   2 -16   26.85    5.45
  -8  -2  16   26.86    3.74
   8  -2 -17   12.49    3.67
   8  -2 -18  140.06   17.34
   8  -2 -19    3.22    1.78
   8  -2 -20    0.89    1.12
   8  -2 -21    1.47    1.24
   8  -2 -22   26.46    4.99
   8  -2 -23    2.12    1.38
   8  -2 -24    2.01    1.36
   8  -2 -25   -0.00    1.03
   8  -2 -26    0.15    0.85
   8  -2 -27    0.62    0.91
   8  -2 -28   15.34    3.04
   8  -2 -29    1.06    0.95
   8  -2 -30    2.27    1.04
  -8   3   1   83.56   14.99
   8  -3  -1   80.14   12.76
   8   3  -1   48.67   10.75
   8   3  -1   66.90   13.36
  -8  -3   1   84.09   14.59
  -8   3   2   -0.00    2.16
   8  -3  -2    1.25    1.83
   8   3  -2    4.73    3.31
   8   3  -2    3.11    3.67
  -8  -3   2    1.74    2.80
  -8   3   3   39.90   10.13
   8  -3  -3   42.62    8.68
   8   3  -3   55.14    9.31
   8   3  -3   19.66    7.33
  -8  -3   3   36.61    9.15
  -8   3   4  107.83   18.09
   8  -3  -4  132.61   17.46
   8   3  -4  104.74   15.72
   8   3  -4  106.81   17.78
  -8  -3   4   91.07   16.57
  -8   3   5    3.80    4.15
   8  -3  -5    6.42    3.81
   8   3  -5   20.61    5.32
   8   3  -5   18.70    6.57
  -8  -3   5   10.14    3.68
  -8  -3   5   15.22    5.62
  -8   3   6   66.23   11.87
   8  -3  -6   12.02    5.02
   8   3  -6   24.59    6.27
   8   3  -6   50.82    9.95
  -8  -3   6   28.56    6.16
  -8   3   7    9.34    4.93
   8  -3  -7   15.17    4.79
   8   3  -7    9.60    3.75
   8   3  -7   25.68    7.62
  -8  -3   7   16.99    4.56
  -8   3   8    1.59    2.81
  -8   3   8   10.03    3.91
   8  -3  -8    3.41    2.21
   8   3  -8    5.54    2.85
   8   3  -8    9.17    4.22
  -8  -3   8    1.66    1.74
  -8  -3   8    5.69    3.85
  -8   3   9    0.40    2.13
  -8   3   9    5.36    2.88
   8  -3  -9    3.17    2.70
   8   3  -9    0.92    1.67
   8   3  -9   -0.00    2.31
  -8  -3   9    2.51    1.91
  -8  -3   9    0.00    1.70
  -8   3  10   69.03   13.68
   8  -3 -10   73.13   12.08
   8   3 -10   75.14   11.95
  -8  -3  10   99.19   12.57
  -8   3  11   55.92   12.29
   8  -3 -11   84.23   12.15
   8  -3 -11   68.68   11.64
   8   3 -11   90.23   12.36
  -8  -3  11   75.97   11.24
  -8   3  12    2.90    3.39
   8  -3 -12    3.21    2.25
   8  -3 -12    0.30    1.53
   8   3 -12    1.44    1.72
  -8  -3  12    0.78    1.55
  -8   3  13   11.55    4.83
   8  -3 -13    8.69    3.28
   8  -3 -13    0.50    1.65
   8   3 -13    6.28    2.84
  -8  -3  13   12.05    3.44
  -8   3  14   20.44    6.09
   8  -3 -14   23.72    5.27
   8  -3 -14   15.94    4.69
   8   3 -14   15.86    4.75
  -8  -3  14   20.80    4.89
  -8   3  15   16.05    5.64
   8  -3 -15   27.11    5.63
   8   3 -15   22.21    5.26
   8  -3 -16   53.64    9.80
   8   3 -16   85.02   11.16
   8  -3 -17    1.29    1.62
   8   3 -17   -0.00    1.42
   8  -3 -18    1.83    1.57
   8  -3 -19   15.76    4.18
   8  -3 -20   79.50   11.33
   8  -3 -21    3.62    2.07
   8  -3 -22   10.19    3.18
   8  -3 -23    1.46    1.39
   8  -3 -24   25.35    4.97
   8  -3 -25    6.64    2.36
   8  -3 -26    3.93    1.72
   8  -3 -27   -0.00    0.77
   8  -3 -28    0.74    0.92
   8  -3 -29    1.64    1.14
   8  -3 -30    3.54    1.50
   8  -3 -31   -0.00    0.77
  -8   4   1   45.35   11.57
   8  -4  -1   48.20   10.28
   8   4  -1   80.68   12.14
   8   4  -1   59.87   12.31
  -8  -4   1   44.19   11.11
  -8   4   2   31.11    8.53
   8   4  -2   10.15    4.40
   8   4  -2   16.61    6.38
  -8  -4   2   26.51    7.74
  -8   4   3    7.47    5.02
   8   4  -3   18.38    5.36
   8   4  -3   13.23    5.58
  -8  -4   3   17.73    6.52
  -8   4   4   84.14   15.89
   8   4  -4  115.03   15.30
   8   4  -4  109.08   17.42
  -8  -4   4   65.67   14.29
  -8   4   5    2.72    3.10
   8   4  -5    5.93    3.13
   8   4  -5    7.12    4.40
  -8  -4   5    6.64    4.36
  -8   4   6   61.65   11.54
   8  -4  -6   59.52    9.76
   8   4  -6   33.48    7.81
   8   4  -6   38.03    9.58
  -8  -4   6   23.72    7.79
  -8   4   7   67.41   13.66
   8  -4  -7   90.69   13.19
   8   4  -7   75.32   12.30
   8   4  -7   67.78   13.81
  -8   4   8   37.09    8.65
   8  -4  -8   16.27    5.26
   8   4  -8   18.68    5.61
   8   4  -8   34.19    8.78
  -8  -4   8   25.48    5.93
  -8   4   9    8.40    4.19
   8  -4  -9   12.72    4.23
   8  -4  -9    6.35    3.20
   8   4  -9    3.94    2.59
  -8  -4   9   10.09    3.58
  -8   4  10    5.07    3.99
   8  -4 -10    6.94    3.15
   8  -4 -10    5.00    2.64
   8   4 -10    0.90    1.78
  -8  -4  10    2.18    2.09
  -8   4  11    1.67    2.64
   8  -4 -11    2.79    2.43
   8  -4 -11    5.76    3.35
   8   4 -11    6.85    3.11
  -8  -4  11    9.11    3.23
  -8   4  12   83.92   13.93
   8  -4 -12   82.49   11.95
   8  -4 -12   71.98   11.79
   8   4 -12   59.98   11.10
  -8  -4  12   76.81   11.33
  -8   4  13    8.90    4.53
   8  -4 -13   10.91    3.67
   8  -4 -13   10.95    3.91
   8   4 -13   12.13    4.39
  -8  -4  13   13.78    3.96
  -8   4  14   37.05    8.65
   8  -4 -14   34.54    7.40
   8   4 -14   33.61    7.19
  -8  -4  14   48.24    7.78
  -8   4  15    1.64    2.46
   8  -4 -15   -0.00    1.35
   8   4 -15    2.32    1.91
   8  -4 -16   14.70    4.36
   8   4 -16   17.76    4.87
   8  -4 -17   14.01    4.34
   8   4 -17   17.35    4.89
   8  -4 -18   62.90   10.14
   8  -4 -19    0.71    1.69
   8  -4 -20    9.70    3.35
   8  -4 -21   -0.00    0.84
   8  -4 -22   12.98    3.79
   8  -4 -23    8.63    3.13
   8  -4 -24    3.47    1.94
   8  -4 -25    0.07    1.02
   8  -4 -26    0.42    1.01
   8  -4 -27    1.02    1.18
   8  -4 -28    4.84    2.22
   8  -4 -29    2.68    1.63
   8  -4 -30   -0.00    0.83
   8  -4 -31   -0.00    0.91
   8  -4 -32    3.00    1.67
   8  -4 -33    4.52    1.88
  -8   5   1   16.91    7.19
   8   5  -1    8.60    5.47
  -8  -5   1   13.79    6.29
  -8   5   2   26.68    7.93
   8   5  -2   15.97    5.47
   8   5  -2    3.18    3.47
  -8  -5   2   12.05    5.43
  -8   5   3   43.76   11.64
   8   5  -3   60.42   11.05
   8   5  -3   69.67   13.75
  -8  -5   3   72.87   13.64
  -8   5   4   17.31    6.64
   8   5  -4   18.51    5.51
   8   5  -4    9.96    5.50
  -8  -5   4   11.73    5.89
  -8   5   5   36.52    9.81
   8   5  -5   46.97    9.29
   8   5  -5   56.41   12.07
  -8   5   6   56.85   12.55
   8  -5  -6   52.79   10.97
   8   5  -6   89.96   12.92
  -8   5   7    0.00    2.73
   8  -5  -7    4.06    3.13
   8   5  -7    4.46    3.08
  -8   5   8   12.06    5.59
   8  -5  -8    1.36    2.01
   8   5  -8    6.78    3.29
  -8   5   9    7.40    4.26
   8  -5  -9   13.31    4.51
   8  -5  -9    2.25    2.22
   8   5  -9    7.15    3.65
  -8   5  10  139.41   20.60
   8  -5 -10  132.31   18.17
   8  -5 -10  118.67   18.35
   8   5 -10  146.56   19.14
  -8   5  11   15.81    6.43
   8  -5 -11   27.49    6.31
   8  -5 -11   17.46    5.53
   8   5 -11   21.37    5.81
  -8   5  12    0.00    1.88
   8  -5 -12    0.00    1.97
   8  -5 -12   -0.00    2.45
   8   5 -12    3.32    2.70
  -8  -5  12    0.31    1.32
  -8   5  13    2.40    2.89
   8  -5 -13   -0.00    1.73
   8  -5 -13    0.00    2.18
   8   5 -13    1.77    2.15
  -8  -5  13   -0.00    0.95
  -8   5  14   19.62    6.02
   8  -5 -14    6.17    3.43
   8   5 -14   11.69    4.25
  -8   5  15   21.18    6.36
   8  -5 -15   13.63    4.64
   8   5 -15   15.47    4.95
   8  -5 -16   50.94    9.15
   8   5 -16   41.86    8.62
   8  -5 -17    5.80    2.85
   8   5 -17   10.07    3.75
   8  -5 -18    4.31    3.05
   8  -5 -19   19.63    5.27
   8  -5 -20   19.07    5.17
   8  -5 -21   25.05    5.82
   8  -5 -22   15.66    4.50
   8  -5 -23    0.69    1.57
   8  -5 -24    7.48    3.08
   8  -5 -25    8.57    3.11
   8  -5 -26    5.76    2.64
   8  -5 -27    3.63    2.08
   8  -5 -28   -0.00    1.28
   8  -5 -29    4.89    2.48
   8  -5 -30    0.91    1.32
   8  -5 -31    7.08    2.70
   8  -5 -32    0.93    1.22
   8  -5 -33   -0.00    0.97
   8  -5 -34    2.98    1.72
   8   6  -1   96.90   17.02
  -8  -6   1   69.28   14.94
   8  -6  -2   61.79   12.18
   8   6  -2   70.34   14.26
  -8  -6   2   57.65   13.00
   8  -6  -3   74.04   13.51
  -8   6   4   16.84    6.67
   8  -6  -4   21.40    6.55
  -8   6   5   23.43    7.34
   8  -6  -5    8.59    4.50
  -8   6   6   32.63    8.85
   8  -6  -6   21.66    6.85
   8   6  -6   32.53    7.76
  -8   6   7   30.98    8.65
   8  -6  -7   23.64    6.70
   8   6  -7   18.21    5.90
  -8   6   8   11.02    5.43
   8  -6  -8   19.19    6.09
   8   6  -8   20.31    5.99
  -8   6   9   -0.00    2.54
   8  -6  -9   -0.00    2.19
   8   6  -9   -0.00    2.41
  -8   6  10    1.59    2.90
   8  -6 -10    1.10    2.11
   8   6 -10    3.92    2.76
  -8   6  11   12.00    5.52
   8  -6 -11   12.64    4.96
   8   6 -11   22.15    5.97
  -8   6  12   13.27    5.22
   8  -6 -12   17.13    5.78
   8   6 -12   18.67    5.52
  -8   6  13    8.69    4.24
   8  -6 -13    9.00    3.94
   8   6 -13   14.89    4.99
  -8   6  14   29.97    7.65
   8  -6 -14   12.38    5.23
   8   6 -14   31.18    7.04
  -8   6  15    8.76    4.26
   8  -6 -15    9.57    4.51
   8   6 -15    9.46    3.98
   8  -6 -16    7.35    3.36
   8   6 -16    2.60    2.93
   8  -6 -17   46.23    9.05
   8   6 -17   42.31    8.82
   8  -6 -18   21.52    6.03
   8  -6 -19    6.06    3.19
   8  -6 -20    0.00    1.56
   8  -6 -21   -0.00    1.24
   8  -6 -22    5.19    3.07
   8  -6 -23   18.62    5.17
   8  -6 -24    1.08    1.72
   8  -6 -25    2.24    2.05
   8  -6 -26   -0.00    1.46
   8  -6 -27    4.05    2.35
   8  -6 -28    1.38    1.90
   8  -6 -29    4.72    2.76
   8  -6 -30    1.97    1.97
   8  -6 -31   -0.00    1.52
   8  -6 -32    1.33    1.86
   8  -6 -33    8.20    3.10
   8  -6 -34    1.42    1.71
   8  -6 -35    0.00    1.40
   8  -6 -36   -0.00    1.33
  -8   7   1   45.81   11.69
   8  -7  -1   33.77    9.43
   8   7  -1   68.96   11.72
   8  -7  -2    0.42    1.88
   8   7  -2   -0.00    1.95
   8  -7  -3   26.00    7.46
   8   7  -3   17.45    5.87
   8  -7  -4    1.55    2.23
   8  -7  -5   56.76   11.64
   8  -7  -6   18.35    6.30
  -8   7   7    3.61    4.38
   8  -7  -7    0.00    2.28
  -8   7   8   -0.00    2.77
   8  -7  -8    0.90    2.48
  -8   7   9   21.31    6.92
   8  -7  -9   13.08    5.94
  -8   7  10   10.51    5.34
   8  -7 -10   10.56    5.07
  -8   7  11   40.23    9.69
   8  -7 -11   26.97    7.60
  -8   7  12   -0.00    2.07
   8  -7 -12   -0.00    1.93
   8   7 -12    1.09    2.14
  -8   7  13   11.95    5.28
   8  -7 -13    3.89    3.54
   8   7 -13   10.23    4.61
  -8   7  14   19.12    6.48
   8  -7 -14   14.23    5.20
   8   7 -14   19.43    5.92
  -8   7  15   48.24   10.46
   8  -7 -15   33.73    8.48
   8   7 -15   57.88   10.52
   8  -7 -16    2.05    2.26
   8   7 -16    6.28    3.45
   8  -7 -17    2.10    2.24
   8   7 -17    5.94    3.74
   8  -7 -18    2.80    2.09
   8  -7 -19   -0.00    2.13
   8  -7 -20    3.62    2.89
   8  -7 -21   16.20    5.23
   8  -7 -22    1.39    1.98
   8  -7 -23   -0.00    1.88
   8  -7 -24    0.04    1.73
   8  -7 -25    3.63    2.69
   8  -7 -26    3.15    2.58
   8  -7 -27    4.66    2.89
   8  -7 -28    1.14    1.76
   8  -7 -29    2.80    2.24
   8  -7 -30    0.00    1.56
   8  -7 -31    3.58    2.40
   8  -7 -32   -0.00    1.15
   8  -7 -33    0.93    1.33
   8  -7 -34   -0.00    1.18
   8  -7 -35    3.21    2.12
   8  -7 -36    0.00    1.63
  -8   8   1   65.25   14.23
   8  -8  -1   68.32   13.71
   8   8  -1   69.08   12.93
  -8   8   2    0.00    2.76
   8  -8  -2   -0.00    2.51
   8   8  -2    3.26    2.76
  -8   8   3   16.85    6.97
   8  -8  -3   18.51    6.65
   8   8  -3   19.90    6.52
  -8   8   4   15.63    6.68
   8  -8  -4   18.40    6.49
   8   8  -4   10.40    4.75
  -8   8   5    3.45    3.87
   8  -8  -5   -0.00    1.58
   8   8  -5    2.93    2.72
   8  -8  -6   -0.00    1.91
   8   8  -6   -0.00    2.03
   8  -8  -7   52.68   12.53
   8   8  -7   92.30   14.38
   8  -8  -8    4.42    4.10
   8   8  -8    2.90    3.00
   8  -8  -9    0.38    2.23
   8   8  -9    7.62    3.99
   8  -8 -10    9.12    4.43
   8   8 -10    8.43    4.72
   8  -8 -11    5.15    4.15
  -8   8  12    0.00    3.17
   8  -8 -12    0.00    2.75
  -8   8  13   38.10    9.39
   8  -8 -13   21.84    6.94
  -8   8  14   -0.00    1.60
   8  -8 -14    4.23    3.00
   8  -8 -15    8.50    4.15
   8  -8 -16    0.82    2.57
   8  -8 -17   31.84    7.82
   8  -8 -18    0.00    1.58
   8  -8 -19   10.82    4.59
   8  -8 -20   -0.00    2.79
   8  -8 -21    1.22    1.81
   8  -8 -22   -0.00    1.98
   8  -8 -23   10.27    4.30
   8  -8 -24    0.91    1.96
   8  -8 -25    1.09    2.16
   8  -8 -26    0.03    1.68
   8  -8 -27    3.90    2.65
   8  -8 -28    0.40    1.08
   8  -8 -29    3.36    2.96
   8  -8 -30    1.41    2.42
   8  -8 -31    1.73    2.24
   8  -8 -32   -0.00    1.45
   8  -8 -33    0.00    1.20
   8  -8 -34   -0.00    1.37
  -8   9   1   37.14   11.42
   8  -9  -1   80.13   14.63
   8   9  -1   68.87   12.74
  -8   9   2   -0.00    3.44
   8  -9  -2    2.74    3.73
   8   9  -2    7.98    4.61
  -8   9   3   50.38   11.33
   8  -9  -3   13.86    6.25
   8   9  -3   25.89    7.69
  -8   9   4    8.65    5.00
   8  -9  -4    7.04    4.27
   8   9  -4    4.71    3.28
  -8   9   5   34.38    9.88
   8  -9  -5   24.08    8.50
   8   9  -5   36.69    8.86
  -8   9   6    0.93    2.85
   8  -9  -6   -0.00    2.41
   8   9  -6   -0.00    2.25
  -8   9   7    6.05    4.09
   8  -9  -7    4.52    3.53
   8   9  -7    7.28    4.35
  -8   9   8    3.40    3.71
   8  -9  -8   -0.00    2.42
   8   9  -8    2.33    3.21
  -8   9   9    1.84    3.19
   8  -9  -9    3.11    2.88
   8   9  -9    6.97    4.43
  -8   9  10    2.82    3.98
   8  -9 -10    0.49    1.75
   8   9 -10    4.08    3.66
  -8   9  11   51.58   11.96
   8  -9 -11   35.52    9.88
   8   9 -11   83.65   13.45
   8  -9 -12   -0.00    2.39
   8   9 -12    0.62    1.76
   8  -9 -13    4.96    3.88
   8   9 -13    1.38    2.34
   8  -9 -14    4.21    3.20
   8   9 -14    6.17    3.76
   8  -9 -15   29.89    8.51
   8   9 -15   41.73    9.65
   8  -9 -16   -0.00    2.45
   8   9 -16    0.52    2.27
   8  -9 -17   -0.00    2.34
   8   9 -17   -0.00    2.28
   8  -9 -18    5.56    3.45
   8  -9 -19   18.14    5.80
   8  -9 -20    0.88    2.30
   8  -9 -21    9.14    4.40
   8  -9 -22    0.89    2.15
   8  -9 -23    0.00    1.88
   8  -9 -24    1.40    2.02
   8  -9 -25    8.73    4.27
   8  -9 -26   -0.00    1.86
   8  -9 -27    0.17    1.16
   8  -9 -28   -0.00    2.14
   8  -9 -29    2.57    2.33
   8  -9 -30    4.49    2.76
   8  -9 -31    2.82    2.73
  -8  10   1   22.72    8.48
   8 -10  -1   14.20    6.72
   8  10  -1   21.41    7.24
  -8  10   2    2.00    3.12
   8 -10  -2   -0.00    2.36
   8  10  -2    0.43    2.45
  -8  10   3   15.95    7.91
   8 -10  -3   42.90   10.25
   8  10  -3   21.82    7.40
  -8  10   4    8.51    5.00
   8 -10  -4   11.49    6.29
   8  10  -4   10.70    5.00
  -8  10   5    5.63    4.66
   8 -10  -5    0.30    2.60
   8  10  -5    7.34    4.18
  -8  10   6    0.09    1.62
   8 -10  -6   -0.00    3.07
   8  10  -6   -0.00    2.65
  -8  10   7   43.57   11.42
   8 -10  -7   41.56   10.91
   8  10  -7   65.61   12.51
  -8  10   8    1.86    3.02
   8 -10  -8    0.54    2.08
   8  10  -8   -0.00    2.18
  -8  10   9    0.00    2.70
   8 -10  -9    2.27    3.06
   8  10  -9    6.73    4.48
  -8  10  10   -0.00    2.80
   8 -10 -10   -0.00    2.44
   8  10 -10    0.53    1.94
  -8  10  11    5.32    4.02
   8 -10 -11    7.84    4.31
   8  10 -11    4.54    3.72
  -8  10  12    1.35    2.53
   8 -10 -12   -0.00    1.99
   8  10 -12   -0.00    2.92
  -8  10  13   34.58    9.70
   8 -10 -13   27.33    8.15
   8  10 -13   29.00    8.39
  -8  10  14    0.72    2.93
   8 -10 -14    2.24    2.68
   8  10 -14    0.10    1.96
   8 -10 -15   -0.00    0.00
   8  10 -15    1.39    3.40
   8 -10 -16   -0.00    2.07
   8  10 -16   -0.00    2.61
   8 -10 -17   35.50    8.63
   8  10 -17   25.26    7.94
   8 -10 -18    1.54    2.87
   8 -10 -19    8.60    4.78
   8 -10 -20    3.30    3.75
   8 -10 -21    4.79    3.41
   8 -10 -22    0.00    2.07
   8 -10 -23    9.41    4.76
   8 -10 -24    0.88    2.52
   8 -10 -25    0.00    1.68
   8 -10 -26    1.36    2.39
   8 -10 -27    1.59    1.60
   8 -10 -28   -0.00    1.56
   8 -10 -29    6.96    3.87
  -8  11   1   29.05    9.54
   8 -11  -1   15.80    6.91
   8  11  -1   18.87    7.31
  -8  11   2    1.13    4.84
   8 -11  -2    0.74    3.26
   8  11  -2    7.84    4.91
  -8  11   3    4.96    5.04
   8 -11  -3    0.00    2.50
   8  11  -3    3.54    3.47
  -8  11   4    1.60    2.95
   8 -11  -4    0.19    2.30
   8  11  -4    3.37    3.46
  -8  11   5   12.37    6.37
   8 -11  -5   15.48    6.64
   8  11  -5   16.92    6.37
  -8  11   6   -0.00    2.33
   8 -11  -6    0.00    2.32
   8  11  -6    0.82    2.33
  -8  11   7   10.82    5.39
   8 -11  -7    0.50    2.21
   8  11  -7    3.90    3.20
  -8  11   8    4.08    5.18
   8 -11  -8    5.01    4.27
   8  11  -8    4.24    3.79
  -8  11   9    8.95    5.25
   8 -11  -9   14.60    6.22
   8  11  -9   27.00    8.09
  -8  11  10   -0.00    1.45
   8 -11 -10    3.05    3.19
   8  11 -10    2.24    3.41
  -8  11  11   14.90    6.81
   8 -11 -11   20.67    7.25
  -8  11  12    1.06    3.61
   8 -11 -12   -0.00    3.02
   8  11 -12    1.64    3.29
  -8  11  13    1.06    3.67
   8 -11 -13    3.96    3.91
   8  11 -13   -0.00    2.35
   8 -11 -14   -0.00    2.57
   8  11 -14   -0.00    2.19
   8 -11 -15   14.96    6.15
   8  11 -15    9.85    5.32
   8 -11 -16    0.43    2.72
   8  11 -16    1.49    3.35
   8 -11 -17    1.18    2.11
   8  11 -17    2.60    3.92
   8 -11 -18    0.56    1.71
   8 -11 -19    0.00    2.97
   8 -11 -20    0.70    2.96
   8 -11 -21    6.47    3.87
   8 -11 -22   -0.00    2.56
   8 -11 -23    1.40    2.13
   8 -11 -24   -0.00    2.50
   8 -11 -25   13.13    5.63
   8 -11 -26    1.14    2.38
  -8  12   1   -0.00    2.84
   8 -12  -1    2.85    4.78
   8  12  -1    0.48    2.35
  -8  12   2    4.78    5.08
   8 -12  -2    3.79    3.82
   8  12  -2    3.53    3.61
  -8  12   3   21.99    8.60
   8 -12  -3   13.13    6.44
   8  12  -3   25.55    8.52
  -8  12   4    2.30    2.96
   8 -12  -4   -0.00    3.28
   8  12  -4   -0.00    2.38
  -8  12   5   -0.00    3.30
   8 -12  -5    2.11    3.62
   8  12  -5    4.26    3.85
  -8  12   6   -0.00    2.11
   8 -12  -6   -0.00    2.98
   8  12  -6    0.00    2.65
  -8  12   7    8.41    5.61
   8 -12  -7   14.23    6.73
   8  12  -7   14.12    6.28
  -8  12   8    3.01    4.29
   8 -12  -8    0.69    3.11
   8  12  -8   11.54    5.92
  -8  12   9    4.54    4.63
   8 -12  -9    6.89    4.56
   8  12  -9    0.74    2.91
  -8  12  10    3.64    4.15
   8 -12 -10   -0.00    3.40
   8  12 -10   -0.00    2.60
  -8  12  11    5.18    4.16
   8 -12 -11   10.90    5.40
   8  12 -11    5.34    4.59
  -8  12  12    5.87    4.58
   8 -12 -12   -0.00    2.97
   8  12 -12    4.78    3.77
  -8  12  13    5.25    4.03
   8 -12 -13    8.63    5.54
   8  12 -13    1.74    2.94
   8 -12 -14    1.80    3.16
   8  12 -14    3.66    4.00
   8 -12 -15    0.36    2.12
   8  12 -15    3.59    4.15
   8 -12 -16   -0.00    2.44
   8  12 -16   -0.00    2.27
   8 -12 -17    0.00    2.48
   8 -12 -18   -0.00    3.39
   8 -12 -19    5.41    3.78
   8 -12 -20    1.68    2.99
   8 -12 -21    1.63    3.56
   8 -12 -22    0.00    3.36
   8 -12 -23    2.40    4.11
  -8  13   1    5.31    5.00
   8 -13  -1    2.18    4.22
   8  13  -1    8.16    5.05
  -8  13   2   -0.00    3.46
   8 -13  -2    0.06    2.70
   8  13  -2    0.47    3.49
  -8  13   3   -0.00    2.69
   8 -13  -3    2.24    3.49
   8  13  -3    0.36    2.13
  -8  13   4   15.25    7.11
   8 -13  -4    9.06    6.36
   8  13  -4   21.86    7.92
  -8  13   5   33.21   10.07
   8 -13  -5   16.91    7.37
   8  13  -5    8.02    5.25
  -8  13   6   -0.00    3.15
   8 -13  -6    2.00    3.56
   8  13  -6   -0.00    2.46
  -8  13   7    1.96    3.32
   8 -13  -7   -0.00    3.17
   8  13  -7    4.60    4.18
  -8  13   8   -0.00    3.02
   8 -13  -8    1.63    4.58
   8  13  -8   -0.00    3.54
  -8  13   9    8.91    5.76
   8 -13  -9    2.29    3.97
   8  13  -9    4.58    4.25
  -8  13  10   -0.00    1.98
   8 -13 -10   -0.00    3.28
   8  13 -10    2.04    3.06
  -8  13  11    4.58    4.50
   8 -13 -11    1.55    2.23
   8  13 -11   12.03    5.99
  -8  13  12    4.52    4.35
   8 -13 -12   -0.00    1.14
   8  13 -12    1.74    3.26
  -8  13  13    0.84    3.92
   8 -13 -13   -0.00    2.36
   8  13 -13   -0.00    2.60
   8 -13 -14   -0.00    2.37
   8  13 -14    4.73    3.93
   8 -13 -15    3.70    3.55
   8  13 -15   13.61    6.49
   8 -13 -16    3.42    3.77
   8  13 -16   -0.00    2.85
   8 -13 -17    4.51    3.94
   8 -13 -18    0.00    2.91
   8 -13 -19   -0.00    1.81
   8 -13 -20   -0.00    3.40
  -8  14   1    9.75    6.02
   8 -14  -1    0.78    2.76
   8  14  -1    2.56    3.80
  -8  14   2    1.46    4.42
   8 -14  -2    3.38    4.34
   8  14  -2    9.33    5.59
  -8  14   3    1.13    2.59
   8 -14  -3    4.97    4.81
   8  14  -3    3.29    3.80
  -8  14   4   -0.00    2.32
   8 -14  -4   -0.00    3.94
   8  14  -4   -0.00    2.92
  -8  14   5    0.00    3.62
   8 -14  -5   -0.00    2.92
   8  14  -5    0.00    3.09
  -8  14   6    2.36    4.36
   8 -14  -6   -0.00    2.77
   8  14  -6   -0.00    3.79
  -8  14   7    0.66    3.60
   8 -14  -7    5.99    4.73
   8  14  -7    3.48    4.13
  -8  14   8    0.00    2.96
   8 -14  -8    3.75    4.17
   8  14  -8    7.52    4.59
  -8  14   9    7.02    4.71
   8 -14  -9    2.43    4.66
   8  14  -9    3.85    3.89
  -8  14  10    1.34    3.19
   8 -14 -10    2.48    3.77
   8  14 -10   -0.00    3.39
  -8  14  11    0.56    2.58
   8 -14 -11    4.26    4.90
   8  14 -11    1.22    2.42
  -8  14  12   -0.00    2.39
   8 -14 -12    0.88    2.98
   8  14 -12    1.71    4.01
   8 -14 -13    7.76    5.02
   8  14 -13    2.59    4.75
   8 -14 -14    1.17    3.13
   8  14 -14    8.62    5.00
   8 -14 -15   -0.00    2.88
   8  14 -15   -1.51    3.26
   8 -14 -16   -0.00    4.07
   8  14 -16   -0.00    2.85
   8 -14 -17    0.94    1.92
  -8  15   1    4.56    4.83
   8 -15  -1    1.71    3.81
   8  15  -1    2.39    3.98
  -8  15   2    0.54    3.30
   8 -15  -2   -0.00    3.89
   8  15  -2    1.17    3.43
  -8  15   3   -0.00    3.17
   8 -15  -3   -0.00    2.36
   8  15  -3    5.34    4.39
  -8  15   4    2.17    4.31
   8 -15  -4    4.49    4.11
   8  15  -4    0.20    3.34
  -8  15   5    3.33    5.12
   8 -15  -5    1.06    3.46
   8  15  -5    5.77    4.40
  -8  15   6   -0.00    3.14
   8 -15  -6    2.64    3.64
   8  15  -6    3.49    4.66
  -8  15   7    1.76    2.94
   8 -15  -7   -0.00    2.79
   8  15  -7   -0.00    3.14
  -8  15   8    0.11    2.62
   8 -15  -8   -0.00    2.60
   8  15  -8    1.51    4.02
  -8  15   9    2.25    3.90
   8 -15  -9    3.13    3.14
   8  15  -9   -0.00    4.16
  -8  15  10    6.28    5.16
   8 -15 -10    1.22    3.63
   8  15 -10    2.48    3.83
  -8  15  11    3.02    4.24
   8 -15 -11   -0.00    2.23
   8  15 -11    0.00    2.90
  -8  15  12    1.28    3.55
   8 -15 -12    1.82    3.14
   8  15 -12    3.07    4.32
   8 -15 -13   -0.00    3.12
   8  15 -13    0.61    2.70
   8  15 -14   -0.00    3.59
   8  15 -15   -0.00    4.12
   8  15 -16    1.41    3.40
  -8  16   1    5.70    4.95
   8 -16  -1    2.66    4.55
  -8  16   2    1.68    3.18
   8 -16  -2    2.07    4.34
  -8  16   3   -0.00    2.97
   8 -16  -3   -0.00    3.62
   8  16  -3    1.40    3.39
  -8  16   4   -0.00    1.11
   8 -16  -4   -0.00    3.64
   8  16  -4    6.43    5.10
  -8  16   5   -0.00    4.45
   8 -16  -5   -0.00    2.96
   8  16  -5    0.78    3.38
  -8  16   6   -0.00    2.62
   8 -16  -6    3.56    4.32
   8  16  -6    1.52    3.44
  -8  16   7   -0.00    3.74
   8 -16  -7   -0.00    3.47
   8  16  -7    0.83    3.58
  -8  16   8    6.58    5.79
   8 -16  -8    3.54    3.67
   8  16  -8    1.59    3.79
  -8  16   9    1.38    4.37
   8 -16  -9   -0.00    3.14
   8  16  -9   -0.00    2.88
  -8  16  10    1.01    3.16
   8  16 -10    0.00    3.36
  -8  16  11   -0.00    2.38
   8  16 -11    2.21    4.42
   8  16 -12    4.75    5.07
   8  16 -13   -0.00    2.98
   8  16 -14   -0.00    4.11
   8  16 -15   -0.00    3.15
   8 -17  -2   -0.00    3.71
   8 -17  -3    2.85    4.25
   8 -17  -4    4.17    4.75
   8 -17  -5   -0.00    2.58
  -7   0   1  607.40   69.10
  -7   0   1  704.81   67.28
   7   0  -1  578.37   66.66
   7   0  -1  664.59   69.53
   7   0  -1  607.36   67.37
  -7   0   2    0.89    2.41
  -7   0   2    0.29    1.66
   7   0  -2    0.16    1.20
   7   0  -2   -0.00    2.48
   7   0  -2   -0.00    1.22
  -7   0   3    7.68    3.98
   7   0  -3    4.79    2.46
   7   0  -3    3.34    3.30
   7   0  -3    3.08    2.23
   7   0  -4   -0.00    1.40
   7   0  -4    2.51    2.89
   7   0  -4    1.24    1.58
   7   0  -5   32.69    6.38
   7   0  -5   30.54    7.28
   7   0  -5   30.30    6.69
  -7   0   6    0.00    1.62
   7   0  -6    0.21    1.30
   7   0  -6    0.00    1.87
   7   0  -6   -0.00    1.93
  -7   0   7  339.49   34.00
   7   0  -7  259.66   31.37
   7   0  -7  282.76   33.45
   7   0  -7  265.36   31.88
  -7   0   8   -0.00    1.42
   7   0  -8    1.85    1.53
   7   0  -8    2.83    2.63
   7   0  -8    2.62    2.42
  -7   0   9   12.17    3.86
   7   0  -9   11.88    3.42
   7   0  -9    8.02    3.75
   7   0  -9    9.83    3.29
  -7   0  10   -0.04    1.09
   7   0 -10    1.37    1.61
   7   0 -10    0.10    1.82
   7   0 -10   -1.60    1.65
  -7   0  11  265.37   26.27
   7   0 -11  190.80   25.48
   7   0 -11  258.65   27.94
   7   0 -11  224.41   26.29
  -7   0  12    0.00    0.82
   7   0 -12   -0.00    0.90
   7   0 -12   -0.00    1.84
   7   0 -12   -0.00    1.31
  -7   0  13   90.55   10.75
   7   0 -13   96.37   12.16
   7   0 -13  102.26   13.39
   7   0 -13   83.78   12.08
   7   0 -14   -0.00    0.83
   7   0 -14    2.01    1.83
   7   0 -14    1.05    1.45
   7   0 -15    3.57    1.75
   7   0 -15   11.47    3.25
   7   0 -15   10.89    3.00
   7   0 -16   -0.00    1.29
   7   0 -16   -0.00    1.09
   7   0 -17  397.63   41.27
  -7   1   1    3.78    3.23
  -7   1   1   -0.00    1.64
  -7   1   1    0.85    1.68
   7  -1  -1    0.00    1.99
   7  -1  -1   -0.00    1.44
   7   1  -1    2.78    2.56
   7   1  -1    3.95    3.24
   7   1  -1    1.50    2.18
  -7  -1   1    1.84    2.25
  -7  -1   1    0.74    1.33
  -7   1   2   45.81    9.97
  -7   1   2   24.88    7.16
   7  -1  -2   27.58    7.40
   7  -1  -2   34.91    7.22
   7   1  -2   35.11    7.01
   7   1  -2   30.24    7.96
   7   1  -2   22.49    6.12
  -7  -1   2   45.28    9.18
  -7   1   3  240.44   29.79
  -7   1   3  194.79   26.90
   7  -1  -3  221.58   27.46
   7  -1  -3  227.41   26.50
   7   1  -3  213.81   25.73
   7   1  -3  277.35   29.74
   7   1  -3  178.78   25.58
  -7  -1   3  205.19   27.45
  -7   1   4    1.54    2.67
   7  -1  -4    1.38    2.23
   7  -1  -4    0.58    2.22
   7   1  -4    0.79    1.54
   7   1  -4    0.05    2.17
   7   1  -4    2.60    2.23
  -7  -1   4   -0.00    2.12
  -7   1   5   77.20   13.60
   7  -1  -5   74.09   12.20
   7  -1  -5   74.95   11.48
   7   1  -5   75.74   11.27
   7   1  -5   71.91   12.73
   7   1  -5   67.52   11.19
  -7   1   6    0.98    2.05
  -7   1   6    0.08    1.51
   7  -1  -6    0.00    1.38
   7  -1  -6    1.38    1.99
   7   1  -6    1.61    1.54
   7   1  -6    5.40    3.22
   7   1  -6    3.78    2.88
   7   1  -6    0.80    1.39
  -7  -1   6    1.67    1.94
  -7   1   7   30.27    7.85
  -7   1   7   32.49    7.18
   7  -1  -7   28.14    6.08
   7  -1  -7   40.29    7.79
   7  -1  -7   39.18    6.98
   7   1  -7   29.32    6.24
   7   1  -7   32.96    7.77
   7   1  -7   39.58    7.26
  -7  -1   7   24.58    6.35
  -7   1   8   16.94    4.89
   7  -1  -8   22.37    4.77
   7  -1  -8   19.22    5.03
   7  -1  -8   12.62    4.00
   7   1  -8   14.58    4.15
   7   1  -8   11.75    4.50
   7   1  -8   14.80    4.26
  -7  -1   8   17.49    4.84
  -7   1   9  298.39   30.86
   7  -1  -9  185.70   28.52
   7  -1  -9  309.89   31.63
   7  -1  -9  288.10   30.42
   7   1  -9  209.80   28.97
   7   1  -9  367.97   33.86
   7   1  -9  251.83   31.41
   7   1  -9  298.80   30.98
  -7  -1   9  287.88   30.56
  -7   1  10   14.67    4.25
   7  -1 -10   22.65    4.83
   7  -1 -10   19.69    5.11
   7  -1 -10   19.47    4.65
   7   1 -10   22.81    4.89
   7   1 -10   16.60    5.12
   7   1 -10   26.30    6.31
   7   1 -10   17.02    4.63
  -7  -1  10   24.87    5.13
  -7   1  11   69.62    9.65
   7  -1 -11   75.44    9.89
   7  -1 -11   68.02   10.47
   7  -1 -11   79.13   10.47
   7   1 -11   64.90    9.74
   7   1 -11   61.95   10.89
   7   1 -11   63.27   10.93
   7   1 -11   49.75    9.34
  -7  -1  11   62.43    9.41
  -7   1  12    0.57    1.12
   7  -1 -12    0.66    1.14
   7  -1 -12    0.85    1.58
   7  -1 -12   -0.00    1.21
   7   1 -12   -0.00    1.12
   7   1 -12   -0.00    1.57
   7   1 -12    0.47    1.58
  -7  -1  12    1.86    1.59
  -7   1  13  147.47   16.02
   7  -1 -13  163.25   17.60
   7  -1 -13  123.56   17.55
   7  -1 -13  149.65   17.80
   7   1 -13  157.15   17.73
   7   1 -13  134.75   18.66
   7   1 -13  140.19   18.98
  -7  -1  13  139.85   16.29
   7  -1 -14    3.49    1.87
   7  -1 -14    4.14    2.19
   7  -1 -14    4.82    2.30
   7   1 -14    2.49    1.77
   7   1 -14    7.13    3.09
   7   1 -14    5.37    3.13
  -7  -1  14    3.61    1.23
  -7  -1  14    5.35    1.26
   7  -1 -15  110.01   12.82
   7  -1 -15  101.13   13.11
   7  -1 -15   90.47   12.82
   7   1 -15   92.92   12.59
   7   1 -15  108.29   14.20
   7   1 -15  119.10   15.02
   7  -1 -16   28.81    4.62
   7  -1 -16   23.19    4.62
   7   1 -16   24.09    4.56
   7   1 -16   16.84    4.65
   7   1 -16   30.49    6.12
   7  -1 -17   25.25    4.19
   7   1 -17   21.71    4.13
   7   1 -17   18.90    5.00
   7   1 -18    0.99    1.10
   7   1 -18   -0.00    1.26
   7   1 -19  145.64   18.24
   7   1 -20    2.70    2.14
   7   1 -21   54.79    8.55
   7  -1 -22    2.14    1.25
   7   1 -22    0.85    1.33
   7  -1 -23   29.97    4.59
   7  -1 -24   12.39    2.49
   7  -1 -25   37.27    5.06
   7  -1 -26    1.21    0.80
   7  -1 -27    2.79    0.97
  -7   2   1   50.18   10.34
   7  -2  -1   20.91    6.58
   7  -2  -1   29.32    6.98
   7   2  -1   27.99    6.61
   7   2  -1   52.47   10.40
   7   2  -1   27.07    7.63
  -7  -2   1   32.59    8.08
  -7   2   2   43.57    9.66
   7  -2  -2   34.27    7.85
   7  -2  -2   37.79    7.66
   7   2  -2   30.20    6.91
   7   2  -2   33.62    8.57
   7   2  -2   32.23    8.11
  -7  -2   2   31.84    8.14
  -7   2   3    2.60    2.99
   7  -2  -3    8.16    3.88
   7  -2  -3    2.07    2.02
   7   2  -3    5.72    2.99
   7   2  -3    0.14    2.26
   7   2  -3    3.87    2.73
  -7  -2   3    6.28    3.77
  -7   2   4    1.16    2.40
   7  -2  -4    5.57    3.10
   7  -2  -4    4.79    3.24
   7   2  -4    2.34    2.10
   7   2  -4    9.40    4.58
   7   2  -4    4.81    3.45
  -7  -2   4    6.82    3.80
  -7   2   5  199.93   28.86
   7  -2  -5  258.94   28.75
   7  -2  -5  266.95   28.21
   7   2  -5  182.71   26.28
   7   2  -5  248.89   30.46
   7   2  -5  217.61   28.82
  -7  -2   5  246.99   27.35
  -7   2   6   18.15    6.02
  -7   2   6   10.04    4.19
   7  -2  -6   14.61    4.82
   7  -2  -6   12.76    4.11
   7   2  -6   12.63    4.02
   7   2  -6   27.31    7.02
   7   2  -6   11.24    4.58
  -7  -2   6   13.59    3.95
  -7   2   7  226.63   29.31
  -7   2   7  237.33   27.98
   7  -2  -7  220.51   27.42
   7  -2  -7  192.28   26.37
   7   2  -7  222.20   26.73
   7   2  -7  274.94   30.78
   7   2  -7  268.37   29.84
  -7  -2   7  227.33   26.71
  -7  -2   7  223.67   27.69
  -7   2   8    3.47    2.93
  -7   2   8    6.74    2.96
   7  -2  -8    4.84    3.14
   7  -2  -8    5.81    2.63
   7   2  -8    0.22    1.21
   7   2  -8    5.55    3.33
  -7  -2   8    5.08    2.36
  -7  -2   8    4.22    2.47
  -7   2   9   52.62   10.59
  -7   2   9   60.61    9.70
   7  -2  -9   65.58   10.21
   7  -2  -9   83.07   10.73
   7   2  -9   53.66    9.13
   7   2  -9   57.90   10.92
  -7  -2   9   43.54    8.81
  -7   2  10   13.12    5.15
  -7   2  10    9.73    3.39
   7  -2 -10   15.48    4.53
   7  -2 -10   11.36    3.61
   7   2 -10   19.80    4.53
   7   2 -10    9.52    4.33
   7   2 -10   12.96    4.41
  -7  -2  10   11.87    3.88
  -7   2  11  111.96   17.57
  -7   2  11  121.58   15.96
   7  -2 -11  138.95   16.93
   7  -2 -11  118.61   16.19
   7   2 -11  152.47   16.92
   7   2 -11  127.09   18.31
   7   2 -11  134.98   18.27
  -7  -2  11  119.31   15.99
  -7   2  12   33.21    7.78
  -7   2  12   40.91    6.53
   7  -2 -12   41.01    7.16
   7  -2 -12   40.63    7.14
   7   2 -12   38.50    6.76
   7   2 -12   53.92    9.38
   7   2 -12   35.86    7.92
  -7  -2  12   29.69    6.08
  -7   2  13   62.24   10.79
  -7   2  13   68.54    8.39
   7  -2 -13   60.53    9.36
   7  -2 -13   58.47    9.35
   7   2 -13   50.97    8.84
   7   2 -13   68.20   11.27
   7   2 -13   63.85   10.91
  -7  -2  13   65.58    8.77
  -7   2  14    3.64    2.60
  -7   2  14    2.74    1.01
  -7   2  14    4.21    1.09
   7  -2 -14    6.28    2.42
   7   2 -14    2.11    1.81
   7   2 -14    4.08    3.00
   7   2 -14    1.02    2.31
  -7  -2  14    1.25    1.26
   7  -2 -15   21.48    4.64
   7  -2 -15   29.50    5.35
   7   2 -15   29.78    5.50
   7   2 -15   30.63    6.62
   7   2 -15   24.06    6.06
  -7  -2  15   28.47    3.76
   7  -2 -16   64.01    9.29
   7  -2 -16   71.69    9.72
   7   2 -16   67.81    9.80
   7   2 -16   88.53   12.07
   7   2 -16   77.32   11.76
   7  -2 -17   51.98    7.78
   7   2 -17   68.87    8.91
   7   2 -17   62.25   10.22
   7   2 -18   34.61    5.82
   7   2 -18   37.57    7.37
   7   2 -19   -0.00    1.48
   7  -2 -21   38.00    5.95
   7  -2 -22    7.98    2.38
   7  -2 -23   42.76    6.23
   7  -2 -24    0.00    0.99
   7  -2 -25   12.53    2.71
   7  -2 -26    0.61    0.79
   7  -2 -27   12.49    2.43
   7  -2 -28    4.39    1.32
   7  -2 -29    4.73    1.27
   7  -2 -30    0.06    0.50
  -7   3   1    1.30    2.49
   7  -3  -1    0.05    1.37
   7  -3  -1    2.61    2.23
   7   3  -1   -0.00    1.92
   7   3  -1   -0.00    1.73
  -7  -3   1    1.45    1.69
  -7  -3   1   -0.00    1.91
  -7   3   2  132.82   19.76
   7  -3  -2  113.58   17.56
   7  -3  -2  110.33   17.17
   7   3  -2  135.01   17.76
   7   3  -2  120.96   18.98
  -7  -3   2  153.15   17.49
  -7  -3   2  114.19   18.51
  -7   3   3   35.88    9.16
   7  -3  -3   42.37    8.70
   7  -3  -3   44.92    8.68
   7   3  -3   39.38    8.20
   7   3  -3   50.75   10.31
  -7  -3   3   47.57    8.17
  -7  -3   3   48.70    9.88
  -7   3   4    0.16    2.05
   7  -3  -4    1.96    2.65
   7  -3  -4    5.26    2.99
   7   3  -4    2.74    2.31
   7   3  -4   -0.00    2.32
  -7  -3   4    3.54    2.17
  -7  -3   4    0.00    2.42
  -7   3   5   56.93   11.56
   7  -3  -5   51.20   10.17
   7  -3  -5   52.27   10.06
   7   3  -5   84.91   11.56
   7   3  -5   62.18   11.89
  -7  -3   5   82.38   10.88
  -7  -3   5   62.85   11.53
  -7   3   6    9.62    4.80
   7  -3  -6   23.55    5.60
   7  -3  -6    9.01    4.02
   7   3  -6   23.49    5.41
   7   3  -6   11.55    5.30
  -7  -3   6   25.05    5.10
  -7   3   7    2.69    2.90
   7  -3  -7    4.04    2.62
   7  -3  -7    8.04    3.37
   7   3  -7   -0.00    1.70
   7   3  -7    4.69    3.31
  -7  -3   7    2.51    1.81
  -7  -3   7    4.85    2.72
  -7   3   8   -0.00    2.13
   7  -3  -8    0.72    1.76
   7  -3  -8    0.72    1.74
   7   3  -8    0.46    1.31
   7   3  -8   -0.00    1.86
  -7  -3   8    1.38    1.71
  -7  -3   8    0.72    1.86
  -7   3   9  201.00   27.91
   7  -3  -9  220.33   26.69
   7  -3  -9  204.24   26.47
   7   3  -9  213.62   26.38
  -7  -3   9  286.03   27.07
  -7  -3   9  226.10   27.25
  -7   3  10   72.69   12.15
  -7   3  10   84.08   11.40
   7  -3 -10   57.41   10.15
   7  -3 -10   54.62   10.18
   7   3 -10   72.84   10.77
  -7  -3  10   87.23   10.89
  -7  -3  10   57.99   10.48
  -7   3  11    7.26    3.63
  -7   3  11    5.90    2.71
   7  -3 -11    6.36    2.87
   7  -3 -11    0.91    2.01
   7   3 -11    9.61    3.14
   7   3 -11    5.40    3.58
  -7  -3  11    2.91    2.13
  -7  -3  11    4.32    2.46
  -7   3  12   -0.00    1.62
  -7   3  12    0.47    0.97
   7  -3 -12   -0.00    1.26
   7   3 -12    0.97    1.71
   7   3 -12   -0.00    2.13
  -7  -3  12    1.99    1.47
  -7  -3  12    0.29    1.21
  -7   3  13   68.92   11.90
  -7   3  13   70.59    9.94
   7  -3 -13   74.59   10.81
   7   3 -13   78.76   11.13
   7   3 -13   71.22   12.37
  -7  -3  13   83.24   10.81
  -7  -3  13   67.83   10.26
  -7   3  14   91.72   13.46
  -7   3  14   76.50   10.15
   7  -3 -14   80.98   11.56
   7   3 -14   89.27   12.09
   7   3 -14   68.58   12.65
  -7  -3  14  102.70   12.03
  -7  -3  14   85.67   11.18
  -7   3  15  139.17   18.23
  -7   3  15  120.63   13.54
  -7   3  15  138.61   13.60
   7  -3 -15  136.82   16.46
   7   3 -15  132.26   16.77
   7   3 -15  143.86   18.97
  -7  -3  15  139.29   16.38
  -7  -3  15  143.93   15.58
  -7   3  16   29.07    6.21
   7  -3 -16   22.16    4.51
   7   3 -16   16.86    4.33
   7   3 -16   24.53    6.06
  -7  -3  16   18.76    4.15
  -7  -3  16   16.30    3.01
  -7   3  17   -0.00    1.68
   7   3 -17   -0.00    1.64
   7   3 -17    5.85    3.19
   7  -3 -18   20.37    4.66
   7   3 -18   21.64    4.77
   7  -3 -19  241.79   27.30
   7  -3 -20    1.47    1.68
   7  -3 -21    4.01    1.99
   7  -3 -22   -0.00    0.98
   7  -3 -23    9.21    2.75
   7  -3 -24    3.81    1.73
   7  -3 -25   10.82    2.82
   7  -3 -26   -0.00    0.78
   7  -3 -27   -0.00    0.77
   7  -3 -28    0.00    0.70
   7  -3 -29    7.30    2.10
   7  -3 -30    0.00    0.75
   7  -3 -31   10.07    2.28
   7  -3 -32    1.91    1.06
  -7   4   1   56.83   11.70
   7  -4  -1   55.92   10.30
   7   4  -1   41.67    9.03
   7   4  -1   51.87   11.17
  -7  -4   1   61.60   11.82
  -7   4   2   94.48   15.73
   7  -4  -2  126.63   15.61
   7  -4  -2   61.05   12.62
   7   4  -2  120.32   15.02
   7   4  -2   82.15   15.05
  -7  -4   2   71.65   14.14
  -7   4   3   15.40    5.61
   7  -4  -3   15.19    4.64
   7  -4  -3    4.37    3.04
   7   4  -3   11.01    4.01
   7   4  -3    6.79    4.32
  -7  -4   3   12.19    3.91
  -7  -4   3    6.67    4.01
  -7   4   4   27.40    7.40
   7  -4  -4   29.80    6.68
   7  -4  -4   24.33    6.32
   7   4  -4   26.48    6.33
   7   4  -4   36.61    8.69
  -7  -4   4   19.16    5.32
  -7  -4   4   29.37    7.68
  -7   4   5   57.49   11.91
   7  -4  -5   89.56   12.34
   7  -4  -5   71.27   11.67
   7   4  -5   42.85    9.70
   7   4  -5   71.91   13.07
  -7  -4   5   80.36   11.20
  -7  -4   5   69.60   12.38
  -7   4   6   81.66   12.92
   7  -4  -6   42.01    9.03
   7  -4  -6   54.46   10.19
   7   4  -6   67.72   10.50
   7   4  -6   51.36   11.09
  -7  -4   6   71.74   10.17
  -7  -4   6   45.11   10.23
  -7   4   7   29.17    7.90
   7  -4  -7   37.03    7.46
   7  -4  -7   28.89    7.08
   7   4  -7   39.82    7.59
   7   4  -7   32.04    8.49
  -7  -4   7   45.19    7.65
  -7   4   8   65.63   11.33
   7  -4  -8   52.58    9.10
   7  -4  -8   36.58    8.38
   7   4  -8   58.37    9.56
   7   4  -8   40.60    9.74
  -7  -4   8   47.80    8.40
  -7  -4   8   56.48   10.11
  -7   4   9   23.74    6.69
   7  -4  -9   27.50    6.01
   7   4  -9   27.69    6.04
   7   4  -9   22.42    6.52
  -7  -4   9   18.39    4.78
  -7  -4   9   15.86    5.40
  -7   4  10    0.00    2.23
   7  -4 -10    0.38    1.55
   7   4 -10    3.06    2.26
  -7  -4  10    0.39    1.17
  -7  -4  10    1.48    1.56
  -7   4  11   84.67   14.68
   7  -4 -11  109.40   14.22
   7   4 -11  105.65   14.35
  -7  -4  11   96.16   13.49
  -7  -4  11   97.28   14.27
  -7   4  12  118.20   17.52
   7  -4 -12  144.56   16.77
   7   4 -12  113.86   16.20
   7   4 -12   92.75   17.03
  -7  -4  12  149.25   16.66
  -7  -4  12  114.53   16.29
  -7   4  13   92.05   15.40
  -7   4  13  112.78   14.34
   7  -4 -13  115.63   14.71
   7   4 -13   97.00   14.56
   7   4 -13  102.15   16.36
  -7  -4  13  123.86   14.83
  -7  -4  13  106.67   14.64
  -7   4  14   28.16    6.69
  -7   4  14   32.56    5.32
   7  -4 -14   24.11    5.43
   7   4 -14   24.28    5.73
   7   4 -14   14.32    5.33
  -7  -4  14   26.27    5.43
  -7   4  15   46.39    8.78
  -7   4  15   41.85    6.22
   7  -4 -15   43.98    7.42
   7  -4 -15   34.57    7.30
   7   4 -15   43.91    7.92
  -7  -4  15   45.48    7.54
  -7   4  16   30.01    6.46
  -7   4  16   24.17    3.09
   7  -4 -16   10.74    4.21
   7   4 -16   19.95    5.14
  -7   4  17  124.41   15.77
   7  -4 -17   92.16   14.02
   7   4 -17  105.78   14.42
   7  -4 -18   25.65    5.36
   7   4 -18   21.38    5.08
  -7  -4  18   18.27    2.89
   7  -4 -19   13.15    3.84
   7  -4 -20   18.94    4.60
   7  -4 -21   31.02    5.96
   7  -4 -22   20.01    4.61
   7  -4 -23    6.91    2.62
   7  -4 -24    2.64    1.71
   7  -4 -25    2.33    1.56
   7  -4 -26    7.66    2.68
   7  -4 -27    8.59    2.82
   7  -4 -28    6.35    2.31
   7  -4 -29    6.37    2.34
   7  -4 -30    0.38    1.07
   7  -4 -31    5.22    2.11
   7  -4 -32    1.92    1.34
   7  -4 -33    6.23    2.10
   7  -4 -34    2.37    1.33
  -7   5   1    3.06    2.97
   7  -5  -1    2.07    2.37
   7   5  -1    2.31    2.27
   7   5  -1    1.48    2.89
  -7  -5   1    4.04    3.50
  -7   5   2    0.51    2.45
   7  -5  -2    1.39    2.23
   7   5  -2   -0.00    1.37
   7   5  -2    3.02    3.63
  -7  -5   2    1.44    2.75
  -7   5   3   27.16    8.23
   7  -5  -3   40.41    8.48
   7   5  -3   33.14    7.53
   7   5  -3   48.44   10.59
  -7  -5   3   25.00    7.76
  -7   5   4   98.52   16.44
   7  -5  -4   87.71   14.95
   7   5  -4  101.35   15.04
   7   5  -4  112.78   17.70
  -7  -5   4   95.95   16.26
  -7   5   5   31.62    8.37
   7  -5  -5   30.44    7.07
   7  -5  -5   37.63    8.23
   7   5  -5   25.67    6.68
   7   5  -5   41.01    9.61
  -7  -5   5   24.75    7.54
  -7   5   6    0.67    2.58
   7  -5  -6    0.00    1.41
   7   5  -6    1.39    1.93
   7   5  -6    3.76    3.30
  -7  -5   6    1.73    2.10
  -7  -5   6    0.42    2.14
  -7   5   7   10.40    4.86
   7  -5  -7   15.47    4.78
   7   5  -7   11.34    4.22
   7   5  -7   19.84    6.63
  -7  -5   7   17.25    4.71
  -7   5   8   62.18   12.14
   7  -5  -8   70.59   11.42
   7   5  -8   59.26   11.08
   7   5  -8   71.69   13.38
  -7  -5   8   85.53   11.82
  -7   5   9  112.88   16.87
   7  -5  -9  123.23   15.62
   7   5  -9   89.52   14.74
   7   5  -9   92.37   16.62
  -7  -5   9  126.61   15.53
  -7  -5   9   87.54   15.24
  -7   5  10   37.52    8.59
   7  -5 -10   35.15    7.21
   7   5 -10   27.77    6.83
   7   5 -10   32.74    8.49
  -7  -5  10   36.56    7.13
  -7  -5  10   34.33    7.90
  -7   5  11   81.74   13.09
   7  -5 -11   58.43   10.59
   7   5 -11   58.51   10.76
  -7  -5  11   88.49   11.72
  -7   5  12    2.68    2.51
   7  -5 -12    6.01    2.89
   7  -5 -12    2.54    2.61
   7   5 -12   -0.00    1.65
  -7  -5  12    3.81    2.17
  -7   5  13   25.78    7.15
   7  -5 -13   39.69    7.29
   7  -5 -13   30.93    7.02
   7   5 -13   33.86    7.10
  -7  -5  13   34.35    6.78
  -7   5  14   30.60    7.79
   7  -5 -14   43.45    7.74
   7  -5 -14   49.09    8.91
   7   5 -14   45.63    8.39
  -7  -5  14   39.92    7.49
  -7   5  15  168.16   20.64
   7  -5 -15  143.91   18.36
   7  -5 -15  125.32   18.59
   7   5 -15  135.27   18.83
  -7  -5  15  158.23   18.77
  -7   5  16    2.16    2.29
   7  -5 -16   -0.00    1.63
   7   5 -16    0.00    1.98
   7  -5 -17    3.49    2.22
   7   5 -17    2.41    2.16
   7  -5 -18    0.70    1.98
   7   5 -18    5.09    2.70
   7  -5 -19   14.83    4.46
   7  -5 -20   24.05    5.61
   7  -5 -21    4.35    2.38
   7  -5 -22   -0.00    1.40
   7  -5 -23    3.91    2.31
   7  -5 -24   14.84    4.07
   7  -5 -25    6.14    2.80
   7  -5 -26    2.87    1.93
   7  -5 -27    0.34    1.16
   7  -5 -28    1.32    1.66
   7  -5 -29    7.27    2.81
   7  -5 -30    8.77    2.91
   7  -5 -31    4.69    2.12
   7  -5 -32   -0.00    1.20
   7  -5 -33   -0.00    1.26
   7  -5 -34    2.52    1.89
   7  -5 -35    0.00    1.34
  -7   6   1   66.83   13.31
   7  -6  -1   49.12   11.25
   7   6  -1   69.01   11.92
   7   6  -1   68.05   13.72
  -7  -6   1   75.08   13.89
  -7   6   2   56.50   11.87
   7  -6  -2   47.21   10.28
   7   6  -2   45.98    9.75
   7   6  -2   65.44   12.85
  -7  -6   2   50.34   11.42
  -7   6   3   32.31    8.36
   7   6  -3   23.05    6.57
   7   6  -3   24.66    8.05
  -7  -6   3   26.46    7.98
  -7   6   4    4.85    3.66
   7   6  -4    8.66    4.07
   7   6  -4    7.14    4.63
  -7  -6   4    4.99    3.88
  -7   6   5    1.45    2.70
   7   6  -5   -0.00    2.23
   7   6  -5    3.16    3.23
  -7  -6   5   -0.00    1.70
  -7   6   6   40.40   10.27
   7   6  -6   69.75   11.51
   7   6  -6   75.42   13.49
  -7  -6   6   57.78   11.65
  -7   6   7  120.75   19.64
   7   6  -7  146.71   19.27
   7   6  -7  129.68   20.71
  -7  -6   7  130.41   19.99
  -7   6   8   55.55   11.42
   7  -6  -8   63.21   10.53
   7   6  -8   45.43    9.75
   7   6  -8   67.02   13.03
  -7   6   9    1.20    2.45
   7  -6  -9    0.54    2.02
   7  -6  -9    1.69    2.05
   7   6  -9   -0.00    1.59
  -7   6  10   77.04   12.85
   7  -6 -10   54.15   10.11
   7  -6 -10   53.51   10.77
   7   6 -10   63.09   10.96
  -7   6  11   82.32   15.35
   7  -6 -11  104.42   14.86
   7  -6 -11  109.36   15.89
   7   6 -11  113.72   15.91
  -7   6  12   15.78    5.44
   7  -6 -12   12.12    4.31
   7  -6 -12   18.14    5.22
   7   6 -12   15.46    4.99
  -7  -6  12   11.96    4.21
  -7   6  13    7.01    3.83
   7  -6 -13   11.85    3.97
   7  -6 -13    2.41    2.39
   7   6 -13    5.04    3.19
  -7  -6  13   15.81    4.46
  -7   6  14   21.90    6.16
   7  -6 -14    6.96    3.17
   7  -6 -14    2.09    2.47
   7   6 -14   16.43    5.04
  -7  -6  14   13.23    4.00
  -7   6  15    2.91    2.57
   7  -6 -15    1.78    1.82
   7   6 -15   -0.00    1.58
  -7  -6  15    2.08    2.00
  -7   6  16   33.63    8.14
   7  -6 -16   44.17    8.68
   7   6 -16   49.13    9.06
   7  -6 -17   32.73    7.77
   7   6 -17   60.79    9.94
   7  -6 -18   43.79    9.05
   7   6 -18   75.77   11.29
   7  -6 -19    4.85    2.78
   7  -6 -20    0.42    2.19
   7  -6 -21    2.66    2.20
   7  -6 -22   21.38    5.40
   7  -6 -23    8.35    3.39
   7  -6 -24    9.00    3.55
   7  -6 -25   -0.00    1.09
   7  -6 -26   11.81    4.00
   7  -6 -27    2.77    2.22
   7  -6 -28    4.11    2.43
   7  -6 -29    2.59    2.00
   7  -6 -30    1.17    1.72
   7  -6 -31   -0.00    1.29
   7  -6 -32    5.89    2.91
   7  -6 -33    1.69    1.89
   7  -6 -34    3.68    2.15
   7  -6 -35   -0.00    0.98
   7  -6 -36    0.00    1.05
   7  -6 -37    1.61    1.86
   7   7  -1    0.11    2.29
  -7  -7   1    4.71    4.24
   7   7  -2   34.23    9.50
  -7  -7   2   17.43    7.29
  -7   7   3    4.64    4.29
   7   7  -3    7.49    4.64
  -7  -7   3    6.00    4.19
  -7   7   4  210.98   27.22
   7   7  -4  167.67   26.35
  -7  -7   4  179.64   26.43
  -7   7   5   89.08   14.77
   7  -7  -5   56.77   12.14
   7   7  -5   71.64   14.30
  -7  -7   5   51.21   11.92
  -7   7   6    0.00    2.64
   7  -7  -6    2.19    2.51
   7   7  -6    0.97    2.68
  -7   7   7   33.46    9.41
   7  -7  -7   54.89   10.88
   7   7  -7   57.29   10.42
  -7   7   8    2.95    3.27
   7  -7  -8    8.53    4.42
   7   7  -8   17.79    5.47
  -7   7   9   35.45    8.55
   7  -7  -9   22.10    6.71
   7   7  -9   33.67    7.92
  -7   7  10   58.84   12.09
   7  -7 -10   53.35   11.04
   7   7 -10   88.26   13.17
  -7   7  11   17.04    6.05
   7  -7 -11   15.02    5.55
   7   7 -11   21.46    6.19
  -7   7  12    2.21    2.82
   7  -7 -12    3.36    3.32
   7   7 -12    3.20    2.71
  -7   7  13   28.60    7.47
   7  -7 -13   13.40    4.59
   7  -7 -13   16.53    5.50
   7   7 -13   15.14    5.47
  -7   7  14  110.45   17.44
   7  -7 -14  106.95   16.70
   7   7 -14  125.18   17.50
  -7   7  15    1.17    1.80
   7  -7 -15    1.08    2.32
   7   7 -15   -0.00    2.16
  -7   7  16   -0.00    1.36
   7  -7 -16    1.27    2.32
   7   7 -16    3.00    2.75
   7  -7 -17    1.28    2.06
   7   7 -17    0.74    2.17
   7  -7 -18    2.52    2.76
   7   7 -18    4.00    3.04
   7  -7 -19    1.29    2.58
   7  -7 -20   20.05    5.76
   7  -7 -21    1.87    2.28
   7  -7 -22    0.00    2.02
   7  -7 -23    3.82    2.60
   7  -7 -24   18.67    5.29
   7  -7 -25    2.83    2.63
   7  -7 -26   11.25    4.22
   7  -7 -27   -0.00    1.58
   7  -7 -28    1.35    2.13
   7  -7 -29    0.96    1.60
   7  -7 -30    9.58    3.84
   7  -7 -31    0.00    1.60
   7  -7 -32    1.33    2.41
   7  -7 -33   -0.00    1.80
   7  -7 -34   -0.00    2.08
   7  -7 -35    0.16    1.78
   7  -7 -36    1.21    1.96
   7  -7 -37   -0.00    1.14
  -7   8   1   30.76    8.94
   7   8  -1   40.32    9.04
   7   8  -1   27.85    9.41
  -7  -8   1   34.82    9.86
   7  -8  -2   73.41   13.68
   7   8  -2   67.12   12.57
  -7  -8   2   55.41   13.15
   7  -8  -3    1.33    2.61
   7   8  -3    7.74    4.32
   7  -8  -4    6.75    3.98
   7  -8  -5   11.92    5.43
   7  -8  -6   14.83    5.52
   7  -8  -7    0.05    1.71
  -7   8   8   36.33    9.33
   7  -8  -8   37.84    9.14
  -7   8   9    3.09    3.18
   7  -8  -9    1.12    2.06
  -7   8  10   11.95    5.38
   7  -8 -10    6.58    3.87
  -7   8  11    0.00    2.80
   7  -8 -11    0.47    2.47
  -7   8  12  107.67   17.39
   7  -8 -12  105.54   16.84
  -7   8  13   -0.00    2.27
   7  -8 -13    1.01    2.01
  -7   8  14    8.54    4.45
   7  -8 -14   -0.00    1.74
   7   8 -14    5.42    3.61
  -7   8  15    1.28    2.95
   7  -8 -15    3.24    2.92
   7   8 -15    0.00    2.45
  -7   8  16   80.41   12.54
   7  -8 -16   34.77    8.78
   7   8 -16   46.09   10.14
   7  -8 -17    1.42    2.45
   7   8 -17    2.33    2.80
   7  -8 -18    6.59    4.01
   7   8 -18    5.95    3.50
   7  -8 -19    3.32    3.14
   7  -8 -20    6.36    3.96
   7  -8 -21    1.74    2.31
   7  -8 -22   10.16    4.43
   7  -8 -23    6.71    3.57
   7  -8 -24    0.93    1.99
   7  -8 -25   -0.00    1.73
   7  -8 -26    6.13    3.48
   7  -8 -27    1.72    2.25
   7  -8 -28    8.82    3.78
   7  -8 -29   -0.00    1.92
   7  -8 -30    0.65    2.07
   7  -8 -31    0.07    1.82
   7  -8 -32    1.22    2.25
   7  -8 -33   -0.00    1.18
   7  -8 -34    3.77    2.59
   7  -8 -35   -0.00    1.91
  -7   9   1    1.55    3.30
   7  -9  -1   -0.00    2.77
   7   9  -1    3.56    3.17
  -7   9   2   31.92    8.81
   7  -9  -2   16.27    6.71
   7   9  -2   25.26    7.21
  -7   9   3    3.90    4.17
   7  -9  -3    4.46    3.57
   7   9  -3    0.80    2.04
  -7   9   4   32.22    9.06
   7  -9  -4   26.22    7.98
   7   9  -4   20.94    6.84
  -7   9   5   -0.00    2.96
   7  -9  -5    1.08    2.57
   7   9  -5    0.00    2.57
  -7   9   6   14.61    6.22
   7  -9  -6   10.90    5.22
   7   9  -6   27.97    7.52
   7  -9  -7    5.87    3.84
   7   9  -7   16.09    5.77
   7  -9  -8   23.10    7.39
   7   9  -8   33.63    8.34
   7  -9  -9    0.00    2.39
   7   9  -9    1.85    3.23
   7  -9 -10   86.73   15.35
   7   9 -10   83.93   14.93
   7  -9 -11    4.67    3.42
   7   9 -11   -0.00    2.03
   7  -9 -12    0.16    2.16
   7   9 -12    4.75    3.30
   7  -9 -13    2.41    3.73
   7   9 -13    1.46    2.28
   7  -9 -14   31.59    8.32
  -7   9  15    1.29    2.11
   7  -9 -15   -0.00    2.84
  -7   9  16   10.73    4.94
   7  -9 -16    9.87    4.56
   7  -9 -17    0.68    2.28
   7  -9 -18   23.93    6.72
   7  -9 -19   -0.00    1.95
   7  -9 -20   26.45    7.44
   7  -9 -21    3.98    2.94
   7  -9 -22    0.07    2.13
   7  -9 -23   -0.00    2.84
   7  -9 -24    2.22    2.84
   7  -9 -25   -0.00    2.34
   7  -9 -26   -0.00    2.69
   7  -9 -27   -0.00    1.95
   7  -9 -28    1.25    2.39
   7  -9 -29    2.57    2.73
   7  -9 -30    3.85    3.06
   7  -9 -31   -0.00    1.39
   7  -9 -32    0.91    2.01
   7  -9 -33   -0.00    2.16
  -7  10   1    6.96    5.45
   7 -10  -1    4.07    3.57
   7  10  -1    8.87    4.53
  -7  10   2   27.09    8.65
   7 -10  -2   24.83    8.31
   7  10  -2   23.66    7.69
  -7  10   3   -0.00    3.81
   7 -10  -3    1.35    2.65
   7  10  -3    0.00    2.61
  -7  10   4    3.23    4.22
   7 -10  -4    0.34    2.47
   7  10  -4    0.27    1.78
  -7  10   5   -0.00    2.81
   7 -10  -5    2.69    3.57
   7  10  -5    1.03    2.87
  -7  10   6   81.81   15.46
   7 -10  -6   73.32   14.47
   7  10  -6   77.05   14.39
  -7  10   7   -0.00    2.18
   7 -10  -7   -0.00    2.47
   7  10  -7   -0.00    2.11
  -7  10   8    9.31    4.99
   7 -10  -8    3.29    3.67
   7  10  -8    1.93    3.11
  -7  10   9   -0.00    1.96
   7 -10  -9   -0.00    2.24
   7  10  -9    1.43    2.59
  -7  10  10    1.19    3.05
   7 -10 -10    1.15    2.00
   7  10 -10    8.12    4.33
  -7  10  11   -0.00    2.49
   7 -10 -11    1.00    2.70
   7  10 -11    0.00    2.23
  -7  10  12   29.12    8.41
   7 -10 -12   18.12    6.85
   7  10 -12   22.59    7.32
  -7  10  13   -0.00    2.64
   7 -10 -13   -0.00    2.48
   7  10 -13    0.19    1.90
  -7  10  14    6.96    4.45
   7 -10 -14    5.24    3.79
   7  10 -14    9.61    4.85
   7 -10 -15    1.56    2.91
   7  10 -15   -0.00    2.07
   7 -10 -16   27.39    8.27
   7  10 -16   24.39    7.87
   7 -10 -17   -0.00    2.74
   7  10 -17    0.36    2.49
   7 -10 -18   10.51    4.71
   7  10 -18   20.79    7.04
   7 -10 -19    2.10    2.42
   7 -10 -20    0.48    2.89
   7 -10 -21    3.15    2.73
   7 -10 -22   15.82    6.10
   7 -10 -23    2.05    3.08
   7 -10 -24   -0.00    1.81
   7 -10 -25   -0.00    2.20
   7 -10 -26    3.14    2.78
   7 -10 -27   -0.00    2.61
   7 -10 -28    5.33    3.94
   7 -10 -29    0.82    2.22
   7 -10 -30    2.24    2.65
  -7  11   1    2.47    3.64
   7 -11  -1   -0.00    2.79
   7  11  -1   -0.00    3.67
  -7  11   2    6.49    4.38
   7 -11  -2   16.56    6.41
   7  11  -2    0.00    3.21
  -7  11   3    4.49    3.81
   7 -11  -3    0.41    3.06
   7  11  -3   16.05    6.27
  -7  11   4   28.30    9.04
   7 -11  -4   15.17    6.50
   7  11  -4   10.74    5.56
  -7  11   5   15.03    6.50
   7 -11  -5    4.08    4.47
   7  11  -5   15.56    6.00
  -7  11   6    2.27    2.41
   7 -11  -6   -0.00    2.43
   7  11  -6    2.23    3.41
  -7  11   7   13.96    6.12
   7 -11  -7    5.19    4.41
   7  11  -7   14.86    5.84
  -7  11   8    3.12    4.12
   7 -11  -8    5.37    4.37
   7  11  -8    9.27    5.16
  -7  11   9    0.17    2.82
   7 -11  -9    2.86    3.91
   7  11  -9    0.85    2.87
  -7  11  10   18.32    6.90
   7 -11 -10   18.06    6.69
   7  11 -10   19.00    6.94
  -7  11  11   -0.00    1.50
   7 -11 -11    0.00    3.03
   7  11 -11    0.25    2.40
  -7  11  12    0.56    2.10
   7 -11 -12   -0.00    2.19
   7  11 -12    3.83    3.92
  -7  11  13    1.19    2.35
   7 -11 -13    0.33    2.16
   7  11 -13    2.91    3.42
  -7  11  14   41.46    9.73
   7 -11 -14   12.60    5.84
   7  11 -14   20.77    7.20
  -7  11  15   -0.00    2.85
   7 -11 -15    0.21    2.72
   7  11 -15   -0.00    2.41
   7 -11 -16    1.45    2.00
   7  11 -16   13.33    5.88
   7 -11 -17   -0.00    2.95
   7  11 -17    1.33    1.98
   7 -11 -18   -0.00    3.46
   7  11 -18   10.91    5.45
   7 -11 -19    0.30    1.88
   7 -11 -20   10.60    5.04
   7 -11 -21    0.99    2.29
   7 -11 -22   -0.00    1.94
   7 -11 -23   -0.00    1.41
   7 -11 -24   10.46    5.11
   7 -11 -25    0.00    3.47
   7 -11 -26    0.65    1.79
   7 -11 -27    0.81    2.12
   7 -11 -28    1.67    2.97
  -7  12   1    3.07    4.08
   7 -12  -1    7.45    4.80
   7  12  -1    0.62    3.19
  -7  12   2   19.08    7.10
   7 -12  -2    8.16    5.59
   7  12  -2   19.59    6.83
  -7  12   3   -0.00    2.19
   7 -12  -3   -0.00    3.11
   7  12  -3   -0.00    3.23
  -7  12   4   -0.00    2.68
   7 -12  -4   -0.00    2.92
   7  12  -4   -0.00    2.09
  -7  12   5   12.85    6.10
   7 -12  -5    7.69    5.33
   7  12  -5    8.66    5.01
  -7  12   6   42.36   10.61
   7 -12  -6   24.94    8.48
   7  12  -6   20.79    8.01
  -7  12   7   -0.00    2.83
   7 -12  -7    0.99    3.15
   7  12  -7    2.36    4.18
  -7  12   8    1.33    2.61
   7 -12  -8    0.15    3.55
   7  12  -8    4.82    4.47
  -7  12   9    1.85    3.98
   7 -12  -9    1.07    3.91
   7  12  -9   -0.00    2.34
  -7  12  10    2.00    3.01
   7 -12 -10    9.65    5.50
   7  12 -10    3.56    4.73
  -7  12  11    2.15    3.44
   7 -12 -11    1.22    3.59
   7  12 -11   -0.00    2.31
  -7  12  12   17.80    7.37
   7 -12 -12   11.79    5.60
   7  12 -12   16.31    6.77
  -7  12  13    0.65    3.02
   7 -12 -13   -0.00    3.36
   7  12 -13   -0.00    2.76
  -7  12  14    1.93    2.83
   7 -12 -14   -0.00    2.25
   7  12 -14    3.33    3.47
  -7  12  15   -0.00    2.70
   7 -12 -15    7.02    4.16
   7  12 -15   -0.00    2.19
   7 -12 -16    7.74    4.70
   7  12 -16   23.90    7.71
   7 -12 -17    4.32    3.73
   7  12 -17    2.43    2.89
   7 -12 -18   13.52    5.67
   7  12 -18    4.79    4.58
   7 -12 -19    1.33    2.93
   7 -12 -20   12.20    5.85
   7 -12 -21    4.01    3.57
   7 -12 -22    0.00    3.84
   7 -12 -23   -0.00    2.87
   7 -12 -24   -0.00    2.43
   7 -12 -25    0.38    3.15
  -7  13   1   -0.00    2.92
   7 -13  -1   -0.00    3.83
   7  13  -1   -0.00    4.12
  -7  13   2    9.39    5.77
   7 -13  -2   -0.00    3.03
   7  13  -2    3.22    3.17
  -7  13   3   15.13    7.15
   7 -13  -3    7.65    5.03
   7  13  -3   12.64    6.12
  -7  13   4   33.94    9.94
   7 -13  -4   10.35    6.07
   7  13  -4   26.64    8.75
  -7  13   5    1.20    3.17
   7 -13  -5   -0.00    2.22
   7  13  -5    3.45    3.49
  -7  13   6    2.06    3.07
   7 -13  -6   -0.00    2.57
   7  13  -6   -0.00    1.59
  -7  13   7    0.00    3.16
   7 -13  -7   -0.00    2.04
   7  13  -7   -0.00    2.38
  -7  13   8    2.55    3.83
   7 -13  -8   11.05    5.86
   7  13  -8    9.94    5.64
  -7  13   9    6.25    4.60
   7 -13  -9    0.05    2.94
   7  13  -9    3.85    4.28
  -7  13  10   23.89    7.92
   7 -13 -10    7.07    5.16
   7  13 -10   13.89    6.68
  -7  13  11    0.88    2.57
   7 -13 -11    2.41    3.64
   7  13 -11    2.66    4.25
  -7  13  12   -0.00    3.65
   7 -13 -12    1.17    2.59
   7  13 -12   -0.00    2.83
  -7  13  13   -0.00    2.65
   7 -13 -13    4.30    3.69
   7  13 -13    0.87    2.91
  -7  13  14   10.22    6.11
   7 -13 -14   25.43    7.89
   7  13 -14   28.17    8.61
   7 -13 -15    2.04    3.54
   7  13 -15    7.85    5.09
   7 -13 -16   -0.00    2.32
   7  13 -16   -0.00    3.25
   7 -13 -17   -0.00    2.98
   7  13 -17   -0.00    2.54
   7 -13 -18   -0.00    3.82
   7  13 -18    0.29    2.98
   7 -13 -19    3.50    4.50
   7 -13 -20   -0.00    2.38
   7 -13 -21    3.40    3.75
   7 -13 -22   -0.00    4.37
  -7  14   1   -0.00    3.67
   7 -14  -1    2.94    3.25
   7  14  -1    1.37    2.60
  -7  14   2    4.02    4.53
   7 -14  -2    6.30    5.28
   7  14  -2    9.93    5.91
  -7  14   3    3.30    4.23
   7 -14  -3    2.14    4.08
   7  14  -3    9.82    5.64
  -7  14   4    0.00    4.36
   7 -14  -4    2.26    4.22
   7  14  -4    2.09    3.45
  -7  14   5   -0.00    3.55
   7 -14  -5   -0.00    3.88
   7  14  -5    1.23    2.81
  -7  14   6    7.10    4.94
   7 -14  -6   14.64    7.04
   7  14  -6   10.57    5.60
  -7  14   7    5.65    4.81
   7 -14  -7   -0.00    3.20
   7  14  -7   15.21    6.55
  -7  14   8   10.12    6.14
   7 -14  -8    1.71    3.91
   7  14  -8    2.48    4.00
  -7  14   9    7.68    5.42
   7 -14  -9    0.22    3.36
   7  14  -9    8.06    5.03
  -7  14  10   -0.00    3.29
   7 -14 -10    5.76    4.92
   7  14 -10    2.62    4.00
  -7  14  11    0.07    2.52
   7 -14 -11    1.14    4.05
   7  14 -11   -0.00    3.90
  -7  14  12    0.00    3.63
   7 -14 -12    0.00    3.64
   7  14 -12    0.14    2.66
  -7  14  13    0.71    2.76
   7 -14 -13    2.60    3.46
   7  14 -13   -0.00    3.20
  -7  14  14   -0.00    3.16
   7 -14 -14   -0.00    3.12
   7  14 -14    2.19    3.05
   7 -14 -15    1.40    2.87
   7  14 -15    1.98    3.36
   7 -14 -16    3.06    4.13
   7  14 -16    2.96    3.96
   7 -14 -17    3.91    4.83
   7  14 -17    6.69    4.70
   7 -14 -18    0.21    3.16
   7 -14 -19   -0.00    4.41
  -7  15   1    3.58    3.54
   7 -15  -1   -0.00    2.32
   7  15  -1    6.57    4.83
  -7  15   2   -0.00    2.59
   7 -15  -2   -0.00    3.59
   7  15  -2    0.34    3.67
  -7  15   3   11.14    6.17
   7 -15  -3    1.87    3.36
   7  15  -3    1.61    3.03
  -7  15   4    5.54    4.19
   7 -15  -4    3.81    4.59
   7  15  -4    2.47    4.01
  -7  15   5   -0.00    2.39
   7 -15  -5   -0.00    2.17
   7  15  -5   -0.00    2.71
  -7  15   6    0.30    2.99
   7 -15  -6    0.46    2.28
   7  15  -6    0.09    2.74
  -7  15   7    2.06    3.28
   7 -15  -7   -0.00    1.95
   7  15  -7    2.84    4.26
  -7  15   8    1.43    2.66
   7 -15  -8    0.19    3.17
   7  15  -8   10.86    5.70
  -7  15   9   -0.00    3.59
   7 -15  -9   -0.00    2.45
   7  15  -9    1.55    3.95
  -7  15  10   -0.00    3.55
   7 -15 -10    0.00    3.97
   7  15 -10    3.48    4.64
  -7  15  11    2.00    3.22
   7 -15 -11   -0.00    3.22
   7  15 -11    1.06    2.93
  -7  15  12    0.46    3.53
   7 -15 -12    1.28    2.66
   7  15 -12    0.41    2.47
  -7  15  13   -0.00    2.75
   7 -15 -13    5.41    4.76
   7  15 -13    0.00    2.59
   7 -15 -14    3.50    3.57
   7  15 -14    4.51    4.07
   7 -15 -15    0.00    3.08
   7  15 -15   -0.00    3.34
   7 -15 -16   -0.00    2.61
   7  15 -16    0.23    3.63
   7  15 -17   -0.00    2.74
  -7  16   1    5.53    5.26
   7 -16  -1   -0.00    3.02
   7  16  -1   -0.00    3.78
  -7  16   2    1.94    4.00
   7 -16  -2   -0.00    3.48
   7  16  -2    1.42    3.34
  -7  16   3   -0.00    2.63
   7 -16  -3   -0.00    3.65
   7  16  -3    0.98    4.07
  -7  16   4   -0.00    4.23
   7 -16  -4   -0.00    3.74
   7  16  -4   -0.00    3.41
  -7  16   5   -0.00    3.19
   7 -16  -5    2.93    4.50
   7  16  -5    2.10    4.26
  -7  16   6   11.14    6.75
   7 -16  -6    1.97    3.07
   7  16  -6   -0.00    3.88
  -7  16   7    0.86    4.51
   7 -16  -7    4.05    4.46
   7  16  -7    5.41    5.29
  -7  16   8   -0.00    3.27
   7 -16  -8    2.94    4.44
   7  16  -8    2.39    4.12
  -7  16   9    1.33    2.95
   7 -16  -9   -0.00    1.88
   7  16  -9   -0.00    2.48
  -7  16  10    0.00    3.48
   7 -16 -10    2.56    4.59
   7  16 -10   -0.00    3.09
  -7  16  11   -0.00    3.26
   7 -16 -11    0.00    2.94
   7  16 -11    4.58    4.21
  -7  16  12    1.69    4.04
   7 -16 -12   -0.00    2.30
   7  16 -12   -0.00    4.02
  -7  16  13    1.96    3.89
   7  16 -13    0.38    3.42
   7  16 -14   -0.00    3.96
   7  16 -15    0.00    3.18
   7  16 -16    0.00    2.86
   7  16 -17    8.16    5.81
   7 -17  -2    0.26    3.07
   7 -17  -3    0.35    3.10
  -7  17   4    0.01    4.60
   7 -17  -4    3.10    4.33
  -7  17   5    1.56    3.13
   7 -17  -5   -0.00    3.40
  -7  17   6   -0.00    4.37
   7 -17  -6    1.21    2.54
  -7  17   7   -0.00    1.97
   7 -17  -7    6.30    5.19
  -7  17   8    2.25    4.07
   7 -17  -8   -0.00    2.38
  -7  17   9    4.18    4.61
  -7  17  10    1.65    3.56
  -7  17  11    3.67    4.63
  -7  17  12   -0.00    3.45
   7 -18  -4   -0.00    3.05
  -6   0   1    0.72    2.23
  -6   0   1    0.53    1.74
   6   0  -1    0.02    1.58
   6   0  -1   -0.00    2.10
   6   0  -1   -0.00    1.81
  -6   0   2  314.18   34.45
  -6   0   2  300.32   32.27
   6   0  -2  281.06   32.24
   6   0  -2  235.22   33.10
   6   0  -2  303.66   32.94
  -6   0   3   -0.00    2.15
  -6   0   3   -0.00    1.12
   6   0  -3   -0.00    1.16
   6   0  -3   -0.00    2.26
   6   0  -3    0.44    1.63
  -6   0   4   21.48    4.77
   6   0  -4   24.31    5.16
   6   0  -4   24.37    6.19
   6   0  -4   24.40    5.31
  -6   0   5    0.23    1.16
   6   0  -5    1.18    1.61
   6   0  -5    0.14    1.27
   6   0  -5   -0.00    1.50
  -6   0   6 1069.19  113.97
  -6   0   6 1263.36  113.08
   6   0  -6 1032.57  112.73
   6   0  -6 1231.76  115.36
   6   0  -6 1022.38  113.02
  -6   0   7    1.75    1.71
  -6   0   7    0.26    1.25
   6   0  -7   -0.00    1.26
   6   0  -7   -0.00    1.44
   6   0  -7    0.00    1.44
  -6   0   8   22.05    4.90
  -6   0   8   23.60    4.48
   6   0  -8   19.84    4.41
   6   0  -8   23.46    5.65
   6   0  -8   23.03    4.77
  -6   0   9    0.10    1.27
  -6   0   9   -0.00    0.98
   6   0  -9    0.37    0.80
   6   0  -9    0.36    1.68
   6   0  -9    0.80    1.07
  -6   0  10  225.55   23.46
  -6   0  10  220.76   22.84
   6   0 -10  166.90   22.88
   6   0 -10  221.20   24.93
   6   0 -10  227.33   24.04
  -6   0  11   -0.00    0.77
  -6   0  11    0.47    0.73
   6   0 -11   -0.00    1.01
   6   0 -11    0.00    1.19
   6   0 -11    1.39    1.44
  -6   0  12  234.36   23.73
  -6   0  12  226.09   23.56
   6   0 -12  275.49   25.64
   6   0 -12  245.63   26.38
   6   0 -12  259.48   27.17
   6   0 -12  171.31   24.65
   6   0 -13    0.39    0.84
   6   0 -13    0.24    1.41
   6   0 -13   -0.00    1.46
   6   0 -13   -0.00    0.89
   6   0 -14   78.97    9.69
   6   0 -14   77.70   10.30
   6   0 -14   75.40   10.68
   6   0 -14   74.20    9.84
   6   0 -15   -0.00    0.72
   6   0 -15   -0.00    1.04
   6   0 -15    0.24    1.03
   6   0 -15   -0.00    0.94
   6   0 -16  205.12   21.84
   6   0 -16  227.50   22.57
   6   0 -16  226.09   23.61
   6   0 -16  176.79   22.12
   6   0 -17   -0.00    0.59
   6   0 -17   -0.00    0.62
   6   0 -17   -0.00    1.28
   6   0 -17    0.24    0.88
   6   0 -18  134.26   13.65
   6   0 -18  146.53   13.82
   6   0 -18  131.37   15.36
   6   0 -18   98.22   14.12
   6   0 -19   -0.00    1.08
   6   0 -19    0.58    1.01
   6   0 -20    1.01    1.07
   6   0 -20    1.65    1.09
   6   0 -21   -0.00    0.73
   6   0 -21   -0.00    0.65
   6   0 -22   74.53    9.08
   6   0 -23   -0.00    0.83
   6   0 -24    0.51    0.78
   6   0 -25    0.60    0.74
   6   0 -26   40.30    4.94
   6   0 -27    0.04    0.60
  -6   1   1    0.00    2.62
  -6   1   1    4.13    2.45
   6  -1  -1    6.45    3.46
   6  -1  -1    6.28    3.03
   6   1  -1    9.22    3.36
   6   1  -1    2.69    3.06
   6   1  -1    1.80    2.13
  -6  -1   1    5.27    3.50
  -6  -1   1    7.83    2.98
  -6   1   2  523.15   57.74
  -6   1   2  596.21   54.99
   6  -1  -2  495.49   55.80
   6  -1  -2  549.24   55.26
   6   1  -2  473.82   54.08
   6   1  -2  406.46   55.60
   6   1  -2  492.60   55.21
  -6  -1   2  525.44   56.51
  -6  -1   2  533.51   54.39
  -6   1   3   23.12    6.81
  -6   1   3   24.74    6.23
  -6   1   3   28.57    5.70
   6  -1  -3   33.10    7.14
   6  -1  -3   18.16    5.17
   6   1  -3   45.73    6.98
   6   1  -3   25.66    6.69
   6   1  -3   30.71    6.83
   6   1  -3   24.60    5.62
  -6  -1   3   23.18    6.26
  -6  -1   3   17.74    4.73
  -6   1   4  758.94   79.33
  -6   1   4  781.96   75.99
   6  -1  -4  655.68   76.77
   6  -1  -4  672.85   75.97
   6   1  -4  772.88   76.16
   6   1  -4  664.97   77.88
   6   1  -4  710.55   78.16
   6   1  -4  825.05   77.88
  -6  -1   4  752.05   75.71
  -6   1   5   80.60   14.12
  -6   1   5  102.06   12.86
   6  -1  -5   71.49   13.03
   6  -1  -5   93.30   13.07
   6   1  -5  115.24   13.49
   6   1  -5   99.63   14.83
   6   1  -5  120.73   15.25
   6   1  -5   81.71   12.71
  -6  -1   5   99.31   12.61
  -6   1   6   60.07   12.13
  -6   1   6   90.19   12.47
  -6   1   6   82.09   11.19
   6  -1  -6   74.29   12.05
   6  -1  -6   93.79   12.11
   6   1  -6   76.70   11.26
   6   1  -6   68.51   12.35
   6   1  -6   74.50   11.48
  -6  -1   6  106.51   13.15
  -6  -1   6   95.72   11.46
  -6   1   7  210.84   26.64
  -6   1   7  196.91   24.74
  -6   1   7  223.49   24.11
   6  -1  -7  223.14   25.52
   6  -1  -7  188.06   24.13
   6   1  -7  234.37   24.70
   6   1  -7  195.86   25.83
   6   1  -7  228.32   25.07
  -6  -1   7  222.36   25.17
  -6  -1   7  198.00   23.57
  -6   1   8  647.91   71.31
  -6   1   8  707.29   69.23
  -6   1   8  627.64   67.66
   6  -1  -8  737.24   69.96
   6  -1  -8  684.69   68.84
   6   1  -8  757.09   69.03
   6   1  -8  730.42   71.27
   6   1  -8  599.58   69.66
   6   1  -8  560.21   68.61
  -6  -1   8  595.15   68.42
  -6  -1   8  687.87   67.84
  -6   1   9   11.12    4.18
  -6   1   9   14.93    3.75
  -6   1   9   13.72    2.98
   6  -1  -9    4.95    2.37
   6  -1  -9    5.94    2.83
   6  -1  -9   12.53    3.36
   6   1  -9    5.84    2.63
   6   1  -9    5.79    3.35
   6   1  -9    9.90    3.49
   6   1  -9   13.78    3.59
  -6  -1   9   10.54    3.11
  -6  -1   9   14.66    3.12
  -6   1  10   96.71   11.64
  -6   1  10   85.98   10.79
   6  -1 -10   82.58   11.41
   6  -1 -10   98.84   12.60
   6  -1 -10   74.95   11.42
   6   1 -10  109.24   12.24
   6   1 -10   95.96   13.37
   6   1 -10  107.57   13.62
   6   1 -10   82.22   11.74
  -6  -1  10   96.34   11.70
  -6  -1  10   75.75   10.58
  -6   1  11    8.05    2.41
  -6   1  11   13.51    2.66
   6  -1 -11   12.74    3.14
   6  -1 -11    8.78    3.10
   6  -1 -11   10.46    3.01
   6   1 -11   14.20    3.32
   6   1 -11   14.88    4.30
   6   1 -11    9.76    3.42
   6   1 -11   17.23    3.77
  -6  -1  11   12.97    2.96
  -6  -1  11   12.14    2.60
  -6   1  12  253.28   26.79
  -6   1  12  271.49   26.79
   6  -1 -12  267.96   28.27
   6  -1 -12  282.14   29.15
   6  -1 -12  218.93   28.11
   6   1 -12  253.50   28.30
   6   1 -12  280.61   30.26
   6   1 -12  277.70   30.15
  -6  -1  12  258.53   27.29
  -6  -1  12  262.42   27.07
   6  -1 -13   49.58    6.78
   6  -1 -13   47.09    7.19
   6  -1 -13   50.20    7.22
   6   1 -13   54.26    7.18
   6   1 -13   39.71    7.51
   6   1 -13   70.87    9.22
  -6  -1  13   49.91    5.28
  -6  -1  13   41.04    5.09
   6  -1 -14  126.36   14.98
   6  -1 -14  144.67   15.71
   6  -1 -14  129.18   15.52
   6   1 -14  135.54   15.40
   6   1 -14  115.31   16.12
   6   1 -14  144.20   17.03
   6  -1 -15    9.65    2.39
   6  -1 -15   10.08    2.55
   6  -1 -15    8.80    2.52
   6   1 -15   11.39    2.60
   6   1 -15   10.32    3.02
   6   1 -15   10.39    3.24
   6  -1 -16    1.97    1.07
   6  -1 -16    1.98    1.09
   6  -1 -16    5.79    1.87
   6   1 -16    1.28    1.00
   6   1 -16    2.20    1.52
   6   1 -16    1.90    1.53
   6  -1 -17    6.71    1.54
   6  -1 -17    4.37    1.50
   6  -1 -17    6.92    2.00
   6   1 -17    6.10    1.78
   6   1 -17    6.78    2.37
   6   1 -17    3.03    2.08
   6  -1 -18  206.29   19.40
   6  -1 -18  178.72   19.35
   6  -1 -18  178.14   20.36
   6   1 -18  174.29   19.90
   6   1 -18  205.84   20.70
   6   1 -18  183.50   21.52
   6  -1 -19   25.42    4.01
   6   1 -19   24.77    3.48
   6   1 -19   24.97    4.75
   6  -1 -20   -0.00    0.69
   6   1 -20   -0.00    1.00
   6  -1 -21    0.87    0.81
   6   1 -21    0.00    1.09
   6  -1 -22    7.39    1.72
   6   1 -22    8.19    2.39
   6   1 -23    6.22    1.97
   6   1 -24   23.59    4.06
   6   1 -25    0.00    1.13
   6   1 -26    2.37    1.29
  -6   2   1    0.00    2.34
  -6   2   1    3.75    2.15
   6  -2  -1    3.94    2.79
   6  -2  -1    4.72    2.56
   6   2  -1    2.07    2.10
   6   2  -1    4.45    3.20
  -6  -2   1    3.80    2.34
  -6  -2   1   -0.00    2.00
  -6  -2   1    6.77    2.57
  -6   2   2    9.80    4.35
  -6   2   2    4.29    2.53
   6  -2  -2   16.39    4.79
   6  -2  -2    8.56    3.20
   6   2  -2    7.05    2.99
   6   2  -2    5.65    3.41
  -6  -2   2   14.08    3.87
  -6  -2   2    6.68    3.74
  -6  -2   2    5.76    2.64
  -6   2   3    4.18    3.25
  -6   2   3    6.96    2.68
   6  -2  -3    5.32    2.98
   6  -2  -3    1.81    1.84
   6   2  -3    2.64    1.99
   6   2  -3    5.76    3.12
  -6  -2   3    4.27    2.16
  -6  -2   3    6.88    3.45
  -6  -2   3    1.46    1.81
  -6   2   4   73.30   12.12
  -6   2   4   69.86   10.15
   6  -2  -4   64.16   10.67
   6  -2  -4   88.08   11.33
   6   2  -4   44.14    8.99
   6   2  -4   67.38   11.45
  -6  -2   4   56.58    9.32
  -6  -2   4   72.64   11.39
  -6  -2   4   69.11    9.81
  -6   2   5    8.20    4.02
  -6   2   5   13.27    3.63
   6  -2  -5   14.59    4.41
   6  -2  -5   13.40    4.09
   6   2  -5   16.97    4.41
   6   2  -5   19.25    5.25
  -6  -2   5   13.72    3.60
  -6  -2   5    6.99    2.84
  -6   2   6  315.02   33.90
  -6   2   6  279.68   30.77
   6  -2  -6  292.93   32.13
   6  -2  -6  287.43   31.59
   6   2  -6  257.01   30.87
   6   2  -6  286.51   33.11
  -6  -2   6  249.06   30.42
  -6  -2   6  256.32   31.77
  -6  -2   6  292.53   30.73
  -6   2   7   38.31    8.43
  -6   2   7   62.99    8.95
  -6   2   7   49.33    7.32
   6  -2  -7   48.08    8.17
   6  -2  -7   33.11    6.92
   6   2  -7   45.49    7.53
  -6  -2   7   47.73    7.27
  -6  -2   7   55.40    8.66
  -6  -2   7   26.38    6.00
  -6   2   8    9.74    3.98
  -6   2   8    7.76    2.81
  -6   2   8    4.61    2.04
   6  -2  -8    7.27    2.99
   6  -2  -8    1.50    1.58
   6   2  -8    2.45    1.93
  -6  -2   8   13.37    3.26
  -6  -2   8    6.50    2.82
  -6  -2   8    4.03    2.11
  -6   2   9   -0.00    1.29
  -6   2   9   -0.00    1.55
  -6   2   9   -0.00    0.66
   6  -2  -9    0.43    1.26
   6  -2  -9   -0.00    0.98
   6   2  -9   -0.00    0.91
   6   2  -9    0.93    1.33
  -6  -2   9    1.73    1.51
  -6  -2   9    0.63    1.26
  -6  -2   9   -0.00    1.11
  -6   2  10  213.37   27.52
  -6   2  10  244.94   26.19
  -6   2  10  218.71   25.20
   6  -2 -10  240.97   26.58
   6  -2 -10  210.61   26.06
   6   2 -10  225.37   26.09
   6   2 -10  245.97   28.15
  -6  -2  10  240.99   26.03
  -6  -2  10  224.35   26.07
  -6  -2  10  255.91   25.55
  -6   2  11  226.02   26.52
  -6   2  11  249.43   24.55
  -6   2  11  224.43   23.73
   6  -2 -11  234.68   25.12
   6  -2 -11  186.66   24.44
   6   2 -11  200.01   24.47
   6   2 -11  261.29   27.30
  -6  -2  11  205.36   24.32
  -6  -2  11  230.89   24.58
  -6  -2  11  203.73   23.54
  -6   2  12  102.72   13.39
  -6   2  12   88.70   10.43
  -6   2  12   90.46   10.20
   6  -2 -12   86.47   11.48
   6  -2 -12   86.33   11.62
   6   2 -12   71.77   11.04
   6   2 -12   71.47   12.18
  -6  -2  12   89.97   11.30
  -6  -2  12   84.75   10.84
  -6  -2  12   94.62   10.53
  -6   2  13   11.47    3.87
  -6   2  13    7.69    1.34
  -6   2  13    8.92    1.38
   6  -2 -13   11.91    2.97
   6  -2 -13    7.02    2.57
   6   2 -13   10.72    2.89
   6   2 -13    2.74    2.43
  -6  -2  13    8.39    2.50
  -6  -2  13    8.43    2.12
  -6  -2  13    8.33    1.94
  -6   2  14   70.64   11.48
   6  -2 -14  102.07   11.17
   6  -2 -14   83.08   11.06
   6   2 -14   74.81   10.68
   6   2 -14   83.60   12.14
  -6  -2  14   72.53   10.38
  -6  -2  14   90.81    9.17
  -6  -2  14   82.29    8.98
  -6   2  15   30.44    5.75
   6  -2 -15   24.45    4.47
   6  -2 -15   25.82    4.84
   6   2 -15   28.59    4.92
   6   2 -15   21.96    5.35
  -6  -2  15   29.21    4.77
   6  -2 -16   23.39    5.25
   6  -2 -16   53.60    6.48
   6  -2 -16   54.53    7.11
   6   2 -16   45.81    6.60
   6   2 -16   59.23    8.35
  -6  -2  16   56.50    6.77
   6  -2 -17   13.84    2.87
   6  -2 -17   20.35    3.39
   6  -2 -17   16.49    3.60
   6   2 -17   15.92    3.49
   6   2 -17   17.36    4.33
  -6  -2  17   23.86    3.82
   6  -2 -18   19.90    2.72
   6  -2 -18   12.59    2.36
   6  -2 -18   10.50    2.83
   6   2 -18    9.28    2.55
   6   2 -18   11.31    3.39
   6   2 -18    7.31    2.83
   6  -2 -19    9.89    2.55
   6   2 -19    8.38    2.41
   6   2 -19   11.48    3.51
   6  -2 -20  121.32   14.08
   6   2 -20  120.98   15.21
   6   2 -21    0.55    1.26
   6   2 -22   28.80    5.36
   6   2 -23    0.00    1.47
   6  -2 -26   26.99    3.88
   6  -2 -27    2.26    1.00
   6  -2 -28    8.91    1.80
   6  -2 -29    0.87    0.77
   6  -2 -30    7.92    1.64
   6  -2 -31    0.00    0.58
   6  -2 -32   14.34    2.28
  -6   3   1    3.89    3.14
  -6   3   1    2.37    1.92
   6  -3  -1   -0.00    1.99
   6  -3  -1    1.84    2.09
   6   3  -1    1.04    2.00
   6   3  -1    2.58    2.73
  -6  -3   1    2.96    2.21
  -6  -3   1    2.24    2.68
  -6  -3   1    2.61    1.95
  -6   3   2  119.94   18.12
  -6   3   2  143.71   17.04
   6  -3  -2  137.48   17.51
   6  -3  -2  111.66   16.48
   6   3  -2  100.35   15.70
   6   3  -2  135.75   18.61
  -6  -3   2  134.40   16.21
  -6  -3   2  117.86   17.72
  -6  -3   2  107.93   15.61
  -6   3   3  172.66   19.69
  -6   3   3  111.32   15.56
   6  -3  -3  108.31   16.03
   6  -3  -3  134.98   16.83
   6   3  -3  125.98   16.13
   6   3  -3  148.61   18.85
  -6  -3   3  108.66   15.12
  -6  -3   3  120.16   17.32
  -6  -3   3   89.31   14.62
  -6   3   4   48.20    8.97
  -6   3   4   28.79    6.27
   6  -3  -4   37.11    7.31
   6  -3  -4   27.16    6.39
   6   3  -4   25.52    6.17
   6   3  -4   34.74    8.21
  -6  -3   4   42.05    6.95
  -6  -3   4   43.77    8.40
  -6  -3   4   36.33    6.62
  -6   3   5    7.58    3.90
  -6   3   5    8.81    3.17
   6  -3  -5    6.90    3.18
   6  -3  -5    7.63    3.03
   6   3  -5    7.32    3.07
   6   3  -5   10.62    3.98
  -6  -3   5   10.07    3.19
  -6  -3   5    4.71    2.19
  -6   3   6   11.01    4.36
  -6   3   6   17.27    4.21
   6  -3  -6   21.45    5.05
   6  -3  -6   13.42    4.30
   6   3  -6   17.80    4.53
   6   3  -6   13.04    4.81
  -6  -3   6   16.56    4.11
  -6  -3   6   14.54    3.81
  -6   3   7   24.33    6.03
  -6   3   7   22.50    4.65
   6  -3  -7   19.28    4.73
   6  -3  -7   19.07    4.78
   6   3  -7   12.55    4.01
   6   3  -7   17.97    5.42
  -6  -3   7   18.67    4.39
  -6  -3   7   17.74    4.92
  -6  -3   7   12.18    3.48
  -6   3   8  293.50   35.98
  -6   3   8  324.27   34.34
   6  -3  -8  347.96   35.31
   6  -3  -8  252.88   34.29
   6   3  -8  304.15   34.62
  -6  -3   8  333.88   34.56
  -6  -3   8  336.26   35.82
  -6  -3   8  313.40   33.99
  -6   3   9   42.78    9.23
  -6   3   9   70.91    9.10
   6  -3  -9   63.67    9.33
   6  -3  -9   43.28    8.52
   6   3  -9   59.65    9.16
  -6  -3   9   62.52    8.89
  -6  -3   9   57.74    9.30
  -6   3  10   21.91    5.64
  -6   3  10   26.42    4.74
   6  -3 -10   21.86    4.85
   6  -3 -10   18.31    4.74
   6   3 -10   19.82    4.73
   6   3 -10   14.99    5.24
  -6  -3  10   19.13    4.40
  -6  -3  10   27.79    5.39
  -6   3  11   11.54    3.84
  -6   3  11    8.29    2.68
  -6   3  11   10.41    2.75
   6  -3 -11   11.70    3.42
   6  -3 -11   12.51    3.66
   6   3 -11   11.71    3.34
   6   3 -11    3.70    2.55
  -6  -3  11    8.18    2.70
  -6  -3  11    5.16    2.57
  -6   3  12   46.21    9.18
  -6   3  12   52.99    8.11
  -6   3  12   70.09    8.25
   6  -3 -12   56.93    8.79
   6  -3 -12   64.33    9.58
   6   3 -12   55.84    8.97
   6   3 -12   63.80   10.48
  -6  -3  12   66.71    9.03
  -6  -3  12   63.37    8.92
  -6   3  13  103.89   14.88
  -6   3  13  114.47   12.91
  -6   3  13   90.51   12.23
   6  -3 -13  118.62   14.15
   6  -3 -13  109.74   14.41
   6   3 -13  116.95   14.44
   6   3 -13  114.90   15.70
  -6  -3  13  158.96   15.06
  -6  -3  13  109.18   13.58
  -6   3  14  149.78   18.69
  -6   3  14  159.15   15.17
  -6   3  14  132.66   14.97
   6  -3 -14  163.20   17.64
   6  -3 -14  153.59   18.07
   6   3 -14  140.72   17.68
   6   3 -14  141.40   18.98
  -6  -3  14  154.19   17.54
  -6  -3  14  145.53   16.67
  -6   3  15   13.21    3.73
   6  -3 -15   20.79    3.79
   6  -3 -15   10.43    3.21
   6   3 -15   18.06    3.92
   6   3 -15   14.51    4.39
  -6  -3  15   20.32    3.85
  -6  -3  15    6.26    1.95
  -6   3  16   19.12    4.58
   6  -3 -16   20.19    3.99
   6  -3 -16   12.56    3.66
   6   3 -16   23.18    4.62
   6   3 -16   20.80    5.23
  -6  -3  16   24.74    4.39
  -6   3  17   74.10   10.10
   6  -3 -17   71.21    8.96
   6  -3 -17   56.48    9.10
   6   3 -17   53.03    8.98
   6   3 -17   66.88   10.52
  -6  -3  17   84.99    9.63
  -6   3  18   71.57   10.91
   6   3 -18   98.50   11.50
   6   3 -18   81.77   12.18
   6   3 -19   29.37    5.32
   6   3 -19   30.64    6.27
   6   3 -20    1.47    1.74
   6   3 -21   -0.00    1.59
   6  -3 -23   12.73    3.01
   6  -3 -24   41.37    6.20
   6  -3 -25    3.05    1.48
   6  -3 -26    0.74    1.08
   6  -3 -27   -0.00    0.89
   6  -3 -29    3.54    1.59
   6  -3 -30   14.94    3.07
   6  -3 -31   -0.00    0.82
   6  -3 -32    0.95    1.04
   6  -3 -33    3.36    1.44
   6  -3 -34    5.61    1.86
  -6   4   1  159.00   21.92
  -6   4   1  128.68   19.24
   6  -4  -1  164.15   20.47
   6  -4  -1  147.37   20.31
   6   4  -1  161.63   20.15
   6   4  -1  148.89   21.66
  -6  -4   1  148.95   19.30
  -6  -4   1  170.10   22.18
  -6   4   2   13.76    4.87
  -6   4   2    9.72    3.59
   6  -4  -2   11.29    4.06
   6  -4  -2    9.47    4.03
   6   4  -2    3.47    2.69
   6   4  -2    7.53    4.21
  -6  -4   2    6.17    2.85
  -6  -4   2    8.21    4.28
  -6   4   3    5.62    3.33
  -6   4   3    5.64    2.77
   6  -4  -3   -0.00    1.49
   6  -4  -3    4.72    2.92
   6   4  -3    9.66    3.53
   6   4  -3    9.18    4.03
  -6  -4   3    1.23    1.73
  -6  -4   3    2.62    2.51
  -6   4   4   13.74    5.18
   6  -4  -4   12.39    4.12
   6  -4  -4    7.10    3.47
   6   4  -4    9.22    3.60
   6   4  -4    8.72    4.39
  -6  -4   4   13.28    3.88
  -6  -4   4   26.97    6.66
  -6   4   5  258.85   27.25
   6  -4  -5  167.13   23.51
   6  -4  -5  200.86   24.78
   6   4  -5  177.35   23.71
   6   4  -5  187.70   25.77
  -6  -4   5  215.10   24.04
  -6  -4   5  209.33   25.68
  -6   4   6  244.86   27.86
   6  -4  -6  212.81   25.54
   6  -4  -6  237.41   26.66
   6   4  -6  168.45   24.68
   6   4  -6  213.61   27.57
  -6  -4   6  227.43   25.41
  -6   4   7   74.20   11.95
   6  -4  -7   61.21   10.22
   6  -4  -7   54.34   10.35
   6   4  -7   81.17   11.17
   6   4  -7   63.59   11.71
  -6  -4   7   63.92   10.03
  -6   4   8    9.39    3.80
   6  -4  -8    6.57    2.74
   6  -4  -8    7.48    3.02
   6   4  -8    0.48    1.59
   6   4  -8    5.69    3.34
  -6  -4   8    2.78    1.89
  -6  -4   8    4.47    2.61
  -6   4   9   49.58    9.26
   6  -4  -9   39.01    7.73
   6  -4  -9   56.02    9.16
   6   4  -9   41.08    8.07
  -6  -4   9   55.60    8.51
  -6  -4   9   55.73    9.24
  -6   4  10   29.74    6.90
   6  -4 -10   35.23    6.39
   6  -4 -10   34.35    6.93
   6   4 -10   30.41    6.25
  -6  -4  10   25.73    6.06
  -6   4  11  146.98   17.66
   6  -4 -11  124.27   15.61
   6  -4 -11  120.14   16.13
   6   4 -11   91.37   15.01
  -6  -4  11  126.57   15.61
  -6  -4  11  126.50   16.17
  -6   4  12   90.65   13.14
   6  -4 -12   68.30   11.24
   6  -4 -12   93.46   12.74
   6   4 -12   94.40   12.58
   6   4 -12   61.99   12.31
  -6  -4  12   93.26   12.11
  -6  -4  12  108.26   13.02
  -6   4  13   32.35    6.80
   6  -4 -13   42.78    6.67
   6  -4 -13   19.31    5.49
   6   4 -13   31.90    6.26
   6   4 -13   23.49    6.45
  -6  -4  13   28.78    5.75
  -6  -4  13   41.37    6.65
  -6   4  14    2.47    2.09
  -6   4  14    2.70    1.48
   6  -4 -14    1.26    1.58
   6  -4 -14    0.00    1.40
   6   4 -14    1.48    1.73
   6   4 -14    1.16    1.48
  -6  -4  14    0.86    1.34
  -6  -4  14    0.32    1.19
  -6   4  15   95.35   13.81
  -6   4  15  108.23   11.29
   6  -4 -15  115.30   13.34
   6   4 -15   72.58   12.59
   6   4 -15  117.20   15.49
  -6  -4  15   88.71   12.76
  -6  -4  15   97.65   12.51
  -6   4  16  146.41   17.68
   6  -4 -16  128.14   16.18
   6   4 -16  136.82   17.15
   6   4 -16  132.90   18.32
  -6  -4  16  136.14   16.60
  -6  -4  16  130.48   15.42
  -6   4  17   20.26    4.77
   6  -4 -17   16.23    3.78
   6   4 -17   12.93    3.82
   6   4 -17   11.29    4.22
  -6  -4  17   17.00    3.90
  -6  -4  17   10.71    2.40
  -6   4  18   55.59    7.87
   6   4 -18   43.68    7.17
   6   4 -18   41.90    8.11
  -6  -4  18   34.60    4.07
   6   4 -19   76.01   10.88
   6  -4 -20   96.07   12.74
   6  -4 -21    1.35    1.47
   6  -4 -22    3.78    2.05
   6  -4 -23   -0.00    1.00
   6  -4 -24    0.69    1.16
   6  -4 -25    2.21    1.90
   6  -4 -26   10.81    3.13
   6  -4 -27    6.31    2.36
   6  -4 -28    7.99    2.73
   6  -4 -29    1.10    1.23
   6  -4 -30    3.27    1.98
   6  -4 -31    0.00    0.97
   6  -4 -32   10.30    3.02
   6  -4 -33    3.60    1.91
   6  -4 -34   -0.00    1.13
   6  -4 -35    2.57    1.63
   6  -4 -36    4.06    1.91
  -6   5   1   11.21    4.89
   6  -5  -1   17.58    5.10
   6  -5  -1   11.87    4.87
   6   5  -1    9.67    4.15
   6   5  -1   13.24    5.34
  -6  -5   1   21.89    5.36
  -6  -5   1   18.78    6.23
  -6   5   2   65.28   13.20
   6  -5  -2   86.25   13.12
   6  -5  -2   90.38   14.10
   6   5  -2   87.66   13.22
   6   5  -2   82.57   14.67
  -6  -5   2   83.12   12.51
  -6  -5   2   85.65   14.49
  -6   5   3  116.23   18.49
   6  -5  -3  139.76   17.90
   6  -5  -3  143.43   18.89
   6   5  -3  115.33   17.19
   6   5  -3  128.51   19.44
  -6  -5   3  125.54   17.04
  -6  -5   3  126.55   18.99
  -6   5   4   75.90   14.20
   6  -5  -4   96.41   13.95
   6  -5  -4   77.32   13.81
   6   5  -4  114.52   14.82
   6   5  -4   99.21   15.93
  -6  -5   4   95.67   13.51
  -6  -5   4   96.52   15.34
  -6   5   5   10.94    4.58
   6  -5  -5    1.78    2.25
   6  -5  -5    5.48    3.14
   6   5  -5    5.90    3.19
   6   5  -5    5.43    3.72
  -6  -5   5    1.66    1.79
  -6  -5   5    6.79    3.49
  -6   5   6   -0.00    1.65
   6  -5  -6    1.72    1.84
   6  -5  -6   -0.00    1.36
   6   5  -6    3.06    2.28
   6   5  -6   -0.00    1.81
  -6  -5   6    4.95    2.35
  -6  -5   6   -0.00    2.05
  -6   5   7   56.18   10.80
   6  -5  -7   55.22    9.74
   6  -5  -7   60.11   10.65
   6   5  -7   65.99   10.47
   6   5  -7   66.89   11.98
  -6  -5   7   57.48    9.65
  -6   5   8   38.09    8.64
   6  -5  -8   42.43    7.93
   6  -5  -8   38.60    8.30
   6   5  -8   45.28    8.39
   6   5  -8   36.37    8.94
  -6  -5   8   52.15    8.35
  -6   5   9   66.75   11.85
   6  -5  -9   57.53   10.35
   6  -5  -9   74.93   11.75
   6   5  -9   90.13   12.24
   6   5  -9   84.74   13.49
  -6  -5   9   62.26   10.43
  -6  -5   9   78.33   12.18
  -6   5  10   38.90    8.27
   6  -5 -10   31.91    6.74
   6  -5 -10   39.21    7.83
   6   5 -10   33.98    7.18
   6   5 -10   38.12    8.70
  -6  -5  10   33.75    6.82
  -6  -5  10   44.59    8.32
  -6   5  11    5.45    2.94
   6  -5 -11    1.77    1.93
   6  -5 -11    2.66    2.26
   6   5 -11    0.64    1.33
  -6  -5  11    1.69    1.79
  -6  -5  11   -0.00    1.60
  -6   5  12    5.51    3.26
   6  -5 -12    4.47    2.60
   6   5 -12    5.49    2.74
  -6  -5  12    5.25    2.61
  -6  -5  12    5.16    2.57
  -6   5  13  180.46   24.69
   6  -5 -13  214.69   24.22
   6   5 -13  198.43   24.62
   6   5 -13  215.21   26.58
  -6  -5  13  231.55   24.57
  -6  -5  13  179.59   24.10
  -6   5  14  239.47   28.92
   6  -5 -14  256.14   27.93
   6   5 -14  216.96   28.00
   6   5 -14  257.78   30.51
  -6  -5  14  242.29   27.77
  -6  -5  14  237.08   28.02
  -6   5  15    1.72    2.00
   6  -5 -15    0.56    1.50
   6   5 -15    0.00    1.73
   6   5 -15    0.00    2.20
  -6  -5  15   -0.00    1.14
  -6  -5  15    2.46    2.02
  -6   5  16    4.57    2.80
   6  -5 -16   15.17    3.95
   6   5 -16   15.33    4.44
  -6  -5  16    5.39    2.50
  -6   5  17   -0.00    1.30
  -6   5  17    0.00    0.53
   6  -5 -17    0.70    2.11
   6   5 -17    1.06    1.60
  -6  -5  17    3.32    2.03
  -6   5  18  117.71   15.03
   6  -5 -18   98.23   14.34
   6   5 -18  100.91   14.54
   6  -5 -19   18.58    4.86
   6   5 -19   20.84    5.14
   6  -5 -20   12.02    3.86
   6  -5 -21    0.00    1.48
   6  -5 -22   -0.00    1.33
   6  -5 -23   28.67    6.00
   6  -5 -24   12.41    3.73
   6  -5 -25    7.59    3.00
   6  -5 -26    0.78    1.17
   6  -5 -27    1.21    1.33
   6  -5 -28    2.64    1.78
   6  -5 -29   13.13    3.70
   6  -5 -30    3.73    2.18
   6  -5 -31    0.61    1.41
   6  -5 -32   -0.00    1.21
   6  -5 -33    3.24    2.30
   6  -5 -34    5.10    2.44
   6  -5 -35    6.30    2.63
   6  -5 -36    1.16    1.56
   6  -5 -37    0.33    1.38
  -6   6   1  124.64   18.74
   6  -6  -1  113.45   17.81
   6   6  -1  126.21   17.58
   6   6  -1  118.85   19.22
  -6  -6   1  107.55   18.36
  -6   6   2   42.96    9.14
   6  -6  -2   17.55    5.78
   6   6  -2   13.89    4.82
   6   6  -2   24.01    7.25
  -6  -6   2   10.46    4.93
  -6   6   3    6.88    3.88
   6  -6  -3    2.64    2.74
   6   6  -3    6.23    3.42
   6   6  -3    4.90    3.92
  -6  -6   3    1.52    2.42
  -6   6   4   37.74    8.30
   6  -6  -4   25.72    6.41
   6  -6  -4   21.05    6.31
   6   6  -4   15.21    5.19
   6   6  -4   19.70    6.67
  -6  -6   4   30.96    7.65
  -6   6   5  119.30   18.13
   6  -6  -5   94.92   15.94
   6  -6  -5  151.17   19.02
   6   6  -5  126.29   17.51
   6   6  -5  125.82   19.19
  -6  -6   5  130.88   18.89
  -6   6   6   87.14   13.77
   6  -6  -6   61.72   11.30
   6  -6  -6   63.70   12.06
   6   6  -6   84.40   12.78
   6   6  -6   83.23   14.32
  -6  -6   6   72.57   11.48
  -6  -6   6   77.78   13.46
  -6   6   7   49.03   10.22
   6  -6  -7   52.23    9.52
   6  -6  -7   57.75   10.56
   6   6  -7   66.26   10.67
   6   6  -7   59.34   11.94
  -6  -6   7   47.54    9.01
  -6  -6   7   54.32   10.80
  -6   6   8    8.31    4.10
   6  -6  -8   12.72    4.32
   6   6  -8   22.07    5.50
   6   6  -8    8.99    4.62
  -6  -6   8   12.27    3.99
  -6  -6   8    9.65    4.27
  -6   6   9  100.85   15.38
   6  -6  -9  100.70   14.13
   6   6  -9   81.68   13.87
   6   6  -9  100.84   16.22
  -6  -6   9   96.10   13.75
  -6   6  10   59.00   11.21
   6  -6 -10   64.23   10.49
   6   6 -10   43.74    9.77
   6   6 -10   93.01   14.23
  -6  -6  10   83.40   11.34
  -6   6  11   48.26    9.66
   6  -6 -11   42.62    8.41
   6   6 -11   38.06    8.58
   6   6 -11   69.23   11.97
  -6  -6  11   66.05    9.62
  -6  -6  11   50.20    9.89
  -6   6  12   70.45   11.71
   6  -6 -12   66.71   10.50
   6   6 -12   70.59   11.40
   6   6 -12   54.45   11.62
  -6  -6  12   60.81   10.30
  -6   6  13    3.23    3.00
   6  -6 -13    1.05    2.07
   6  -6 -13    2.07    1.91
   6   6 -13    1.57    2.43
  -6  -6  13    2.85    2.22
  -6   6  14    0.24    1.95
   6  -6 -14    0.54    1.65
   6  -6 -14   -0.00    2.23
   6   6 -14    2.37    2.57
  -6  -6  14    0.76    1.51
  -6   6  15   49.22    9.16
   6  -6 -15   61.01    9.17
   6  -6 -15   59.29    9.70
   6   6 -15   38.64    8.40
  -6  -6  15   37.45    7.73
  -6   6  16    6.46    3.56
   6  -6 -16   10.16    3.48
   6  -6 -16    7.43    3.29
   6   6 -16    4.75    2.84
  -6  -6  16    7.44    3.27
  -6   6  17   10.16    4.06
   6  -6 -17    9.39    4.07
   6   6 -17   24.80    5.71
  -6   6  18   26.94    6.55
   6  -6 -18   27.43    6.64
   6   6 -18   47.58    8.22
   6  -6 -19   17.12    5.09
   6   6 -19   17.27    5.22
   6  -6 -20    1.30    1.97
   6   6 -20    2.33    2.18
   6  -6 -21   21.49    5.59
   6  -6 -22    7.54    3.30
   6  -6 -23    8.76    3.61
   6  -6 -24    2.60    2.50
   6  -6 -25   14.55    4.59
   6  -6 -26   18.28    4.85
   6  -6 -27    8.88    3.58
   6  -6 -28    1.32    2.08
   6  -6 -29   -0.00    1.49
   6  -6 -30    0.00    1.52
   6  -6 -31    8.59    3.49
   6  -6 -32    1.79    2.03
   6  -6 -33    2.46    2.10
   6  -6 -34   -0.00    1.42
   6  -6 -35    1.99    2.09
   6  -6 -36   -0.00    1.61
   6  -6 -37    0.20    1.52
   6  -6 -38    0.77    1.47
   6  -6 -39   -0.00    1.72
  -6   7   1   13.06    5.32
   6  -7  -1   13.80    5.36
   6   7  -1   13.60    4.83
   6   7  -1    8.12    4.93
  -6  -7   1    7.71    4.54
  -6   7   2   15.14    6.03
   6  -7  -2   15.72    5.71
   6   7  -2   12.21    4.96
   6   7  -2   11.61    5.39
  -6  -7   2   18.90    6.70
  -6   7   3  195.67   27.10
   6  -7  -3  195.23   26.91
   6   7  -3  232.52   27.13
   6   7  -3  204.73   28.38
  -6  -7   3  186.42   27.49
  -6   7   4   33.15    8.76
   6  -7  -4   45.59    9.80
   6   7  -4   38.82    8.96
   6   7  -4   50.42   10.93
  -6  -7   4   48.85   10.58
  -6   7   5   19.07    6.13
   6   7  -5   15.69    5.10
   6   7  -5   10.94    5.12
  -6  -7   5   12.22    5.40
  -6   7   6    7.75    4.09
   6   7  -6   15.56    5.26
   6   7  -6   14.21    6.00
  -6  -7   6   14.25    5.57
  -6   7   7   15.32    5.72
   6   7  -7   20.19    5.86
   6   7  -7   16.87    6.23
  -6  -7   7   16.48    5.89
  -6   7   8   28.16    7.44
   6   7  -8   23.75    6.75
   6   7  -8   44.41    9.70
  -6  -7   8   34.11    8.44
  -6   7   9  131.69   18.82
   6  -7  -9  135.53   17.69
   6   7  -9  121.24   17.95
   6   7  -9  109.54   18.95
  -6  -7   9  122.74   18.93
  -6   7  10   -0.00    1.90
   6  -7 -10    0.32    1.80
   6  -7 -10   -0.00    1.93
   6   7 -10    1.62    2.87
  -6   7  11   -0.00    2.06
   6  -7 -11    1.74    2.11
   6  -7 -11   -0.00    1.62
   6   7 -11    0.09    1.80
  -6   7  12   10.90    4.55
   6  -7 -12   18.29    5.22
   6  -7 -12   21.39    5.91
   6   7 -12   15.71    5.27
  -6   7  13  123.63   17.55
   6  -7 -13  128.07   16.70
   6  -7 -13  104.02   16.70
   6   7 -13  112.08   16.99
  -6   7  14    1.64    2.17
   6  -7 -14    6.08    3.08
   6  -7 -14    1.56    1.80
   6   7 -14    2.20    2.40
  -6   7  15   -0.00    1.32
   6  -7 -15    0.00    1.58
   6  -7 -15    0.57    2.30
   6   7 -15    0.00    1.59
  -6   7  16    3.68    2.68
   6  -7 -16    0.16    1.85
   6   7 -16   -0.00    2.51
  -6  -7  16    2.12    2.04
  -6   7  17    0.00    2.02
   6  -7 -17    3.61    2.77
   6   7 -17    2.30    2.47
   6  -7 -18    2.36    2.58
   6   7 -18    6.86    3.34
   6  -7 -19   41.50    8.86
   6   7 -19   48.05    9.36
   6  -7 -20    7.09    3.86
   6   7 -20    7.61    3.58
   6  -7 -21    1.45    2.19
   6  -7 -22    0.97    2.20
   6  -7 -23   10.76    4.01
   6  -7 -24    4.67    2.94
   6  -7 -25   12.67    4.43
   6  -7 -26    1.17    1.72
   6  -7 -27    0.41    2.10
   6  -7 -28    2.66    2.43
   6  -7 -29    8.03    3.66
   6  -7 -30    2.75    2.63
   6  -7 -31    2.81    2.40
   6  -7 -32    1.84    2.11
   6  -7 -33    3.90    2.54
   6  -7 -34   -0.00    1.48
   6  -7 -35    3.23    2.50
   6  -7 -36    1.37    2.12
   6  -7 -37    1.15    1.64
   6  -7 -38    0.41    1.53
   6   8  -1  100.26   17.63
  -6  -8   1   92.27   17.11
   6   8  -2    5.87    4.22
  -6  -8   2    0.00    3.01
  -6   8   3    2.07    2.63
   6   8  -3   -0.00    2.98
  -6  -8   3    1.58    2.67
  -6   8   4    3.34    3.23
   6   8  -4    1.17    3.36
  -6  -8   4    4.63    4.00
  -6   8   5  210.30   26.62
   6   8  -5  168.50   26.29
  -6  -8   5  182.23   26.57
  -6   8   6    6.07    4.01
   6  -8  -6    1.54    2.57
   6   8  -6    4.13    3.41
  -6  -8   6    4.53    3.60
  -6   8   7   78.84   13.71
   6  -8  -7   69.00   12.93
   6   8  -7   71.48   13.04
  -6   8   8    7.63    4.19
   6  -8  -8    0.00    2.56
   6   8  -8    2.70    3.28
  -6   8   9   68.39   14.57
   6  -8  -9  116.77   16.89
   6   8  -9  124.83   17.01
  -6   8  10   21.13    7.04
   6  -8 -10   56.25   10.08
   6   8 -10   31.80    8.02
  -6   8  11   85.26   14.20
   6  -8 -11   63.37   13.10
   6   8 -11   98.63   14.87
  -6   8  12   17.76    5.56
   6  -8 -12    2.98    3.55
   6   8 -12   21.36    6.27
  -6   8  13    9.66    4.21
   6  -8 -13    1.30    2.21
   6   8 -13    2.89    3.14
  -6   8  14    2.39    2.89
   6  -8 -14   -0.00    1.80
   6   8 -14    2.51    3.08
  -6   8  15   67.65   12.91
   6  -8 -15   90.05   14.22
   6   8 -15   83.09   13.77
  -6   8  16   -0.00    1.63
   6  -8 -16    1.37    2.56
   6   8 -16   -0.00    1.91
  -6   8  17   28.57    7.45
   6  -8 -17   40.39    8.59
   6   8 -17   26.80    7.21
   6  -8 -18   -0.00    1.09
   6   8 -18    1.85    2.91
   6  -8 -19    7.05    4.05
   6   8 -19    9.85    4.55
   6  -8 -20    1.13    1.89
   6   8 -20    2.59    3.17
   6  -8 -21    6.99    4.03
   6  -8 -22    1.65    2.57
   6  -8 -23    4.71    3.54
   6  -8 -24    0.00    2.11
   6  -8 -25    1.78    2.00
   6  -8 -26    0.00    2.29
   6  -8 -27   11.84    4.46
   6  -8 -28    1.29    1.98
   6  -8 -29    2.95    2.66
   6  -8 -30   -0.00    2.05
   6  -8 -31    5.98    3.41
   6  -8 -32    0.00    1.55
   6  -8 -33    3.90    2.87
   6  -8 -34   -0.00    2.16
   6  -8 -35    0.79    1.99
   6  -8 -36    0.64    1.68
  -6   9   1    1.57    2.67
   6   9  -1   -0.00    2.42
   6   9  -1    3.52    3.64
  -6  -9   1    1.26    2.73
  -6   9   2    3.88    4.31
   6   9  -2    6.18    4.05
   6   9  -2    6.12    4.62
  -6  -9   2   15.59    6.37
   6  -9  -3  126.52   20.31
   6   9  -3  138.97   20.20
   6   9  -3  130.86   21.61
  -6  -9   3  125.36   21.39
   6  -9  -4    8.91    4.54
   6   9  -4    5.82    4.21
   6  -9  -5    4.01    3.73
   6   9  -5    3.69    3.30
   6  -9  -6   11.64    5.34
   6   9  -6    4.73    3.90
   6  -9  -7   11.00    5.43
   6  -9  -8    0.55    2.51
   6  -9  -9   66.87   13.02
   6  -9 -10    3.92    3.96
  -6   9  11   -0.00    2.95
   6  -9 -11    0.98    2.50
  -6   9  12    0.00    2.23
   6  -9 -12   -0.00    2.23
  -6   9  13   79.93   13.08
   6  -9 -13   42.51   10.30
  -6   9  14    4.60    3.96
   6  -9 -14    2.85    3.06
  -6   9  15   10.45    4.68
   6  -9 -15    8.38    4.50
  -6   9  16   10.56    4.29
   6  -9 -16    4.01    3.39
  -6   9  17    5.34    3.53
   6  -9 -17    3.42    3.01
   6  -9 -18   -0.00    2.70
   6  -9 -19    9.01    4.67
   6  -9 -20    0.37    1.97
   6  -9 -21    0.00    2.53
   6  -9 -22    1.51    2.17
   6  -9 -23   17.73    5.98
   6  -9 -24   -0.00    2.06
   6  -9 -25    2.44    2.62
   6  -9 -26    2.48    2.60
   6  -9 -27    0.28    1.93
   6  -9 -28    2.55    2.50
   6  -9 -29    8.02    3.77
   6  -9 -30    0.96    2.30
   6  -9 -31   -0.00    2.32
   6  -9 -32    0.00    1.65
   6  -9 -33    7.54    3.66
   6  -9 -34   -0.00    1.84
  -6  10   1   24.95    7.60
   6 -10  -1   17.40    6.46
   6  10  -1   14.76    6.02
  -6  10   2   13.85    6.35
   6 -10  -2    6.94    4.84
   6  10  -2   11.23    5.32
  -6  10   3   -0.00    2.68
   6 -10  -3   -0.00    2.17
   6  10  -3   -0.00    1.76
  -6  10   4    4.58    4.01
   6 -10  -4    3.43    3.56
   6  10  -4    5.84    4.87
  -6  10   5   14.45    6.25
   6 -10  -5   18.52    7.00
   6  10  -5   23.64    7.14
  -6  10   6    1.58    3.06
   6 -10  -6   -0.00    2.57
   6  10  -6    0.00    2.13
  -6  10   7   15.02    6.45
   6 -10  -7   17.35    6.43
   6  10  -7   20.87    6.78
  -6  10   8    4.33    4.18
   6 -10  -8    9.10    4.56
   6  10  -8   -0.00    1.91
  -6  10   9    3.22    3.62
   6 -10  -9    3.44    3.08
   6  10  -9    0.00    2.23
  -6  10  10    2.17    3.46
   6 -10 -10    1.24    3.14
   6  10 -10    3.11    2.88
   6 -10 -11   69.87   13.60
   6  10 -11   71.89   13.68
   6 -10 -12   -0.00    2.84
   6  10 -12   -0.00    2.46
   6 -10 -13   10.87    4.89
   6  10 -13    3.92    3.90
   6 -10 -14    6.38    4.34
   6  10 -14   10.17    5.35
   6 -10 -15   45.24   10.29
   6  10 -15   30.09    8.70
   6 -10 -16    4.07    3.19
   6  10 -16    3.23    2.90
   6 -10 -17   11.07    5.31
   6  10 -17   15.55    6.04
   6 -10 -18    0.44    2.04
   6  10 -18    1.07    3.09
   6 -10 -19    1.74    2.60
   6  10 -19    4.92    3.85
   6 -10 -20   -0.00    2.49
   6  10 -20    1.72    2.93
   6 -10 -21   14.29    6.11
   6 -10 -22    0.81    2.10
   6 -10 -23   -0.00    2.24
   6 -10 -24    0.14    2.53
   6 -10 -25    0.97    1.87
   6 -10 -26   -0.00    2.11
   6 -10 -27    4.44    3.91
   6 -10 -28   -0.00    1.98
   6 -10 -29    3.35    3.41
   6 -10 -30    1.32    2.23
   6 -10 -31    1.58    2.72
   6 -10 -32   -0.00    1.88
  -6  11   1    2.01    3.05
   6 -11  -1   10.55    5.45
   6  11  -1    9.85    4.91
  -6  11   2   -0.00    2.67
   6 -11  -2   -0.00    2.94
   6  11  -2    0.78    1.95
  -6  11   3   38.22    9.74
   6 -11  -3   16.65    7.23
   6  11  -3   38.53    9.62
  -6  11   4    5.00    3.62
   6 -11  -4    1.12    3.11
   6  11  -4    1.34    3.08
  -6  11   5    1.62    4.11
   6 -11  -5    0.04    2.94
   6  11  -5   -0.00    2.97
  -6  11   6   -0.00    2.90
   6 -11  -6    1.11    2.12
   6  11  -6    6.73    5.14
  -6  11   7    2.42    3.57
   6 -11  -7    0.45    2.61
   6  11  -7    3.35    3.27
  -6  11   8    6.34    4.63
   6 -11  -8   14.52    5.88
   6  11  -8    1.57    3.16
  -6  11   9   27.98    8.38
   6 -11  -9   19.33    7.17
   6  11  -9   23.42    7.64
  -6  11  10   13.92    5.53
   6 -11 -10    6.99    4.90
   6  11 -10    1.74    3.26
  -6  11  11   -0.00    2.05
   6 -11 -11   -0.00    2.27
   6  11 -11   -0.00    2.07
  -6  11  12    1.34    2.37
   6 -11 -12    4.51    3.98
   6  11 -12    4.56    3.85
  -6  11  13   13.76    6.20
   6 -11 -13   24.03    7.68
   6  11 -13   24.13    7.65
  -6  11  14   -0.00    2.45
   6 -11 -14   -0.00    3.39
   6  11 -14    2.46    3.12
  -6  11  15    9.49    4.87
   6 -11 -15    6.27    5.10
  -6  11  16    1.08    3.23
   6 -11 -16    1.60    2.77
   6  11 -16    1.12    2.99
   6 -11 -17    4.50    4.38
   6  11 -17   20.83    6.66
   6 -11 -18   -0.00    2.29
   6 -11 -19    2.98    3.45
   6  11 -19   14.90    6.17
   6 -11 -20   -0.00    2.77
   6 -11 -21    0.63    2.70
   6 -11 -22   -0.00    2.48
   6 -11 -23   11.18    5.58
   6 -11 -24   -0.00    3.16
   6 -11 -25    1.31    2.49
   6 -11 -26   -0.00    2.05
   6 -11 -27    1.89    2.98
   6 -11 -28    0.00    2.62
   6 -11 -29    5.50    3.52
  -6  12   1   32.77    9.55
   6 -12  -1   12.85    6.68
   6  12  -1   27.53    8.25
  -6  12   2   -0.00    3.75
   6 -12  -2    1.44    2.77
   6  12  -2    1.37    3.58
  -6  12   3    1.44    4.01
   6 -12  -3    1.30    3.07
   6  12  -3    1.44    3.08
  -6  12   4   -0.00    3.21
   6 -12  -4    3.86    3.84
   6  12  -4    1.63    3.29
  -6  12   5   16.38    6.67
   6 -12  -5    6.17    5.31
  -6  12   6   -0.00    1.76
   6 -12  -6   -0.00    2.08
   6  12  -6    1.11    3.15
  -6  12   7   14.90    6.26
   6 -12  -7    7.41    4.93
   6  12  -7    0.12    2.53
  -6  12   8   -0.00    2.51
   6 -12  -8    2.71    3.31
   6  12  -8    1.84    3.00
  -6  12   9    0.32    2.14
   6 -12  -9    9.46    5.38
   6  12  -9    1.67    2.80
  -6  12  10    0.90    3.17
   6 -12 -10    0.35    2.87
   6  12 -10    1.66    2.96
  -6  12  11   18.04    7.14
   6 -12 -11   19.92    7.05
   6  12 -11   26.67    7.96
  -6  12  12   -0.00    2.24
   6 -12 -12   -0.00    2.29
   6  12 -12   -0.00    2.13
  -6  12  13    1.54    2.88
   6 -12 -13   -0.00    3.85
   6  12 -13    2.69    3.02
  -6  12  14    3.19    2.99
   6 -12 -14   -0.00    2.07
   6  12 -14    1.76    3.16
   6 -12 -15    7.28    5.14
   6  12 -15   25.43    7.80
  -6  12  16    1.99    2.86
   6 -12 -16   -0.00    2.00
   6  12 -16    3.96    4.59
   6 -12 -17    6.19    4.05
   6  12 -17    7.10    5.03
   6 -12 -18    2.34    4.12
   6  12 -18   -0.00    2.52
   6 -12 -19   -0.00    4.14
   6  12 -19    0.00    3.45
   6 -12 -20    0.08    2.08
   6 -12 -21    4.86    4.11
   6 -12 -22    0.79    2.94
   6 -12 -23   -0.00    3.77
   6 -12 -24    1.05    3.37
   6 -12 -25   -0.00    2.74
   6 -12 -26   -0.00    2.69
   6 -12 -27    0.00    2.83
  -6  13   1    3.02    4.16
   6 -13  -1    1.11    3.63
   6  13  -1   11.68    5.63
  -6  13   2    2.56    3.47
   6 -13  -2    3.44    4.21
   6  13  -2    7.77    4.67
  -6  13   3   20.81    8.08
   6 -13  -3   20.34    7.85
   6  13  -3   28.30    8.64
  -6  13   4    9.05    5.67
   6 -13  -4    1.28    2.88
   6  13  -4    7.58    5.54
  -6  13   5    4.33    3.84
   6 -13  -5   -0.00    1.96
   6  13  -5    5.02    4.69
  -6  13   6   -0.00    2.73
   6 -13  -6    1.58    2.58
   6  13  -6    4.57    4.53
  -6  13   7    0.00    2.72
   6 -13  -7    5.26    5.12
   6  13  -7    9.16    5.56
  -6  13   8    5.68    4.29
   6 -13  -8    6.63    4.53
   6  13  -8    4.62    4.25
  -6  13   9   18.77    7.35
   6 -13  -9   21.25    8.15
   6  13  -9   27.03    8.53
  -6  13  10    9.02    5.14
   6 -13 -10   -0.00    2.80
   6  13 -10    1.44    3.12
  -6  13  11    0.00    2.91
   6 -13 -11    2.73    2.94
   6  13 -11   -0.00    2.30
  -6  13  12    3.84    3.46
   6 -13 -12    0.19    3.33
   6  13 -12    1.68    3.45
  -6  13  13   18.48    6.69
   6 -13 -13   13.21    6.07
   6  13 -13    5.03    4.90
  -6  13  14    1.39    3.33
   6 -13 -14    0.57    2.99
   6  13 -14    1.98    3.55
  -6  13  15    4.96    3.99
   6 -13 -15   -0.00    3.65
   6  13 -15    9.11    5.33
  -6  13  16    3.35    3.41
   6 -13 -16   -0.00    2.78
   6  13 -16   -0.00    3.25
   6 -13 -17    8.65    4.80
   6  13 -17    1.97    4.04
   6 -13 -18    3.57    4.03
   6  13 -18    0.69    2.75
   6 -13 -19    7.73    5.59
   6  13 -19    4.64    4.32
   6 -13 -20    1.51    2.65
   6 -13 -21    3.05    3.60
   6 -13 -22   -0.00    2.73
   6 -13 -23    3.24    3.41
   6 -13 -24   -0.00    3.67
  -6  14   1   20.09    8.03
   6 -14  -1   10.65    6.21
   6  14  -1    7.93    5.53
  -6  14   2    0.00    3.49
   6 -14  -2   -0.00    2.52
   6  14  -2    0.72    2.93
  -6  14   3   -0.00    2.28
   6 -14  -3    1.29    4.04
   6  14  -3    1.68    3.44
  -6  14   4    9.30    5.12
   6 -14  -4   -0.00    2.44
   6  14  -4   -0.00    3.74
  -6  14   5   20.29    7.53
   6 -14  -5    3.72    4.65
   6  14  -5    8.45    5.20
  -6  14   6   11.24    6.40
   6 -14  -6   -0.00    3.11
   6  14  -6    2.74    3.83
  -6  14   7    3.67    4.38
   6 -14  -7    2.23    3.16
   6  14  -7    4.86    4.83
  -6  14   8    0.60    2.33
   6 -14  -8   -0.00    4.16
   6  14  -8   -0.00    3.38
  -6  14   9    1.09    4.17
   6 -14  -9    2.12    3.79
   6  14  -9    3.46    3.86
  -6  14  10    1.77    2.99
   6 -14 -10    1.64    4.04
   6  14 -10   -0.00    3.15
  -6  14  11    4.93    4.50
   6 -14 -11    0.76    2.60
   6  14 -11   14.60    6.55
  -6  14  12   -0.00    3.21
   6 -14 -12    7.24    4.70
   6  14 -12    4.03    3.84
  -6  14  13   -0.00    3.35
   6 -14 -13   -0.00    2.77
   6  14 -13    1.56    3.25
  -6  14  14    1.98    2.89
   6 -14 -14   -0.00    3.33
   6  14 -14   -0.00    2.53
  -6  14  15   -0.00    2.57
   6 -14 -15    2.21    3.61
   6  14 -15   -0.00    3.11
   6 -14 -16    0.24    2.77
   6  14 -16    0.00    2.95
   6 -14 -17    1.73    3.90
   6  14 -17    7.67    5.42
   6 -14 -18    0.00    2.93
   6  14 -18    0.07    2.67
   6 -14 -19   -0.00    3.25
   6  14 -19    0.79    3.13
   6 -14 -20   -0.00    2.98
   6 -14 -21   10.69    5.08
  -6  15   1    0.00    3.04
   6 -15  -1    2.49    3.83
   6  15  -1    0.00    4.05
  -6  15   2    1.62    3.42
   6 -15  -2    1.51    2.81
   6  15  -2    9.14    5.53
  -6  15   3    7.19    4.51
   6 -15  -3   12.70    6.58
   6  15  -3    7.14    4.68
  -6  15   4   -0.00    3.27
   6 -15  -4   -0.00    2.35
   6  15  -4    1.73    3.87
  -6  15   5    0.00    2.85
   6 -15  -5   -0.00    2.85
   6  15  -5    1.36    3.56
  -6  15   6   -0.00    3.07
   6 -15  -6   -0.00    2.57
   6  15  -6   -0.00    2.91
  -6  15   7    2.09    3.37
   6 -15  -7   -0.00    2.82
   6  15  -7   -0.00    2.81
  -6  15   8    1.76    4.06
   6 -15  -8    2.80    3.83
   6  15  -8    3.83    4.80
  -6  15   9    3.29    3.67
   6 -15  -9    3.53    4.69
   6  15  -9    1.94    3.40
  -6  15  10    9.00    5.41
   6 -15 -10    0.59    2.73
   6  15 -10   -0.00    3.82
  -6  15  11   -0.00    3.10
   6 -15 -11    5.30    4.46
   6  15 -11    2.04    2.83
  -6  15  12    2.56    3.12
   6 -15 -12    3.94    5.00
   6  15 -12    2.44    3.97
  -6  15  13    2.87    4.23
   6 -15 -13    3.93    3.89
   6  15 -13    3.85    4.71
  -6  15  14    3.79    3.76
   6 -15 -14   -0.00    2.75
   6  15 -14    2.46    3.79
  -6  15  15   -0.00    2.48
   6 -15 -15    3.96    3.92
   6  15 -15    0.00    3.51
   6 -15 -16    4.39    4.34
   6  15 -16   -0.00    3.24
   6 -15 -17    1.36    3.64
   6  15 -17    1.87    3.54
   6 -15 -18    0.00    3.01
   6  15 -18    2.79    4.45
   6  15 -19   -0.00    2.69
  -6  16   1    3.44    4.56
   6 -16  -1    0.00    3.16
   6  16  -1    7.82    5.28
  -6  16   2    0.16    3.37
   6 -16  -2    1.18    2.80
   6  16  -2    3.95    4.53
  -6  16   3   -0.00    2.76
   6 -16  -3   -0.00    3.33
   6  16  -3   -0.00    2.77
  -6  16   4   -0.00    3.48
   6 -16  -4   -0.00    3.39
   6  16  -4   -0.00    3.18
  -6  16   5    2.10    3.69
   6 -16  -5    5.49    3.94
   6  16  -5    0.49    2.80
  -6  16   6    7.89    5.06
   6 -16  -6   -0.00    3.52
   6  16  -6    0.00    4.34
  -6  16   7   -0.00    1.03
   6 -16  -7   -0.00    2.80
   6  16  -7    0.00    3.91
  -6  16   8    0.47    3.04
   6 -16  -8    3.06    4.09
   6  16  -8    0.00    3.43
  -6  16   9    0.36    2.57
   6 -16  -9   -0.00    3.71
   6  16  -9   -0.00    3.70
  -6  16  10   -0.00    2.22
   6 -16 -10    0.29    3.31
   6  16 -10   -0.00    3.53
  -6  16  11   -0.00    3.95
   6 -16 -11    3.92    4.17
   6  16 -11    2.90    3.53
  -6  16  12    1.43    3.49
   6 -16 -12    1.32    3.05
   6  16 -12    2.22    3.96
  -6  16  13    5.16    4.38
   6 -16 -13   -0.00    3.06
   6  16 -13    0.00    1.37
  -6  16  14   -0.00    2.91
   6 -16 -14   -0.00    3.08
   6  16 -14    2.96    4.59
   6 -16 -15   -0.00    3.78
   6  16 -15   -0.00    3.51
   6  16 -16    9.70    5.74
   6  16 -17    2.17    4.34
   6  16 -18    0.81    3.37
  -6  17   1   -0.00    3.44
  -6  17   2    1.24    2.94
   6 -17  -2    0.00    1.57
  -6  17   3    5.15    5.20
   6 -17  -3    5.70    5.61
  -6  17   4    3.39    5.10
   6 -17  -4   -0.00    3.08
   6  17  -4    3.01    4.49
  -6  17   5    3.06    4.15
   6 -17  -5    3.65    3.53
   6  17  -5   -0.00    3.70
  -6  17   6    3.23    4.87
   6 -17  -6   -0.00    3.30
   6  17  -6    3.60    4.35
  -6  17   7    7.44    5.40
   6 -17  -7   -0.00    2.45
   6  17  -7    1.59    2.75
  -6  17   8    8.29    5.85
   6 -17  -8    1.58    3.26
   6  17  -8    6.85    4.84
  -6  17   9    2.61    3.57
   6 -17  -9   -0.00    3.03
   6  17  -9    6.87    4.97
  -6  17  10   -0.00    3.02
   6 -17 -10    2.66    3.83
   6  17 -10   -0.00    3.80
  -6  17  11    3.08    3.89
   6 -17 -11    7.21    5.82
   6  17 -11    0.73    3.77
  -6  17  12   -0.00    2.56
   6  17 -12   -0.00    2.72
  -6  17  13   -0.00    3.04
   6  17 -13    2.14    3.45
   6  17 -14    0.86    4.40
   6  17 -15    0.89    3.60
   6 -18  -4    1.87    3.93
   6 -18  -5   -0.00    4.75
   6 -18  -6    1.88    4.16
   6 -18  -7    0.55    3.08
  -5   0   1    5.23    3.05
  -5   0   1    0.00    1.49
   5   0  -1    2.36    1.92
   5   0  -1    3.24    2.79
   5   0  -1    3.26    2.03
  -5   0   2    0.32    1.31
  -5   0   2    0.00    1.04
   5   0  -2    0.20    1.31
   5   0  -2   -0.00    1.57
   5   0  -2   -0.00    1.35
  -5   0   3   98.71   11.62
   5   0  -3   70.60   10.87
   5   0  -3  101.10   13.33
   5   0  -3   75.61   11.24
  -5   0   4   -0.00    1.27
   5   0  -4   -0.00    1.14
   5   0  -4    2.82    2.46
   5   0  -4    0.36    1.22
  -5   0   5 2319.62  211.79
  -5   0   5 2137.58  209.98
   5   0  -5 2212.11  210.90
   5   0  -5 2031.11  211.65
   5   0  -5 1926.72  210.19
  -5   0   6    0.19    1.49
  -5   0   6    0.48    1.18
   5   0  -6   -0.00    1.31
   5   0  -6   -0.00    1.93
   5   0  -6    0.95    1.35
  -5   0   7   79.26   10.14
  -5   0   7   67.79    9.08
   5   0  -7   69.11    9.32
   5   0  -7   71.05   10.51
   5   0  -7   68.11    9.54
  -5   0   8    0.00    1.12
  -5   0   8    0.83    0.98
   5   0  -8   -0.00    1.00
   5   0  -8    0.31    1.57
   5   0  -8   -0.00    1.68
   5   0  -8   -0.00    1.44
  -5   0   9  450.09   48.09
  -5   0   9  489.26   47.89
   5   0  -9  468.48   48.41
   5   0  -9  468.32   49.57
   5   0  -9  482.61   49.98
   5   0  -9  460.91   48.65
  -5   0  10    0.40    0.84
  -5   0  10    0.04    0.48
   5   0 -10   -0.00    0.74
   5   0 -10   -0.00    1.45
   5   0 -10    0.14    1.17
   5   0 -10    0.53    1.02
   5   0 -11   25.87    4.49
   5   0 -11   29.25    5.22
   5   0 -11   31.55    5.48
   5   0 -11   32.59    4.93
   5   0 -12    0.51    0.65
   5   0 -12    0.06    1.05
   5   0 -12    0.77    1.15
   5   0 -12    0.63    1.08
   5   0 -13    6.69    1.68
   5   0 -13    8.86    2.26
   5   0 -13    4.91    1.93
   5   0 -13    3.06    1.43
   5   0 -14   -0.00    0.51
   5   0 -14    0.00    0.77
   5   0 -14   -0.00    0.83
   5   0 -14    0.00    0.62
   5   0 -15  106.92   12.28
   5   0 -15  124.88   12.73
   5   0 -15  104.71   13.22
   5   0 -15  126.29   12.99
   5   0 -16   -0.00    0.30
   5   0 -16    0.00    0.45
   5   0 -16   -0.00    0.79
   5   0 -16   -0.00    0.61
   5   0 -17   77.29    8.80
   5   0 -17   68.47    8.22
   5   0 -18    0.39    0.71
   5   0 -18    0.14    0.45
   5   0 -19  128.13   13.17
   5   0 -19  116.49   12.77
   5   0 -20    0.11    0.56
   5   0 -20   -0.00    0.45
   5   0 -21  156.74   16.19
   5   0 -22   -0.00    0.44
   5   0 -26    0.00    0.43
   5   0 -27   32.73    4.04
   5   0 -28   -0.00    0.44
   5   0 -35    9.32    2.48
   5   0 -36   -0.00    0.96
  -5   1   1  472.89   47.32
  -5   1   1  354.11   43.34
   5  -1  -1  418.21   45.38
   5  -1  -1  407.40   44.26
   5   1  -1  409.64   43.83
   5   1  -1  436.20   46.83
   5   1  -1  378.43   45.36
   5   1  -1  431.24   45.07
  -5  -1   1  415.95   45.60
  -5  -1   1  419.11   43.83
  -5   1   2    0.00    2.20
  -5   1   2    4.07    2.15
   5  -1  -2    3.50    2.84
   5  -1  -2    1.86    1.95
   5   1  -2    3.57    1.94
   5   1  -2    4.59    3.14
   5   1  -2    3.76    3.23
   5   1  -2    4.26    2.25
  -5  -1   2    5.21    2.78
  -5  -1   2    1.22    1.72
  -5   1   3  398.20   47.85
  -5   1   3  463.55   46.19
   5  -1  -3  491.04   47.88
   5  -1  -3  507.47   47.04
   5   1  -3  324.07   45.10
   5   1  -3  553.18   50.21
   5   1  -3  415.93   47.41
   5   1  -3  378.63   46.23
  -5  -1   3  500.52   46.36
  -5   1   4    9.26    3.99
  -5   1   4   10.38    2.98
   5  -1  -4    9.74    3.59
   5  -1  -4    4.10    2.41
   5   1  -4    3.61    2.09
   5   1  -4    2.54    3.00
   5   1  -4    5.57    2.86
   5   1  -4    5.57    2.26
  -5  -1   4    9.24    2.87
  -5   1   5  113.91   14.67
  -5   1   5  121.51   13.85
  -5   1   5   90.23   12.06
   5  -1  -5  101.02   13.41
   5  -1  -5   90.10   12.37
   5   1  -5   75.78   11.82
   5   1  -5   86.29   13.60
   5   1  -5   91.45   12.50
  -5  -1   5  100.39   13.23
  -5  -1   5  104.66   12.27
  -5   1   6  485.23   50.89
  -5   1   6  548.67   50.05
  -5   1   6  441.93   48.22
   5  -1  -6  496.56   49.81
   5  -1  -6  483.85   48.98
   5   1  -6  406.85   48.24
   5   1  -6  516.30   51.65
   5   1  -6  446.94   49.18
  -5  -1   6  435.92   49.03
  -5  -1   6  460.11   48.21
  -5   1   7  570.65   61.31
  -5   1   7  559.55   59.66
  -5   1   7  537.22   58.71
   5  -1  -7  562.58   60.06
   5  -1  -7  619.82   59.78
   5   1  -7  596.47   59.47
   5   1  -7  556.54   61.55
   5   1  -7  533.21   60.40
   5   1  -7  579.80   60.24
  -5  -1   7  580.71   59.76
  -5  -1   7  619.09   59.02
  -5   1   8    0.75    1.84
  -5   1   8    0.12    1.15
  -5   1   8    1.04    1.12
   5  -1  -8   -0.00    1.20
   5  -1  -8    0.66    1.48
   5   1  -8    1.44    1.26
   5   1  -8    2.58    2.00
   5   1  -8    1.52    1.95
   5   1  -8    1.52    1.41
  -5  -1   8    1.66    1.34
  -5  -1   8    0.07    0.97
  -5   1   9   23.81    6.01
  -5   1   9   33.04    5.46
  -5   1   9   43.61    5.52
   5  -1  -9   32.60    6.06
   5  -1  -9   40.89    6.11
   5   1  -9   27.66    5.36
   5   1  -9   40.79    7.25
   5   1  -9   37.42    6.75
   5   1  -9   41.85    6.25
  -5  -1   9   44.82    6.08
  -5  -1   9   43.68    5.54
  -5   1  10    1.44    1.94
  -5   1  10    3.10    1.22
  -5   1  10    3.63    1.24
   5  -1 -10    1.54    1.63
   5  -1 -10    0.00    0.96
   5   1 -10    4.46    1.72
   5   1 -10    1.59    1.68
   5   1 -10    0.00    1.31
  -5  -1  10    2.83    1.46
  -5  -1  10    1.24    1.00
  -5   1  11  150.11   15.84
  -5   1  11  162.46   15.87
   5  -1 -11  156.30   17.60
   5  -1 -11  164.95   18.08
   5  -1 -11  166.43   17.93
   5   1 -11  130.69   17.28
   5   1 -11  151.17   18.90
   5   1 -11  137.51   18.36
  -5  -1  11  163.32   16.70
  -5  -1  11  177.98   16.64
   5  -1 -12   10.84    2.56
   5  -1 -12   18.82    3.30
   5  -1 -12   11.27    2.76
   5   1 -12   15.83    3.05
   5   1 -12   11.87    3.52
   5   1 -12   16.98    3.78
   5  -1 -13  371.62   34.88
   5  -1 -13  330.30   34.90
   5  -1 -13  335.00   35.12
   5   1 -13  325.57   34.91
   5   1 -13  360.77   36.51
   5   1 -13  298.23   35.69
   5  -1 -14    0.61    0.86
   5  -1 -14    1.58    0.94
   5  -1 -14    1.35    1.10
   5   1 -14    0.66    0.82
   5   1 -14    1.78    1.44
   5   1 -14    4.05    1.89
   5  -1 -15   41.31    4.70
   5  -1 -15   32.01    4.52
   5  -1 -15   30.26    4.88
   5   1 -15   35.11    4.92
   5   1 -15   38.64    5.64
   5   1 -15   42.59    5.98
   5  -1 -16    3.12    0.80
   5  -1 -16    3.32    0.91
   5  -1 -16    3.71    1.27
   5   1 -16    2.85    1.08
   5   1 -16    7.62    1.90
   5   1 -16    2.63    1.54
   5  -1 -17   28.96    3.96
   5   1 -17   24.20    3.49
   5   1 -17   31.19    4.04
   5   1 -17   23.47    4.28
   5  -1 -18    5.58    1.34
   5   1 -18    2.21    0.64
   5   1 -18    1.50    0.68
   5   1 -18    1.34    1.03
   5  -1 -19  141.26   14.69
   5   1 -19  135.06   15.46
   5  -1 -20    3.61    0.99
   5   1 -20    2.61    1.31
   5  -1 -21    1.78    0.70
   5   1 -21    2.64    1.22
   5  -1 -22    6.67    1.16
   5   1 -22    5.08    1.62
   5   1 -23   35.13    4.93
   5   1 -24    4.77    1.55
   5   1 -25   14.79    2.80
   5   1 -26    6.58    1.78
   5   1 -27   62.49    7.85
   5  -1 -28    6.16    1.23
   5  -1 -29   30.58    3.86
   5  -1 -29   25.17    3.49
   5  -1 -30   -0.00    0.70
   5  -1 -31    0.03    0.65
   5  -1 -32    1.52    1.08
   5  -1 -33   29.94    4.60
   5  -1 -34    0.00    0.87
   5  -1 -35    7.31    2.14
  -5   2   1    6.29    3.65
  -5   2   1    6.53    2.67
   5  -2  -1    0.00    1.99
   5  -2  -1    2.62    1.83
   5   2  -1    0.99    1.67
   5   2  -1    8.96    3.80
  -5  -2   1    4.10    2.13
  -5  -2   1    4.36    2.84
  -5  -2   1    4.72    2.41
  -5   2   2    5.37    3.54
  -5   2   2   15.94    4.11
   5  -2  -2   17.57    4.74
   5  -2  -2    9.22    3.56
   5   2  -2   18.97    4.33
   5   2  -2   24.06    5.81
  -5  -2   2   19.55    4.21
  -5  -2   2   16.63    5.05
  -5  -2   2   16.56    4.02
  -5   2   3  177.87   22.98
  -5   2   3  210.24   21.99
   5  -2  -3  175.69   22.07
   5  -2  -3  215.87   22.43
   5   2  -3  125.60   20.40
   5   2  -3  220.14   23.86
  -5  -2   3  190.20   21.23
  -5  -2   3  167.25   22.30
  -5  -2   3  198.02   21.46
  -5   2   4   62.59   10.09
  -5   2   4   74.27    9.28
   5  -2  -4   58.59    9.26
   5  -2  -4   64.72    9.21
   5   2  -4   44.85    8.24
   5   2  -4   55.10    9.66
  -5  -2   4   54.48    8.24
  -5  -2   4   48.69    8.01
  -5   2   5  535.37   59.48
  -5   2   5  589.20   58.03
   5  -2  -5  587.97   58.91
   5  -2  -5  548.31   58.30
   5   2  -5  568.37   58.12
   5   2  -5  605.99   60.19
  -5  -2   5  565.65   57.78
  -5  -2   5  485.20   57.27
  -5   2   6   10.95    3.99
  -5   2   6    4.89    2.22
   5  -2  -6    4.30    2.57
   5  -2  -6    6.71    2.90
   5   2  -6    5.69    2.32
  -5  -2   6    6.96    2.45
  -5  -2   6    5.37    2.64
  -5  -2   6    3.40    1.86
  -5   2   7   78.81   11.31
  -5   2   7   62.49    9.21
   5  -2  -7   68.32   10.06
   5  -2  -7   74.12   10.20
   5   2  -7   82.95   10.24
  -5  -2   7   74.76    9.68
  -5  -2   7   70.16   10.20
  -5  -2   7   61.90    9.09
  -5   2   8    7.03    3.31
  -5   2   8    8.25    2.86
  -5   2   8   17.13    3.25
   5  -2  -8    6.97    2.76
   5  -2  -8   10.90    3.09
   5   2  -8    9.91    2.91
   5   2  -8    3.88    2.41
  -5  -2   8   10.92    2.76
  -5  -2   8    8.72    2.83
  -5  -2   8    9.42    2.42
  -5   2   9  554.78   55.91
  -5   2   9  560.80   54.59
  -5   2   9  563.50   53.93
   5  -2  -9  530.47   54.56
   5  -2  -9  526.18   54.72
   5   2  -9  521.67   54.37
   5   2  -9  515.72   55.72
  -5  -2   9  409.17   53.49
  -5  -2   9  554.71   54.61
  -5  -2   9  554.50   53.84
  -5   2  10    1.31    1.61
  -5   2  10    4.06    1.68
  -5   2  10    2.55    1.33
   5  -2 -10    3.66    1.83
   5  -2 -10    6.68    2.35
   5   2 -10    2.82    1.69
   5   2 -10    3.33    2.05
  -5  -2  10    2.93    1.57
  -5  -2  10    2.37    1.44
  -5  -2  10    2.49    1.27
  -5   2  11    7.11    2.72
  -5   2  11    8.64    1.96
  -5   2  11    8.16    1.78
   5  -2 -11    3.74    1.91
   5  -2 -11    7.47    2.54
   5   2 -11    9.23    2.68
   5   2 -11   12.75    3.52
  -5  -2  11    9.44    2.52
  -5  -2  11   11.82    2.54
  -5  -2  11    8.75    1.97
  -5   2  12   63.65    9.04
   5  -2 -12   58.84    8.03
   5  -2 -12   55.15    8.23
   5   2 -12   69.08    8.56
   5   2 -12   62.78    9.24
  -5  -2  12   70.51    8.37
  -5  -2  12   58.23    7.35
  -5  -2  12   54.48    7.00
  -5   2  13   51.73    7.85
   5  -2 -13   54.00    7.11
   5  -2 -13   66.15    7.95
   5   2 -13   47.31    7.17
   5   2 -13   48.09    7.92
  -5  -2  13   51.81    7.12
  -5  -2  13   49.03    5.68
  -5  -2  13   54.12    5.70
  -5   2  14   35.65    5.52
   5  -2 -14   27.74    4.36
   5  -2 -14   28.20    4.75
   5   2 -14   29.90    4.81
   5   2 -14   15.78    4.51
  -5  -2  14   34.63    4.78
  -5   2  15  295.73   32.24
   5  -2 -15  340.43   31.53
   5  -2 -15  286.41   31.78
   5   2 -15  270.71   31.67
   5   2 -15  302.52   32.86
  -5  -2  15  312.78   31.68
  -5   2  16    1.86    1.28
   5  -2 -16    1.75    1.07
   5  -2 -16    3.56    1.53
   5   2 -16    1.24    0.91
   5   2 -16    3.44    1.73
  -5  -2  16    2.57    1.20
   5  -2 -17    5.96    1.34
   5  -2 -17    8.72    1.54
   5  -2 -17    5.31    1.76
   5   2 -17    5.24    1.76
   5   2 -17    6.63    2.28
  -5  -2  17    5.32    1.66
   5  -2 -18    0.77    0.42
   5  -2 -18    0.36    0.34
   5  -2 -18   -0.00    0.54
   5   2 -18    0.53    0.87
   5   2 -18    0.55    0.95
  -5  -2  18    0.16    0.52
   5  -2 -19   96.75   11.26
   5   2 -19   98.65   11.06
   5   2 -19   91.12   12.01
  -5  -2  19   98.62   10.81
   5  -2 -20   41.05    5.65
   5   2 -20   42.84    5.37
   5   2 -20   41.19    6.44
   5  -2 -21    2.07    1.11
   5   2 -21    1.33    1.24
   5  -2 -22    7.06    1.84
   5   2 -22   10.23    2.68
   5  -2 -23   12.53    2.25
   5   2 -23    5.70    2.36
   5   2 -24    1.24    1.30
   5   2 -25   66.53    9.07
   5  -2 -27   43.07    5.62
   5  -2 -28    0.25    0.75
   5  -2 -29   32.22    4.63
   5  -2 -30    4.76    1.61
   5  -2 -31   23.46    3.86
   5  -2 -32    1.20    0.97
   5  -2 -33    0.00    1.00
   5  -2 -34    1.35    1.14
   5  -2 -35    8.06    2.26
   5  -2 -36    0.82    1.22
  -5   3   1  311.81   32.99
  -5   3   1  292.95   30.94
   5  -3  -1  278.58   31.15
   5  -3  -1  241.09   30.53
   5   3  -1  222.24   29.76
   5   3  -1  283.82   32.50
  -5  -3   1  282.64   30.27
  -5  -3   1  251.66   31.66
  -5   3   2   46.75    9.15
  -5   3   2   54.53    8.52
   5  -3  -2   42.54    8.17
   5  -3  -2   59.65    9.13
   5   3  -2   39.03    7.63
   5   3  -2   49.40    9.40
  -5  -3   2   55.83    8.25
  -5  -3   2   34.04    8.11
  -5   3   3  114.59   14.93
  -5   3   3   82.33   12.50
   5  -3  -3  120.58   14.13
   5  -3  -3   77.88   12.73
   5   3  -3   91.68   12.87
   5   3  -3  100.24   14.57
  -5  -3   3   94.96   12.63
  -5  -3   3   83.81   13.49
  -5   3   4    5.02    3.06
  -5   3   4    2.86    1.97
   5  -3  -4    2.90    2.17
   5  -3  -4    1.13    1.75
   5   3  -4    3.91    2.40
   5   3  -4    2.24    2.65
  -5  -3   4    2.75    1.89
  -5  -3   4    3.29    2.91
  -5   3   5  199.31   23.08
  -5   3   5  173.11   21.08
   5  -3  -5  180.72   21.60
   5  -3  -5  141.52   21.03
   5   3  -5  180.53   21.42
   5   3  -5  217.41   23.88
  -5  -3   5  193.94   21.40
  -5   3   6  148.24   20.83
  -5   3   6  158.28   19.80
   5  -3  -6  170.51   20.37
   5  -3  -6  184.76   21.02
   5   3  -6  152.85   19.91
   5   3  -6  163.18   21.54
  -5  -3   6  215.23   20.85
  -5   3   7   63.78   10.31
  -5   3   7   68.44    9.41
   5  -3  -7   50.58    8.87
   5  -3  -7   56.30    9.36
   5   3  -7   65.17    9.44
  -5  -3   7   71.41    9.48
  -5  -3   7   59.04    9.69
  -5  -3   7   69.78    9.27
  -5   3   8   91.96   12.15
  -5   3   8   74.24   10.33
   5  -3  -8   77.69   10.75
   5  -3  -8   62.01   10.49
   5   3  -8   62.28   10.25
  -5  -3   8   95.07   11.12
  -5  -3   8   87.46   11.53
  -5  -3   8   79.44   10.38
  -5   3   9   76.89   11.12
  -5   3   9   76.96    9.85
   5  -3  -9   78.80   10.35
   5  -3  -9   80.59   10.84
   5   3  -9   74.98   10.36
   5   3  -9   66.93   11.03
  -5  -3   9   70.49    9.94
  -5  -3   9   67.34   10.21
  -5  -3   9   64.97    9.40
  -5   3  10    9.91    3.47
  -5   3  10   19.52    3.53
   5  -3 -10   20.98    4.08
   5  -3 -10    9.54    3.16
   5   3 -10   12.79    3.33
   5   3 -10   20.24    4.82
  -5  -3  10   15.75    3.53
  -5  -3  10   11.28    3.41
  -5  -3  10    7.95    2.49
  -5   3  11    1.20    1.58
  -5   3  11    0.00    0.96
   5  -3 -11    0.52    1.36
   5  -3 -11   -0.00    1.11
   5   3 -11    0.06    1.02
   5   3 -11   -0.00    1.34
  -5  -3  11    0.38    0.93
  -5  -3  11    2.68    1.74
  -5  -3  11    1.58    1.15
  -5   3  12   19.61    4.90
  -5   3  12   27.65    4.07
  -5   3  12   24.39    3.75
   5  -3 -12   23.87    4.57
   5  -3 -12   21.54    4.75
   5   3 -12   19.40    4.46
   5   3 -12   19.57    5.09
  -5  -3  12   21.43    4.39
  -5  -3  12   27.35    4.72
  -5  -3  12   29.41    4.26
  -5   3  13  167.61   20.61
  -5   3  13  185.47   18.20
  -5   3  13  188.12   18.10
   5  -3 -13  189.34   20.07
   5  -3 -13  152.48   19.98
   5   3 -13  165.83   20.24
   5   3 -13  155.95   20.95
  -5  -3  13  157.07   19.80
  -5  -3  13  180.05   19.55
  -5  -3  13  170.71   18.93
  -5   3  14   18.35    4.24
   5  -3 -14   22.36    4.07
   5  -3 -14   20.94    4.32
   5   3 -14   19.94    4.25
   5   3 -14   18.58    4.72
  -5  -3  14   22.95    4.20
  -5  -3  14   20.12    3.32
  -5  -3  14   18.22    3.02
  -5   3  15    6.76    2.41
   5  -3 -15    9.39    2.42
   5  -3 -15   10.02    2.77
   5   3 -15    8.98    2.74
   5   3 -15    8.42    3.05
  -5  -3  15    2.58    1.58
  -5  -3  15    8.80    1.49
  -5  -3  15    7.81    1.37
  -5   3  16   28.12    5.30
   5  -3 -16   42.75    5.53
   5  -3 -16   32.58    5.55
   5   3 -16   32.05    5.66
   5   3 -16   31.00    6.12
  -5  -3  16   31.54    5.27
  -5   3  17   54.15    7.90
   5  -3 -17   59.95    7.46
   5  -3 -17   62.47    8.35
   5   3 -17   55.81    8.11
   5   3 -17   55.63    8.91
  -5  -3  17   54.43    7.75
  -5   3  18   13.78    2.94
   5  -3 -18    6.54    1.78
   5  -3 -18    7.12    2.38
   5   3 -18    7.47    2.40
   5   3 -18    6.86    2.75
  -5  -3  18   10.46    2.56
  -5   3  19    0.82    1.16
   5  -3 -19    0.44    0.74
   5  -3 -19    0.55    1.23
   5   3 -19    2.63    1.57
   5   3 -19    0.19    1.05
  -5  -3  19    0.00    0.78
   5  -3 -20   -0.00    0.98
   5   3 -20    1.54    1.16
   5   3 -20    1.29    1.72
   5  -3 -21   43.30    6.33
   5   3 -21   39.37    7.02
   5   3 -22   62.35    9.43
   5   3 -23   68.77   10.06
   5  -3 -25    0.40    0.98
   5  -3 -26    0.00    0.77
   5  -3 -27   26.15    4.53
   5  -3 -28    5.29    1.93
   5  -3 -29   20.62    3.94
   5  -3 -30    0.06    0.88
   5  -3 -31    3.70    1.68
   5  -3 -32    3.04    1.60
   5  -3 -33   13.03    3.11
   5  -3 -34   -0.00    0.97
   5  -3 -35    0.00    1.00
   5  -3 -36   -0.00    0.91
   5  -3 -37    3.60    1.76
  -5   4   1   67.65   11.77
  -5   4   1   64.07   10.43
   5  -4  -1   71.21   11.04
   5  -4  -1   66.01   11.09
   5   4  -1   50.85    9.76
   5   4  -1   78.58   12.61
  -5  -4   1   69.98   10.41
  -5  -4   1   78.11   12.50
  -5   4   2    5.78    3.33
  -5   4   2   13.91    3.85
   5  -4  -2    8.09    3.37
   5  -4  -2    8.84    3.71
   5   4  -2    9.37    3.26
   5   4  -2    6.35    3.37
  -5  -4   2    2.28    2.10
  -5  -4   2    5.88    3.30
  -5   4   3   39.57    8.02
  -5   4   3   41.45    7.30
   5  -4  -3   33.48    6.89
   5  -4  -3   38.72    7.58
   5   4  -3   37.40    7.11
   5   4  -3   28.46    7.26
  -5  -4   3   36.53    6.71
  -5  -4   3   28.80    7.34
  -5   4   4   60.23   10.10
  -5   4   4   43.00    8.11
   5  -4  -4   59.62    9.19
   5  -4  -4   54.82    9.38
   5   4  -4   57.90    9.12
   5   4  -4   36.11    8.69
  -5  -4   4   56.92    8.77
  -5  -4   4   50.87    9.51
  -5   4   5  183.32   21.73
  -5   4   5  172.75   20.18
   5  -4  -5  162.73   20.04
   5  -4  -5  160.64   20.54
   5   4  -5  148.00   19.77
   5   4  -5  172.18   21.81
  -5  -4   5  142.26   19.30
  -5  -4   5  171.44   21.35
  -5   4   6   -0.00    1.90
  -5   4   6   -0.00    1.50
   5  -4  -6   -0.00    1.44
   5  -4  -6    0.00    1.72
   5   4  -6    0.37    1.68
   5   4  -6   -0.00    1.73
  -5  -4   6   -0.00    1.08
  -5   4   7    9.30    3.73
  -5   4   7   13.52    3.66
   5  -4  -7    2.53    2.20
   5  -4  -7    3.12    2.18
   5   4  -7   15.36    4.12
   5   4  -7    9.03    4.00
  -5  -4   7    9.17    3.05
  -5   4   8   59.16    9.62
  -5   4   8   61.41    8.67
   5  -4  -8   54.00    8.50
   5  -4  -8   44.41    8.37
   5   4  -8   46.00    8.30
  -5  -4   8   47.78    8.07
  -5  -4   8   61.54    9.53
  -5   4   9   98.84   13.15
  -5   4   9   90.91   11.74
   5  -4  -9   89.75   11.96
   5  -4  -9   75.36   11.90
   5   4  -9   81.83   11.96
  -5  -4   9   92.79   11.94
  -5  -4   9   72.74   11.91
  -5   4  10  113.10   17.21
  -5   4  10  141.28   16.69
   5  -4 -10  174.75   17.85
   5  -4 -10  139.79   17.62
   5   4 -10  126.09   17.16
  -5  -4  10  163.07   17.58
  -5  -4  10  120.80   17.19
  -5   4  11  148.75   20.00
  -5   4  11  167.16   18.94
   5  -4 -11  142.06   19.05
   5  -4 -11  179.70   20.39
   5   4 -11  175.87   20.26
   5   4 -11  175.59   21.48
  -5  -4  11  174.72   19.71
  -5  -4  11  160.01   19.87
  -5   4  12    3.39    2.11
  -5   4  12    3.35    1.72
   5  -4 -12    6.42    2.44
   5  -4 -12    0.00    1.30
   5   4 -12    3.70    2.08
   5   4 -12    5.55    2.66
  -5  -4  12    3.34    1.83
  -5  -4  12    1.36    1.47
  -5   4  13    1.95    1.83
  -5   4  13    0.00    1.05
   5  -4 -13    0.71    1.26
   5  -4 -13    0.11    1.09
   5   4 -13    2.54    1.85
   5   4 -13    0.35    1.75
  -5  -4  13    0.45    0.90
  -5  -4  13    1.86    1.65
  -5   4  14   31.19    5.91
  -5   4  14   28.02    4.18
   5  -4 -14   28.01    5.25
   5  -4 -14   33.87    6.01
   5   4 -14   23.27    5.26
   5   4 -14   30.35    6.52
  -5  -4  14   22.12    4.93
  -5  -4  14   32.58    5.38
  -5   4  15  260.82   28.24
  -5   4  15  264.91   25.10
  -5   4  15  211.66   24.83
   5  -4 -15  272.62   27.64
   5  -4 -15  270.06   28.42
   5   4 -15  276.90   28.57
   5   4 -15  247.16   29.18
  -5  -4  15  271.63   27.83
  -5  -4  15  277.00   27.08
  -5   4  16   48.88    7.87
   5  -4 -16   41.96    7.15
   5  -4 -16   50.57    8.05
   5   4 -16   51.05    8.14
   5   4 -16   36.28    7.99
  -5  -4  16   58.31    7.94
  -5  -4  16   56.96    6.94
  -5   4  17   98.14   12.09
   5  -4 -17   83.63   11.05
   5  -4 -17   87.48   11.99
   5   4 -17   91.14   12.15
   5   4 -17   92.21   13.07
  -5  -4  17   84.76   11.42
  -5  -4  17   85.36   10.01
  -5   4  18    2.80    1.88
   5  -4 -18   -0.00    1.18
   5  -4 -18    3.56    2.13
   5   4 -18    5.55    2.37
   5   4 -18    4.17    2.54
  -5  -4  18    2.68    1.55
  -5   4  19  134.14   17.50
   5   4 -19  169.87   18.61
   5   4 -19  158.40   19.58
   5   4 -20    6.51    2.51
   5   4 -20    2.68    2.18
   5   4 -21   50.95    7.67
   5   4 -21   40.94    8.02
   5  -4 -22    0.54    1.62
   5  -4 -23    0.80    1.46
   5  -4 -24   -0.00    1.22
   5  -4 -25   20.83    4.48
   5  -4 -26   12.04    3.35
   5  -4 -27    7.21    2.64
   5  -4 -28    0.30    1.12
   5  -4 -29    9.12    2.92
   5  -4 -31    9.16    3.04
   5  -4 -32    6.46    2.41
   5  -4 -33    1.62    1.65
   5  -4 -34    6.18    2.40
   5  -4 -35    9.39    3.00
   5  -4 -36    4.26    2.04
   5  -4 -37    0.00    1.17
   5  -4 -38    1.98    1.57
   5  -4 -39    1.41    1.58
  -5   5   1  147.75   22.35
  -5   5   1  185.85   22.34
   5  -5  -1  204.52   22.66
   5  -5  -1  125.16   21.23
   5   5  -1  176.21   22.13
   5   5  -1  159.14   23.12
  -5  -5   1  201.47   22.10
  -5  -5   1  203.87   24.51
  -5   5   2   45.42    9.32
  -5   5   2   45.75    8.61
   5  -5  -2   48.98    8.62
   5  -5  -2   50.33    9.34
   5   5  -2   40.57    8.19
   5   5  -2   45.18    9.59
  -5  -5   2   47.09    8.29
  -5  -5   2   40.24    9.04
  -5   5   3  138.16   19.12
  -5   5   3  126.75   17.87
   5  -5  -3  137.70   17.98
   5  -5  -3  117.11   18.13
   5   5  -3  128.81   17.95
   5   5  -3  141.42   19.75
  -5  -5   3  163.13   18.35
  -5  -5   3  145.63   19.72
  -5   5   4   39.18    8.10
  -5   5   4   36.35    7.38
   5  -5  -4   30.26    6.73
   5  -5  -4   37.53    7.86
   5   5  -4   45.02    7.96
   5   5  -4   33.33    8.02
  -5  -5   4   44.54    7.49
  -5  -5   4   30.35    7.54
  -5   5   5   18.96    5.32
  -5   5   5    8.91    3.58
   5  -5  -5   22.40    5.20
   5  -5  -5   18.21    5.26
   5   5  -5   16.69    4.64
   5   5  -5   11.08    4.60
  -5  -5   5   16.33    4.25
  -5  -5   5    8.68    4.01
  -5   5   6   15.74    4.70
  -5   5   6    7.81    3.00
   5  -5  -6    4.68    2.80
   5  -5  -6   10.74    3.92
   5   5  -6   11.38    3.88
   5   5  -6    9.84    4.16
  -5  -5   6   11.66    3.81
  -5  -5   6    4.53    2.80
  -5   5   7  223.50   27.07
   5  -5  -7  234.23   26.27
   5  -5  -7  209.64   26.52
   5   5  -7  250.31   27.00
   5   5  -7  200.00   27.37
  -5  -5   7  209.33   25.64
  -5   5   8   96.62   15.33
   5  -5  -8  120.20   15.37
   5  -5  -8  119.86   16.04
   5   5  -8  118.45   15.72
   5   5  -8  106.79   16.50
  -5  -5   8  117.34   15.12
  -5   5   9   12.38    4.27
   5  -5  -9   12.68    3.76
   5  -5  -9   19.77    4.93
   5   5  -9    5.76    3.07
   5   5  -9   19.79    5.64
  -5  -5   9   13.73    3.81
  -5  -5   9   22.83    5.43
  -5   5  10    1.74    2.16
   5  -5 -10    2.46    2.09
   5  -5 -10    1.87    1.84
   5   5 -10    2.92    2.04
  -5  -5  10    3.21    2.00
  -5  -5  10   -0.00    1.27
  -5   5  11    8.32    3.44
   5  -5 -11    8.77    3.05
   5  -5 -11   12.68    4.20
   5   5 -11   13.35    4.01
  -5  -5  11    9.25    3.07
  -5  -5  11    7.14    3.17
  -5   5  12  175.66   23.32
   5  -5 -12  223.57   23.57
   5  -5 -12  183.13   23.59
   5   5 -12  201.54   23.89
  -5  -5  12  214.08   23.38
  -5  -5  12  176.18   23.38
  -5   5  13  271.27   27.95
   5  -5 -13  246.71   26.79
   5  -5 -13  221.10   27.21
   5   5 -13  231.88   27.32
   5   5 -13  250.82   28.99
  -5  -5  13  213.89   26.29
  -5  -5  13  203.28   26.57
  -5   5  14   22.64    5.19
   5  -5 -14   26.61    5.09
   5  -5 -14   12.28    4.41
   5   5 -14   12.61    4.17
   5   5 -14   13.61    4.82
  -5  -5  14   19.67    4.55
  -5  -5  14   21.90    4.91
  -5   5  15    0.00    1.75
   5  -5 -15    3.50    1.99
   5  -5 -15    2.41    1.77
   5   5 -15    1.69    1.56
   5   5 -15    1.38    2.20
  -5  -5  15    5.67    2.49
  -5  -5  15    2.25    2.10
  -5   5  16   47.80    7.69
   5  -5 -16   35.95    6.67
   5   5 -16   42.20    7.64
   5   5 -16   37.74    8.04
  -5  -5  16   41.23    7.02
  -5  -5  16   34.75    6.40
  -5   5  17   72.18   10.45
   5  -5 -17   65.79    9.67
   5   5 -17   75.70   10.96
   5   5 -17   54.53   10.67
  -5  -5  17   76.72   10.32
  -5  -5  17   65.79    9.35
  -5   5  18   19.98    4.87
   5  -5 -18   26.36    4.92
   5   5 -18   35.17    6.27
   5   5 -18   26.26    6.41
  -5  -5  18   28.25    5.42
  -5  -5  18   17.74    3.95
  -5   5  19   59.34    9.56
   5   5 -19   65.93   10.21
  -5  -5  19   69.00    8.48
   5  -5 -20    1.37    1.49
   5   5 -20    0.76    1.55
  -5  -5  20    0.00    0.61
   5  -5 -21    1.45    1.65
   5   5 -21    0.00    1.32
   5  -5 -22   28.99    6.01
   5  -5 -23   21.74    5.06
   5  -5 -24   16.57    4.34
   5  -5 -25    3.68    1.96
   5  -5 -26   -0.00    1.30
   5  -5 -27   11.71    3.67
   5  -5 -28   18.30    4.57
   5  -5 -29   10.95    3.45
   5  -5 -30    1.31    1.45
   5  -5 -31    0.68    1.27
   5  -5 -32    1.48    1.85
   5  -5 -33    8.76    3.12
   5  -5 -34    4.12    2.28
   5  -5 -35   -0.00    1.38
   5  -5 -36    2.44    2.16
   5  -5 -37    0.59    1.47
   5  -5 -38    2.39    1.98
   5  -5 -39    0.42    1.62
   5  -5 -40    1.48    1.63
  -5   6   1   16.03    5.22
  -5   6   1   22.75    5.73
   5  -6  -1   11.11    4.08
   5  -6  -1    8.15    3.86
   5   6  -1    7.77    3.70
   5   6  -1   19.47    6.07
  -5  -6   1   20.07    5.21
  -5  -6   1   20.00    6.24
  -5   6   2    1.19    1.95
   5  -6  -2   -0.00    1.40
   5  -6  -2    0.00    2.02
   5   6  -2    1.56    2.16
   5   6  -2    4.41    3.35
  -5  -6   2   -0.00    0.87
  -5  -6   2    5.20    3.77
  -5   6   3   58.27   11.14
   5  -6  -3   64.82   10.76
   5  -6  -3   72.16   12.06
   5   6  -3   60.74   10.85
   5   6  -3   71.80   12.70
  -5  -6   3   78.67   11.16
  -5  -6   3   49.45   11.11
  -5   6   4   88.91   14.99
   5  -6  -4  101.59   14.67
   5  -6  -4   81.38   14.70
   5   6  -4  105.43   15.20
   5   6  -4  127.77   17.61
  -5  -6   4  133.85   15.52
  -5  -6   4   91.36   15.67
  -5   6   5   57.26   11.78
   5  -6  -5  105.33   13.21
   5  -6  -5  112.00   14.50
   5   6  -5   70.44   12.05
   5   6  -5   98.84   14.73
  -5  -6   5   79.78   11.88
  -5  -6   5   53.05   11.83
  -5   6   6   19.52    5.80
   5  -6  -6   18.50    4.98
   5  -6  -6   17.16    5.55
   5   6  -6   18.08    5.22
   5   6  -6   33.10    7.62
  -5  -6   6   19.50    5.04
  -5  -6   6   16.76    5.52
  -5   6   7   61.56   10.98
   5  -6  -7   72.31   10.79
   5  -6  -7   45.48   10.03
   5   6  -7   72.48   11.27
   5   6  -7   60.36   11.80
  -5  -6   7   77.55   10.87
  -5  -6   7   60.53   11.33
  -5   6   8   18.61    5.49
   5  -6  -8   20.65    5.43
   5  -6  -8   28.72    6.70
   5   6  -8   22.82    5.82
   5   6  -8   19.63    6.36
  -5  -6   8   25.48    5.61
  -5  -6   8   28.20    6.91
  -5   6   9   87.55   13.16
   5  -6  -9   81.53   12.19
   5  -6  -9   76.69   12.62
   5   6  -9   79.32   12.61
   5   6  -9   75.51   13.60
  -5  -6   9   85.57   12.21
  -5   6  10  113.24   16.15
   5  -6 -10  122.14   15.71
   5  -6 -10  110.91   16.18
   5   6 -10   97.48   15.43
   5   6 -10  118.75   17.54
  -5  -6  10  115.84   15.38
  -5   6  11   77.80   12.39
   5  -6 -11   78.44   11.80
   5  -6 -11   59.16   11.58
   5   6 -11   92.20   13.06
   5   6 -11   90.92   14.24
  -5  -6  11   74.01   11.48
  -5  -6  11   89.88   13.31
  -5   6  12   14.41    4.75
   5  -6 -12   20.76    5.11
   5   6 -12   23.85    5.84
   5   6 -12   22.83    6.65
  -5  -6  12   20.67    5.01
  -5  -6  12   18.29    5.35
  -5   6  13    1.88    2.37
   5  -6 -13    3.42    2.36
   5   6 -13    4.39    2.84
  -5  -6  13    6.46    2.75
  -5  -6  13    1.37    1.70
  -5   6  14  104.03   14.04
   5  -6 -14   73.45   12.44
   5   6 -14  117.04   14.90
  -5  -6  14   91.94   13.08
  -5  -6  14   91.92   13.72
  -5   6  15   49.18    9.45
   5  -6 -15   70.09   10.17
   5   6 -15   62.70   10.62
  -5  -6  15   65.28    9.95
  -5   6  16    0.81    1.55
   5  -6 -16    0.89    1.48
   5   6 -16   -0.00    1.22
  -5  -6  16    0.00    1.30
  -5   6  17   72.87   10.89
   5  -6 -17   68.92   10.12
   5  -6 -17   52.70   10.22
   5   6 -17   65.68   10.89
  -5  -6  17   66.41   10.23
  -5   6  18   11.45    3.82
   5  -6 -18   12.31    4.36
   5   6 -18    8.53    3.65
  -5  -6  18   12.95    3.96
  -5   6  19   31.89    6.14
   5  -6 -19   16.18    4.99
   5   6 -19   18.44    5.28
   5  -6 -20    1.33    1.84
   5   6 -20    1.97    1.99
   5  -6 -21    4.23    2.91
   5   6 -21   14.52    4.31
   5  -6 -22   25.81    6.06
   5  -6 -23    0.42    1.33
   5  -6 -24    0.86    1.66
   5  -6 -25    7.60    3.13
   5  -6 -26   20.21    5.13
   5  -6 -27    1.81    2.05
   5  -6 -28    0.00    1.27
   5  -6 -29    2.67    2.13
   5  -6 -30   10.92    3.99
   5  -6 -31    3.60    2.65
   5  -6 -32    3.83    2.70
   5  -6 -33   -0.00    1.70
   5  -6 -34    3.04    2.32
   5  -6 -35    0.59    1.95
   5  -6 -36    3.54    2.45
   5  -6 -37    3.36    2.34
   5  -6 -38   -0.00    1.58
   5  -6 -39    0.00    1.67
   5  -6 -40    0.00    1.78
  -5   7   1    1.41    2.47
   5  -7  -1    7.15    3.96
   5   7  -1   11.05    4.29
   5   7  -1    7.04    4.50
  -5  -7   1   12.44    5.43
  -5   7   2  120.41   18.36
   5  -7  -2  145.32   19.50
   5   7  -2   98.63   16.90
   5   7  -2  124.10   19.42
  -5  -7   2  157.49   20.91
  -5   7   3   75.96   13.93
   5  -7  -3  102.80   15.37
   5   7  -3   89.72   14.20
   5   7  -3   88.86   15.44
  -5  -7   3   92.65   15.56
  -5   7   4   72.22   12.93
   5  -7  -4  122.97   15.62
   5   7  -4   54.21   11.54
   5   7  -4   76.39   13.91
  -5  -7   4   86.27   14.45
  -5   7   5    8.75    4.08
   5  -7  -5   13.34    4.58
   5  -7  -5   12.06    5.00
   5   7  -5   13.45    4.67
   5   7  -5   13.26    5.76
  -5  -7   5   16.82    5.99
  -5   7   6   14.92    5.52
   5  -7  -6   18.08    5.20
   5  -7  -6   20.13    5.96
   5   7  -6   25.12    6.47
   5   7  -6   21.50    6.71
  -5  -7   6   27.54    7.42
  -5   7   7   89.57   15.67
   5  -7  -7  130.34   16.45
   5  -7  -7  102.50   16.45
   5   7  -7  140.63   17.60
   5   7  -7  112.66   17.82
  -5  -7   7   96.92   16.64
  -5   7   8  210.92   29.71
   5  -7  -8  305.66   30.73
   5  -7  -8  234.53   30.46
   5   7  -8  264.76   30.77
   5   7  -8  264.40   32.47
  -5  -7   8  219.71   30.76
  -5   7   9   31.04    7.00
   5  -7  -9   18.74    5.40
   5   7  -9   17.88    5.65
   5   7  -9   18.24    6.26
  -5  -7   9   21.75    5.52
  -5  -7   9   26.22    7.03
  -5   7  10    8.93    3.93
   5  -7 -10    9.49    3.79
   5   7 -10   10.08    4.27
   5   7 -10    3.00    2.98
  -5  -7  10   22.69    5.25
  -5   7  11   26.31    6.18
   5  -7 -11   11.91    4.37
   5   7 -11    6.20    3.89
   5   7 -11   35.29    8.10
  -5  -7  11   16.38    4.64
  -5   7  12  113.93   17.00
   5  -7 -12  109.62   16.17
   5   7 -12  143.89   18.23
   5   7 -12  111.42   18.24
  -5  -7  12  120.56   16.45
  -5  -7  12  127.18   18.04
  -5   7  13   68.84   11.38
   5  -7 -13   79.05   11.41
   5  -7 -13   57.28   11.26
   5   7 -13   71.24   11.82
   5   7 -13   52.64   11.70
  -5  -7  13   61.91   10.42
  -5   7  14    2.16    2.52
   5  -7 -14    1.02    1.93
   5  -7 -14    1.50    2.29
   5   7 -14    0.56    1.93
  -5  -7  14    0.00    1.30
  -5   7  15   35.84    7.52
   5  -7 -15   27.08    6.30
   5  -7 -15   20.31    6.15
   5   7 -15   39.39    7.94
  -5  -7  15   40.96    7.50
  -5   7  16    2.97    2.19
   5  -7 -16    2.60    2.41
   5  -7 -16    2.44    2.71
   5   7 -16    3.62    2.94
  -5  -7  16    5.65    2.69
  -5   7  17    0.67    1.48
   5  -7 -17    0.79    1.43
   5  -7 -17    0.68    1.95
   5   7 -17    2.14    2.37
  -5  -7  17    1.88    1.89
  -5   7  18  118.04   14.20
   5  -7 -18   46.95   11.33
   5   7 -18   76.65   12.73
  -5  -7  18  102.14   13.09
  -5   7  19    0.10    1.72
   5  -7 -19   -0.00    1.61
   5   7 -19    1.12    2.69
   5  -7 -20    2.45    2.73
   5   7 -20    4.36    3.02
   5  -7 -21    8.20    3.68
   5   7 -21    1.16    2.38
   5  -7 -22   18.27    5.34
   5  -7 -23    4.89    3.49
   5  -7 -24   12.67    4.39
   5  -7 -25    0.07    2.17
   5  -7 -26    5.27    2.90
   5  -7 -27    6.23    3.25
   5  -7 -28   16.14    4.91
   5  -7 -29    0.52    1.13
   5  -7 -30    0.00    1.98
   5  -7 -31    2.70    2.15
   5  -7 -32    1.20    1.74
   5  -7 -33    0.19    1.72
   5  -7 -34    7.80    3.96
   5  -7 -35    0.75    2.08
   5  -7 -36    0.15    1.73
   5  -7 -37   -0.00    1.61
   5  -7 -38   -0.00    1.73
  -5   8   1   11.41    5.23
   5  -8  -1   18.42    6.39
   5   8  -1   22.19    6.29
   5   8  -1   13.09    5.67
  -5  -8   1   27.53    7.99
  -5   8   2    9.43    4.41
   5  -8  -2   16.29    5.65
   5   8  -2    3.40    3.47
   5   8  -2    6.00    3.93
  -5  -8   2    5.42    3.87
  -5   8   3    9.68    4.57
   5  -8  -3   12.57    5.30
   5   8  -3   14.96    5.63
   5   8  -3   24.46    7.46
  -5  -8   3   16.45    6.38
  -5   8   4  304.25   38.58
   5  -8  -4  362.88   40.04
   5   8  -4  337.09   38.88
   5   8  -4  324.72   40.37
  -5  -8   4  288.28   39.43
  -5   8   5   47.28    9.98
   5   8  -5   49.73    9.85
   5   8  -5   46.25   10.73
  -5  -8   5   34.48    9.59
  -5   8   6   96.93   15.19
   5   8  -6  104.61   15.24
   5   8  -6   97.49   16.21
  -5  -8   6   60.44   13.79
  -5   8   7    2.13    2.47
   5   8  -7    0.60    1.91
   5   8  -7    0.00    2.65
  -5  -8   7   -0.00    2.34
  -5   8   8   64.33   12.67
   5   8  -8   87.57   13.82
   5   8  -8   70.37   13.98
  -5  -8   8  101.18   15.73
  -5   8   9  107.17   16.54
   5   8  -9  115.05   16.94
   5   8  -9  111.12   18.03
  -5  -8   9   95.00   16.82
  -5   8  10   59.11   11.16
   5  -8 -10   55.85   11.43
   5   8 -10   69.49   12.02
   5   8 -10   57.64   12.24
  -5   8  11   16.86    5.66
   5  -8 -11   23.16    6.44
   5   8 -11   19.80    6.18
  -5   8  12   26.08    6.74
   5  -8 -12   16.23    6.29
   5   8 -12   35.32    8.05
  -5   8  13   -0.00    2.13
   5  -8 -13    1.13    2.70
   5   8 -13    1.59    2.11
  -5   8  14   65.41   12.94
   5  -8 -14   86.04   13.36
   5  -8 -14   98.19   15.18
   5   8 -14  115.38   15.79
  -5   8  15    2.37    2.91
   5  -8 -15   -0.00    1.85
   5  -8 -15    0.00    1.62
   5   8 -15    2.41    2.81
  -5   8  16   14.88    5.24
   5  -8 -16   22.17    5.54
   5  -8 -16   15.71    5.44
   5   8 -16   14.24    5.20
  -5   8  17    3.78    2.82
   5  -8 -17    3.26    3.09
   5   8 -17    2.83    3.07
  -5   8  18    2.43    2.36
   5  -8 -18    2.41    3.13
   5   8 -18    1.81    2.69
   5  -8 -19    2.64    3.38
   5   8 -19    2.94    2.68
   5  -8 -20   37.64    8.98
   5   8 -20   56.32   10.34
   5  -8 -21    0.00    1.69
   5   8 -21   -0.00    2.05
   5  -8 -22    6.90    3.70
   5  -8 -23    0.63    2.25
   5  -8 -24   12.72    5.06
   5  -8 -25   -0.00    1.61
   5  -8 -26   10.50    4.41
   5  -8 -27   -0.00    2.04
   5  -8 -28    2.23    2.48
   5  -8 -29   -0.00    1.98
   5  -8 -30    0.15    1.32
   5  -8 -31    2.28    2.93
   5  -8 -32    3.88    2.87
   5  -8 -33    0.93    2.17
   5  -8 -34    0.84    2.06
   5  -8 -35    1.95    2.12
   5  -8 -36    1.19    2.44
   5  -8 -37    1.51    2.22
   5  -9  -1    1.57    2.58
   5   9  -1   -0.00    2.84
  -5  -9   1   -0.00    2.82
   5   9  -2  114.90   20.10
  -5  -9   2  141.96   21.55
   5   9  -3   11.86    5.68
  -5  -9   3   21.46    6.99
   5   9  -4   -0.00    1.73
  -5  -9   4   -0.00    2.91
   5   9  -5    9.51    5.13
  -5  -9   5    5.97    3.94
  -5   9   6   25.21    7.50
   5   9  -6   30.92    8.81
  -5  -9   6   35.79    9.59
  -5   9   7    2.24    3.15
   5  -9  -7    1.17    3.92
  -5   9   8  122.64   18.28
   5  -9  -8  109.56   18.11
  -5   9   9   10.83    4.93
   5  -9  -9    7.31    4.65
  -5   9  10    2.44    2.90
   5  -9 -10    1.27    2.39
  -5   9  11    0.00    2.39
   5  -9 -11    5.01    3.54
  -5   9  12  129.47   19.33
  -5   9  13    4.39    3.23
   5  -9 -13    1.88    2.76
  -5   9  14   21.38    6.43
   5  -9 -14   11.29    4.82
  -5   9  15    1.94    2.58
   5  -9 -15    1.31    2.63
   5  -9 -16    1.58    3.16
  -5   9  17    0.85    2.11
   5  -9 -17    0.00    2.17
  -5   9  18   54.23   10.39
   5  -9 -18   40.62    9.74
   5  -9 -19    1.68    2.62
   5  -9 -20    0.00    2.36
   5  -9 -21    1.65    3.32
   5  -9 -22   27.53    7.49
   5  -9 -23    1.59    2.48
   5  -9 -24   13.00    4.98
   5  -9 -25   -0.00    2.24
   5  -9 -26    1.41    2.71
   5  -9 -27   -0.00    2.28
   5  -9 -28    5.22    3.58
   5  -9 -29    0.99    1.87
   5  -9 -30   -0.00    2.02
   5  -9 -31    2.49    2.27
   5  -9 -32    2.93    3.05
   5  -9 -33    0.71    2.47
   5  -9 -34    2.50    2.63
   5  -9 -35    2.31    2.45
  -5  10   1    7.85    4.65
   5  10  -1    4.37    3.81
   5  10  -1   16.26    6.92
  -5 -10   1   13.91    6.72
  -5  10   2    1.37    3.17
   5  10  -2    3.05    3.10
   5  10  -2   -0.00    3.13
  -5 -10   2    2.67    2.95
  -5  10   3   -0.00    2.48
   5 -10  -3    0.98    2.63
   5  10  -3    1.34    2.67
   5  10  -3   -0.00    1.15
  -5 -10   3   -0.00    3.48
  -5  10   4    6.20    4.07
   5 -10  -4   14.34    6.21
   5  10  -4    2.84    3.79
  -5 -10   4   13.72    5.83
  -5  10   5    0.08    2.70
   5 -10  -5    0.00    2.85
   5  10  -5    1.16    2.13
   5 -10  -6   13.11    6.01
   5  10  -6   27.58    7.68
   5 -10  -7    7.66    4.60
   5  10  -7    4.96    3.58
   5 -10  -8    0.90    2.34
   5  10  -8    2.20    2.87
   5 -10  -9    1.46    3.65
   5  10  -9    4.46    3.85
   5 -10 -10   69.39   12.62
   5  10 -10   37.65   10.00
   5 -10 -11    3.01    3.26
   5  10 -11    2.90    2.84
   5 -10 -12    1.86    2.65
   5  10 -12    8.78    4.91
   5 -10 -13    0.00    2.83
   5  10 -13    0.97    2.54
   5 -10 -14   34.01    9.04
   5  10 -14   37.53    9.10
   5 -10 -15    1.36    2.44
   5  10 -15    0.67    3.17
   5 -10 -16   13.11    5.83
   5  10 -16   26.25    7.41
   5 -10 -17   -0.00    2.19
   5  10 -17    1.18    3.02
   5 -10 -18   -0.00    2.71
   5  10 -18    2.14    3.09
   5 -10 -19   -0.00    2.10
   5  10 -19   -0.00    2.41
   5 -10 -20   30.89    8.49
   5  10 -20   18.50    6.60
   5 -10 -21    0.69    2.62
   5  10 -21   -0.00    2.90
   5 -10 -22   -0.00    2.28
   5 -10 -23   -0.00    2.02
   5 -10 -24   11.88    5.38
   5 -10 -25    3.07    3.60
   5 -10 -26    3.22    3.76
   5 -10 -27   -0.00    1.36
   5 -10 -28    2.17    3.03
   5 -10 -29    3.57    3.64
   5 -10 -30    5.23    3.73
   5 -10 -31   -0.00    2.20
   5 -10 -32    0.00    1.81
   5 -10 -33    0.48    2.55
  -5  11   1   10.64    5.21
   5 -11  -1    7.98    5.60
   5  11  -1   18.94    6.66
  -5 -11   1   17.10    7.67
  -5  11   2   67.61   13.65
   5 -11  -2   61.53   13.65
   5  11  -2   73.84   14.15
  -5  11   3   14.36    6.11
   5 -11  -3    7.86    4.90
   5  11  -3   11.56    5.34
  -5  11   4    2.01    3.02
   5 -11  -4   -0.00    2.29
   5  11  -4    1.74    3.42
  -5  11   5    0.61    2.49
   5 -11  -5   -0.00    1.94
   5  11  -5    2.68    3.21
  -5  11   6    7.70    4.48
   5 -11  -6    0.23    3.14
   5  11  -6    8.42    4.80
  -5  11   7   -0.00    1.94
   5 -11  -7   -0.00    2.15
   5  11  -7    4.28    3.46
  -5  11   8   18.68    6.54
   5 -11  -8   10.04    5.68
   5  11  -8   18.64    6.75
  -5  11   9    2.24    3.30
   5 -11  -9    3.27    3.99
   5  11  -9    1.09    2.64
  -5  11  10    0.00    2.17
   5 -11 -10    4.22    3.47
   5  11 -10    1.90    3.47
  -5  11  11    4.88    3.86
   5 -11 -11    3.11    4.40
   5  11 -11    5.03    3.84
  -5  11  12   31.52    8.52
   5 -11 -12   23.72    8.07
   5  11 -12   26.67    8.32
  -5  11  13   -0.00    3.01
   5 -11 -13    0.00    2.93
   5  11 -13    2.27    3.82
  -5  11  14   10.76    5.51
   5 -11 -14    7.09    4.95
   5  11 -14   13.03    5.72
  -5  11  15   -0.00    2.63
   5 -11 -15    0.00    2.58
   5  11 -15    2.54    3.42
  -5  11  16   14.24    5.38
   5 -11 -16    3.68    3.56
   5  11 -16   10.94    5.19
  -5  11  17    0.00    2.13
   5 -11 -17    4.49    4.12
   5  11 -17   -0.00    3.37
  -5  11  18   16.04    6.03
   5 -11 -18   13.46    6.03
   5  11 -18   16.55    6.53
   5 -11 -19    0.00    2.96
   5  11 -19    0.52    3.03
   5 -11 -20    0.40    2.56
   5  11 -20    0.18    3.39
   5 -11 -21   -0.00    2.33
   5  11 -21    4.53    4.14
   5 -11 -22   12.07    5.82
   5 -11 -23    0.00    2.26
   5 -11 -24    6.91    4.35
   5 -11 -25   -0.00    2.91
   5 -11 -26    1.18    2.49
   5 -11 -27   -0.00    3.05
   5 -11 -28    3.41    3.01
   5 -11 -29    4.61    3.57
   5 -11 -30   -0.00    2.47
  -5  12   1    3.34    3.79
   5 -12  -1    2.59    3.64
   5  12  -1    1.26    3.59
  -5  12   2    0.17    2.78
   5 -12  -2    1.59    3.30
   5  12  -2   -0.00    2.71
  -5  12   3    1.95    3.57
   5 -12  -3    0.21    2.33
   5  12  -3    2.77    3.48
  -5  12   4   43.18   10.86
   5 -12  -4   48.26   11.97
   5  12  -4   42.04   10.70
  -5  12   5   10.14    5.14
   5 -12  -5    1.16    2.91
   5  12  -5    9.38    5.09
  -5  12   6    7.61    4.54
   5 -12  -6    2.35    4.01
   5  12  -6    5.72    4.41
  -5  12   7    1.47    2.82
   5 -12  -7   -0.00    2.76
   5  12  -7    0.00    3.36
  -5  12   8    2.85    3.13
   5 -12  -8   -0.00    2.71
   5  12  -8    1.40    3.46
  -5  12   9    1.84    4.02
   5 -12  -9    0.95    2.24
   5  12  -9    3.74    3.99
  -5  12  10   10.65    5.44
   5 -12 -10    6.64    5.73
   5  12 -10   27.45    8.24
  -5  12  11    4.73    4.30
   5 -12 -11    0.64    2.85
   5  12 -11   -0.00    2.98
  -5  12  12    0.00    2.52
   5 -12 -12    0.00    2.27
   5  12 -12    6.21    4.62
  -5  12  13    0.00    2.82
   5 -12 -13    2.89    3.80
   5  12 -13    3.60    4.11
  -5  12  14   18.18    6.60
   5 -12 -14   13.86    6.11
   5  12 -14    9.24    5.17
  -5  12  15    1.56    2.78
   5 -12 -15    9.51    4.97
   5  12 -15    4.75    4.22
  -5  12  16   28.17    8.20
   5 -12 -16    2.86    3.19
   5  12 -16    6.54    4.51
  -5  12  17   -0.00    2.17
   5 -12 -17    3.17    3.39
   5  12 -17    2.14    3.44
   5 -12 -18    0.19    2.02
   5  12 -18    0.51    2.17
   5 -12 -19    0.00    3.12
   5  12 -19    8.51    5.02
   5 -12 -20   21.84    7.36
   5  12 -20    3.86    4.47
   5 -12 -21    1.11    3.07
   5  12 -21    1.25    2.83
   5 -12 -22    4.02    3.99
   5 -12 -23   -0.00    2.56
   5 -12 -24    0.50    2.85
   5 -12 -25   -0.00    2.40
   5 -12 -26    7.87    4.55
   5 -12 -27    0.00    2.96
   5 -12 -28   -0.00    3.16
  -5  13   1    2.16    4.57
   5 -13  -1    2.24    3.49
   5  13  -1    8.79    4.78
  -5  13   2   31.69    9.39
   5 -13  -2   35.21   10.15
   5  13  -2   28.68    9.21
  -5  13   3    8.36    5.28
   5 -13  -3    2.60    4.23
   5  13  -3    2.95    4.22
  -5  13   4    3.34    4.45
   5 -13  -4   16.12    6.75
   5  13  -4   19.96    7.44
  -5  13   5    4.42    3.97
   5 -13  -5    2.75    3.92
   5  13  -5    6.12    4.27
  -5  13   6   41.30   10.18
   5 -13  -6   23.04    8.37
   5  13  -6   25.45    8.72
  -5  13   7    4.47    4.02
   5 -13  -7    1.89    3.82
   5  13  -7    4.51    4.10
  -5  13   8   40.00    9.93
   5 -13  -8   11.78    6.43
   5  13  -8   15.32    6.74
  -5  13   9    4.38    3.34
   5 -13  -9    1.60    3.40
   5  13  -9    0.00    2.76
  -5  13  10    4.88    4.09
   5 -13 -10   -0.00    2.96
   5  13 -10   -0.00    3.72
  -5  13  11    3.47    3.66
   5 -13 -11    5.70    4.42
   5  13 -11   11.42    5.92
  -5  13  12   12.30    5.87
   5 -13 -12    4.67    4.68
   5  13 -12   15.96    6.33
  -5  13  13   -0.00    2.07
   5 -13 -13   -0.00    3.51
   5  13 -13   -0.00    3.09
  -5  13  14   11.05    5.69
   5 -13 -14    2.44    4.06
   5  13 -14    2.85    3.55
  -5  13  15    2.14    2.79
   5 -13 -15    2.15    2.59
   5  13 -15   -0.00    3.53
  -5  13  16   -0.00    2.39
   5 -13 -16    2.07    3.30
   5  13 -16    1.61    2.84
  -5  13  17    3.48    3.54
   5 -13 -17    0.94    2.20
   5  13 -17    1.61    3.12
   5 -13 -18    1.01    2.98
   5  13 -18    6.11    4.47
   5 -13 -19    1.81    3.14
   5  13 -19    0.60    3.34
   5 -13 -20    1.15    2.98
   5  13 -20   -0.00    2.77
   5 -13 -21    0.00    2.60
   5 -13 -22    8.23    6.27
   5 -13 -23   -0.00    2.10
   5 -13 -24    4.54    4.64
   5 -13 -25    4.07    4.17
  -5  14   1    4.29    3.18
   5 -14  -1    0.00    3.40
   5  14  -1    0.82    3.61
  -5  14   2    2.22    4.15
   5 -14  -2    2.34    3.80
   5  14  -2    2.10    3.69
  -5  14   3    0.33    2.19
   5 -14  -3    0.32    3.72
   5  14  -3    3.92    3.61
  -5  14   4   14.40    6.97
   5 -14  -4   16.76    7.33
   5  14  -4   31.57    8.97
  -5  14   5    7.74    5.16
   5 -14  -5   16.56    6.98
   5  14  -5    8.67    5.11
  -5  14   6    8.86    4.61
   5 -14  -6    1.17    3.20
   5  14  -6    4.69    3.89
  -5  14   7   -0.00    4.18
   5 -14  -7    0.10    2.60
   5  14  -7    4.46    4.20
  -5  14   8   -0.00    3.17
   5 -14  -8   -0.00    2.89
   5  14  -8   -0.00    2.52
  -5  14   9    2.44    3.25
   5  14  -9   -0.00    3.65
  -5  14  10   21.60    7.39
   5 -14 -10    6.33    4.93
   5  14 -10   17.46    7.42
  -5  14  11    9.20    5.48
   5 -14 -11    4.65    4.13
   5  14 -11    0.95    3.84
  -5  14  12   -0.00    2.98
   5 -14 -12    0.76    2.92
   5  14 -12    0.00    4.10
  -5  14  13   -0.00    1.83
   5 -14 -13   -0.00    3.07
   5  14 -13    2.40    3.08
  -5  14  14    0.54    2.85
   5 -14 -14    2.55    3.42
   5  14 -14    0.95    3.79
  -5  14  15    8.23    5.18
   5 -14 -15    9.87    5.42
   5  14 -15    2.38    4.35
  -5  14  16    5.70    4.15
   5 -14 -16    1.99    3.58
   5  14 -16   -0.00    2.82
   5 -14 -17    0.05    3.43
   5  14 -17    1.16    3.02
   5 -14 -18   -0.00    2.88
   5  14 -18    0.87    2.85
   5 -14 -19   -0.00    3.81
   5  14 -19    1.33    3.25
   5 -14 -20   -0.00    3.33
   5  14 -20    2.01    3.22
   5 -14 -21   -0.00    2.54
   5 -14 -22    2.23    4.04
   5 -14 -23    0.26    2.25
  -5  15   1    5.08    4.52
   5 -15  -1    0.85    3.47
   5  15  -1   -0.00    3.69
  -5  15   2    3.14    3.92
   5 -15  -2    1.95    3.41
   5  15  -2    2.53    3.83
  -5  15   3   10.14    5.89
   5 -15  -3    1.40    3.72
   5  15  -3   11.74    5.98
  -5  15   4    3.61    3.51
   5 -15  -4   -0.00    2.82
   5  15  -4   -0.00    2.55
  -5  15   5    0.00    3.32
   5 -15  -5   -0.00    3.27
   5  15  -5    1.44    4.02
  -5  15   6   -0.00    1.39
   5 -15  -6    0.25    3.46
   5  15  -6    0.76    3.01
  -5  15   7   -0.00    3.47
   5 -15  -7    1.70    4.11
   5  15  -7    9.06    5.08
  -5  15   8    8.72    5.50
   5 -15  -8    2.82    3.87
   5  15  -8    2.44    4.09
  -5  15   9    6.26    4.97
   5 -15  -9   -0.00    2.14
   5  15  -9    0.92    3.17
  -5  15  10   -0.00    2.73
   5 -15 -10   -0.00    3.17
   5  15 -10    0.00    3.95
  -5  15  11    1.95    3.15
   5 -15 -11   -0.00    4.16
   5  15 -11    2.87    4.14
  -5  15  12    6.09    4.46
   5 -15 -12   -0.00    4.08
   5  15 -12    2.94    4.09
  -5  15  13    3.87    4.67
   5 -15 -13    1.62    3.48
   5  15 -13   -0.00    3.60
  -5  15  14    0.49    3.27
   5 -15 -14    0.96    2.30
   5  15 -14   -0.00    3.21
  -5  15  15   -0.00    2.74
   5 -15 -15   -0.00    2.22
   5  15 -15   -0.00    2.35
  -5  15  16    5.97    4.69
   5 -15 -16    1.34    2.21
   5  15 -16    1.48    4.13
   5 -15 -17    4.13    4.30
   5  15 -17    2.99    3.53
   5 -15 -18    3.43    4.72
   5  15 -18   -0.00    3.01
   5 -15 -19    0.00    2.84
   5  15 -19    0.00    2.43
   5 -15 -20   -0.00    3.05
   5  15 -20   -0.00    3.09
  -5  16   1    0.00    3.75
   5 -16  -1    1.87    2.38
   5  16  -1   -0.00    3.68
  -5  16   2   -0.00    3.40
   5 -16  -2    2.93    4.42
   5  16  -2    2.22    3.85
  -5  16   3    1.53    3.65
   5 -16  -3    6.83    5.20
   5  16  -3    1.83    3.29
  -5  16   4    0.00    3.76
   5 -16  -4   -0.00    4.16
   5  16  -4    3.56    3.20
  -5  16   5    3.94    3.76
   5 -16  -5   -0.00    3.04
   5  16  -5    0.00    4.75
  -5  16   6    0.03    3.28
   5 -16  -6   -0.00    2.78
   5  16  -6   -0.00    4.27
  -5  16   7    0.79    3.33
   5 -16  -7    1.26    3.42
   5  16  -7   -0.00    3.02
  -5  16   8    1.39    3.16
   5 -16  -8    1.66    4.04
   5  16  -8   -0.00    3.32
  -5  16   9    3.99    4.36
   5 -16  -9   -0.00    2.69
   5  16  -9    0.95    3.28
  -5  16  10    3.23    4.14
   5 -16 -10   -0.00    3.74
   5  16 -10   -0.00    4.13
  -5  16  11    0.59    3.02
   5 -16 -11    3.05    3.34
   5  16 -11    0.67    4.01
  -5  16  12    2.15    3.41
   5 -16 -12   -0.00    3.00
   5  16 -12    3.88    4.36
  -5  16  13    2.56    3.37
   5 -16 -13    2.66    3.95
   5  16 -13    0.00    3.76
  -5  16  14    0.00    3.10
   5 -16 -14   -0.00    2.31
   5  16 -14   -0.00    2.59
  -5  16  15    7.04    5.19
   5 -16 -15    2.01    4.08
   5  16 -15    7.94    5.52
   5 -16 -16    0.20    3.11
   5  16 -16   -0.00    2.62
   5 -16 -17   -0.00    2.88
   5  16 -17   -0.00    3.03
   5  16 -18   -0.00    4.36
   5  16 -19    6.01    5.14
   5  16 -20    4.63    4.23
  -5  17   1    3.39    3.91
   5  17  -1    0.15    2.26
  -5  17   2    1.72    3.84
   5 -17  -2   -0.00    3.79
   5  17  -2    5.03    5.22
  -5  17   3    1.76    4.60
   5 -17  -3    5.12    5.21
   5  17  -3   -0.00    3.68
  -5  17   4   -0.00    3.44
   5 -17  -4   -0.00    2.36
   5  17  -4   -0.00    1.81
  -5  17   5    0.66    2.48
   5 -17  -5   -0.00    3.34
   5  17  -5   -0.00    3.41
  -5  17   6    1.54    3.56
   5 -17  -6   -0.00    3.53
   5  17  -6   -0.00    4.17
  -5  17   7    0.78    3.69
   5 -17  -7    3.17    4.68
   5  17  -7    2.56    4.56
  -5  17   8   -0.00    4.12
   5 -17  -8    7.15    5.24
   5  17  -8   -0.00    2.62
  -5  17   9   -0.00    3.72
   5 -17  -9    2.80    4.74
   5  17  -9    0.57    2.79
  -5  17  10   -0.00    3.16
   5 -17 -10    1.25    2.94
   5  17 -10    0.00    3.94
  -5  17  11    2.23    3.42
   5 -17 -11    0.98    3.47
   5  17 -11    1.70    3.28
  -5  17  12   -0.00    3.54
   5 -17 -12    2.12    4.01
   5  17 -12   -0.00    2.50
  -5  17  13    7.38    4.58
   5 -17 -13    4.41    4.27
   5  17 -13    1.73    4.45
  -5  17  14   -0.00    2.97
   5  17 -14    0.00    4.14
  -5  17  15    1.17    3.48
   5  17 -15    1.05    3.35
   5  17 -16    3.64    5.45
   5  17 -17    6.67    5.35
   5  17 -18   -0.00    2.45
   5  17 -19   -0.00    4.00
   5 -18  -4   -0.00    2.08
   5 -18  -5    0.11    2.31
   5 -18  -6   -0.00    2.26
   5 -18  -7   -0.00    2.54
   5 -18  -8    5.27    5.03
   5 -18  -9    2.40    3.81
   5 -18 -10    0.85    3.05
  -4   0   1   -0.00    2.04
  -4   0   1   -0.00    1.45
  -4   0   1    0.42    1.28
   4   0  -1    0.03    0.98
   4   0  -1    0.00    1.93
   4   0  -1    0.98    1.57
  -4   0   2   24.07    4.79
  -4   0   2   12.72    3.31
   4   0  -2   23.56    4.25
   4   0  -2   20.61    4.98
   4   0  -2   17.41    3.92
  -4   0   3    0.78    1.08
   4   0  -3    0.00    1.06
   4   0  -3   -0.00    1.90
   4   0  -3    0.03    0.91
  -4   0   4 1222.85  112.10
  -4   0   4 1016.50  110.44
   4   0  -4 1078.71  111.18
   4   0  -4 1059.29  112.11
   4   0  -4 1201.75  111.38
  -4   0   5    0.00    1.61
  -4   0   5   -0.00    1.08
   4   0  -5    0.24    1.04
   4   0  -5   -0.00    1.51
   4   0  -5   -0.00    1.10
  -4   0   6  586.79   63.47
  -4   0   6  649.27   63.07
   4   0  -6  670.14   63.48
   4   0  -6  606.48   64.33
   4   0  -6  626.95   64.57
   4   0  -6  595.24   63.35
  -4   0   7   -0.71    1.22
  -4   0   7    0.00    0.81
   4   0  -7    0.00    0.83
   4   0  -7    0.00    1.14
   4   0  -7    1.63    1.21
   4   0  -7   -0.00    1.15
  -4   0   8 2567.82  229.91
  -4   0   8 2277.58  229.39
   4   0  -8 2357.12  230.17
   4   0  -8 2236.54  230.98
   4   0  -8 1952.64  230.71
   4   0  -8 2549.94  230.77
  -4   0   9    0.17    0.50
  -4   0   9    0.01    0.46
   4   0  -9    0.85    0.83
   4   0  -9   -0.00    1.10
   4   0  -9   -0.00    0.99
   4   0  -9    0.83    1.09
   4   0 -10   21.18    3.72
   4   0 -10   31.95    4.70
   4   0 -10   28.24    4.50
   4   0 -10   32.50    4.26
   4   0 -11   -0.00    0.51
   4   0 -11   -0.00    0.89
   4   0 -11   -0.00    0.82
   4   0 -11    0.45    0.76
   4   0 -12    9.84    1.88
   4   0 -12   11.66    2.30
   4   0 -12   11.66    2.43
   4   0 -12   16.64    2.41
   4   0 -13    0.00    0.40
   4   0 -13   -0.00    0.57
   4   0 -13    0.00    0.63
   4   0 -13   -0.00    0.46
   4   0 -14 1204.23  123.16
   4   0 -14 1290.30  123.07
   4   0 -15   -0.00    0.49
   4   0 -15   -0.00    0.39
   4   0 -16   40.47    4.41
   4   0 -22   12.13    1.74
   4   0 -23   -0.00    0.43
   4   0 -24   28.58    3.75
   4   0 -25   -0.00    0.49
   4   0 -26   51.58    6.41
   4   0 -27   -0.00    0.68
   4   0 -28   11.40    2.46
   4   0 -37   -0.00    1.45
   4   0 -38    1.98    1.74
   4   0 -39    1.03    1.68
   4   0 -40    5.85    3.00
   4   0 -41    2.44    2.09
  -4   1   1   12.11    4.22
  -4   1   1   17.52    3.93
   4  -1  -1   18.12    4.51
   4  -1  -1    9.05    3.19
   4   1  -1   19.38    3.98
   4   1  -1   15.10    4.26
  -4  -1   1   20.45    3.92
  -4  -1   1   18.10    4.77
  -4  -1   1   19.37    3.90
  -4   1   2  917.39   95.39
  -4   1   2  925.59   93.65
   4  -1  -2  868.07   94.44
   4  -1  -2 1018.13   94.28
   4   1  -2  916.69   93.58
   4   1  -2  979.33   95.39
  -4  -1   2  802.70   93.44
  -4  -1   2 1018.70   95.39
  -4  -1   2  948.10   93.69
  -4   1   3   14.54    4.25
  -4   1   3    4.21    2.27
   4  -1  -3   21.26    4.37
   4  -1  -3   10.38    3.09
   4   1  -3   19.43    3.66
   4   1  -3   14.59    3.97
   4   1  -3    9.99    3.04
  -4  -1   3   17.66    3.39
  -4  -1   3    9.40    2.66
  -4   1   4    0.00    1.83
  -4   1   4    1.86    1.32
   4  -1  -4    1.86    1.58
   4  -1  -4    1.21    1.35
   4   1  -4    2.61    1.53
   4   1  -4    1.53    1.65
  -4  -1   4    0.98    1.09
  -4  -1   4    3.21    1.66
  -4   1   5    6.22    2.89
  -4   1   5   10.83    2.95
  -4   1   5    7.67    2.47
   4  -1  -5   16.26    3.61
   4  -1  -5    8.34    2.62
   4   1  -5   18.97    3.35
   4   1  -5    6.23    2.36
  -4  -1   5    9.86    2.50
  -4  -1   5   11.41    2.96
  -4  -1   5    6.96    2.16
  -4   1   6  412.99   44.80
  -4   1   6  469.84   44.26
  -4   1   6  414.94   43.24
   4  -1  -6  393.59   43.97
   4  -1  -6  444.36   43.86
   4   1  -6  382.97   43.35
   4   1  -6  389.94   44.35
   4   1  -6  522.84   45.45
  -4  -1   6  322.45   42.91
  -4  -1   6  471.54   44.20
  -4  -1   6  497.75   43.64
  -4   1   7   40.93    6.61
  -4   1   7   35.17    5.59
  -4   1   7   41.50    5.45
   4  -1  -7   45.83    6.39
   4  -1  -7   51.53    6.34
   4   1  -7   41.71    5.86
   4   1  -7   36.50    6.31
  -4  -1   7   33.22    5.38
  -4  -1   7   35.30    5.64
  -4  -1   7   33.03    5.17
  -4   1   8 1042.93  107.16
  -4   1   8 1172.05  105.85
  -4   1   8 1027.70  105.22
   4  -1  -8  987.84  106.09
   4  -1  -8 1190.35  106.34
   4   1  -8 1063.64  105.85
   4   1  -8  926.90  106.39
  -4  -1   8 1076.18  106.08
  -4  -1   8  989.74  105.50
  -4  -1   8 1122.96  105.40
  -4   1   9   -0.00    1.05
  -4   1   9    0.63    0.63
  -4   1   9    0.95    0.65
   4  -1  -9    0.00    0.88
   4  -1  -9   -0.00    0.91
   4   1  -9    1.41    1.07
   4   1  -9    2.27    1.59
  -4  -1   9    0.04    0.81
  -4  -1   9    0.00    0.76
  -4  -1   9    0.00    0.56
  -4   1  10  443.82   44.20
   4  -1 -10  418.16   43.04
   4  -1 -10  412.12   43.09
   4   1 -10  348.57   42.66
   4   1 -10  433.24   43.79
  -4  -1  10  452.56   43.15
  -4  -1  10  424.17   41.79
  -4  -1  10  434.46   41.74
  -4   1  11  123.66   14.87
   4  -1 -11  139.25   14.22
   4  -1 -11  107.69   14.00
   4   1 -11  130.65   14.23
   4   1 -11  129.06   14.78
  -4  -1  11  144.81   14.29
   4  -1 -12  432.41   40.00
   4  -1 -12  381.76   39.67
   4  -1 -12  361.25   39.82
   4   1 -12  403.83   40.02
   4   1 -12  359.08   40.37
  -4  -1  12  423.81   40.13
   4  -1 -13   79.17    8.57
   4  -1 -13   83.08    8.69
   4  -1 -13   72.36    8.86
   4   1 -13   84.31    9.13
   4   1 -13   75.27    9.44
  -4  -1  13   80.19    8.96
   4  -1 -14    0.14    0.36
   4  -1 -14    0.00    0.38
   4  -1 -14    0.90    0.74
   4   1 -14    0.69    0.71
   4   1 -14    1.46    1.05
  -4  -1  14   -0.00    0.45
   4  -1 -15   23.70    3.27
   4   1 -15   26.86    3.40
   4   1 -15   24.79    3.76
   4   1 -15   28.77    3.99
   4  -1 -16  221.41   22.21
   4   1 -16  226.99   22.21
   4   1 -16  215.72   22.53
   4   1 -16  209.57   22.95
   4   1 -17    0.16    0.55
   4   1 -18  267.75   27.60
   4   1 -19   13.84    2.45
   4   1 -20   22.25    3.39
   4   1 -21    8.31    1.87
   4   1 -22  180.06   19.19
   4   1 -23    8.43    1.96
   4   1 -24    7.52    1.99
   4  -1 -25   16.28    2.74
   4   1 -25   14.76    2.95
   4   1 -26   51.61    7.00
   4  -1 -27    0.26    0.62
   4   1 -27    0.78    0.95
   4  -1 -28   38.76    5.23
   4  -1 -28   27.80    4.49
   4  -1 -29    0.00    0.93
   4  -1 -30   -0.00    0.96
   4  -1 -31    2.32    1.66
   4  -1 -32   20.88    4.25
   4  -1 -33    1.26    1.22
   4  -1 -34    4.27    2.02
   4  -1 -35    0.55    1.21
   4  -1 -36    6.51    2.50
   4  -1 -37   -0.00    1.09
   4  -1 -38    0.00    1.41
   4  -1 -39   -0.00    1.16
   4  -1 -40    0.13    1.32
   4  -1 -41   -0.00    1.16
  -4   2   1   58.85   10.17
  -4   2   1   75.48    9.97
   4  -2  -1   63.82    9.92
   4  -2  -1   77.81   10.19
   4   2  -1   57.38    9.16
   4   2  -1   68.01   10.67
  -4  -2   1   82.66    9.83
  -4  -2   1   51.07    9.81
  -4   2   2  195.70   22.28
  -4   2   2  162.10   20.54
   4  -2  -2  197.57   21.65
   4  -2  -2  210.15   21.61
   4   2  -2  173.83   20.64
   4   2  -2  179.15   21.98
  -4  -2   2  175.48   20.42
  -4  -2   2  184.24   21.82
  -4  -2   2  158.03   20.47
  -4   2   3   15.03    4.30
  -4   2   3   18.51    3.95
   4  -2  -3   15.10    4.02
   4  -2  -3   15.14    4.00
   4   2  -3   17.17    3.82
   4   2  -3   24.66    5.30
  -4  -2   3   10.42    3.18
  -4  -2   3   21.60    4.77
  -4  -2   3   17.84    3.80
  -4   2   4 1397.47  155.45
  -4   2   4 1517.64  154.60
   4  -2  -4 1623.00  155.31
   4  -2  -4 1942.71  156.18
   4   2  -4 1352.13  154.24
   4   2  -4 1652.43  156.48
  -4  -2   4 1608.68  154.68
  -4  -2   4 1450.44  155.85
  -4   2   5   31.41    6.26
  -4   2   5   33.55    5.60
   4  -2  -5   39.59    6.23
   4  -2  -5   34.82    5.98
   4   2  -5   29.64    5.51
  -4  -2   5   35.23    5.71
  -4  -2   5   41.49    5.86
  -4   2   6    4.50    2.32
  -4   2   6    5.59    2.14
   4  -2  -6    5.24    2.12
   4  -2  -6    9.80    2.87
   4   2  -6    5.31    2.05
  -4  -2   6    3.53    1.83
  -4  -2   6    7.93    2.52
  -4  -2   6   11.35    2.54
  -4   2   7  294.15   31.70
  -4   2   7  316.57   30.75
   4  -2  -7  296.62   31.00
   4  -2  -7  277.37   30.99
   4   2  -7  256.98   30.52
   4   2  -7  276.52   31.64
  -4  -2   7  310.94   30.90
  -4  -2   7  289.02   31.09
  -4  -2   7  277.65   30.39
  -4   2   8  602.56   67.30
  -4   2   8  638.62   66.25
   4  -2  -8  612.06   66.62
   4  -2  -8  688.84   67.19
   4   2  -8  572.81   66.49
   4   2  -8  694.61   68.03
  -4  -2   8  687.09   66.87
  -4  -2   8  652.22   66.90
  -4  -2   8  803.78   67.07
  -4   2   9  182.44   19.55
  -4   2   9  173.92   18.34
  -4   2   9  161.89   17.90
   4  -2  -9  152.11   18.43
   4  -2  -9  163.28   18.80
   4   2  -9  149.94   18.55
   4   2  -9  164.58   19.51
  -4  -2   9  173.32   18.72
  -4  -2   9  164.87   18.56
  -4  -2   9  191.00   18.35
  -4   2  10   55.30    7.65
  -4   2  10   48.64    6.12
  -4   2  10   50.34    6.02
   4  -2 -10   46.85    6.85
   4  -2 -10   49.91    7.13
   4   2 -10   50.69    7.13
   4   2 -10   53.24    7.83
  -4  -2  10   55.74    7.18
  -4  -2  10   57.16    6.94
  -4  -2  10   57.53    6.58
  -4   2  11   53.73    7.69
   4  -2 -11   55.61    7.26
   4  -2 -11   48.26    7.29
   4   2 -11   47.06    7.26
   4   2 -11   64.54    8.38
  -4  -2  11   60.36    7.53
  -4  -2  11   63.86    6.93
  -4  -2  11   56.60    6.55
  -4   2  12    0.70    1.00
   4  -2 -12    0.00    0.91
   4  -2 -12    2.49    1.18
   4   2 -12    0.64    1.13
   4   2 -12    0.46    1.25
  -4  -2  12   -0.00    0.65
  -4  -2  12    1.61    0.55
  -4  -2  12    0.84    0.43
  -4   2  13   17.47    3.13
   4  -2 -13   17.24    2.77
   4  -2 -13   15.07    2.90
   4   2 -13   13.76    2.90
   4   2 -13    6.86    2.55
  -4  -2  13   11.76    2.58
  -4   2  14  632.30   65.82
   4  -2 -14  654.64   65.36
   4  -2 -14  665.47   65.95
   4   2 -14  649.17   66.07
   4   2 -14  587.83   66.37
  -4  -2  14  725.33   66.00
  -4   2  15   45.68    5.78
   4  -2 -15   43.49    5.31
   4  -2 -15   47.89    6.01
   4   2 -15   39.21    5.85
   4   2 -15   45.57    6.57
  -4  -2  15   43.04    5.80
  -4   2  16   16.96    2.60
   4  -2 -16   15.93    2.23
   4  -2 -16   15.19    2.84
   4   2 -16   14.97    2.86
   4   2 -16   14.12    3.25
  -4  -2  16   15.52    2.77
   4  -2 -17    0.91    0.38
   4  -2 -17    0.00    0.73
   4   2 -17    0.17    0.62
   4   2 -17    2.23    1.46
  -4  -2  17    1.31    0.90
   4  -2 -18  102.07   11.53
   4   2 -18   94.26   11.52
   4   2 -18  105.57   12.50
  -4  -2  18  110.48   11.51
   4  -2 -19   83.78   10.35
   4   2 -19   93.26   10.59
   4   2 -19   90.48   11.38
  -4  -2  19  101.56   10.40
   4  -2 -20   32.65    4.88
   4   2 -20   38.60    5.12
   4   2 -20   41.15    5.97
  -4  -2  20   38.56    4.75
   4  -2 -21    3.79    1.33
   4   2 -21    3.72    1.31
   4   2 -21    1.09    1.21
   4  -2 -22    4.37    1.56
   4   2 -22   11.49    2.70
   4  -2 -23    0.25    0.88
   4   2 -23    1.66    1.28
   4  -2 -24  103.29   11.97
   4   2 -24  103.28   12.78
   4   2 -25   12.53    3.21
   4   2 -26   29.06    5.21
   4  -2 -27   -0.00    0.89
   4  -2 -28   22.99    4.24
   4  -2 -29   14.28    3.31
   4  -2 -30   59.14    8.39
   4  -2 -31    0.55    1.19
   4  -2 -32   -0.00    1.26
   4  -2 -33    0.93    1.39
   4  -2 -34   12.57    3.40
   4  -2 -35    1.50    1.36
   4  -2 -36    4.54    2.31
   4  -2 -37    0.00    1.24
   4  -2 -38    1.82    1.73
   4  -2 -39   -0.00    1.27
   4  -2 -40    8.82    3.11
   4  -2 -41   -0.00    1.21
  -4   3   1   33.39    7.19
  -4   3   1   36.81    6.52
   4  -3  -1   34.35    6.51
   4  -3  -1   40.14    7.06
   4   3  -1   26.08    5.73
   4   3  -1   40.15    7.62
  -4  -3   1   28.00    5.72
  -4  -3   1   45.24    7.90
  -4   3   2  283.07   34.72
  -4   3   2  353.27   34.59
   4  -3  -2  282.75   33.93
   4  -3  -2  306.08   34.55
   4   3  -2  277.23   33.61
   4   3  -2  325.43   35.65
  -4  -3   2  320.51   33.89
  -4  -3   2  357.91   35.85
  -4   3   3    3.32    2.65
  -4   3   3    8.15    2.97
   4  -3  -3    4.87    2.48
   4  -3  -3   14.13    3.93
   4   3  -3   17.00    3.77
   4   3  -3   15.18    4.30
  -4  -3   3    7.31    2.64
  -4  -3   3   15.94    4.18
  -4   3   4   16.31    4.31
  -4   3   4   16.21    3.82
   4  -3  -4   12.49    3.76
   4  -3  -4   16.51    4.18
   4   3  -4   12.47    3.54
   4   3  -4   25.37    5.44
  -4  -3   4   11.01    3.25
  -4  -3   4   14.90    4.22
  -4   3   5   28.34    5.84
  -4   3   5   23.84    4.93
   4  -3  -5   19.61    4.66
   4  -3  -5   30.44    5.54
   4   3  -5   25.47    5.06
   4   3  -5   27.12    5.91
  -4  -3   5   29.34    5.19
  -4   3   6   47.93    8.18
  -4   3   6   56.15    7.98
   4  -3  -6   54.56    7.96
   4  -3  -6   49.39    8.01
   4   3  -6   45.40    7.60
  -4  -3   6   58.82    8.00
  -4   3   7  455.53   45.25
  -4   3   7  395.20   43.88
   4  -3  -7  478.70   44.65
   4  -3  -7  418.50   44.60
   4   3  -7  394.53   44.18
  -4  -3   7  392.99   43.88
  -4  -3   7  427.83   44.85
  -4   3   8   82.59   11.05
  -4   3   8   92.87   10.51
   4  -3  -8   75.12   10.24
   4  -3  -8   79.69   10.74
   4   3  -8   62.23   10.02
  -4  -3   8   69.17   10.03
  -4  -3   8   97.96   11.37
  -4   3   9    0.72    1.25
  -4   3   9    0.49    1.14
   4  -3  -9    0.86    1.51
   4  -3  -9    0.02    0.75
   4   3  -9    0.41    1.17
   4   3  -9    0.99    1.62
  -4  -3   9    0.00    1.18
  -4  -3   9    1.61    1.37
  -4   3  10  176.78   19.73
  -4   3  10  176.02   18.56
   4  -3 -10  186.89   19.33
   4  -3 -10  148.99   19.19
   4   3 -10  150.97   19.18
   4   3 -10  163.29   20.14
  -4  -3  10  171.54   19.21
  -4  -3  10  170.57   19.34
  -4   3  11  334.79   32.71
  -4   3  11  300.05   30.99
   4  -3 -11  286.81   31.75
   4  -3 -11  290.16   32.34
   4   3 -11  315.21   32.52
   4   3 -11  281.22   32.92
  -4  -3  11  315.92   32.14
  -4  -3  11  281.24   31.79
  -4   3  12  273.89   28.35
  -4   3  12  269.58   26.46
   4  -3 -12  236.53   27.54
   4  -3 -12  248.11   28.22
   4   3 -12  261.65   28.35
   4   3 -12  265.47   29.13
  -4  -3  12  238.23   27.73
  -4  -3  12  272.36   27.68
  -4   3  13   76.55   10.56
   4  -3 -13   90.84   10.60
   4  -3 -13   97.70   11.33
   4   3 -13   75.30   10.75
   4   3 -13   95.20   11.93
  -4  -3  13   88.01   10.74
  -4  -3  13   77.75    9.84
  -4  -3  13   86.68    9.81
  -4   3  14    2.96    1.66
   4  -3 -14    5.54    1.74
   4  -3 -14    3.85    1.84
   4   3 -14    5.28    2.02
   4   3 -14    6.27    2.38
  -4  -3  14    5.64    1.98
  -4  -3  14    3.78    1.20
  -4  -3  14    2.78    0.96
  -4   3  15   29.50    5.15
   4  -3 -15   31.29    4.96
   4  -3 -15   38.62    5.81
   4   3 -15   41.47    5.98
   4   3 -15   36.14    6.27
  -4  -3  15   27.21    5.10
  -4  -3  15   38.17    3.93
  -4  -3  15   33.87    3.86
  -4   3  16  200.15   23.25
   4  -3 -16  220.38   23.05
   4  -3 -16  234.49   24.06
   4   3 -16  219.01   23.97
   4   3 -16  217.55   24.72
  -4  -3  16  215.46   23.58
  -4   3  17   12.82    2.74
   4  -3 -17   12.90    2.49
   4  -3 -17   11.41    2.93
   4   3 -17   15.31    3.34
   4   3 -17   15.94    3.82
  -4  -3  17   11.84    2.81
  -4   3  18   49.53    6.40
   4  -3 -18   43.96    5.85
   4  -3 -18   54.52    7.06
   4   3 -18   47.13    6.87
   4   3 -18   42.68    7.34
  -4  -3  18   45.92    6.58
  -4   3  19    4.61    1.48
   4  -3 -19    4.16    1.25
   4  -3 -19    4.32    1.71
   4   3 -19    6.35    2.13
   4   3 -19    2.82    1.91
  -4  -3  19    7.15    2.06
  -4   3  20   11.78    2.27
   4  -3 -20   12.13    2.07
   4  -3 -20    5.64    2.27
   4   3 -20   14.17    3.07
   4   3 -20    9.76    3.06
  -4  -3  20   16.58    3.02
   4  -3 -21   38.62    5.85
   4   3 -21   40.14    6.04
   4   3 -21   33.90    6.39
   4  -3 -22   51.56    7.26
   4   3 -22   49.37    7.33
   4   3 -22   50.73    8.11
   4   3 -23   28.46    5.68
   4   3 -24    3.57    2.05
   4  -3 -26   58.40    8.26
   4  -3 -27    4.58    2.13
   4  -3 -28   58.24    8.42
   4  -3 -29    3.37    1.86
   4  -3 -30    3.09    2.12
   4  -3 -31    4.51    2.20
   4  -3 -32   24.36    5.08
   4  -3 -33    2.41    1.86
   4  -3 -34    3.22    2.11
   4  -3 -35   -0.00    1.33
   4  -3 -36    3.87    2.13
   4  -3 -37    4.84    2.55
   4  -3 -38    7.28    3.21
   4  -3 -39   -0.00    1.73
   4  -3 -40    1.67    2.07
   4  -3 -41    1.27    1.65
  -4   4   1   59.76    9.82
  -4   4   1   54.51    8.85
   4  -4  -1   48.53    8.53
   4  -4  -1   54.62    9.24
   4   4  -1   52.44    8.80
   4   4  -1   46.84    9.35
  -4  -4   1   57.90    8.74
  -4  -4   1   43.64    9.09
  -4   4   2  143.09   17.92
  -4   4   2  136.27   17.16
   4  -4  -2  128.77   16.85
   4  -4  -2  173.21   18.60
   4   4  -2  111.29   16.40
   4   4  -2  147.95   18.58
  -4  -4   2  138.90   16.72
  -4  -4   2  103.01   17.02
  -4   4   3   59.09    9.67
  -4   4   3   41.63    8.34
   4  -4  -3   65.40    9.52
   4  -4  -3   65.02    9.94
   4   4  -3   62.95    9.36
   4   4  -3   77.81   11.19
  -4  -4   3   55.75    8.70
  -4  -4   3   49.69    9.43
  -4   4   4  206.39   29.11
  -4   4   4  296.70   30.05
   4  -4  -4  257.99   29.27
   4  -4  -4  237.21   29.55
   4   4  -4  260.50   29.49
   4   4  -4  318.64   31.75
  -4  -4   4  260.18   29.08
  -4  -4   4  275.72   30.66
  -4   4   5    3.22    2.55
  -4   4   5    5.93    2.86
   4  -4  -5    6.26    2.93
   4  -4  -5    5.49    2.93
   4   4  -5    3.30    2.24
   4   4  -5    3.97    2.70
  -4  -4   5    8.52    2.85
  -4  -4   5    7.90    3.42
  -4   4   6   71.95   10.98
  -4   4   6   82.50   10.93
   4  -4  -6   71.13   10.45
   4  -4  -6   76.63   11.18
   4   4  -6   81.97   11.09
   4   4  -6   68.86   11.40
  -4  -4   6   71.98   10.39
  -4   4   7    4.85    2.50
  -4   4   7    5.69    2.40
   4  -4  -7    5.80    2.54
   4  -4  -7    3.08    2.07
   4   4  -7    8.42    2.75
   4   4  -7    5.53    2.97
  -4  -4   7    3.40    2.02
  -4   4   8   95.56   12.21
  -4   4   8   90.71   11.50
   4  -4  -8   76.64   11.17
   4  -4  -8   85.13   11.89
   4   4  -8   63.37   10.97
  -4  -4   8   91.36   11.56
  -4  -4   8   99.08   12.57
  -4   4   9  309.55   29.89
  -4   4   9  262.97   28.47
   4  -4  -9  274.54   28.87
   4  -4  -9  251.81   29.27
   4   4  -9  220.95   28.61
  -4  -4   9  261.41   28.70
  -4  -4   9  242.68   29.14
  -4   4  10  197.32   23.18
  -4   4  10  210.18   22.50
   4  -4 -10  191.43   22.63
   4  -4 -10  231.61   24.04
   4   4 -10  186.06   23.03
  -4  -4  10  201.92   22.84
  -4  -4  10  185.71   23.14
  -4   4  11   24.03    5.03
  -4   4  11   17.36    3.97
   4  -4 -11   22.52    4.66
   4  -4 -11   16.77    4.55
   4   4 -11   31.44    5.60
   4   4 -11   23.26    5.56
  -4  -4  11   29.42    5.11
  -4  -4  11   31.21    5.51
  -4   4  12   46.99    7.07
  -4   4  12   42.56    5.98
   4  -4 -12   49.03    6.87
   4  -4 -12   34.76    6.63
   4   4 -12   34.80    6.63
   4   4 -12   31.61    6.82
  -4  -4  12   35.95    6.32
  -4  -4  12   38.23    6.60
  -4   4  13   97.63   11.92
  -4   4  13   93.10   10.58
   4  -4 -13   87.38   11.34
   4  -4 -13   88.25   12.03
   4   4 -13   82.81   11.77
   4   4 -13   64.15   11.64
  -4  -4  13   94.01   11.71
  -4  -4  13   88.91   11.44
  -4   4  14  257.34   27.42
  -4   4  14  238.38   25.55
   4  -4 -14  256.73   27.06
   4  -4 -14  283.02   28.24
   4   4 -14  245.34   27.72
   4   4 -14  226.48   28.20
  -4  -4  14  245.07   27.21
  -4  -4  14  229.60   26.56
  -4   4  15   91.58   11.41
  -4   4  15   89.54    8.99
   4  -4 -15   79.33   10.73
   4  -4 -15   92.61   11.94
   4   4 -15   85.96   11.69
   4   4 -15   69.49   11.77
  -4  -4  15   79.45   11.07
  -4  -4  15   80.98   10.52
  -4   4  16   17.56    4.05
   4  -4 -16   24.04    4.27
   4  -4 -16   24.08    4.93
   4   4 -16   18.12    4.39
   4   4 -16   24.70    5.49
  -4  -4  16   19.72    4.32
  -4  -4  16   25.57    4.00
  -4   4  17    3.34    1.63
   4  -4 -17    4.85    1.73
   4  -4 -17    2.37    1.89
   4   4 -17    3.09    2.03
   4   4 -17    4.71    2.52
  -4  -4  17    2.75    1.70
  -4  -4  17    3.42    1.31
  -4   4  18   97.78   11.78
   4  -4 -18   95.58   11.36
   4  -4 -18   78.65   11.83
   4   4 -18   86.13   12.10
   4   4 -18  104.29   13.61
  -4  -4  18   90.94   11.89
  -4  -4  18   91.60   10.05
  -4  -4  18   95.93   10.14
  -4   4  19   52.20    7.92
   4  -4 -19   60.56    7.85
   4  -4 -19   61.67    8.86
   4   4 -19   65.93    9.10
   4   4 -19   55.10    9.43
  -4  -4  19   59.82    8.50
  -4   4  20   36.99    6.51
   4  -4 -20   57.65    6.94
   4  -4 -20   49.59    7.61
   4   4 -20   59.76    8.22
   4   4 -20   42.36    8.15
  -4  -4  20   48.25    7.34
   4   4 -21   19.10    4.50
   4   4 -21   27.07    5.84
   4   4 -22    5.76    2.48
   4   4 -22    4.06    2.47
   4  -4 -24   63.38    9.25
   4  -4 -25   42.69    7.12
   4  -4 -26   33.81    6.17
   4  -4 -27    0.14    1.15
   4  -4 -28   34.80    6.32
   4  -4 -29    9.43    3.02
   4  -4 -30    8.99    3.05
   4  -4 -31    2.40    1.78
   4  -4 -32   -0.00    1.33
   4  -4 -33    2.95    1.98
   4  -4 -34    7.19    2.93
   4  -4 -35    4.33    2.35
   4  -4 -36    3.44    2.09
   4  -4 -37    0.03    1.26
   4  -4 -38    1.00    1.54
   4  -4 -39    0.77    1.52
   4  -4 -40    2.05    2.00
   4  -4 -41    0.84    1.67
   4  -4 -42   -0.00    1.33
  -4   5   1   78.53   12.18
  -4   5   1   74.68   11.63
   4  -5  -1   81.46   11.57
   4  -5  -1   83.39   12.45
   4   5  -1   72.79   11.40
   4   5  -1   73.06   12.36
  -4  -5   1   78.49   11.17
  -4  -5   1   52.43   11.17
  -4   5   2  227.91   32.11
  -4   5   2  331.78   33.45
   4  -5  -2  274.07   32.11
   4  -5  -2  301.85   33.45
   4   5  -2  272.52   32.31
   4   5  -2  315.01   34.44
  -4  -5   2  308.76   32.26
  -4  -5   2  252.15   33.10
  -4   5   3  154.79   20.18
  -4   5   3  124.27   18.99
   4  -5  -3  172.28   19.91
   4  -5  -3  146.03   19.96
   4   5  -3  162.27   19.93
   4   5  -3  173.41   21.47
  -4  -5   3  156.40   19.24
  -4  -5   3  169.92   21.21
  -4   5   4   24.10    5.96
  -4   5   4   27.28    5.85
   4  -5  -4   36.27    6.56
   4  -5  -4   19.86    5.37
   4   5  -4   21.40    5.34
   4   5  -4   10.98    4.82
  -4  -5   4   17.27    4.64
  -4  -5   4   26.09    6.32
  -4   5   5   39.25    7.62
  -4   5   5   41.30    7.49
   4  -5  -5   55.00    8.06
   4  -5  -5   36.95    7.54
   4   5  -5   33.13    7.00
   4   5  -5   47.62    8.85
  -4  -5   5   32.41    6.60
  -4  -5   5   29.71    7.19
  -4   5   6   71.49   10.88
  -4   5   6   61.55   10.10
   4  -5  -6   65.77   10.17
   4  -5  -6   72.84   11.30
   4   5  -6   68.50   10.60
   4   5  -6   73.54   11.81
  -4  -5   6   60.05    9.80
  -4  -5   6   71.51   11.32
  -4   5   7  217.54   25.08
  -4   5   7  229.43   24.83
   4  -5  -7  194.04   24.08
   4  -5  -7  213.11   25.30
   4   5  -7  205.01   24.74
   4   5  -7  205.80   25.86
  -4  -5   7  236.66   24.71
  -4  -5   7  163.59   24.42
  -4   5   8   34.27    6.77
  -4   5   8   36.25    6.47
   4  -5  -8   29.32    6.08
   4  -5  -8   40.48    7.32
   4   5  -8   26.96    6.07
   4   5  -8   29.70    6.97
  -4  -5   8   30.61    6.08
  -4   5   9   25.98    5.51
  -4   5   9   26.78    5.23
   4  -5  -9   17.64    4.55
   4  -5  -9   28.54    6.06
   4   5  -9   28.91    5.91
   4   5  -9   18.27    5.22
  -4  -5   9   18.34    4.64
  -4   5  10   23.95    5.32
  -4   5  10   20.37    4.57
   4  -5 -10   20.99    4.76
   4  -5 -10   17.75    5.02
   4   5 -10   13.81    4.32
  -4  -5  10   18.24    4.50
  -4  -5  10   30.08    6.10
  -4   5  11  244.76   27.89
  -4   5  11  258.04   27.26
   4  -5 -11  246.72   27.53
   4  -5 -11  207.29   27.74
   4   5 -11  244.30   28.20
  -4  -5  11  219.48   27.18
  -4  -5  11  279.80   28.96
  -4   5  12  278.37   29.46
  -4   5  12  271.54   28.40
   4  -5 -12  240.90   28.54
   4  -5 -12  239.08   29.35
   4   5 -12  247.53   29.39
  -4  -5  12  272.45   29.07
  -4  -5  12  235.17   29.10
  -4   5  13   49.46    7.76
   4  -5 -13   49.29    7.57
   4  -5 -13   45.12    7.92
   4   5 -13   36.18    7.42
   4   5 -13   35.09    7.81
  -4  -5  13   42.99    7.32
  -4  -5  13   41.18    7.45
  -4   5  14   14.92    3.95
   4  -5 -14   12.34    3.59
   4  -5 -14   12.92    4.00
   4   5 -14   13.41    4.04
   4   5 -14   15.33    4.67
  -4  -5  14   15.41    3.92
  -4  -5  14   14.83    3.94
  -4   5  15   90.02   11.54
   4  -5 -15   81.69   10.89
   4  -5 -15   75.23   11.46
   4   5 -15   65.83   10.98
   4   5 -15   71.45   12.00
  -4  -5  15   82.66   11.18
  -4  -5  15   77.24   10.87
  -4   5  16   99.87   14.07
   4  -5 -16  101.60   13.80
   4  -5 -16  119.08   15.21
   4   5 -16  108.93   14.86
   4   5 -16  107.17   15.75
  -4  -5  16  120.01   14.68
  -4  -5  16  125.11   14.40
  -4   5  17   83.35   11.56
   4  -5 -17   86.80   11.27
   4  -5 -17   95.59   12.57
   4   5 -17   82.83   11.99
   4   5 -17   97.84   13.61
  -4  -5  17   82.22   11.60
  -4  -5  17   69.86   10.67
  -4   5  18  108.14   14.48
   4  -5 -18  109.07   14.10
   4   5 -18  122.50   15.49
   4   5 -18  118.90   16.52
  -4  -5  18  150.36   15.73
  -4  -5  18  100.30   13.65
  -4   5  19    2.19    1.89
   4  -5 -19   -0.00    0.98
   4   5 -19   -0.00    1.53
   4   5 -19   -0.00    1.76
  -4  -5  19    1.23    1.58
  -4  -5  19    0.91    1.16
  -4   5  20    1.52    1.62
   4   5 -20   -0.00    1.52
   4   5 -20   -0.00    1.06
  -4  -5  20    2.02    1.64
  -4  -5  20    0.75    0.89
   4  -5 -21   15.72    4.54
   4   5 -21   25.08    5.47
  -4  -5  21   22.42    3.35
   4  -5 -22   73.96   11.51
   4   5 -22   69.51   11.41
  -4  -5  22   85.02    8.67
   4  -5 -23    4.60    2.33
   4  -5 -24    0.91    1.74
   4  -5 -25    0.00    1.34
   4  -5 -26    8.16    3.15
   4  -5 -27   16.96    4.41
   4  -5 -28   19.52    4.74
   4  -5 -29    1.65    1.68
   4  -5 -30   -0.00    1.27
   4  -5 -31   19.03    4.84
   4  -5 -32    6.37    2.79
   4  -5 -33    3.15    2.33
   4  -5 -34    0.00    1.47
   4  -5 -35    3.44    2.17
   4  -5 -36   -0.00    1.32
   4  -5 -37    4.97    2.64
   4  -5 -38    0.64    1.80
   4  -5 -39    1.55    1.86
   4  -5 -40   -0.00    1.10
   4  -5 -41    0.12    1.29
  -4   6   1   36.78    8.15
  -4   6   1   45.92    8.73
   4  -6  -1   43.71    8.19
   4  -6  -1   35.06    8.10
   4   6  -1   45.55    8.42
   4   6  -1   46.63    9.45
  -4  -6   1   30.79    6.99
  -4  -6   1   58.06   10.33
  -4   6   2   69.96   11.46
  -4   6   2   52.98   10.31
   4  -6  -2   56.04   10.06
   4  -6  -2   52.64   10.60
   4   6  -2   66.84   11.02
   4   6  -2   83.55   12.94
  -4  -6   2   73.23   10.65
  -4  -6   2   72.65   12.26
  -4   6   3   53.62   10.47
  -4   6   3   53.08   10.11
   4  -6  -3   69.02   10.71
   4  -6  -3   70.60   11.58
   4   6  -3   69.02   11.04
   4   6  -3   63.57   11.66
  -4  -6   3   65.63   10.26
  -4  -6   3   73.06   12.22
  -4   6   4  124.96   17.13
  -4   6   4  133.28   17.09
   4  -6  -4  128.51   16.57
   4  -6  -4  107.29   16.65
   4   6  -4  108.58   16.34
   4   6  -4  169.36   19.70
  -4  -6   4  101.71   15.47
  -4  -6   4  121.20   17.75
  -4   6   5   54.69   10.87
  -4   6   5   70.77   11.38
   4  -6  -5   67.91   10.98
   4  -6  -5   85.25   12.70
   4   6  -5   67.68   11.37
   4   6  -5   74.99   12.76
  -4  -6   5   79.98   11.33
  -4  -6   5   82.21   12.86
  -4   6   6   39.25    7.59
  -4   6   6   45.50    7.76
   4  -6  -6   39.63    7.33
   4  -6  -6   33.93    7.40
   4   6  -6   33.94    7.26
   4   6  -6   19.85    6.31
  -4  -6   6   28.82    6.35
  -4  -6   6   24.55    6.84
  -4   6   7    2.31    2.18
   4  -6  -7   -0.00    1.67
   4  -6  -7   -0.00    1.98
   4   6  -7   -0.00    1.99
   4   6  -7    0.00    2.14
  -4  -6   7    0.43    1.54
  -4  -6   7    1.16    1.85
  -4   6   8  190.89   25.66
   4  -6  -8  195.33   25.22
   4  -6  -8  253.89   27.64
   4   6  -8  240.84   26.85
   4   6  -8  235.55   27.89
  -4  -6   8  223.21   25.68
  -4  -6   8  192.79   26.40
  -4   6   9  242.09   32.03
   4  -6  -9  329.48   32.89
   4  -6  -9  319.87   34.00
   4   6  -9  278.41   32.83
   4   6  -9  290.56   34.22
  -4  -6   9  256.02   31.70
  -4   6  10    3.83    2.63
   4  -6 -10    3.16    2.06
   4  -6 -10    7.12    3.50
   4   6 -10    3.72    2.70
   4   6 -10    7.09    3.69
  -4  -6  10    3.70    2.32
  -4   6  11   -0.00    1.52
   4  -6 -11    2.42    1.92
   4  -6 -11   -0.00    1.45
   4   6 -11    0.12    1.39
   4   6 -11    1.61    2.26
  -4  -6  11    1.78    1.66
  -4  -6  11   -0.00    2.13
  -4   6  12    0.43    1.67
   4  -6 -12    0.00    1.46
   4  -6 -12    0.00    1.86
   4   6 -12   -0.00    1.09
   4   6 -12   -0.00    1.95
  -4  -6  12   -0.00    1.20
  -4  -6  12   -0.00    0.88
  -4   6  13   93.34   14.20
   4  -6 -13  114.81   14.54
   4  -6 -13  117.78   15.65
   4   6 -13   86.55   14.36
  -4  -6  13  112.98   14.58
  -4  -6  13  107.33   15.21
  -4   6  14   92.55   13.15
   4  -6 -14  105.33   13.17
   4  -6 -14   75.96   12.95
   4   6 -14   87.20   13.34
  -4  -6  14   94.33   12.96
  -4  -6  14   83.41   13.02
  -4   6  15   60.57   10.35
   4  -6 -15   64.11   10.22
   4   6 -15   96.94   12.61
  -4  -6  15   76.31   10.95
  -4  -6  15   65.41   10.72
  -4   6  16   27.25    6.31
   4  -6 -16   38.80    6.78
   4   6 -16   34.82    7.14
   4   6 -16   29.01    7.39
  -4  -6  16   36.14    6.90
  -4  -6  16   35.15    6.81
  -4   6  17   -0.00    1.21
   4  -6 -17    1.46    1.66
   4   6 -17    1.97    2.02
   4   6 -17    0.18    2.58
  -4  -6  17    0.98    1.68
  -4  -6  17    1.73    1.81
  -4   6  18   46.13    8.11
   4  -6 -18   45.14    7.61
   4   6 -18   36.16    7.90
  -4  -6  18   60.16    8.89
  -4   6  19   44.50    8.18
   4  -6 -19   51.34    8.13
   4  -6 -19   48.17    8.95
   4   6 -19   52.63    9.14
  -4  -6  19   52.49    8.61
  -4   6  20   22.93    5.24
   4  -6 -20   19.80    5.50
   4   6 -20   19.78    5.37
   4  -6 -21   20.90    5.36
   4   6 -21   14.82    4.57
   4  -6 -22    1.52    2.03
   4   6 -22    0.73    1.91
   4  -6 -23   10.60    3.79
   4  -6 -24    4.07    2.64
   4  -6 -25   21.08    5.37
   4  -6 -26   11.66    4.09
   4  -6 -27   -0.00    1.29
   4  -6 -28    8.17    3.43
   4  -6 -29   13.18    4.23
   4  -6 -30    2.27    2.03
   4  -6 -31    5.00    2.78
   4  -6 -32    1.53    2.45
   4  -6 -33    5.75    2.91
   4  -6 -34    0.00    1.40
   4  -6 -35    3.55    2.55
   4  -6 -36    1.62    1.90
   4  -6 -37   -0.00    1.53
   4  -6 -38    0.23    1.07
   4  -6 -39    1.36    1.73
   4  -6 -40    1.06    1.62
  -4   7   1  175.58   26.77
  -4   7   1  176.85   26.63
   4  -7  -1  232.53   27.28
   4  -7  -1  288.69   30.04
   4   7  -1  208.67   27.19
   4   7  -1  323.90   31.68
  -4  -7   1  219.92   28.86
  -4   7   2   31.09    7.36
  -4   7   2   28.07    7.08
   4  -7  -2   33.57    7.26
   4  -7  -2   30.21    7.55
   4   7  -2   26.47    6.92
   4   7  -2   29.87    8.12
  -4  -7   2   26.96    6.30
  -4  -7   2   51.23   10.03
  -4   7   3   68.39   12.36
   4  -7  -3   80.48   12.32
   4  -7  -3   54.43   11.89
   4   7  -3   84.27   13.14
   4   7  -3   90.62   14.53
  -4  -7   3  102.72   13.02
  -4  -7   3   67.03   13.07
  -4   7   4    3.25    2.92
   4  -7  -4   15.23    4.64
   4  -7  -4   14.33    4.77
   4   7  -4   13.26    4.85
   4   7  -4   10.78    4.81
  -4  -7   4    8.18    3.38
  -4  -7   4   13.52    5.22
  -4   7   5  139.33   19.51
   4  -7  -5  163.24   19.51
   4  -7  -5  113.25   18.94
   4   7  -5  164.81   20.24
   4   7  -5  148.13   20.95
  -4  -7   5  129.34   18.34
  -4  -7   5  150.41   20.91
  -4   7   6  155.84   21.19
   4  -7  -6  192.98   21.58
   4  -7  -6  148.60   21.53
   4   7  -6  147.37   20.94
   4   7  -6  156.08   22.41
  -4  -7   6  143.84   20.07
  -4  -7   6  191.43   23.39
  -4   7   7  382.60   41.34
   4  -7  -7  379.71   40.53
   4  -7  -7  380.15   42.05
   4   7  -7  365.08   41.17
   4   7  -7  339.02   42.01
  -4  -7   7  329.82   39.68
  -4  -7   7  325.29   41.54
  -4   7   8    0.00    2.32
   4  -7  -8    1.76    2.29
   4  -7  -8   -0.00    1.88
   4   7  -8    0.00    1.66
   4   7  -8   -0.00    2.00
  -4  -7   8   -0.00    1.74
  -4  -7   8    0.69    2.33
  -4   7   9    6.82    3.88
   4  -7  -9   12.51    4.49
   4  -7  -9   13.90    5.00
   4   7  -9   11.17    4.21
   4   7  -9   11.97    4.82
  -4  -7   9   10.36    3.85
  -4  -7   9   15.31    5.07
  -4   7  10   12.92    4.48
   4  -7 -10    7.38    3.22
   4  -7 -10    9.02    3.91
   4   7 -10    1.61    2.41
   4   7 -10   13.56    4.91
  -4  -7  10    8.93    3.54
  -4  -7  10   14.14    4.99
  -4   7  11  123.73   17.11
   4  -7 -11  122.96   16.59
   4  -7 -11  124.09   17.83
   4   7 -11   94.92   16.35
   4   7 -11  141.43   19.28
  -4  -7  11  131.02   16.81
  -4   7  12   21.33    5.36
   4  -7 -12   15.22    4.34
   4   7 -12   13.43    4.80
   4   7 -12   12.53    4.74
  -4  -7  12    9.32    3.81
  -4   7  13   33.43    7.25
   4  -7 -13   27.07    6.64
   4   7 -13   32.82    7.69
   4   7 -13   51.30   10.06
  -4  -7  13   56.21    8.65
  -4  -7  13   32.15    7.77
  -4   7  14    2.83    2.83
   4  -7 -14    1.25    2.18
   4   7 -14    6.36    3.25
   4   7 -14    1.12    2.78
  -4  -7  14    6.70    3.08
  -4  -7  14    5.91    2.99
  -4   7  15   32.61    7.54
   4  -7 -15   50.06    8.30
   4   7 -15   45.91    8.88
   4   7 -15   46.40    9.73
  -4  -7  15   40.60    7.95
  -4   7  16    1.37    1.97
   4  -7 -16    3.63    2.42
   4  -7 -16    2.15    2.22
   4   7 -16    0.99    2.15
  -4  -7  16    2.11    1.75
  -4   7  17   19.76    5.28
   4  -7 -17   25.68    5.45
   4  -7 -17   11.89    4.66
   4   7 -17   21.57    5.79
  -4  -7  17   15.57    4.74
  -4   7  18    3.08    2.24
   4  -7 -18    0.00    1.18
   4  -7 -18    0.21    1.89
   4   7 -18    0.07    2.55
  -4  -7  18    1.92    2.02
  -4   7  19    0.00    1.91
   4  -7 -19   -0.00    2.16
   4   7 -19   -0.00    1.87
  -4  -7  19   -0.00    1.60
  -4   7  20    1.63    2.27
   4  -7 -20    2.43    2.64
   4   7 -20    3.08    2.61
   4  -7 -21   52.25   10.71
   4   7 -21   79.52   11.93
   4  -7 -22   20.10    5.66
   4   7 -22   23.28    6.20
   4  -7 -23   31.26    7.13
   4  -7 -24    1.16    2.14
   4  -7 -25    1.92    2.01
   4  -7 -26    5.09    3.38
   4  -7 -27   18.22    5.35
   4  -7 -28    5.56    2.97
   4  -7 -29    3.44    2.86
   4  -7 -30    0.00    1.85
   4  -7 -31    4.95    3.24
   4  -7 -32    4.40    2.93
   4  -7 -33   15.99    5.03
   4  -7 -34    1.46    2.03
   4  -7 -35    0.14    1.90
   4  -7 -36   -0.00    1.66
   4  -7 -37    2.19    2.79
   4  -7 -38    1.49    2.23
  -4   8   1   14.53    5.53
   4  -8  -1   26.52    7.10
   4   8  -1   16.30    5.74
   4   8  -1   15.70    6.13
  -4  -8   1   19.60    6.68
  -4   8   2   27.34    7.14
   4  -8  -2   13.85    5.59
   4   8  -2   19.61    6.23
   4   8  -2   20.36    6.97
  -4  -8   2   24.71    7.28
  -4   8   3  115.75   17.56
   4  -8  -3  118.11   18.13
   4   8  -3  104.33   17.00
   4   8  -3  127.57   19.08
  -4  -8   3  122.00   18.88
  -4   8   4   19.45    5.78
   4  -8  -4   15.94    5.62
   4   8  -4    7.25    4.43
   4   8  -4   20.69    6.55
  -4  -8   4   19.11    6.29
  -4   8   5   67.34   11.90
   4  -8  -5   53.29   11.59
   4   8  -5   75.00   12.39
   4   8  -5   84.65   14.05
  -4  -8   5   54.96   11.97
  -4   8   6   35.20    7.82
   4  -8  -6   33.38    8.02
   4   8  -6   19.39    6.20
   4   8  -6   31.81    8.37
  -4  -8   6   30.33    8.11
  -4   8   7    0.96    2.01
   4  -8  -7    2.65    2.77
   4   8  -7    2.43    2.59
   4   8  -7    0.03    2.42
  -4  -8   7    1.58    3.18
  -4   8   8   28.06    6.88
   4  -8  -8   26.44    7.02
   4   8  -8   17.97    5.88
   4   8  -8   21.65    6.91
  -4  -8   8   22.86    7.22
  -4   8   9  295.30   35.39
   4   8  -9  316.72   36.13
   4   8  -9  336.84   38.09
  -4  -8   9  248.12   35.65
  -4   8  10    2.26    2.90
   4  -8 -10    5.36    2.98
   4   8 -10    4.01    3.01
   4   8 -10    0.00    3.12
  -4  -8  10   -0.00    3.00
  -4   8  11   28.39    6.97
   4  -8 -11   17.33    5.38
   4   8 -11   22.96    6.70
   4   8 -11   16.32    6.35
  -4  -8  11   31.38    7.66
  -4   8  12   -0.00    1.93
   4  -8 -12    0.78    1.93
   4   8 -12    2.55    2.77
   4   8 -12   -0.00    2.36
  -4   8  13  102.42   14.73
   4  -8 -13   84.18   13.23
   4  -8 -13   72.15   13.69
   4   8 -13  100.87   14.99
  -4   8  14    5.60    3.19
   4  -8 -14   10.32    4.11
   4  -8 -14    1.25    3.08
   4   8 -14    9.27    4.00
  -4   8  15   20.76    6.20
   4  -8 -15   35.14    6.86
   4  -8 -15   19.45    6.37
   4   8 -15   27.99    7.22
  -4   8  16   -0.00    1.82
   4  -8 -16    1.30    1.87
   4  -8 -16    4.90    3.30
   4   8 -16   -0.00    2.15
  -4   8  17    3.39    2.82
   4  -8 -17    0.22    1.91
   4  -8 -17    0.64    1.44
   4   8 -17    0.92    2.59
  -4   8  18    4.82    2.83
   4  -8 -18    1.32    2.62
   4   8 -18    4.99    3.13
  -4   8  19   61.65   10.72
   4  -8 -19   45.50   10.23
   4   8 -19   68.65   11.62
  -4   8  20    0.00    1.91
   4  -8 -20   -0.00    2.27
   4   8 -20   -0.00    1.92
   4  -8 -21   54.70   10.67
   4   8 -21   56.77   10.79
   4  -8 -22    3.96    3.33
   4   8 -22    2.99    2.63
   4  -8 -23   15.00    5.48
   4  -8 -24    3.81    3.04
   4  -8 -25   21.38    6.24
   4  -8 -26    1.82    1.94
   4  -8 -27    4.91    3.27
   4  -8 -28    0.08    2.05
   4  -8 -29    7.31    3.96
   4  -8 -30    0.46    2.05
   4  -8 -31   13.42    4.79
   4  -8 -32   -0.00    1.85
   4  -8 -33    1.92    2.54
   4  -8 -34    0.00    1.67
   4  -8 -35    7.15    4.07
   4  -8 -36    0.85    2.08
   4  -8 -37    0.60    1.76
   4  -9  -1  136.64   22.15
   4   9  -1  171.27   24.01
  -4  -9   1  169.41   24.27
  -4   9   2    0.26    2.25
   4  -9  -2   -0.00    2.42
   4   9  -2   -0.00    2.64
  -4  -9   2    2.36    2.89
  -4   9   3   22.49    6.73
   4  -9  -3    7.35    5.03
   4   9  -3   30.74    8.17
  -4  -9   3   20.81    7.02
  -4   9   4    2.92    3.16
   4  -9  -4    0.18    2.48
   4   9  -4   -0.00    2.54
  -4  -9   4    0.69    2.00
  -4   9   5   78.03   13.70
   4   9  -5   76.20   14.64
  -4  -9   5   79.96   15.02
  -4   9   6   -0.00    1.56
   4   9  -6    3.28    3.07
  -4  -9   6   -0.00    2.06
  -4   9   7  270.22   32.22
   4   9  -7  248.96   31.86
   4   9  -7  244.20   33.03
  -4  -9   7  242.63   33.20
  -4   9   8    0.00    2.43
   4   9  -8    0.18    2.28
   4   9  -8    2.14    3.15
  -4  -9   8    1.70    2.65
  -4   9   9   31.58    7.63
   4  -9  -9   17.32    6.34
   4   9  -9   17.74    6.10
   4   9  -9   20.68    7.13
  -4  -9   9   13.34    6.31
  -4   9  10    1.41    2.69
   4  -9 -10    4.11    3.35
   4   9 -10    2.63    2.80
  -4   9  11  180.93   21.55
   4  -9 -11  109.24   19.42
   4   9 -11  135.54   20.21
  -4   9  12   -0.00    1.95
   4  -9 -12    0.39    1.73
   4   9 -12    2.21    2.67
  -4   9  13    0.00    2.43
   4  -9 -13    4.40    3.71
   4   9 -13   19.40    5.92
  -4   9  14    8.89    4.23
   4  -9 -14    4.31    3.98
   4   9 -14   10.69    5.11
  -4   9  15   34.01    7.71
   4  -9 -15    8.95    5.41
   4   9 -15   31.40    7.56
  -4   9  16   -0.00    2.09
   4  -9 -16    1.70    2.82
   4   9 -16   -0.00    2.74
  -4   9  17  111.68   14.99
   4  -9 -17   50.95   11.94
   4   9 -17   84.95   13.97
  -4   9  18   -0.00    1.89
   4  -9 -18    1.92    3.05
   4   9 -18    1.98    2.68
  -4   9  19   -0.00    2.63
   4  -9 -19    1.59    2.21
   4   9 -19   -0.00    1.71
  -4   9  20   -0.00    2.10
   4  -9 -20    1.38    2.80
   4  -9 -21   25.76    7.06
   4  -9 -22    0.61    2.30
   4  -9 -23   24.71    7.44
   4  -9 -24   -0.00    2.15
   4  -9 -25    2.89    2.66
   4  -9 -26    2.77    2.72
   4  -9 -27   15.08    5.59
   4  -9 -28   -0.00    1.70
   4  -9 -29    5.19    3.42
   4  -9 -30    0.48    1.84
   4  -9 -31    4.04    3.15
   4  -9 -32   -0.00    1.81
   4  -9 -33    0.93    2.78
   4  -9 -34    3.42    2.83
   4  -9 -35    0.00    2.19
  -4  10   1    0.72    2.31
   4 -10  -1    3.02    3.10
   4  10  -1   -0.00    2.61
   4  10  -1    1.78    2.64
  -4 -10   1   -0.00    1.94
   4  10  -2    3.93    3.00
   4  10  -2    2.75    3.27
  -4 -10   2    1.94    2.69
   4  10  -3   31.00    8.32
   4  10  -3   19.90    7.29
  -4 -10   3   34.23    9.55
   4  10  -4    0.38    2.21
   4  10  -4   12.72    5.37
  -4 -10   4    2.36    2.95
   4  10  -5   14.51    5.70
   4  10  -5   16.29    6.82
  -4 -10   5   22.20    7.65
   4 -10  -6    2.91    3.70
   4  10  -6    3.16    2.91
   4  10  -6    2.24    3.31
  -4 -10   6   -0.00    3.12
   4 -10  -7    3.86    3.84
   4  10  -7   16.13    5.72
   4 -10  -8    4.03    3.59
   4  10  -8    2.30    3.15
   4 -10  -9    8.04    4.42
   4  10  -9   14.19    5.37
   4 -10 -10    0.28    3.32
   4  10 -10   -0.00    1.91
   4 -10 -11   20.81    7.14
   4 -10 -12   -0.00    1.13
   4 -10 -13   12.98    5.38
   4 -10 -14   -0.00    2.28
   4  10 -14    0.93    2.05
   4 -10 -15   42.42   10.13
   4  10 -15   40.94    9.96
   4 -10 -16   14.54    5.86
   4  10 -16    6.38    4.24
   4 -10 -17   -0.00    3.06
   4  10 -17    1.31    3.18
  -4  10  18   -0.00    1.27
   4 -10 -18    2.04    3.45
   4  10 -18    2.71    3.64
  -4  10  19   35.56    8.60
   4 -10 -19   20.91    6.96
   4  10 -19   29.78    8.22
   4 -10 -20    1.00    2.88
   4  10 -20    2.23    3.02
   4 -10 -21   11.27    5.35
   4  10 -21    6.27    4.32
   4 -10 -22   -0.00    1.69
   4  10 -22   -0.00    2.19
   4 -10 -23   10.49    4.75
   4 -10 -24    0.64    1.68
   4 -10 -25   29.01    8.17
   4 -10 -26   -0.00    2.21
   4 -10 -27    0.07    1.88
   4 -10 -28   -0.00    2.73
   4 -10 -29    2.11    3.42
   4 -10 -30    2.58    2.67
   4 -10 -31    0.00    3.20
   4 -10 -32    0.21    1.95
   4 -10 -33    5.17    3.63
  -4  11   1   37.18   10.37
   4  11  -1   78.10   13.51
  -4 -11   1   55.15   12.93
  -4  11   2    3.65    3.15
   4  11  -2    2.10    3.25
   4  11  -2    1.23    4.04
  -4 -11   2   -0.00    3.10
  -4  11   3    2.65    3.54
   4 -11  -3    3.10    2.76
   4  11  -3   -0.00    3.75
   4  11  -3    3.89    3.78
  -4 -11   3    4.60    4.10
  -4  11   4   15.79    6.20
   4 -11  -4    5.29    4.98
   4  11  -4    5.54    4.61
  -4 -11   4    6.37    5.09
  -4  11   5    8.55    4.74
   4 -11  -5    1.10    3.73
   4  11  -5   16.00    6.06
  -4  11   6    0.64    3.27
   4 -11  -6    7.33    4.34
   4  11  -6    6.90    4.49
  -4  11   7   35.23    9.17
   4 -11  -7   22.23    7.85
   4  11  -7   44.42   10.11
  -4  11   8    4.13    3.32
   4 -11  -8    0.35    2.67
   4  11  -8    1.74    3.10
  -4  11   9   -0.00    2.58
   4 -11  -9    0.34    2.59
   4  11  -9   -3.44    3.62
  -4  11  10    3.59    3.24
   4 -11 -10    5.66    4.13
   4  11 -10    2.43    3.50
  -4  11  11   51.92   11.71
   4 -11 -11   60.82   13.58
   4  11 -11   86.80   14.42
  -4  11  12    0.18    1.25
   4 -11 -12    0.46    2.87
   4  11 -12    3.73    3.86
  -4  11  13   27.22    7.61
   4 -11 -13   15.18    6.29
   4  11 -13   14.88    6.15
  -4  11  14    8.53    4.38
   4 -11 -14    5.25    4.44
   4  11 -14    1.29    2.98
  -4  11  15   18.98    6.67
   4 -11 -15   13.60    6.59
   4  11 -15    8.60    5.15
  -4  11  16    0.65    2.54
   4 -11 -16    0.00    2.47
   4  11 -16    1.88    3.03
  -4  11  17   46.23   10.06
   4 -11 -17   41.78   10.59
   4  11 -17   31.29    8.84
  -4  11  18    4.57    3.09
   4 -11 -18    0.80    3.34
   4  11 -18    0.16    1.97
  -4  11  19    1.72    2.11
   4 -11 -19    2.15    3.73
   4  11 -19    1.46    2.99
   4 -11 -20    1.20    3.11
   4  11 -20   -0.00    2.18
   4 -11 -21    6.90    4.42
   4  11 -21   27.00    7.71
   4 -11 -22   -0.00    1.59
   4  11 -22   -0.00    2.81
   4 -11 -23    2.78    3.03
   4 -11 -24   -0.00    1.98
   4 -11 -25   -0.00    1.93
   4 -11 -26    0.22    2.69
   4 -11 -27    4.77    3.97
   4 -11 -28    1.17    2.20
   4 -11 -29    0.83    2.81
   4 -11 -30   -0.00    3.38
   4 -11 -31    5.42    3.88
  -4  12   1    0.70    3.22
   4 -12  -1   -0.00    2.15
   4  12  -1    6.05    4.86
  -4 -12   1    0.19    2.52
  -4  12   2    0.00    3.71
   4 -12  -2    1.81    3.54
   4  12  -2    1.36    2.65
  -4  12   3   44.81   10.93
   4 -12  -3   40.01   10.86
   4  12  -3   32.09    9.60
  -4  12   4   10.05    5.17
   4 -12  -4    5.55    5.03
   4  12  -4   16.86    6.63
  -4  12   5   15.05    6.36
   4 -12  -5   11.88    6.14
   4  12  -5   21.43    7.14
  -4  12   6   -0.00    2.82
   4 -12  -6    0.00    3.81
   4  12  -6   -0.00    3.09
  -4  12   7    1.79    2.49
   4 -12  -7    3.21    3.86
   4  12  -7    1.75    3.40
  -4  12   8    1.90    3.19
   4 -12  -8    2.99    3.51
   4  12  -8    0.00    2.72
  -4  12   9   24.90    7.97
   4 -12  -9   39.39   10.51
  -4  12  10    1.62    3.13
   4 -12 -10   -0.00    3.15
   4  12 -10   -0.00    2.19
  -4  12  11    7.03    4.63
   4 -12 -11    3.26    3.32
   4  12 -11    3.35    3.42
  -4  12  12    3.88    3.43
   4 -12 -12    4.51    3.78
   4  12 -12    8.89    5.14
  -4  12  13   31.60    8.35
   4 -12 -13   13.09    5.97
   4  12 -13   13.38    6.19
  -4  12  14   10.26    5.03
   4 -12 -14    0.53    3.25
   4  12 -14   12.54    5.36
  -4  12  15   13.89    5.80
   4 -12 -15    4.03    4.09
   4  12 -15    6.83    4.92
  -4  12  16    1.97    2.77
   4 -12 -16    1.31    2.47
   4  12 -16    1.61    3.46
  -4  12  17    1.44    2.23
   4 -12 -17    0.78    3.43
   4  12 -17    3.36    3.27
  -4  12  18    2.24    3.11
   4 -12 -18    2.18    3.20
   4  12 -18   -0.00    3.09
  -4  12  19   18.40    6.75
   4 -12 -19    8.16    5.47
   4  12 -19   11.69    5.35
   4 -12 -20    1.17    3.40
   4  12 -20    0.95    3.12
   4 -12 -21    4.70    4.24
   4  12 -21    1.64    3.87
   4 -12 -22    0.64    2.96
   4  12 -22    5.89    4.38
   4 -12 -23   -0.00    3.35
   4 -12 -24   -0.00    2.74
   4 -12 -25    3.27    3.98
   4 -12 -26   -0.00    1.56
   4 -12 -27    0.17    2.75
   4 -12 -28    3.74    3.20
   4 -12 -29    1.48    3.94
  -4  13   1   24.50    8.59
   4 -13  -1   37.09   10.70
   4  13  -1   31.46    9.59
  -4  13   2    0.61    3.82
   4 -13  -2    4.42    4.28
   4  13  -2   -0.00    2.15
  -4  13   3    6.90    4.83
   4 -13  -3    6.89    5.55
   4  13  -3    6.88    4.65
  -4  13   4   -0.00    2.98
   4 -13  -4    2.72    3.87
   4  13  -4   -0.00    2.12
  -4  13   5   27.26    8.61
   4 -13  -5   15.94    7.42
   4  13  -5   48.18   11.18
  -4  13   6    4.37    4.31
   4 -13  -6    9.04    6.11
   4  13  -6    3.78    4.31
  -4  13   7   20.20    7.13
   4 -13  -7    7.48    5.13
   4  13  -7   10.43    5.38
  -4  13   8   -0.00    2.66
   4 -13  -8   -0.00    2.82
   4  13  -8   -0.00    2.25
  -4  13   9    1.13    2.78
   4 -13  -9    0.99    2.87
   4  13  -9   -0.00    2.71
  -4  13  10    3.43    3.70
   4 -13 -10   -0.00    2.37
   4  13 -10    1.12    3.79
  -4  13  11   24.69    7.83
   4 -13 -11   14.89    6.83
   4  13 -11   18.45    7.34
  -4  13  12    1.22    3.29
   4 -13 -12    5.80    4.26
   4  13 -12    4.87    4.25
  -4  13  13    1.14    2.68
   4 -13 -13    0.64    3.11
   4  13 -13    8.87    5.03
  -4  13  14    0.16    2.14
   4 -13 -14    1.03    3.43
   4  13 -14   -0.00    2.36
  -4  13  15    7.08    4.55
   4 -13 -15    0.49    2.86
   4  13 -15    1.81    3.36
  -4  13  16    3.44    3.25
   4 -13 -16    1.43    2.70
   4  13 -16    1.09    2.89
  -4  13  17   10.91    5.34
   4 -13 -17   17.54    7.78
   4  13 -17    8.00    5.40
  -4  13  18    7.41    4.48
   4 -13 -18   -0.00    3.01
   4  13 -18   -0.00    3.13
   4 -13 -19   -0.00    1.54
   4  13 -19    0.16    3.04
   4 -13 -20   -0.00    3.27
   4  13 -20    0.86    2.64
   4 -13 -21    5.12    3.92
   4  13 -21    9.85    5.28
   4 -13 -22   -0.00    3.49
   4  13 -22    1.29    3.76
   4 -13 -23    4.60    3.97
   4 -13 -24    2.48    3.76
   4 -13 -25   -0.00    2.73
   4 -13 -26   -0.00    3.70
  -4  14   1   -0.00    2.96
   4 -14  -1   -0.00    4.29
   4  14  -1   -0.00    3.28
  -4  14   2    0.00    2.96
   4 -14  -2    1.57    2.32
   4  14  -2    0.79    3.83
  -4  14   3    9.54    5.80
   4 -14  -3   12.21    6.78
   4  14  -3    7.72    5.56
  -4  14   4   19.56    7.21
   4 -14  -4    7.03    6.15
   4  14  -4   13.65    6.10
  -4  14   5    6.78    4.84
   4 -14  -5    8.70    6.65
   4  14  -5   10.71    6.26
  -4  14   6   -0.00    2.53
   4 -14  -6   -0.00    3.24
   4  14  -6    0.35    2.65
  -4  14   7    1.81    2.61
   4 -14  -7    1.11    3.14
   4  14  -7   -0.00    2.14
  -4  14   8    7.84    4.89
   4 -14  -8   12.30    6.33
   4  14  -8    5.61    4.43
  -4  14   9    9.94    5.85
   4 -14  -9   12.08    6.31
   4  14  -9    9.92    5.93
  -4  14  10    3.21    3.13
   4 -14 -10    3.02    3.80
   4  14 -10    1.33    3.88
  -4  14  11    1.51    3.41
   4 -14 -11   -0.00    3.06
   4  14 -11    3.23    3.73
  -4  14  12    1.03    3.04
   4 -14 -12    6.74    5.25
   4  14 -12    0.15    3.06
  -4  14  13    3.14    3.43
   4 -14 -13    3.04    4.29
   4  14 -13   -0.00    2.33
  -4  14  14    1.77    3.79
   4 -14 -14    4.43    4.05
   4  14 -14    2.52    4.23
  -4  14  15    2.73    3.74
   4 -14 -15    4.16    4.37
   4  14 -15    3.68    3.80
  -4  14  16   -0.00    3.05
   4 -14 -16    1.92    3.35
   4  14 -16    1.22    3.79
  -4  14  17   -0.00    2.10
   4 -14 -17    0.00    2.82
   4  14 -17   -0.00    3.46
  -4  14  18    5.79    4.28
   4 -14 -18    6.97    4.88
   4  14 -18    1.51    2.80
   4 -14 -19   -0.00    1.73
   4  14 -19    3.03    3.77
   4 -14 -20   -0.00    1.80
   4  14 -20    0.04    3.14
   4 -14 -21    4.08    3.63
   4  14 -21    6.59    4.90
   4 -14 -22    1.98    3.66
   4 -14 -23    4.68    4.53
   4 -14 -24   -0.00    3.55
  -4  15   1    0.00    3.38
   4 -15  -1    9.23    5.64
   4  15  -1   13.85    6.45
  -4  15   2    9.97    5.66
   4 -15  -2   13.28    6.42
   4  15  -2    2.35    3.86
  -4  15   3    0.00    3.98
   4 -15  -3    5.09    5.12
   4  15  -3    6.81    5.38
  -4  15   4   -0.00    3.07
   4 -15  -4   -0.00    4.34
   4  15  -4   -0.00    2.36
  -4  15   5    8.07    5.10
   4 -15  -5    8.05    5.84
   4  15  -5    2.28    3.69
  -4  15   6    9.10    5.31
   4 -15  -6   17.31    7.36
   4  15  -6    2.16    3.78
  -4  15   7    2.20    4.08
   4 -15  -7    2.19    4.14
   4  15  -7    3.56    4.66
  -4  15   8    3.95    4.01
   4 -15  -8   -0.00    3.17
   4  15  -8    3.79    3.85
  -4  15   9    1.08    3.18
   4 -15  -9   -0.00    3.20
   4  15  -9   -0.00    2.88
  -4  15  10   -0.00    3.23
   4 -15 -10   -0.00    3.01
   4  15 -10    1.95    3.70
  -4  15  11    2.01    2.96
   4 -15 -11    5.03    4.69
   4  15 -11   -0.00    2.91
  -4  15  12    0.00    3.10
   4 -15 -12    0.50    2.89
   4  15 -12    0.65    3.87
  -4  15  13   -0.00    1.86
   4 -15 -13    1.23    3.51
   4  15 -13    2.48    4.05
  -4  15  14    0.03    1.99
   4 -15 -14   -0.00    1.13
   4  15 -14   -0.00    3.03
  -4  15  15   -0.00    2.50
   4 -15 -15   -0.00    2.89
   4  15 -15   -0.00    2.77
  -4  15  16    5.11    4.38
   4 -15 -16   11.96    6.18
   4  15 -16    0.97    3.19
  -4  15  17    9.94    5.33
   4 -15 -17    0.00    3.73
   4  15 -17    6.51    5.34
   4 -15 -18    3.49    4.37
   4  15 -18   -0.00    3.31
   4 -15 -19    3.59    3.34
   4  15 -19   -0.00    2.90
   4 -15 -20   -0.00    3.76
   4  15 -20   -0.00    3.44
   4 -15 -21   -0.00    3.75
   4  15 -21   -0.00    3.99
  -4  16   1    3.80    4.23
   4 -16  -1    4.60    4.47
   4  16  -1   -0.00    3.34
  -4  16   2   -0.00    3.68
   4 -16  -2   -0.00    3.62
   4  16  -2   -0.00    3.13
  -4  16   3    0.49    2.90
   4 -16  -3   -0.00    3.80
   4  16  -3    2.28    4.03
  -4  16   4    7.84    5.80
   4 -16  -4    3.14    5.82
   4  16  -4    7.91    5.16
  -4  16   5    0.26    3.81
   4 -16  -5   -0.00    3.03
   4  16  -5    3.58    4.85
  -4  16   6   -0.00    2.92
   4 -16  -6   -0.00    3.65
   4  16  -6    2.59    4.24
  -4  16   7    0.00    3.24
   4 -16  -7   -0.00    1.63
   4  16  -7    1.02    2.94
  -4  16   8    2.18    4.29
   4 -16  -8    6.75    4.94
   4  16  -8    0.41    3.46
  -4  16   9   -0.00    2.57
   4 -16  -9   -0.00    3.05
   4  16  -9    0.00    4.47
  -4  16  10   -0.00    3.51
   4 -16 -10   -0.00    3.36
   4  16 -10    0.65    2.78
  -4  16  11    5.03    4.91
   4 -16 -11    2.76    4.28
   4  16 -11    0.96    2.15
  -4  16  12    4.97    4.74
   4 -16 -12   -0.00    3.73
   4  16 -12    1.05    3.17
  -4  16  13    8.54    5.08
   4 -16 -13   -0.00    3.14
   4  16 -13    1.47    2.92
  -4  16  14    1.58    3.04
   4 -16 -14    5.82    4.86
   4  16 -14    1.86    3.90
  -4  16  15   -0.00    2.91
   4 -16 -15    1.53    3.23
   4  16 -15    2.24    3.55
  -4  16  16    3.40    3.66
   4 -16 -16   -0.00    3.89
   4  16 -16   -0.00    3.09
  -4  16  17    1.61    3.96
   4 -16 -17   -0.00    4.23
   4  16 -17   -0.00    2.72
   4 -16 -18    4.74    4.82
   4  16 -18    1.39    3.44
   4  16 -19    5.58    4.77
   4  16 -20    2.66    5.11
   4  16 -21    2.33    3.42
  -4  17   1    5.53    4.65
   4  17  -1    4.45    4.38
  -4  17   2    0.99    5.14
   4 -17  -2    2.91    4.33
   4  17  -2    4.69    4.58
  -4  17   3   -0.00    3.11
   4 -17  -3    5.47    5.39
   4  17  -3    0.38    4.80
  -4  17   4    0.87    3.57
   4 -17  -4    4.50    4.78
   4  17  -4    2.55    2.54
  -4  17   5    4.31    3.73
   4 -17  -5   -0.00    3.11
   4  17  -5   -0.00    2.87
  -4  17   6   -0.00    3.28
   4 -17  -6   10.56    6.69
   4  17  -6    1.16    4.61
  -4  17   7    0.00    3.58
   4 -17  -7    3.88    3.68
   4  17  -7    2.92    4.43
  -4  17   8    0.88    3.38
   4 -17  -8   -0.00    3.29
   4  17  -8   -0.00    2.87
  -4  17   9    0.15    2.25
   4 -17  -9   -0.00    2.62
   4  17  -9   -0.00    3.51
  -4  17  10    0.00    2.59
   4 -17 -10   -0.00    2.50
   4  17 -10    5.97    4.56
  -4  17  11   -0.00    2.27
   4 -17 -11   -0.00    4.08
   4  17 -11    0.71    3.84
  -4  17  12    2.41    2.81
   4 -17 -12   10.66    6.93
   4  17 -12    4.19    4.30
  -4  17  13    2.35    3.65
   4 -17 -13    0.00    3.41
   4  17 -13   -0.00    3.50
  -4  17  14    1.91    2.90
   4 -17 -14    0.02    2.49
   4  17 -14    2.05    4.01
  -4  17  15    2.28    3.11
   4 -17 -15   -0.00    3.65
   4  17 -15   -0.00    3.71
  -4  17  16   -0.00    2.79
   4  17 -16   -0.00    2.91
   4  17 -17    4.37    4.67
   4  17 -18    0.00    2.81
   4  17 -19    5.22    4.73
   4  17 -20    5.69    4.87
   4  17 -21   -0.00    3.91
   4 -18  -5    3.40    5.22
  -4  18   6   -0.00    3.92
   4 -18  -6    3.44    4.04
  -4  18   7    0.00    3.16
   4 -18  -7    4.13    4.04
  -4  18   8    2.34    3.26
   4 -18  -8    0.06    3.05
  -4  18   9   -0.00    3.07
   4 -18  -9   -0.00    3.94
  -4  18  10   -0.00    3.41
   4 -18 -10    3.05    4.89
  -4  18  11   -0.00    3.43
   4 -18 -11    5.30    4.51
  -4  18  12   -0.00    3.50
  -4  18  13   -0.00    2.65
  -4  18  14    0.68    3.17
  -4  18  15    0.00    3.39
  -4  18  16   -0.00    4.83
   4 -19  -8   -0.00    3.55
  -3   0   1    0.00    2.16
  -3   0   1   -0.00    1.45
  -3   0   1   -0.00    1.19
   3   0  -1    0.56    1.63
   3   0  -1   -0.00    1.18
  -3   0   2   -0.00    1.72
  -3   0   2    0.57    0.93
   3   0  -2   -0.00    1.00
   3   0  -2    0.00    1.62
   3   0  -2    0.00    0.93
  -3   0   3 4718.96  461.25
   3   0  -3 4427.04  464.91
   3   0  -3 4694.01  463.27
   3   0  -3 4811.85  461.95
  -3   0   4   -0.00    1.08
  -3   0   4    0.00    0.97
   3   0  -4    0.00    0.66
   3   0  -4   -0.00    1.75
   3   0  -4    0.39    1.05
  -3   0   5   73.47    8.71
  -3   0   5   69.39    8.28
   3   0  -5   68.62    8.38
   3   0  -5   73.03    9.29
   3   0  -5   67.92    8.94
   3   0  -5   75.90    8.66
  -3   0   6    0.14    0.84
  -3   0   6   -0.00    0.67
   3   0  -6   -0.00    0.80
   3   0  -6    0.06    1.07
   3   0  -6   -0.00    0.73
   3   0  -6    0.09    0.64
  -3   0   7  394.88   38.81
  -3   0   7  450.29   38.87
   3   0  -7  330.78   39.19
   3   0  -7  377.67   40.02
   3   0  -7  325.95   39.60
   3   0  -7  417.67   39.57
   3   0  -8    0.00    0.53
   3   0  -8    0.09    0.62
   3   0  -8    0.96    0.84
   3   0  -8   -0.00    0.59
   3   0  -9  596.15   63.72
   3   0  -9  648.04   64.29
   3   0  -9  661.62   64.09
   3   0  -9  682.83   63.92
   3   0 -10    0.00    0.37
   3   0 -10    0.24    0.49
   3   0 -10    0.08    0.42
   3   0 -10    0.28    0.44
   3   0 -11  753.80   74.11
   3   0 -19   44.99    5.18
   3   0 -20    0.00    0.45
   3   0 -21    2.86    1.01
   3   0 -22   -0.00    0.67
   3   0 -23  206.74   21.93
   3   0 -24   -0.00    0.79
   3   0 -25   45.71    6.37
   3   0 -26   -0.00    0.84
   3   0 -27   33.60    5.39
   3   0 -38    0.44    1.64
   3   0 -39   12.03    4.12
   3   0 -40   -0.00    1.91
   3   0 -41    0.00    2.17
   3   0 -42    2.39    2.20
   3   0 -43    1.12    2.02
  -3   1   1  795.55   80.19
  -3   1   1  830.15   79.17
   3  -1  -1  715.46   79.41
   3  -1  -1  884.31   79.52
   3   1  -1  740.45   78.75
   3   1  -1  778.16   79.94
  -3  -1   1  723.74   78.62
  -3  -1   1  706.79   79.60
  -3  -1   1  894.55   79.62
  -3   1   2  496.00   52.51
  -3   1   2  541.72   51.75
   3  -1  -2  494.63   52.09
   3  -1  -2  519.81   51.75
   3   1  -2  539.82   51.64
   3   1  -2  477.90   52.24
  -3  -1   2  460.77   51.13
  -3  -1   2  495.67   51.47
  -3   1   3    3.14    1.97
  -3   1   3    4.08    1.82
   3  -1  -3    3.28    1.83
   3  -1  -3    6.42    2.14
   3   1  -3    7.58    2.14
  -3  -1   3    9.02    2.16
  -3  -1   3    1.87    1.43
  -3   1   4    1.48    1.64
  -3   1   4    5.15    1.72
   3  -1  -4    3.12    1.93
   3  -1  -4    3.24    1.62
   3   1  -4    6.81    2.06
  -3  -1   4    3.85    1.52
  -3  -1   4    4.30    1.79
  -3  -1   4    3.60    1.50
  -3   1   5 1592.28  166.69
  -3   1   5 1601.09  168.43
  -3   1   5 1607.56  165.71
   3  -1  -5 1738.95  166.51
   3  -1  -5 1778.80  166.35
   3   1  -5 1665.05  165.90
   3   1  -5 1619.57  166.58
  -3  -1   5 1760.46  166.06
  -3  -1   5 1654.69  166.21
  -3  -1   5 1721.55  165.98
  -3   1   6    3.14    1.70
  -3   1   6    1.53    1.07
  -3   1   6    5.07    1.41
   3  -1  -6    1.83    1.16
   3  -1  -6    4.49    1.52
   3   1  -6    1.07    1.05
   3   1  -6    2.71    1.57
  -3  -1   6    0.00    0.66
  -3  -1   6    1.85    1.21
  -3  -1   6    2.71    1.12
  -3   1   7  190.79   18.96
  -3   1   7  166.22   17.70
  -3   1   7  155.77   17.52
   3  -1  -7  186.11   18.43
   3  -1  -7  182.65   18.35
   3   1  -7  150.36   18.02
   3   1  -7  164.78   18.62
  -3  -1   7  167.65   18.11
  -3  -1   7  170.84   17.99
  -3  -1   7  191.59   17.90
  -3   1   8   67.94    7.72
   3  -1  -8   59.34    7.13
   3  -1  -8   57.13    7.08
   3   1  -8   51.52    7.02
   3   1  -8   64.36    7.66
  -3  -1   8   70.73    7.33
  -3  -1   8   57.27    6.59
  -3  -1   8   58.81    6.49
  -3   1   9  776.18   74.70
   3  -1  -9  742.75   74.10
   3  -1  -9  772.15   74.22
   3   1  -9  674.23   74.15
   3   1  -9  711.25   74.54
  -3  -1   9  812.68   74.40
  -3   1  10   31.37    4.85
   3  -1 -10   38.74    4.68
   3  -1 -10   42.91    4.84
   3   1 -10   37.49    4.90
   3   1 -10   45.27    5.32
  -3  -1  10   42.12    4.95
  -3   1  11  343.46   34.22
   3  -1 -11  368.61   33.85
   3  -1 -11  335.83   33.84
   3   1 -11  311.33   34.18
   3   1 -11  314.64   34.35
  -3  -1  11  343.29   34.16
   3  -1 -12    2.47    0.62
   3   1 -12    3.31    1.02
   3   1 -12    1.22    0.87
  -3  -1  12    4.19    0.99
   3   1 -13    6.11    1.31
   3   1 -13    5.68    1.41
  -3  -1  13    6.51    1.23
   3   1 -14    9.31    1.70
   3   1 -14   12.18    1.98
  -3  -1  14   10.73    1.66
   3   1 -15  339.67   32.66
   3   1 -15  294.83   32.73
  -3  -1  15  332.91   32.37
   3   1 -16    4.77    1.07
   3   1 -16    4.15    1.19
  -3  -1  16    3.76    0.82
   3   1 -17  153.67   16.02
   3   1 -17  138.53   16.31
  -3  -1  17  163.56   15.72
   3   1 -18    1.51    0.66
   3   1 -18    2.40    1.00
  -3  -1  18    2.14    0.54
  -3  -1  18    1.28    0.53
   3   1 -19   53.75    5.75
  -3  -1  19   39.73    4.39
  -3  -1  19   37.27    4.45
   3   1 -20   41.71    5.71
  -3  -1  20   46.27    4.73
  -3  -1  20   40.00    4.75
   3   1 -21   99.40   11.69
  -3  -1  21  102.73   10.45
  -3  -1  21   99.66   10.51
   3   1 -22    0.00    0.67
  -3  -1  22    1.70    0.56
  -3  -1  22    1.23    0.58
   3   1 -23    6.28    1.98
   3   1 -24    1.53    1.12
   3   1 -25   42.14    6.40
   3  -1 -26    7.85    2.14
   3   1 -26    5.26    2.07
   3  -1 -27   39.41    5.97
   3  -1 -29    1.17    1.61
   3  -1 -30   10.29    3.08
   3  -1 -31   28.69    5.61
   3  -1 -32    1.33    1.68
   3  -1 -33    2.72    2.29
   3  -1 -34   -0.00    1.62
   3  -1 -35    6.09    2.82
   3  -1 -36    0.06    1.66
   3  -1 -37   13.39    4.22
   3  -1 -38   -0.00    1.35
   3  -1 -39    3.79    2.52
   3  -1 -40   -0.00    1.35
   3  -1 -41    4.70    2.76
   3  -1 -42    0.00    1.56
   3  -1 -43    1.78    2.14
  -3   2   1  172.31   18.67
  -3   2   1  166.01   17.77
   3  -2  -1  138.10   17.51
   3  -2  -1  163.52   18.05
   3   2  -1  160.76   17.51
   3   2  -1  151.03   18.34
  -3  -2   1  120.44   16.76
  -3  -2   1  152.50   18.29
  -3   2   2   47.40    7.94
  -3   2   2   44.56    7.25
   3  -2  -2   64.59    8.21
   3  -2  -2   54.02    7.87
   3   2  -2   55.96    7.63
   3   2  -2   77.36    9.32
  -3  -2   2   47.00    7.25
  -3  -2   2   53.45    8.16
  -3   2   3  931.23  105.44
  -3   2   3 1099.54  105.32
   3  -2  -3 1054.93  105.35
   3  -2  -3 1220.13  106.04
   3   2  -3 1059.26  105.12
   3   2  -3 1011.87  105.93
  -3  -2   3  993.22  104.84
  -3   2   4    0.65    1.38
  -3   2   4    2.81    1.70
   3  -2  -4    2.12    1.75
   3  -2  -4    2.59    1.61
   3   2  -4    2.01    1.40
  -3  -2   4   -0.00    1.05
  -3   2   5    0.00    1.36
  -3   2   5    0.00    1.02
   3  -2  -5    0.67    0.96
   3  -2  -5   -0.00    1.35
   3   2  -5    2.34    1.31
  -3  -2   5    1.25    1.00
  -3  -2   5    1.03    1.25
  -3   2   6    2.05    1.73
  -3   2   6    5.85    1.79
   3  -2  -6    3.76    1.57
   3  -2  -6    4.62    1.84
   3   2  -6    3.14    1.68
   3   2  -6    3.97    1.95
  -3  -2   6    4.05    1.51
  -3  -2   6    5.15    1.89
  -3   2   7  323.18   35.68
  -3   2   7  374.63   35.32
   3  -2  -7  384.17   35.69
   3  -2  -7  335.50   35.64
   3   2  -7  357.12   35.70
   3   2  -7  338.75   36.17
  -3  -2   7  281.55   35.07
  -3  -2   7  356.06   35.75
  -3   2   8  568.32   56.31
  -3   2   8  614.87   55.60
   3  -2  -8  535.41   55.84
   3  -2  -8  542.99   56.23
   3   2  -8  498.81   55.98
   3   2  -8  536.33   56.64
  -3  -2   8  537.37   55.96
  -3  -2   8  573.13   56.15
  -3   2   9  346.42   39.25
  -3   2   9  383.84   38.30
   3  -2  -9  389.21   39.19
   3  -2  -9  399.62   39.58
   3   2  -9  343.42   39.31
   3   2  -9  407.27   40.13
  -3  -2   9  405.36   39.42
  -3  -2   9  397.42   39.19
  -3   2  10    3.34    1.46
   3  -2 -10    3.95    1.29
   3  -2 -10    6.56    1.86
   3   2 -10    7.53    1.88
   3   2 -10    4.59    1.85
  -3  -2  10    0.83    0.97
  -3  -2  10    3.06    1.12
  -3  -2  10    4.76    1.16
  -3   2  11   30.51    4.50
   3  -2 -11   25.52    4.20
   3  -2 -11   33.00    4.69
   3   2 -11   24.22    4.50
   3   2 -11   40.64    5.51
  -3  -2  11   24.19    4.33
  -3  -2  11   36.33    3.93
  -3  -2  11   37.74    3.85
  -3   2  12    9.76    2.13
   3  -2 -12   12.43    2.18
   3  -2 -12   11.70    2.40
   3   2 -12   10.83    2.45
   3   2 -12   11.70    2.82
  -3  -2  12   11.73    2.40
  -3   2  13  315.04   32.34
   3  -2 -13  313.05   32.12
   3  -2 -13  331.99   32.65
   3   2 -13  328.46   32.93
   3   2 -13  311.97   33.27
  -3  -2  13  302.77   32.61
  -3   2  14   12.51    2.21
   3  -2 -14   12.82    2.05
   3  -2 -14    9.15    2.23
   3   2 -14   13.30    2.68
   3   2 -14   12.27    2.79
  -3  -2  14   15.65    2.66
  -3   2  15   16.58    2.63
   3  -2 -15   17.48    2.53
   3  -2 -15   20.38    3.13
   3   2 -15   15.62    3.05
   3   2 -15   16.79    3.36
  -3  -2  15   20.80    3.20
  -3   2  16    8.34    1.65
   3  -2 -16    9.59    1.63
   3  -2 -16   10.24    2.15
   3   2 -16    9.43    2.20
   3   2 -16    9.92    2.49
  -3  -2  16    9.36    2.11
  -3   2  17  106.47   11.44
   3  -2 -17  102.86   11.30
   3  -2 -17  129.80   12.53
   3   2 -17   95.33   12.26
   3   2 -17  111.73   12.91
  -3  -2  17  115.32   12.29
  -3   2  18    6.83    1.35
  -3   2  18    9.38    1.77
   3  -2 -18    8.22    2.04
   3   2 -18    5.97    1.87
   3   2 -18   10.46    2.46
  -3  -2  18    6.70    1.85
  -3   2  19   33.51    4.19
  -3   2  19   36.47    4.48
   3  -2 -19   44.16    5.54
   3   2 -19   34.12    5.35
   3   2 -19   36.89    5.65
  -3  -2  19   36.94    5.08
  -3   2  20    2.57    0.71
  -3   2  20    1.15    0.76
   3  -2 -20    1.49    1.13
   3   2 -20    1.32    1.25
   3   2 -20    0.93    1.22
  -3  -2  20    1.07    0.91
  -3   2  21    1.03    0.59
  -3   2  21    1.58    0.65
   3  -2 -21    3.17    1.45
   3   2 -21    1.66    1.35
   3   2 -21    0.55    0.98
  -3  -2  21    2.50    1.17
  -3   2  22    0.00    0.43
   3  -2 -22    1.43    1.33
   3   2 -22   -0.00    0.96
   3   2 -22    1.02    1.27
   3  -2 -23   87.41   11.07
   3   2 -23  108.09   11.71
   3   2 -23   73.23   11.03
   3   2 -24   44.01    7.01
   3   2 -25   34.44    6.05
   3  -2 -27   45.44    7.24
   3  -2 -28    6.55    2.58
   3  -2 -29   66.81    9.83
   3  -2 -30    0.00    1.45
   3  -2 -31    0.00    1.24
   3  -2 -32   -0.00    1.66
   3  -2 -33   15.69    4.27
   3  -2 -34   -0.00    1.60
   3  -2 -35   11.25    3.86
   3  -2 -36   -0.00    1.97
   3  -2 -37    6.82    3.03
   3  -2 -38   -0.00    2.03
   3  -2 -39   11.63    4.15
   3  -2 -40    1.14    2.32
   3  -2 -41    1.98    2.25
   3  -2 -42   -0.00    1.88
   3  -2 -43    2.60    2.68
  -3   3   1  465.32   44.14
  -3   3   1  390.91   43.02
   3  -3  -1  405.81   43.07
   3  -3  -1  400.30   43.41
   3   3  -1  371.40   42.65
   3   3  -1  376.51   43.74
  -3  -3   1  397.54   42.65
  -3  -3   1  472.55   44.63
  -3   3   2  201.97   22.57
  -3   3   2  166.47   21.65
   3  -3  -2  193.65   21.98
   3  -3  -2  230.62   22.94
   3   3  -2  153.73   21.33
   3   3  -2  227.60   23.50
  -3  -3   2  215.75   22.02
  -3  -3   2  183.78   22.59
  -3   3   3   36.68    6.05
  -3   3   3   36.43    5.82
   3  -3  -3   34.83    5.59
   3  -3  -3   33.99    5.94
   3   3  -3   19.73    4.68
   3   3  -3   49.33    7.26
  -3  -3   3   21.36    4.75
  -3  -3   3   29.15    5.75
  -3   3   4   56.14    8.68
  -3   3   4   72.29    9.08
   3  -3  -4   68.24    8.83
   3  -3  -4   76.38    9.43
   3   3  -4   48.26    8.17
   3   3  -4   64.02    9.37
  -3  -3   4   52.87    8.14
  -3   3   5  433.23   43.31
  -3   3   5  469.88   43.33
   3  -3  -5  387.35   42.61
   3  -3  -5  426.86   43.35
   3   3  -5  352.13   42.50
   3   3  -5  462.29   44.26
  -3  -3   5  373.29   42.43
  -3   3   6  419.91   47.96
  -3   3   6  485.42   48.12
   3  -3  -6  506.57   48.17
   3  -3  -6  443.76   48.30
   3   3  -6  448.94   48.07
  -3  -3   6  469.02   47.92
  -3   3   7  136.12   16.97
  -3   3   7  155.65   16.97
   3  -3  -7  129.85   16.62
   3  -3  -7  159.28   17.62
   3   3  -7  146.69   17.18
  -3  -3   7  161.64   17.15
  -3  -3   7  148.91   17.49
  -3   3   8   26.64    4.69
  -3   3   8   28.98    4.44
   3  -3  -8   25.10    4.40
   3  -3  -8   24.33    4.80
   3   3  -8   15.98    3.95
   3   3  -8   19.57    4.58
  -3  -3   8   24.00    4.39
  -3  -3   8   33.29    5.17
  -3   3   9  116.11   15.00
  -3   3   9  146.33   14.96
   3  -3  -9  126.09   15.03
   3  -3  -9  157.08   16.11
   3   3  -9  114.08   15.17
   3   3  -9  128.48   15.97
  -3  -3   9  125.38   15.14
  -3  -3   9  139.50   15.59
  -3   3  10  384.45   36.11
  -3   3  10  369.48   35.22
   3  -3 -10  316.73   35.46
   3  -3 -10  324.04   36.00
   3   3 -10  319.41   35.99
   3   3 -10  363.28   36.86
  -3  -3  10  317.78   35.66
  -3  -3  10  331.92   35.77
  -3   3  11  434.12   40.86
  -3   3  11  392.22   39.64
   3  -3 -11  393.66   40.47
   3  -3 -11  399.22   41.03
   3   3 -11  389.33   41.04
   3   3 -11  343.46   41.14
  -3  -3  11  370.33   40.56
  -3  -3  11  394.76   40.44
  -3   3  12    0.00    1.05
  -3   3  12   -0.00    0.51
   3  -3 -12    1.18    1.09
   3  -3 -12    1.09    1.21
   3   3 -12   -0.00    1.10
   3   3 -12    2.55    1.74
  -3  -3  12    1.67    1.35
  -3  -3  12    0.70    0.87
  -3   3  13    9.34    2.56
   3  -3 -13   13.65    2.77
   3  -3 -13   12.17    2.94
   3   3 -13   13.41    3.20
   3   3 -13   13.70    3.51
  -3  -3  13   11.94    2.88
  -3  -3  13   14.73    2.66
  -3   3  14    0.78    1.07
   3  -3 -14    4.53    1.46
   3  -3 -14    2.18    1.42
   3   3 -14    0.79    1.32
   3   3 -14    0.62    1.43
  -3  -3  14    1.23    1.08
  -3  -3  14    1.97    0.97
  -3   3  15  166.80   19.10
   3  -3 -15  156.90   18.78
   3  -3 -15  176.39   19.69
   3   3 -15  165.53   19.69
   3   3 -15  182.85   20.57
  -3  -3  15  174.03   19.58
  -3  -3  15  193.76   18.22
  -3   3  16   31.26    5.03
   3  -3 -16   42.79    5.25
   3  -3 -16   42.29    5.93
   3   3 -16   37.04    5.82
   3   3 -16   31.44    5.87
  -3  -3  16   29.73    5.25
  -3   3  17   40.35    5.72
   3  -3 -17   43.91    5.59
   3  -3 -17   35.17    5.96
   3   3 -17   41.21    6.32
   3   3 -17   42.04    6.83
  -3  -3  17   39.73    6.09
  -3   3  18    1.73    1.02
   3  -3 -18    3.98    1.36
   3  -3 -18    2.64    1.44
   3   3 -18    1.95    1.32
   3   3 -18    2.29    1.57
  -3  -3  18    3.11    1.53
  -3   3  19   12.82    2.58
   3  -3 -19   12.67    2.43
   3  -3 -19    8.80    2.68
   3   3 -19   10.21    2.94
   3   3 -19   13.14    3.52
  -3  -3  19   11.35    2.86
  -3   3  20   36.90    4.84
   3  -3 -20   25.33    4.18
   3  -3 -20   34.37    5.48
   3   3 -20   27.74    5.27
   3   3 -20   27.00    5.54
  -3  -3  20   35.52    5.33
  -3   3  21   60.75    7.97
   3  -3 -21   73.35    8.00
   3  -3 -21   63.80    8.99
   3   3 -21   72.01    9.54
   3   3 -21   55.49    9.18
  -3  -3  21   61.43    8.63
  -3   3  22   43.87    5.82
   3  -3 -22   35.41    6.38
   3   3 -22   44.72    7.17
   3   3 -22   45.96    7.44
   3   3 -23    3.96    2.04
   3   3 -23    5.04    2.37
   3   3 -24    8.76    3.14
   3  -3 -25   86.59   11.68
   3  -3 -26   43.80    7.29
   3  -3 -27   61.43    9.28
   3  -3 -28   11.08    3.35
   3  -3 -29    4.08    2.21
   3  -3 -30   25.52    5.53
   3  -3 -31   30.77    6.26
   3  -3 -32    5.07    2.55
   3  -3 -33    0.81    1.60
   3  -3 -34    0.56    1.30
   3  -3 -35    5.24    2.72
   3  -3 -36   -0.00    0.87
   3  -3 -37   11.75    4.10
   3  -3 -38   -0.00    1.85
   3  -3 -39    0.00    1.32
   3  -3 -40    2.56    2.26
   3  -3 -41    6.88    3.35
   3  -3 -42    2.57    2.48
  -3   4   1  101.22   14.12
  -3   4   1  117.21   14.46
   3  -4  -1  103.24   13.75
   3  -4  -1  107.19   14.38
   3   4  -1   89.80   13.40
   3   4  -1  119.72   15.23
  -3  -4   1  106.84   13.55
  -3  -4   1  103.21   14.69
  -3   4   2   97.54   15.37
  -3   4   2  113.57   15.72
   3  -4  -2  129.82   15.85
   3  -4  -2  158.13   17.15
   3   4  -2  112.20   15.49
   3   4  -2  131.61   16.90
  -3  -4   2  144.62   15.93
  -3  -4   2  133.02   16.85
  -3   4   3  262.12   28.64
  -3   4   3  313.13   29.35
   3  -4  -3  238.90   27.91
   3  -4  -3  204.53   27.96
   3   4  -3  212.94   27.71
   3   4  -3  264.95   29.43
  -3  -4   3  265.77   28.08
  -3  -4   3  283.22   29.56
  -3   4   4   38.80    6.81
  -3   4   4   33.35    6.46
   3  -4  -4   49.88    7.02
   3  -4  -4   33.13    6.60
   3   4  -4   36.25    6.51
   3   4  -4   34.59    7.04
  -3  -4   4   35.42    6.18
  -3  -4   4   33.11    6.72
  -3   4   5   35.58    6.64
  -3   4   5   40.44    6.84
   3  -4  -5   43.39    6.85
   3  -4  -5   44.14    7.44
   3   4  -5   33.67    6.49
   3   4  -5   41.69    7.50
  -3  -4   5   43.76    6.77
  -3  -4   5   34.56    6.93
  -3   4   6   60.85    9.31
  -3   4   6   63.29    9.25
   3  -4  -6   67.58    9.33
   3  -4  -6   63.40    9.76
   3   4  -6   69.61    9.70
   3   4  -6   58.48    9.81
  -3  -4   6   67.16    9.29
  -3   4   7  216.05   23.63
  -3   4   7  211.96   23.31
   3  -4  -7  192.31   22.99
   3  -4  -7  206.56   23.94
   3   4  -7  199.67   23.51
   3   4  -7  185.32   23.92
  -3  -4   7  218.93   23.43
  -3   4   8  162.80   19.24
  -3   4   8  170.07   19.13
   3  -4  -8  165.16   19.10
   3  -4  -8  147.97   19.42
   3   4  -8  171.64   19.66
  -3  -4   8  186.29   19.51
  -3  -4   8  140.98   19.27
  -3   4   9  118.58   14.22
  -3   4   9  123.54   13.93
   3  -4  -9   95.82   13.50
   3  -4  -9  117.33   14.66
   3   4  -9  104.59   14.18
  -3  -4   9  113.73   14.00
  -3  -4   9  113.80   14.53
  -3   4  10   28.90    5.63
  -3   4  10   31.38    5.43
   3  -4 -10   34.73    5.80
   3  -4 -10   46.55    6.91
   3   4 -10   33.25    6.11
  -3  -4  10   33.90    5.91
  -3  -4  10   34.76    6.20
  -3   4  11   72.38   10.03
  -3   4  11   77.10    9.65
   3  -4 -11   89.65   10.37
   3  -4 -11   74.12   10.50
   3   4 -11   63.25   10.03
   3   4 -11   75.08   11.02
  -3  -4  11   80.94   10.29
  -3  -4  11   59.25    9.76
  -3   4  12  209.46   24.29
  -3   4  12  241.36   23.94
   3  -4 -12  203.18   23.98
   3  -4 -12  230.73   25.10
   3   4 -12  200.66   24.60
   3   4 -12  218.77   25.56
  -3  -4  12  219.39   24.52
  -3  -4  12  221.60   24.49
  -3   4  13  234.56   25.36
  -3   4  13  237.73   24.50
   3  -4 -13  226.67   25.01
   3  -4 -13  232.06   25.82
   3   4 -13  212.71   25.55
   3   4 -13  241.14   26.80
  -3  -4  13  215.08   25.27
  -3  -4  13  220.48   25.10
  -3   4  14   20.03    3.98
  -3   4  14   19.84    3.26
   3  -4 -14   24.29    4.15
   3  -4 -14   21.68    4.49
   3   4 -14    7.71    3.29
   3   4 -14   15.87    4.29
  -3  -4  14   12.33    3.51
  -3  -4  14   17.27    3.73
  -3   4  15  107.27   13.52
  -3   4  15  101.39   12.05
   3  -4 -15  120.33   13.52
   3  -4 -15  121.79   14.38
   3   4 -15  111.62   14.17
   3   4 -15  110.53   14.87
  -3  -4  15  114.25   13.97
  -3  -4  15  113.05   13.38
  -3   4  16   27.10    4.89
   3  -4 -16   31.21    4.88
   3  -4 -16   22.22    4.99
   3   4 -16   29.05    5.43
   3   4 -16   21.82    5.44
  -3  -4  16   28.95    5.19
  -3  -4  16   26.76    4.49
  -3   4  17   53.46    7.83
   3  -4 -17   62.43    7.82
   3  -4 -17   59.03    8.54
   3   4 -17   47.69    8.13
   3   4 -17   62.64    9.46
  -3  -4  17   44.37    7.72
  -3  -4  17   56.13    7.20
  -3   4  18   55.34    8.21
   3  -4 -18   60.63    8.04
   3  -4 -18   69.12    9.29
   3   4 -18   59.88    9.04
   3   4 -18   54.09    9.39
  -3  -4  18   64.73    8.91
  -3  -4  18   55.60    7.30
  -3   4  19   15.85    3.57
   3  -4 -19   17.35    3.50
   3  -4 -19   15.12    3.99
   3   4 -19   16.47    4.16
   3   4 -19   14.18    4.26
  -3  -4  19   19.66    4.19
  -3  -4  19   18.46    2.86
  -3   4  20    7.20    2.22
   3  -4 -20   17.15    3.13
   3  -4 -20    4.92    2.66
   3   4 -20    5.23    2.50
   3   4 -20    7.90    2.97
  -3  -4  20    3.35    1.91
  -3  -4  20    6.85    1.34
  -3   4  21    0.71    1.22
   3  -4 -21   -0.00    0.83
   3   4 -21    0.13    1.38
   3   4 -21    0.76    1.33
  -3  -4  21    0.29    1.19
  -3   4  22    3.89    1.88
   3   4 -22    3.54    2.00
   3   4 -22    1.40    1.83
   3   4 -23   51.93    8.74
   3  -4 -24   44.05    7.64
   3  -4 -25   46.72    8.00
   3  -4 -26    1.40    1.95
   3  -4 -27   42.30    7.68
   3  -4 -28    9.14    3.36
   3  -4 -29   22.12    5.35
   3  -4 -30    3.64    2.48
   3  -4 -31   -0.00    1.20
   3  -4 -32    0.00    1.89
   3  -4 -33    5.38    2.85
   3  -4 -34    5.23    3.28
   3  -4 -35    2.61    2.11
   3  -4 -36    1.69    2.10
   3  -4 -37    1.94    2.00
   3  -4 -38    0.64    1.99
   3  -4 -39    3.09    2.70
   3  -4 -40    2.02    2.31
   3  -4 -41    0.87    1.91
   3  -4 -42   -0.00    2.01
  -3   5   1  561.86   60.09
  -3   5   1  544.04   60.03
   3  -5  -1  556.48   59.50
   3  -5  -1  585.41   60.65
   3   5  -1  511.33   59.40
   3   5  -1  591.77   61.17
  -3  -5   1  571.96   59.33
  -3  -5   1  613.75   61.49
  -3   5   2   20.31    4.93
  -3   5   2   14.50    4.27
   3  -5  -2   12.46    4.09
   3  -5  -2   13.82    4.39
   3   5  -2   10.13    3.72
   3   5  -2   15.05    4.86
  -3  -5   2   13.73    3.96
  -3  -5   2   13.00    4.61
  -3   5   3    7.39    3.33
  -3   5   3   11.18    3.72
   3  -5  -3   12.37    3.72
   3  -5  -3   16.17    4.68
   3   5  -3   13.77    4.04
   3   5  -3    6.20    3.27
  -3  -5   3    7.71    3.28
  -3  -5   3   10.33    3.85
  -3   5   4   92.95   13.79
  -3   5   4  123.53   14.76
   3  -5  -4   65.86   12.53
   3  -5  -4  111.26   14.81
   3   5  -4  108.56   14.24
   3   5  -4  139.44   16.18
  -3  -5   4  101.93   13.60
  -3  -5   4  123.84   15.52
  -3   5   5  262.60   32.04
  -3   5   5  333.64   32.98
   3  -5  -5  287.34   31.99
   3  -5  -5  274.73   32.78
   3   5  -5  249.28   31.90
   3   5  -5  316.25   33.84
  -3  -5   5  289.26   31.97
  -3  -5   5  297.95   33.37
  -3   5   6  157.13   20.11
  -3   5   6  198.96   20.92
   3  -5  -6  161.71   19.88
   3  -5  -6  141.10   20.21
   3   5  -6  189.32   20.95
   3   5  -6  170.98   21.35
  -3  -5   6  155.63   19.70
  -3  -5   6  158.37   20.81
  -3   5   7  146.29   18.52
  -3   5   7  120.22   17.67
   3  -5  -7  139.74   18.05
   3  -5  -7  165.02   19.54
   3   5  -7  146.44   18.69
   3   5  -7  187.17   20.60
  -3  -5   7  156.90   18.39
  -3  -5   7  155.57   19.44
  -3   5   8   28.16    5.79
  -3   5   8   30.20    5.73
   3  -5  -8   31.54    5.82
   3  -5  -8   30.78    6.46
   3   5  -8   29.93    6.11
   3   5  -8   29.16    6.49
  -3  -5   8   20.94    5.08
  -3   5   9    0.00    1.54
  -3   5   9    3.58    1.97
   3  -5  -9    5.05    2.44
   3  -5  -9    5.29    2.74
   3   5  -9    5.48    2.71
   3   5  -9    6.29    2.92
  -3  -5   9    2.06    1.78
  -3   5  10  242.00   26.36
  -3   5  10  240.18   25.95
   3  -5 -10  246.34   26.22
   3  -5 -10  234.39   26.91
   3   5 -10  212.04   26.31
   3   5 -10  215.70   27.08
  -3  -5  10  202.39   25.61
  -3  -5  10  224.04   26.71
  -3   5  11  211.46   25.26
  -3   5  11  209.72   24.79
   3  -5 -11  215.03   25.07
   3  -5 -11  252.87   26.65
   3   5 -11  199.25   25.50
  -3  -5  11  227.97   25.45
  -3  -5  11  238.37   26.29
  -3   5  12   20.50    4.79
  -3   5  12   22.66    4.71
   3  -5 -12   27.29    5.19
   3  -5 -12   20.64    5.23
   3   5 -12   27.09    5.71
  -3  -5  12   26.73    5.27
  -3  -5  12   18.56    5.06
  -3   5  13   20.96    4.80
  -3   5  13   20.30    4.35
   3  -5 -13   19.69    4.55
   3  -5 -13   20.75    5.17
   3   5 -13   22.38    5.37
  -3  -5  13   28.90    5.45
  -3  -5  13   22.95    5.05
  -3   5  14  100.68   13.95
  -3   5  14  128.13   13.89
   3  -5 -14   83.34   13.11
   3  -5 -14  114.63   14.88
   3   5 -14   96.73   14.27
   3   5 -14  106.30   15.29
  -3  -5  14  114.90   14.45
  -3  -5  14  141.36   15.12
  -3   5  15  313.87   33.40
  -3   5  15  288.53   32.22
   3  -5 -15  271.69   32.50
   3  -5 -15  346.29   34.54
   3   5 -15  296.57   33.79
   3   5 -15  285.55   34.59
  -3  -5  15  317.80   33.61
  -3  -5  15  308.32   33.31
  -3   5  16   47.82    7.73
   3  -5 -16   38.12    6.95
   3  -5 -16   49.75    8.31
   3   5 -16   51.36    8.39
   3   5 -16   41.28    8.62
  -3  -5  16   46.43    7.75
  -3  -5  16   62.31    8.34
  -3   5  17   40.38    6.74
   3  -5 -17   35.33    6.14
   3  -5 -17   36.30    6.90
   3   5 -17   35.11    6.88
   3   5 -17   33.92    7.26
  -3  -5  17   32.10    6.33
  -3  -5  17   41.64    6.60
  -3   5  18    1.18    1.78
   3  -5 -18    1.39    1.29
   3  -5 -18    0.56    1.57
   3   5 -18    0.00    1.21
   3   5 -18    1.03    1.26
  -3  -5  18    1.26    1.43
  -3  -5  18    0.00    1.04
  -3   5  19   17.58    4.06
   3  -5 -19   11.30    3.17
   3   5 -19   16.24    4.36
   3   5 -19   17.27    4.95
  -3  -5  19   12.40    3.60
  -3  -5  19   10.82    3.03
  -3   5  20   35.58    6.53
   3  -5 -20   34.84    6.12
   3   5 -20   37.00    7.19
   3   5 -20   43.17    8.34
  -3  -5  20   59.67    8.17
  -3  -5  20   33.73    5.75
  -3   5  21  138.87   16.99
   3   5 -21  160.97   18.55
  -3  -5  21  128.01   17.07
  -3  -5  21  132.36   15.60
  -3   5  22   28.45    5.30
   3  -5 -22   17.81    4.80
   3   5 -22   17.57    4.99
   3  -5 -23    3.09    2.20
   3   5 -23    9.85    3.56
   3  -5 -24    1.59    1.78
   3  -5 -25   13.47    4.06
   3  -5 -26   30.98    6.50
   3  -5 -27   29.38    6.44
   3  -5 -28    1.35    1.96
   3  -5 -29    2.45    2.03
   3  -5 -30   13.12    4.22
   3  -5 -31    4.69    2.74
   3  -5 -32    9.99    3.85
   3  -5 -33   -0.56    1.87
   3  -5 -34   -0.00    1.39
   3  -5 -35   -0.00    1.70
   3  -5 -36    7.72    3.40
   3  -5 -37    1.42    2.27
   3  -5 -38    0.02    1.11
   3  -5 -39    2.31    2.59
   3  -5 -40    0.55    2.13
   3  -5 -41    3.24    2.65
  -3   6   1   43.35    8.40
  -3   6   1   36.43    7.82
   3  -6  -1   39.59    7.70
   3  -6  -1   44.80    8.54
   3   6  -1   55.31    8.86
   3   6  -1   27.08    7.40
  -3  -6   1   36.03    7.21
  -3  -6   1   42.44    8.73
  -3   6   2  138.43   21.43
  -3   6   2  169.91   22.37
   3  -6  -2  190.93   22.28
   3  -6  -2  179.20   23.06
   3   6  -2  223.72   23.48
   3   6  -2  181.75   23.46
  -3  -6   2  185.07   21.95
  -3  -6   2  172.05   23.20
  -3   6   3  127.12   17.26
  -3   6   3  138.40   17.53
   3  -6  -3  131.19   16.83
   3  -6  -3  141.21   18.22
   3   6  -3  149.91   17.89
   3   6  -3  100.54   17.03
  -3  -6   3  112.84   16.14
  -3  -6   3  119.44   17.69
  -3   6   4  147.21   18.73
  -3   6   4  132.65   18.27
   3  -6  -4  165.60   18.71
   3  -6  -4  132.53   18.93
   3   6  -4  131.91   18.21
   3   6  -4  139.82   19.38
  -3  -6   4  127.91   17.55
  -3  -6   4  144.46   19.51
  -3   6   5   62.61    9.73
  -3   6   5   44.49    8.56
   3  -6  -5   47.47    8.59
   3  -6  -5   55.03    9.83
   3   6  -5   46.69    9.01
   3   6  -5   52.53    9.92
  -3  -6   5   66.08    9.45
  -3  -6   5   43.35    9.17
  -3   6   6   -0.00    1.82
  -3   6   6   -0.00    1.55
   3  -6  -6    0.06    1.50
   3  -6  -6   -0.00    1.92
   3   6  -6   -0.00    1.54
   3   6  -6    1.74    2.44
  -3  -6   6    0.00    1.35
  -3  -6   6    0.00    1.52
  -3   6   7   14.64    4.38
  -3   6   7    9.57    3.59
   3  -6  -7   22.46    5.08
   3  -6  -7   16.54    4.92
   3   6  -7    9.83    3.91
   3   6  -7   17.60    5.20
  -3  -6   7   15.03    4.16
  -3  -6   7   17.26    5.38
  -3   6   8  285.55   31.59
  -3   6   8  256.32   30.82
   3  -6  -8  305.53   31.52
   3  -6  -8  308.72   32.82
   3   6  -8  268.87   31.67
   3   6  -8  292.44   32.97
  -3  -6   8  252.04   30.66
  -3  -6   8  220.92   31.32
  -3   6   9  133.91   17.14
  -3   6   9  132.43   16.79
   3  -6  -9  122.40   16.47
   3  -6  -9  158.43   18.65
   3   6  -9  120.55   17.10
   3   6  -9  103.54   17.09
  -3  -6   9  134.78   16.85
  -3  -6   9  121.32   17.62
  -3   6  10   -0.00    1.92
  -3   6  10    1.19    1.68
   3  -6 -10    2.83    2.06
   3  -6 -10   -0.00    2.10
   3   6 -10    1.46    1.74
   3   6 -10    1.28    1.96
  -3  -6  10    0.00    1.30
  -3   6  11    2.90    2.22
   3  -6 -11    0.00    1.45
   3  -6 -11   -0.00    2.14
   3   6 -11    0.00    1.69
   3   6 -11   -0.00    1.73
  -3  -6  11    2.45    1.81
  -3   6  12  169.23   22.55
   3  -6 -12  166.69   22.10
   3  -6 -12  220.81   24.48
   3   6 -12  218.62   24.10
   3   6 -12  170.63   23.85
  -3  -6  12  176.09   22.57
  -3  -6  12  232.35   24.66
  -3   6  13   37.90    7.22
   3  -6 -13   34.37    6.66
   3  -6 -13   42.30    7.89
   3   6 -13   31.78    6.91
   3   6 -13   28.78    7.46
  -3  -6  13   34.62    6.82
  -3  -6  13   39.80    7.51
  -3   6  14   96.13   12.19
   3  -6 -14   71.97   10.75
   3  -6 -14   68.38   11.50
   3   6 -14   70.69   11.54
  -3  -6  14   72.07   11.04
  -3  -6  14   69.76   11.29
  -3   6  15   64.70   10.12
   3  -6 -15   66.97    9.81
   3  -6 -15   58.18   10.27
   3   6 -15   71.04   10.81
  -3  -6  15   54.75    9.64
  -3  -6  15   62.54   10.10
  -3   6  16    4.31    2.48
   3  -6 -16    7.06    2.67
   3   6 -16    1.72    1.96
  -3  -6  16    5.77    2.73
  -3  -6  16    3.51    2.22
  -3   6  17   22.28    5.04
   3  -6 -17   17.93    4.25
   3   6 -17   20.45    5.17
   3   6 -17    9.99    4.24
  -3  -6  17   13.94    4.19
  -3  -6  17   11.41    3.72
  -3   6  18  105.86   14.05
   3  -6 -18   82.81   12.72
   3   6 -18  109.90   14.77
   3   6 -18  108.89   15.94
  -3  -6  18  102.89   14.04
  -3  -6  18   96.39   13.63
  -3   6  19   10.67    3.90
   3  -6 -19   22.69    4.71
   3   6 -19   18.13    5.21
  -3  -6  19   21.80    5.11
  -3   6  20    6.97    3.08
   3  -6 -20   11.10    3.31
   3  -6 -20   14.75    4.39
   3   6 -20   15.84    4.80
  -3  -6  20   10.04    3.62
  -3   6  21    0.43    1.33
   3  -6 -21    0.58    1.81
   3   6 -21    0.52    1.61
   3  -6 -22   46.32    8.56
   3   6 -22   38.19    8.06
   3  -6 -23   29.07    6.67
   3   6 -23   32.68    7.09
   3  -6 -24    6.43    3.33
   3  -6 -25   12.58    4.23
   3  -6 -26   -0.00    0.98
   3  -6 -27    4.18    2.59
   3  -6 -28    4.24    2.67
   3  -6 -29    3.96    2.59
   3  -6 -30    6.83    3.32
   3  -6 -31    5.00    3.17
   3  -6 -32    5.42    2.90
   3  -6 -33    2.37    2.21
   3  -6 -34    6.80    3.38
   3  -6 -35    1.98    2.03
   3  -6 -36   -0.00    1.30
   3  -6 -37    1.05    1.74
   3  -6 -38   -0.00    1.70
   3  -6 -39    0.01    1.44
   3  -6 -40    2.89    2.50
  -3   7   1   11.34    4.46
  -3   7   1   11.85    4.52
   3  -7  -1   15.65    4.76
   3  -7  -1    6.47    3.63
   3   7  -1   12.08    4.33
   3   7  -1   11.59    4.46
  -3  -7   1    5.88    3.02
  -3  -7   1   13.99    5.04
  -3   7   2   39.01    8.94
  -3   7   2   59.62   10.23
   3  -7  -2   63.03    9.95
   3  -7  -2   30.71    8.44
   3   7  -2   56.87    9.95
   3   7  -2   57.86   10.75
  -3  -7   2   49.26    8.93
  -3  -7   2   63.50   11.25
  -3   7   3   22.08    5.39
  -3   7   3   14.28    4.64
   3  -7  -3    4.67    3.39
   3  -7  -3    8.87    4.06
   3   7  -3   12.58    4.47
   3   7  -3    5.58    3.28
  -3  -7   3    6.02    3.31
  -3  -7   3   11.11    5.05
  -3   7   4  288.03   31.33
  -3   7   4  270.60   30.94
   3  -7  -4  256.74   30.10
   3  -7  -4  222.32   30.72
   3   7  -4  237.68   30.41
   3   7  -4  247.37   31.60
  -3  -7   4  287.96   30.45
  -3  -7   4  223.60   31.03
  -3   7   5  105.05   15.79
  -3   7   5  130.04   16.70
   3  -7  -5   97.37   15.13
   3  -7  -5  133.93   17.69
   3   7  -5   94.13   15.52
   3   7  -5  110.02   16.95
  -3  -7   5  118.05   15.63
  -3  -7   5  115.46   17.27
  -3   7   6  290.88   33.17
   3  -7  -6  271.16   32.25
   3  -7  -6  287.11   33.98
   3   7  -6  320.26   33.96
   3   7  -6  281.53   34.17
  -3  -7   6  285.09   32.34
  -3  -7   6  223.33   32.87
  -3   7   7    4.86    2.88
   3  -7  -7    2.35    2.42
   3  -7  -7    1.42    2.48
   3   7  -7    4.19    2.81
   3   7  -7    2.62    2.70
  -3  -7   7    1.41    1.79
  -3  -7   7    2.64    2.65
  -3   7   8   21.09    5.49
   3  -7  -8   14.27    4.63
   3  -7  -8   27.39    6.46
   3   7  -8   19.98    5.65
   3   7  -8   12.86    4.93
  -3  -7   8   18.46    4.93
  -3  -7   8   12.40    5.05
  -3   7   9    2.36    2.31
   3  -7  -9    7.11    3.37
   3  -7  -9    1.14    2.13
   3   7  -9    3.55    2.99
   3   7  -9   15.91    5.10
  -3  -7   9    4.23    2.75
  -3  -7   9    6.33    3.79
  -3   7  10  325.46   39.17
   3  -7 -10  312.35   38.46
   3  -7 -10  308.81   39.71
   3   7 -10  339.51   39.77
   3   7 -10  355.54   41.12
  -3  -7  10  475.18   40.80
  -3  -7  10  346.57   40.65
  -3   7  11   45.05    8.38
   3  -7 -11   29.27    6.80
   3  -7 -11   32.15    7.71
   3   7 -11   41.82    8.42
   3   7 -11   44.47    9.26
  -3  -7  11   52.85    8.52
  -3  -7  11   36.96    8.34
  -3   7  12   25.98    6.43
   3  -7 -12   38.29    7.16
   3  -7 -12   31.22    7.41
   3   7 -12   35.19    7.56
   3   7 -12   25.75    7.29
  -3  -7  12   36.35    7.19
  -3   7  13   30.23    6.84
   3  -7 -13   32.08    6.53
   3  -7 -13   28.28    6.98
   3   7 -13   38.91    7.67
   3   7 -13   21.11    6.85
  -3  -7  13   28.62    6.38
  -3   7  14    5.45    2.87
   3  -7 -14   10.02    3.51
   3   7 -14    5.18    3.28
   3   7 -14    7.50    4.08
  -3  -7  14    6.54    3.22
  -3   7  15    2.79    2.18
   3  -7 -15    3.03    2.00
   3   7 -15    6.37    3.24
   3   7 -15    6.40    3.61
  -3  -7  15    7.89    3.22
  -3  -7  15   18.11    4.95
  -3   7  16   27.78    6.82
   3  -7 -16   44.05    7.61
   3   7 -16   43.81    8.45
   3   7 -16   35.73    8.60
  -3  -7  16   37.01    7.41
  -3   7  17   14.46    4.86
   3  -7 -17   19.28    4.86
   3  -7 -17   11.98    4.85
   3   7 -17   25.01    6.17
  -3  -7  17   18.25    5.00
  -3   7  18    2.58    2.47
   3  -7 -18    2.30    1.91
   3  -7 -18    0.09    1.51
   3   7 -18    1.62    2.66
  -3  -7  18    2.44    2.03
  -3   7  19    2.91    2.51
   3  -7 -19    6.57    2.85
   3  -7 -19    4.67    3.23
   3   7 -19   -0.00    1.86
  -3  -7  19    2.35    2.43
  -3   7  20   37.12    7.48
   3  -7 -20   33.18    7.49
   3   7 -20   34.10    7.76
  -3  -7  20   31.45    6.94
  -3   7  21   19.16    5.26
   3  -7 -21   21.06    5.65
   3   7 -21   12.91    4.79
   3  -7 -22   17.66    5.55
   3   7 -22   32.49    7.22
   3  -7 -23    9.92    3.80
   3   7 -23    0.00    1.60
   3  -7 -24    1.94    2.28
   3  -7 -25    0.00    1.51
   3  -7 -26   21.97    5.96
   3  -7 -27   13.23    4.67
   3  -7 -28    0.32    2.09
   3  -7 -29    0.00    1.71
   3  -7 -30    2.97    2.39
   3  -7 -31    3.09    2.70
   3  -7 -32   11.07    4.40
   3  -7 -33    1.29    2.44
   3  -7 -34   -0.00    1.80
   3  -7 -35    0.67    2.04
   3  -7 -36    8.32    3.93
   3  -7 -37    1.11    2.24
   3  -7 -38    1.47    2.35
  -3   8   1    1.83    2.83
  -3   8   1    3.60    3.04
   3  -8  -1    0.00    1.86
   3   8  -1    0.00    2.35
   3   8  -1    1.04    2.65
  -3  -8   1    1.64    2.68
  -3   8   2  240.24   30.21
   3  -8  -2  267.69   31.81
   3   8  -2  233.82   30.03
   3   8  -2  218.87   30.62
  -3  -8   2  264.85   32.18
  -3   8   3    2.24    2.62
   3  -8  -3    3.90    3.15
   3   8  -3    5.47    3.17
   3   8  -3    6.99    3.89
  -3  -8   3    3.51    3.51
  -3   8   4  232.76   27.71
   3  -8  -4  243.46   29.01
   3   8  -4  180.52   26.45
   3   8  -4  233.40   28.90
  -3  -8   4  197.36   28.07
  -3   8   5    0.34    2.47
   3  -8  -5   -0.00    1.94
   3   8  -5    1.76    2.10
   3   8  -5   -0.00    3.11
  -3  -8   5   -0.00    1.55
  -3   8   6   29.05    6.87
   3  -8  -6   10.45    4.58
   3  -8  -6   16.72    5.67
   3   8  -6   19.51    5.72
   3   8  -6   12.91    5.21
  -3  -8   6   26.03    7.11
  -3   8   7    0.91    2.00
   3  -8  -7    0.00    2.01
   3  -8  -7   -0.00    2.18
   3   8  -7    1.80    2.76
   3   8  -7    3.87    3.08
  -3  -8   7   -0.00    2.79
  -3   8   8  434.78   47.06
   3  -8  -8  410.84   46.05
   3  -8  -8  439.46   48.19
   3   8  -8  407.93   47.07
   3   8  -8  383.63   47.73
  -3  -8   8  394.07   47.92
  -3   8   9   16.02    5.11
   3  -8  -9   12.42    4.39
   3  -8  -9   11.69    5.01
   3   8  -9   10.73    4.60
   3   8  -9   19.68    6.29
  -3  -8   9   11.81    5.21
  -3   8  10   13.90    4.70
   3  -8 -10   15.18    4.55
   3  -8 -10    3.98    3.09
   3   8 -10   10.53    4.43
   3   8 -10    5.25    3.42
  -3  -8  10    4.07    3.67
  -3   8  11   -0.00    1.88
   3  -8 -11    0.88    2.07
   3   8 -11    0.99    2.24
   3   8 -11    0.06    2.41
  -3  -8  11    1.45    2.14
  -3   8  12   57.46    9.94
   3  -8 -12   38.06    8.23
   3   8 -12   40.37    9.01
   3   8 -12   56.75   11.23
  -3  -8  12   57.13   10.93
  -3   8  13    7.28    3.80
   3  -8 -13    6.18    2.83
   3   8 -13   -0.00    1.91
   3   8 -13    4.73    3.34
  -3  -8  13   -0.00    1.49
  -3   8  14   36.35    8.00
   3  -8 -14   41.62    7.82
   3  -8 -14   27.56    7.73
   3   8 -14   49.88    9.42
   3   8 -14   30.02    8.37
  -3   8  15    1.73    1.86
   3  -8 -15    0.33    1.42
   3  -8 -15   -0.00    2.40
   3   8 -15   -0.00    1.96
  -3   8  16    1.28    2.10
   3  -8 -16    0.00    1.29
   3  -8 -16    0.00    1.74
   3   8 -16    0.00    2.22
  -3   8  17    3.35    2.99
   3  -8 -17    5.26    2.74
   3  -8 -17    4.81    3.42
   3   8 -17    1.11    1.97
  -3   8  18   99.99   14.58
   3  -8 -18   94.59   13.62
   3  -8 -18   71.38   13.83
   3   8 -18  110.37   15.71
  -3   8  19    0.00    2.17
   3  -8 -19   -0.00    1.88
   3  -8 -19    0.36    2.19
   3   8 -19    1.59    2.46
  -3   8  20   41.82    8.62
   3  -8 -20   37.30    8.88
   3   8 -20   52.80    9.95
  -3   8  21    4.97    3.37
   3  -8 -21    0.00    1.75
   3   8 -21    0.00    1.90
   3  -8 -22   14.93    5.33
   3   8 -22   15.83    5.70
   3  -8 -23   12.37    5.07
   3   8 -23    4.03    2.96
   3  -8 -24   46.56    9.76
   3  -8 -25    1.64    2.40
   3  -8 -26   -0.00    1.32
   3  -8 -27   -0.00    1.32
   3  -8 -28   11.02    4.56
   3  -8 -29   -0.00    1.79
   3  -8 -30   14.50    5.39
   3  -8 -31    0.00    1.91
   3  -8 -32    1.06    2.25
   3  -8 -33    1.19    2.00
   3  -8 -34    2.67    2.52
   3  -8 -35    5.07    3.17
   3  -8 -36   -0.00    2.01
   3  -8 -37    2.77    2.43
  -3   9   1   -0.00    2.36
   3  -9  -1   -0.00    1.91
   3   9  -1    0.00    2.87
   3   9  -1   -0.00    1.59
  -3  -9   1    2.68    3.01
  -3   9   2   22.04    6.97
   3  -9  -2   34.62    8.73
   3   9  -2   31.00    8.04
   3   9  -2   42.18    9.62
  -3  -9   2   28.29    8.22
  -3   9   3    0.00    2.44
   3  -9  -3    2.17    2.71
   3   9  -3    3.62    3.24
   3   9  -3    6.66    4.04
  -3  -9   3    3.93    3.43
  -3   9   4   72.69   12.76
   3  -9  -4   66.99   13.14
   3   9  -4   58.37   11.93
   3   9  -4   72.11   13.56
  -3  -9   4   71.55   13.77
  -3   9   5   17.01    5.44
   3  -9  -5   12.79    5.61
   3   9  -5    6.07    4.22
   3   9  -5    6.21    4.23
  -3  -9   5   10.68    5.26
  -3   9   6  152.53   20.05
   3  -9  -6  135.14   20.34
   3   9  -6  117.22   18.85
   3   9  -6  139.95   20.77
  -3  -9   6  113.88   19.69
  -3   9   7    5.50    3.46
   3  -9  -7    4.63    3.18
   3   9  -7   -0.00    2.30
   3   9  -7    2.23    2.54
  -3  -9   7    2.08    2.50
  -3   9   8   -0.00    1.80
   3   9  -8   -0.00    2.46
   3   9  -8    4.11    3.51
  -3  -9   8    0.73    3.40
  -3   9   9   11.45    4.87
   3   9  -9    6.89    3.85
   3   9  -9    7.61    4.55
  -3  -9   9   12.88    5.18
  -3   9  10  150.74   19.42
   3   9 -10  104.35   17.74
   3   9 -10  126.64   19.86
  -3  -9  10  119.46   19.56
  -3   9  11    1.16    2.45
   3  -9 -11    4.23    3.20
   3   9 -11    1.79    2.54
   3   9 -11    7.28    4.64
  -3  -9  11    0.00    2.12
  -3   9  12   16.69    5.80
   3  -9 -12   27.65    7.47
   3   9 -12   26.23    7.23
  -3   9  13    2.51    2.90
   3  -9 -13    2.45    3.05
   3   9 -13    1.16    2.75
  -3   9  14    0.00    1.96
   3  -9 -14   -0.00    2.00
   3   9 -14    5.80    3.94
  -3   9  15   -0.00    1.96
   3  -9 -15   -0.00    1.97
   3   9 -15   -0.00    1.78
  -3   9  16  111.04   15.04
   3  -9 -16   61.54   12.97
   3   9 -16   72.35   13.36
  -3   9  17    1.78    2.84
   3  -9 -17    1.30    2.76
   3   9 -17   -0.00    1.83
  -3   9  18    0.69    2.26
   3  -9 -18    0.18    1.79
   3   9 -18    3.08    3.49
  -3   9  19   -0.00    1.41
   3  -9 -19    0.56    2.12
  -3   9  20   35.88    8.03
   3  -9 -20   20.76    7.16
  -3   9  21   -0.00    2.40
   3  -9 -21    5.59    3.16
   3  -9 -22   36.37    8.56
   3  -9 -23    1.80    2.59
   3  -9 -24   15.30    5.87
   3  -9 -25   -0.00    2.41
   3  -9 -26   20.69    6.53
   3  -9 -27    0.13    2.21
   3  -9 -28    4.90    3.34
   3  -9 -29    0.12    2.27
   3  -9 -30    3.38    3.55
   3  -9 -31   -0.00    1.87
   3  -9 -32    5.52    3.78
   3  -9 -33   -0.00    2.15
   3  -9 -34   -0.00    2.35
   3  -9 -35   -0.00    2.03
   3 -10  -1   -0.00    2.33
   3  10  -1   -0.00    2.71
  -3 -10   1   -0.00    2.44
   3 -10  -2   60.65   12.73
   3  10  -2   52.46   11.84
  -3 -10   2   60.92   13.19
   3 -10  -3    2.07    3.35
   3  10  -3    5.42    4.15
  -3 -10   3    1.89    2.97
   3  10  -4    7.54    4.64
  -3 -10   4   10.62    5.72
   3  10  -5   -0.00    2.64
  -3 -10   5    1.62    3.23
   3  10  -6    1.62    3.32
  -3 -10   6    3.37    3.64
   3  10  -7   25.20    7.85
  -3 -10   7   14.58    6.24
   3 -10  -8   51.09   11.38
   3  10  -8   38.82   10.48
  -3 -10   8   83.58   14.68
   3 -10  -9   -0.00    2.67
   3 -10 -10   32.56    9.08
   3 -10 -11    0.59    2.81
   3 -10 -12  112.74   18.50
   3 -10 -13   -0.00    2.40
   3 -10 -14   33.35    9.06
   3 -10 -15   -0.00    1.76
   3 -10 -16    8.74    4.83
   3 -10 -17   -0.00    2.67
   3  10 -17    1.17    2.61
   3 -10 -18   32.68    9.15
   3  10 -18   51.74   10.71
   3 -10 -19   -0.00    2.85
   3  10 -19    2.75    2.98
   3 -10 -20    7.20    4.16
   3  10 -20    2.47    2.72
   3 -10 -21    0.36    2.54
   3  10 -21   -0.00    2.01
   3 -10 -22   18.45    6.24
   3  10 -22   13.85    5.85
   3 -10 -23   -0.00    2.41
   3  10 -23    1.70    3.42
   3 -10 -24   13.16    5.36
   3 -10 -25   -0.00    2.17
   3 -10 -26    0.63    2.05
   3 -10 -27   -0.00    1.64
   3 -10 -28    6.59    4.05
   3 -10 -29    1.14    2.44
   3 -10 -30    2.82    3.34
   3 -10 -31    0.00    2.83
   3 -10 -32   -0.00    2.80
   3 -10 -33   -0.00    1.79
  -3  11   1    1.34    2.43
   3  11  -1    0.00    2.44
  -3 -11   1    3.08    3.84
  -3  11   2    7.38    4.71
   3  11  -2   26.83    8.03
   3  11  -2   42.07    9.86
  -3 -11   2   18.89    7.31
  -3  11   3    2.43    3.45
   3  11  -3    5.99    3.88
   3  11  -3    2.53    3.95
  -3 -11   3    3.45    3.93
  -3  11   4   16.05    6.05
   3  11  -4   11.33    5.00
   3  11  -4   11.09    5.50
  -3 -11   4   17.28    7.50
  -3  11   5    6.77    4.30
   3 -11  -5    3.11    4.11
   3  11  -5    2.78    3.63
   3  11  -5    1.15    2.06
  -3 -11   5    3.87    3.94
  -3  11   6   21.81    7.52
   3 -11  -6   36.41    9.77
   3  11  -6   60.84   11.32
  -3 -11   6   31.02    9.50
  -3  11   7    0.24    2.44
   3 -11  -7   -2.63    3.95
   3  11  -7   -0.00    2.58
  -3  11   8   -0.00    3.01
   3 -11  -8   -0.00    3.09
   3  11  -8    2.72    3.41
  -3  11   9   13.41    5.34
   3 -11  -9    6.45    4.49
   3  11  -9   10.69    5.23
  -3  11  10   16.06    6.02
   3 -11 -10   12.83    5.81
   3  11 -10   22.99    7.12
  -3  11  11    8.29    4.34
   3 -11 -11    0.00    3.03
   3  11 -11    0.00    2.22
  -3  11  12    8.79    4.58
   3 -11 -12    7.44    5.05
   3  11 -12   11.83    5.52
  -3  11  13    1.56    2.96
   3 -11 -13    7.24    5.03
   3  11 -13    0.83    3.04
  -3  11  14   16.40    5.98
   3 -11 -14   28.11    8.20
   3  11 -14   13.78    5.73
  -3  11  15    1.00    2.42
   3 -11 -15   -0.00    2.29
   3  11 -15    0.45    2.61
  -3  11  16   24.75    7.68
   3 -11 -16   32.22    8.92
   3  11 -16   28.87    8.33
  -3  11  17    1.65    2.58
   3 -11 -17    3.14    4.19
   3  11 -17    3.08    3.32
  -3  11  18    2.04    3.22
   3 -11 -18   -0.00    2.21
   3  11 -18    2.13    2.63
  -3  11  19   -0.00    2.22
   3 -11 -19    2.00    3.03
   3  11 -19    1.50    2.55
  -3  11  20   10.94    5.22
   3 -11 -20    9.29    5.10
   3  11 -20   19.63    6.75
   3 -11 -21    0.00    2.19
   3  11 -21    0.00    2.78
   3 -11 -22   19.82    6.71
   3  11 -22   10.29    5.39
   3 -11 -23   -0.00    3.21
   3  11 -23    0.73    3.15
   3 -11 -24    0.59    2.51
   3 -11 -25    2.43    3.86
   3 -11 -26    6.75    4.91
   3 -11 -27    8.12    5.04
   3 -11 -28   -0.00    2.32
   3 -11 -29    0.00    3.13
   3 -11 -30    6.10    4.00
   3 -11 -31    0.00    2.95
   3 -11 -32    6.19    4.24
  -3  12   1    0.00    3.07
   3  12  -1    0.61    2.59
  -3 -12   1    2.44    3.54
  -3  12   2   33.75    9.63
   3 -12  -2   37.02   10.49
   3  12  -2   42.16   10.30
  -3 -12   2   55.50   12.92
  -3  12   3    0.46    2.68
   3 -12  -3    5.45    4.89
   3  12  -3    3.92    3.90
  -3 -12   3   16.76    7.15
  -3  12   4    3.57    3.88
   3 -12  -4    5.99    4.45
   3  12  -4    8.83    5.51
  -3  12   5   -0.00    2.49
   3 -12  -5    1.71    3.21
   3  12  -5   -0.00    1.85
  -3  12   6    0.72    2.38
   3 -12  -6    4.02    4.08
   3  12  -6    0.00    3.04
  -3  12   7    0.12    2.59
   3 -12  -7   -0.00    1.84
   3  12  -7    0.28    3.14
  -3  12   8   86.86   15.43
   3 -12  -8   55.10   13.78
   3  12  -8  106.67   16.65
  -3  12   9    1.21    2.75
   3 -12  -9    1.42    3.36
   3  12  -9   -0.00    2.47
  -3  12  10    2.78    3.57
   3 -12 -10    6.81    5.54
   3  12 -10    5.14    4.03
  -3  12  11    5.76    3.82
   3 -12 -11    1.26    3.30
   3  12 -11    9.61    5.27
  -3  12  12   26.77    7.59
   3 -12 -12   10.34    5.87
   3  12 -12   11.48    5.84
  -3  12  13    3.29    3.62
   3 -12 -13    1.79    3.32
   3  12 -13    6.22    4.51
  -3  12  14   27.68    7.93
   3 -12 -14   20.90    7.60
   3  12 -14   22.25    7.60
  -3  12  15    0.86    2.61
   3 -12 -15   -0.00    2.77
   3  12 -15    0.43    2.84
  -3  12  16    2.40    3.41
   3 -12 -16   -0.00    2.55
   3  12 -16    6.09    4.03
  -3  12  17    2.44    3.02
   3 -12 -17    6.22    4.77
   3  12 -17    2.59    3.62
  -3  12  18   12.32    5.63
   3 -12 -18   21.38    7.49
   3  12 -18   16.44    6.37
  -3  12  19   -0.00    3.07
   3 -12 -19    5.35    4.85
   3  12 -19    0.00    2.36
  -3  12  20   11.73    5.31
   3 -12 -20    4.70    4.34
   3  12 -20   15.16    6.24
   3 -12 -21    1.15    2.15
   3  12 -21   -0.00    2.38
   3 -12 -22    3.28    3.33
   3  12 -22   21.27    7.10
   3 -12 -23    0.69    2.02
   3  12 -23    1.38    3.44
   3 -12 -24   13.46    6.01
   3 -12 -25    1.73    2.26
   3 -12 -26    0.85    3.81
   3 -12 -27   -0.00    2.29
   3 -12 -28    5.47    4.73
   3 -12 -29    1.23    2.23
  -3  13   1   10.05    5.02
   3 -13  -1    8.39    5.64
   3  13  -1    9.64    5.24
  -3  13   2    7.16    4.49
   3 -13  -2    3.85    4.28
   3  13  -2    0.92    3.16
  -3  13   3    0.60    1.97
   3 -13  -3    3.37    3.45
   3  13  -3    1.87    3.04
  -3  13   4    2.01    3.33
   3 -13  -4    4.45    4.90
   3  13  -4    6.52    5.44
  -3  13   5   16.89    6.77
   3 -13  -5    7.48    5.47
   3  13  -5   18.90    7.13
  -3  13   6   31.44    8.99
   3 -13  -6   22.07    8.37
   3  13  -6   29.86    8.96
  -3  13   7    0.00    2.80
   3 -13  -7    1.58    3.48
   3  13  -7    2.91    3.86
  -3  13   8   -0.00    2.96
   3 -13  -8    2.53    4.39
   3  13  -8    1.14    3.59
  -3  13   9    1.66    3.37
   3 -13  -9   -0.00    2.66
  -3  13  10    4.75    4.13
   3 -13 -10    7.33    4.96
   3  13 -10    5.51    4.57
  -3  13  11   13.25    5.83
   3 -13 -11    8.71    5.61
   3  13 -11   18.33    6.95
  -3  13  12   25.59    7.73
   3 -13 -12   13.57    6.35
   3  13 -12    6.54    4.58
  -3  13  13    2.35    3.09
   3 -13 -13   -0.00    3.99
   3  13 -13    2.26    3.16
  -3  13  14    8.60    4.57
   3 -13 -14    2.79    3.76
   3  13 -14    2.03    3.44
  -3  13  15    6.36    4.51
   3 -13 -15    5.23    4.56
   3  13 -15    4.68    4.43
  -3  13  16    8.11    5.05
   3 -13 -16   15.01    6.59
   3  13 -16   13.52    6.08
  -3  13  17    1.79    2.48
   3 -13 -17    2.77    3.70
   3  13 -17    7.53    4.69
  -3  13  18    0.00    2.25
   3 -13 -18    2.21    3.06
   3  13 -18    2.96    3.58
  -3  13  19   -0.00    2.61
   3 -13 -19    1.76    3.41
   3  13 -19   -0.00    2.92
   3 -13 -20   21.63    7.39
   3  13 -20    0.22    1.50
   3 -13 -21    1.91    2.87
   3  13 -21    5.14    3.78
   3 -13 -22    5.06    4.65
   3  13 -22    7.72    5.15
   3 -13 -23   -0.00    3.14
   3  13 -23    1.91    3.74
   3 -13 -24    4.18    4.40
   3 -13 -25    0.73    3.25
   3 -13 -26    8.16    5.23
   3 -13 -27    2.35    3.57
  -3  14   1    1.96    3.87
   3 -14  -1    1.89    3.30
   3  14  -1    0.00    2.76
  -3  14   2   20.45    7.16
   3 -14  -2   12.11    6.60
   3  14  -2   27.44    8.31
  -3  14   3   18.24    6.76
   3 -14  -3   -0.00    3.76
   3  14  -3   10.79    5.91
  -3  14   4    6.25    4.74
   3 -14  -4   12.62    6.96
   3  14  -4    5.14    4.59
  -3  14   5    0.95    2.70
   3 -14  -5   -0.00    3.51
   3  14  -5   -0.00    3.03
  -3  14   6    8.22    4.51
   3 -14  -6    2.09    3.38
   3  14  -6   -0.00    3.58
  -3  14   7    3.19    3.48
   3 -14  -7   11.88    5.88
   3  14  -7    9.01    6.05
  -3  14   8   18.83    7.19
   3 -14  -8    8.51    5.77
   3  14  -8   14.47    6.70
  -3  14   9    1.42    3.43
   3 -14  -9   -0.00    3.03
   3  14  -9    0.00    4.27
  -3  14  10   -0.82    2.40
   3 -14 -10    0.00    2.96
   3  14 -10    7.09    5.07
  -3  14  11    3.57    3.74
   3 -14 -11    0.76    2.56
   3  14 -11   -0.00    2.62
  -3  14  12    3.89    3.31
   3 -14 -12    0.00    3.19
   3  14 -12    5.46    4.70
  -3  14  13   13.41    5.97
   3 -14 -13   -0.00    2.75
   3  14 -13    8.65    4.91
  -3  14  14    5.07    4.64
   3 -14 -14    0.00    2.68
   3  14 -14    9.28    5.26
  -3  14  15    0.39    2.76
   3 -14 -15   -0.00    2.52
   3  14 -15    1.13    3.85
  -3  14  16    1.15    3.04
   3 -14 -16   -0.00    4.23
   3  14 -16   -0.00    2.77
  -3  14  17    4.69    3.90
   3 -14 -17   -0.00    3.15
   3  14 -17   -0.00    2.90
  -3  14  18    9.99    5.59
   3 -14 -18   12.58    6.55
   3  14 -18   14.96    6.48
  -3  14  19    3.19    3.57
   3 -14 -19    2.73    3.41
   3  14 -19    4.47    4.01
   3 -14 -20    5.19    4.58
   3  14 -20   -0.00    2.82
   3 -14 -21    2.10    2.84
   3  14 -21    0.67    3.04
   3 -14 -22    6.58    4.60
   3  14 -22    8.84    5.22
   3 -14 -23   -0.00    2.70
   3  14 -23    9.19    5.75
   3 -14 -24    3.25    3.30
   3 -14 -25    4.12    3.58
  -3  15   1   13.03    5.87
   3 -15  -1   -0.00    3.02
   3  15  -1   10.44    5.74
  -3  15   2    0.47    3.04
   3 -15  -2    4.78    4.55
   3  15  -2    0.00    4.97
  -3  15   3    0.42    2.95
   3 -15  -3    1.52    3.83
   3  15  -3    2.34    2.64
  -3  15   4    0.20    3.69
   3 -15  -4   -0.00    2.59
   3  15  -4    6.05    5.47
  -3  15   5    6.65    5.08
   3 -15  -5   13.97    6.41
   3  15  -5    7.37    5.82
  -3  15   6   -0.00    3.93
   3 -15  -6    2.59    4.49
   3  15  -6   10.83    5.44
  -3  15   7    4.78    4.55
   3 -15  -7    6.28    5.13
   3  15  -7    3.56    4.89
  -3  15   8    1.73    2.94
   3 -15  -8    4.50    4.37
   3  15  -8    0.71    2.37
  -3  15   9    7.46    5.61
   3 -15  -9    4.65    4.77
   3  15  -9    3.06    4.20
  -3  15  10    2.99    4.03
   3 -15 -10    3.46    4.08
   3  15 -10   -0.00    3.61
  -3  15  11   12.96    6.35
   3 -15 -11    6.71    5.77
   3  15 -11    9.58    5.64
  -3  15  12    7.78    4.81
   3 -15 -12    2.42    4.09
   3  15 -12    2.74    3.47
  -3  15  13   -0.00    2.91
   3 -15 -13   -0.00    3.33
   3  15 -13   -0.00    3.43
  -3  15  14    0.68    3.10
   3 -15 -14   -0.00    3.27
   3  15 -14    0.71    3.78
  -3  15  15    3.37    3.64
   3 -15 -15    0.00    3.45
   3  15 -15    0.77    3.42
  -3  15  16    5.58    4.23
   3 -15 -16    2.54    4.52
   3  15 -16    3.62    4.21
  -3  15  17    6.91    4.79
   3 -15 -17    0.95    4.39
   3  15 -17    2.10    4.13
  -3  15  18    5.60    4.59
   3 -15 -18    1.94    3.97
   3  15 -18    0.98    3.31
  -3  15  19    0.00    2.44
   3 -15 -19   -0.00    3.29
   3  15 -19    2.17    3.54
   3 -15 -20    3.16    4.31
   3  15 -20    1.11    3.54
   3 -15 -21   -0.00    3.01
   3  15 -21    1.96    3.27
   3 -15 -22    0.00    4.01
   3  15 -22   -0.00    2.97
  -3  16   1   -0.00    2.72
   3 -16  -1    2.20    4.84
   3  16  -1    1.49    4.00
  -3  16   2    5.82    4.57
   3 -16  -2   -0.00    3.12
   3  16  -2    3.74    4.15
  -3  16   3    4.23    5.06
   3 -16  -3    4.80    5.30
   3  16  -3   19.61    7.73
  -3  16   4    0.00    2.73
   3 -16  -4    2.44    3.44
   3  16  -4    0.24    1.41
  -3  16   5    3.18    4.13
   3 -16  -5    2.04    4.27
   3  16  -5    1.20    3.34
  -3  16   6   -0.00    2.63
   3 -16  -6    1.16    3.03
   3  16  -6    0.10    3.10
  -3  16   7    0.00    3.63
   3 -16  -7    4.81    4.51
   3  16  -7    7.12    4.58
  -3  16   8    0.22    3.64
   3 -16  -8    0.00    3.29
   3  16  -8   -0.00    1.11
  -3  16   9   -0.00    3.07
   3 -16  -9    0.00    3.32
   3  16  -9    2.63    4.07
  -3  16  10    0.24    2.77
   3 -16 -10    0.00    4.16
   3  16 -10   -0.00    2.78
  -3  16  11    0.05    2.40
   3 -16 -11    0.32    3.29
   3  16 -11    0.00    3.08
  -3  16  12    0.72    3.05
   3 -16 -12   -0.00    4.03
   3  16 -12    1.46    3.85
  -3  16  13   -0.00    3.80
   3 -16 -13    2.02    3.38
   3  16 -13    2.29    3.73
  -3  16  14    3.76    4.10
   3 -16 -14    3.50    4.50
   3  16 -14   -0.00    3.04
  -3  16  15    0.79    3.56
   3 -16 -15    1.22    3.42
   3  16 -15    4.64    5.09
  -3  16  16   -0.00    2.51
   3 -16 -16   -0.00    1.86
   3  16 -16   -0.00    3.13
  -3  16  17    1.73    3.01
   3 -16 -17   -0.00    3.70
   3  16 -17    0.03    3.34
  -3  16  18   -0.00    3.16
   3 -16 -18    1.78    3.90
   3  16 -18   -0.00    3.73
   3 -16 -19    2.35    3.16
   3  16 -19    9.14    4.99
   3  16 -20    3.04    4.20
   3  16 -21   -0.00    3.99
   3  16 -22    3.75    3.85
  -3  17   1    8.42    5.62
   3  17  -1   17.66    7.27
  -3  17   2   -0.00    2.99
   3  17  -2    1.77    3.32
  -3  17   3   -0.00    2.45
   3 -17  -3    3.72    4.50
   3  17  -3    0.00    2.84
  -3  17   4   -0.00    2.45
   3 -17  -4    1.28    3.16
   3  17  -4    2.40    2.45
  -3  17   5    1.28    2.68
   3 -17  -5    7.49    6.26
   3  17  -5    3.36    4.37
  -3  17   6    2.88    3.76
   3 -17  -6    2.96    4.88
   3  17  -6   -0.00    4.25
  -3  17   7   -3.72    4.32
   3 -17  -7    7.93    6.25
   3  17  -7    0.00    4.40
  -3  17   8    2.29    3.52
   3 -17  -8   -0.00    3.05
   3  17  -8    0.98    3.11
  -3  17   9    7.69    5.43
   3 -17  -9    1.31    3.03
   3  17  -9    2.00    3.34
  -3  17  10   -0.00    3.41
   3 -17 -10   -0.00    2.54
   3  17 -10    1.15    4.07
  -3  17  11    0.00    3.03
   3 -17 -11    2.54    3.94
   3  17 -11    4.52    6.20
  -3  17  12    1.14    2.64
   3 -17 -12   -0.00    2.53
   3  17 -12    0.04    3.69
  -3  17  13    1.32    3.12
   3 -17 -13   -0.00    3.12
   3  17 -13    0.14    2.95
  -3  17  14    1.67    2.93
   3 -17 -14   -0.00    4.50
   3  17 -14    2.52    4.30
  -3  17  15    0.71    3.55
   3 -17 -15    5.11    5.08
   3  17 -15    2.24    3.87
  -3  17  16    0.14    3.25
   3 -17 -16   -0.00    3.47
   3  17 -16    2.63    3.48
  -3  17  17   -0.00    3.52
   3  17 -17   -0.00    2.56
   3  17 -18   -0.00    4.15
   3  17 -19    2.73    4.11
   3  17 -20    1.96    2.89
   3  17 -21   11.34    6.39
  -3  18   1    4.10    4.86
  -3  18   2    2.44    3.66
  -3  18   3   11.55    6.43
  -3  18   4   -0.00    2.88
  -3  18   5    2.19    3.76
  -3  18   6   -0.00    4.01
   3 -18  -6    1.27    3.99
  -3  18   7    2.92    3.94
   3 -18  -7   -0.00    2.35
  -3  18   8    3.44    4.10
   3 -18  -8   -0.00    3.49
  -3  18   9    2.16    3.73
   3 -18  -9    1.66    3.71
  -3  18  10    2.90    4.38
   3 -18 -10    2.78    4.65
  -3  18  11   -0.00    2.11
   3 -18 -11   -0.00    4.50
  -3  18  12    1.95    4.10
   3 -18 -12    5.08    4.90
  -3  18  13    1.90    3.65
   3 -18 -13    0.01    3.14
  -3  18  14   -0.00    3.58
  -3  18  15    7.82    5.59
  -3  18  16   -0.00    2.57
  -3  18  17   -0.00    3.24
   3 -19  -9    3.27    4.61
  -2   0   1    0.00    1.13
  -2   0   1    0.23    0.79
   2   0  -1    0.08    1.18
   2   0  -1   -0.00    0.71
  -2   0   2  489.15   47.95
  -2   0   2  433.16   46.10
   2   0  -2  494.09   47.27
   2   0  -2  452.83   46.29
  -2   0   3    1.66    1.03
  -2   0   3   -0.00    0.67
   2   0  -3   -0.00    0.57
   2   0  -3    0.00    0.91
   2   0  -3    0.12    0.52
  -2   0   4    4.75    1.28
  -2   0   4    6.65    1.28
   2   0  -4    4.06    1.15
   2   0  -4    6.85    1.77
   2   0  -4    4.01    1.27
   2   0  -4    4.24    1.17
  -2   0   5    0.00    0.35
  -2   0   5    0.00    0.36
   2   0  -5    0.00    0.54
   2   0  -5    0.62    1.07
   2   0  -5    0.47    0.70
   2   0  -5   -0.00    0.56
   2   0  -6 2102.09  240.95
   2   0  -6 2619.08  241.91
   2   0  -6 2417.69  241.08
   2   0  -6 2937.71  241.44
   2   0  -7    0.09    0.52
  -2   0  14  531.38   55.61
  -2   0  14  608.30   55.77
  -2   0  15    0.00    0.35
  -2   0  15   -0.00    0.46
  -2   0  16   21.39    2.94
  -2   0  16   25.58    3.11
  -2   0  17    0.27    0.46
  -2   0  17    0.22    0.59
   2   0 -17   -0.00    0.56
  -2   0  18  153.24   16.29
  -2   0  18  157.23   16.42
   2   0 -18  157.48   16.79
  -2   0  19    0.18    0.43
  -2   0  19    0.10    0.47
   2   0 -19   -0.00    0.57
  -2   0  20    1.34    0.83
  -2   0  20    2.81    1.09
   2   0 -20    0.71    0.84
  -2   0  21    0.06    0.51
  -2   0  21    0.06    0.77
   2   0 -21   -0.00    0.67
  -2   0  22  208.33   23.50
  -2   0  22  228.85   23.82
   2   0 -22  249.43   24.63
  -2   0  23    0.11    0.55
  -2   0  23    0.00    0.98
   2   0 -23   -0.00    1.00
   2   0 -24   53.88    7.71
   2   0 -25   -0.00    1.06
   2   0 -26   14.59    3.65
   2   0 -39   -0.00    1.97
   2   0 -40    1.91    2.76
   2   0 -41   -0.00    2.05
   2   0 -42    0.91    2.15
  -2   1   1   46.95    6.89
  -2   1   1   59.84    6.87
   2  -1  -1   53.49    6.92
   2  -1  -1   51.46    6.65
   2   1  -1   47.56    6.39
   2   1  -1   44.83    6.83
  -2  -1   1   45.73    6.28
  -2  -1   1   56.10    7.17
  -2   1   2   16.57    3.28
  -2   1   2   15.27    2.82
   2  -1  -2   10.94    2.79
   2  -1  -2   15.46    2.92
   2   1  -2   21.33    3.14
  -2  -1   2   22.19    3.10
  -2   1   3  771.17   70.12
  -2   1   3  742.98   69.57
   2  -1  -3  768.93   69.85
   2  -1  -3  717.86   69.65
   2   1  -3  599.17   69.22
  -2  -1   3  640.12   69.32
  -2   1   4 6815.35  756.58
  -2   1   4 8723.95  757.48
   2  -1  -4 6498.43  756.07
   2  -1  -4 8504.00  757.49
   2   1  -4 6750.81  755.93
   2   1  -4 8831.83  757.62
  -2  -1   4 8546.93  756.81
  -2  -1   4 8296.72  756.99
  -2  -1   4 9999.00  777.69
  -2   1   5   53.42    6.62
  -2   1   5   51.49    6.13
   2  -1  -5   52.87    6.43
   2  -1  -5   61.32    6.60
   2   1  -5   50.06    6.39
   2   1  -5   46.55    6.53
  -2  -1   5   49.03    6.34
  -2  -1   5   62.73    6.59
  -2  -1   5   66.54    6.46
  -2   1   6    3.41    1.20
  -2   1   6    4.09    0.64
  -2   1   6    3.73    0.60
   2  -1  -6    3.95    1.16
   2  -1  -6    5.12    1.27
   2   1  -6    2.53    1.02
   2   1  -6    1.53    1.03
  -2  -1   6    3.64    1.14
  -2  -1   6    4.64    1.09
  -2  -1   6    4.62    0.96
  -2   1   7    2.17    0.95
   2  -1  -7    2.37    0.91
   2  -1  -7    2.17    0.81
   2   1  -7    3.06    1.03
   2   1  -7    2.12    1.03
  -2  -1   7    2.35    0.85
  -2  -1   7    2.77    0.59
  -2  -1   7    2.50    0.51
  -2   1   8  164.37   18.04
   2  -1  -8  168.75   17.99
   2  -1  -8  182.58   17.92
   2   1  -8  178.98   18.39
   2   1  -8  202.91   18.56
  -2  -1   8  176.65   18.27
  -2   1   9  283.63   29.66
   2  -1  -9  295.13   29.61
   2  -1  -9  311.69   29.49
   2   1  -9  283.04   30.03
   2   1  -9  300.23   30.06
  -2  -1   9  302.57   30.02
  -2   1  10 1231.25  122.52
   2  -1 -10 1195.16  122.42
   2   1 -10 1264.82  123.05
   2   1 -10 1336.59  123.09
  -2  -1  10 1271.96  122.96
  -2   1  11   20.37    2.47
   2  -1 -11   21.38    2.44
   2   1 -11   25.60    3.13
   2   1 -11   16.46    2.75
  -2  -1  11   20.39    2.87
  -2   1  12    3.67    0.80
  -2   1  12    3.50    0.98
   2   1 -12    3.02    1.04
   2   1 -12    4.45    1.15
  -2  -1  12    3.84    1.10
  -2   1  13    5.99    1.07
  -2   1  13    4.81    1.19
   2   1 -13    5.97    1.63
   2   1 -13    4.92    1.32
  -2  -1  13    6.18    1.43
  -2   1  14  229.66   24.43
  -2   1  14  249.59   24.77
   2   1 -14  261.51   25.46
   2   1 -14  248.08   25.10
  -2  -1  14  240.69   24.97
  -2   1  15    2.31    0.77
  -2   1  15    3.29    1.08
   2   1 -15    2.39    1.28
   2   1 -15    1.18    0.76
  -2  -1  15    1.41    0.98
  -2   1  16  274.71   28.93
  -2   1  16  291.30   29.30
   2   1 -16  276.06   29.96
   2   1 -16  300.04   29.75
  -2  -1  16  297.51   29.50
  -2   1  17    3.06    0.99
  -2   1  17    3.40    1.15
   2   1 -17    4.89    1.67
   2   1 -17    3.11    1.23
  -2  -1  17    4.02    1.37
  -2   1  18   11.16    2.18
  -2   1  18   19.39    2.89
   2   1 -18   17.59    3.38
   2   1 -18   15.52    2.89
  -2  -1  18   11.73    2.46
  -2   1  19    9.16    1.87
  -2   1  19    9.38    2.12
   2   1 -19   10.05    2.68
   2   1 -19    8.94    2.32
  -2  -1  19    8.25    2.06
  -2   1  20  251.23   24.68
  -2   1  20  232.51   24.94
   2   1 -20  243.89   26.46
   2   1 -20  189.44   25.05
  -2  -1  20  271.31   25.29
  -2   1  21    0.00    0.60
  -2   1  21   -0.00    0.85
   2   1 -21    0.35    0.81
  -2  -1  21    0.53    0.72
  -2  -1  21    0.71    1.02
  -2   1  22   17.36    3.19
  -2   1  22   22.51    3.78
   2   1 -22   20.57    4.04
  -2  -1  22   18.79    3.41
  -2  -1  22   26.87    4.07
  -2   1  23    3.32    1.33
   2   1 -23    2.10    1.59
  -2  -1  23    4.15    1.55
  -2  -1  23    3.41    1.57
   2  -1 -24   78.26    9.80
   2   1 -24   64.01    9.58
   2  -1 -25    5.24    1.98
   2   1 -25    3.97    2.06
   2  -1 -26  134.86   16.47
   2   1 -26  140.53   16.95
   2  -1 -31    1.69    1.61
   2  -1 -32   12.62    4.06
   2  -1 -33    1.12    1.98
   2  -1 -34    2.08    2.44
   2  -1 -35    0.75    1.82
   2  -1 -36   15.99    5.13
   2  -1 -37   -0.00    1.54
   2  -1 -38    0.21    1.67
   2  -1 -39   -0.00    2.06
   2  -1 -40    6.98    4.02
   2  -1 -41    0.00    1.72
   2  -1 -42    0.45    1.75
  -2   2   1   99.10   12.10
  -2   2   1   85.22   11.66
   2  -2  -1  100.62   11.96
   2  -2  -1   99.57   12.07
   2   2  -1  118.17   12.13
   2   2  -1   78.59   11.92
  -2  -2   1  122.88   12.11
  -2  -2   1   96.54   12.36
  -2   2   2 2044.16  198.78
  -2   2   2 2118.67  198.78
   2  -2  -2 2018.60  198.48
   2  -2  -2 2085.43  198.92
   2   2  -2 1913.72  198.29
   2   2  -2 1910.79  198.92
  -2  -2   2 2070.37  198.39
  -2  -2   2 1896.14  198.91
  -2   2   3 1309.97  111.06
  -2   2   3 1120.34  110.63
   2  -2  -3  903.51  110.00
   2  -2  -3 1235.91  110.99
   2   2  -3 1033.55  110.31
   2   2  -3 1087.29  111.00
  -2  -2   3 1188.30  110.45
  -2   2   4    0.00    1.33
  -2   2   4    0.74    1.06
   2  -2  -4    0.23    1.02
   2  -2  -4    0.88    1.28
   2   2  -4    0.60    1.00
  -2  -2   4    1.83    1.15
  -2   2   5  629.53   60.94
  -2   2   5  658.72   60.92
   2  -2  -5  589.75   60.68
   2  -2  -5  557.98   60.90
   2   2  -5  537.49   60.71
  -2  -2   5  613.61   60.85
  -2  -2   5  652.19   61.33
  -2   2   6  503.10   47.22
  -2   2   6  446.31   46.79
   2  -2  -6  439.54   46.89
   2  -2  -6  480.75   47.38
   2   2  -6  419.45   47.04
   2   2  -6  478.56   47.65
  -2  -2   6  455.47   47.07
  -2  -2   6  507.93   47.52
  -2   2   7    0.41    0.98
  -2   2   7    0.22    0.67
   2  -2  -7    0.00    0.94
   2  -2  -7   -0.00    0.89
   2   2  -7    0.96    1.03
   2   2  -7    0.53    1.30
  -2  -2   7   -0.00    0.82
  -2  -2   7   -0.00    0.99
  -2   2   8  458.77   49.60
  -2   2   8  469.69   49.17
   2  -2  -8  478.59   49.65
   2  -2  -8  552.33   50.15
   2   2  -8  530.36   50.26
   2   2  -8  515.60   50.49
  -2  -2   8  511.04   49.99
  -2  -2   8  471.00   49.64
  -2   2   9   53.06    6.96
  -2   2   9   60.49    6.30
   2  -2  -9   49.13    6.80
   2  -2  -9   60.87    7.29
   2   2  -9   54.97    7.33
   2   2  -9   63.97    7.76
  -2  -2   9   70.43    7.58
  -2  -2   9   55.59    6.92
  -2   2  10    2.96    1.19
   2  -2 -10    2.81    1.06
   2  -2 -10    2.96    1.36
   2   2 -10    0.77    1.10
   2   2 -10    3.09    1.53
  -2  -2  10    2.71    1.22
  -2  -2  10    7.46    1.46
  -2   2  11  174.19   17.34
   2  -2 -11  151.43   17.00
   2  -2 -11  155.13   17.41
   2   2 -11  163.16   17.68
   2   2 -11  154.79   17.80
  -2  -2  11  172.05   17.69
  -2  -2  11  162.41   16.72
  -2   2  12  243.92   26.97
   2  -2 -12  251.78   26.84
   2  -2 -12  246.78   27.29
   2   2 -12  250.51   27.49
   2   2 -12  303.13   28.07
  -2  -2  12  274.64   27.58
  -2  -2  12  272.07   26.35
  -2   2  13  115.24   12.07
   2  -2 -13  109.79   11.80
   2  -2 -13  106.62   12.32
   2   2 -13   94.61   12.28
   2   2 -13   94.86   12.40
  -2  -2  13  103.89   12.32
  -2  -2  13  111.24   10.89
  -2   2  14  173.79   17.90
   2  -2 -14  162.30   17.62
   2  -2 -14  157.39   18.22
   2   2 -14  174.49   18.57
   2   2 -14  161.86   18.49
  -2  -2  14  173.24   18.36
  -2   2  15    0.63    0.85
   2  -2 -15   -0.00    0.49
   2  -2 -15    0.36    0.94
   2   2 -15   -0.00    0.92
   2   2 -15   -0.00    0.80
  -2  -2  15    0.03    0.86
  -2   2  16    1.67    0.96
   2  -2 -16    0.76    0.71
   2  -2 -16    2.04    1.23
   2   2 -16    2.19    1.32
   2   2 -16    0.00    0.88
  -2  -2  16    1.14    1.11
  -2   2  17   20.64    3.45
   2  -2 -17   24.30    3.49
   2  -2 -17   26.74    4.38
   2   2 -17   25.87    4.53
   2   2 -17   20.19    4.07
  -2  -2  17   17.56    3.59
  -2   2  18   97.69   10.95
  -2   2  18   96.85   11.81
   2  -2 -18  102.82   11.84
   2   2 -18   92.19   11.94
   2   2 -18   88.14   11.73
  -2  -2  18   88.01   11.25
  -2   2  19   55.91    7.36
  -2   2  19   65.56    8.37
   2  -2 -19   53.78    8.04
   2   2 -19   67.89    8.86
   2   2 -19   56.29    8.31
  -2  -2  19   58.48    7.89
  -2   2  20   10.14    2.23
  -2   2  20   11.28    2.90
   2  -2 -20    7.37    2.43
   2   2 -20    5.28    2.26
   2   2 -20    8.96    2.82
  -2  -2  20    9.27    2.42
  -2   2  21   25.65    4.01
  -2   2  21   24.25    4.49
   2  -2 -21   21.79    4.52
   2   2 -21   23.16    4.95
   2   2 -21   22.76    4.66
  -2  -2  21   22.71    4.25
  -2   2  22   97.23   11.42
  -2   2  22   99.86   12.19
   2  -2 -22   93.65   12.45
   2   2 -22   83.91   12.60
   2   2 -22  108.05   13.09
  -2  -2  22   97.17   11.94
  -2   2  23   26.55    4.23
   2  -2 -23   24.06    4.91
   2   2 -23   18.94    4.77
   2   2 -23   22.71    4.88
   2   2 -24  104.09   13.42
   2   2 -24   84.87   12.42
   2   2 -25    0.66    1.69
   2  -2 -26   36.10    6.68
   2  -2 -27    3.97    2.15
   2  -2 -28   57.17    9.34
   2  -2 -29    2.03    2.15
   2  -2 -30   -0.00    1.61
   2  -2 -31    2.87    2.19
   2  -2 -32    9.18    3.61
   2  -2 -33    0.87    1.83
   2  -2 -34   16.38    4.92
   2  -2 -35   -0.00    1.53
   2  -2 -36    0.60    1.92
   2  -2 -37    1.96    2.00
   2  -2 -38    5.52    3.31
   2  -2 -39   -0.00    1.48
   2  -2 -40    1.45    2.14
   2  -2 -41    0.57    2.11
   2  -2 -42    4.18    3.41
  -2   3   1  212.59   22.73
  -2   3   1  137.59   21.74
   2  -3  -1  212.55   22.51
   2  -3  -1  210.34   22.87
   2   3  -1  202.04   22.38
   2   3  -1  241.00   23.71
  -2  -3   1  216.41   22.37
  -2  -3   1  206.59   23.16
  -2   3   2  300.96   34.28
  -2   3   2  372.36   35.05
   2  -3  -2  368.21   34.63
   2  -3  -2  294.81   34.49
   2   3  -2  335.65   34.45
   2   3  -2  297.66   34.76
  -2  -3   2  309.70   34.06
  -2  -3   2  312.39   34.86
  -2   3   3   17.99    4.01
  -2   3   3   14.85    3.51
   2  -3  -3   13.22    3.41
   2  -3  -3   16.67    3.95
   2   3  -3   20.88    4.02
   2   3  -3   21.71    4.38
  -2  -3   3   18.08    3.65
  -2  -3   3   25.00    4.58
  -2   3   4 1338.88  149.40
  -2   3   4 1610.20  150.12
   2  -3  -4 1585.43  149.75
   2  -3  -4 1677.32  150.62
   2   3  -4 1383.13  149.55
   2   3  -4 1360.79  150.00
  -2  -3   4 1570.52  149.71
  -2  -3   4 1577.50  150.43
  -2   3   5  151.45   17.68
  -2   3   5  180.12   18.15
   2  -3  -5  184.38   18.05
   2  -3  -5  133.33   17.78
   2   3  -5  148.80   17.80
[truncated: 760,468 more chars]
